# Supplementary material for: Genome-wide analysis of cardiac ventricular phenotypes reveals novel loci and therapeutic targets for heart failure
Source: Nat Commun. 2026 Feb 27;17:3293. doi: 10.1038/s41467-026-69982-0 (PMC13066029; doi:10.1038/s41467-026-69982-0)
Supplement: Supplementary file 3 — Supplementary Data 1 [file 41467_2026_69982_MOESM3_ESM.xlsx]

## Sheet: Sheet1
Supplementary Data 1. Cohort characteristics of the UK Biobank and Phenotype Definitions
	Total sample size	Total Individuals	Phenotype Defintion	Phenotype Description
	Nmax = 56,609
Age, years	64.99 (7.7)	56509
Male sex	27277 (48.3%)	56509
Height, cm	169.38 (9.27)	56509
Weight, kg	76.18 (15.24)	56509
Body mass index, kg/m2	26.47 (4.44)	56509
Bristol	1988 (3.5%)	56509
Cheadle	29703 (52.6%)	56509
Newcastle	15529 (27.5%)	56509
Reading	9289 (16.4%)	56509
LVEDV, ml	147.15 (33.99)	56210	Left Ventricular End-Diastolic Volume	Measures the volume of blood in the left ventricle at the end of filling and reflects overall chamber size and preload.
LVEDV BSA, ml	78.61 (14.18)	56210	Left Ventricular End-Diastolic Volume Indexed to Body Surface Area	Left ventricular end-diastolic volume adjusted for body size to allow fair comparison between individuals.
LVESV, ml	60.16 (19.67)	56206	Left Ventricular End-Systolic Volume	Measures the volume of blood remaining in the left ventricle after contraction and reflects systolic emptying.
LVESV BSA, ml	32.02 (8.89)	56206	Left Ventricular End-Systolic Volume Indexed to Body Surface Area	Left ventricular end-systolic volume adjusted for body size to standardise comparison across body sizes.
LVM, g	86.01 (22.39)	56204	Left Ventricular Mass	Quantifies the total muscle mass of the left ventricle and reflects cardiac hypertrophy or remodelling.
LVM BSA, g	45.69 (8.65)	56204	Left Ventricular Mass Indexed to Body Surface Area	Left ventricular mass indexed to body size to distinguish true hypertrophy from body size effects.
LVSV, ml	86.99 (19.22)	56210	Left Ventricular Stroke Volume	Represents the volume of blood pumped out of the left ventricle with each heartbeat.
LVSV BSA, ml	46.59 (8.48)	56210	Left Ventricular Stroke Volume Indexed to Body Surface Area	Stroke volume adjusted for body size to reflect pumping capacity relative to body dimensions.
LVEF, %	59.56 (6.27)	56210	Left Ventricular Ejection Fraction	Represents the percentage of blood ejected from the left ventricle per beat and is a key measure of systolic function.
LVGFI, %	33.98 (4.5)	56204	Left Ventricular Global Function Index	A composite metric integrating ventricular structure and function to reflect overall cardiac performance.
LVMCF, %	108.96 (19.93)	56204	Left Ventricular Myocardial Contraction Fraction	Reflects myocardial shortening efficiency by relating stroke volume to myocardial volume.
LVMVR, g/ml	0.59 (0.09)	56204	Left Ventricular Mass-to-Volume Ratio	Describes the balance between left ventricular muscle mass and chamber size and reflects concentric remodelling.
RVEDV, ml	156.03 (37.12)	56231	Right Ventricular End-Diastolic Volume	Measures the volume of blood in the right ventricle at the end of filling and reflects venous return and preload.
RVEDV BSA, ml	83.25 (15.3)	56231	Right Ventricular End-Diastolic Volume Indexed to Body Surface Area	Right ventricular end-diastolic volume adjusted for body size for standardised comparison.
RVESV, ml	67.43 (21.34)	56225	Right Ventricular End-Systolic Volume	Measures the blood volume remaining in the right ventricle after contraction and reflects systolic emptying.
RVESV BSA, ml	35.83 (9.4)	56225	Right Ventricular End-Systolic Volume Indexed to Body Surface Area	Right ventricular end-systolic volume adjusted for body size to account for body size differences.
RVSV, ml	88.6 (20.31)	56224	Right Ventricular Stroke Volume	Represents the volume of blood pumped by the right ventricle with each heartbeat.
RVSV BSA, ml	47.42 (8.96)	56224	Right Ventricular Stroke Volume Indexed to Body Surface Area	Right ventricular stroke volume adjusted for body size to reflect relative pumping capacity.
RVEF, %	57.22 (6.33)	56224	Right Ventricular Ejection Fraction	Represents the percentage of blood ejected from the right ventricle per beat and reflects right ventricular systolic function.
RV LV ratio	1.06 (0.12)	56207	Right Ventricular to Left Ventricular Ratio	Describes the relative size or function of the right ventricle compared to the left ventricle and is used to assess ventricular balance.
Numbers are mean (standard deviation) or total number (%). LVEDV, Left Ventricular End-Diastolic Volume; LVESV, Left Ventricular End-Systolic Volume; LVSV, Left Ventricular Stroke Volume; LVEF, Left Ventricular Ejection Fraction; LVGFI, Left Ventricular Global Function Index; LVMCF, Left Ventricular Myocardial Contraction Fraction; LVM, Left Ventricular Mass; LVMVR, Left Ventricular Mass-to-Volum…
