# Supplementary material for: Genome-wide analysis of cardiac ventricular phenotypes reveals novel loci and therapeutic targets for heart failure
Source: Nat Commun. 2026 Feb 27;17:3293. doi: 10.1038/s41467-026-69982-0 (PMC13066029; doi:10.1038/s41467-026-69982-0)
Supplement: Supplementary file 4 — Supplementary Data 2 [file 41467_2026_69982_MOESM4_ESM.xlsx]

## Sheet: Sheet1
Supplementary Data 2. Novel cardiovascular magnetic resonance imaging lead variants for all left and right ventricular phenotypes. Rows contain the most significant lead variants per loci for each locus number (locus blocks that were identified by numbered groups, that grouped lead variants within 1Mb of each other and if they had LD > 0.4). Statistical associations were tested using two-sided li…
Phenotype	All Associated Phenotypes	Locus name (locus number)	Lead variant	Chromosome	Position	Ref	Alt	EAF	Beta (SE)	P	Highest Prioritized Gene(s)	Prioritized Drug Target Gene(s)
LVEDV	LVEDV, LVSV, LVM, LVEDV_BSA, LVESV_BSA, LVSV_BSA, LVM_BSA	CASZ1 (2)	1:10739520:T:C	1	10739520	T	C	0.34	0.038 (0.0062)	5.45e-10	CASZ1
LVESV	LVEDV, LVESV, LVEDV_BSA, LVESV_BSA	AKR1A1 (4)	1:45545333:C:T	1	45545333	C	T	0.42	0.042 (0.006)	1.22e-12	HPDL, PRDX1, MAST2	PRDX1
LVESV	LVEDV, LVESV, LVEDV_BSA, LVESV_BSA	SMARCC1 (12)	3:47666322:C:A	3	47666322	C	A	0.33	-0.038 (0.0062)	1.24e-09	MAP4
LVEDV	LVEDV, LVESV, LVSV, LVEDV_BSA, LVESV_BSA, LVSV_BSA	KLHDC8B (13)	3:49176870:G:T	3	49176870	G	T	0.22	-0.049 (0.007)	4.9e-12	AMIGO3, ARIH2, BSN, BSN-AS2, C3orf62, C3orf84, CCDC36, DOCK3, CACNA2D2, DAG1, NICN1, LAMB2, RHOA, USP19, USP4	CACNA2D2, LAMB2, RHOA
LVEDV	LVEDV	NEK4 (14)	3:52711071:T:C	3	52711071	T	C	0.45	-0.032 (0.0059)	4.01e-08	NT5DC2, PBRM1, STAB1, TNNC1	PBRM1, TNNC1
LVEDV	LVEDV, LVSV, RVEDV, RVSV, LVEDV_BSA, LVESV_BSA, RVEDV_BSA, RVSV_BSA	KLRG2 (24)	7:139447814:G:A	7	139447814	G	A	0.22	0.043 (0.0071)	1.71e-09	UBN2
LVSV_BSA	LVEDV, LVSV, LVMCF, RVSV, LVEDV_BSA, LVSV_BSA, RVSV_BSA	LINC00477 (32)	12:24635405:G:A	12	24635405	G	A	0.15	0.061 (0.0083)	2.68e-13	BCAT1
LVESV	LVEDV, LVESV, LVEF, RVEDV, RVESV, LVEDV_BSA, LVESV_BSA, RVESV_BSA	FOXN3 (36)	14:89370999:ACT:A	14	89370999	ACT	A	0.48	-0.038 (0.0059)	9.11e-11	FOXN3
LVEDV_BSA	LVEDV, LVSV, LVM, RVEDV, RVSV, LVEDV_BSA, LVESV_BSA, LVSV_BSA, LVM_BSA, RVSV_BSA	TBX2 (42)	17:61401415:G:C	17	61401415	G	C	0.27	0.042 (0.0067)	4.6e-10	TBX2	TBX2
RVEDV	LVEDV, LVESV, RVEDV, RVESV, LVEDV_BSA, LVESV_BSA, RVEDV_BSA	MAP3K7CL (44)	21:29153097:T:G	21	29153097	T	G	0.056	0.077 (0.013)	7.9e-10	MAP3K7CL
LVESV	LVESV, LVEF, LVEDV_BSA, LVESV_BSA	TMEM182 (47)	2:102762101:T:C	2	102762101	T	C	0.066	0.074 (0.012)	6.02e-10	TMEM182
LVESV	LVESV, LVESV_BSA	CDH17 (53)	8:94219582:G:GC	8	94219582	G	GC	0.43	0.035 (0.006)	5.23e-09	GEM
LVEF	LVESV, LVEF, LVEDV_BSA, LVESV_BSA	FERMT2 (57)	14:52920391:T:G	14	52920391	T	G	0.19	-0.043 (0.0074)	4.87e-09	FERMT2
LVESV_BSA	LVESV, LVESV_BSA	NFATC1 (61)	18:79397432:CCAGCTCT:C	18	79397432	CCAGCTCT	C	0.44	-0.033 (0.006)	3.35e-08	NFATC1	NFATC1
LVSV	LVSV	PRKAG1 (68)	12:49008610:G:C	12	49008610	G	C	0.36	0.034 (0.0062)	4.16e-08	KMT2D, PRKAG1, RND1	PRKAG1
LVEF	LVEF, LVGFI	LINC01249 (74)	2:5086856:A:G	2	5086856	A	G	0.23	0.04 (0.0071)	1.2e-08	LINC01248
LVEF	LVEF	LOC100133985 (75)	2:70115595:G:A	2	70115595	G	A	0.3	-0.037 (0.0064)	9.04e-09	C2orf42, LOC100133985, TIA1
LVEF	LVEF	MAP3K7 (78)	6:90633938:G:A	6	90633938	G	A	0.28	-0.039 (0.0065)	2.05e-09	MAP3K7
LVEF	LVEF	PGR (82)	11:101065198:A:G	11	101065198	A	G	0.16	-0.044 (0.008)	3.96e-08	PGR	PGR
LVEF	LVEF	YBX3 (83)	12:10730261:G:C	12	10730261	G	C	0.18	0.043 (0.0078)	4.07e-08	YBX3
LVEF	LVEF	PPP4R1 (86)	18:9560992:C:T	18	9560992	C	T	0.26	-0.038 (0.0066)	1.35e-08	PPP4R1
LVGFI	LVGFI	RBM38 (91)	20:57441016:T:C	20	57441016	T	C	0.43	-0.033 (0.006)	4.14e-08	RBM38
LVMVR	LVMCF, LVMVR	MAP9 (95)	4:155520162:G:A	4	155520162	G	A	0.35	-0.036 (0.0062)	9.75e-09	GUCY1A3, MAP9, NPY2R	NPY2R
LVMCF	LVMCF	TNFAIP8 (96)	5:119317600:T:A	5	119317600	T	A	0.35	0.034 (0.0062)	4.26e-08	HSD17B4, TNFAIP8
LVMCF	LVMCF, LVMVR	DKFZp451B082 (100)	6:163379999:C:T	6	163379999	C	T	0.44	0.036 (0.006)	2.18e-09	QKI
LVMCF	LVMCF	NRP1 (101)	10:33232470:G:C	10	33232470	G	C	0.2	0.042 (0.0075)	1.39e-08	NRP1
LVM_BSA	LVMCF, LVM, LVM_BSA	SLC16A12 (102)	10:89508044:T:C	10	89508044	T	C	0.041	-0.088 (0.015)	4.99e-09	ACTA2
LVMVR	LVMCF, LVMVR	LARP4 (105)	12:50489104:T:G	12	50489104	T	G	0.35	0.044 (0.0061)	5.84e-13	DIP2B, ATF1, METTL7A
LVMVR	LVMCF, LVM, LVMVR, LVM_BSA	FURIN (107)	15:90875067:T:A	15	90875067	T	A	0.32	0.049 (0.0064)	1.22e-14	FES	FES
LVM	LVM, LVM_BSA	MEIS1 (116)	2:66529138:G:A	2	66529138	G	A	0.4	-0.036 (0.0061)	2.65e-09	MEIS1
LVM	LVM, LVM_BSA	SCHLAP1 (117)	2:180844503:C:T	2	180844503	C	T	0.012	0.15 (0.027)	3.95e-08	CWC22
LVM	LVM, LVM_BSA	PHTF2 (123)	7:77963290:T:C	7	77963290	T	C	0.49	0.034 (0.0059)	1.18e-08	PHTF2, TMEM60
LVM	LVM, LVMVR	CTNNA3 (125)	10:66235146:A:G	10	66235146	A	G	0.24	-0.039 (0.0069)	2.04e-08	CTNNA3
LVM	LVM, LVM_BSA	CDAN1 (128)	15:42729365:G:A	15	42729365	G	A	0.19	0.052 (0.0075)	5.3e-12	CDAN1, TTBK2
LVM_BSA	LVM, LVM_BSA	PDXDC1 (129)	16:15033678:C:A	16	15033678	C	A	0.3	-0.039 (0.0064)	1.78e-09	NTAN1
LVMVR	LVMVR	TSEN15 (133)	1:184166030:C:A	1	184166030	C	A	0.058	0.074 (0.013)	4.77e-09	C1orf21
LVMVR	LVMVR, LVEDV_BSA, LVESV_BSA	SP3 (135)	2:173959554:C:T	2	173959554	C	T	0.19	0.046 (0.0077)	3.16e-09	SP3	SP3
LVMVR	LVMVR	ITGA9 (136)	3:37455234:A:G	3	37455234	A	G	0.49	0.034 (0.0059)	6.54e-09	GOLGA4, LRRFIP2, ITGA9
LVMVR	LVMVR	SLC39A8 (137)	4:102267552:C:T	4	102267552	C	T	0.072	-0.067 (0.012)	7.03e-09	BANK1
LVMVR	LVMVR	FLJ41200 (144)	9:13657572:A:G	9	13657572	A	G	0.4	-0.036 (0.006)	2.95e-09	FLJ41200
LVMVR	LVMVR	WT1 (147)	11:32418492:A:C	11	32418492	A	C	0.058	-0.08 (0.013)	1.64e-10	QSER1
LVMVR	LVMVR	MAP3K11 (148)	11:65597606:T:C	11	65597606	T	C	0.25	-0.045 (0.0069)	6.11e-11	CATSPER1, CST6
RVEDV_BSA	RVEDV, RVSV, RVEDV_BSA, RVSV_BSA	LOC100505768 (156)	1:87437341:C:A	1	87437341	C	A	0.44	0.037 (0.006)	4.71e-10	LOC100505768
RVEDV	RVEDV, RVSV, RVEDV_BSA, RVSV_BSA	ACHE (159)	7:100899511:A:G	7	100899511	A	G	0.19	-0.046 (0.0075)	7.84e-10	ACHE	ACHE
RVEDV	RVEDV, RVSV, RVEDV_BSA, RVSV_BSA	AK1 (160)	9:127860667:T:C	9	127860667	T	C	0.17	0.049 (0.0078)	2.99e-10	ENG	ENG
RVSV_BSA	RVSV, RVSV_BSA	PMP22 (172)	17:15230689:C:T	17	15230689	C	T	0.073	-0.064 (0.011)	1.45e-08	PMP22	PMP22
RVEF	RVEF	LOC101929551 (173)	2:7765974:C:T	2	7765974	C	T	0.026	0.1 (0.018)	1.35e-08	LOC101929551
RVEF	RVEF	HSPB8 (177)	12:119180894:C:T	12	119180894	C	T	0.2	-0.043 (0.0074)	5.41e-09	HSPB8
RV_LV_ratio	RV_LV_ratio	FSHR (178)	2:49187168:A:G	2	49187168	A	G	0.46	-0.033 (0.006)	4.13e-08	FSHR	FSHR
RV_LV_ratio	RV_LV_ratio	BMPR2 (179)	2:202440295:T:C	2	202440295	T	C	0.14	-0.054 (0.0087)	5.57e-10	BMPR2, NBEAL1, SUMO1	SUMO1
RV_LV_ratio	RV_LV_ratio	C3orf18 (180)	3:50547568:T:G	3	50547568	T	G	0.13	-0.049 (0.0089)	3.91e-08	CISH	CISH
RV_LV_ratio	RV_LV_ratio	ADK (183)	10:74157673:A:G	10	74157673	A	G	0.27	0.041 (0.0068)	1.29e-09	VCL
LVEDV_BSA	LVEDV_BSA	EDEM3 (186)	1:184702964:G:A	1	184702964	G	A	0.02	-0.12 (0.021)	2.45e-08	C1orf21, FAM129A
LVM_BSA	LVM_BSA	SLC4A7 (192)	3:27395580:T:C	3	27395580	T	C	0.31	-0.035 (0.0064)	3.22e-08	SLC4A7
LVM_BSA	LVM_BSA	ZNF831 (195)	20:59158279:A:G	20	59158279	A	G	0.11	0.052 (0.0095)	3.17e-08	CTSZ
RVESV_BSA	RVESV_BSA	CASZ1 (196)	1:10667804:G:A	1	10667804	G	A	0.29	0.036 (0.0065)	4.75e-08	CASZ1
RVESV_BSA	RVESV_BSA	SLC9A4 (197)	2:102538616:T:C	2	102538616	T	C	0.13	-0.048 (0.0087)	4.88e-08	IL1R1	IL1R1
RVESV_BSA	RVESV_BSA	HMCN2 (200)	9:130263971:C:G	9	130263971	C	G	0.17	0.044 (0.0079)	1.9e-08	HMCN2
Loci associated with left and right ventricular traits (P<5x10-8). Locus number is assigned to groups of lead variants based on <1Mb proximity and linkage disequilbrium>0.4. SNP, Single Nucleotide Polymorphism; MAF, Minor Allele Frequency; SE, Standard Error; LVEDV, Left Ventricular End-Diastolic Volume; LVESV, Left Ventricular End-Systolic Volume; LVSV, Left Ventricular Stroke Volume; LVEF, Left…
