# Supplementary material for: Genome-wide analysis of cardiac ventricular phenotypes reveals novel loci and therapeutic targets for heart failure
Source: Nat Commun. 2026 Feb 27;17:3293. doi: 10.1038/s41467-026-69982-0 (PMC13066029; doi:10.1038/s41467-026-69982-0)
Supplement: Supplementary file 5 — Supplementary Data 3 [file 41467_2026_69982_MOESM5_ESM.xlsx]

## Sheet: Sheet1
Supplementary Data 3. Lead variants for all left and right ventricular phenotypes. Statistical associations were tested using two-sided linear regression under an additive genetic model. Genome-wide significance was defined using a Bonferroni-corrected threshold of P<5x10-8.
Phenotype	Phenotype_Count_per_Locus_name	Locus_name	Locus_number	Reported_Locus	Lead_SNP	CHROM	GENPOS	BP38	BP37	ALLELE0	ALLELE1	MAF	BETA	SE	P	Method
LVEDV	6	C1orf86	1	Yes	1:2212668:A:G	1	2212668	1:2212668	1:2144107	A	G	0.137631	-0.0530976	0.00868374	9.68016e-10	Multi-trait
LVEDV	8	CASZ1	2	No	1:10739520:T:C	1	10739520	1:10739520	1:10799577	T	C	0.343646	0.038262	0.00616571	5.44854e-10	Single-trait
LVEDV	1	FLJ37453	3	Yes	1:15841304:A:G	1	15841304	1:15841304	1:16167799	A	G	0.288243	-0.0485917	0.0063479	1.93649e-14	Multi-trait
LVEDV	3	ZBTB17	3	Yes	1:15980927:A:G	1	15980927	1:15980927	1:16307422	A	G	0.325163	-0.0427398	0.00626732	9.13692e-12	Single-trait
LVEDV	4	AKR1A1	4	No	1:45545333:C:T	1	45545333	1:45545333	1:46011005	C	T	0.420798	0.0406904	0.00585292	3.59762e-12	Multi-trait
LVEDV	9	OBSCN	5	Yes	1:228338964:T:C	1	228338964	1:228338964	1:228526665	T	C	0.476376	-0.0321917	0.00577182	2.44149e-08	Multi-trait
LVEDV	8	PLEKHA3	6	Yes	2:178484500:T:G	2	178484500	2:178484500	2:179349227	T	G	0.1455	-0.0625027	0.00813217	1.51986e-14	Multi-trait
LVEDV	9	CCDC141	7	Yes	2:178848602:C:G	2	178848602	2:178848602	2:179713329	C	G	0.0475179	-0.140484	0.0138238	2.91676e-24	Single-trait
LVEDV	6	SPATS2L	8	Yes	2:200330879:C:T	2	200330879	2:200330879	2:201195602	C	T	0.418463	-0.038469	0.00586823	5.54719e-11	Multi-trait
LVEDV	6	SPATS2L	8	Yes	2:200351712:A:AT	2	200351712	2:200351712	2:201216435	A	AT	0.342041	-0.0371205	0.00624107	2.71807e-09	Single-trait
LVEDV	5	B3GNT7	9	Yes	2:231407789:A:G	2	231407789	2:231407789	2:232272500	A	G	0.247152	0.0435635	0.0068258	1.74578e-10	Single-trait
LVEDV	17	LSM3	10	Yes	3:14231260:A:G	3	14231260	3:14231260	3:14272760	A	G	0.338879	-0.0525527	0.00624452	3.90122e-17	Single-trait
LVEDV	17	LSM3	11	Yes	3:14249393:A:G	3	14249393	3:14249393	3:14290893	A	G	0.444544	-0.0446795	0.00583949	1.98989e-14	Multi-trait
LVEDV	4	SMARCC1	12	No	3:47661780:C:T	3	47661780	3:47661780	3:47703270	C	T	0.330133	-0.0361136	0.00612772	3.78155e-09	Multi-trait
LVEDV	4	SMARCC1	12	No	3:47748573:A:ATAAC	3	47748573	3:47748573	3:47790063	A	ATAAC	0.322851	-0.0344563	0.00629635	4.43915e-08	Single-trait
LVEDV	5	KLHDC8B	13	No	3:49176870:G:T	3	49176870	3:49176870	3:49214303	G	T	0.222402	-0.0485849	0.00703266	4.89911e-12	Multi-trait
LVEDV	1	NEK4	14	No	3:52711071:T:C	3	52711071	3:52711071	3:52745087	T	C	0.454193	-0.0323567	0.0058931	4.00553e-08	Single-trait
LVEDV	11	CMSS1	15	Yes	3:100109087:TA:T	3	100109087	3:100109087	3:99827931	TA	T	0.406482	-0.0368984	0.00603258	9.56467e-10	Single-trait
LVEDV	11	CMSS1	15	Yes	3:100151455:G:A	3	100151455	3:100151455	3:99870299	G	A	0.379318	-0.0361486	0.00593841	1.14866e-09	Multi-trait
LVEDV	12	MLF1	16	Yes	3:158586811:A:AAATAT	3	158586811	3:158586811	3:158304600	A	AAATAT	0.494858	0.033849	0.00589557	9.3875e-09	Single-trait
LVEDV	12	MLF1	16	Yes	3:158589722:C:T	3	158589722	3:158589722	3:158307511	C	T	0.493903	0.0383324	0.00577392	3.16056e-11	Multi-trait
LVEDV	6	FNDC3B	17	Yes	3:172082466:A:G	3	172082466	3:172082466	3:171800256	A	G	0.404496	-0.0352933	0.00594822	2.96686e-09	Multi-trait
LVEDV	4	DNAJC18	18	Yes	5:139426616:T:G	5	139426616	5:139426616	5:138762305	T	G	0.273693	0.036551	0.00651169	1.98688e-08	Multi-trait
LVEDV	4	HLA-B	19	Yes	6:31344981:C:T	6	31344981	6:31344981	6:31312758	C	T	0.175572	0.0485765	0.00771328	3.01953e-10	Single-trait
LVEDV	12	VEGFA	20	Yes	6:43789126:A:C	6	43789126	6:43789126	6:43756863	A	C	0.269782	-0.0429279	0.00662515	9.20059e-11	Multi-trait
LVEDV	12	VEGFA	20	Yes	6:43790159:C:A	6	43790159	6:43790159	6:43757896	C	A	0.477321	-0.0386265	0.00593788	7.76426e-11	Single-trait
LVEDV	13	SLC35F1	21	Yes	6:118333857:T:C	6	118333857	6:118333857	6:118655020	T	C	0.478461	0.052072	0.00592031	1.4243e-18	Single-trait
LVEDV	13	SLC35F1	21	Yes	6:118351912:G:T	6	118351912	6:118351912	6:118673075	G	T	0.361789	0.0462664	0.00602309	1.57236e-14	Multi-trait
LVEDV	10	IGFBP3	22	Yes	7:46580714:C:T	7	46580714	7:46580714	7:46620312	C	T	0.414845	0.0336811	0.00588496	1.04504e-08	Multi-trait
LVEDV	7	FLNC	23	Yes	7:128839286:G:A	7	128839286	7:128839286	7:128479340	G	A	0.0850414	-0.0766788	0.0103391	1.20327e-13	Multi-trait
LVEDV	8	KLRG2	24	No	7:139447814:G:A	7	139447814	7:139447814	7:139132560	G	A	0.221694	0.042838	0.00711248	1.71281e-09	Single-trait
LVEDV	8	DEFB136	25	Yes	8:11934358:C:T	8	11934358	8:11934358	8:11791867	C	T	0.176952	0.0431547	0.00786493	4.08874e-08	Multi-trait
LVEDV	10	MIR4662B	26	Yes	8:124839268:C:T	8	124839268	8:124839268	8:125851510	C	T	0.339066	0.047167	0.00614544	1.65264e-14	Multi-trait
LVEDV	10	MIR4662B	26	Yes	8:124847608:G:A	8	124847608	8:124847608	8:125859850	G	A	0.311372	-0.0437562	0.00638471	7.21772e-12	Single-trait
LVEDV	5	ABO	27	Yes	9:133278431:T:C	9	133278431	9:133278431	9:136153875	T	C	0.205876	-0.0420754	0.00711032	3.26836e-09	Multi-trait
LVEDV	5	ABO	27	Yes	9:133278860:T:C	9	133278860	9:133278860		T	C	0.20795	-0.0448955	0.00727141	6.64753e-10	Single-trait
LVEDV	6	TIAL1	28	Yes	10:119620252:A:G	10	119620252	10:119620252	10:121379764	A	G	0.458074	0.0445566	0.0057951	1.48678e-14	Multi-trait
LVEDV	15	BAG3	29	Yes	10:119674163:C:T	10	119674163	10:119674163	10:121433675	C	T	0.216874	-0.0619034	0.00714235	4.43302e-18	Single-trait
LVEDV	9	LSP1	30	Yes	11:1871355:G:A	11	1871355	11:1871355	11:1892585	G	A	0.377006	0.0400078	0.00592026	1.40133e-11	Multi-trait
LVEDV	5	SPON1	31	Yes	11:14050012:G:GCATCACT	11	14050012	11:14050012	11:14071559	G	GCATCACT	0.476159	-0.0326598	0.00593631	3.76132e-08	Single-trait
LVEDV	5	SPON1	31	Yes	11:14050991:C:T	11	14050991	11:14050991	11:14072538	C	T	0.479202	-0.0359865	0.00579512	5.30537e-10	Multi-trait
LVEDV	7	LINC00477	32	No	12:24635405:G:A	12	24635405	12:24635405	12:24788339	G	A	0.149087	0.0486309	0.00823372	3.4984e-09	Single-trait
LVEDV	14	ATXN2	33	Yes	12:111569952:C:T	12	111569952	12:111569952	12:112007756	C	T	0.483494	0.0502537	0.0058547	9.2045e-18	Single-trait
LVEDV	2	BRAP	33	Yes	12:111621753:C:T	12	111621753	12:111621753	12:112059557	C	T	0.43816	-0.0428257	0.00580648	1.63732e-13	Multi-trait
LVEDV	8	TBX3	34	Yes	12:115114632:A:G	12	115114632	12:115114632	12:115552437	A	G	0.382841	-0.0347415	0.00599609	6.87206e-09	Multi-trait
LVEDV	8	TBX3	34	Yes	12:115118502:T:G	12	115118502	12:115118502	12:115556307	T	G	0.380139	-0.0371878	0.00609178	1.03067e-09	Single-trait
LVEDV	10	MYH6	35	Yes	14:23392602:A:G	14	23392602	14:23392602	14:23861811	A	G	0.368439	-0.0413107	0.00606253	9.48637e-12	Single-trait
LVEDV	8	FOXN3	36	No	14:89371759:A:G	14	89371759	14:89371759	14:89838103	A	G	0.485276	-0.0319599	0.00580149	3.61054e-08	Multi-trait
LVEDV	8	LMF1	37	Yes	16:920814:T:C	16	920814	16:920814	16:970814	T	C	0.384772	-0.0411233	0.00604829	1.05245e-11	Single-trait
LVEDV	8	LMF1	37	Yes	16:937520:C:T	16	937520	16:937520	16:987520	C	T	0.38825	-0.0447951	0.00596026	5.66387e-14	Multi-trait
LVEDV	4	SRL	38	Yes	16:4207685:A:G	16	4207685	16:4207685	16:4257686	A	G	0.235165	0.0380567	0.00683829	2.618e-08	Multi-trait
LVEDV	4	MYO1C	39	Yes	17:1469676:G:A	17	1469676	17:1469676	17:1372970	G	A	0.109886	-0.0511206	0.00924416	3.20157e-08	Multi-trait
LVEDV	7	GOSR2	40	Yes	17:46935905:T:C	17	46935905	17:46935905	17:45013271	T	C	0.145605	0.0480307	0.00826167	6.11131e-09	Multi-trait
LVEDV	5	RPRML	40	Yes	17:47014404:A:G	17	47014404	17:47014404	17:45091770	A	G	0.133607	0.0516258	0.00863446	2.2445e-09	Single-trait
LVEDV	7	HLF	41	Yes	17:55297249:T:C	17	55297249	17:55297249	17:53374610	T	C	0.283459	-0.035014	0.00641402	4.78875e-08	Multi-trait
LVEDV	8	TBX2	42	No	17:61401415:G:C	17	61401415	17:61401415	17:59478776	G	C	0.270346	0.0414389	0.00667403	5.33323e-10	Single-trait
LVEDV	8	TBX2	42	No	17:61406955:A:G	17	61406955	17:61406955	17:59484316	A	G	0.268364	0.0381388	0.00665232	9.85744e-09	Multi-trait
LVEDV	7	RSPH6A	43	Yes	19:45808819:G:A	19	45808819	19:45808819	19:46312077	G	A	0.346027	0.0336133	0.00615515	4.73456e-08	Single-trait
LVEDV	7	RSPH6A	43	Yes	19:45812551:A:G	19	45812551	19:45812551	19:46315809	A	G	0.35603	0.0356485	0.00600992	2.99999e-09	Multi-trait
LVEDV	7	MAP3K7CL	44	No	21:29132290:TG:T	21	29132290	21:29132290	21:30504611	TG	T	0.0552387	0.0777577	0.0128607	1.48365e-09	Single-trait
LVEDV	7	MAP3K7CL	44	No	21:29153097:T:G	21	29153097	21:29153097	21:30525418	T	G	0.0558003	0.0759404	0.0127215	2.38023e-09	Multi-trait
LVEDV	7	GSTTP2	45	Yes	22:23812924:G:C	22	23812924	22:23812924	22:24155111	G	C	0.20385	0.0563213	0.00738409	2.39552e-14	Single-trait
LVEDV	7	GSTTP2	45	Yes	22:23839465:A:G	22	23839465	22:23839465	22:24181652	A	G	0.175413	0.0575709	0.00755547	2.54138e-14	Multi-trait
LVESV	6	C1orf86	1	Yes	1:2212668:A:G	1	2212668	1:2212668	1:2144107	A	G	0.137632	-0.0636993	0.00886029	6.51178e-13	Single-trait
LVESV	3	C1orf64	3	Yes	1:15993462:C:T	1	15993462	1:15993462	1:16319957	C	T	0.329105	-0.0568796	0.00621803	5.82528e-20	Multi-trait
LVESV	4	HSPB7	3	Yes	1:16011979:T:C	1	16011979	1:16011979	1:16338474	T	C	0.327717	0.0653292	0.00624636	1.33567e-25	Single-trait
LVESV	4	AKR1A1	4	No	1:45545333:C:T	1	45545333	1:45545333	1:46011005	C	T	0.420775	0.0422999	0.00595489	1.21724e-12	Multi-trait
LVESV	3	NOS1AP	46	Yes	1:162131308:T:C	1	162131308	1:162131308	1:162101098	T	C	0.372074	0.0356848	0.00614707	6.42999e-09	Single-trait
LVESV	9	OBSCN	5	Yes	1:228338964:T:C	1	228338964	1:228338964	1:228526665	T	C	0.476383	-0.0357246	0.00588814	1.30149e-09	Single-trait
LVESV	4	TMEM182	47	No	2:102762101:T:C	2	102762101	2:102762101	2:103378560	T	C	0.0660288	0.0737268	0.0119109	6.02241e-10	Single-trait
LVESV	8	PLEKHA3	6	Yes	2:178496842:T:C	2	178496842	2:178496842	2:179361569	T	C	0.18371	-0.0695634	0.00757724	4.28826e-20	Multi-trait
LVESV	12	TTN	6	Yes	2:178693555:T:A	2	178693555	2:178693555	2:179558282	T	A	0.189352	-0.0913988	0.00748109	2.51246e-34	Single-trait
LVESV	6	SPATS2L	8	Yes	2:200330879:C:T	2	200330879	2:200330879	2:201195602	C	T	0.418431	-0.0417274	0.00598977	3.25087e-12	Single-trait
LVESV	17	LSM3	10	Yes	3:14231260:A:G	3	14231260	3:14231260	3:14272760	A	G	0.338894	-0.0651407	0.00624653	1.84162e-25	Single-trait
LVESV	17	LSM3	11	Yes	3:14249393:A:G	3	14249393	3:14249393	3:14290893	A	G	0.44454	-0.0502983	0.00594246	2.57849e-17	Multi-trait
LVESV	4	SMARCC1	12	No	3:47666322:C:A	3	47666322	3:47666322	3:47707812	C	A	0.330046	-0.0378816	0.00623562	1.23962e-09	Multi-trait
LVESV	5	KLHDC8B	13	No	3:49176870:G:T	3	49176870	3:49176870	3:49214303	G	T	0.222391	-0.0458214	0.00705193	8.1548e-11	Multi-trait
LVESV	6	PDZRN3	48	Yes	3:73524206:C:T	3	73524206	3:73524206	3:73573357	C	T	0.337597	-0.0370594	0.00627151	3.43859e-09	Single-trait
LVESV	11	CMSS1	15	Yes	3:100149260:A:T	3	100149260	3:100149260	3:99868104	A	T	0.403534	-0.0348318	0.00597927	5.69692e-09	Single-trait
LVESV	11	CMSS1	15	Yes	3:100151455:G:A	3	100151455	3:100151455	3:99870299	G	A	0.379336	-0.0362367	0.00604303	2.0168e-09	Multi-trait
LVESV	3	KY	49	Yes	3:134701567:C:G	3	134701567	3:134701567	3:134420409	C	G	0.0669657	-0.0705047	0.0117843	2.19185e-09	Single-trait
LVESV	3	KY	49	Yes	3:134704144:A:G	3	134704144	3:134704144	3:134422986	A	G	0.067036	-0.0672653	0.0117375	9.99597e-09	Multi-trait
LVESV	12	MLF1	16	Yes	3:158598861:G:A	3	158598861	3:158598861	3:158316650	G	A	0.487654	0.0442386	0.00590049	6.50729e-14	Single-trait
LVESV	6	FNDC3B	17	Yes	3:172067378:G:C	3	172067378	3:172067378	3:171785168	G	C	0.405139	-0.0352319	0.00606886	6.42288e-09	Single-trait
LVESV	6	FNDC3B	17	Yes	3:172082466:A:G	3	172082466	3:172082466	3:171800256	A	G	0.404516	-0.035774	0.00605322	3.42299e-09	Multi-trait
LVESV	4	PROM1	50	Yes	4:16034172:A:C	4	16034172	4:16034172	4:16035795	A	C	0.220544	0.0413725	0.00713266	6.61439e-09	Single-trait
LVESV	4	DNAJC18	18	Yes	5:139426616:T:G	5	139426616	5:139426616	5:138762305	T	G	0.273712	0.0454755	0.00664726	7.85236e-12	Single-trait
LVESV	4	YIPF5	51	Yes	5:144113156:T:C	5	144113156	5:144113156	5:143492721	T	C	0.412249	0.0328962	0.00601775	4.58939e-08	Multi-trait
LVESV	4	YIPF5	51	Yes	5:144128385:C:CT	5	144128385	5:144128385	5:143507950	C	CT	0.414522	0.0348759	0.00603665	7.58805e-09	Single-trait
LVESV	4	HCP5	19	Yes	6:31468092:C:T	6	31468092	6:31468092	6:31435869	C	T	0.137211	0.0473456	0.00855623	3.1396e-08	Multi-trait
LVESV	8	CDKN1A	52	Yes	6:36678211:G:C	6	36678211	6:36678211	6:36645988	G	C	0.196919	-0.0464346	0.00740563	3.60662e-10	Single-trait
LVESV	12	VEGFA	20	Yes	6:43789126:A:C	6	43789126	6:43789126	6:43756863	A	C	0.269765	-0.0412523	0.00674058	9.35752e-10	Multi-trait
LVESV	13	SLC35F1	21	Yes	6:118333857:T:C	6	118333857	6:118333857	6:118655020	T	C	0.478477	0.0414751	0.00590306	2.12488e-12	Multi-trait
LVESV	10	IGFBP3	22	Yes	7:46584639:A:G	7	46584639	7:46584639	7:46624237	A	G	0.405169	-0.0410015	0.0060494	1.22039e-11	Single-trait
LVESV	6	CCDC136	23	Yes	7:128818595:C:A	7	128818595	7:128818595	7:128458649	C	A	0.111432	-0.0756008	0.00931279	4.74133e-16	Single-trait
LVESV	7	FLNC	23	Yes	7:128858737:C:T	7	128858737	7:128858737	7:128498791	C	T	0.0983866	-0.0780978	0.00983916	2.06382e-15	Multi-trait
LVESV	8	DEFB136	25	Yes	8:11941639:A:G	8	11941639	8:11941639	8:11799148	A	G	0.409029	-0.0391083	0.00600793	7.54223e-11	Single-trait
LVESV	2	CDH17	53	No	8:94219582:G:GC	8	94219582	8:94219582	8:95231810	G	GC	0.426696	0.0348719	0.00597167	5.23432e-09	Single-trait
LVESV	10	MIR4662B	26	Yes	8:124847608:G:A	8	124847608	8:124847608	8:125859850	G	A	0.311385	-0.0702273	0.00639031	4.28549e-28	Single-trait
LVESV	1	LINC00964	26	Yes	8:124889613:T:C	8	124889613	8:124889613	8:125901855	T	C	0.273812	-0.0605806	0.00660146	4.43896e-20	Multi-trait
LVESV	15	BAG3	29	Yes	10:119674163:C:T	10	119674163	10:119674163	10:121433675	C	T	0.216862	-0.09876	0.0071507	2.18072e-43	Single-trait
LVESV	15	BAG3	29	Yes	10:119678699:G:T	10	119678699	10:119678699	10:121438211	G	T	0.1312	-0.0770671	0.00873598	1.12629e-18	Multi-trait
LVESV	9	LSP1	30	Yes	11:1871355:G:A	11	1871355	11:1871355	11:1892585	G	A	0.376988	0.0383685	0.00602518	1.91477e-10	Multi-trait
LVESV	5	SPON1	31	Yes	11:14050991:C:T	11	14050991	11:14050991	11:14072538	C	T	0.479236	-0.0396784	0.00589797	1.72638e-11	Multi-trait
LVESV	5	SPON1	31	Yes	11:14056604:A:G	11	14056604	11:14056604	11:14078151	A	G	0.484336	-0.0403871	0.00591537	8.64172e-12	Single-trait
LVESV	1	CSRP3	54	Yes	11:19184595:T:G	11	19184595	11:19184595	11:19206142	T	G	0.0764015	0.0613801	0.0112254	4.5524e-08	Single-trait
LVESV	2	SSPN	55	Yes	12:26195496:C:G	12	26195496	12:26195496	12:26348429	C	G	0.250119	0.0418839	0.0067697	6.13352e-10	Single-trait
LVESV	14	ATXN2	33	Yes	12:111466567:T:A	12	111466567	12:111466567	12:111904371	T	A	0.497624	0.0424099	0.00587874	5.42875e-13	Single-trait
LVESV	14	ATXN2	33	Yes	12:111472415:A:G	12	111472415	12:111472415	12:111910219	A	G	0.496061	0.0450568	0.00584349	1.25231e-14	Multi-trait
LVESV	5	PXN	56	Yes	12:120230731:G:A	12	120230731	12:120230731	12:120668534	G	A	0.0242296	0.107251	0.0191364	2.08781e-08	Single-trait
LVESV	4	FERMT2	57	No	14:52920391:T:G	14	52920391	14:52920391	14:53387109	T	G	0.192516	0.0435448	0.00748861	6.0703e-09	Single-trait
LVESV	8	FOXN3	36	No	14:89370999:ACT:A	14	89370999	14:89370999	14:89837343	ACT	A	0.482658	-0.0383636	0.00591937	9.10961e-11	Single-trait
LVESV	8	FOXN3	36	No	14:89378952:C:T	14	89378952	14:89378952	14:89845296	C	T	0.484121	-0.0368552	0.0059003	4.20206e-10	Multi-trait
LVESV	8	LMF1	37	Yes	16:937520:C:T	16	937520	16:937520	16:987520	C	T	0.388269	-0.0483316	0.00608208	1.91779e-15	Single-trait
LVESV	4	MYO1C	39	Yes	17:1469676:G:A	17	1469676	17:1469676	17:1372970	G	A	0.109876	-0.0529173	0.00940689	1.85102e-08	Multi-trait
LVESV	7	HLF	41	Yes	17:55296189:A:T	17	55296189	17:55296189	17:53373550	A	T	0.267831	-0.0467522	0.00666599	2.32327e-12	Single-trait
LVESV	7	HLF	41	Yes	17:55297249:T:C	17	55297249	17:55297249	17:53374610	T	C	0.283452	-0.0431288	0.00652669	3.89376e-11	Multi-trait
LVESV	4	PRKCA	58	Yes	17:66312355:T:C	17	66312355	17:66312355	17:64308473	T	C	0.422202	-0.0345878	0.00594989	6.1295e-09	Multi-trait
LVESV	4	PRKCA	58	Yes	17:66319735:CT:C	17	66319735	17:66319735	17:64315853	CT	C	0.423031	-0.0374122	0.00597118	3.71706e-10	Single-trait
LVESV	9	FHOD3	59	Yes	18:36639271:G:T	18	36639271	18:36639271	18:34219234	G	T	0.263682	-0.0468587	0.00668839	2.45301e-12	Single-trait
LVESV	4	NEDD4L	60	Yes	18:58289633:G:T	18	58289633	18:58289633	18:55956865	G	T	0.493265	-0.0380134	0.00592218	1.37341e-10	Single-trait
LVESV	2	NFATC1	61	No	18:79397432:CCAGCTCT:C	18	79397432	18:79397432	18:77157432	CCAGCTCT	C	0.435993	-0.0326945	0.00599459	4.9247e-08	Single-trait
LVESV	7	RSPH6A	43	Yes	19:45812551:A:G	19	45812551	19:45812551	19:46315809	A	G	0.356047	0.0387258	0.00613364	2.72496e-10	Single-trait
LVESV	1	GGT7	62	Yes	20:34862238:C:T	20	34862238	20:34862238	20:33450041	C	T	0.375053	-0.0357808	0.00605592	3.4543e-09	Single-trait
LVESV	7	MAP3K7CL	44	No	21:29153097:T:G	21	29153097	21:29153097	21:30525418	T	G	0.0558043	0.0702154	0.0127587	3.72723e-08	Multi-trait
LVESV	7	GSTTP2	45	Yes	22:23806086:A:G	22	23806086	22:23806086	22:24148273	A	G	0.203836	0.0676615	0.00737075	4.32185e-20	Multi-trait
LVESV	7	GSTTP2	45	Yes	22:23827009:G:C	22	23827009	22:23827009	22:24169196	G	C	0.193901	0.0706955	0.00752897	6.01174e-21	Single-trait
LVSV	8	CASZ1	2	No	1:10739520:T:C	1	10739520	1:10739520	1:10799577	T	C	0.343638	0.0339147	0.00584066	6.37355e-09	Multi-trait
LVSV	8	PLEKHA3	6	Yes	2:178496478:C:A	2	178496478	2:178496478	2:179361205	C	A	0.172911	-0.0454867	0.00735921	6.37276e-10	Multi-trait
LVSV	9	CCDC141	63	Yes	2:178888518:C:T	2	178888518	2:178888518	2:179753245	C	T	0.269556	0.0532423	0.00667179	1.46083e-15	Single-trait
LVSV	5	B3GNT7	9	Yes	2:231406573:A:C	2	231406573	2:231406573	2:232271284	A	C	0.238208	0.045465	0.00695868	6.42244e-11	Single-trait
LVSV	5	B3GNT7	9	Yes	2:231409375:G:A	2	231409375	2:231409375	2:232274086	G	A	0.221944	0.0411786	0.00669885	7.89071e-10	Multi-trait
LVSV	17	LSM3	10	Yes	3:14254937:G:T	3	14254937	3:14254937	3:14296437	G	T	0.33071	-0.0359924	0.00595102	1.4656e-09	Multi-trait
LVSV	5	KLHDC8B	13	No	3:49176633:G:A	3	49176633	3:49176633	3:49214066	G	A	0.222304	-0.0389288	0.00669656	6.12688e-09	Multi-trait
LVSV	4	HLA-B	19	Yes	6:31344981:C:T	6	31344981	6:31344981	6:31312758	C	T	0.17559	0.042869	0.00730698	4.44162e-09	Multi-trait
LVSV	12	VEGFA	20	Yes	6:43790159:C:A	6	43790159	6:43790159	6:43757896	C	A	0.477337	-0.0341247	0.00562431	1.30032e-09	Multi-trait
LVSV	13	SLC35F1	64	Yes	6:118289479:G:A	6	118289479	6:118289479	6:118610642	G	A	0.0677882	-0.0688782	0.0111111	5.68098e-10	Multi-trait
LVSV	13	SLC35F1	21	Yes	6:118333857:T:C	6	118333857	6:118333857	6:118655020	T	C	0.478459	0.0456131	0.00596523	2.06538e-14	Single-trait
LVSV	8	GJA1	65	Yes	6:121778006:G:A	6	121778006	6:121778006	6:122099152	G	A	0.098863	-0.0523251	0.009319	1.96693e-08	Multi-trait
LVSV	8	GJA1	65	Yes	6:121802931:T:C	6	121802931	6:121802931	6:122124077	T	C	0.0987525	-0.0708095	0.00991301	9.12641e-13	Single-trait
LVSV	8	KLRG2	24	No	7:139447814:G:A	7	139447814	7:139447814	7:139132560	G	A	0.221709	0.037367	0.00673798	2.92744e-08	Multi-trait
LVSV	5	NOS3	66	Yes	7:150993088:C:T	7	150993088	7:150993088	7:150690176	C	T	0.082854	-0.0613298	0.0108155	1.42344e-08	Single-trait
LVSV	5	ABO	27	Yes	9:133274293:AC:A	9	133274293	9:133274293	9:136149709	AC	A	0.18283	0.0422889	0.00766136	3.39445e-08	Single-trait
LVSV	5	ABO	27	Yes	9:133274414:A:G	9	133274414	9:133274414	9:136149830	A	G	0.186291	-0.0430884	0.00718281	1.98749e-09	Multi-trait
LVSV	9	LSP1	30	Yes	11:1865838:T:G	11	1865838	11:1865838	11:1887068	T	G	0.379083	0.0349867	0.00579644	1.58081e-09	Multi-trait
LVSV	7	LINC00477	32	No	12:24635405:G:A	12	24635405	12:24635405	12:24788339	G	A	0.149094	0.0602633	0.00829915	3.83178e-13	Single-trait
LVSV	2	SYT10	67	Yes	12:33400932:G:A	12	33400932	12:33400932	12:33553867	G	A	0.424596	0.0332232	0.00603247	3.64183e-08	Single-trait
LVSV	1	PRKAG1	68	No	12:49008610:G:C	12	49008610	12:49008610	12:49402393	G	C	0.355514	0.0339563	0.00619182	4.15681e-08	Single-trait
LVSV	14	ATXN2	33	Yes	12:111535554:A:G	12	111535554	12:111535554	12:111973358	A	G	0.484692	0.0389237	0.00591709	4.76212e-11	Single-trait
LVSV	14	ATXN2	69	Yes	12:111599722:A:G	12	111599722	12:111599722	12:112037526	A	G	0.216869	-0.0403025	0.00681063	3.26685e-09	Multi-trait
LVSV	8	TBX3	34	Yes	12:115118502:T:G	12	115118502	12:115118502	12:115556307	T	G	0.380162	-0.034151	0.00577124	3.26965e-09	Multi-trait
LVSV	7	ARHGEF40	70	Yes	14:21074607:A:G	14	21074607	14:21074607	14:21542766	A	G	0.168835	-0.0574367	0.00788116	3.1492e-13	Single-trait
LVSV	7	ARHGEF40	70	Yes	14:21080248:A:C	14	21080248	14:21080248	14:21548407	A	C	0.141755	-0.0479919	0.00809706	3.0837e-09	Multi-trait
LVSV	10	MYH6	35	Yes	14:23394593:G:T	14	23394593	14:23394593	14:23863802	G	T	0.228685	-0.0406006	0.0066507	1.02991e-09	Multi-trait
LVSV	10	MYH6	35	Yes	14:23395595:T:C	14	23395595	14:23395595	14:23864804	T	C	0.357006	-0.0499213	0.00616534	5.62859e-16	Single-trait
LVSV	8	LMF1	37	Yes	16:963537:A:G	16	963537	16:963537	16:1013537	A	G	0.378617	-0.0327004	0.00575065	1.2976e-08	Multi-trait
LVSV	5	RPRML	40	Yes	17:47014404:A:G	17	47014404	17:47014404	17:45091770	A	G	0.133604	0.0472076	0.00818178	7.93448e-09	Multi-trait
LVSV	8	TBX2	42	No	17:61401415:G:C	17	61401415	17:61401415	17:59478776	G	C	0.270338	0.0381604	0.00672826	1.41416e-08	Single-trait
LVSV	8	TBX2	42	No	17:61406955:A:G	17	61406955	17:61406955	17:59484316	A	G	0.268356	0.0384648	0.00633582	1.27108e-09	Multi-trait
LVSV	6	KIAA1755	71	Yes	20:38220605:C:T	20	38220605	20:38220605	20:36849007	C	T	0.458455	0.0392248	0.00598624	5.65848e-11	Single-trait
LVSV	1	SMARCB1	45	Yes	22:23803540:C:T	22	23803540	22:23803540	22:24145727	C	T	0.204316	0.043019	0.00699104	7.58143e-10	Multi-trait
LVEF	6	C1orf86	1	Yes	1:2212668:A:G	1	2212668	1:2212668	1:2144107	A	G	0.137637	0.0622555	0.00875087	1.12557e-12	Multi-trait
LVEF	3	RNF207	72	Yes	1:6203732:A:G	1	6203732	1:6203732	1:6263792	A	G	0.397937	-0.037944	0.00603533	3.23699e-10	Multi-trait
LVEF	3	RNF207	72	Yes	1:6205478:CT:C	1	6205478	1:6205478	1:6265538	CT	C	0.247702	-0.041113	0.00698224	3.90364e-09	Single-trait
LVEF	3	C1orf64	3	Yes	1:15993462:C:T	1	15993462	1:15993462	1:16319957	C	T	0.329108	0.0554206	0.00615923	2.29915e-19	Multi-trait
LVEF	4	HSPB7	3	Yes	1:16013277:C:G	1	16013277	1:16013277	1:16339772	C	G	0.412056	-0.0600984	0.00602702	2.03142e-23	Single-trait
LVEF	1	PROX1	73	Yes	1:214107731:A:AC	1	214107731	1:214107731	1:214281074	A	AC	0.0463874	0.0808593	0.0141259	1.03925e-08	Single-trait
LVEF	1	PROX1	73	Yes	1:214111878:C:T	1	214111878	1:214111878	1:214285221	C	T	0.0452011	0.0873252	0.013993	4.35742e-10	Multi-trait
LVEF	2	LINC01249	74	No	2:5086856:A:G	2	5086856	2:5086856	2:5226989	A	G	0.228117	0.0403541	0.00707967	1.19809e-08	Single-trait
LVEF	1	LOC100133985	75	No	2:70115595:G:A	2	70115595	2:70115595	2:70342727	G	A	0.304378	-0.0370276	0.00644207	9.04274e-09	Single-trait
LVEF	4	TMEM182	47	No	2:102809718:C:T	2	102809718	2:102809718	2:103426177	C	T	0.0663627	-0.0673109	0.0116976	8.70205e-09	Multi-trait
LVEF	12	TTN	6	Yes	2:178649706:T:C	2	178649706	2:178649706	2:179514433	T	C	0.192584	0.0745297	0.0074934	2.62422e-23	Single-trait
LVEF	12	TTN	6	Yes	2:178715856:T:C	2	178715856	2:178715856	2:179580583	T	C	0.177916	0.0685823	0.00758862	1.60275e-19	Multi-trait
LVEF	6	SPATS2L	8	Yes	2:200245500:C:T	2	200245500	2:200245500	2:201110223	C	T	0.412312	0.0350175	0.00593851	3.70901e-09	Multi-trait
LVEF	1	CAND2	76	Yes	3:12800305:A:G	3	12800305	3:12800305	3:12841804	A	G	0.348076	-0.034099	0.00613142	2.67691e-08	Multi-trait
LVEF	17	LSM3	10	Yes	3:14218917:G:A	3	14218917	3:14218917	3:14260417	G	A	0.333871	0.0466518	0.00620457	5.52202e-14	Multi-trait
LVEF	6	PDZRN3	48	Yes	3:73524206:C:T	3	73524206	3:73524206	3:73573357	C	T	0.337592	0.0437613	0.00632709	4.6302e-12	Single-trait
LVEF	12	MLF1	16	Yes	3:158611740:A:G	3	158611740	3:158611740	3:158329529	A	G	0.475576	-0.0338294	0.00595504	1.3406e-08	Single-trait
LVEF	4	PROM1	50	Yes	4:16034172:A:C	4	16034172	4:16034172	4:16035795	A	C	0.220534	-0.044468	0.00705168	2.86314e-10	Multi-trait
LVEF	4	PROM1	50	Yes	4:16035461:C:G	4	16035461	4:16035461	4:16037084	C	G	0.220701	-0.0435136	0.0071973	1.48648e-09	Single-trait
LVEF	8	HSPA4	77	Yes	5:133091159:GTT:G	5	133091159	5:133091159	5:132426851	GTT	G	0.0930456	0.0562404	0.0102183	3.71458e-08	Single-trait
LVEF	5	SLC23A1	18	Yes	5:139378470:G:A	5	139378470	5:139378470	5:138714159	G	A	0.328933	-0.0422846	0.00617007	7.22301e-12	Multi-trait
LVEF	4	YIPF5	51	Yes	5:144127860:G:A	5	144127860	5:144127860	5:143507425	G	A	0.337299	-0.0379089	0.0061982	9.58844e-10	Multi-trait
LVEF	8	CDKN1A	52	Yes	6:36678211:G:C	6	36678211	6:36678211	6:36645988	G	C	0.196917	0.0522692	0.00746829	2.58167e-12	Single-trait
LVEF	8	CDKN1A	52	Yes	6:36679512:G:A	6	36679512	6:36679512	6:36647289	G	A	0.196477	0.0642999	0.00732563	1.67311e-18	Multi-trait
LVEF	1	MAP3K7	78	No	6:90618508:G:A	6	90618508	6:90618508	6:91328227	G	A	0.283374	-0.0392602	0.00658207	2.45053e-09	Single-trait
LVEF	1	MAP3K7	78	No	6:90633938:G:A	6	90633938	6:90633938	6:91343657	G	A	0.282816	-0.0387653	0.006468	2.055e-09	Multi-trait
LVEF	8	GJA1	65	Yes	6:121852542:G:C	6	121852542	6:121852542	6:122173688	G	C	0.0980821	-0.0593171	0.00995618	2.55629e-09	Single-trait
LVEF	10	IGFBP3	22	Yes	7:46584639:A:G	7	46584639	7:46584639	7:46624237	A	G	0.405183	0.0368159	0.00610374	1.62245e-09	Single-trait
LVEF	6	CCDC136	23	Yes	7:128818595:C:A	7	128818595	7:128818595	7:128458649	C	A	0.111436	0.0623631	0.00939626	3.20111e-11	Single-trait
LVEF	3	DEFB134	25	Yes	8:12012051:T:G	8	12012051	8:12012051	8:11869560	T	G	0.479632	0.0476058	0.00606363	4.12572e-15	Single-trait
LVEF	1	FBXO32	79	Yes	8:123539539:G:A	8	123539539	8:123539539	8:124551779	G	A	0.447787	0.03331	0.00600332	2.87972e-08	Single-trait
LVEF	1	FBXO32	79	Yes	8:123540063:G:A	8	123540063	8:123540063	8:124552303	G	A	0.446113	0.033808	0.00588391	9.14702e-09	Multi-trait
LVEF	10	MIR4662B	26	Yes	8:124836677:G:A	8	124836677	8:124836677	8:125848919	G	A	0.182801	0.0663231	0.0075868	2.29208e-18	Multi-trait
LVEF	10	MIR4662B	26	Yes	8:124845117:G:T	8	124845117	8:124845117	8:125857359	G	T	0.308826	0.0675897	0.00646838	1.47707e-25	Single-trait
LVEF	5	PLEC	80	Yes	8:143907320:G:A	8	143907320	8:143907320	8:144981488	G	A	0.0460459	0.0987444	0.0142784	4.65801e-12	Single-trait
LVEF	1	VTI1A	81	Yes	10:112707084:T:G	10	112707084	10:112707084	10:114466843	T	G	0.24923	0.037412	0.00673688	2.80307e-08	Multi-trait
LVEF	15	BAG3	29	Yes	10:119661042:G:A	10	119661042	10:119661042	10:121420554	G	A	0.389237	0.0523488	0.00601768	3.34309e-18	Multi-trait
LVEF	15	BAG3	29	Yes	10:119667372:C:T	10	119667372	10:119667372	10:121426884	C	T	0.216832	0.0918769	0.00723484	5.97173e-37	Single-trait
LVEF	5	SPON1	31	Yes	11:14056604:A:G	11	14056604	11:14056604	11:14078151	A	G	0.484336	0.0323938	0.00584344	2.9627e-08	Multi-trait
LVEF	1	PGR	82	No	11:101065198:A:G	11	101065198	11:101065198	11:100935929	A	G	0.156992	-0.0440267	0.00801571	3.96175e-08	Multi-trait
LVEF	1	YBX3	83	No	12:10730261:G:C	12	10730261	12:10730261	12:10882860	G	C	0.178406	0.0426416	0.00777033	4.0709e-08	Single-trait
LVEF	5	PXN	56	Yes	12:120230731:G:A	12	120230731	12:120230731	12:120668534	G	A	0.0242305	-0.123653	0.0189094	6.18399e-11	Multi-trait
LVEF	4	FERMT2	57	No	14:52920391:T:G	14	52920391	14:52920391	14:53387109	T	G	0.192523	-0.0433195	0.0074032	4.87278e-09	Multi-trait
LVEF	8	FOXN3	36	No	14:89378952:C:T	14	89378952	14:89378952	14:89845296	C	T	0.484103	0.0334045	0.00584921	1.12354e-08	Multi-trait
LVEF	3	ZNF592	84	Yes	15:84780239:A:G	15	84780239	15:84780239	15:85323470	A	G	0.287484	0.0399974	0.00642256	4.735e-10	Multi-trait
LVEF	8	LMF1	37	Yes	16:937520:C:T	16	937520	16:937520	16:987520	C	T	0.388265	0.0331931	0.00600907	3.31694e-08	Multi-trait
LVEF	4	UBE2I	85	Yes	16:1308562:C:A	16	1308562	16:1308562	16:1358563	C	A	0.135654	0.0507625	0.00876848	7.07213e-09	Single-trait
LVEF	7	HLF	41	Yes	17:55296189:A:T	17	55296189	17:55296189	17:53373550	A	T	0.26784	0.0475718	0.00672792	1.54028e-12	Single-trait
LVEF	7	HLF	41	Yes	17:55299581:C:T	17	55299581	17:55299581	17:53376942	C	T	0.269919	0.0499812	0.00656513	2.67532e-14	Multi-trait
LVEF	4	PRKCA	58	Yes	17:66310896:G:A	17	66310896	17:66310896	17:64307014	G	A	0.421622	0.0385482	0.00589904	6.37543e-11	Multi-trait
LVEF	1	PPP4R1	86	No	18:9560992:C:T	18	9560992	18:9560992	18:9560990	C	T	0.257648	-0.0377136	0.0066409	1.35494e-08	Multi-trait
LVEF	9	FHOD3	59	Yes	18:36639271:G:T	18	36639271	18:36639271	18:34219234	G	T	0.263682	0.0521525	0.00661142	3.06472e-15	Multi-trait
LVEF	9	FHOD3	59	Yes	18:36643603:T:C	18	36643603	18:36643603	18:34223566	T	C	0.270503	0.0504248	0.00670347	5.38642e-14	Single-trait
LVEF	4	NEDD4L	60	Yes	18:58289633:G:T	18	58289633	18:58289633	18:55956865	G	T	0.493265	0.0320868	0.00585379	4.22054e-08	Multi-trait
LVEF	3	MYH7B	62	Yes	20:34977366:T:C	20	34977366	20:34977366	20:33565169	T	C	0.425352	0.0380892	0.00597596	1.84485e-10	Single-trait
LVEF	7	GSTTP2	45	Yes	22:23827009:G:C	22	23827009	22:23827009	22:24169196	G	C	0.193907	-0.0531361	0.00759963	2.71144e-12	Single-trait
LVEF	4	DERL3	45	Yes	22:23836092:G:A	22	23836092	22:23836092	22:24178279	G	A	0.199701	-0.0644795	0.00735127	1.76763e-18	Multi-trait
LVGFI	3	ZBTB17	3	Yes	1:15985068:G:A	1	15985068	1:15985068	1:16311563	G	A	0.428005	-0.0465969	0.00601327	9.26155e-15	Multi-trait
LVGFI	4	HSPB7	3	Yes	1:16013277:C:G	1	16013277	1:16013277	1:16339772	C	G	0.412056	-0.0501172	0.00603708	1.02754e-16	Single-trait
LVGFI	2	ACTN2	87	Yes	1:236689867:G:A	1	236689867	1:236689867	1:236853167	G	A	0.373943	-0.0339037	0.00619509	4.43295e-08	Multi-trait
LVGFI	2	LINC01249	74	No	2:5067192:C:T	2	5067192	2:5067192	2:5207325	C	T	0.204645	-0.0408646	0.00749402	4.95382e-08	Single-trait
LVGFI	2	LINC01249	74	No	2:5086856:A:G	2	5086856	2:5086856	2:5226989	A	G	0.228117	0.0393615	0.00710826	3.06927e-08	Multi-trait
LVGFI	12	TTN	6	Yes	2:178649706:T:C	2	178649706	2:178649706	2:179514433	T	C	0.192584	0.0755856	0.00750541	7.43533e-24	Single-trait
LVGFI	12	TTN	6	Yes	2:178686356:G:A	2	178686356	2:178686356	2:179551083	G	A	0.156282	0.0637923	0.00817081	5.84077e-15	Multi-trait
LVGFI	17	LSM3	10	Yes	3:14218917:G:A	3	14218917	3:14218917	3:14260417	G	A	0.333871	0.0368636	0.00635973	6.77502e-09	Multi-trait
LVGFI	6	PDZRN3	48	Yes	3:73505135:C:T	3	73505135	3:73505135	3:73554286	C	T	0.333859	0.04603	0.00635357	4.33212e-13	Single-trait
LVGFI	8	HSPA4	77	Yes	5:133091159:GTT:G	5	133091159	5:133091159	5:132426851	GTT	G	0.0930456	0.0631987	0.0102357	6.64508e-10	Single-trait
LVGFI	8	HSPA4	77	Yes	5:133108436:G:A	5	133108436	5:133108436	5:132444128	G	A	0.0930773	0.0618881	0.0102505	1.56429e-09	Multi-trait
LVGFI	5	SLC23A1	18	Yes	5:139378785:G:A	5	139378785	5:139378785	5:138714474	G	A	0.334148	-0.03668	0.00634653	7.49064e-09	Multi-trait
LVGFI	8	GJA1	65	Yes	6:121852542:G:C	6	121852542	6:121852542	6:122173688	G	C	0.0980821	-0.0733486	0.00997534	1.93821e-13	Single-trait
LVGFI	8	GJA1	65	Yes	6:121867326:C:A	6	121867326	6:121867326	6:122188472	C	A	0.0978104	-0.0706071	0.0100097	1.74052e-12	Multi-trait
LVGFI	10	IGFBP3	22	Yes	7:46584639:A:G	7	46584639	7:46584639	7:46624237	A	G	0.405183	0.0367987	0.00612997	1.9362e-09	Multi-trait
LVGFI	6	CCDC136	23	Yes	7:128818595:C:A	7	128818595	7:128818595	7:128458649	C	A	0.111436	0.057736	0.00943681	9.46547e-10	Multi-trait
LVGFI	1	FAM86B3P	88	Yes	8:8234503:G:A	8	8234503	8:8234503	8:8092025	G	A	0.412868	0.0368901	0.00647583	1.2223e-08	Multi-trait
LVGFI	1	SGK223	89	Yes	8:8385434:A:T	8	8385434	8:8385434	8:8242944	A	T	0.200627	0.042917	0.00746284	8.88464e-09	Single-trait
LVGFI	1	TNKS	88	Yes	8:9753960:C:T	8	9753960	8:9753960	8:9611470	C	T	0.363001	0.0346875	0.00617005	1.8884e-08	Multi-trait
LVGFI	3	DEFB134	25	Yes	8:12012051:T:G	8	12012051	8:12012051	8:11869560	T	G	0.479632	0.0445912	0.00608704	2.37847e-13	Multi-trait
LVGFI	10	MIR4662B	26	Yes	8:124846279:G:A	8	124846279	8:124846279	8:125858521	G	A	0.308612	0.0461674	0.00647879	1.03371e-12	Single-trait
LVGFI	10	MIR4662B	26	Yes	8:124847575:C:A	8	124847575	8:124847575	8:125859817	C	A	0.31113	0.0501861	0.00647761	9.36254e-15	Multi-trait
LVGFI	5	PLEC	80	Yes	8:143907320:G:A	8	143907320	8:143907320	8:144981488	G	A	0.0460459	0.0951679	0.0143338	3.14933e-11	Multi-trait
LVGFI	15	BAG3	29	Yes	10:119656173:G:A	10	119656173	10:119656173	10:121415685	G	A	0.216515	0.0769302	0.00724863	2.59119e-26	Single-trait
LVGFI	15	BAG3	29	Yes	10:119661042:G:A	10	119661042	10:119661042	10:121420554	G	A	0.389237	0.0478702	0.00616703	8.3421e-15	Multi-trait
LVGFI	7	ARHGEF40	70	Yes	14:21074607:A:G	14	21074607	14:21074607	14:21542766	A	G	0.168835	-0.0450179	0.0079064	1.24208e-08	Single-trait
LVGFI	6	IGF1R	90	Yes	15:98727906:A:G	15	98727906	15:98727906	15:99271135	A	G	0.358536	-0.0389121	0.0062544	4.92244e-10	Single-trait
LVGFI	4	UBE2I	85	Yes	16:1308562:C:A	16	1308562	16:1308562	16:1358563	C	A	0.135654	0.0525005	0.00878443	2.27924e-09	Single-trait
LVGFI	7	HLF	41	Yes	17:55299581:C:T	17	55299581	17:55299581	17:53376942	C	T	0.269919	0.0376205	0.00673092	2.28107e-08	Multi-trait
LVGFI	9	FHOD3	59	Yes	18:36639272:T:C	18	36639272	18:36639272	18:34219235	T	C	0.307047	0.0392228	0.0064714	1.35319e-09	Single-trait
LVGFI	9	FHOD3	59	Yes	18:36643603:T:C	18	36643603	18:36643603	18:34223566	T	C	0.270503	0.0431247	0.00673116	1.48688e-10	Multi-trait
LVGFI	3	MYH7B	62	Yes	20:34977366:T:C	20	34977366	20:34977366	20:33565169	T	C	0.425352	0.0378481	0.00600096	2.84495e-10	Multi-trait
LVGFI	6	KIAA1755	71	Yes	20:38220605:C:T	20	38220605	20:38220605	20:36849007	C	T	0.458455	0.0328664	0.0060058	4.43844e-08	Single-trait
LVGFI	1	RBM38	91	No	20:57441016:T:C	20	57441016	20:57441016	20:56016072	T	C	0.434995	-0.0330672	0.00602878	4.13733e-08	Single-trait
LVMCF	12	TTN	6	Yes	2:178649706:T:C	2	178649706	2:178649706	2:179514433	T	C	0.192584	0.0577182	0.00747503	1.15001e-14	Single-trait
LVMCF	12	TTN	92	Yes	2:178788075:A:G	2	178788075	2:178788075	2:179652802	A	G	0.459719	0.0361802	0.00579482	4.27778e-10	Multi-trait
LVMCF	2	DIRC3	93	Yes	2:217431280:T:C	2	217431280	2:217431280	2:218296003	T	C	0.336183	-0.0391214	0.00632591	6.23735e-10	Single-trait
LVMCF	6	PDZRN3	48	Yes	3:73518976:T:A	3	73518976	3:73518976	3:73568127	T	A	0.330511	0.0373958	0.00633724	3.61393e-09	Single-trait
LVMCF	6	MECOM	94	Yes	3:169468505:G:A	3	169468505	3:169468505	3:169186293	G	A	0.419685	-0.0354742	0.00588315	1.64156e-09	Multi-trait
LVMCF	6	FNDC3B	17	Yes	3:172042637:T:C	3	172042637	3:172042637	3:171760427	T	C	0.410702	-0.035795	0.00589714	1.28e-09	Multi-trait
LVMCF	2	MAP9	95	No	4:155520162:G:A	4	155520162	4:155520162	4:156441314	G	A	0.346895	0.0342704	0.00615421	2.56793e-08	Multi-trait
LVMCF	1	TNFAIP8	96	No	5:119317600:T:A	5	119317600	5:119317600	5:118653295	T	A	0.354918	0.0341	0.00622294	4.25991e-08	Single-trait
LVMCF	8	HSPA4	77	Yes	5:133108436:G:A	5	133108436	5:133108436	5:132444128	G	A	0.0930773	0.0609623	0.0101809	2.12525e-09	Single-trait
LVMCF	3	HLA-C	97	Yes	6:31282200:C:T	6	31282200	6:31282200	6:31249977	C	T	0.306321	-0.0342529	0.00627824	4.87484e-08	Multi-trait
LVMCF	8	CDKN1A	52	Yes	6:36692155:C:T	6	36692155	6:36692155	6:36659932	C	T	0.170684	-0.0478962	0.00772599	5.66943e-10	Multi-trait
LVMCF	12	VEGFA	20	Yes	6:43789126:A:C	6	43789126	6:43789126	6:43756863	A	C	0.269766	-0.0382832	0.00666428	9.2172e-09	Multi-trait
LVMCF	13	SLC35F1	21	Yes	6:118337093:T:G	6	118337093	6:118337093	6:118658256	T	G	0.371259	0.0352915	0.00603868	5.08887e-09	Multi-trait
LVMCF	8	GJA1	98	Yes	6:121708550:G:A	6	121708550	6:121708550	6:122029696	G	A	0.034172	0.0964225	0.0171226	1.78845e-08	Multi-trait
LVMCF	8	GJA1	65	Yes	6:121768558:A:AT	6	121768558	6:121768558	6:122089704	A	AT	0.0990237	-0.0781575	0.00990549	3.0137e-15	Single-trait
LVMCF	4	RSPO3	99	Yes	6:127133748:G:A	6	127133748	6:127133748	6:127454893	G	A	0.0492434	-0.0753754	0.0133996	1.85313e-08	Multi-trait
LVMCF	1	DKFZp451B082	100	No	6:163379999:C:T	6	163379999	6:163379999	6:163801031	C	T	0.441615	0.0358715	0.00599487	2.18112e-09	Single-trait
LVMCF	1	NRP1	101	No	10:33232470:G:C	10	33232470	10:33232470	10:33521398	G	C	0.198983	0.0423149	0.00745676	1.38925e-08	Single-trait
LVMCF	1	NRP1	101	No	10:33240127:A:C	10	33240127	10:33240127	10:33529055	A	C	0.174988	0.0421261	0.00771008	4.66129e-08	Multi-trait
LVMCF	3	SLC16A12	102	No	10:89516330:G:A	10	89516330	10:89516330	10:91276087	G	A	0.0421564	0.0850824	0.0149844	1.36232e-08	Single-trait
LVMCF	2	RRAS2	103	Yes	11:14348223:T:C	11	14348223	11:14348223	11:14369769	T	C	0.352657	-0.0348325	0.00608355	1.03012e-08	Multi-trait
LVMCF	3	CCND2	104	Yes	12:4275678:T:G	12	4275678	12:4275678	12:4384844	T	G	0.0215949	0.128242	0.0211049	1.22881e-09	Multi-trait
LVMCF	7	LINC00477	32	No	12:24635405:G:A	12	24635405	12:24635405	12:24788339	G	A	0.149094	0.0517666	0.00829222	4.29833e-10	Single-trait
LVMCF	2	LARP4	105	No	12:50489104:T:G	12	50489104	12:50489104	12:50882887	T	G	0.349053	-0.037093	0.00618382	1.99274e-09	Single-trait
LVMCF	1	DIP2B	105	No	12:50740958:A:G	12	50740958	12:50740958	12:51134741	A	G	0.349573	-0.0385619	0.00605751	1.94075e-10	Multi-trait
LVMCF	2	ATP2B1	106	Yes	12:89619312:T:C	12	89619312	12:89619312	12:90013089	T	C	0.172294	0.0429793	0.00766815	2.08362e-08	Multi-trait
LVMCF	7	ARHGEF40	70	Yes	14:21074607:A:G	14	21074607	14:21074607	14:21542766	A	G	0.168835	-0.0573829	0.00787192	3.10957e-13	Single-trait
LVMCF	7	ARHGEF40	70	Yes	14:21077071:A:G	14	21077071	14:21077071	14:21545230	A	G	0.224912	-0.0417132	0.00696639	2.12734e-09	Multi-trait
LVMCF	1	UBE2Q2P1	84	Yes	15:84526150:G:A	15	84526150	15:84526150	15:85069381	G	A	0.275603	0.0413289	0.00646859	1.66802e-10	Multi-trait
LVMCF	5	ALPK3	84	Yes	15:84818413:A:G	15	84818413	15:84818413	15:85361644	A	G	0.480685	-0.0424663	0.00592331	7.53529e-13	Single-trait
LVMCF	2	FURIN	107	No	15:90864045:A:C	15	90864045	15:90864045	15:91407275	A	C	0.328892	-0.0384171	0.00622833	6.91072e-10	Multi-trait
LVMCF	2	FURIN	107	No	15:90875067:T:A	15	90875067	15:90875067	15:91418297	T	A	0.317964	-0.0401977	0.00642668	3.97997e-10	Single-trait
LVMCF	6	IGF1R	90	Yes	15:98727906:A:G	15	98727906	15:98727906	15:99271135	A	G	0.358536	-0.0548874	0.00622881	1.23084e-18	Single-trait
LVMCF	6	IGF1R	90	Yes	15:98757691:A:G	15	98757691	15:98757691	15:99300920	A	G	0.212975	0.0450715	0.00713443	2.65899e-10	Multi-trait
LVMCF	1	ZNF598	108	Yes	16:2010396:C:G	16	2010396	16:2010396	16:2060397	C	G	0.0780662	-0.0639507	0.0110241	6.59144e-09	Single-trait
LVMCF	2	SLC9A3R2	109	Yes	16:2030570:T:C	16	2030570	16:2030570	16:2080571	T	C	0.343581	-0.0347087	0.00610732	1.32246e-08	Multi-trait
LVMCF	2	YWHAE	39	Yes	17:1357927:C:T	17	1357927	17:1357927	17:1261221	C	T	0.0862631	-0.0573984	0.0103864	3.27025e-08	Multi-trait
LVMCF	1	C17orf74	110	Yes	17:7425502:A:C	17	7425502	17:7425502	17:7328821	A	C	0.123155	0.049834	0.00882798	1.65173e-08	Multi-trait
LVMCF	1	CRHR1	111	Yes	17:45680084:C:A	17	45680084	17:45680084	17:43757450	C	A	0.214663	-0.0506091	0.00719979	2.07635e-12	Single-trait
LVMCF	1	WNT3	111	Yes	17:46777221:A:G	17	46777221	17:46777221	17:44854587	A	G	0.245154	0.0435821	0.00681902	1.64528e-10	Multi-trait
LVMCF	6	KIAA1755	71	Yes	20:38215714:C:T	20	38215714	20:38215714	20:36844116	C	T	0.466616	0.0343162	0.0059656	8.80096e-09	Single-trait
LVMCF	7	GSTTP2	45	Yes	22:23826478:T:C	22	23826478	22:23826478	22:24168665	T	C	0.116763	-0.0574304	0.00900687	1.81424e-10	Multi-trait
LVMCF	2	MYO18B	112	Yes	22:25760190:C:T	22	25760190	22:25760190	22:26156157	C	T	0.212181	-0.0452292	0.00709639	1.84694e-10	Multi-trait
LVMCF	2	MYO18B	112	Yes	22:25766935:A:G	22	25766935	22:25766935	22:26162902	A	G	0.355284	-0.0375874	0.00622	1.51283e-09	Single-trait
LVM	8	CASZ1	2	No	1:10730479:A:G	1	10730479	1:10730479	1:10790536	A	G	0.342949	-0.0365925	0.00625433	4.89362e-09	Single-trait
LVM	2	CLCN6	113	Yes	1:11813455:A:G	1	11813455	1:11813455	1:11873512	A	G	0.0510512	-0.093737	0.0133296	2.03189e-12	Single-trait
LVM	1	CASQ2	114	Yes	1:115768346:T:C	1	115768346	1:115768346	1:116310967	T	C	0.29389	0.0355952	0.00644874	3.39563e-08	Single-trait
LVM	6	KCNK3	115	Yes	2:26707543:C:T	2	26707543	2:26707543	2:26930411	C	T	0.397663	-0.034246	0.00605152	1.52188e-08	Single-trait
LVM	2	MEIS1	116	No	2:66529138:G:A	2	66529138	2:66529138	2:66756270	G	A	0.399078	-0.0361118	0.00606696	2.64533e-09	Single-trait
LVM	8	PLEKHA3	6	Yes	2:178502359:A:G	2	178502359	2:178502359	2:179367086	A	G	0.146028	-0.0946782	0.00832868	6.05341e-30	Single-trait
LVM	2	SCHLAP1	117	No	2:180844503:C:T	2	180844503	2:180844503	2:181709230	C	T	0.0121535	0.148036	0.0269504	3.95339e-08	Single-trait
LVM	17	LSM3	10	Yes	3:14238958:G:T	3	14238958	3:14238958	3:14280458	G	T	0.339184	-0.0400126	0.0062428	1.46097e-10	Single-trait
LVM	3	MITF	118	Yes	3:69857219:T:C	3	69857219	3:69857219	3:69906370	T	C	0.185885	0.0422299	0.00760412	2.79905e-08	Single-trait
LVM	11	CMSS1	15	Yes	3:100151455:G:A	3	100151455	3:100151455	3:99870299	G	A	0.379318	-0.0337115	0.00605469	2.57917e-08	Single-trait
LVM	12	MLF1	16	Yes	3:158592364:A:G	3	158592364	3:158592364	3:158310153	A	G	0.49391	0.0344331	0.00588691	4.94277e-09	Single-trait
LVM	2	NPR3	119	Yes	5:32830415:T:C	5	32830415	5:32830415	5:32830521	T	C	0.403274	0.0381204	0.00597655	1.79036e-10	Single-trait
LVM	2	FBN2	120	Yes	5:128532506:G:A	5	128532506	5:128532506	5:127868199	G	A	0.304919	0.039643	0.00640853	6.17192e-10	Single-trait
LVM	8	HSPA4	77	Yes	5:133108436:G:A	5	133108436	5:133108436	5:132444128	G	A	0.0930852	-0.0580898	0.0101078	9.08155e-09	Single-trait
LVM	3	HLA-C	19	Yes	6:31267821:G:C	6	31267821	6:31267821	6:31235598	G	C	0.244536	0.04161	0.00681181	1.00568e-09	Single-trait
LVM	2	NUDT3	121	Yes	6:34337522:T:C	6	34337522	6:34337522	6:34305299	T	C	0.0618622	0.0668973	0.012232	4.52501e-08	Single-trait
LVM	8	CDKN1A	52	Yes	6:36679512:G:A	6	36679512	6:36679512	6:36647289	G	A	0.196465	0.0568642	0.00741314	1.71041e-14	Single-trait
LVM	4	RSPO3	122	Yes	6:126864344:G:A	6	126864344	6:126864344	6:127185489	G	A	0.437969	0.0366857	0.00593346	6.29535e-10	Single-trait
LVM	10	IGFBP3	22	Yes	7:46595000:C:G	7	46595000	7:46595000	7:46634598	C	G	0.442647	-0.0356215	0.00596688	2.37454e-09	Single-trait
LVM	2	PHTF2	123	No	7:77963290:T:C	7	77963290	7:77963290	7:77592607	T	C	0.489879	0.0337257	0.00591464	1.18356e-08	Single-trait
LVM	7	FLNC	23	Yes	7:128848680:G:A	7	128848680	7:128848680	7:128488734	G	A	0.0845169	-0.0583579	0.0105634	3.30339e-08	Single-trait
LVM	2	NRBF2	124	Yes	10:62995021:A:T	10	62995021	10:62995021	10:64754781	A	T	0.494099	0.0333815	0.00594345	1.94836e-08	Single-trait
LVM	2	CTNNA3	125	No	10:66235146:A:G	10	66235146	10:66235146	10:67994904	A	G	0.238821	-0.0385754	0.00687831	2.04376e-08	Single-trait
LVM	2	SYNPO2L	126	Yes	10:73647154:G:T	10	73647154	10:73647154	10:75406912	G	T	0.139262	0.0561989	0.00849163	3.63747e-11	Single-trait
LVM	3	SLC16A12	102	No	10:89508044:T:C	10	89508044	10:89508044	10:91267801	T	C	0.0413694	-0.081957	0.0150104	4.76124e-08	Single-trait
LVM	15	BAG3	29	Yes	10:119656173:G:A	10	119656173	10:119656173	10:121415685	G	A	0.216528	-0.0417362	0.00717124	5.88695e-09	Single-trait
LVM	9	LSP1	30	Yes	11:1871355:G:A	11	1871355	11:1871355	11:1892585	G	A	0.377006	0.048892	0.00604182	5.85599e-16	Single-trait
LVM	2	SPI1	127	Yes	11:47385041:C:T	11	47385041	11:47385041	11:47406592	C	T	0.468978	0.0369122	0.00590151	3.98263e-10	Single-trait
LVM	8	TBX3	34	Yes	12:115118502:T:G	12	115118502	12:115118502	12:115556307	T	G	0.380139	-0.0473453	0.00609109	7.67185e-15	Single-trait
LVM	10	MYH6	35	Yes	14:23395595:T:C	14	23395595	14:23395595	14:23864804	T	C	0.356995	-0.0359681	0.00611418	4.03552e-09	Single-trait
LVM	2	CDAN1	128	No	15:42729365:G:A	15	42729365	15:42729365	15:43021563	G	A	0.190069	0.0516157	0.00748346	5.30029e-12	Single-trait
LVM	3	ZNF592	84	Yes	15:84791721:T:C	15	84791721	15:84791721	15:85334952	T	C	0.457251	0.043264	0.00590186	2.29192e-13	Single-trait
LVM	2	FES	107	No	15:90885060:C:T	15	90885060	15:90885060	15:91428290	C	T	0.478594	-0.0346401	0.00594874	5.77684e-09	Single-trait
LVM	6	IGF1R	90	Yes	15:98729846:C:T	15	98729846	15:98729846	15:99273075	C	T	0.358788	0.0478877	0.00618272	9.52796e-15	Single-trait
LVM	4	UBE2I	85	Yes	16:1323282:G:C	16	1323282	16:1323282	16:1373283	G	C	0.129841	-0.0485168	0.00881985	3.77938e-08	Single-trait
LVM	2	PDXDC1	129	No	16:15033678:C:A	16	15033678	16:15033678	16:15127535	C	A	0.295312	-0.0356251	0.00642536	2.94876e-08	Single-trait
LVM	2	NEUROD2	130	Yes	17:39616403:A:C	17	39616403	17:39616403	17:37772656	A	C	0.265519	0.0371975	0.00667737	2.53752e-08	Single-trait
LVM	3	MAPT	111	Yes	17:45961419:A:G	17	45961419	17:45961419	17:44038785	A	G	0.218333	0.0559615	0.00708721	2.87674e-15	Single-trait
LVM	2	BCAS3	42	No	17:61395042:G:A	17	61395042	17:61395042	17:59472403	G	A	0.323434	0.0384149	0.00640556	2.00849e-09	Single-trait
LVM	2	TCF4	131	Yes	18:55543071:G:T	18	55543071	18:55543071	18:53210302	G	T	0.17866	-0.0505915	0.00767589	4.37019e-11	Single-trait
LVMVR	6	C1orf86	1	Yes	1:2212668:A:G	1	2212668	1:2212668	1:2144107	A	G	0.137631	0.0713954	0.0088305	6.21155e-16	Single-trait
LVMVR	1	SKI	1	Yes	1:2273351:G:A	1	2273351	1:2273351	1:2204790	G	A	0.115323	0.0716561	0.00992624	5.24264e-13	Multi-trait
LVMVR	4	CLCNKA	3	Yes	1:16022965:T:C	1	16022965	1:16022965	1:16349460	T	C	0.330209	-0.0349794	0.0063502	3.62141e-08	Multi-trait
LVMVR	1	CDKN2C	132	Yes	1:51010609:A:G	1	51010609	1:51010609	1:51476281	A	G	0.0152538	-0.138926	0.0239593	6.69422e-09	Single-trait
LVMVR	1	TSEN15	133	No	1:184166030:C:A	1	184166030	1:184166030	1:184135164	C	A	0.0583714	0.0742268	0.0126773	4.76705e-09	Single-trait
LVMVR	1	STRN	134	Yes	2:36913942:C:T	2	36913942	2:36913942	2:37141085	C	T	0.441769	0.0350292	0.00602955	6.26256e-09	Multi-trait
LVMVR	3	SP3	135	No	2:173959554:C:T	2	173959554	2:173959554	2:174824282	C	T	0.187108	0.0455568	0.00769157	3.16217e-09	Multi-trait
LVMVR	3	SP3	135	No	2:174011575:G:A	2	174011575	2:174011575	2:174876303	G	A	0.33705	0.0365018	0.00623424	4.76881e-09	Single-trait
LVMVR	9	CCDC141	92	Yes	2:178848941:T:C	2	178848941	2:178848941	2:179713668	T	C	0.412597	-0.033256	0.00594464	2.21534e-08	Single-trait
LVMVR	6	SPATS2L	8	Yes	2:200330879:C:T	2	200330879	2:200330879	2:201195602	C	T	0.418463	0.0359658	0.00608865	3.4834e-09	Multi-trait
LVMVR	17	LSM3	11	Yes	3:14264452:G:A	3	14264452	3:14264452	3:14305952	G	A	0.191058	-0.0416006	0.00761586	4.69827e-08	Multi-trait
LVMVR	1	ITGA9	136	No	3:37455234:A:G	3	37455234	3:37455234	3:37496725	A	G	0.490849	0.0340801	0.0058735	6.53958e-09	Single-trait
LVMVR	3	MITF	118	Yes	3:69805540:C:G	3	69805540	3:69805540	3:69854691	C	G	0.196993	0.0508973	0.0073888	5.64157e-12	Single-trait
LVMVR	3	MITF	118	Yes	3:69805547:G:A	3	69805547	3:69805547	3:69854698	G	A	0.196984	0.0518803	0.00754261	6.05728e-12	Multi-trait
LVMVR	6	MECOM	94	Yes	3:169468505:G:A	3	169468505	3:169468505	3:169186293	G	A	0.419721	0.0442064	0.0059477	1.06561e-13	Single-trait
LVMVR	6	FNDC3B	17	Yes	3:172082466:A:G	3	172082466	3:172082466	3:171800256	A	G	0.404496	0.049058	0.00604418	4.79513e-16	Single-trait
LVMVR	1	SLC39A8	137	No	4:102267552:C:T	4	102267552	4:102267552	4:103188709	C	T	0.0720287	-0.0669391	0.0115607	7.02855e-09	Multi-trait
LVMVR	3	CAMK2D	138	Yes	4:113430640:C:T	4	113430640	4:113430640	4:114351796	C	T	0.289074	-0.0377426	0.00650187	6.44095e-09	Single-trait
LVMVR	2	MAP9	95	No	4:155520162:G:A	4	155520162	4:155520162	4:156441314	G	A	0.346885	-0.0356735	0.00622021	9.74586e-09	Single-trait
LVMVR	1	PHACTR1	139	Yes	6:12954872:C:T	6	12954872	6:12954872	6:12955104	C	T	0.23339	-0.0454101	0.00692784	5.57442e-11	Single-trait
LVMVR	8	CDKN1A	140	Yes	6:36677919:A:G	6	36677919	6:36677919	6:36645696	A	G	0.379313	0.0475424	0.00615715	1.14963e-14	Multi-trait
LVMVR	8	CDKN1A	52	Yes	6:36678191:G:C	6	36678191	6:36678191	6:36645968	G	C	0.196859	0.0841814	0.00738637	4.33511e-30	Single-trait
LVMVR	12	VEGFA	20	Yes	6:43789126:A:C	6	43789126	6:43789126	6:43756863	A	C	0.269782	0.0496179	0.00674048	1.82264e-13	Single-trait
LVMVR	13	SLC35F1	64	Yes	6:118331912:G:A	6	118331912	6:118331912	6:118653075	G	A	0.0549904	0.0946421	0.0130842	4.71262e-13	Multi-trait
LVMVR	13	SLC35F1	64	Yes	6:118370282:G:C	6	118370282	6:118370282	6:118691445	G	C	0.0549588	0.0956667	0.0128151	8.31955e-14	Single-trait
LVMVR	8	GJA1	65	Yes	6:121768558:A:AT	6	121768558	6:121768558	6:122089704	A	AT	0.0990132	0.0552151	0.00981156	1.82776e-08	Single-trait
LVMVR	2	HEY2	141	Yes	6:125757941:T:C	6	125757941	6:125757941	6:126079087	T	C	0.388567	0.0385476	0.00603445	1.68163e-10	Single-trait
LVMVR	4	RSPO3	99	Yes	6:127133748:G:A	6	127133748	6:127133748	6:127454893	G	A	0.049247	0.0843044	0.01355	4.91677e-10	Single-trait
LVMVR	4	RSPO3	99	Yes	6:127208635:G:A	6	127208635	6:127208635	6:127529780	G	A	0.0649358	0.0721532	0.012116	2.59729e-09	Multi-trait
LVMVR	1	QKI	100	No	6:163574705:T:C	6	163574705	6:163574705	6:163995737	T	C	0.435945	-0.0335259	0.00613444	4.62392e-08	Single-trait
LVMVR	8	DEFB136	25	Yes	8:11934358:C:T	8	11934358	8:11934358	8:11791867	C	T	0.176952	-0.0452586	0.00803919	1.80478e-08	Multi-trait
LVMVR	1	XPO7	142	Yes	8:21978396:G:A	8	21978396	8:21978396	8:21835907	G	A	0.113985	0.053493	0.00922685	6.72946e-09	Single-trait
LVMVR	10	MIR4662B	26	Yes	8:124855592:A:T	8	124855592	8:124855592	8:125867834	A	T	0.313032	0.0502172	0.00633092	2.15526e-15	Single-trait
LVMVR	10	MIR4662B	26	Yes	8:124864202:A:G	8	124864202	8:124864202	8:125876444	A	G	0.28178	0.0522768	0.00665201	3.87864e-15	Multi-trait
LVMVR	1	PTK2	143	Yes	8:140922031:CA:C	8	140922031	8:140922031	8:141932130	CA	C	0.484945	-0.032762	0.00587176	2.41085e-08	Single-trait
LVMVR	1	FLJ41200	144	No	9:13657572:A:G	9	13657572	9:13657572	9:13657571	A	G	0.398331	-0.0358087	0.00603397	2.9472e-09	Single-trait
LVMVR	1	SVIL	145	Yes	10:29531141:G:A	10	29531141	10:29531141	10:29820070	G	A	0.395365	0.0365821	0.00601429	1.18296e-09	Single-trait
LVMVR	1	ARID5B	146	Yes	10:62003755:C:T	10	62003755	10:62003755	10:63763514	C	T	0.0165796	0.129164	0.0235087	3.92275e-08	Multi-trait
LVMVR	2	CTNNA3	125	No	10:66235146:A:G	10	66235146	10:66235146	10:67994904	A	G	0.238821	-0.0374795	0.006851	4.48384e-08	Single-trait
LVMVR	15	BAG3	29	Yes	10:119666800:G:A	10	119666800	10:119666800	10:121426312	G	A	0.275434	0.0381274	0.00674104	1.5493e-08	Multi-trait
LVMVR	2	RRAS2	103	Yes	11:14348223:T:C	11	14348223	11:14348223	11:14369769	T	C	0.352672	0.0458945	0.00615065	8.53886e-14	Single-trait
LVMVR	1	WT1	147	No	11:32418492:A:C	11	32418492	11:32418492	11:32440038	A	C	0.0579321	-0.0804284	0.0125824	1.63584e-10	Single-trait
LVMVR	1	MAP3K11	148	No	11:65597606:T:C	11	65597606	11:65597606	11:65365077	T	C	0.249758	-0.0453847	0.00693844	6.10865e-11	Multi-trait
LVMVR	3	CCND2	104	Yes	12:4275678:T:G	12	4275678	12:4275678	12:4384844	T	G	0.0216002	-0.135494	0.0213418	2.17075e-10	Single-trait
LVMVR	1	PDE3A	149	Yes	12:20434283:T:A	12	20434283	12:20434283	12:20587217	T	A	0.438084	0.0365603	0.00596631	8.91046e-10	Single-trait
LVMVR	2	LARP4	105	No	12:50489104:T:G	12	50489104	12:50489104	12:50882887	T	G	0.349051	0.0440924	0.00612033	5.83579e-13	Single-trait
LVMVR	2	ATP2B1	106	Yes	12:89619312:T:C	12	89619312	12:89619312	12:90013089	T	C	0.172293	-0.0508018	0.00775074	5.5847e-11	Single-trait
LVMVR	14	ATXN2	33	Yes	12:111569952:C:T	12	111569952	12:111569952	12:112007756	C	T	0.483494	-0.0335542	0.00583595	8.94705e-09	Single-trait
LVMVR	1	RAB35	56	Yes	12:120096869:G:A	12	120096869	12:120096869	12:120534673	G	A	0.0315312	-0.106994	0.0172591	5.67326e-10	Multi-trait
LVMVR	5	PXN	56	Yes	12:120230731:G:A	12	120230731	12:120230731	12:120668534	G	A	0.0242279	-0.156422	0.0190669	2.32863e-16	Single-trait
LVMVR	1	ADPRHL1	150	Yes	13:113421414:G:C	13	113421414	13:113421414	13:114075729	G	C	0.047104	-0.0790209	0.0144288	4.33591e-08	Single-trait
LVMVR	1	ADPRHL1	150	Yes	13:113423705:C:T	13	113423705	13:113423705	13:114078020	C	T	0.0344205	0.0906727	0.0164403	3.48272e-08	Multi-trait
LVMVR	7	ARHGEF40	70	Yes	14:21074607:A:G	14	21074607	14:21074607	14:21542766	A	G	0.168834	0.045953	0.00778978	3.65384e-09	Single-trait
LVMVR	1	SIPA1L1	151	Yes	14:71554782:G:A	14	71554782	14:71554782	14:72021499	G	A	0.254896	-0.0425283	0.00687388	6.13438e-10	Multi-trait
LVMVR	1	DNM1P41	84	Yes	15:84148400:T:G	15	84148400	15:84148400	15:84817152	T	G	0.278143	0.0543555	0.00668406	4.21896e-16	Multi-trait
LVMVR	5	ALPK3	84	Yes	15:84818413:A:G	15	84818413	15:84818413	15:85361644	A	G	0.480705	0.0683915	0.00586625	2.07778e-31	Single-trait
LVMVR	2	FURIN	107	No	15:90875067:T:A	15	90875067	15:90875067	15:91418297	T	A	0.317983	0.0491011	0.00636487	1.21563e-14	Single-trait
LVMVR	2	FURIN	107	No	15:90875164:C:T	15	90875164	15:90875164	15:91418394	C	T	0.317686	0.0471279	0.00649409	3.95632e-13	Multi-trait
LVMVR	6	IGF1R	90	Yes	15:98711325:C:T	15	98711325	15:98711325	15:99254554	C	T	0.400313	0.0431608	0.00616475	2.53733e-12	Multi-trait
LVMVR	6	IGF1R	90	Yes	15:98715481:A:T	15	98715481	15:98715481	15:99258710	A	T	0.390766	0.0472948	0.00607199	6.75305e-15	Single-trait
LVMVR	2	SLC9A3R2	109	Yes	16:2030570:T:C	16	2030570	16:2030570	16:2080571	T	C	0.343579	0.0347971	0.0061718	1.71953e-08	Single-trait
LVMVR	4	SRL	152	Yes	16:4208172:T:C	16	4208172	16:4208172	16:4258173	T	C	0.493894	-0.0374477	0.0059959	4.2232e-10	Multi-trait
LVMVR	4	SRL	152	Yes	16:4219557:C:G	16	4219557	16:4219557	16:4269558	C	G	0.49937	-0.0369187	0.00588689	3.5794e-10	Single-trait
LVMVR	1	CDH13	153	Yes	16:82710315:T:C	16	82710315	16:82710315	16:82743920	T	C	0.0873071	-0.0597407	0.0103543	7.94347e-09	Single-trait
LVMVR	2	YWHAE	39	Yes	17:1357927:C:T	17	1357927	17:1357927	17:1261221	C	T	0.086254	0.0822985	0.0107199	1.62677e-14	Multi-trait
LVMVR	1	ZBTB4	110	Yes	17:7463300:T:C	17	7463300	17:7463300	17:7366619	T	C	0.13188	-0.0517836	0.00865418	2.18193e-09	Single-trait
LVMVR	3	MAPT	154	Yes	17:45942346:G:A	17	45942346	17:45942346	17:44019712	G	A	0.383748	-0.0564474	0.0060266	7.50585e-21	Single-trait
LVMVR	1	KANSL1	111	Yes	17:46149820:G:A	17	46149820	17:46149820	17:44227186	G	A	0.222521	0.058379	0.00717844	4.20385e-16	Multi-trait
LVMVR	7	HLF	41	Yes	17:55297249:T:C	17	55297249	17:55297249	17:53374610	T	C	0.283459	0.0382204	0.00666041	9.55524e-09	Multi-trait
LVMVR	1	MAPRE2	155	Yes	18:35090057:T:C	18	35090057	18:35090057	18:32670021	T	C	0.310931	0.0415078	0.00650396	1.74868e-10	Multi-trait
LVMVR	1	CHCHD10	45	Yes	22:23766790:A:G	22	23766790	22:23766790	22:24108977	A	G	0.164952	-0.0667764	0.00827576	7.09242e-16	Multi-trait
LVMVR	4	DERL3	45	Yes	22:23836092:G:A	22	23836092	22:23836092	22:24178279	G	A	0.199697	-0.0835836	0.00740797	1.59331e-29	Single-trait
LVMVR	2	MYO18B	112	Yes	22:25764194:C:G	22	25764194	22:25764194	22:26160161	C	G	0.442027	0.0508526	0.0059273	9.53674e-18	Single-trait
LVMVR	2	MYO18B	112	Yes	22:25765598:T:G	22	25765598	22:25765598	22:26161565	T	G	0.223486	0.0570179	0.00719027	2.19371e-15	Multi-trait
RVEDV	4	LOC100505768	156	No	1:87437341:C:A	1	87437341	1:87437341	1:87903024	C	A	0.444672	0.0350009	0.00596645	4.45656e-09	Single-trait
RVEDV	9	OBSCN	5	Yes	1:228369087:C:T	1	228369087	1:228369087	1:228556788	C	T	0.374623	0.0451961	0.00599434	4.70701e-14	Multi-trait
RVEDV	3	HIST3H3	5	Yes	1:228425947:T:G	1	228425947	1:228425947	1:228613648	T	G	0.361531	0.0397715	0.00615593	1.04229e-10	Single-trait
RVEDV	3	HIST3H3	5	Yes	1:228432531:A:G	1	228432531	1:228432531	1:228620232	A	G	0.361017	0.0447921	0.0060375	1.18027e-13	Multi-trait
RVEDV	6	KCNK3	115	Yes	2:26701955:A:C	2	26701955	2:26701955	2:26924823	A	C	0.261437	-0.0400391	0.0067507	3.00912e-09	Single-trait
RVEDV	6	KCNK3	115	Yes	2:26710019:A:G	2	26710019	2:26710019	2:26932887	A	G	0.255534	-0.0410468	0.00659177	4.75527e-10	Multi-trait
RVEDV	8	PLEKHA3	6	Yes	2:178502359:A:G	2	178502359	2:178502359	2:179367086	A	G	0.146026	-0.0674646	0.00833808	5.91017e-16	Single-trait
RVEDV	12	TTN	6	Yes	2:178649706:T:C	2	178649706	2:178649706	2:179514433	T	C	0.192563	-0.055862	0.00733003	2.51751e-14	Multi-trait
RVEDV	5	B3GNT7	9	Yes	2:231400203:G:T	2	231400203	2:231400203	2:232264914	G	T	0.235578	0.0380077	0.00693204	4.18408e-08	Single-trait
RVEDV	17	LSM3	10	Yes	3:14227056:A:G	3	14227056	3:14227056	3:14268556	A	G	0.438963	0.0438612	0.00584306	6.07058e-14	Multi-trait
RVEDV	17	LSM3	10	Yes	3:14231260:A:G	3	14231260	3:14231260	3:14272760	A	G	0.338841	-0.0509285	0.00625585	3.92283e-16	Single-trait
RVEDV	17	LSM3	11	Yes	3:14239551:G:T	3	14239551	3:14239551	3:14281051	G	T	0.2156	0.0542998	0.00709859	2.01943e-14	Multi-trait
RVEDV	11	CMSS1	15	Yes	3:100089601:G:A	3	100089601	3:100089601	3:99808445	G	A	0.415845	0.0403531	0.0058706	6.2528e-12	Multi-trait
RVEDV	11	CMSS1	15	Yes	3:100109087:TA:T	3	100109087	3:100109087	3:99827931	TA	T	0.406503	-0.0435042	0.00604423	6.12632e-13	Single-trait
RVEDV	4	RSRC1	16	Yes	3:158341218:T:C	3	158341218	3:158341218	3:158059007	T	C	0.499705	0.0419561	0.00576709	3.46161e-13	Multi-trait
RVEDV	12	MLF1	16	Yes	3:158586811:A:AAATAT	3	158586811	3:158586811	3:158304600	A	AAATAT	0.494914	0.0397995	0.00590614	1.59845e-11	Single-trait
RVEDV	12	MLF1	16	Yes	3:158619442:C:A	3	158619442	3:158619442	3:158337231	C	A	0.475592	0.0446118	0.00582766	1.93028e-14	Multi-trait
RVEDV	6	MECOM	94	Yes	3:169469602:C:CAT	3	169469602	3:169469602	3:169187390	C	CAT	0.497011	-0.0360062	0.00593178	1.27876e-09	Single-trait
RVEDV	6	MECOM	94	Yes	3:169473398:G:A	3	169473398	3:169473398	3:169191186	G	A	0.460892	-0.0345465	0.00578712	2.37919e-09	Multi-trait
RVEDV	4	PDE5A	157	Yes	4:119611801:C:A	4	119611801	4:119611801	4:120532956	C	A	0.299658	0.0377971	0.00630185	2.0003e-09	Multi-trait
RVEDV	4	PDE5A	157	Yes	4:119641898:A:G	4	119641898	4:119641898	4:120563053	A	G	0.307608	0.0379776	0.00629288	1.58951e-09	Multi-trait
RVEDV	4	PALLD	158	Yes	4:168905880:G:A	4	168905880	4:168905880	4:169827031	G	A	0.1555	-0.0488319	0.00804605	1.28669e-09	Multi-trait
RVEDV	4	PALLD	158	Yes	4:168925964:TA:T	4	168925964	4:168925964	4:169847115	TA	T	0.218428	-0.0427337	0.00719458	2.85529e-09	Single-trait
RVEDV	4	HLA-B	19	Yes	6:31343894:C:T	6	31343894	6:31343894	6:31311671	C	T	0.196359	0.0425425	0.0074091	9.36052e-09	Single-trait
RVEDV	12	VEGFA	20	Yes	6:43789345:T:A	6	43789345	6:43789345	6:43757082	T	A	0.499708	-0.039304	0.00586802	2.11252e-11	Single-trait
RVEDV	12	VEGFA	20	Yes	6:43790159:C:A	6	43790159	6:43790159	6:43757896	C	A	0.4773	-0.0358611	0.00585646	9.16314e-10	Multi-trait
RVEDV	13	SLC35F1	21	Yes	6:118238495:T:A	6	118238495	6:118238495	6:118559658	T	A	0.465643	-0.0451469	0.00593902	2.92146e-14	Single-trait
RVEDV	13	SLC35F1	21	Yes	6:118346359:T:C	6	118346359	6:118346359	6:118667522	T	C	0.490057	0.0361658	0.00579576	4.37464e-10	Multi-trait
RVEDV	4	ACHE	159	No	7:100899511:A:G	7	100899511	7:100899511	7:100497131	A	G	0.191799	-0.0459981	0.00748175	7.8444e-10	Single-trait
RVEDV	8	KLRG2	24	No	7:139447814:G:A	7	139447814	7:139447814	7:139132560	G	A	0.221726	0.0407578	0.00711988	1.03739e-08	Single-trait
RVEDV	5	NOS3	66	Yes	7:150993088:C:T	7	150993088	7:150993088	7:150690176	C	T	0.0828675	-0.0717366	0.0107411	2.41102e-11	Single-trait
RVEDV	4	AK1	160	No	9:127860667:T:C	9	127860667	9:127860667	9:130622946	T	C	0.171881	0.0489246	0.00776683	2.99226e-10	Single-trait
RVEDV	2	KIAA1462	161	Yes	10:30038387:G:A	10	30038387	10:30038387	10:30327316	G	A	0.386053	-0.0357781	0.00611602	4.91881e-09	Single-trait
RVEDV	2	NDST2	126	Yes	10:73806177:A:G	10	73806177	10:73806177	10:75565935	A	G	0.117539	0.0529728	0.00893435	3.04558e-09	Multi-trait
RVEDV	15	BAG3	29	Yes	10:119666800:G:A	10	119666800	10:119666800	10:121426312	G	A	0.275377	-0.0476093	0.00650528	2.50653e-13	Multi-trait
RVEDV	15	BAG3	29	Yes	10:119674163:C:T	10	119674163	10:119674163	10:121433675	C	T	0.21681	-0.049923	0.00715182	2.94239e-12	Single-trait
RVEDV	2	MIR6074	162	Yes	12:66018350:A:G	12	66018350	12:66018350	12:66412130	A	G	0.375755	0.0343021	0.00618552	2.93042e-08	Single-trait
RVEDV	3	SH2B3	69	Yes	12:111406414:G:A	12	111406414	12:111406414	12:111844218	G	A	0.210817	0.0547313	0.00716168	2.13459e-14	Multi-trait
RVEDV	3	SH2B3	69	Yes	12:111409936:A:G	12	111409936	12:111409936	12:111847740	A	G	0.211348	0.0538131	0.0071136	3.88392e-14	Multi-trait
RVEDV	14	ATXN2	33	Yes	12:111569952:C:T	12	111569952	12:111569952	12:112007756	C	T	0.483492	0.0628243	0.00586572	9.09494e-27	Single-trait
RVEDV	4	TBX5	163	Yes	12:114395810:A:G	12	114395810	12:114395810	12:114833615	A	G	0.462117	0.0417268	0.00588367	1.32216e-12	Multi-trait
RVEDV	10	MYH6	35	Yes	14:23392602:A:G	14	23392602	14:23392602	14:23861811	A	G	0.368497	-0.0337442	0.00607019	2.71325e-08	Single-trait
RVEDV	8	FOXN3	36	No	14:89381249:G:A	14	89381249	14:89381249	14:89847593	G	A	0.483407	-0.0320616	0.00581206	3.4605e-08	Multi-trait
RVEDV	6	LOC102723373	164	Yes	16:53408694:G:A	16	53408694	16:53408694	16:53442606	G	A	0.321056	0.0447443	0.00623726	7.29898e-13	Multi-trait
RVEDV	7	GOSR2	40	Yes	17:46935905:T:C	17	46935905	17:46935905	17:45013271	T	C	0.145648	0.0774838	0.00831658	1.19922e-20	Single-trait
RVEDV	2	MYL4	40	Yes	17:47203891:T:G	17	47203891	17:47203891	17:45281257	T	G	0.216	0.0529874	0.00699987	3.73886e-14	Multi-trait
RVEDV	8	TBX2	42	No	17:61401415:G:C	17	61401415	17:61401415	17:59478776	G	C	0.270319	0.0371291	0.00668424	2.78055e-08	Single-trait
RVEDV	9	FHOD3	59	Yes	18:36639271:G:T	18	36639271	18:36639271	18:34219234	G	T	0.263705	-0.0359514	0.00656277	4.29936e-08	Multi-trait
RVEDV	4	ACTN4	165	Yes	19:38673824:C:T	19	38673824	19:38673824	19:39164464	C	T	0.479334	0.0350722	0.00579852	1.46227e-09	Multi-trait
RVEDV	7	MAP3K7CL	44	No	21:29132290:TG:T	21	29132290	21:29132290	21:30504611	TG	T	0.0552359	0.0787648	0.0128795	9.62565e-10	Single-trait
RVEDV	7	MAP3K7CL	44	No	21:29153097:T:G	21	29153097	21:29153097	21:30525418	T	G	0.0557973	0.0771721	0.0125544	7.89642e-10	Multi-trait
RVESV	4	CLCNKA	3	Yes	1:16023533:A:G	1	16023533	1:16023533	1:16350028	A	G	0.330204	0.0369247	0.00623396	3.15828e-09	Single-trait
RVESV	1	TGFBR3	166	Yes	1:91863038:G:C	1	91863038	1:91863038	1:92328595	G	C	0.387957	-0.0335126	0.00607394	3.4397e-08	Single-trait
RVESV	9	OBSCN	5	Yes	1:228363770:A:G	1	228363770	1:228363770	1:228551471	A	G	0.461291	0.0433098	0.00596147	3.73168e-13	Multi-trait
RVESV	9	OBSCN	5	Yes	1:228369087:C:T	1	228369087	1:228369087	1:228556788	C	T	0.374618	0.0543876	0.00606365	2.98057e-19	Single-trait
RVESV	6	KCNK3	115	Yes	2:26710019:A:G	2	26710019	2:26710019	2:26932887	A	G	0.255544	-0.0408904	0.00670037	1.04282e-09	Single-trait
RVESV	2	FKBP7	6	Yes	2:178472315:G:T	2	178472315	2:178472315	2:179337042	G	T	0.172192	-0.0597594	0.0078608	2.91121e-14	Multi-trait
RVESV	12	TTN	6	Yes	2:178693639:T:C	2	178693639	2:178693639	2:179558366	T	C	0.223586	-0.0656751	0.00701368	7.68776e-21	Single-trait
RVESV	17	LSM3	11	Yes	3:14221706:G:A	3	14221706	3:14221706	3:14263206	G	A	0.296349	0.049511	0.00653539	3.56844e-14	Multi-trait
RVESV	17	LSM3	10	Yes	3:14238958:G:T	3	14238958	3:14238958	3:14280458	G	T	0.339172	-0.0688955	0.00623592	2.23718e-28	Single-trait
RVESV	11	CMSS1	15	Yes	3:100089601:G:A	3	100089601	3:100089601	3:99808445	G	A	0.415871	0.0376381	0.00604587	4.80265e-10	Multi-trait
RVESV	11	CMSS1	15	Yes	3:100109087:TA:T	3	100109087	3:100109087	3:99827931	TA	T	0.406528	-0.0385204	0.00602388	1.60961e-10	Single-trait
RVESV	1	LOC100996447	16	Yes	3:158564670:C:T	3	158564670	3:158564670	3:158282459	C	T	0.400438	0.0448736	0.00606169	1.33318e-13	Multi-trait
RVESV	12	MLF1	16	Yes	3:158586811:A:AAATAT	3	158586811	3:158586811	3:158304600	A	AAATAT	0.494931	0.0570927	0.00588658	3.05141e-22	Single-trait
RVESV	6	MECOM	94	Yes	3:169473119:G:A	3	169473119	3:169473119	3:169190907	G	A	0.433788	-0.0338397	0.00595648	1.33786e-08	Single-trait
RVESV	3	CAMK2D	138	Yes	4:113507558:C:T	4	113507558	4:113507558	4:114428714	C	T	0.256337	-0.0367333	0.00673677	4.96227e-08	Single-trait
RVESV	4	PDE5A	157	Yes	4:119611801:C:A	4	119611801	4:119611801	4:120532956	C	A	0.299637	0.0376955	0.00649275	6.40633e-09	Multi-trait
RVESV	4	PALLD	158	Yes	4:168905880:G:A	4	168905880	4:168905880	4:169827031	G	A	0.155471	-0.0522261	0.00829147	3.00011e-10	Multi-trait
RVESV	4	PALLD	158	Yes	4:168926495:TA:T	4	168926495	4:168926495	4:169847646	TA	T	0.156984	-0.0540169	0.00817783	3.96735e-11	Single-trait
RVESV	8	HSPA4	77	Yes	5:133091159:GTT:G	5	133091159	5:133091159	5:132426851	GTT	G	0.0930375	-0.0639829	0.0101043	2.4163e-10	Single-trait
RVESV	8	HSPA4	77	Yes	5:133108436:G:A	5	133108436	5:133108436	5:132444128	G	A	0.0930692	-0.0628205	0.0102283	8.15643e-10	Multi-trait
RVESV	5	SLC23A1	18	Yes	5:139378470:G:A	5	139378470	5:139378470	5:138714159	G	A	0.328944	0.0344991	0.00622849	3.04355e-08	Single-trait
RVESV	10	IGFBP3	22	Yes	7:46595000:C:G	7	46595000	7:46595000	7:46634598	C	G	0.442592	-0.0352924	0.00595587	3.11086e-09	Single-trait
RVESV	10	IGFBP3	22	Yes	7:46597651:T:C	7	46597651	7:46597651	7:46637249	T	C	0.424617	-0.0335471	0.00606379	3.15944e-08	Multi-trait
RVESV	7	FLNC	167	Yes	7:128830259:CG:C	7	128830259	7:128830259	7:128470313	CG	C	0.0611573	0.0722765	0.0124314	6.09902e-09	Single-trait
RVESV	2	PPP1R3B	88	Yes	8:9172877:T:G	8	9172877	8:9172877	8:9030387	T	G	0.484758	-0.0329082	0.00594106	3.04018e-08	Single-trait
RVESV	8	DEFB136	25	Yes	8:11937392:A:G	8	11937392	8:11937392	8:11794901	A	G	0.44233	-0.0349405	0.00595084	4.31787e-09	Single-trait
RVESV	10	MIR4662B	26	Yes	8:124846279:G:A	8	124846279	8:124846279	8:125858521	G	A	0.308603	-0.0434799	0.00648	1.94811e-11	Multi-trait
RVESV	10	MIR4662B	26	Yes	8:124846296:GA:G	8	124846296	8:124846296	8:125858538	GA	G	0.30854	-0.0444699	0.00640387	3.8054e-12	Single-trait
RVESV	5	PLEC	80	Yes	8:143944186:C:T	8	143944186	8:143944186	8:145018354	C	T	0.0513339	-0.0904086	0.0133578	1.30377e-11	Single-trait
RVESV	3	ARHGEF39	168	Yes	9:35664627:C:A	9	35664627	9:35664627	9:35664624	C	A	0.48815	-0.0341815	0.00585345	5.23408e-09	Single-trait
RVESV	2	NDST2	126	Yes	10:73806177:A:G	10	73806177	10:73806177	10:75565935	A	G	0.117561	0.0525253	0.00909071	7.5638e-09	Single-trait
RVESV	6	TIAL1	28	Yes	10:119614432:A:G	10	119614432	10:119614432	10:121373944	A	G	0.468973	0.0452469	0.00597616	3.6973e-14	Multi-trait
RVESV	15	BAG3	29	Yes	10:119674163:C:T	10	119674163	10:119674163	10:121433675	C	T	0.216807	-0.0799873	0.0071358	3.67113e-29	Single-trait
RVESV	14	ATXN2	33	Yes	12:111569952:C:T	12	111569952	12:111569952	12:112007756	C	T	0.483491	0.0605913	0.00584757	3.69999e-25	Single-trait
RVESV	14	ATXN2	69	Yes	12:111591487:T:C	12	111591487	12:111591487	12:112029291	T	C	0.222337	-0.0549627	0.00720097	2.29927e-14	Multi-trait
RVESV	4	TBX5	163	Yes	12:114395579:C:T	12	114395579	12:114395579	12:114833384	C	T	0.461582	0.0422489	0.00595055	1.24767e-12	Single-trait
RVESV	3	DLEU1	169	Yes	13:50180064:A:G	13	50180064	13:50180064	13:50754200	A	G	0.470741	0.032236	0.00588601	4.33281e-08	Single-trait
RVESV	8	FOXN3	36	No	14:89381249:G:A	14	89381249	14:89381249	14:89847593	G	A	0.483415	-0.0366756	0.00591267	5.54383e-10	Single-trait
RVESV	6	LOC102723373	164	Yes	16:53408694:G:A	16	53408694	16:53408694	16:53442606	G	A	0.321064	0.0454328	0.00630714	5.87354e-13	Single-trait
RVESV	7	GOSR2	40	Yes	17:46935905:T:C	17	46935905	17:46935905	17:45013271	T	C	0.145637	0.0831569	0.00829334	1.16065e-23	Single-trait
RVESV	2	MYL4	40	Yes	17:47203891:T:G	17	47203891	17:47203891	17:45281257	T	G	0.216005	0.0536956	0.0072143	9.84695e-14	Multi-trait
RVESV	9	FHOD3	59	Yes	18:36639271:G:T	18	36639271	18:36639271	18:34219234	G	T	0.263671	-0.0537575	0.00667378	7.94511e-16	Single-trait
RVESV	9	FHOD3	59	Yes	18:36673782:C:T	18	36673782	18:36673782	18:34253745	C	T	0.306781	0.0493071	0.00647741	2.69533e-14	Multi-trait
RVESV	4	ACTN4	165	Yes	19:38673824:C:T	19	38673824	19:38673824	19:39164464	C	T	0.479332	0.0355453	0.00586293	1.33841e-09	Single-trait
RVESV	7	RSPH6A	43	Yes	19:45807637:A:C	19	45807637	19:45807637	19:46310895	A	C	0.347265	0.0352139	0.00622363	1.53066e-08	Multi-trait
RVESV	7	RSPH6A	43	Yes	19:45810500:G:C	19	45810500	19:45810500	19:46313758	G	C	0.347838	0.0353865	0.00613233	7.90442e-09	Single-trait
RVESV	7	MAP3K7CL	44	No	21:29132290:TG:T	21	29132290	21:29132290	21:30504611	TG	T	0.0552418	0.0705016	0.0128427	4.02838e-08	Single-trait
RVESV	7	MAP3K7CL	44	No	21:29153097:T:G	21	29153097	21:29153097	21:30525418	T	G	0.0558032	0.0708842	0.0129402	4.30616e-08	Multi-trait
RVSV	4	LOC100505768	156	No	1:87437341:C:A	1	87437341	1:87437341	1:87903024	C	A	0.444683	0.0321416	0.00576943	2.53245e-08	Multi-trait
RVSV	8	PLEKHA3	6	Yes	2:178487723:T:C	2	178487723	2:178487723	2:179352450	T	C	0.12467	-0.0541188	0.00858545	2.90894e-10	Multi-trait
RVSV	9	CCDC141	63	Yes	2:178860510:G:T	2	178860510	2:178860510	2:179725237	G	T	0.0885885	-0.0709139	0.0104181	9.9793e-12	Single-trait
RVSV	2	TMEM30C	170	Yes	3:100201417:T:C	3	100201417	3:100201417	3:99920261	T	C	0.393177	-0.0357962	0.0058706	1.07719e-09	Multi-trait
RVSV	2	TMEM30C	170	Yes	3:100203635:C:T	3	100203635	3:100203635	3:99922479	C	T	0.404663	-0.037199	0.00607782	9.33104e-10	Single-trait
RVSV	3	GMDS	171	Yes	6:1728292:A:T	6	1728292	6:1728292	6:1728526	A	T	0.270435	0.0382443	0.0067648	1.57282e-08	Single-trait
RVSV	12	VEGFA	20	Yes	6:43789345:T:A	6	43789345	6:43789345	6:43757082	T	A	0.499681	-0.0358586	0.00590978	1.29781e-09	Single-trait
RVSV	12	VEGFA	20	Yes	6:43796814:C:T	6	43796814	6:43796814	6:43764551	C	T	0.476816	-0.0317047	0.00577249	3.96568e-08	Multi-trait
RVSV	13	SLC35F1	21	Yes	6:118238495:T:A	6	118238495	6:118238495	6:118559658	T	A	0.465621	-0.0485938	0.00598143	4.50713e-16	Single-trait
RVSV	13	SLC35F1	21	Yes	6:118381458:C:T	6	118381458	6:118381458	6:118702621	C	T	0.421004	0.036428	0.00579741	3.31062e-10	Multi-trait
RVSV	8	GJA1	65	Yes	6:121768558:A:AT	6	121768558	6:121768558	6:122089704	A	AT	0.0990063	-0.0667722	0.00991749	1.66456e-11	Single-trait
RVSV	8	GJA1	65	Yes	6:121771751:G:A	6	121771751	6:121771751	6:122092897	G	A	0.0987771	-0.0559081	0.00952914	4.43566e-09	Multi-trait
RVSV	4	ACHE	159	No	7:100899511:A:G	7	100899511	7:100899511	7:100497131	A	G	0.191779	-0.0432708	0.00723869	2.26295e-09	Multi-trait
RVSV	8	KLRG2	24	No	7:139447814:G:A	7	139447814	7:139447814	7:139132560	G	A	0.221754	0.040732	0.00688759	3.34248e-09	Multi-trait
RVSV	8	KLRG2	24	No	7:139447839:C:T	7	139447839	7:139447839	7:139132585	C	T	0.222789	0.0415187	0.00715887	6.64691e-09	Single-trait
RVSV	5	NOS3	66	Yes	7:150993088:C:T	7	150993088	7:150993088	7:150690176	C	T	0.0828689	-0.0669718	0.0108222	6.07939e-10	Single-trait
RVSV	4	AK1	160	No	9:127860667:T:C	9	127860667	9:127860667	9:130622946	T	C	0.171858	0.0429369	0.00751266	1.09527e-08	Multi-trait
RVSV	9	LSP1	30	Yes	11:1865838:T:G	11	1865838	11:1865838	11:1887068	T	G	0.379155	0.0328194	0.00592656	3.06519e-08	Multi-trait
RVSV	7	LINC00477	32	No	12:24635405:G:A	12	24635405	12:24635405	12:24788339	G	A	0.149094	0.047763	0.00830449	8.84688e-09	Single-trait
RVSV	3	SH2B3	69	Yes	12:111446611:T:C	12	111446611	12:111446611	12:111884415	T	C	0.208104	0.0444535	0.00703076	2.57001e-10	Multi-trait
RVSV	14	ATXN2	33	Yes	12:111469627:A:AC	12	111469627	12:111469627	12:111907431	A	AC	0.497697	0.0424126	0.00592649	8.27942e-13	Single-trait
RVSV	2	ZNF219	70	Yes	14:21092593:GGAGGCT:G	14	21092593	14:21092593	14:21560752	GGAGGCT	G	0.191959	-0.0448438	0.00761237	3.84087e-09	Single-trait
RVSV	10	MYH6	35	Yes	14:23392602:A:G	14	23392602	14:23392602	14:23861811	A	G	0.368525	-0.0470548	0.00611547	1.42167e-14	Single-trait
RVSV	3	MYH7	35	Yes	14:23421773:T:G	14	23421773	14:23421773	14:23890982	T	G	0.354236	-0.0375171	0.00594601	2.79724e-10	Multi-trait
RVSV	6	LOC102723373	164	Yes	16:53408694:G:A	16	53408694	16:53408694	16:53442606	G	A	0.321069	0.0339895	0.00612039	2.80024e-08	Multi-trait
RVSV	2	PMP22	172	No	17:15230689:C:T	17	15230689	17:15230689	17:15134006	C	T	0.0734682	-0.0619164	0.0113385	4.74231e-08	Single-trait
RVSV	3	CDC27	40	Yes	17:47147555:T:C	17	47147555	17:47147555	17:45224921	T	C	0.0692136	0.070546	0.0112836	4.05053e-10	Multi-trait
RVSV	8	TBX2	42	No	17:61404812:G:A	17	61404812	17:61404812	17:59482173	G	A	0.264427	0.0356254	0.00642353	2.92154e-08	Multi-trait
RVSV	6	KIAA1755	71	Yes	20:38213354:T:C	20	38213354	20:38213354	20:36841756	T	C	0.467104	0.0336833	0.00573399	4.246e-09	Multi-trait
RVSV	6	KIAA1755	71	Yes	20:38220605:C:T	20	38220605	20:38220605	20:36849007	C	T	0.458361	0.0386876	0.00599094	1.06321e-10	Single-trait
RVEF	4	CLCNKA	3	Yes	1:16023533:A:G	1	16023533	1:16023533	1:16350028	A	G	0.330201	-0.0387631	0.00596045	7.85375e-11	Multi-trait
RVEF	9	OBSCN	5	Yes	1:228363389:C:T	1	228363389	1:228363389	1:228551090	C	T	0.382623	-0.0456683	0.00576199	2.26706e-15	Multi-trait
RVEF	9	OBSCN	5	Yes	1:228369087:C:T	1	228369087	1:228369087	1:228556788	C	T	0.374625	-0.039919	0.00611387	6.60998e-11	Single-trait
RVEF	1	LOC101929551	173	No	2:7765974:C:T	2	7765974	2:7765974	2:7906105	C	T	0.0261726	0.0997359	0.0175616	1.35331e-08	Multi-trait
RVEF	12	TTN	6	Yes	2:178626508:T:G	2	178626508	2:178626508	2:179491235	T	G	0.213816	0.0498907	0.00682791	2.73402e-13	Multi-trait
RVEF	12	TTN	6	Yes	2:178693639:T:C	2	178693639	2:178693639	2:179558366	T	C	0.223581	0.0443986	0.00707797	3.54626e-10	Single-trait
RVEF	17	LSM3	10	Yes	3:14238958:G:T	3	14238958	3:14238958	3:14280458	G	T	0.33916	0.0522022	0.00628875	1.03324e-16	Single-trait
RVEF	17	LSM3	10	Yes	3:14243892:G:A	3	14243892	3:14243892	3:14285392	G	A	0.433658	-0.0451629	0.00569395	2.161e-15	Multi-trait
RVEF	4	RSRC1	16	Yes	3:158487300:G:A	3	158487300	3:158487300	3:158205089	G	A	0.479939	-0.0437944	0.00559917	5.21638e-15	Multi-trait
RVEF	12	MLF1	16	Yes	3:158577381:C:T	3	158577381	3:158577381	3:158295170	C	T	0.493572	-0.0484751	0.00592692	2.86682e-16	Single-trait
RVEF	8	HSPA4	77	Yes	5:133091159:GTT:G	5	133091159	5:133091159	5:132426851	GTT	G	0.0930392	0.0580735	0.0101969	1.23237e-08	Single-trait
RVEF	8	HSPA4	77	Yes	5:133108436:G:A	5	133108436	5:133108436	5:132444128	G	A	0.0930709	0.0599837	0.00965676	5.24562e-10	Multi-trait
RVEF	5	SLC23A1	18	Yes	5:139378470:G:A	5	139378470	5:139378470	5:138714159	G	A	0.328941	-0.0348783	0.00595856	4.81431e-09	Multi-trait
RVEF	6	CCDC136	23	Yes	7:128805212:T:C	7	128805212	7:128805212	7:128445266	T	C	0.172685	0.0442142	0.0073915	2.20734e-09	Multi-trait
RVEF	8	DEFB136	25	Yes	8:11970691:C:T	8	11970691	8:11970691	8:11828200	C	T	0.466249	0.0432236	0.00563224	1.66298e-14	Multi-trait
RVEF	3	DEFB134	25	Yes	8:12020670:C:T	8	12020670	8:12020670	8:11878179	C	T	0.471304	0.0479902	0.00614626	5.80898e-15	Single-trait
RVEF	10	MIR4662B	26	Yes	8:124840288:T:C	8	124840288	8:124840288	8:125852530	T	C	0.338759	-0.0425822	0.00631626	1.56567e-11	Single-trait
RVEF	10	MIR4662B	26	Yes	8:124846279:G:A	8	124846279	8:124846279	8:125858521	G	A	0.308591	0.0447495	0.00612121	2.66002e-13	Multi-trait
RVEF	5	PLEC	80	Yes	8:143944186:C:T	8	143944186	8:143944186	8:145018354	C	T	0.0513348	0.100235	0.0127847	4.49726e-15	Multi-trait
RVEF	3	ARHGEF39	168	Yes	9:35664627:C:A	9	35664627	9:35664627	9:35664624	C	A	0.488159	0.0376752	0.00559893	1.70836e-11	Multi-trait
RVEF	1	TPM2	174	Yes	9:35683476:C:G	9	35683476	9:35683476	9:35683473	C	G	0.322798	-0.0441237	0.00636107	4.01883e-12	Single-trait
RVEF	6	TIAL1	28	Yes	10:119618738:T:C	10	119618738	10:119618738	10:121378250	T	C	0.457927	-0.0414125	0.00565047	2.31818e-13	Multi-trait
RVEF	15	BAG3	29	Yes	10:119667372:C:T	10	119667372	10:119667372	10:121426884	C	T	0.216774	0.0717723	0.00722558	2.98882e-23	Single-trait
RVEF	1	PTPRR	175	Yes	12:70720620:T:C	12	70720620	12:70720620	12:71114400	T	C	0.465293	-0.0323192	0.00565023	1.06541e-08	Multi-trait
RVEF	1	HVCN1	176	Yes	12:110672958:T:C	12	110672958	12:110672958	12:111110763	T	C	0.237217	0.0382663	0.00698107	4.219e-08	Single-trait
RVEF	14	ATXN2	33	Yes	12:111569952:C:T	12	111569952	12:111569952	12:112007756	C	T	0.48349	-0.0422679	0.00559337	4.13154e-14	Multi-trait
RVEF	1	HSPB8	177	No	12:119180894:C:T	12	119180894	12:119180894	12:119618699	C	T	0.20422	-0.0429872	0.00736821	5.40667e-09	Single-trait
RVEF	3	DLEU1	169	Yes	13:50212227:A:C	13	50212227	13:50212227	13:50786363	A	C	0.477601	-0.0314253	0.00561139	2.14021e-08	Multi-trait
RVEF	10	MYH6	35	Yes	14:23395532:CT:C	14	23395532	14:23395532	14:23864741	CT	C	0.229793	-0.0415895	0.00708183	4.28746e-09	Single-trait
RVEF	6	IGF1R	90	Yes	15:98733068:G:A	15	98733068	15:98733068	15:99276297	G	A	0.309138	0.0332067	0.00609085	4.98348e-08	Multi-trait
RVEF	1	RBL2	164	Yes	16:53486701:G:A	16	53486701	16:53486701	16:53520613	G	A	0.300798	-0.0341934	0.00613109	2.44642e-08	Multi-trait
RVEF	7	GOSR2	40	Yes	17:46935905:T:C	17	46935905	17:46935905	17:45013271	T	C	0.14564	-0.0590067	0.00793647	1.0467e-13	Multi-trait
RVEF	9	FHOD3	59	Yes	18:36652989:T:C	18	36652989	18:36652989	18:34232952	T	C	0.281334	0.0567802	0.00660337	8.06492e-18	Single-trait
RVEF	9	FHOD3	59	Yes	18:36676630:C:A	18	36676630	18:36676630	18:34256593	C	A	0.35691	-0.0463881	0.0058898	3.38009e-15	Multi-trait
RV_LV_ratio	2	ACTN2	87	Yes	1:236688982:A:T	1	236688982	1:236688982	1:236852282	A	T	0.373791	-0.050465	0.00618567	3.39547e-16	Single-trait
RV_LV_ratio	1	FSHR	178	No	2:49187168:A:G	2	49187168	2:49187168	2:49414307	A	G	0.459732	-0.0327993	0.00597973	4.13266e-08	Single-trait
RV_LV_ratio	1	BMPR2	179	No	2:202440295:T:C	2	202440295	2:202440295	2:203305018	T	C	0.135419	-0.0537585	0.00866757	5.56583e-10	Single-trait
RV_LV_ratio	1	C3orf18	180	No	3:50547568:T:G	3	50547568	3:50547568	3:50584999	T	G	0.128058	-0.0487666	0.00887471	3.90688e-08	Single-trait
RV_LV_ratio	3	CAMK2D	138	Yes	4:113463172:A:C	4	113463172	4:113463172	4:114384328	A	C	0.263902	-0.0382798	0.00675708	1.46899e-08	Single-trait
RV_LV_ratio	2	NKX2-5	181	Yes	5:173217014:C:T	5	173217014	5:173217014	5:172644017	C	T	0.137619	0.0506918	0.00876361	7.27931e-09	Single-trait
RV_LV_ratio	1	AGER	182	Yes	6:32183666:C:T	6	32183666	6:32183666	6:32151443	C	T	0.0625029	-0.0775833	0.0122584	2.46763e-10	Single-trait
RV_LV_ratio	8	CDKN1A	52	Yes	6:36678211:G:C	6	36678211	6:36678211	6:36645988	G	C	0.196916	0.0625024	0.00748699	6.93426e-17	Single-trait
RV_LV_ratio	2	HEY2	141	Yes	6:125753957:A:G	6	125753957	6:125753957	6:126075103	A	G	0.388532	0.0477794	0.00611704	5.67937e-15	Single-trait
RV_LV_ratio	1	ADK	183	No	10:74157673:A:G	10	74157673	10:74157673	10:75917431	A	G	0.265014	0.0411041	0.00677361	1.29286e-09	Single-trait
RV_LV_ratio	8	TBX3	184	Yes	12:114943935:G:A	12	114943935	12:114943935	12:115381740	G	A	0.269181	-0.0412549	0.00668202	6.65794e-10	Single-trait
RV_LV_ratio	5	ALPK3	84	Yes	15:84825188:A:T	15	84825188	15:84825188	15:85368419	A	T	0.471733	0.0361327	0.00595782	1.32151e-09	Single-trait
RV_LV_ratio	8	LMF1	37	Yes	16:920814:T:C	16	920814	16:920814	16:970814	T	C	0.384766	0.0343368	0.00611459	1.9593e-08	Single-trait
LVEDV_BSA	6	C1orf86	1	Yes	1:2212668:A:G	1	2212668	1:2212668	1:2144107	A	G	0.137632	-0.0612113	0.00886891	5.13524e-12	Multi-trait
LVEDV_BSA	3	RNF207	72	Yes	1:6203732:A:G	1	6203732	1:6203732	1:6263792	A	G	0.397923	0.0336049	0.00611597	3.91569e-08	Multi-trait
LVEDV_BSA	1	NOL9	185	Yes	1:6549265:GAACC:G	1	6549265	1:6549265	1:6609325	GAACC	G	0.116724	0.0499018	0.00914647	4.87394e-08	Single-trait
LVEDV_BSA	8	CASZ1	2	No	1:10739520:T:C	1	10739520	1:10739520	1:10799577	T	C	0.343646	0.0375693	0.00616923	1.13065e-09	Single-trait
LVEDV_BSA	3	ZBTB17	3	Yes	1:15980927:A:G	1	15980927	1:15980927	1:16307422	A	G	0.325163	-0.0438914	0.0062709	2.57395e-12	Single-trait
LVEDV_BSA	3	ZBTB17	3	Yes	1:15987293:C:T	1	15987293	1:15987293	1:16313788	C	T	0.319253	-0.0603945	0.00629386	8.32875e-22	Multi-trait
LVEDV_BSA	4	AKR1A1	4	No	1:45545333:C:T	1	45545333	1:45545333	1:46011005	C	T	0.420775	0.0410244	0.00597681	6.6989e-12	Multi-trait
LVEDV_BSA	3	NOS1AP	46	Yes	1:162131308:T:C	1	162131308	1:162131308	1:162101098	T	C	0.372074	0.0347336	0.00615318	1.65363e-08	Multi-trait
LVEDV_BSA	1	EDEM3	186	No	1:184702964:G:A	1	184702964	1:184702964	1:184672098	G	A	0.0197441	-0.118232	0.0212002	2.4476e-08	Single-trait
LVEDV_BSA	9	OBSCN	5	Yes	1:228338964:T:C	1	228338964	1:228338964	1:228526665	T	C	0.476383	-0.0340185	0.00589403	7.84803e-09	Multi-trait
LVEDV_BSA	2	DYSF	187	Yes	2:71449236:C:A	2	71449236	2:71449236	2:71676366	C	A	0.425073	-0.0343389	0.00598886	9.82099e-09	Multi-trait
LVEDV_BSA	2	DYSF	187	Yes	2:71451390:T:G	2	71451390	2:71451390	2:71678520	T	G	0.421625	-0.033954	0.00598669	1.41488e-08	Single-trait
LVEDV_BSA	4	TMEM182	47	No	2:102762101:T:C	2	102762101	2:102762101	2:103378560	T	C	0.0660288	0.0661289	0.0119223	2.91189e-08	Multi-trait
LVEDV_BSA	3	SP3	135	No	2:174011575:G:A	2	174011575	2:174011575	2:174876303	G	A	0.337056	-0.0346521	0.00626653	3.2074e-08	Multi-trait
LVEDV_BSA	12	TTN	7	Yes	2:178758123:C:T	2	178758123	2:178758123	2:179622850	C	T	0.0387713	-0.14699	0.015223	4.64565e-22	Multi-trait
LVEDV_BSA	9	CCDC141	7	Yes	2:178848602:C:G	2	178848602	2:178848602	2:179713329	C	G	0.0475179	-0.14228	0.0138333	8.20729e-25	Single-trait
LVEDV_BSA	6	SPATS2L	8	Yes	2:200330879:C:T	2	200330879	2:200330879	2:201195602	C	T	0.418431	-0.0406452	0.00599548	1.20752e-11	Multi-trait
LVEDV_BSA	6	SPATS2L	8	Yes	2:200351712:A:AT	2	200351712	2:200351712	2:201216435	A	AT	0.342041	-0.0376526	0.00624536	1.65097e-09	Single-trait
LVEDV_BSA	5	B3GNT7	9	Yes	2:231407789:A:G	2	231407789	2:231407789	2:232272500	A	G	0.247152	0.0415749	0.00683049	1.15287e-09	Single-trait
LVEDV_BSA	17	LSM3	10	Yes	3:14234763:A:G	3	14234763	3:14234763	3:14276263	A	G	0.338902	-0.0542582	0.00624701	3.77225e-18	Single-trait
LVEDV_BSA	17	LSM3	11	Yes	3:14249393:A:G	3	14249393	3:14249393	3:14290893	A	G	0.44454	-0.0520574	0.00596359	2.56468e-18	Multi-trait
LVEDV_BSA	4	SMARCC1	12	No	3:47666322:C:A	3	47666322	3:47666322	3:47707812	C	A	0.330046	-0.0367323	0.00625776	4.36117e-09	Multi-trait
LVEDV_BSA	5	KLHDC8B	13	No	3:49176870:G:T	3	49176870	3:49176870	3:49214303	G	T	0.222402	-0.044898	0.00706999	2.14615e-10	Single-trait
LVEDV_BSA	6	PDZRN3	48	Yes	3:73524206:C:T	3	73524206	3:73524206	3:73573357	C	T	0.337597	-0.034643	0.00627641	3.39852e-08	Multi-trait
LVEDV_BSA	11	CMSS1	15	Yes	3:100109087:TA:T	3	100109087	3:100109087	3:99827931	TA	T	0.406482	-0.0357163	0.00603385	3.23266e-09	Single-trait
LVEDV_BSA	11	CMSS1	15	Yes	3:100151455:G:A	3	100151455	3:100151455	3:99870299	G	A	0.379336	-0.0345347	0.0060645	1.2369e-08	Multi-trait
LVEDV_BSA	3	KY	49	Yes	3:134704144:A:G	3	134704144	3:134704144	3:134422986	A	G	0.067036	-0.0716684	0.0117792	1.16988e-09	Multi-trait
LVEDV_BSA	12	MLF1	16	Yes	3:158586811:A:AAATAT	3	158586811	3:158586811	3:158304600	A	AAATAT	0.494858	0.033983	0.0058968	8.26552e-09	Single-trait
LVEDV_BSA	12	MLF1	16	Yes	3:158589722:C:T	3	158589722	3:158589722	3:158307511	C	T	0.493911	0.0428126	0.00589654	3.85278e-13	Multi-trait
LVEDV_BSA	6	FNDC3B	17	Yes	3:172082466:A:G	3	172082466	3:172082466	3:171800256	A	G	0.404516	-0.0332879	0.00607476	4.26033e-08	Multi-trait
LVEDV_BSA	4	PROM1	50	Yes	4:16031325:T:C	4	16031325	4:16031325	4:16032948	T	C	0.220125	0.0412534	0.007142	7.64205e-09	Multi-trait
LVEDV_BSA	2	LOC101928505	188	Yes	5:57731815:A:G	5	57731815	5:57731815	5:57027642	A	G	0.208024	-0.0437328	0.00732467	2.36348e-09	Multi-trait
LVEDV_BSA	4	DNAJC18	18	Yes	5:139426616:T:G	5	139426616	5:139426616	5:138762305	T	G	0.273712	0.0436368	0.00665279	5.41058e-11	Multi-trait
LVEDV_BSA	4	YIPF5	51	Yes	5:144113156:T:C	5	144113156	5:144113156	5:143492721	T	C	0.412249	0.0338768	0.00604006	2.03857e-08	Multi-trait
LVEDV_BSA	3	GMDS	171	Yes	6:1728292:A:T	6	1728292	6:1728292	6:1728526	A	T	0.270538	0.0366761	0.00671471	4.70674e-08	Single-trait
LVEDV_BSA	4	HCP5	19	Yes	6:31468092:C:T	6	31468092	6:31468092	6:31435869	C	T	0.137192	0.0504558	0.00858512	4.17465e-09	Single-trait
LVEDV_BSA	12	VEGFA	20	Yes	6:43789126:A:C	6	43789126	6:43789126	6:43756863	A	C	0.269782	-0.0425646	0.00676301	3.0992e-10	Single-trait
LVEDV_BSA	13	SLC35F1	21	Yes	6:118333857:T:C	6	118333857	6:118333857	6:118655020	T	C	0.478461	0.0518119	0.00592274	2.1727e-18	Single-trait
LVEDV_BSA	10	IGFBP3	22	Yes	7:46584639:A:G	7	46584639	7:46584639	7:46624237	A	G	0.405169	-0.0399885	0.00605431	3.97614e-11	Multi-trait
LVEDV_BSA	7	FLNC	23	Yes	7:128848680:G:A	7	128848680	7:128848680	7:128488734	G	A	0.0845169	-0.0677876	0.0105697	1.42328e-10	Single-trait
LVEDV_BSA	7	FLNC	23	Yes	7:128858737:C:T	7	128858737	7:128858737	7:128498791	C	T	0.0983866	-0.0759534	0.0098742	1.4473e-14	Multi-trait
LVEDV_BSA	8	KLRG2	24	No	7:139447814:G:A	7	139447814	7:139447814	7:139132560	G	A	0.221694	0.0409617	0.00711596	8.59706e-09	Single-trait
LVEDV_BSA	8	DEFB136	25	Yes	8:11941639:A:G	8	11941639	8:11941639	8:11799148	A	G	0.409029	-0.0404989	0.00601363	1.6448e-11	Multi-trait
LVEDV_BSA	10	MIR4662B	26	Yes	8:124847608:G:A	8	124847608	8:124847608	8:125859850	G	A	0.311372	-0.0425141	0.00638752	2.81773e-11	Single-trait
LVEDV_BSA	10	MIR4662B	26	Yes	8:124864202:A:G	8	124864202	8:124864202	8:125876444	A	G	0.281801	-0.0633681	0.0065538	4.08705e-22	Multi-trait
LVEDV_BSA	5	ABO	27	Yes	9:133278431:T:C	9	133278431	9:133278431	9:136153875	T	C	0.205876	-0.0452228	0.00725687	4.61339e-10	Single-trait
LVEDV_BSA	15	BAG3	29	Yes	10:119674163:C:T	10	119674163	10:119674163	10:121433675	C	T	0.216874	-0.0652362	0.00714719	7.0081e-20	Single-trait
LVEDV_BSA	15	BAG3	29	Yes	10:119678699:G:T	10	119678699	10:119678699	10:121438211	G	T	0.1312	-0.0834535	0.00876966	1.79705e-21	Multi-trait
LVEDV_BSA	9	LSP1	30	Yes	11:1871355:G:A	11	1871355	11:1871355	11:1892585	G	A	0.377006	0.0377058	0.00604232	4.36757e-10	Single-trait
LVEDV_BSA	5	SPON1	31	Yes	11:14050012:G:GCATCACT	11	14050012	11:14050012	11:14071559	G	GCATCACT	0.476159	-0.0337472	0.00594016	1.33752e-08	Single-trait
LVEDV_BSA	5	SPON1	31	Yes	11:14056604:A:G	11	14056604	11:14056604	11:14078151	A	G	0.484336	-0.0405211	0.00592032	7.67874e-12	Multi-trait
LVEDV_BSA	7	LINC00477	32	No	12:24635405:G:A	12	24635405	12:24635405	12:24788339	G	A	0.149087	0.0505925	0.00823908	8.22337e-10	Single-trait
LVEDV_BSA	14	ATXN2	33	Yes	12:111472415:A:G	12	111472415	12:111472415	12:111910219	A	G	0.496061	0.0435896	0.00586525	1.07093e-13	Multi-trait
LVEDV_BSA	14	ATXN2	33	Yes	12:111569952:C:T	12	111569952	12:111569952	12:112007756	C	T	0.483494	0.0477841	0.00585851	3.45303e-16	Single-trait
LVEDV_BSA	8	TBX3	34	Yes	12:115118502:T:G	12	115118502	12:115118502	12:115556307	T	G	0.380139	-0.0384092	0.00609575	2.95781e-10	Single-trait
LVEDV_BSA	5	PXN	56	Yes	12:120230731:G:A	12	120230731	12:120230731	12:120668534	G	A	0.0242296	0.107517	0.0191544	1.98635e-08	Multi-trait
LVEDV_BSA	7	ARHGEF40	70	Yes	14:21074607:A:G	14	21074607	14:21074607	14:21542766	A	G	0.168834	-0.0432211	0.00782026	3.26107e-08	Single-trait
LVEDV_BSA	10	MYH6	35	Yes	14:23392602:A:G	14	23392602	14:23392602	14:23861811	A	G	0.368439	-0.0412114	0.00606576	1.08993e-11	Single-trait
LVEDV_BSA	4	FERMT2	57	No	14:52854555:C:T	14	52854555	14:52854555	14:53321273	C	T	0.189398	-0.0411442	0.00751586	4.39199e-08	Multi-trait
LVEDV_BSA	8	FOXN3	36	No	14:89378952:C:T	14	89378952	14:89378952	14:89845296	C	T	0.484121	-0.035769	0.00592189	1.53991e-09	Multi-trait
LVEDV_BSA	2	HCN4	189	Yes	15:73398861:A:G	15	73398861	15:73398861	15:73691202	A	G	0.0255423	0.106595	0.0188194	1.47788e-08	Single-trait
LVEDV_BSA	5	ALPK3	84	Yes	15:84814418:C:A	15	84814418	15:84814418	15:85357649	C	A	0.266124	0.0384754	0.00663875	6.80873e-09	Multi-trait
LVEDV_BSA	8	LMF1	37	Yes	16:937520:C:T	16	937520	16:937520	16:987520	C	T	0.388269	-0.0457509	0.00608712	5.64664e-14	Multi-trait
LVEDV_BSA	4	SRL	190	Yes	16:4231390:T:G	16	4231390	16:4231390	16:4281391	T	G	0.222557	0.0388628	0.0070793	4.02773e-08	Single-trait
LVEDV_BSA	1	AKTIP	164	Yes	16:53504245:A:G	16	53504245	16:53504245	16:53538157	A	G	0.312614	0.0349873	0.00638461	4.25471e-08	Single-trait
LVEDV_BSA	4	MYO1C	39	Yes	17:1469676:G:A	17	1469676	17:1469676	17:1372970	G	A	0.109876	-0.0550285	0.00944101	5.58708e-09	Multi-trait
LVEDV_BSA	5	RPRML	40	Yes	17:47014404:A:G	17	47014404	17:47014404	17:45091770	A	G	0.133607	0.0517827	0.00864021	2.05726e-09	Single-trait
LVEDV_BSA	7	HLF	41	Yes	17:55297249:T:C	17	55297249	17:55297249	17:53374610	T	C	0.283452	-0.0440091	0.00655036	1.83505e-11	Multi-trait
LVEDV_BSA	8	TBX2	42	No	17:61401415:G:C	17	61401415	17:61401415	17:59478776	G	C	0.270346	0.0416216	0.00667848	4.59939e-10	Single-trait
LVEDV_BSA	4	PRKCA	58	Yes	17:66312355:T:C	17	66312355	17:66312355	17:64308473	T	C	0.422202	-0.0335355	0.00597147	1.95481e-08	Multi-trait
LVEDV_BSA	9	FHOD3	59	Yes	18:36639271:G:T	18	36639271	18:36639271	18:34219234	G	T	0.263682	-0.0417638	0.00669465	4.42119e-10	Multi-trait
LVEDV_BSA	4	NEDD4L	60	Yes	18:58289633:G:T	18	58289633	18:58289633	18:55956865	G	T	0.493265	-0.0380459	0.0059277	1.37787e-10	Multi-trait
LVEDV_BSA	7	RSPH6A	43	Yes	19:45808819:G:A	19	45808819	19:45808819	19:46312077	G	A	0.346027	0.0350083	0.00615994	1.32181e-08	Single-trait
LVEDV_BSA	7	RSPH6A	43	Yes	19:45812551:A:G	19	45812551	19:45812551	19:46315809	A	G	0.356047	0.0407967	0.00613897	3.02157e-11	Multi-trait
LVEDV_BSA	7	MAP3K7CL	44	No	21:29132290:TG:T	21	29132290	21:29132290	21:30504611	TG	T	0.0552387	0.0736309	0.0128675	1.0514e-08	Single-trait
LVEDV_BSA	7	GSTTP2	45	Yes	22:23812924:G:C	22	23812924	22:23812924	22:24155111	G	C	0.20385	0.0578937	0.0073874	4.62062e-15	Single-trait
LVEDV_BSA	4	DERL3	45	Yes	22:23836092:G:A	22	23836092	22:23836092	22:24178279	G	A	0.199694	0.070196	0.00744277	4.04531e-21	Multi-trait
LVESV_BSA	6	C1orf86	1	Yes	1:2212668:A:G	1	2212668	1:2212668	1:2144107	A	G	0.137632	-0.0625851	0.00885145	1.54277e-12	Single-trait
LVESV_BSA	3	RNF207	72	Yes	1:6203732:A:G	1	6203732	1:6203732	1:6263792	A	G	0.397923	0.034976	0.00610383	1.00325e-08	Single-trait
LVESV_BSA	8	CASZ1	2	No	1:10739520:T:C	1	10739520	1:10739520	1:10799577	T	C	0.343646	0.0344008	0.00602983	1.16268e-08	Multi-trait
LVESV_BSA	3	C1orf64	3	Yes	1:15993462:C:T	1	15993462	1:15993462	1:16319957	C	T	0.3291	-0.0495794	0.00609775	4.26612e-16	Multi-trait
LVESV_BSA	4	HSPB7	3	Yes	1:16011979:T:C	1	16011979	1:16011979	1:16338474	T	C	0.327717	0.0670403	0.00624013	6.36502e-27	Single-trait
LVESV_BSA	4	AKR1A1	4	No	1:45545333:C:T	1	45545333	1:45545333	1:46011005	C	T	0.420775	0.0407363	0.00596486	8.52904e-12	Single-trait
LVESV_BSA	3	NOS1AP	46	Yes	1:162131308:T:C	1	162131308	1:162131308	1:162101098	T	C	0.372074	0.0357315	0.00614094	5.9354e-09	Single-trait
LVESV_BSA	9	OBSCN	5	Yes	1:228338964:T:C	1	228338964	1:228338964	1:228526665	T	C	0.476383	-0.0343083	0.00588227	5.4606e-09	Single-trait
LVESV_BSA	2	DYSF	187	Yes	2:71449236:C:A	2	71449236	2:71449236	2:71676366	C	A	0.425073	-0.0335531	0.00597749	1.98564e-08	Single-trait
LVESV_BSA	2	DYSF	187	Yes	2:71451390:T:G	2	71451390	2:71451390	2:71678520	T	G	0.421625	-0.0344183	0.00585275	4.08519e-09	Multi-trait
LVESV_BSA	4	TMEM182	47	No	2:102762101:T:C	2	102762101	2:102762101	2:103378560	T	C	0.0660288	0.0688043	0.0118997	7.38023e-09	Single-trait
LVESV_BSA	3	SP3	135	No	2:174011575:G:A	2	174011575	2:174011575	2:174876303	G	A	0.337056	-0.0345556	0.00625464	3.29883e-08	Single-trait
LVESV_BSA	12	TTN	6	Yes	2:178693555:T:A	2	178693555	2:178693555	2:179558282	T	A	0.189352	-0.0928489	0.00747401	1.96336e-35	Single-trait
LVESV_BSA	9	CCDC141	92	Yes	2:178916128:C:A	2	178916128	2:178916128	2:179780855	C	A	0.369739	0.0484363	0.00595071	3.96618e-16	Multi-trait
LVESV_BSA	6	SPATS2L	8	Yes	2:200330879:C:T	2	200330879	2:200330879	2:201195602	C	T	0.418431	-0.040601	0.0059841	1.16252e-11	Single-trait
LVESV_BSA	1	ERBB4	191	Yes	2:212340323:A:G	2	212340323	2:212340323	2:213205047	A	G	0.287657	-0.0359907	0.00654033	3.73629e-08	Single-trait
LVESV_BSA	17	LSM3	10	Yes	3:14231260:A:G	3	14231260	3:14231260	3:14272760	A	G	0.338894	-0.0643883	0.00623953	5.75705e-25	Single-trait
LVESV_BSA	17	LSM3	11	Yes	3:14249393:A:G	3	14249393	3:14249393	3:14290893	A	G	0.444544	-0.0468819	0.00582456	8.3465e-16	Multi-trait
LVESV_BSA	4	SMARCC1	12	No	3:47661780:C:T	3	47661780	3:47661780	3:47703270	C	T	0.330133	-0.0345431	0.00611212	1.58985e-08	Multi-trait
LVESV_BSA	4	SMARCC1	12	No	3:47666322:C:A	3	47666322	3:47666322	3:47707812	C	A	0.330046	-0.036574	0.00624581	4.74821e-09	Single-trait
LVESV_BSA	5	KLHDC8B	13	No	3:49176870:G:T	3	49176870	3:49176870	3:49214303	G	T	0.222402	-0.0446012	0.00691195	1.09823e-10	Multi-trait
LVESV_BSA	6	PDZRN3	48	Yes	3:73524206:C:T	3	73524206	3:73524206	3:73573357	C	T	0.337597	-0.0371444	0.00626448	3.04096e-09	Single-trait
LVESV_BSA	11	CMSS1	15	Yes	3:100151455:G:A	3	100151455	3:100151455	3:99870299	G	A	0.379318	-0.0350345	0.00592329	3.32485e-09	Multi-trait
LVESV_BSA	3	KY	49	Yes	3:134700261:C:CG	3	134700261	3:134700261	3:134419103	C	CG	0.066834	-0.0743057	0.0117787	2.81786e-10	Single-trait
LVESV_BSA	12	MLF1	16	Yes	3:158589722:C:T	3	158589722	3:158589722	3:158307511	C	T	0.493903	0.0383003	0.00575921	2.92553e-11	Multi-trait
LVESV_BSA	12	MLF1	16	Yes	3:158616264:A:AT	3	158616264	3:158616264	3:158334053	A	AT	0.478564	0.0434591	0.00591232	1.97288e-13	Single-trait
LVESV_BSA	6	FNDC3B	17	Yes	3:172082466:A:G	3	172082466	3:172082466	3:171800256	A	G	0.404496	-0.0334636	0.00593297	1.69771e-08	Multi-trait
LVESV_BSA	4	PROM1	50	Yes	4:16034172:A:C	4	16034172	4:16034172	4:16035795	A	C	0.220544	0.0433657	0.00712511	1.15539e-09	Single-trait
LVESV_BSA	2	LOC101928505	188	Yes	5:57731815:A:G	5	57731815	5:57731815	5:57027642	A	G	0.208027	-0.0425424	0.00715375	2.73316e-09	Multi-trait
LVESV_BSA	4	DNAJC18	18	Yes	5:139426616:T:G	5	139426616	5:139426616	5:138762305	T	G	0.273712	0.0449412	0.00664015	1.30497e-11	Single-trait
LVESV_BSA	4	YIPF5	51	Yes	5:144128385:C:CT	5	144128385	5:144128385	5:143507950	C	CT	0.414522	0.0352263	0.0060302	5.1688e-09	Single-trait
LVESV_BSA	4	HCP5	19	Yes	6:31468092:C:T	6	31468092	6:31468092	6:31435869	C	T	0.137192	0.0480613	0.00839065	1.01646e-08	Multi-trait
LVESV_BSA	8	CDKN1A	52	Yes	6:36678211:G:C	6	36678211	6:36678211	6:36645988	G	C	0.196919	-0.0455991	0.00739822	7.11394e-10	Single-trait
LVESV_BSA	12	VEGFA	20	Yes	6:43789126:A:C	6	43789126	6:43789126	6:43756863	A	C	0.269782	-0.0420564	0.00660912	1.97345e-10	Multi-trait
LVESV_BSA	13	SLC35F1	21	Yes	6:118333857:T:C	6	118333857	6:118333857	6:118655020	T	C	0.478477	0.0376574	0.00591276	1.90476e-10	Single-trait
LVESV_BSA	13	SLC35F1	21	Yes	6:118346359:T:C	6	118346359	6:118346359	6:118667522	T	C	0.490098	0.0459665	0.00574644	1.2531e-15	Multi-trait
LVESV_BSA	10	IGFBP3	22	Yes	7:46577178:G:A	7	46577178	7:46577178	7:46616776	G	A	0.385284	0.0337819	0.00595514	1.40538e-08	Multi-trait
LVESV_BSA	10	IGFBP3	22	Yes	7:46584639:A:G	7	46584639	7:46584639	7:46624237	A	G	0.405169	-0.0412941	0.00604247	8.25848e-12	Single-trait
LVESV_BSA	6	CCDC136	23	Yes	7:128818595:C:A	7	128818595	7:128818595	7:128458649	C	A	0.111432	-0.0727135	0.00930212	5.41502e-15	Single-trait
LVESV_BSA	7	FLNC	23	Yes	7:128858737:C:T	7	128858737	7:128858737	7:128498791	C	T	0.0983885	-0.0694813	0.00964608	5.88746e-13	Multi-trait
LVESV_BSA	8	KLRG2	24	No	7:139447839:C:T	7	139447839	7:139447839	7:139132585	C	T	0.22273	0.0389251	0.00694138	2.05053e-08	Multi-trait
LVESV_BSA	8	DEFB136	25	Yes	8:11934358:C:T	8	11934358	8:11934358	8:11791867	C	T	0.176952	0.0436817	0.00773312	1.61707e-08	Multi-trait
LVESV_BSA	8	DEFB136	25	Yes	8:11941639:A:G	8	11941639	8:11941639	8:11799148	A	G	0.409029	-0.0423451	0.00600262	1.73301e-12	Single-trait
LVESV_BSA	2	CDH17	53	No	8:94219582:G:GC	8	94219582	8:94219582	8:95231810	G	GC	0.426696	0.0338217	0.0059664	1.43893e-08	Single-trait
LVESV_BSA	10	MIR4662B	26	Yes	8:124847608:G:A	8	124847608	8:124847608	8:125859850	G	A	0.311385	-0.0697585	0.00638467	8.66363e-28	Single-trait
LVESV_BSA	10	MIR4662B	26	Yes	8:124881909:C:T	8	124881909	8:124881909	8:125894151	C	T	0.27783	-0.052182	0.00644879	5.88154e-16	Multi-trait
LVESV_BSA	5	ABO	27	Yes	9:133278431:T:C	9	133278431	9:133278431	9:136153875	T	C	0.205876	-0.0421468	0.00709374	2.82588e-09	Multi-trait
LVESV_BSA	6	TIAL1	28	Yes	10:119620252:A:G	10	119620252	10:119620252	10:121379764	A	G	0.458074	0.0461507	0.00578261	1.45225e-15	Multi-trait
LVESV_BSA	15	BAG3	29	Yes	10:119656173:G:A	10	119656173	10:119656173	10:121415685	G	A	0.216517	-0.102715	0.00716942	1.48628e-46	Single-trait
LVESV_BSA	9	LSP1	30	Yes	11:1871355:G:A	11	1871355	11:1871355	11:1892585	G	A	0.377006	0.0362693	0.00590692	8.24521e-10	Multi-trait
LVESV_BSA	5	SPON1	31	Yes	11:14050991:C:T	11	14050991	11:14050991	11:14072538	C	T	0.479202	-0.0367993	0.00578199	1.9597e-10	Multi-trait
LVESV_BSA	5	SPON1	31	Yes	11:14056604:A:G	11	14056604	11:14056604	11:14078151	A	G	0.484336	-0.0408012	0.00590888	5.01765e-12	Single-trait
LVESV_BSA	2	SSPN	55	Yes	12:26195496:C:G	12	26195496	12:26195496	12:26348429	C	G	0.250119	0.0438035	0.00676296	9.35837e-11	Single-trait
LVESV_BSA	14	ATXN2	33	Yes	12:111466567:T:A	12	111466567	12:111466567	12:111904371	T	A	0.497624	0.0419415	0.00587289	9.22784e-13	Single-trait
LVESV_BSA	14	ATXN2	33	Yes	12:111569952:C:T	12	111569952	12:111569952	12:112007756	C	T	0.483494	0.0461958	0.00572714	7.25666e-16	Multi-trait
LVESV_BSA	8	TBX3	34	Yes	12:115114632:A:G	12	115114632	12:115114632	12:115552437	A	G	0.382841	-0.0343021	0.005896	5.96067e-09	Multi-trait
LVESV_BSA	5	PXN	56	Yes	12:120230731:G:A	12	120230731	12:120230731	12:120668534	G	A	0.0242296	0.111752	0.0191173	5.04859e-09	Single-trait
LVESV_BSA	3	MYH7	35	Yes	14:23411874:T:C	14	23411874	14:23411874	14:23881083	T	C	0.37847	-0.0327378	0.00590444	2.94629e-08	Multi-trait
LVESV_BSA	4	FERMT2	57	No	14:52920391:T:G	14	52920391	14:52920391	14:53387109	T	G	0.192516	0.0426722	0.00748075	1.16842e-08	Single-trait
LVESV_BSA	8	FOXN3	36	No	14:89370999:ACT:A	14	89370999	14:89370999	14:89837343	ACT	A	0.482658	-0.0368173	0.00591316	4.77441e-10	Single-trait
LVESV_BSA	5	ALPK3	84	Yes	15:84813812:GC:G	15	84813812	15:84813812	15:85357043	GC	G	0.265931	0.038706	0.0066272	5.20511e-09	Single-trait
LVESV_BSA	5	ALPK3	84	Yes	15:84845422:A:G	15	84845422	15:84845422	15:85388653	A	G	0.262948	0.0355151	0.00651197	4.93026e-08	Multi-trait
LVESV_BSA	8	LMF1	37	Yes	16:937520:C:T	16	937520	16:937520	16:987520	C	T	0.388269	-0.0455684	0.00607537	6.35624e-14	Single-trait
LVESV_BSA	4	SRL	38	Yes	16:4207685:A:G	16	4207685	16:4207685	16:4257686	A	G	0.235165	0.0377831	0.00682162	3.04675e-08	Multi-trait
LVESV_BSA	4	MYO1C	39	Yes	17:1469676:G:A	17	1469676	17:1469676	17:1372970	G	A	0.109886	-0.053858	0.00922324	5.2397e-09	Multi-trait
LVESV_BSA	7	GOSR2	40	Yes	17:46935905:T:C	17	46935905	17:46935905	17:45013271	T	C	0.145605	0.0459282	0.00812302	1.56687e-08	Multi-trait
LVESV_BSA	7	HLF	41	Yes	17:55296189:A:T	17	55296189	17:55296189	17:53373550	A	T	0.267831	-0.0471053	0.00665868	1.50245e-12	Single-trait
LVESV_BSA	7	HLF	41	Yes	17:55297249:T:C	17	55297249	17:55297249	17:53374610	T	C	0.283459	-0.0351728	0.00639951	3.88142e-08	Multi-trait
LVESV_BSA	8	TBX2	42	No	17:61406955:A:G	17	61406955	17:61406955	17:59484316	A	G	0.268364	0.0361594	0.00654038	3.22719e-08	Multi-trait
LVESV_BSA	4	PRKCA	58	Yes	17:66319735:CT:C	17	66319735	17:66319735	17:64315853	CT	C	0.423031	-0.0354732	0.00596463	2.72665e-09	Single-trait
LVESV_BSA	9	FHOD3	59	Yes	18:36639271:G:T	18	36639271	18:36639271	18:34219234	G	T	0.263682	-0.0444458	0.00668161	2.89201e-11	Single-trait
LVESV_BSA	4	NEDD4L	60	Yes	18:58289633:G:T	18	58289633	18:58289633	18:55956865	G	T	0.493265	-0.0387001	0.00591617	6.09397e-11	Single-trait
LVESV_BSA	2	NFATC1	61	No	18:79397432:CCAGCTCT:C	18	79397432	18:79397432	18:77157432	CCAGCTCT	C	0.435993	-0.0330694	0.00598851	3.34896e-08	Single-trait
LVESV_BSA	7	RSPH6A	43	Yes	19:45812551:A:G	19	45812551	19:45812551	19:46315809	A	G	0.356047	0.0408938	0.00612703	2.4837e-11	Single-trait
LVESV_BSA	3	MYH7B	62	Yes	20:34963297:G:A	20	34963297	20:34963297	20:33551100	G	A	0.393093	-0.0332914	0.00599758	2.84354e-08	Single-trait
LVESV_BSA	7	MAP3K7CL	44	No	21:29153097:T:G	21	29153097	21:29153097	21:30525418	T	G	0.0558003	0.069056	0.0125087	3.37772e-08	Multi-trait
LVESV_BSA	7	GSTTP2	45	Yes	22:23827009:G:C	22	23827009	22:23827009	22:24169196	G	C	0.193901	0.0715716	0.00752083	1.79226e-21	Single-trait
LVESV_BSA	7	GSTTP2	45	Yes	22:23834100:G:A	22	23834100	22:23834100	22:24176287	G	A	0.132454	-0.0658504	0.00849014	8.75811e-15	Multi-trait
LVSV_BSA	8	CASZ1	2	No	1:10739520:T:C	1	10739520	1:10739520	1:10799577	T	C	0.343638	0.033155	0.00582212	1.23624e-08	Multi-trait
LVSV_BSA	12	TTN	6	Yes	2:178626508:T:G	2	178626508	2:178626508	2:179491235	T	G	0.213817	-0.0427323	0.00675364	2.495e-10	Multi-trait
LVSV_BSA	9	CCDC141	63	Yes	2:178888518:C:T	2	178888518	2:178888518	2:179753245	C	T	0.269556	0.0542179	0.0066759	4.60681e-16	Single-trait
LVSV_BSA	5	B3GNT7	9	Yes	2:231403601:T:C	2	231403601	2:231403601	2:232268312	T	C	0.325471	0.0412814	0.00633313	7.10886e-11	Single-trait
LVSV_BSA	5	B3GNT7	9	Yes	2:231408115:A:G	2	231408115	2:231408115	2:232272826	A	G	0.238486	0.0412945	0.00652224	2.43047e-10	Multi-trait
LVSV_BSA	17	LSM3	10	Yes	3:14265282:G:T	3	14265282	3:14265282	3:14306782	G	T	0.328988	-0.0375773	0.00595392	2.76607e-10	Multi-trait
LVSV_BSA	1	DAG1	13	No	3:49480235:A:G	3	49480235	3:49480235	3:49517668	A	G	0.253725	0.0360009	0.00636058	1.51369e-08	Multi-trait
LVSV_BSA	4	HCP5	19	Yes	6:31468092:C:T	6	31468092	6:31468092	6:31435869	C	T	0.137207	0.044289	0.00810145	4.58232e-08	Multi-trait
LVSV_BSA	12	VEGFA	20	Yes	6:43789126:A:C	6	43789126	6:43789126	6:43756863	A	C	0.269766	-0.0369586	0.00638046	6.93563e-09	Multi-trait
LVSV_BSA	13	SLC35F1	21	Yes	6:118238495:T:A	6	118238495	6:118238495	6:118559658	T	A	0.465618	-0.0451233	0.00598409	4.68058e-14	Single-trait
LVSV_BSA	1	CEP85L	21	Yes	6:118696341:T:C	6	118696341	6:118696341	6:119017504	T	C	0.396152	0.0359782	0.00568214	2.42303e-10	Multi-trait
LVSV_BSA	8	GJA1	65	Yes	6:121789200:A:G	6	121789200	6:121789200	6:122110346	A	G	0.0988136	-0.0534422	0.00928728	8.69776e-09	Multi-trait
LVSV_BSA	8	GJA1	65	Yes	6:121802931:T:C	6	121802931	6:121802931	6:122124077	T	C	0.0987525	-0.0719223	0.0099185	4.12667e-13	Single-trait
LVSV_BSA	5	ABO	27	Yes	9:133274414:A:G	9	133274414	9:133274414	9:136149830	A	G	0.186291	-0.0420066	0.00764688	3.94494e-08	Single-trait
LVSV_BSA	5	ABO	27	Yes	9:133278431:T:C	9	133278431	9:133278431	9:136153875	T	C	0.205862	-0.0412396	0.00685047	1.74458e-09	Multi-trait
LVSV_BSA	15	BAG3	29	Yes	10:119674163:C:T	10	119674163	10:119674163	10:121433675	C	T	0.216861	-0.0402056	0.00674447	2.50282e-09	Multi-trait
LVSV_BSA	9	LSP1	30	Yes	11:1865838:T:G	11	1865838	11:1865838	11:1887068	T	G	0.379083	0.0326948	0.0057779	1.52615e-08	Multi-trait
LVSV_BSA	7	LINC00477	32	No	12:24626557:G:T	12	24626557	12:24626557	12:24779491	G	T	0.17663	0.0398376	0.00729685	4.77302e-08	Multi-trait
LVSV_BSA	7	LINC00477	32	No	12:24635405:G:A	12	24635405	12:24635405	12:24788339	G	A	0.149094	0.0607013	0.00830452	2.68287e-13	Single-trait
LVSV_BSA	2	SYT10	67	Yes	12:33404289:C:G	12	33404289	12:33404289	12:33557224	C	G	0.496696	0.0325531	0.00597109	4.98666e-08	Single-trait
LVSV_BSA	14	ATXN2	33	Yes	12:111535554:A:G	12	111535554	12:111535554	12:111973358	A	G	0.484692	0.0361494	0.00592092	1.02565e-09	Single-trait
LVSV_BSA	1	MAPKAPK5-AS1	33	Yes	12:111835695:C:T	12	111835695	12:111835695	12:112273499	C	T	0.410246	-0.0352673	0.00564048	4.03876e-10	Multi-trait
LVSV_BSA	8	TBX3	34	Yes	12:115118502:T:G	12	115118502	12:115118502	12:115556307	T	G	0.380162	-0.0346729	0.00575286	1.66952e-09	Multi-trait
LVSV_BSA	7	ARHGEF40	70	Yes	14:21074607:A:G	14	21074607	14:21074607	14:21542766	A	G	0.168835	-0.0576399	0.00788672	2.70209e-13	Single-trait
LVSV_BSA	7	ARHGEF40	70	Yes	14:21080248:A:C	14	21080248	14:21080248	14:21548407	A	C	0.141755	-0.0484761	0.00807065	1.89599e-09	Multi-trait
LVSV_BSA	10	MYH6	35	Yes	14:23395595:T:C	14	23395595	14:23395595	14:23864804	T	C	0.357006	-0.0493388	0.00616969	1.27526e-15	Single-trait
LVSV_BSA	10	MYH6	35	Yes	14:23399567:T:C	14	23399567	14:23399567	14:23868776	T	C	0.344616	-0.0355088	0.00584918	1.27325e-09	Multi-trait
LVSV_BSA	2	HCN4	189	Yes	15:73398861:A:G	15	73398861	15:73398861	15:73691202	A	G	0.025545	0.0991221	0.01776	2.38863e-08	Multi-trait
LVSV_BSA	8	LMF1	37	Yes	16:963537:A:G	16	963537	16:963537	16:1013537	A	G	0.378617	-0.0318704	0.0057313	2.68597e-08	Multi-trait
LVSV_BSA	5	RPRML	40	Yes	17:47014404:A:G	17	47014404	17:47014404	17:45091770	A	G	0.133604	0.0471659	0.00815579	7.33249e-09	Multi-trait
LVSV_BSA	8	TBX2	42	No	17:61401415:G:C	17	61401415	17:61401415	17:59478776	G	C	0.270338	0.0376773	0.00673248	2.18912e-08	Single-trait
LVSV_BSA	8	TBX2	42	No	17:61407472:C:T	17	61407472	17:61407472	17:59484833	C	T	0.269613	0.0381336	0.00630786	1.49032e-09	Multi-trait
LVSV_BSA	6	KIAA1755	71	Yes	20:38220605:C:T	20	38220605	20:38220605	20:36849007	C	T	0.458455	0.0392404	0.00599025	5.72664e-11	Single-trait
LVSV_BSA	7	GSTTP2	45	Yes	22:23824601:G:A	22	23824601	22:23824601	22:24166788	G	A	0.19998	0.0442217	0.00701565	2.91396e-10	Multi-trait
LVM_BSA	8	CASZ1	2	No	1:10730479:A:G	1	10730479	1:10730479	1:10790536	A	G	0.342949	-0.0384055	0.0062484	7.92355e-10	Single-trait
LVM_BSA	2	CLCN6	113	Yes	1:11813455:A:G	1	11813455	1:11813455	1:11873512	A	G	0.0510512	-0.0982975	0.0133169	1.56639e-13	Single-trait
LVM_BSA	6	KCNK3	115	Yes	2:26707543:C:T	2	26707543	2:26707543	2:26930411	C	T	0.397663	-0.0368282	0.00604615	1.12086e-09	Single-trait
LVM_BSA	2	MEIS1	116	No	2:66529138:G:A	2	66529138	2:66529138	2:66756270	G	A	0.399078	-0.0349627	0.00606158	8.02583e-09	Single-trait
LVM_BSA	1	ZNF638	187	Yes	2:71367404:C:T	2	71367404	2:71367404	2:71594534	C	T	0.424419	-0.0324919	0.00594166	4.53889e-08	Single-trait
LVM_BSA	12	TTN	6	Yes	2:178693639:T:C	2	178693639	2:178693639	2:179558366	T	C	0.223574	-0.0801158	0.00702316	3.84149e-30	Single-trait
LVM_BSA	2	SCHLAP1	117	No	2:180844503:C:T	2	180844503	2:180844503	2:181709230	C	T	0.0121535	0.1473	0.0269265	4.48849e-08	Single-trait
LVM_BSA	2	DIRC3	93	Yes	2:217387490:TA:T	2	217387490	2:217387490	2:218252213	TA	T	0.447536	0.0344667	0.00598437	8.4384e-09	Single-trait
LVM_BSA	17	LSM3	10	Yes	3:14238958:G:T	3	14238958	3:14238958	3:14280458	G	T	0.339184	-0.0412648	0.00623844	3.72563e-11	Single-trait
LVM_BSA	1	SLC4A7	192	No	3:27395580:T:C	3	27395580	3:27395580	3:27437071	T	C	0.308422	-0.0352086	0.00636798	3.22055e-08	Single-trait
LVM_BSA	3	MITF	118	Yes	3:69857219:T:C	3	69857219	3:69857219	3:69906370	T	C	0.185885	0.0458631	0.0075988	1.58405e-09	Single-trait
LVM_BSA	11	CMSS1	15	Yes	3:100151455:G:A	3	100151455	3:100151455	3:99870299	G	A	0.379318	-0.0331612	0.00605046	4.23448e-08	Single-trait
LVM_BSA	12	MLF1	16	Yes	3:158593758:A:G	3	158593758	3:158593758	3:158311547	A	G	0.49388	0.0349974	0.00588289	2.69749e-09	Single-trait
LVM_BSA	1	FGF5	193	Yes	4:80261400:T:C	4	80261400	4:80261400	4:81182554	T	C	0.288124	0.0375142	0.00650315	7.99227e-09	Single-trait
LVM_BSA	2	NPR3	119	Yes	5:32830415:T:C	5	32830415	5:32830415	5:32830521	T	C	0.403274	0.0390506	0.00597143	6.17021e-11	Single-trait
LVM_BSA	2	FBN2	120	Yes	5:128532506:G:A	5	128532506	5:128532506	5:127868199	G	A	0.304919	0.0397785	0.00640304	5.21711e-10	Single-trait
LVM_BSA	8	HSPA4	77	Yes	5:133108436:G:A	5	133108436	5:133108436	5:132444128	G	A	0.0930852	-0.061534	0.0100991	1.108e-09	Single-trait
LVM_BSA	3	HLA-C	19	Yes	6:31267821:G:C	6	31267821	6:31267821	6:31235598	G	C	0.244536	0.0407814	0.00680605	2.07358e-09	Single-trait
LVM_BSA	2	NUDT3	121	Yes	6:34268685:C:G	6	34268685	6:34268685	6:34236462	C	G	0.0474962	0.0766441	0.0138092	2.85286e-08	Single-trait
LVM_BSA	8	CDKN1A	52	Yes	6:36679512:G:A	6	36679512	6:36679512	6:36647289	G	A	0.196465	0.0577991	0.00740688	6.02421e-15	Single-trait
LVM_BSA	13	SLC35F1	21	Yes	6:118333857:T:C	6	118333857	6:118333857	6:118655020	T	C	0.478461	0.0326002	0.00591021	3.46992e-08	Single-trait
LVM_BSA	4	RSPO3	122	Yes	6:126864344:G:A	6	126864344	6:126864344	6:127185489	G	A	0.437969	0.0361198	0.00592845	1.11078e-09	Single-trait
LVM_BSA	10	IGFBP3	22	Yes	7:46595000:C:G	7	46595000	7:46595000	7:46634598	C	G	0.442647	-0.0388969	0.00596113	6.79673e-11	Single-trait
LVM_BSA	2	PHTF2	123	No	7:77963290:T:C	7	77963290	7:77963290	7:77592607	T	C	0.489879	0.0325671	0.00590894	3.55803e-08	Single-trait
LVM_BSA	1	NSUN6	194	Yes	10:18557614:C:T	10	18557614	10:18557614	10:18846543	C	T	0.09261	-0.0575992	0.0101148	1.237e-08	Single-trait
LVM_BSA	2	NRBF2	124	Yes	10:62995021:A:T	10	62995021	10:62995021	10:64754781	A	T	0.494099	0.0326316	0.00593895	3.91796e-08	Single-trait
LVM_BSA	2	SYNPO2L	126	Yes	10:73647154:G:T	10	73647154	10:73647154	10:75406912	G	T	0.139262	0.0550496	0.0084852	8.71365e-11	Single-trait
LVM_BSA	3	SLC16A12	102	No	10:89508044:T:C	10	89508044	10:89508044	10:91267801	T	C	0.0413694	-0.0877082	0.0149991	4.98793e-09	Single-trait
LVM_BSA	15	BAG3	29	Yes	10:119656173:G:A	10	119656173	10:119656173	10:121415685	G	A	0.216528	-0.0440054	0.00716581	8.19898e-10	Single-trait
LVM_BSA	9	LSP1	30	Yes	11:1871355:G:A	11	1871355	11:1871355	11:1892585	G	A	0.377006	0.0478748	0.00603589	2.16172e-15	Single-trait
LVM_BSA	2	SPI1	127	Yes	11:47385041:C:T	11	47385041	11:47385041	11:47406592	C	T	0.468978	0.0363885	0.00589572	6.74217e-10	Single-trait
LVM_BSA	8	TBX3	34	Yes	12:115118502:T:G	12	115118502	12:115118502	12:115556307	T	G	0.380139	-0.0464409	0.00608561	2.32434e-14	Single-trait
LVM_BSA	10	MYH6	35	Yes	14:23395595:T:C	14	23395595	14:23395595	14:23864804	T	C	0.356995	-0.0349874	0.00610827	1.01702e-08	Single-trait
LVM_BSA	2	CDAN1	128	No	15:42729365:G:A	15	42729365	15:42729365	15:43021563	G	A	0.190069	0.0512413	0.00747699	7.22271e-12	Single-trait
LVM_BSA	3	ZNF592	84	Yes	15:84791721:T:C	15	84791721	15:84791721	15:85334952	T	C	0.457251	0.0413385	0.00589676	2.37684e-12	Single-trait
LVM_BSA	2	FES	107	No	15:90885060:C:T	15	90885060	15:90885060	15:91428290	C	T	0.478594	-0.0338289	0.0059436	1.25811e-08	Single-trait
LVM_BSA	6	IGF1R	90	Yes	15:98727906:A:G	15	98727906	15:98727906	15:99271135	A	G	0.35856	0.0486875	0.00617994	3.31818e-15	Single-trait
LVM_BSA	4	UBE2I	85	Yes	16:1329522:T:C	16	1329522	16:1329522	16:1379523	T	C	0.1397	-0.0488626	0.00855647	1.1258e-08	Single-trait
LVM_BSA	2	PDXDC1	129	No	16:15033678:C:A	16	15033678	16:15033678	16:15127535	C	A	0.295312	-0.0386258	0.00641962	1.77857e-09	Single-trait
LVM_BSA	2	NEUROD2	130	Yes	17:39616403:A:C	17	39616403	17:39616403	17:37772656	A	C	0.265519	0.0370203	0.00667118	2.86827e-08	Single-trait
LVM_BSA	3	MAPT	111	Yes	17:45961419:A:G	17	45961419	17:45961419	17:44038785	A	G	0.218333	0.0545098	0.00708063	1.37753e-14	Single-trait
LVM_BSA	2	BCAS3	42	No	17:61395042:G:A	17	61395042	17:61395042	17:59472403	G	A	0.323434	0.0378792	0.00639962	3.23966e-09	Single-trait
LVM_BSA	2	TCF4	131	Yes	18:55543071:G:T	18	55543071	18:55543071	18:53210302	G	T	0.17866	-0.0484822	0.00766896	2.58422e-10	Single-trait
LVM_BSA	1	ZNF831	195	No	20:59158279:A:G	20	59158279	20:59158279	20:57733334	A	G	0.107704	0.0524935	0.00948947	3.1703e-08	Single-trait
RVEDV_BSA	1	SPEN	3	Yes	1:15926837:C:T	1	15926837	1:15926837	1:16253332	C	T	0.233471	-0.0373376	0.00678387	3.71532e-08	Multi-trait
RVEDV_BSA	4	LOC100505768	156	No	1:87437341:C:A	1	87437341	1:87437341	1:87903024	C	A	0.444672	0.0371619	0.00596659	4.71455e-10	Single-trait
RVEDV_BSA	9	OBSCN	5	Yes	1:228363389:C:T	1	228363389	1:228363389	1:228551090	C	T	0.38262	0.0438602	0.00591008	1.16015e-13	Multi-trait
RVEDV_BSA	9	OBSCN	5	Yes	1:228369087:C:T	1	228369087	1:228369087	1:228556788	C	T	0.374623	0.0376252	0.00607972	6.06848e-10	Single-trait
RVEDV_BSA	3	HIST3H3	5	Yes	1:228432531:A:G	1	228432531	1:228432531	1:228620232	A	G	0.361017	0.0435362	0.00600852	4.30066e-13	Multi-trait
RVEDV_BSA	6	KCNK3	115	Yes	2:26701955:A:C	2	26701955	2:26701955	2:26924823	A	C	0.261437	-0.0392576	0.00675239	6.10394e-09	Single-trait
RVEDV_BSA	6	KCNK3	115	Yes	2:26710019:A:G	2	26710019	2:26710019	2:26932887	A	G	0.255534	-0.0404731	0.00656208	6.92802e-10	Multi-trait
RVEDV_BSA	8	PLEKHA3	6	Yes	2:178502359:A:G	2	178502359	2:178502359	2:179367086	A	G	0.146026	-0.071153	0.00834017	1.44644e-17	Single-trait
RVEDV_BSA	9	CCDC141	92	Yes	2:178910425:T:C	2	178910425	2:178910425	2:179775152	T	C	0.48666	0.042139	0.0057576	2.50104e-13	Multi-trait
RVEDV_BSA	9	CCDC141	7	Yes	2:178975161:G:A	2	178975161	2:178975161	2:179839888	G	A	0.037107	-0.112141	0.0151564	1.37285e-13	Multi-trait
RVEDV_BSA	17	LSM3	11	Yes	3:14221706:G:A	3	14221706	3:14221706	3:14263206	G	A	0.296344	0.046288	0.00631512	2.30663e-13	Multi-trait
RVEDV_BSA	17	LSM3	10	Yes	3:14231260:A:G	3	14231260	3:14231260	3:14272760	A	G	0.338841	-0.0519714	0.00625574	9.7499e-17	Single-trait
RVEDV_BSA	17	LSM3	10	Yes	3:14238950:C:A	3	14238950	3:14238950	3:14280450	C	A	0.431005	0.0434494	0.00584997	1.10841e-13	Multi-trait
RVEDV_BSA	1	COL8A1	15	Yes	3:99798118:C:A	3	99798118	3:99798118	3:99516962	C	A	0.405039	0.0384036	0.00585248	5.31097e-11	Multi-trait
RVEDV_BSA	11	CMSS1	15	Yes	3:100089601:G:A	3	100089601	3:100089601	3:99808445	G	A	0.415845	0.0380473	0.00585392	8.0609e-11	Multi-trait
RVEDV_BSA	11	CMSS1	15	Yes	3:100109087:TA:T	3	100109087	3:100109087	3:99827931	TA	T	0.406503	-0.0419297	0.00604412	3.99761e-12	Single-trait
RVEDV_BSA	4	RSRC1	16	Yes	3:158493502:C:T	3	158493502	3:158493502	3:158211291	C	T	0.480255	0.0407173	0.00574499	1.36607e-12	Multi-trait
RVEDV_BSA	12	MLF1	16	Yes	3:158586811:A:AAATAT	3	158586811	3:158586811	3:158304600	A	AAATAT	0.494914	0.0394336	0.00590603	2.44174e-11	Single-trait
RVEDV_BSA	6	MECOM	94	Yes	3:169460088:C:T	3	169460088	3:169460088	3:169177876	C	T	0.431116	-0.0344442	0.00580991	3.0568e-09	Multi-trait
RVEDV_BSA	6	MECOM	94	Yes	3:169469602:C:CAT	3	169469602	3:169469602	3:169187390	C	CAT	0.497011	-0.0366087	0.00593168	6.75507e-10	Single-trait
RVEDV_BSA	4	PDE5A	157	Yes	4:119611801:C:A	4	119611801	4:119611801	4:120532956	C	A	0.299658	0.0365991	0.00628655	5.82117e-09	Multi-trait
RVEDV_BSA	4	PDE5A	157	Yes	4:119641898:A:G	4	119641898	4:119641898	4:120563053	A	G	0.307608	0.0359081	0.00638463	1.86436e-08	Single-trait
RVEDV_BSA	4	PALLD	158	Yes	4:168905880:G:A	4	168905880	4:168905880	4:169827031	G	A	0.1555	-0.0493509	0.0080268	7.83359e-10	Multi-trait
RVEDV_BSA	4	PALLD	158	Yes	4:168925964:TA:T	4	168925964	4:168925964	4:169847115	TA	T	0.218428	-0.0426309	0.00719563	3.13134e-09	Single-trait
RVEDV_BSA	2	NKX2-5	181	Yes	5:173216115:G:A	5	173216115	5:173216115	5:172643118	G	A	0.160377	0.0440761	0.00788343	2.25788e-08	Multi-trait
RVEDV_BSA	2	NKX2-5	181	Yes	5:173216465:GC:G	5	173216465	5:173216465	5:172643468	GC	G	0.159449	0.0457698	0.00809416	1.56142e-08	Single-trait
RVEDV_BSA	4	HLA-B	19	Yes	6:31343894:C:T	6	31343894	6:31343894	6:31311671	C	T	0.196359	0.0412912	0.00740877	2.49977e-08	Single-trait
RVEDV_BSA	4	HLA-B	19	Yes	6:31352532:C:T	6	31352532	6:31352532	6:31320309	C	T	0.443081	-0.0322399	0.00581433	2.94111e-08	Multi-trait
RVEDV_BSA	12	VEGFA	20	Yes	6:43790159:C:A	6	43790159	6:43790159	6:43757896	C	A	0.4773	-0.0347749	0.00594183	4.8405e-09	Single-trait
RVEDV_BSA	13	SLC35F1	21	Yes	6:118238495:T:A	6	118238495	6:118238495	6:118559658	T	A	0.465643	-0.0444173	0.00593876	7.47653e-14	Single-trait
RVEDV_BSA	13	SLC35F1	21	Yes	6:118346359:T:C	6	118346359	6:118346359	6:118667522	T	C	0.490057	0.0341928	0.00573677	2.51803e-09	Multi-trait
RVEDV_BSA	4	ACHE	159	No	7:100899511:A:G	7	100899511	7:100899511	7:100497131	A	G	0.191799	-0.0446689	0.00748213	2.37137e-09	Single-trait
RVEDV_BSA	8	KLRG2	24	No	7:139447814:G:A	7	139447814	7:139447814	7:139132560	G	A	0.221726	0.0398608	0.00712025	2.16556e-08	Single-trait
RVEDV_BSA	5	NOS3	66	Yes	7:150993088:C:T	7	150993088	7:150993088	7:150690176	C	T	0.0828675	-0.06683	0.0107417	4.92266e-10	Single-trait
RVEDV_BSA	4	AK1	160	No	9:127860667:T:C	9	127860667	9:127860667	9:130622946	T	C	0.171881	0.0484	0.00776758	4.63372e-10	Single-trait
RVEDV_BSA	2	KIAA1462	161	Yes	10:30038387:G:A	10	30038387	10:30038387	10:30327316	G	A	0.386053	-0.0360861	0.00611693	3.64872e-09	Single-trait
RVEDV_BSA	6	TIAL1	28	Yes	10:119614432:A:G	10	119614432	10:119614432	10:121373944	A	G	0.468985	0.0393545	0.00578325	1.01104e-11	Multi-trait
RVEDV_BSA	15	BAG3	29	Yes	10:119674163:C:T	10	119674163	10:119674163	10:121433675	C	T	0.21681	-0.0511083	0.00715289	8.99083e-13	Single-trait
RVEDV_BSA	3	CCND2	104	Yes	12:4275678:T:G	12	4275678	12:4275678	12:4384844	T	G	0.0216004	0.116982	0.0209704	2.42691e-08	Multi-trait
RVEDV_BSA	2	MIR6074	162	Yes	12:66018350:A:G	12	66018350	12:66018350	12:66412130	A	G	0.375755	0.0349035	0.00618624	1.67977e-08	Single-trait
RVEDV_BSA	3	SH2B3	69	Yes	12:111424771:C:T	12	111424771	12:111424771	12:111862575	C	T	0.223755	0.0493975	0.0069739	1.40873e-12	Multi-trait
RVEDV_BSA	14	ATXN2	33	Yes	12:111569952:C:T	12	111569952	12:111569952	12:112007756	C	T	0.483492	0.0597738	0.0058664	2.21615e-24	Single-trait
RVEDV_BSA	4	TBX5	163	Yes	12:114395810:A:G	12	114395810	12:114395810	12:114833615	A	G	0.462117	0.0387383	0.00583702	3.20867e-11	Multi-trait
RVEDV_BSA	3	MYH7	35	Yes	14:23411874:T:C	14	23411874	14:23411874	14:23881083	T	C	0.378516	-0.0340684	0.00604572	1.7492e-08	Single-trait
RVEDV_BSA	6	LOC102723373	164	Yes	16:53408694:G:A	16	53408694	16:53408694	16:53442606	G	A	0.321056	0.0453044	0.00618754	2.44544e-13	Multi-trait
RVEDV_BSA	7	GOSR2	40	Yes	17:46935905:T:C	17	46935905	17:46935905	17:45013271	T	C	0.145648	0.0760295	0.00831765	6.20297e-20	Single-trait
RVEDV_BSA	5	RPRML	40	Yes	17:46991692:C:T	17	46991692	17:46991692	17:45069058	C	T	0.210731	0.0515869	0.00703987	2.33932e-13	Multi-trait
RVEDV_BSA	3	CDC27	40	Yes	17:47147555:T:C	17	47147555	17:47147555	17:45224921	T	C	0.069205	0.0843444	0.0114109	1.45125e-13	Multi-trait
RVEDV_BSA	4	ACTN4	165	Yes	19:38673824:C:T	19	38673824	19:38673824	19:39164464	C	T	0.479334	0.035091	0.00575236	1.05883e-09	Multi-trait
RVEDV_BSA	7	RSPH6A	43	Yes	19:45808162:C:T	19	45808162	19:45808162	19:46311420	C	T	0.346205	0.0344133	0.00602821	1.13829e-08	Multi-trait
RVEDV_BSA	7	MAP3K7CL	44	No	21:29132290:TG:T	21	29132290	21:29132290	21:30504611	TG	T	0.0552359	0.07237	0.0128813	1.92939e-08	Single-trait
RVEDV_BSA	7	MAP3K7CL	44	No	21:29153097:T:G	21	29153097	21:29153097	21:30525418	T	G	0.0557973	0.071394	0.0124958	1.10708e-08	Multi-trait
RVESV_BSA	8	CASZ1	196	No	1:10667804:G:A	1	10667804	1:10667804	1:10727861	G	A	0.293877	0.0356343	0.00652603	4.75237e-08	Single-trait
RVESV_BSA	4	CLCNKA	3	Yes	1:16023533:A:G	1	16023533	1:16023533	1:16350028	A	G	0.330204	0.0382754	0.0062288	8.00129e-10	Single-trait
RVESV_BSA	9	OBSCN	5	Yes	1:228363770:A:G	1	228363770	1:228363770	1:228551471	A	G	0.461291	0.0428835	0.00594987	5.70008e-13	Multi-trait
RVESV_BSA	9	OBSCN	5	Yes	1:228369087:C:T	1	228369087	1:228369087	1:228556788	C	T	0.374618	0.0536775	0.00605863	8.02602e-19	Single-trait
RVESV_BSA	3	HIST3H3	5	Yes	1:228432531:A:G	1	228432531	1:228432531	1:228620232	A	G	0.361002	0.0497574	0.00621284	1.1584e-15	Multi-trait
RVESV_BSA	6	KCNK3	115	Yes	2:26710019:A:G	2	26710019	2:26710019	2:26932887	A	G	0.255544	-0.041497	0.00669585	5.73971e-10	Single-trait
RVESV_BSA	1	SLC9A4	197	No	2:102538616:T:C	2	102538616	2:102538616	2:103155075	T	C	0.129532	-0.0475354	0.00871318	4.88135e-08	Single-trait
RVESV_BSA	2	FKBP7	6	Yes	2:178472315:G:T	2	178472315	2:178472315	2:179337042	G	T	0.172192	-0.0621542	0.0078466	2.35289e-15	Multi-trait
RVESV_BSA	8	PLEKHA3	6	Yes	2:178487723:T:C	2	178487723	2:178487723	2:179352450	T	C	0.124668	-0.0713024	0.00894901	1.61749e-15	Multi-trait
RVESV_BSA	12	TTN	6	Yes	2:178693639:T:C	2	178693639	2:178693639	2:179558366	T	C	0.223586	-0.0674585	0.00700895	6.29361e-22	Single-trait
RVESV_BSA	17	LSM3	10	Yes	3:14216607:T:C	3	14216607	3:14216607	3:14258107	T	C	0.201307	-0.0578162	0.00746741	9.75036e-15	Multi-trait
RVESV_BSA	17	LSM3	10	Yes	3:14238958:G:T	3	14238958	3:14238958	3:14280458	G	T	0.339172	-0.0695279	0.00623064	6.46994e-29	Single-trait
RVESV_BSA	11	CMSS1	15	Yes	3:100089601:G:A	3	100089601	3:100089601	3:99808445	G	A	0.415871	0.0354777	0.0060339	4.10942e-09	Multi-trait
RVESV_BSA	11	CMSS1	15	Yes	3:100109087:TA:T	3	100109087	3:100109087	3:99827931	TA	T	0.406528	-0.0368491	0.00601878	9.22083e-10	Single-trait
RVESV_BSA	4	RSRC1	16	Yes	3:158341218:T:C	3	158341218	3:158341218	3:158059007	T	C	0.499722	0.0462071	0.005928	6.45464e-15	Multi-trait
RVESV_BSA	4	RSRC1	16	Yes	3:158461448:C:A	3	158461448	3:158461448	3:158179237	C	A	0.465498	0.0465998	0.00593505	4.10632e-15	Multi-trait
RVESV_BSA	12	MLF1	16	Yes	3:158589722:C:T	3	158589722	3:158589722	3:158307511	C	T	0.493975	0.0567737	0.00587587	4.36415e-22	Single-trait
RVESV_BSA	6	MECOM	94	Yes	3:169469602:C:CAT	3	169469602	3:169469602	3:169187390	C	CAT	0.496994	-0.0351353	0.00590694	2.71213e-09	Single-trait
RVESV_BSA	6	MECOM	94	Yes	3:169473119:G:A	3	169473119	3:169473119	3:169190907	G	A	0.433788	-0.0342109	0.00602361	1.35104e-08	Multi-trait
RVESV_BSA	4	PDE5A	157	Yes	4:119611801:C:A	4	119611801	4:119611801	4:120532956	C	A	0.299637	0.0360558	0.00640206	1.78226e-08	Single-trait
RVESV_BSA	4	PALLD	158	Yes	4:168905880:G:A	4	168905880	4:168905880	4:169827031	G	A	0.155471	-0.0525988	0.00827484	2.06446e-10	Multi-trait
RVESV_BSA	4	PALLD	158	Yes	4:168926495:TA:T	4	168926495	4:168926495	4:169847646	TA	T	0.156984	-0.0544992	0.00817059	2.55505e-11	Single-trait
RVESV_BSA	8	HSPA4	198	Yes	5:133097605:G:A	5	133097605	5:133097605	5:132433297	G	A	0.251824	-0.0415201	0.00677032	8.64172e-10	Single-trait
RVESV_BSA	5	SLC23A1	18	Yes	5:139378470:G:A	5	139378470	5:139378470	5:138714159	G	A	0.328944	0.0339495	0.0062228	4.8791e-08	Single-trait
RVESV_BSA	1	CENPW	199	Yes	6:126383649:C:T	6	126383649	6:126383649	6:126704795	C	T	0.437005	0.0325051	0.00590044	3.61036e-08	Single-trait
RVESV_BSA	10	IGFBP3	22	Yes	7:46595000:C:G	7	46595000	7:46595000	7:46634598	C	G	0.442592	-0.0355492	0.00594985	2.30372e-09	Single-trait
RVESV_BSA	10	IGFBP3	22	Yes	7:46597651:T:C	7	46597651	7:46597651	7:46637249	T	C	0.424617	-0.0343706	0.00605255	1.35725e-08	Multi-trait
RVESV_BSA	6	CCDC136	23	Yes	7:128805212:T:C	7	128805212	7:128805212	7:128445266	T	C	0.172682	-0.0434658	0.00781274	2.64488e-08	Multi-trait
RVESV_BSA	7	FLNC	167	Yes	7:128830259:CG:C	7	128830259	7:128830259	7:128470313	CG	C	0.0611573	0.0709459	0.0124188	1.1116e-08	Single-trait
RVESV_BSA	2	PPP1R3B	88	Yes	8:9172877:T:G	8	9172877	8:9172877	8:9030387	T	G	0.484758	-0.0361766	0.00601041	1.75514e-09	Multi-trait
RVESV_BSA	8	DEFB136	25	Yes	8:11937392:A:G	8	11937392	8:11937392	8:11794901	A	G	0.44233	-0.0369009	0.00601838	8.7126e-10	Multi-trait
RVESV_BSA	8	DEFB136	25	Yes	8:11970691:C:T	8	11970691	8:11970691	8:11828200	C	T	0.46625	-0.0377237	0.00595306	2.34488e-10	Multi-trait
RVESV_BSA	10	MIR4662B	26	Yes	8:124846279:G:A	8	124846279	8:124846279	8:125858521	G	A	0.308603	-0.044362	0.00647022	7.06478e-12	Multi-trait
RVESV_BSA	10	MIR4662B	26	Yes	8:124846296:GA:G	8	124846296	8:124846296	8:125858538	GA	G	0.30854	-0.0442633	0.00639923	4.61424e-12	Single-trait
RVESV_BSA	5	PLEC	80	Yes	8:143944186:C:T	8	143944186	8:143944186	8:145018354	C	T	0.0513339	-0.092601	0.0133481	3.99485e-12	Single-trait
RVESV_BSA	3	ARHGEF39	168	Yes	9:35664627:C:A	9	35664627	9:35664627	9:35664624	C	A	0.48815	-0.0337082	0.00584832	8.22735e-09	Single-trait
RVESV_BSA	1	HMCN2	200	No	9:130263971:C:G	9	130263971	9:130263971	9:133026250	C	G	0.169189	0.0442115	0.00786571	1.90086e-08	Single-trait
RVESV_BSA	6	TIAL1	28	Yes	10:119614432:A:G	10	119614432	10:119614432	10:121373944	A	G	0.468973	0.0463281	0.0059644	8.00927e-15	Multi-trait
RVESV_BSA	15	BAG3	29	Yes	10:119674163:C:T	10	119674163	10:119674163	10:121433675	C	T	0.216807	-0.0825087	0.00712964	5.67153e-31	Single-trait
RVESV_BSA	15	BAG3	29	Yes	10:119678700:C:T	10	119678700	10:119678700	10:121438212	C	T	0.131154	-0.0698115	0.00884548	2.96585e-15	Multi-trait
RVESV_BSA	14	ATXN2	69	Yes	12:111556082:A:G	12	111556082	12:111556082	12:111993886	A	G	0.246445	0.0543246	0.00689798	3.39582e-15	Multi-trait
RVESV_BSA	14	ATXN2	33	Yes	12:111569952:C:T	12	111569952	12:111569952	12:112007756	C	T	0.483491	0.0608845	0.00584295	2.00586e-25	Single-trait
RVESV_BSA	14	ATXN2	69	Yes	12:111585263:G:A	12	111585263	12:111585263	12:112023067	G	A	0.248532	-0.0550028	0.00691168	1.74925e-15	Multi-trait
RVESV_BSA	4	TBX5	163	Yes	12:114395579:C:T	12	114395579	12:114395579	12:114833384	C	T	0.461582	0.0397532	0.00594585	2.29562e-11	Single-trait
RVESV_BSA	3	DLEU1	169	Yes	13:50180064:A:G	13	50180064	13:50180064	13:50754200	A	G	0.470741	0.0353847	0.00588156	1.78554e-09	Single-trait
RVESV_BSA	8	FOXN3	36	No	14:89381249:G:A	14	89381249	14:89381249	14:89847593	G	A	0.483415	-0.0346528	0.00590676	4.44754e-09	Single-trait
RVESV_BSA	6	LOC102723373	164	Yes	16:53408694:G:A	16	53408694	16:53408694	16:53442606	G	A	0.321064	0.0470222	0.00630171	8.53297e-14	Single-trait
RVESV_BSA	7	GOSR2	40	Yes	17:46935905:T:C	17	46935905	17:46935905	17:45013271	T	C	0.145637	0.0823949	0.00828712	2.71832e-23	Single-trait
RVESV_BSA	3	CDC27	40	Yes	17:47139972:G:A	17	47139972	17:47139972	17:45217338	G	A	0.222883	0.0565819	0.00715652	2.6505e-15	Multi-trait
RVESV_BSA	9	FHOD3	59	Yes	18:36639271:G:T	18	36639271	18:36639271	18:34219234	G	T	0.263671	-0.0519899	0.0066679	6.33724e-15	Single-trait
RVESV_BSA	4	ACTN4	165	Yes	19:38673824:C:T	19	38673824	19:38673824	19:39164464	C	T	0.479332	0.0355654	0.00585772	1.26689e-09	Single-trait
RVESV_BSA	7	RSPH6A	43	Yes	19:45809087:C:T	19	45809087	19:45809087	19:46312345	C	T	0.346642	0.0379585	0.00621228	9.94821e-10	Multi-trait
RVESV_BSA	7	RSPH6A	43	Yes	19:45810500:G:C	19	45810500	19:45810500	19:46313758	G	C	0.347838	0.038175	0.00612689	4.64259e-10	Single-trait
RVESV_BSA	4	DERL3	45	Yes	22:23836092:G:A	22	23836092	22:23836092	22:24178279	G	A	0.199672	0.0409195	0.00741424	3.40855e-08	Single-trait
RVSV_BSA	4	LOC100505768	156	No	1:87436628:G:A	1	87436628	1:87436628	1:87902311	G	A	0.444625	0.0342103	0.00575987	2.8603e-09	Multi-trait
RVSV_BSA	9	CCDC141	63	Yes	2:178892286:C:T	2	178892286	2:178892286	2:179757013	C	T	0.12569	0.0650271	0.0089859	4.60151e-13	Single-trait
RVSV_BSA	9	CCDC141	92	Yes	2:178935758:C:A	2	178935758	2:178935758	2:179800485	C	A	0.338344	0.0357543	0.00601055	2.70454e-09	Multi-trait
RVSV_BSA	17	LSM3	10	Yes	3:14250179:T:C	3	14250179	3:14250179	3:14291679	T	C	0.337744	-0.0335604	0.00604002	2.75506e-08	Multi-trait
RVSV_BSA	11	CMSS1	15	Yes	3:100161725:T:C	3	100161725	3:100161725	3:99880569	T	C	0.378979	-0.0346471	0.00585408	3.24976e-09	Multi-trait
RVSV_BSA	2	TMEM30C	170	Yes	3:100203635:C:T	3	100203635	3:100203635	3:99922479	C	T	0.404663	-0.0374459	0.00607793	7.23053e-10	Single-trait
RVSV_BSA	3	GMDS	171	Yes	6:1728292:A:T	6	1728292	6:1728292	6:1728526	A	T	0.270435	0.0370931	0.00676484	4.17657e-08	Single-trait
RVSV_BSA	12	VEGFA	20	Yes	6:43790159:C:A	6	43790159	6:43790159	6:43757896	C	A	0.477333	-0.0327597	0.00573683	1.12701e-08	Multi-trait
RVSV_BSA	13	SLC35F1	21	Yes	6:118238495:T:A	6	118238495	6:118238495	6:118559658	T	A	0.465621	-0.0482329	0.00598146	7.39946e-16	Single-trait
RVSV_BSA	13	SLC35F1	21	Yes	6:118304571:T:C	6	118304571	6:118304571	6:118625734	T	C	0.408726	0.0346037	0.00582998	2.93008e-09	Multi-trait
RVSV_BSA	8	GJA1	65	Yes	6:121768558:A:AT	6	121768558	6:121768558	6:122089704	A	AT	0.0990063	-0.0687129	0.00991755	4.25598e-12	Single-trait
RVSV_BSA	8	GJA1	65	Yes	6:121831787:T:C	6	121831787	6:121831787	6:122152933	T	C	0.0988013	-0.0562294	0.00949717	3.20665e-09	Multi-trait
RVSV_BSA	4	ACHE	159	No	7:100899511:A:G	7	100899511	7:100899511	7:100497131	A	G	0.191779	-0.0415102	0.00722669	9.24579e-09	Multi-trait
RVSV_BSA	8	KLRG2	24	No	7:139447814:G:A	7	139447814	7:139447814	7:139132560	G	A	0.221754	0.0393192	0.00687615	1.07661e-08	Multi-trait
RVSV_BSA	8	KLRG2	24	No	7:139447839:C:T	7	139447839	7:139447839	7:139132585	C	T	0.222789	0.0399626	0.00715955	2.38155e-08	Single-trait
RVSV_BSA	5	NOS3	66	Yes	7:150993088:C:T	7	150993088	7:150993088	7:150690176	C	T	0.0828689	-0.0595483	0.0108233	3.75751e-08	Single-trait
RVSV_BSA	4	AK1	160	No	9:127860667:T:C	9	127860667	9:127860667	9:130622946	T	C	0.171858	0.0425728	0.00750068	1.37996e-08	Multi-trait
RVSV_BSA	7	LINC00477	32	No	12:24635405:G:A	12	24635405	12:24635405	12:24788339	G	A	0.149094	0.0477804	0.00830489	8.75266e-09	Single-trait
RVSV_BSA	14	ATXN2	33	Yes	12:111469627:A:AC	12	111469627	12:111469627	12:111907431	A	AC	0.497697	0.0386608	0.00592677	6.88811e-11	Single-trait
RVSV_BSA	2	BRAP	69	Yes	12:111653010:A:G	12	111653010	12:111653010	12:112090814	A	G	0.175256	0.0445434	0.00748356	2.64628e-09	Multi-trait
RVSV_BSA	7	ARHGEF40	70	Yes	14:21074607:A:G	14	21074607	14:21074607	14:21542766	A	G	0.168864	-0.0415097	0.00756009	4.00492e-08	Multi-trait
RVSV_BSA	2	ZNF219	70	Yes	14:21092593:GGAGGCT:G	14	21092593	14:21092593	14:21560752	GGAGGCT	G	0.191959	-0.0461632	0.00761373	1.33478e-09	Single-trait
RVSV_BSA	10	MYH6	35	Yes	14:23392602:A:G	14	23392602	14:23392602	14:23861811	A	G	0.368525	-0.0473859	0.00611656	9.39723e-15	Single-trait
RVSV_BSA	10	MYH6	35	Yes	14:23397504:A:G	14	23397504	14:23397504	14:23866713	A	G	0.309373	-0.0362646	0.00614409	3.58375e-09	Multi-trait
RVSV_BSA	6	LOC102723373	164	Yes	16:53408694:G:A	16	53408694	16:53408694	16:53442606	G	A	0.321069	0.0338443	0.0061104	3.04563e-08	Multi-trait
RVSV_BSA	2	PMP22	172	No	17:15230689:C:T	17	15230689	17:15230689	17:15134006	C	T	0.0734682	-0.0642615	0.01134	1.45482e-08	Single-trait
RVSV_BSA	1	WNT9B	40	Yes	17:46890164:G:A	17	46890164	17:46890164	17:44967530	G	A	0.134473	0.049019	0.00841054	5.60017e-09	Multi-trait
RVSV_BSA	8	TBX2	42	No	17:61406405:C:T	17	61406405	17:61406405	17:59483766	C	T	0.264298	0.0349599	0.0064127	4.99e-08	Multi-trait
RVSV_BSA	6	KIAA1755	71	Yes	20:38220605:C:T	20	38220605	20:38220605	20:36849007	C	T	0.458361	0.0386807	0.00599202	1.07952e-10	Single-trait
RVSV_BSA	6	KIAA1755	71	Yes	20:38220686:G:A	20	38220686	20:38220686	20:36849088	G	A	0.463584	0.0336623	0.00574165	4.55048e-09	Multi-trait
Loci associated with left and right ventricular traits (P<5x10-8). Locus number is assigned to groups of lead variants based on <1Mb proximity and linkage disequilbrium>0.4. SNP, Single Nucleotide Polymorphism; MAF, Minor Allele Frequency; SE, Standard Error; LVEDV, Left Ventricular End-Diastolic Volume; LVESV, Left Ventricular End-Systolic Volume; LVSV, Left Ventricular Stroke Volume; LVEF, Left…
