# Supplementary material for: Genome-wide analysis of cardiac ventricular phenotypes reveals novel loci and therapeutic targets for heart failure
Source: Nat Commun. 2026 Feb 27;17:3293. doi: 10.1038/s41467-026-69982-0 (PMC13066029; doi:10.1038/s41467-026-69982-0)
Supplement: Supplementary file 6 — Supplementary Data 4 [file 41467_2026_69982_MOESM6_ESM.xlsx]

## Sheet: Sheet1
Supplementary Data 4. Lookup of all left and right ventricular GWAS lead variants in previously published GWAS of CMR-derived left and right ventricular phenotypes. Statistical associations were tested using two-sided linear regression under an additive genetic model. Genome-wide significance was defined using a Bonferroni-corrected threshold of P<5x10-8
Phenotype	Phenotype_Count_per_Locus_name	Locus_name	Locus_number	Reported_Locus	Lead_SNP	CHROM	GENPOS	BP38	BP37	ALLELE0	ALLELE1	MAF	BETA	SE	P	Method	Nearby_Reported_Lead_SNPs_within_1Mb	Nearby_Reported_Lead_SNPs_in_LD_4Mb	Nearby_Reported_Locus_Names	Nearby_Reported_Traits	Nearby_Reported_Paper_DOIs
LVEDV	8	CASZ1	2	No	1:10739520:T:C	1	10739520	1:10739520	1:10799577	T	C	0.343646	0.038262	0.00616571	5.45e-10	Single-trait
LVEDV	4	AKR1A1	4	No	1:45545333:C:T	1	45545333	1:45545333	1:46011005	C	T	0.420798	0.0406904	0.00585292	3.6e-12	Multi-trait
LVEDV	4	SMARCC1	12	No	3:47661780:C:T	3	47661780	3:47661780	3:47703270	C	T	0.330133	-0.0361136	0.00612772	3.78e-09	Multi-trait
LVEDV	4	SMARCC1	12	No	3:47748573:A:ATAAC	3	47748573	3:47748573	3:47790063	A	ATAAC	0.322851	-0.0344563	0.00629635	4.44e-08	Single-trait
LVEDV	5	KLHDC8B	13	No	3:49176870:G:T	3	49176870	3:49176870	3:49214303	G	T	0.222402	-0.0485849	0.00703266	4.9e-12	Multi-trait
LVEDV	1	NEK4	14	No	3:52711071:T:C	3	52711071	3:52711071	3:52745087	T	C	0.454193	-0.0323567	0.0058931	4.01e-08	Single-trait
LVEDV	8	KLRG2	24	No	7:139447814:G:A	7	139447814	7:139447814	7:139132560	G	A	0.221694	0.042838	0.00711248	1.71e-09	Single-trait
LVEDV	7	LINC00477	32	No	12:24635405:G:A	12	24635405	12:24635405	12:24788339	G	A	0.149087	0.0486309	0.00823372	3.5e-09	Single-trait
LVEDV	8	FOXN3	36	No	14:89371759:A:G	14	89371759	14:89371759	14:89838103	A	G	0.485276	-0.0319599	0.00580149	3.61e-08	Multi-trait
LVEDV	8	TBX2	42	No	17:61401415:G:C	17	61401415	17:61401415	17:59478776	G	C	0.270346	0.0414389	0.00667403	5.33e-10	Single-trait
LVEDV	8	TBX2	42	No	17:61406955:A:G	17	61406955	17:61406955	17:59484316	A	G	0.268364	0.0381388	0.00665232	9.86e-09	Multi-trait
LVEDV	7	MAP3K7CL	44	No	21:29132290:TG:T	21	29132290	21:29132290	21:30504611	TG	T	0.0552387	0.0777577	0.0128607	1.48e-09	Single-trait
LVEDV	7	MAP3K7CL	44	No	21:29153097:T:G	21	29153097	21:29153097	21:30525418	T	G	0.0558003	0.0759404	0.0127215	2.38e-09	Multi-trait
LVESV	4	AKR1A1	4	No	1:45545333:C:T	1	45545333	1:45545333	1:46011005	C	T	0.420775	0.0422999	0.00595489	1.22e-12	Multi-trait
LVESV	4	TMEM182	47	No	2:102762101:T:C	2	102762101	2:102762101	2:103378560	T	C	0.0660288	0.0737268	0.0119109	6.02e-10	Single-trait
LVESV	4	SMARCC1	12	No	3:47666322:C:A	3	47666322	3:47666322	3:47707812	C	A	0.330046	-0.0378816	0.00623562	1.24e-09	Multi-trait
LVESV	5	KLHDC8B	13	No	3:49176870:G:T	3	49176870	3:49176870	3:49214303	G	T	0.222391	-0.0458214	0.00705193	8.15e-11	Multi-trait
LVESV	2	CDH17	53	No	8:94219582:G:GC	8	94219582	8:94219582	8:95231810	G	GC	0.426696	0.0348719	0.00597167	5.23e-09	Single-trait
LVESV	4	FERMT2	57	No	14:52920391:T:G	14	52920391	14:52920391	14:53387109	T	G	0.192516	0.0435448	0.00748861	6.07e-09	Single-trait
LVESV	8	FOXN3	36	No	14:89370999:ACT:A	14	89370999	14:89370999	14:89837343	ACT	A	0.482658	-0.0383636	0.00591937	9.11e-11	Single-trait
LVESV	8	FOXN3	36	No	14:89378952:C:T	14	89378952	14:89378952	14:89845296	C	T	0.484121	-0.0368552	0.0059003	4.2e-10	Multi-trait
LVESV	2	NFATC1	61	No	18:79397432:CCAGCTCT:C	18	79397432	18:79397432	18:77157432	CCAGCTCT	C	0.435993	-0.0326945	0.00599459	4.92e-08	Single-trait
LVESV	7	MAP3K7CL	44	No	21:29153097:T:G	21	29153097	21:29153097	21:30525418	T	G	0.0558043	0.0702154	0.0127587	3.73e-08	Multi-trait
LVSV	12	VEGFA	20	Yes	6:43790159:C:A	6	43790159	6:43790159	6:43757896	C	A	0.477337	-0.0341247	0.00562431	1.3e-09	Multi-trait	6:43756863,6:43759789,6:43789126:A:C,6:43792052:G:A	6:43789126:A:C,6:43792052:G:A	VEGFA	LVEDV Indexed,lvedv	10.1038/s41467-020-15823-7,10.1038/s41588-022-01090-3
LVSV_BSA	12	VEGFA	20	Yes	6:43789126:A:C	6	43789126	6:43789126	6:43756863	A	C	0.269766	-0.0369586	0.00638046	6.94e-09	Multi-trait	6:43756863,6:43759789,6:43789126:A:C,6:43792052:G:A	6:43789126:A:C,6:43792052:G:A	VEGFA	LVEDV Indexed,lvedv	10.1038/s41467-020-15823-7,10.1038/s41588-022-01090-3
LVSV_BSA	12	TTN	6	Yes	2:178626508:T:G	2	178626508	2:178626508	2:179491235	T	G	0.213817	-0.0427323	0.00675364	2.5e-10	Multi-trait	2:178515369:A:G,2:178580212:C:T,2:178888518:C:T,2:178931994:C:G,2:178497940:GT:G,2:178976191,2:178625751,2:178516596:T:G,2:178693639,2:178767406,2:178693555:T:A,2:178805204:C:T,2:178784734:G:A,2:178906271,2:178758123:C:T,2:178649706:T:C,2:178894707,2:178693639:T:C,2:178666351:A:AATGT,2:178649706,2:178805204,2:178976191:C:A,2:178516988,2:178525015,2:178861398:G:A,2:178934849:T:C,2:178860510:G:T,2:…	2:179558366,2:178515369:A:G,2:178580212:C:T,2:179632133,2:179669931,2:178516596:T:G,2:179381715,2:178693555:T:A,2:178805204:C:T,2:179514433,2:178758123:C:T,2:178649706:T:C,2:179490478,2:178693639:T:C,2:178666351:A:AATGT,2:179389742,2:178861398:G:A,2:178625751:T:C,2:178807687:C:T	PLEKHA3,TTN,CCDC141	LVESV Indexed,LVMi,RA Max,Left ventricular end diastolic mass,LVEF,Shortaxis_length,RVSV Indexed,PC1,RVEDV/LVEDV Ratio,Right ventricular end diastolic volume,Left ventricular end-systolic volume,descending aorta diameter,RA FAC,RVESV Indexed,LVESV,svi,RVSV,RA Max Indexed,lvedvi,LVEDV Indexed,RA Min Indexed,LVED_shapePC08,Right ventricular stroke volume,Total LVM,LEVDV,Fractal dimension,lapef,Mitr…	10.1101/2022.07.20.22277861,10.1038/s41586-020-2635-8,10.1093/ehjdh/ztae060,https://doi.org/10.1038/s42256-024-00801-1,www.ncbi.nlm.nih.gov/pubmed/33495596,Unpublished,www.ncbi.nlm.nih.gov/pubmed/37126556,www.ncbi.nlm.nih.gov/pubmed/35278270,10.1038/s41467-020-15823-7,10.1038/s41588-022-01090-3,10.1038/s41588-022-01083-2,10.1172/jci.insight.146580,10.1038/s41588-021-00962-4,10.1038/s41588-020-007…
LVSV	8	TBX3	34	Yes	12:115118502:T:G	12	115118502	12:115118502	12:115556307	T	G	0.380162	-0.034151	0.00577124	3.27e-09	Multi-trait	12:115373279,12:114726219:G:A,12:114943266:T:C,12:114931233:C:G,12:115164024,12:114943935:G:A,12:115162091,12:114789046,12:115381071,12:115381740,12:114724286:GTGTGCCCC:G,12:114816548,12:114935474:T:C,12:115369038,12:114835428		TBX5,TBX3	RA Min,Fractal dimension,PA/Ao, Systole,RA Max Indexed,RVESV/LVESV Ratio,RA Min Indexed,LVED_shapePC01,PA/Ao, Diastole,LVM	10.1038/s41586-020-2635-8,https://doi.org/10.1038/s42256-024-00801-1,10.1038/s41588-022-01090-3
LVSV_BSA	8	TBX3	34	Yes	12:115118502:T:G	12	115118502	12:115118502	12:115556307	T	G	0.380162	-0.0346729	0.00575286	1.67e-09	Multi-trait	12:115373279,12:114726219:G:A,12:114943266:T:C,12:114931233:C:G,12:115164024,12:114943935:G:A,12:115162091,12:114789046,12:115381071,12:115381740,12:114724286:GTGTGCCCC:G,12:114816548,12:114935474:T:C,12:115369038,12:114835428		TBX5,TBX3	RA Min,Fractal dimension,PA/Ao, Systole,RA Max Indexed,RVESV/LVESV Ratio,RA Min Indexed,LVED_shapePC01,PA/Ao, Diastole,LVM	10.1038/s41586-020-2635-8,https://doi.org/10.1038/s42256-024-00801-1,10.1038/s41588-022-01090-3
LVSV	8	TBX2	42	No	17:61406955:A:G	17	61406955	17:61406955	17:59484316	A	G	0.268356	0.0384648	0.00633582	1.27e-09	Multi-trait
LVSV_BSA	8	TBX2	42	No	17:61407472:C:T	17	61407472	17:61407472	17:59484833	C	T	0.269613	0.0381336	0.00630786	1.49e-09	Multi-trait
LVEF	2	LINC01249	74	No	2:5086856:A:G	2	5086856	2:5086856	2:5226989	A	G	0.228117	0.0403541	0.00707967	1.2e-08	Single-trait
LVEF	1	LOC100133985	75	No	2:70115595:G:A	2	70115595	2:70115595	2:70342727	G	A	0.304378	-0.0370276	0.00644207	9.04e-09	Single-trait
LVEF	4	TMEM182	47	No	2:102809718:C:T	2	102809718	2:102809718	2:103426177	C	T	0.0663627	-0.0673109	0.0116976	8.7e-09	Multi-trait
LVEF	1	MAP3K7	78	No	6:90618508:G:A	6	90618508	6:90618508	6:91328227	G	A	0.283374	-0.0392602	0.00658207	2.45e-09	Single-trait
LVEF	1	MAP3K7	78	No	6:90633938:G:A	6	90633938	6:90633938	6:91343657	G	A	0.282816	-0.0387653	0.006468	2.05e-09	Multi-trait
LVEF	1	PGR	82	No	11:101065198:A:G	11	101065198	11:101065198	11:100935929	A	G	0.156992	-0.0440267	0.00801571	3.96e-08	Multi-trait
LVEF	1	YBX3	83	No	12:10730261:G:C	12	10730261	12:10730261	12:10882860	G	C	0.178406	0.0426416	0.00777033	4.07e-08	Single-trait
LVEF	4	FERMT2	57	No	14:52920391:T:G	14	52920391	14:52920391	14:53387109	T	G	0.192523	-0.0433195	0.0074032	4.87e-09	Multi-trait
LVEF	8	FOXN3	36	No	14:89378952:C:T	14	89378952	14:89378952	14:89845296	C	T	0.484103	0.0334045	0.00584921	1.12e-08	Multi-trait
LVEF	1	PPP4R1	86	No	18:9560992:C:T	18	9560992	18:9560992	18:9560990	C	T	0.257648	-0.0377136	0.0066409	1.35e-08	Multi-trait
LVGFI	2	LINC01249	74	No	2:5067192:C:T	2	5067192	2:5067192	2:5207325	C	T	0.204645	-0.0408646	0.00749402	4.95e-08	Single-trait
LVGFI	2	LINC01249	74	No	2:5086856:A:G	2	5086856	2:5086856	2:5226989	A	G	0.228117	0.0393615	0.00710826	3.07e-08	Multi-trait
LVGFI	1	RBM38	91	No	20:57441016:T:C	20	57441016	20:57441016	20:56016072	T	C	0.434995	-0.0330672	0.00602878	4.14e-08	Single-trait
LVMCF	2	MAP9	95	No	4:155520162:G:A	4	155520162	4:155520162	4:156441314	G	A	0.346895	0.0342704	0.00615421	2.57e-08	Multi-trait
LVMCF	1	TNFAIP8	96	No	5:119317600:T:A	5	119317600	5:119317600	5:118653295	T	A	0.354918	0.0341	0.00622294	4.26e-08	Single-trait
LVMCF	1	DKFZp451B082	100	No	6:163379999:C:T	6	163379999	6:163379999	6:163801031	C	T	0.441615	0.0358715	0.00599487	2.18e-09	Single-trait
LVMCF	1	NRP1	101	No	10:33232470:G:C	10	33232470	10:33232470	10:33521398	G	C	0.198983	0.0423149	0.00745676	1.39e-08	Single-trait
LVMCF	1	NRP1	101	No	10:33240127:A:C	10	33240127	10:33240127	10:33529055	A	C	0.174988	0.0421261	0.00771008	4.66e-08	Multi-trait
LVMCF	3	SLC16A12	102	No	10:89516330:G:A	10	89516330	10:89516330	10:91276087	G	A	0.0421564	0.0850824	0.0149844	1.36e-08	Single-trait
LVMCF	7	LINC00477	32	No	12:24635405:G:A	12	24635405	12:24635405	12:24788339	G	A	0.149094	0.0517666	0.00829222	4.3e-10	Single-trait
LVMCF	2	LARP4	105	No	12:50489104:T:G	12	50489104	12:50489104	12:50882887	T	G	0.349053	-0.037093	0.00618382	1.99e-09	Single-trait
LVMCF	1	DIP2B	105	No	12:50740958:A:G	12	50740958	12:50740958	12:51134741	A	G	0.349573	-0.0385619	0.00605751	1.94e-10	Multi-trait
LVMCF	2	FURIN	107	No	15:90864045:A:C	15	90864045	15:90864045	15:91407275	A	C	0.328892	-0.0384171	0.00622833	6.91e-10	Multi-trait
LVMCF	2	FURIN	107	No	15:90875067:T:A	15	90875067	15:90875067	15:91418297	T	A	0.317964	-0.0401977	0.00642668	3.98e-10	Single-trait
LVM	8	CASZ1	2	No	1:10730479:A:G	1	10730479	1:10730479	1:10790536	A	G	0.342949	-0.0365925	0.00625433	4.89e-09	Single-trait
LVM	2	MEIS1	116	No	2:66529138:G:A	2	66529138	2:66529138	2:66756270	G	A	0.399078	-0.0361118	0.00606696	2.65e-09	Single-trait
LVM	2	SCHLAP1	117	No	2:180844503:C:T	2	180844503	2:180844503	2:181709230	C	T	0.0121535	0.148036	0.0269504	3.95e-08	Single-trait
LVM	2	PHTF2	123	No	7:77963290:T:C	7	77963290	7:77963290	7:77592607	T	C	0.489879	0.0337257	0.00591464	1.18e-08	Single-trait
LVM	2	CTNNA3	125	No	10:66235146:A:G	10	66235146	10:66235146	10:67994904	A	G	0.238821	-0.0385754	0.00687831	2.04e-08	Single-trait
LVM	3	SLC16A12	102	No	10:89508044:T:C	10	89508044	10:89508044	10:91267801	T	C	0.0413694	-0.081957	0.0150104	4.76e-08	Single-trait
LVM	2	CDAN1	128	No	15:42729365:G:A	15	42729365	15:42729365	15:43021563	G	A	0.190069	0.0516157	0.00748346	5.3e-12	Single-trait
LVM	2	FES	107	No	15:90885060:C:T	15	90885060	15:90885060	15:91428290	C	T	0.478594	-0.0346401	0.00594874	5.78e-09	Single-trait
LVM	2	PDXDC1	129	No	16:15033678:C:A	16	15033678	16:15033678	16:15127535	C	A	0.295312	-0.0356251	0.00642536	2.95e-08	Single-trait
LVM	2	BCAS3	42	No	17:61395042:G:A	17	61395042	17:61395042	17:59472403	G	A	0.323434	0.0384149	0.00640556	2.01e-09	Single-trait
LVMVR	1	TSEN15	133	No	1:184166030:C:A	1	184166030	1:184166030	1:184135164	C	A	0.0583714	0.0742268	0.0126773	4.77e-09	Single-trait
LVMVR	3	SP3	135	No	2:173959554:C:T	2	173959554	2:173959554	2:174824282	C	T	0.187108	0.0455568	0.00769157	3.16e-09	Multi-trait
LVMVR	3	SP3	135	No	2:174011575:G:A	2	174011575	2:174011575	2:174876303	G	A	0.33705	0.0365018	0.00623424	4.77e-09	Single-trait
LVMVR	1	ITGA9	136	No	3:37455234:A:G	3	37455234	3:37455234	3:37496725	A	G	0.490849	0.0340801	0.0058735	6.54e-09	Single-trait
LVMVR	1	SLC39A8	137	No	4:102267552:C:T	4	102267552	4:102267552	4:103188709	C	T	0.0720287	-0.0669391	0.0115607	7.03e-09	Multi-trait
LVMVR	2	MAP9	95	No	4:155520162:G:A	4	155520162	4:155520162	4:156441314	G	A	0.346885	-0.0356735	0.00622021	9.75e-09	Single-trait
LVMVR	1	QKI	100	No	6:163574705:T:C	6	163574705	6:163574705	6:163995737	T	C	0.435945	-0.0335259	0.00613444	4.62e-08	Single-trait
LVMVR	1	FLJ41200	144	No	9:13657572:A:G	9	13657572	9:13657572	9:13657571	A	G	0.398331	-0.0358087	0.00603397	2.95e-09	Single-trait
LVMVR	2	CTNNA3	125	No	10:66235146:A:G	10	66235146	10:66235146	10:67994904	A	G	0.238821	-0.0374795	0.006851	4.48e-08	Single-trait
LVMVR	1	WT1	147	No	11:32418492:A:C	11	32418492	11:32418492	11:32440038	A	C	0.0579321	-0.0804284	0.0125824	1.64e-10	Single-trait
LVMVR	1	MAP3K11	148	No	11:65597606:T:C	11	65597606	11:65597606	11:65365077	T	C	0.249758	-0.0453847	0.00693844	6.11e-11	Multi-trait
LVMVR	2	LARP4	105	No	12:50489104:T:G	12	50489104	12:50489104	12:50882887	T	G	0.349051	0.0440924	0.00612033	5.84e-13	Single-trait
LVMVR	2	FURIN	107	No	15:90875067:T:A	15	90875067	15:90875067	15:91418297	T	A	0.317983	0.0491011	0.00636487	1.22e-14	Single-trait
LVMVR	2	FURIN	107	No	15:90875164:C:T	15	90875164	15:90875164	15:91418394	C	T	0.317686	0.0471279	0.00649409	3.96e-13	Multi-trait
RVEDV	4	LOC100505768	156	No	1:87437341:C:A	1	87437341	1:87437341	1:87903024	C	A	0.444672	0.0350009	0.00596645	4.46e-09	Single-trait
RVEDV	4	ACHE	159	No	7:100899511:A:G	7	100899511	7:100899511	7:100497131	A	G	0.191799	-0.0459981	0.00748175	7.84e-10	Single-trait
RVEDV	8	KLRG2	24	No	7:139447814:G:A	7	139447814	7:139447814	7:139132560	G	A	0.221726	0.0407578	0.00711988	1.04e-08	Single-trait
RVEDV	4	AK1	160	No	9:127860667:T:C	9	127860667	9:127860667	9:130622946	T	C	0.171881	0.0489246	0.00776683	2.99e-10	Single-trait
RVEDV	8	FOXN3	36	No	14:89381249:G:A	14	89381249	14:89381249	14:89847593	G	A	0.483407	-0.0320616	0.00581206	3.46e-08	Multi-trait
RVEDV	8	TBX2	42	No	17:61401415:G:C	17	61401415	17:61401415	17:59478776	G	C	0.270319	0.0371291	0.00668424	2.78e-08	Single-trait
RVEDV	7	MAP3K7CL	44	No	21:29132290:TG:T	21	29132290	21:29132290	21:30504611	TG	T	0.0552359	0.0787648	0.0128795	9.63e-10	Single-trait
RVEDV	7	MAP3K7CL	44	No	21:29153097:T:G	21	29153097	21:29153097	21:30525418	T	G	0.0557973	0.0771721	0.0125544	7.9e-10	Multi-trait
RVESV	8	FOXN3	36	No	14:89381249:G:A	14	89381249	14:89381249	14:89847593	G	A	0.483415	-0.0366756	0.00591267	5.54e-10	Single-trait
RVESV	7	MAP3K7CL	44	No	21:29132290:TG:T	21	29132290	21:29132290	21:30504611	TG	T	0.0552418	0.0705016	0.0128427	4.03e-08	Single-trait
RVESV	7	MAP3K7CL	44	No	21:29153097:T:G	21	29153097	21:29153097	21:30525418	T	G	0.0558032	0.0708842	0.0129402	4.31e-08	Multi-trait
RVSV	4	LOC100505768	156	No	1:87437341:C:A	1	87437341	1:87437341	1:87903024	C	A	0.444683	0.0321417	0.00576943	2.53e-08	Multi-trait
RVSV	4	ACHE	159	No	7:100899511:A:G	7	100899511	7:100899511	7:100497131	A	G	0.191779	-0.0432708	0.00723869	2.26e-09	Multi-trait
RVSV	8	KLRG2	24	No	7:139447814:G:A	7	139447814	7:139447814	7:139132560	G	A	0.221754	0.040732	0.00688759	3.34e-09	Multi-trait
RVSV	8	KLRG2	24	No	7:139447839:C:T	7	139447839	7:139447839	7:139132585	C	T	0.222789	0.0415187	0.00715887	6.65e-09	Single-trait
RVSV	4	AK1	160	No	9:127860667:T:C	9	127860667	9:127860667	9:130622946	T	C	0.171858	0.0429369	0.00751266	1.1e-08	Multi-trait
RVSV	7	LINC00477	32	No	12:24635405:G:A	12	24635405	12:24635405	12:24788339	G	A	0.149094	0.047763	0.00830449	8.85e-09	Single-trait
RVSV	2	PMP22	172	No	17:15230689:C:T	17	15230689	17:15230689	17:15134006	C	T	0.0734682	-0.0619164	0.0113385	4.74e-08	Single-trait
RVSV	8	TBX2	42	No	17:61404812:G:A	17	61404812	17:61404812	17:59482173	G	A	0.264427	0.0356254	0.00642353	2.92e-08	Multi-trait
RVEF	1	LOC101929551	173	No	2:7765974:C:T	2	7765974	2:7765974	2:7906105	C	T	0.0261726	0.0997359	0.0175616	1.35e-08	Multi-trait
RVEF	1	HSPB8	177	No	12:119180894:C:T	12	119180894	12:119180894	12:119618699	C	T	0.20422	-0.0429872	0.00736821	5.41e-09	Single-trait
RV_LV_ratio	1	FSHR	178	No	2:49187168:A:G	2	49187168	2:49187168	2:49414307	A	G	0.459732	-0.0327993	0.00597973	4.13e-08	Single-trait
RV_LV_ratio	1	BMPR2	179	No	2:202440295:T:C	2	202440295	2:202440295	2:203305018	T	C	0.135419	-0.0537585	0.00866757	5.57e-10	Single-trait
RV_LV_ratio	1	C3orf18	180	No	3:50547568:T:G	3	50547568	3:50547568	3:50584999	T	G	0.128058	-0.0487666	0.00887471	3.91e-08	Single-trait
RV_LV_ratio	1	ADK	183	No	10:74157673:A:G	10	74157673	10:74157673	10:75917431	A	G	0.265014	0.0411041	0.00677361	1.29e-09	Single-trait
LVEDV_BSA	8	CASZ1	2	No	1:10739520:T:C	1	10739520	1:10739520	1:10799577	T	C	0.343646	0.0375693	0.00616923	1.13e-09	Single-trait
LVEDV_BSA	4	AKR1A1	4	No	1:45545333:C:T	1	45545333	1:45545333	1:46011005	C	T	0.420775	0.0410244	0.00597681	6.7e-12	Multi-trait
LVEDV_BSA	1	EDEM3	186	No	1:184702964:G:A	1	184702964	1:184702964	1:184672098	G	A	0.0197441	-0.118232	0.0212002	2.45e-08	Single-trait
LVEDV_BSA	4	TMEM182	47	No	2:102762101:T:C	2	102762101	2:102762101	2:103378560	T	C	0.0660288	0.0661289	0.0119223	2.91e-08	Multi-trait
LVEDV_BSA	3	SP3	135	No	2:174011575:G:A	2	174011575	2:174011575	2:174876303	G	A	0.337056	-0.0346521	0.00626653	3.21e-08	Multi-trait
LVEDV_BSA	4	SMARCC1	12	No	3:47666322:C:A	3	47666322	3:47666322	3:47707812	C	A	0.330046	-0.0367323	0.00625776	4.36e-09	Multi-trait
LVEDV_BSA	5	KLHDC8B	13	No	3:49176870:G:T	3	49176870	3:49176870	3:49214303	G	T	0.222402	-0.044898	0.00706999	2.15e-10	Single-trait
LVEDV_BSA	8	KLRG2	24	No	7:139447814:G:A	7	139447814	7:139447814	7:139132560	G	A	0.221694	0.0409617	0.00711596	8.6e-09	Single-trait
LVEDV_BSA	7	LINC00477	32	No	12:24635405:G:A	12	24635405	12:24635405	12:24788339	G	A	0.149087	0.0505925	0.00823908	8.22e-10	Single-trait
LVEDV_BSA	4	FERMT2	57	No	14:52854555:C:T	14	52854555	14:52854555	14:53321273	C	T	0.189398	-0.0411442	0.00751586	4.39e-08	Multi-trait
LVEDV_BSA	8	FOXN3	36	No	14:89378952:C:T	14	89378952	14:89378952	14:89845296	C	T	0.484121	-0.035769	0.00592189	1.54e-09	Multi-trait
LVEDV_BSA	8	TBX2	42	No	17:61401415:G:C	17	61401415	17:61401415	17:59478776	G	C	0.270346	0.0416216	0.00667848	4.6e-10	Single-trait
LVEDV_BSA	7	MAP3K7CL	44	No	21:29132290:TG:T	21	29132290	21:29132290	21:30504611	TG	T	0.0552387	0.0736309	0.0128675	1.05e-08	Single-trait
LVESV_BSA	8	CASZ1	2	No	1:10739520:T:C	1	10739520	1:10739520	1:10799577	T	C	0.343646	0.0344008	0.00602983	1.16e-08	Multi-trait
LVESV_BSA	4	AKR1A1	4	No	1:45545333:C:T	1	45545333	1:45545333	1:46011005	C	T	0.420775	0.0407363	0.00596486	8.53e-12	Single-trait
LVESV_BSA	4	TMEM182	47	No	2:102762101:T:C	2	102762101	2:102762101	2:103378560	T	C	0.0660288	0.0688043	0.0118997	7.38e-09	Single-trait
LVESV_BSA	3	SP3	135	No	2:174011575:G:A	2	174011575	2:174011575	2:174876303	G	A	0.337056	-0.0345556	0.00625464	3.3e-08	Single-trait
LVESV_BSA	4	SMARCC1	12	No	3:47661780:C:T	3	47661780	3:47661780	3:47703270	C	T	0.330133	-0.0345431	0.00611212	1.59e-08	Multi-trait
LVESV_BSA	4	SMARCC1	12	No	3:47666322:C:A	3	47666322	3:47666322	3:47707812	C	A	0.330046	-0.036574	0.00624581	4.75e-09	Single-trait
LVESV_BSA	5	KLHDC8B	13	No	3:49176870:G:T	3	49176870	3:49176870	3:49214303	G	T	0.222402	-0.0446012	0.00691195	1.1e-10	Multi-trait
LVESV_BSA	8	KLRG2	24	No	7:139447839:C:T	7	139447839	7:139447839	7:139132585	C	T	0.22273	0.0389251	0.00694138	2.05e-08	Multi-trait
LVESV_BSA	2	CDH17	53	No	8:94219582:G:GC	8	94219582	8:94219582	8:95231810	G	GC	0.426696	0.0338217	0.0059664	1.44e-08	Single-trait
LVESV_BSA	4	FERMT2	57	No	14:52920391:T:G	14	52920391	14:52920391	14:53387109	T	G	0.192516	0.0426722	0.00748075	1.17e-08	Single-trait
LVESV_BSA	8	FOXN3	36	No	14:89370999:ACT:A	14	89370999	14:89370999	14:89837343	ACT	A	0.482658	-0.0368173	0.00591316	4.77e-10	Single-trait
LVESV_BSA	8	TBX2	42	No	17:61406955:A:G	17	61406955	17:61406955	17:59484316	A	G	0.268364	0.0361594	0.00654038	3.23e-08	Multi-trait
LVESV_BSA	2	NFATC1	61	No	18:79397432:CCAGCTCT:C	18	79397432	18:79397432	18:77157432	CCAGCTCT	C	0.435993	-0.0330694	0.00598851	3.35e-08	Single-trait
LVESV_BSA	7	MAP3K7CL	44	No	21:29153097:T:G	21	29153097	21:29153097	21:30525418	T	G	0.0558003	0.069056	0.0125087	3.38e-08	Multi-trait
LVSV	8	TBX2	42	No	17:61401415:G:C	17	61401415	17:61401415	17:59478776	G	C	0.270338	0.0381604	0.00672826	1.41e-08	Single-trait
LVSV_BSA	8	TBX2	42	No	17:61401415:G:C	17	61401415	17:61401415	17:59478776	G	C	0.270338	0.0376773	0.00673248	2.19e-08	Single-trait
LVSV	2	SYT10	67	Yes	12:33400932:G:A	12	33400932	12:33400932	12:33553867	G	A	0.424596	0.0332232	0.00603247	3.64e-08	Single-trait	12:33631695,12:33287257:T:A,12:33440192,12:33478760:A:G	12:33478760:A:G,12:33593127	RP11-56H16.1	Left ventricular stroke volume,DAdis	www.ncbi.nlm.nih.gov/pubmed/37126556,10.1038/s41467-022-32219-x
LVSV_BSA	2	SYT10	67	Yes	12:33404289:C:G	12	33404289	12:33404289	12:33557224	C	G	0.496696	0.0325531	0.00597109	4.99e-08	Single-trait	12:33631695,12:33287257:T:A,12:33440192,12:33478760:A:G	12:33478760:A:G,12:33593127	RP11-56H16.1	Left ventricular stroke volume,DAdis	www.ncbi.nlm.nih.gov/pubmed/37126556,10.1038/s41467-022-32219-x
LVSV	1	SMARCB1	45	Yes	22:23803540:C:T	22	23803540	22:23803540	22:24145727	C	T	0.204316	0.043019	0.00699104	7.58e-10	Multi-trait	22:23827009:G:C,22:23819530,22:24161717,22:23477343:C:T,22:24178279,22:23836092,22:24169196,22:23839465:A:G,22:23493905:G:A,22:24159307,22:23819530:C:T,22:23836092:G:A,22:24181652,22:23817120:A:T	22:23827009:G:C,22:24161717,22:24178279,22:23839465:A:G,22:23819530:C:T,22:23836092:G:A,22:23817120:A:T	SMARCB1,DERL3	LVconc,LVEDD,LVESV Indexed,LVESV,LVMVR,Left ventricular regional wall thickness,lvef,lvesvi,LVEF	www.ncbi.nlm.nih.gov/pubmed/37126556,www.ncbi.nlm.nih.gov/pubmed/35278270,10.1038/s41467-020-15823-7,10.1038/s41588-022-01090-3,10.1038/s41588-018-0047-6,10.1038/s41588-020-00762-2,https://doi.org/10.1038/s41467-023-43771-45,10.1161/CIRCULATIONAHA.119.041161
LVSV	13	SLC35F1	64	Yes	6:118289479:G:A	6	118289479	6:118289479	6:118610642	G	A	0.0677882	-0.0688782	0.0111111	5.68e-10	Multi-trait	6:118332041:G:C,6:118333857:T:C,6:118458983:G:C,6:118363661,6:118236795:C:T,6:118557958,6:118358811:G:A,6:118042498:A:T,6:118555376:C:T,6:118702621,6:118690014,6:118382371:T:C,6:118680374,6:118333145:G:C,6:118559658,6:118025196:T:C,6:118346359:T:C,6:118578043,6:118256880:G:A,6:118381458:C:T,6:118653204,6:118346359,6:118679974,6:118654308,6:118238495:T:A,6:118655020,6:118672469:C:A,6:118667522,6:1…	6:118333145:G:C,6:118684824,6:118332041:G:C	PLN,SLC35F1	LVEDD,RA Min,LVSV,Sphericity_index,Fractal dimension,RVSV,Left ventricular end-diastolic volume,strainlong,LVEDV Indexed,RA Min Indexed,lvedv,Apex,LVEDV,Shortaxis_length,PC9,Left ventricular end diastolic mass end diastolic volume ratio	10.1101/2022.07.20.22277861,10.1038/s41586-020-2635-8,10.1093/ehjdh/ztae060,10.1001/jama.2009.978-a,Unpublished,www.ncbi.nlm.nih.gov/pubmed/37126556,10.1038/s41467-020-15823-7,10.1038/s41588-022-01090-3,10.1038/s41588-022-01083-2,10.1038/s41588-020-00762-2
LVM_BSA	8	CASZ1	2	No	1:10730479:A:G	1	10730479	1:10730479	1:10790536	A	G	0.342949	-0.0384055	0.0062484	7.92e-10	Single-trait
LVM_BSA	2	MEIS1	116	No	2:66529138:G:A	2	66529138	2:66529138	2:66756270	G	A	0.399078	-0.0349627	0.00606158	8.03e-09	Single-trait
LVM_BSA	2	SCHLAP1	117	No	2:180844503:C:T	2	180844503	2:180844503	2:181709230	C	T	0.0121535	0.1473	0.0269265	4.49e-08	Single-trait
LVM_BSA	1	SLC4A7	192	No	3:27395580:T:C	3	27395580	3:27395580	3:27437071	T	C	0.308422	-0.0352086	0.00636798	3.22e-08	Single-trait
LVM_BSA	2	PHTF2	123	No	7:77963290:T:C	7	77963290	7:77963290	7:77592607	T	C	0.489879	0.0325671	0.00590894	3.56e-08	Single-trait
LVM_BSA	3	SLC16A12	102	No	10:89508044:T:C	10	89508044	10:89508044	10:91267801	T	C	0.0413694	-0.0877082	0.0149991	4.99e-09	Single-trait
LVM_BSA	2	CDAN1	128	No	15:42729365:G:A	15	42729365	15:42729365	15:43021563	G	A	0.190069	0.0512413	0.00747699	7.22e-12	Single-trait
LVM_BSA	2	FES	107	No	15:90885060:C:T	15	90885060	15:90885060	15:91428290	C	T	0.478594	-0.0338289	0.0059436	1.26e-08	Single-trait
LVM_BSA	2	PDXDC1	129	No	16:15033678:C:A	16	15033678	16:15033678	16:15127535	C	A	0.295312	-0.0386258	0.00641962	1.78e-09	Single-trait
LVM_BSA	2	BCAS3	42	No	17:61395042:G:A	17	61395042	17:61395042	17:59472403	G	A	0.323434	0.0378792	0.00639962	3.24e-09	Single-trait
LVM_BSA	1	ZNF831	195	No	20:59158279:A:G	20	59158279	20:59158279	20:57733334	A	G	0.107704	0.0524935	0.00948947	3.17e-08	Single-trait
RVEDV_BSA	4	LOC100505768	156	No	1:87437341:C:A	1	87437341	1:87437341	1:87903024	C	A	0.444672	0.0371619	0.00596659	4.71e-10	Single-trait
RVEDV_BSA	4	ACHE	159	No	7:100899511:A:G	7	100899511	7:100899511	7:100497131	A	G	0.191799	-0.0446689	0.00748213	2.37e-09	Single-trait
RVEDV_BSA	8	KLRG2	24	No	7:139447814:G:A	7	139447814	7:139447814	7:139132560	G	A	0.221726	0.0398608	0.00712025	2.17e-08	Single-trait
RVEDV_BSA	4	AK1	160	No	9:127860667:T:C	9	127860667	9:127860667	9:130622946	T	C	0.171881	0.0484	0.00776758	4.63e-10	Single-trait
RVEDV_BSA	7	MAP3K7CL	44	No	21:29132290:TG:T	21	29132290	21:29132290	21:30504611	TG	T	0.0552359	0.07237	0.0128813	1.93e-08	Single-trait
RVEDV_BSA	7	MAP3K7CL	44	No	21:29153097:T:G	21	29153097	21:29153097	21:30525418	T	G	0.0557973	0.071394	0.0124958	1.11e-08	Multi-trait
RVESV_BSA	8	CASZ1	196	No	1:10667804:G:A	1	10667804	1:10667804	1:10727861	G	A	0.293877	0.0356343	0.00652603	4.75e-08	Single-trait
RVESV_BSA	1	SLC9A4	197	No	2:102538616:T:C	2	102538616	2:102538616	2:103155075	T	C	0.129532	-0.0475354	0.00871318	4.88e-08	Single-trait
RVESV_BSA	1	HMCN2	200	No	9:130263971:C:G	9	130263971	9:130263971	9:133026250	C	G	0.169189	0.0442115	0.00786571	1.9e-08	Single-trait
RVESV_BSA	8	FOXN3	36	No	14:89381249:G:A	14	89381249	14:89381249	14:89847593	G	A	0.483415	-0.0346528	0.00590676	4.45e-09	Single-trait
RVSV_BSA	4	LOC100505768	156	No	1:87436628:G:A	1	87436628	1:87436628	1:87902311	G	A	0.444625	0.0342103	0.00575987	2.86e-09	Multi-trait
RVSV_BSA	4	ACHE	159	No	7:100899511:A:G	7	100899511	7:100899511	7:100497131	A	G	0.191779	-0.0415102	0.00722669	9.25e-09	Multi-trait
RVSV_BSA	8	KLRG2	24	No	7:139447814:G:A	7	139447814	7:139447814	7:139132560	G	A	0.221754	0.0393192	0.00687615	1.08e-08	Multi-trait
RVSV_BSA	8	KLRG2	24	No	7:139447839:C:T	7	139447839	7:139447839	7:139132585	C	T	0.222789	0.0399626	0.00715955	2.38e-08	Single-trait
RVSV_BSA	4	AK1	160	No	9:127860667:T:C	9	127860667	9:127860667	9:130622946	T	C	0.171858	0.0425728	0.00750068	1.38e-08	Multi-trait
RVSV_BSA	7	LINC00477	32	No	12:24635405:G:A	12	24635405	12:24635405	12:24788339	G	A	0.149094	0.0477804	0.00830489	8.75e-09	Single-trait
RVSV_BSA	2	PMP22	172	No	17:15230689:C:T	17	15230689	17:15230689	17:15134006	C	T	0.0734682	-0.0642615	0.01134	1.45e-08	Single-trait
RVSV_BSA	8	TBX2	42	No	17:61406405:C:T	17	61406405	17:61406405	17:59483766	C	T	0.264298	0.0349599	0.0064127	4.99e-08	Multi-trait
LVEDV	6	C1orf86	1	Yes	1:2212668:A:G	1	2212668	1:2212668	1:2144107	A	G	0.137631	-0.0530976	0.00868374	9.68e-10	Multi-trait	1:2281229:A:G,1:2212668,1:2144107,1:2212668:A:G	1:2144107,1:2212668:A:G	C1orf86	lvef,Left ventricular end diastolic mass end diastolic volume ratio	www.ncbi.nlm.nih.gov/pubmed/37126556,10.1038/s41467-020-15823-7
LVEDV	1	FLJ37453	3	Yes	1:15841304:A:G	1	15841304	1:15841304	1:16167799	A	G	0.288243	-0.0485917	0.0063479	1.94e-14	Multi-trait	1:16031653:T:C,1:16340879,1:16018235:T:C,1:16143779,1:16021039,1:16021917,1:16014384:T:G,1:16039672,1:16337509,1:16021917:T:C,1:15817284:G:A,1:15694544:A:G,1:16013314:T:C,1:15695422:T:A,1:16339809,1:16021039:A:G,1:15713177:G:A,1:16011438:C:T,1:16026905:T:C,1:16337933,1:16011014:G:A	1:16021039:A:G,1:16031653:T:C,1:16347534,1:16014384:T:G,1:16021917:T:C,1:15817284:G:A,1:16018235:T:C,1:16348412,1:16013314:T:C,1:16011438:C:T,1:16026905:T:C,1:16366167,1:16011014:G:A	CLCNKA,SPEN,HSPB7,C1orf64	LVESV Indexed,LVESV,lvesv,lvedvi,RVEF,lvef,lvesvi,LVEF,RVESV Indexed	www.ncbi.nlm.nih.gov/pubmed/33495596,www.ncbi.nlm.nih.gov/pubmed/35278270,www.ncbi.nlm.nih.gov/pubmed/37126556,10.1038/s41467-020-15823-7,10.1038/s41588-022-01090-3,10.1038/s41588-022-01083-2,10.1038/s41588-020-00762-2
LVEDV	3	ZBTB17	3	Yes	1:15980927:A:G	1	15980927	1:15980927	1:16307422	A	G	0.325163	-0.0427398	0.00626732	9.14e-12	Single-trait	1:16031653:T:C,1:16340879,1:16018235:T:C,1:16143779,1:16344730,1:16011014:G:A,1:16021039,1:16021917,1:16014384:T:G,1:16039672,1:16337509,1:16021917:T:C,1:15817284:G:A,1:16348412,1:15694544:A:G,1:16013314:T:C,1:15695422:T:A,1:16339809,1:16021039:A:G,1:16347534,1:16353400,1:15713177:G:A,1:16011438:C:T,1:16026905:T:C,1:16337933,1:16358148	1:16021039:A:G,1:16031653:T:C,1:16347534,1:16014384:T:G,1:16021917:T:C,1:15817284:G:A,1:16018235:T:C,1:16348412,1:16013314:T:C,1:16011438:C:T,1:16026905:T:C,1:16366167,1:16011014:G:A	CLCNKA,SPEN,HSPB7,C1orf64	LVESV Indexed,LVESV,lvesv,lvedvi,RVEF,lvef,lvesvi,LVEF,RVESV Indexed	www.ncbi.nlm.nih.gov/pubmed/33495596,www.ncbi.nlm.nih.gov/pubmed/35278270,www.ncbi.nlm.nih.gov/pubmed/37126556,10.1038/s41467-020-15823-7,10.1038/s41588-022-01090-3,10.1038/s41588-022-01083-2,10.1038/s41588-020-00762-2
LVEDV	9	OBSCN	5	Yes	1:228338964:T:C	1	228338964	1:228338964	1:228526665	T	C	0.476376	-0.0321917	0.00577182	2.44e-08	Multi-trait	1:228425947:T:G,1:228369087,1:228363787:G:A,1:228181386:C:T,1:228425947,1:228551488,1:228369087:C:T,1:228238246:T:G,1:228556788,1:228613648	1:228425947:T:G,1:228363787:G:A,1:228369087:C:T,1:228613648,1:228556788	OBSCN	Right ventricular end systolic volume,RVEF,RVEDV,Right ventricular ejection fraction,RVESV Indexed	10.1038/s41588-022-01083-2,www.ncbi.nlm.nih.gov/pubmed/37126556,10.1038/s41588-022-01090-3
LVEDV	8	PLEKHA3	6	Yes	2:178484500:T:G	2	178484500	2:178484500	2:179349227	T	G	0.1455	-0.0625027	0.00813217	1.52e-14	Multi-trait	2:178041544:A:G,2:178515369:A:G,2:178580212:C:T,2:178888518:C:T,2:178931994:C:G,2:178497940:GT:G,2:178976191,2:178625751,2:178516596:T:G,2:178693639,2:178767406,2:178693555:T:A,2:178805204:C:T,2:178784734:G:A,2:178906271,2:178758123:C:T,2:178649706:T:C,2:178894707,2:178693639:T:C,2:178666351:A:AATGT,2:178649706,2:178111464:C:A,2:178805204,2:178976191:C:A,2:178516988,2:178525015,2:178861398:G:A,2:…	2:179558366,2:178515369:A:G,2:178580212:C:T,2:179632133,2:179669931,2:178516596:T:G,2:179381715,2:178693555:T:A,2:178805204:C:T,2:179514433,2:178758123:C:T,2:178649706:T:C,2:179490478,2:178693639:T:C,2:178666351:A:AATGT,2:179389742,2:178861398:G:A,2:178625751:T:C,2:178807687:C:T	PLEKHA3,TTN,CCDC141	LVESV Indexed,LVMi,RA Max,Left ventricular end diastolic mass,LVEF,Shortaxis_length,RVSV Indexed,PC1,RVEDV/LVEDV Ratio,Right ventricular end diastolic volume,Left ventricular end-systolic volume,descending aorta diameter,RA FAC,RVESV Indexed,LVESV,svi,RVSV,RA Max Indexed,lvedvi,LVEDV Indexed,RA Min Indexed,LVED_shapePC08,Right ventricular stroke volume,Total LVM,LEVDV,Fractal dimension,lapef,Mitr…	10.1101/2022.07.20.22277861,10.1038/s41586-020-2635-8,10.1093/ehjdh/ztae060,https://doi.org/10.1038/s42256-024-00801-1,www.ncbi.nlm.nih.gov/pubmed/33495596,Unpublished,www.ncbi.nlm.nih.gov/pubmed/37126556,www.ncbi.nlm.nih.gov/pubmed/35278270,10.1038/s41467-020-15823-7,10.1038/s41588-022-01090-3,10.1038/s41588-022-01083-2,10.1172/jci.insight.146580,10.1038/s41588-021-00962-4,10.1038/s41588-020-007…
LVEDV	9	CCDC141	7	Yes	2:178848602:C:G	2	178848602	2:178848602	2:179713329	C	G	0.0475179	-0.140484	0.0138238	2.92e-24	Single-trait	2:178515369:A:G,2:178580212:C:T,2:178888518:C:T,2:178931994:C:G,2:178497940:GT:G,2:178976191,2:178625751,2:178516596:T:G,2:178693639,2:178767406,2:178693555:T:A,2:178805204:C:T,2:178784734:G:A,2:178906271,2:178758123:C:T,2:178649706:T:C,2:178894707,2:178693639:T:C,2:178666351:A:AATGT,2:178649706,2:178805204,2:178976191:C:A,2:178516988,2:178525015,2:178861398:G:A,2:178934849:T:C,2:178860510:G:T,2:…	2:179558366,2:178515369:A:G,2:178580212:C:T,2:179632133,2:179669931,2:178516596:T:G,2:179381715,2:178693555:T:A,2:178805204:C:T,2:179514433,2:178758123:C:T,2:178649706:T:C,2:179490478,2:178693639:T:C,2:178666351:A:AATGT,2:179389742,2:178861398:G:A,2:178625751:T:C,2:178879932:CAG:C,2:178807687:C:T,2:178888822:G:A	PLEKHA3,SESTD1,TTN,CCDC141	LVESV Indexed,LVMi,RA Max,Left ventricular end diastolic mass,LVEF,Shortaxis_length,RVSV Indexed,PC1,RVEDV/LVEDV Ratio,Right ventricular end diastolic volume,Left ventricular end-systolic volume,descending aorta diameter,RA FAC,RVESV Indexed,LVESV,svi,RVSV,RA Max Indexed,lvedvi,LVEDV Indexed,RA Min Indexed,LVED_shapePC08,Right ventricular stroke volume,Total LVM,LEVDV,Fractal dimension,lapef,Mitr…	10.1101/2022.07.20.22277861,10.1038/s41586-020-2635-8,10.1093/ehjdh/ztae060,https://doi.org/10.1038/s42256-024-00801-1,www.ncbi.nlm.nih.gov/pubmed/33495596,Unpublished,www.ncbi.nlm.nih.gov/pubmed/37126556,www.ncbi.nlm.nih.gov/pubmed/35278270,10.1038/s41467-020-15823-7,10.1038/s41588-022-01090-3,10.1038/s41588-022-01083-2,10.1172/jci.insight.146580,10.1038/s41588-021-00962-4,10.1038/s41588-020-007…
LVEDV	6	SPATS2L	8	Yes	2:200330879:C:T	2	200330879	2:200330879	2:201195602	C	T	0.418463	-0.038469	0.00586823	5.55e-11	Multi-trait	2:200333900:CATT:C	2:200333900:CATT:C	SPATS2L	lvesvi	10.1038/s41467-020-15823-7
LVEDV	6	SPATS2L	8	Yes	2:200351712:A:AT	2	200351712	2:200351712	2:201216435	A	AT	0.342041	-0.0371205	0.00624107	2.72e-09	Single-trait	2:200333900:CATT:C	2:200333900:CATT:C	SPATS2L	lvesvi	10.1038/s41467-020-15823-7
LVEDV	5	B3GNT7	9	Yes	2:231407789:A:G	2	231407789	2:231407789	2:232272500	A	G	0.247152	0.0435635	0.0068258	1.75e-10	Single-trait	2:231424120:TTTC:T	2:231424120:TTTC:T	B3GNT7	LVSV Indexed	10.1038/s41588-022-01090-3
LVEDV	17	LSM3	10	Yes	3:14231260:A:G	3	14231260	3:14231260	3:14272760	A	G	0.338879	-0.0525527	0.00624452	3.9e-17	Single-trait	3:14211549:T:C,3:14250179:T:C,3:14335444:A:C,3:14208679:T:A,3:14306081,3:14232951:G:A,3:14291679,3:14272766,3:14231914:G:C,3:14273414,3:14274451,3:14265282,3:14218917:G:A,3:14280450,3:14213183:TGTGTGTGTGTGT:TGTGTGTGTGT,3:14250179,3:14264581:T:C,3:14243162:A:G,3:14223782:G:A,3:14253049,3:14260417,3:14284662,3:14254683,3:14376944,3:14231266:G:C,3:14238950:C:A	3:14231914:G:C,3:14296437,3:14218917:G:A,3:14250179:T:C,3:14294549,3:14306782,3:14232951:G:A,3:14231266:G:C,3:14264581:T:C,3:14243162:A:G,3:14238950:C:A,3:14291679	LSM3,SLC6A6,SLC6A,XPC	LVESV Indexed,Right ventricular end systolic volume,lvedvi,RVEDV Indexed,RVEF,Left ventricular end-systolic volume,RVEDV,Right ventricular ejection fraction,LVEF,LVEDV,RVESV	www.ncbi.nlm.nih.gov/pubmed/37126556,www.ncbi.nlm.nih.gov/pubmed/35278270,10.1038/s41467-020-15823-7,10.1038/s41588-022-01090-3,10.1038/s41588-022-01083-2
LVEDV	17	LSM3	11	Yes	3:14249393:A:G	3	14249393	3:14249393	3:14290893	A	G	0.444544	-0.0446795	0.00583949	1.99e-14	Multi-trait	3:14211549:T:C,3:14250179:T:C,3:14335444:A:C,3:14208679:T:A,3:14306081,3:14232951:G:A,3:14291679,3:14272766,3:14231914:G:C,3:14273414,3:14274451,3:14265282,3:14218917:G:A,3:14280450,3:14213183:TGTGTGTGTGTGT:TGTGTGTGTGT,3:14250179,3:14264581:T:C,3:14243162:A:G,3:14223782:G:A,3:14253049,3:14260417,3:14284662,3:14254683,3:14376944,3:14231266:G:C,3:14238950:C:A	3:14231914:G:C,3:14296437,3:14218917:G:A,3:14250179:T:C,3:14294549,3:14306782,3:14232951:G:A,3:14231266:G:C,3:14264581:T:C,3:14243162:A:G,3:14291679	LSM3,SLC6A6,SLC6A,XPC	LVESV Indexed,Right ventricular end systolic volume,lvedvi,RVEDV Indexed,RVEF,Left ventricular end-systolic volume,RVEDV,Right ventricular ejection fraction,LVEF,LVEDV,RVESV	www.ncbi.nlm.nih.gov/pubmed/37126556,www.ncbi.nlm.nih.gov/pubmed/35278270,10.1038/s41467-020-15823-7,10.1038/s41588-022-01090-3,10.1038/s41588-022-01083-2
LVEDV	11	CMSS1	15	Yes	3:100109087:TA:T	3	100109087	3:100109087	3:99827931	TA	T	0.406482	-0.0368984	0.00603258	9.56e-10	Single-trait	3:100003720:G:C,3:100342296:A:C,3:99722564,3:100061140	3:100003720:G:C	FILIP1L	PA Root,Right ventricular end diastolic volume	www.ncbi.nlm.nih.gov/pubmed/37126556,10.1038/s41588-022-01090-3
LVEDV	11	CMSS1	15	Yes	3:100151455:G:A	3	100151455	3:100151455	3:99870299	G	A	0.379318	-0.0361486	0.00593841	1.15e-09	Multi-trait	3:100003720:G:C,3:100342296:A:C,3:99722564,3:100061140	3:99779984,3:100003720:G:C	FILIP1L	PA Root,Right ventricular end diastolic volume	www.ncbi.nlm.nih.gov/pubmed/37126556,10.1038/s41588-022-01090-3
LVEDV	12	MLF1	16	Yes	3:158586811:A:AAATAT	3	158586811	3:158586811	3:158304600	A	AAATAT	0.494858	0.033849	0.00589557	9.39e-09	Single-trait	3:158621076:T:C,3:158569666:A:G,3:158580826,3:158580914,3:158528094:A:G,3:158568314:C:T,3:158863125:T:C,3:158338865,3:158286103,3:158287455,3:158245883,3:158863037:C:A	3:158569666:A:G,3:158528094:A:G,3:158568314:C:T,3:158298703,3:158056654,3:158298615	AK097794,RSRC1,MLF1	RVESV Indexed,Right ventricular end systolic volume,Right ventricular end diastolic volume,RVEDV,Right ventricular ejection fraction,PC4	Unpublished,10.1038/s41588-022-01083-2,www.ncbi.nlm.nih.gov/pubmed/37126556,10.1038/s41588-022-01090-3
LVEDV	12	MLF1	16	Yes	3:158589722:C:T	3	158589722	3:158589722	3:158307511	C	T	0.493903	0.0383324	0.00577392	3.16e-11	Multi-trait	3:158621076:T:C,3:158569666:A:G,3:158580826,3:158580914,3:158528094:A:G,3:158568314:C:T,3:158863125:T:C,3:158338865,3:158286103,3:158287455,3:158245883,3:158863037:C:A	3:158569666:A:G,3:158528094:A:G,3:158568314:C:T,3:158298703,3:158056654,3:158298615	AK097794,RSRC1,MLF1	RVESV Indexed,Right ventricular end systolic volume,Right ventricular end diastolic volume,RVEDV,Right ventricular ejection fraction,PC4	Unpublished,10.1038/s41588-022-01083-2,www.ncbi.nlm.nih.gov/pubmed/37126556,10.1038/s41588-022-01090-3
LVEDV	6	FNDC3B	17	Yes	3:172082466:A:G	3	172082466	3:172082466	3:171800256	A	G	0.404496	-0.0352933	0.00594822	2.97e-09	Multi-trait	3:172082466:A:G,3:171760427,3:172042637:T:C,3:171800256	3:172082466:A:G,3:172042637:T:C	FNDC3B	lvesvi,LVMWT	10.1161/CIRCGEN.122.003719,10.1038/s41467-020-15823-7
LVEDV	4	DNAJC18	18	Yes	5:139426616:T:G	5	139426616	5:139426616	5:138762305	T	G	0.273693	0.036551	0.00651169	1.99e-08	Multi-trait	5:139428118,5:139407567,5:139394348:T:C,5:139427640,5:139490602:C:A,5:139421136:A:G,5:139426616,5:139374341:G:A,5:139383136	5:138718825,5:139394348:T:C,5:138763807,5:139490602:C:A,5:138763329,5:139421136:A:G,5:139374341:G:A,5:138762305,5:138743256	PROB1,SLC23A1,TMEM173,DNAJC18	Right ventricular ejection fraction,RA Min,LVESV Indexed,Right ventricular end systolic volume,RVEF,Left ventricular end-systolic volume,lvef,LVEF	www.ncbi.nlm.nih.gov/pubmed/37126556,www.ncbi.nlm.nih.gov/pubmed/35278270,10.1038/s41467-020-15823-7,10.1038/s41588-022-01090-3,10.1038/s41588-022-01083-2
LVEDV	4	HLA-B	19	Yes	6:31344981:C:T	6	31344981	6:31344981	6:31312758	C	T	0.175572	0.0485765	0.00771328	3.02e-10	Single-trait	6:31114163:T:C,6:31377236:A:T,6:31228278,6:31345013,6:31342849,6:31344516:T:C,6:31081940,6:31127493:T:C,6:31414940:A:T,6:31375072:A:G,6:31260501:G:A,6:31095270,6:31312293,6:31382717	6:31114163:T:C,6:31344516:T:C,6:31127493:T:C,6:31312790,6:31310626,6:31260501:G:A	HLA-B,MICA,PSORS1C1,HLA-DRB5	Right ventricular peak ejection rate,Fractal dimension,PC1,lvedv,Prox PA, Diastole,descending aorta diameter,Left ventricular end diastolic mass end diastolic volume ratio	10.1038/s41586-020-2635-8,Unpublished,www.ncbi.nlm.nih.gov/pubmed/37126556,10.1038/s41467-020-15823-7,10.1038/s41588-022-01090-3,10.1038/s41588-021-00962-4
LVEDV	12	VEGFA	20	Yes	6:43789126:A:C	6	43789126	6:43789126	6:43756863	A	C	0.269782	-0.0429279	0.00662515	9.2e-11	Multi-trait	6:43756863,6:43759789,6:43789126:A:C,6:43792052:G:A	6:43789126:A:C,6:43792052:G:A	VEGFA	LVEDV Indexed,lvedv	10.1038/s41467-020-15823-7,10.1038/s41588-022-01090-3
LVEDV	12	VEGFA	20	Yes	6:43790159:C:A	6	43790159	6:43790159	6:43757896	C	A	0.477321	-0.0386265	0.00593788	7.76e-11	Single-trait	6:43756863,6:43759789,6:43789126:A:C,6:43792052:G:A	6:43789126:A:C,6:43792052:G:A	VEGFA	LVEDV Indexed,lvedv	10.1038/s41467-020-15823-7,10.1038/s41588-022-01090-3
LVEDV	13	SLC35F1	21	Yes	6:118333857:T:C	6	118333857	6:118333857	6:118655020	T	C	0.478461	0.052072	0.00592031	1.42e-18	Single-trait	6:118332041:G:C,6:118333857:T:C,6:118458983:G:C,6:118363661,6:118236795:C:T,6:118557958,6:118358811:G:A,6:118042498:A:T,6:118555376:C:T,6:118702621,6:118690014,6:118382371:T:C,6:118680374,6:118333145:G:C,6:118559658,6:118025196:T:C,6:118346359:T:C,6:118578043,6:118256880:G:A,6:118381458:C:T,6:118653204,6:118346359,6:118679974,6:118654308,6:118238495:T:A,6:118655020,6:118672469:C:A,6:118667522,6:1…	6:118382371:T:C,6:118238495:T:A,6:118333857:T:C,6:118672469:C:A,6:118358811:G:A,6:118346359:T:C,6:118667522,6:118256880:G:A,6:118458983:G:C,6:118555376:C:T,6:118381458:C:T,6:118236795:C:T,6:118359211:C:T,6:118368851:A:C	PLN,SLC35F1	LVEDD,RA Min,LVSV,Sphericity_index,Fractal dimension,RVSV,Left ventricular end-diastolic volume,strainlong,LVEDV Indexed,RA Min Indexed,lvedv,Apex,LVEDV,Shortaxis_length,PC9,Left ventricular end diastolic mass end diastolic volume ratio	10.1101/2022.07.20.22277861,10.1038/s41586-020-2635-8,10.1093/ehjdh/ztae060,10.1001/jama.2009.978-a,Unpublished,www.ncbi.nlm.nih.gov/pubmed/37126556,10.1038/s41467-020-15823-7,10.1038/s41588-022-01090-3,10.1038/s41588-022-01083-2,10.1038/s41588-020-00762-2
LVEDV	13	SLC35F1	21	Yes	6:118351912:G:T	6	118351912	6:118351912	6:118673075	G	T	0.361789	0.0462664	0.00602309	1.57e-14	Multi-trait	6:118332041:G:C,6:118333857:T:C,6:118458983:G:C,6:118363661,6:118236795:C:T,6:118557958,6:118358811:G:A,6:118042498:A:T,6:118555376:C:T,6:118702621,6:118690014,6:118382371:T:C,6:118680374,6:118333145:G:C,6:118559658,6:118025196:T:C,6:118346359:T:C,6:118578043,6:118256880:G:A,6:118381458:C:T,6:118653204,6:118346359,6:118679974,6:118654308,6:118238495:T:A,6:118655020,6:118672469:C:A,6:118667522,6:1…	6:118382371:T:C,6:118238495:T:A,6:118333857:T:C,6:118672469:C:A,6:118358811:G:A,6:118346359:T:C,6:118667522,6:118256880:G:A,6:118458983:G:C,6:118555376:C:T,6:118381458:C:T,6:118236795:C:T,6:118359211:C:T,6:118368851:A:C	PLN,SLC35F1	LVEDD,RA Min,LVSV,Sphericity_index,Fractal dimension,RVSV,Left ventricular end-diastolic volume,strainlong,LVEDV Indexed,RA Min Indexed,lvedv,Apex,LVEDV,Shortaxis_length,PC9,Left ventricular end diastolic mass end diastolic volume ratio	10.1101/2022.07.20.22277861,10.1038/s41586-020-2635-8,10.1093/ehjdh/ztae060,10.1001/jama.2009.978-a,Unpublished,www.ncbi.nlm.nih.gov/pubmed/37126556,10.1038/s41467-020-15823-7,10.1038/s41588-022-01090-3,10.1038/s41588-022-01083-2,10.1038/s41588-020-00762-2
LVEDV	10	IGFBP3	22	Yes	7:46580714:C:T	7	46580714	7:46580714	7:46620312	C	T	0.414845	0.0336811	0.00588496	1.05e-08	Multi-trait	7:46597651:T:C,7:46620312,7:46580714:C:T,7:46637249,7:46569746:A:G,7:46609344	7:46597651:T:C,7:46580714:C:T,7:46569746:A:G	HMGN1P19,IGFBP3	Septal,LVEDV,LVM	10.1093/ehjdh/ztae060,https://doi.org/10.1038/s42256-024-00801-1,10.1038/s41588-022-01090-3
LVEDV	7	FLNC	23	Yes	7:128839286:G:A	7	128839286	7:128839286	7:128479340	G	A	0.0850414	-0.0766788	0.0103391	1.2e-13	Multi-trait	7:128829863,7:128846309:C:T,7:129190022:T:C,7:128832927:A:G,7:128454537,7:128472981,7:128486363,7:128472138,7:128814483:C:A,7:128832084:G:A	7:128846309:C:T,7:128832927:A:G,7:128814483:C:A,7:128469917,7:128832084:G:A	CCDC136,FLNC	LVESV Indexed,LVESV,Left ventricular end-systolic volume,lvef,LVEF	www.ncbi.nlm.nih.gov/pubmed/37126556,10.1038/s41467-020-15823-7,10.1038/s41588-022-01090-3
LVEDV	8	DEFB136	25	Yes	8:11934358:C:T	8	11934358	8:11934358	8:11791867	C	T	0.176952	0.0431547	0.00786493	4.09e-08	Multi-trait	8:11503752:C:G,8:11758992:T:C,8:11939921,8:11601509,8:11471739:C:T,8:11744000:G:C,8:11937453:T:C,8:11794962,8:11781668,8:11824758:C:T,8:11682267,8:11731524:G:A,8:11924159:C:T,8:12082412:A:C,8:11589033,8:11786925,8:11616501,8:11929416:C:T	8:11503752:C:G,8:11937453:T:C,8:11797430,8:11924159:C:T,8:10248962,8:10842659,8:11929416:C:T	DEFB136,FDFT1,BLK,FAM167A,GATA4	Asc Aorta Diam Indexed,Fractal dimension,PA Root Indexed,RVEF,lvef,LVEF,RA FAC,RVESV,straincirc	10.1038/s41586-020-2635-8,www.ncbi.nlm.nih.gov/pubmed/35278270,www.ncbi.nlm.nih.gov/pubmed/37126556,10.1038/s41467-020-15823-7,10.1038/s41588-022-01090-3,10.1038/s41588-020-00762-2
LVEDV	10	MIR4662B	26	Yes	8:124839268:C:T	8	124839268	8:124839268	8:125851510	C	T	0.339066	0.047167	0.00614544	1.65e-14	Multi-trait	8:124849132:C:T,8:124846279:G:A,8:124846297,8:124607159,8:124608614,8:124845117,8:124864202:A:G,8:124855592,8:124847608,8:124846296:GA:G,8:124847575:C:A,8:124847608:G:A,8:124845117:G:T	8:124849132:C:T,8:124846279:G:A,8:125867834,8:125859850,8:124864202:A:G,8:125857359,8:124846296:GA:G,8:124847575:C:A,8:124847608:G:A,8:124845117:G:T	MIR4662B,KLHL38,RN7SKP155,MTSS1	LVDD - diastolic internal dimension,LVEDD,Fractal dimension,DAdis,lvedvi,LVMVR,RVEF,Descending AoD,Asc Aorta Diam,Left ventricular regional wall thickness,Left ventricular end-systolic volume,Right ventricular ejection fraction,LVEF	10.1136/heartjnl-2021-BSCMR.9,10.1038/s41586-020-2635-8,https://doi.org/10.1038/s42256-024-00801-1,10.1172/JCI84840,www.ncbi.nlm.nih.gov/pubmed/37126556,www.ncbi.nlm.nih.gov/pubmed/35278270,10.1038/s41467-020-15823-7,10.1038/s41588-022-01090-3,10.1038/s41588-018-0047-6,10.1038/s41467-022-32219-x,10.1161/CIRCULATIONAHA.119.041161,https://doi.org/10.1038/s41467-023-43771-28
LVEDV	10	MIR4662B	26	Yes	8:124847608:G:A	8	124847608	8:124847608	8:125859850	G	A	0.311372	-0.0437562	0.00638471	7.22e-12	Single-trait	8:124849132:C:T,8:124846279:G:A,8:124846297,8:124607159,8:124608614,8:124845117,8:124864202:A:G,8:124855592,8:124847608,8:124846296:GA:G,8:124847575:C:A,8:124847608:G:A,8:124845117:G:T	8:124849132:C:T,8:124846279:G:A,8:125867834,8:125859850,8:124864202:A:G,8:125857359,8:124846296:GA:G,8:124847575:C:A,8:124847608:G:A,8:124845117:G:T	MIR4662B,KLHL38,RN7SKP155,MTSS1	LVDD - diastolic internal dimension,LVEDD,Fractal dimension,DAdis,lvedvi,LVMVR,RVEF,Descending AoD,Asc Aorta Diam,Left ventricular regional wall thickness,Left ventricular end-systolic volume,Right ventricular ejection fraction,LVEF	10.1136/heartjnl-2021-BSCMR.9,10.1038/s41586-020-2635-8,https://doi.org/10.1038/s42256-024-00801-1,10.1172/JCI84840,www.ncbi.nlm.nih.gov/pubmed/37126556,www.ncbi.nlm.nih.gov/pubmed/35278270,10.1038/s41467-020-15823-7,10.1038/s41588-022-01090-3,10.1038/s41588-018-0047-6,10.1038/s41467-022-32219-x,10.1161/CIRCULATIONAHA.119.041161,https://doi.org/10.1038/s41467-023-43771-28
LVEDV	5	ABO	27	Yes	9:133278431:T:C	9	133278431	9:133278431	9:136153875	T	C	0.205876	-0.0420754	0.00711032	3.27e-09	Multi-trait	9:133278724:C:T	9:133278724:C:T	SURF6	LVEDV Indexed	10.1038/s41588-022-01090-3
LVEDV	5	ABO	27	Yes	9:133278860:T:C	9	133278860	9:133278860		T	C	0.20795	-0.0448955	0.00727141	6.65e-10	Single-trait	9:133278724:C:T	9:133278724:C:T	SURF6	LVEDV Indexed	10.1038/s41588-022-01090-3
LVEDV	6	TIAL1	28	Yes	10:119620252:A:G	10	119620252	10:119620252	10:121379764	A	G	0.458074	0.0445566	0.0057951	1.49e-14	Multi-trait	10:119656173,10:119659975:C:G,10:119552094:T:C,10:119665304,10:119656173:G:A,10:119919078,10:119667372,10:119548311,10:119610619:C:T,10:119619924:A:G,10:119670121:T:C,10:119588327:T:TTTTC	10:121415685,10:121426884,10:121424815,10:119552094:T:C,10:119656173:G:A,10:119610619:C:T,10:121307823,10:119619924:A:G,10:119670121:T:C	TIAL1,BAG3	Right ventricular end systolic volume,lvedvi,Mitral valve annulus size at left ventricular systole and diastole,PC1,LVEDV Indexed,RVEF,LVEF,LVEDV,Total LVM	10.1093/ehjdh/ztae060,Unpublished,www.ncbi.nlm.nih.gov/pubmed/37126556,www.ncbi.nlm.nih.gov/pubmed/35278270,10.1038/s41467-020-15823-7,10.1038/s41588-022-01090-3,10.1172/jci.insight.146583,www.ncbi.nlm.nih.gov/pubmed/32605384,10.1161/CIRCULATIONAHA.119.041161
LVEDV	15	BAG3	29	Yes	10:119674163:C:T	10	119674163	10:119674163	10:121433675	C	T	0.216874	-0.0619034	0.00714235	4.43e-18	Single-trait	10:119656173,10:119659975:C:G,10:119552094:T:C,10:119665304,10:119656173:G:A,10:119919078,10:119667372,10:119548311,10:119610619:C:T,10:119619924:A:G,10:119670121:T:C,10:119588327:T:TTTTC	10:121678590,10:121415685,10:121426884,10:119659975:C:G,10:121424815,10:119656173:G:A,10:119610619:C:T,10:119619924:A:G,10:119670121:T:C	TIAL1,BAG3	Right ventricular end systolic volume,lvedvi,Mitral valve annulus size at left ventricular systole and diastole,PC1,LVEDV Indexed,RVEF,LVEF,LVEDV,Total LVM	10.1093/ehjdh/ztae060,Unpublished,www.ncbi.nlm.nih.gov/pubmed/37126556,www.ncbi.nlm.nih.gov/pubmed/35278270,10.1038/s41467-020-15823-7,10.1038/s41588-022-01090-3,10.1172/jci.insight.146583,www.ncbi.nlm.nih.gov/pubmed/32605384,10.1161/CIRCULATIONAHA.119.041161
LVEDV	9	LSP1	30	Yes	11:1871355:G:A	11	1871355	11:1871355	11:1892585	G	A	0.377006	0.0400078	0.00592026	1.4e-11	Multi-trait	11:1881538:G:A,11:1902768	11:1881538:G:A	LSP1	Total LVM	10.1093/ehjdh/ztae060
LVEDV	5	SPON1	31	Yes	11:14050012:G:GCATCACT	11	14050012	11:14050012	11:14071559	G	GCATCACT	0.476159	-0.0326598	0.00593631	3.76e-08	Single-trait	11:14048480,11:14054400:A:G,11:14047024:T:C,11:13979568:C:G,11:14001115,11:14068571,11:14026933:C:T,11:14042845:A:G,11:14075947,11:14009254:T:A,11:14064392,11:14030801	11:14054400:A:G,11:14047024:T:C,11:14026933:C:T,11:14042845:A:G,11:14022662,11:14052348	RRAS2	LVESV Indexed,Right ventricular end systolic volume,LVESV,lvesv,Left ventricular end-systolic volume,lvesvi	www.ncbi.nlm.nih.gov/pubmed/37126556,10.1038/s41467-020-15823-7,10.1038/s41588-022-01090-3
LVEDV	5	SPON1	31	Yes	11:14050991:C:T	11	14050991	11:14050991	11:14072538	C	T	0.479202	-0.0359865	0.00579512	5.31e-10	Multi-trait	11:14048480,11:14054400:A:G,11:14047024:T:C,11:13979568:C:G,11:14001115,11:14068571,11:14026933:C:T,11:14042845:A:G,11:14075947,11:14009254:T:A,11:14064392,11:14030801	11:14054400:A:G,11:14047024:T:C,11:14026933:C:T,11:14042845:A:G,11:14022662,11:14052348	RRAS2	LVESV Indexed,Right ventricular end systolic volume,LVESV,lvesv,Left ventricular end-systolic volume,lvesvi	www.ncbi.nlm.nih.gov/pubmed/37126556,10.1038/s41467-020-15823-7,10.1038/s41588-022-01090-3
LVEDV	14	ATXN2	33	Yes	12:111569952:C:T	12	111569952	12:111569952	12:112007756	C	T	0.483494	0.0502537	0.0058547	9.2e-18	Single-trait	12:111932800,12:111535554,12:112059557,12:111446804:T:C,12:111472415:A:G,12:111494996:C:T,12:111910219,12:111621753:C:T,12:111795214:T:C,12:111973358,12:111466567,12:111469627:A:AC,12:111884608,12:111634620:A:G,12:111427245:C:G,12:111132148:C:G,12:111397891:C:T,12:111097750:A:C,12:111569952:C:T,12:111865049,12:111907431,12:112030807:A:G,12:112007756,12:111535554:A:G,12:111569952,12:111835695	12:112906415,12:112273499,12:111446804:T:C,12:111472415:A:G,12:111904371,12:111494996:C:T,12:111621753:C:T,12:111795214:T:C,12:111973358,12:112379717:T:A,12:112468611:A:G,12:111469627:A:AC,12:111634620:A:G,12:111427245:C:G,12:111569952:C:T,12:112172910:G:A,12:112699767:A:G,12:112007756,12:111535554:A:G	ALDH2,ATXN2,SH2B3,BRAP	LVDD - diastolic internal dimension,Right ventricular peak ejection rate,Asc Aorta Diam Indexed,LVSV,RVSV,Right ventricular end systolic volume,RVEDV Indexed,LVEDV Indexed,LVEDV,Left ventricular stroke volume,sv,Right ventricular end diastolic volume,descending aorta diameter,RVESV Indexed	10.1172/JCI84840,www.ncbi.nlm.nih.gov/pubmed/37126556,10.1038/s41467-020-15823-7,10.1038/s41588-022-01090-3,10.1038/s41588-022-01083-2,10.1038/s41588-021-00962-4,10.1038/s41588-020-00762-2,10.1161/CIRCULATIONAHA.119.041161
LVEDV	2	BRAP	33	Yes	12:111621753:C:T	12	111621753	12:111621753	12:112059557	C	T	0.43816	-0.0428257	0.00580648	1.64e-13	Multi-trait	12:111932800,12:111535554,12:112059557,12:111446804:T:C,12:111472415:A:G,12:112072424,12:111494996:C:T,12:111910219,12:111621753:C:T,12:111795214:T:C,12:111973358,12:111466567,12:111469627:A:AC,12:111884608,12:111634620:A:G,12:111427245:C:G,12:111132148:C:G,12:111397891:C:T,12:111569952:C:T,12:111865049,12:111907431,12:112030807:A:G,12:112007756,12:111535554:A:G,12:111569952,12:111835695	12:112906415,12:112273499,12:111446804:T:C,12:111472415:A:G,12:111904371,12:111494996:C:T,12:111621753:C:T,12:111795214:T:C,12:111973358,12:112379717:T:A,12:112468611:A:G,12:111469627:A:AC,12:111634620:A:G,12:111427245:C:G,12:111569952:C:T,12:112172910:G:A,12:112699767:A:G,12:112007756,12:111535554:A:G	ALDH2,ATXN2,SH2B3,BRAP	LVDD - diastolic internal dimension,Right ventricular peak ejection rate,Asc Aorta Diam Indexed,LVSV,RVSV,Right ventricular end systolic volume,RVEDV Indexed,LVEDV Indexed,LVEDV,Left ventricular stroke volume,sv,Right ventricular end diastolic volume,descending aorta diameter,RVESV Indexed	10.1172/JCI84840,www.ncbi.nlm.nih.gov/pubmed/37126556,10.1038/s41467-020-15823-7,10.1038/s41588-022-01090-3,10.1038/s41588-022-01083-2,10.1038/s41588-021-00962-4,10.1038/s41588-020-00762-2,10.1161/CIRCULATIONAHA.119.041161
LVEDV	8	TBX3	34	Yes	12:115114632:A:G	12	115114632	12:115114632	12:115552437	A	G	0.382841	-0.0347415	0.00599609	6.87e-09	Multi-trait	12:115373279,12:114726219:G:A,12:114943266:T:C,12:114931233:C:G,12:115164024,12:114943935:G:A,12:115162091,12:114789046,12:115381071,12:115381740,12:114724286:GTGTGCCCC:G,12:114816548,12:114935474:T:C,12:115369038,12:114835428		TBX5,TBX3	RA Min,Fractal dimension,PA/Ao, Systole,RA Max Indexed,RVESV/LVESV Ratio,RA Min Indexed,LVED_shapePC01,PA/Ao, Diastole,LVM	10.1038/s41586-020-2635-8,https://doi.org/10.1038/s42256-024-00801-1,10.1038/s41588-022-01090-3
LVEDV	8	TBX3	34	Yes	12:115118502:T:G	12	115118502	12:115118502	12:115556307	T	G	0.380139	-0.0371878	0.00609178	1.03e-09	Single-trait	12:115373279,12:114726219:G:A,12:114943266:T:C,12:114931233:C:G,12:115164024,12:114943935:G:A,12:115162091,12:114789046,12:115381071,12:115381740,12:114724286:GTGTGCCCC:G,12:114816548,12:114935474:T:C,12:115369038,12:114835428		TBX5,TBX3	RA Min,Fractal dimension,PA/Ao, Systole,RA Max Indexed,RVESV/LVESV Ratio,RA Min Indexed,LVED_shapePC01,PA/Ao, Diastole,LVM	10.1038/s41586-020-2635-8,https://doi.org/10.1038/s42256-024-00801-1,10.1038/s41588-022-01090-3
LVEDV	10	MYH6	35	Yes	14:23392602:A:G	14	23392602	14:23392602	14:23861811	A	G	0.368439	-0.0413107	0.00606253	9.49e-12	Single-trait	14:23397504:A:G,14:23861811,14:23392602:A:G,14:23865885,14:23864804,14:23395595:T:C,14:23869029,14:23396676:G:A,14:23399820:A:G,14:23866713	14:23397504:A:G,14:23392602:A:G,14:23395595:T:C,14:23396676:G:A,14:23399820:A:G	MYH6	LVSV Indexed,svi,PC3,descending aorta diameter,RA FAC	Unpublished,10.1038/s41467-020-15823-7,10.1038/s41588-021-00962-4,10.1038/s41588-022-01090-3
LVEDV	8	LMF1	37	Yes	16:920814:T:C	16	920814	16:920814	16:970814	T	C	0.384772	-0.0411233	0.00604829	1.05e-11	Single-trait	16:1067895,16:988070,16:1017895:T:C,16:942961:T:G,16:851373:GGGG:GGG,16:938070:T:A,16:901373,16:992961,16:954834:T:C,16:1004834	16:938070:T:A,16:954834:T:C,16:951372,16:942961:T:G	LMF1,SOX8	LVESV Indexed,Asc Aorta Diam Indexed,lvef,lvesvi,Left ventricular end diastolic mass end diastolic volume ratio	www.ncbi.nlm.nih.gov/pubmed/37126556,10.1038/s41467-020-15823-7,10.1038/s41588-022-01090-3
LVEDV	8	LMF1	37	Yes	16:937520:C:T	16	937520	16:937520	16:987520	C	T	0.38825	-0.0447951	0.00596026	5.66e-14	Multi-trait	16:1067895,16:988070,16:1017895:T:C,16:942961:T:G,16:851373:GGGG:GGG,16:938070:T:A,16:901373,16:992961,16:954834:T:C,16:1004834	16:938070:T:A,16:954834:T:C,16:951372,16:942961:T:G	LMF1,SOX8	LVESV Indexed,Asc Aorta Diam Indexed,lvef,lvesvi,Left ventricular end diastolic mass end diastolic volume ratio	www.ncbi.nlm.nih.gov/pubmed/37126556,10.1038/s41467-020-15823-7,10.1038/s41588-022-01090-3
LVEDV	4	SRL	38	Yes	16:4207685:A:G	16	4207685	16:4207685	16:4257686	A	G	0.235165	0.0380567	0.00683829	2.62e-08	Multi-trait	16:4231390:T:G,16:4242001:C:A,16:4281391,16:4292002	16:4231390:T:G,16:4242001:C:A	SRL	LVEDV,Descending AoD	10.1136/heartjnl-2021-BSCMR.9,10.1038/s41588-022-01090-3
LVEDV	4	MYO1C	39	Yes	17:1469676:G:A	17	1469676	17:1469676	17:1372970	G	A	0.109886	-0.0511206	0.00924416	3.2e-08	Multi-trait	17:1470901,17:1399178,17:1306165,17:1392798:C:G,17:1567607:G:A,17:1470901:G:A,17:1296092,17:1402871:C:T,17:1495884:G:A,17:1372970,17:1374195,17:1469676:G:A	17:1392798:C:G,17:1470901:G:A,17:1402871:C:T,17:1302472,17:1469676:G:A	YWHAE,MYO1C	LVconc,LVESV Indexed,lvedvi,Left ventricular end-systolic volume,lvesvi,LVEF,Left ventricular end diastolic mass end diastolic volume ratio	10.1038/s41467-020-15823-7,www.ncbi.nlm.nih.gov/pubmed/37126556,10.1038/s41588-020-00762-2,10.1038/s41588-022-01090-3
LVEDV	7	GOSR2	40	Yes	17:46935905:T:C	17	46935905	17:46935905	17:45013271	T	C	0.145605	0.0480307	0.00826167	6.11e-09	Multi-trait	17:46935905,17:47203436:T:G,17:46927729:C:T,17:46935905:T:C,17:46715917,17:46785247:A:G,17:47166708:T:C,17:47019591:G:C,17:47014404:A:G,17:47060667:A:G,17:46969002:C:A,17:47051396:T:C	17:47203436:T:G,17:46927729:C:T,17:46935905:T:C,17:47019591:G:C,17:47166708:T:C,17:45013271,17:47014404:A:G,17:47060667:A:G,17:46969002:C:A,17:47051396:T:C	CDC27,GOSR2,MYL4,WNT3	Fractal dimension,Prox PA, Diastole Indexed,RA Max Indexed,Prox PA, Systole Indexed,Mitral valve annulus size at left ventricular systole and diastole,PC2,PC1,Prox PA, Diastole,Right ventricular end diastolic volume,RVEDV,Left ventricular end diastolic mass end diastolic volume ratio,Total LVM	10.1172/jci.insight.146584,10.1038/s41586-020-2635-8,10.1093/ehjdh/ztae060,Unpublished,www.ncbi.nlm.nih.gov/pubmed/37126556,10.1038/s41588-022-01090-3,10.1038/s41588-022-01083-2
LVEDV	5	RPRML	40	Yes	17:47014404:A:G	17	47014404	17:47014404	17:45091770	A	G	0.133607	0.0516258	0.00863446	2.24e-09	Single-trait	17:46935905,17:47203436:T:G,17:46927729:C:T,17:46935905:T:C,17:47512903:A:G,17:46785247:A:G,17:47166708:T:C,17:47019591:G:C,17:46715917,17:47014404:A:G,17:47060667:A:G,17:46969002:C:A,17:47051396:T:C	17:47203436:T:G,17:46927729:C:T,17:46935905:T:C,17:47019591:G:C,17:47166708:T:C,17:45013271,17:47014404:A:G,17:47060667:A:G,17:46969002:C:A,17:47051396:T:C	CDC27,GOSR2,MYL4,WNT3	Fractal dimension,Prox PA, Diastole Indexed,RA Max Indexed,Prox PA, Systole Indexed,Mitral valve annulus size at left ventricular systole and diastole,PC2,PC1,Prox PA, Diastole,Right ventricular end diastolic volume,RVEDV,Left ventricular end diastolic mass end diastolic volume ratio,Total LVM	10.1172/jci.insight.146584,10.1038/s41586-020-2635-8,10.1093/ehjdh/ztae060,Unpublished,www.ncbi.nlm.nih.gov/pubmed/37126556,10.1038/s41588-022-01090-3,10.1038/s41588-022-01083-2
LVEDV	7	HLF	41	Yes	17:55297249:T:C	17	55297249	17:55297249	17:53374610	T	C	0.283459	-0.035014	0.00641402	4.79e-08	Multi-trait	17:55289205:G:T,17:55297249:T:C,17:55286939:T:C	17:55289205:G:T,17:55297249:T:C,17:55286939:T:C	HLF	lvesvi,LVESV Indexed,LVMWT	10.1161/CIRCGEN.122.003732,10.1038/s41467-020-15823-7,10.1038/s41588-022-01090-3
LVEDV	7	RSPH6A	43	Yes	19:45808819:G:A	19	45808819	19:45808819	19:46312077	G	A	0.346027	0.0336133	0.00615515	4.73e-08	Single-trait	19:46304400,19:45808162:C:T,19:45781076:T:G,19:45707107:T:G,19:45810500:G:C,19:46213416,19:45727528:C:T,19:46269076,19:45801142:G:A,19:45807637,19:45808819:G:A,19:45809087:C:T,19:45807637:A:C,19:45812551,19:45710158:A:G,19:46210365,19:45798198,19:45765818:G:A,19:46230786,19:45812551:A:G,19:45309293:A:G,19:46284334	19:45808819:G:A,19:45765818:G:A,19:45727528:C:T,19:46315809,19:45809087:C:T,19:45808162:C:T,19:45801142:G:A,19:45807637:A:C,19:45812551:A:G,19:45781076:T:G,19:45710158:A:G,19:45707107:T:G,19:46310895,19:45810500:G:C,19:46301456	FBXO46,RSPH6A,SIX5,DMPK	LVESV Indexed,LVESV,Right ventricular end systolic volume,ilamin,RA Max Indexed,LVEDV Indexed,RA Min Indexed,lvedv,Right ventricular end diastolic volume,Left ventricular end-systolic volume,laaef,descending aorta diameter,RVESV,RVESV Indexed	www.ncbi.nlm.nih.gov/pubmed/37126556,10.1038/s41467-020-15823-7,10.1038/s41588-022-01090-3,10.1038/s41588-022-01083-2,10.1038/s41588-021-00962-4,10.1093/eurheartj/ehab466
LVEDV	7	RSPH6A	43	Yes	19:45812551:A:G	19	45812551	19:45812551	19:46315809	A	G	0.35603	0.0356485	0.00600993	3e-09	Multi-trait	19:46304400,19:45808162:C:T,19:45781076:T:G,19:45707107:T:G,19:45810500:G:C,19:46312077,19:46213416,19:45727528:C:T,19:46269076,19:45801142:G:A,19:45807637,19:45808819:G:A,19:45809087:C:T,19:46312345,19:45807637:A:C,19:46310895,19:45812551,19:45710158:A:G,19:46210365,19:45798198,19:45765818:G:A,19:46230786,19:45812551:A:G,19:46311420,19:46284334	19:45808819:G:A,19:45765818:G:A,19:45727528:C:T,19:46315809,19:45809087:C:T,19:45808162:C:T,19:45801142:G:A,19:45807637:A:C,19:45812551:A:G,19:45781076:T:G,19:45710158:A:G,19:45707107:T:G,19:46310895,19:45810500:G:C,19:46301456	FBXO46,RSPH6A,SIX5,DMPK	LVESV Indexed,LVESV,Right ventricular end systolic volume,ilamin,RA Max Indexed,LVEDV Indexed,RA Min Indexed,lvedv,Right ventricular end diastolic volume,Left ventricular end-systolic volume,laaef,descending aorta diameter,RVESV,RVESV Indexed	www.ncbi.nlm.nih.gov/pubmed/37126556,10.1038/s41467-020-15823-7,10.1038/s41588-022-01090-3,10.1038/s41588-022-01083-2,10.1038/s41588-021-00962-4,10.1093/eurheartj/ehab466
LVEDV	7	GSTTP2	45	Yes	22:23812924:G:C	22	23812924	22:23812924	22:24155111	G	C	0.20385	0.0563213	0.00738409	2.4e-14	Single-trait	22:23827009:G:C,22:23819530,22:24161717,22:23477343:C:T,22:24178279,22:23836092,22:24169196,22:23839465:A:G,22:23493905:G:A,22:24159307,22:23819530:C:T,22:23836092:G:A,22:24181652,22:23817120:A:T	22:23827009:G:C,22:24161717,22:24178279,22:23839465:A:G,22:23819530:C:T,22:23836092:G:A,22:23817120:A:T	SMARCB1,DERL3	LVconc,LVEDD,LVESV Indexed,LVESV,LVMVR,Left ventricular regional wall thickness,lvef,lvesvi,LVEF	www.ncbi.nlm.nih.gov/pubmed/37126556,www.ncbi.nlm.nih.gov/pubmed/35278270,10.1038/s41467-020-15823-7,10.1038/s41588-022-01090-3,10.1038/s41588-018-0047-6,10.1038/s41588-020-00762-2,https://doi.org/10.1038/s41467-023-43771-45,10.1161/CIRCULATIONAHA.119.041161
LVEDV	7	GSTTP2	45	Yes	22:23839465:A:G	22	23839465	22:23839465	22:24181652	A	G	0.175413	0.0575709	0.00755547	2.54e-14	Multi-trait	22:23827009:G:C,22:23819530,22:24161717,22:23477343:C:T,22:24178279,22:23836092,22:24169196,22:23839465:A:G,22:23493905:G:A,22:24159307,22:23819530:C:T,22:23836092:G:A,22:24181652,22:23817120:A:T	22:23827009:G:C,22:24161717,22:24178279,22:23839465:A:G,22:23819530:C:T,22:23836092:G:A,22:23817120:A:T	SMARCB1,DERL3	LVconc,LVEDD,LVESV Indexed,LVESV,LVMVR,Left ventricular regional wall thickness,lvef,lvesvi,LVEF	www.ncbi.nlm.nih.gov/pubmed/37126556,www.ncbi.nlm.nih.gov/pubmed/35278270,10.1038/s41467-020-15823-7,10.1038/s41588-022-01090-3,10.1038/s41588-018-0047-6,10.1038/s41588-020-00762-2,https://doi.org/10.1038/s41467-023-43771-45,10.1161/CIRCULATIONAHA.119.041161
LVESV	6	C1orf86	1	Yes	1:2212668:A:G	1	2212668	1:2212668	1:2144107	A	G	0.137632	-0.0636993	0.00886029	6.51e-13	Single-trait	1:2281229:A:G,1:2212668,1:2144107,1:2212668:A:G	1:2144107,1:2212668:A:G	C1orf86	lvef,Left ventricular end diastolic mass end diastolic volume ratio	www.ncbi.nlm.nih.gov/pubmed/37126556,10.1038/s41467-020-15823-7
LVESV	3	C1orf64	3	Yes	1:15993462:C:T	1	15993462	1:15993462	1:16319957	C	T	0.329105	-0.0568796	0.00621803	5.83e-20	Multi-trait	1:16031653:T:C,1:16340879,1:16018235:T:C,1:16143779,1:16344730,1:16011014:G:A,1:16021039,1:16021917,1:16014384:T:G,1:16039672,1:16337509,1:16021917:T:C,1:15817284:G:A,1:16348412,1:15694544:A:G,1:16013314:T:C,1:15695422:T:A,1:16339809,1:16021039:A:G,1:16347534,1:16353400,1:15713177:G:A,1:16011438:C:T,1:16026905:T:C,1:16337933,1:16358148	1:16021039:A:G,1:16031653:T:C,1:16347534,1:16014384:T:G,1:16021917:T:C,1:15817284:G:A,1:16018235:T:C,1:16348412,1:16013314:T:C,1:16011438:C:T,1:16026905:T:C,1:16366167,1:16011014:G:A	CLCNKA,SPEN,HSPB7,C1orf64	LVESV Indexed,LVESV,lvesv,lvedvi,RVEF,lvef,lvesvi,LVEF,RVESV Indexed	www.ncbi.nlm.nih.gov/pubmed/33495596,www.ncbi.nlm.nih.gov/pubmed/35278270,www.ncbi.nlm.nih.gov/pubmed/37126556,10.1038/s41467-020-15823-7,10.1038/s41588-022-01090-3,10.1038/s41588-022-01083-2,10.1038/s41588-020-00762-2
LVESV	4	HSPB7	3	Yes	1:16011979:T:C	1	16011979	1:16011979	1:16338474	T	C	0.327717	0.0653292	0.00624636	1.34e-25	Single-trait	1:16031653:T:C,1:16340879,1:16018235:T:C,1:16143779,1:16344730,1:16011014:G:A,1:16021039,1:16021917,1:16014384:T:G,1:16039672,1:16337509,1:16021917:T:C,1:15817284:G:A,1:16348412,1:15694544:A:G,1:16013314:T:C,1:15695422:T:A,1:16339809,1:16021039:A:G,1:16347534,1:16353400,1:15713177:G:A,1:16011438:C:T,1:16026905:T:C,1:16337933,1:16358148	1:16021039:A:G,1:16031653:T:C,1:16347534,1:16014384:T:G,1:16021917:T:C,1:15817284:G:A,1:16018235:T:C,1:16348412,1:16013314:T:C,1:16011438:C:T,1:16026905:T:C,1:16366167,1:16011014:G:A	CLCNKA,SPEN,HSPB7,C1orf64	LVESV Indexed,LVESV,lvesv,lvedvi,RVEF,lvef,lvesvi,LVEF,RVESV Indexed	www.ncbi.nlm.nih.gov/pubmed/33495596,www.ncbi.nlm.nih.gov/pubmed/35278270,www.ncbi.nlm.nih.gov/pubmed/37126556,10.1038/s41467-020-15823-7,10.1038/s41588-022-01090-3,10.1038/s41588-022-01083-2,10.1038/s41588-020-00762-2
LVESV	3	NOS1AP	46	Yes	1:162131308:T:C	1	162131308	1:162131308	1:162101098	T	C	0.372074	0.0356848	0.00614707	6.43e-09	Single-trait	1:162030688,1:162060898:C:G	1:162060898:C:G	NOS1AP	PC10	Unpublished
LVESV	9	OBSCN	5	Yes	1:228338964:T:C	1	228338964	1:228338964	1:228526665	T	C	0.476383	-0.0357246	0.00588814	1.3e-09	Single-trait	1:228425947:T:G,1:228369087,1:228363787:G:A,1:228181386:C:T,1:228425947,1:228551488,1:228369087:C:T,1:228238246:T:G,1:228556788,1:228613648	1:228425947:T:G,1:228363787:G:A,1:228369087:C:T,1:228613648,1:228556788	OBSCN	Right ventricular end systolic volume,RVEF,RVEDV,Right ventricular ejection fraction,RVESV Indexed	10.1038/s41588-022-01083-2,www.ncbi.nlm.nih.gov/pubmed/37126556,10.1038/s41588-022-01090-3
LVESV	8	PLEKHA3	6	Yes	2:178496842:T:C	2	178496842	2:178496842	2:179361569	T	C	0.18371	-0.0695634	0.00757724	4.29e-20	Multi-trait	2:178041544:A:G,2:178515369:A:G,2:178580212:C:T,2:178888518:C:T,2:178931994:C:G,2:178497940:GT:G,2:178976191,2:178625751,2:178516596:T:G,2:178693639,2:178767406,2:178693555:T:A,2:178805204:C:T,2:178784734:G:A,2:178906271,2:178758123:C:T,2:178649706:T:C,2:178894707,2:178693639:T:C,2:178666351:A:AATGT,2:178649706,2:178111464:C:A,2:178805204,2:178976191:C:A,2:178516988,2:178525015,2:178861398:G:A,2:…	2:179558366,2:178515369:A:G,2:178580212:C:T,2:179632133,2:179669931,2:178516596:T:G,2:179381715,2:178693555:T:A,2:178805204:C:T,2:179514433,2:178758123:C:T,2:178649706:T:C,2:179490478,2:178693639:T:C,2:178666351:A:AATGT,2:179389742,2:178861398:G:A,2:178625751:T:C,2:178807687:C:T	PLEKHA3,TTN,CCDC141	LVESV Indexed,LVMi,RA Max,Left ventricular end diastolic mass,LVEF,Shortaxis_length,RVSV Indexed,PC1,RVEDV/LVEDV Ratio,Right ventricular end diastolic volume,Left ventricular end-systolic volume,descending aorta diameter,RA FAC,RVESV Indexed,LVESV,svi,RVSV,RA Max Indexed,lvedvi,LVEDV Indexed,RA Min Indexed,LVED_shapePC08,Right ventricular stroke volume,Total LVM,LEVDV,Fractal dimension,lapef,Mitr…	10.1101/2022.07.20.22277861,10.1038/s41586-020-2635-8,10.1093/ehjdh/ztae060,https://doi.org/10.1038/s42256-024-00801-1,www.ncbi.nlm.nih.gov/pubmed/33495596,Unpublished,www.ncbi.nlm.nih.gov/pubmed/37126556,www.ncbi.nlm.nih.gov/pubmed/35278270,10.1038/s41467-020-15823-7,10.1038/s41588-022-01090-3,10.1038/s41588-022-01083-2,10.1172/jci.insight.146580,10.1038/s41588-021-00962-4,10.1038/s41588-020-007…
LVESV	12	TTN	6	Yes	2:178693555:T:A	2	178693555	2:178693555	2:179558282	T	A	0.189352	-0.0913988	0.00748109	2.51e-34	Single-trait	2:178515369:A:G,2:178580212:C:T,2:178888518:C:T,2:178931994:C:G,2:178497940:GT:G,2:178976191,2:178625751,2:178516596:T:G,2:178693639,2:178767406,2:178693555:T:A,2:178805204:C:T,2:178784734:G:A,2:178906271,2:178758123:C:T,2:178649706:T:C,2:178894707,2:178693639:T:C,2:178666351:A:AATGT,2:178649706,2:178805204,2:178976191:C:A,2:178516988,2:178525015,2:178861398:G:A,2:178934849:T:C,2:178860510:G:T,2:…	2:179558366,2:178515369:A:G,2:178580212:C:T,2:179632133,2:179669931,2:178516596:T:G,2:179381715,2:178693555:T:A,2:178805204:C:T,2:179514433,2:178758123:C:T,2:178649706:T:C,2:179490478,2:178693639:T:C,2:178666351:A:AATGT,2:179389742,2:178861398:G:A,2:178625751:T:C,2:178807687:C:T	PLEKHA3,TTN,CCDC141	LVESV Indexed,LVMi,RA Max,Left ventricular end diastolic mass,LVEF,Shortaxis_length,RVSV Indexed,PC1,RVEDV/LVEDV Ratio,Right ventricular end diastolic volume,Left ventricular end-systolic volume,descending aorta diameter,RA FAC,RVESV Indexed,LVESV,svi,RVSV,RA Max Indexed,lvedvi,LVEDV Indexed,RA Min Indexed,LVED_shapePC08,Right ventricular stroke volume,Total LVM,LEVDV,Fractal dimension,lapef,Mitr…	10.1101/2022.07.20.22277861,10.1038/s41586-020-2635-8,10.1093/ehjdh/ztae060,https://doi.org/10.1038/s42256-024-00801-1,www.ncbi.nlm.nih.gov/pubmed/33495596,Unpublished,www.ncbi.nlm.nih.gov/pubmed/37126556,www.ncbi.nlm.nih.gov/pubmed/35278270,10.1038/s41467-020-15823-7,10.1038/s41588-022-01090-3,10.1038/s41588-022-01083-2,10.1172/jci.insight.146580,10.1038/s41588-021-00962-4,10.1038/s41588-020-007…
LVESV	6	SPATS2L	8	Yes	2:200330879:C:T	2	200330879	2:200330879	2:201195602	C	T	0.418431	-0.0417274	0.00598977	3.25e-12	Single-trait	2:200333900:CATT:C	2:200333900:CATT:C	SPATS2L	lvesvi	10.1038/s41467-020-15823-7
LVESV	17	LSM3	10	Yes	3:14231260:A:G	3	14231260	3:14231260	3:14272760	A	G	0.338894	-0.0651407	0.00624653	1.84e-25	Single-trait	3:14211549:T:C,3:14250179:T:C,3:14335444:A:C,3:14208679:T:A,3:14306081,3:14232951:G:A,3:14291679,3:14272766,3:14231914:G:C,3:14273414,3:14274451,3:14265282,3:14218917:G:A,3:14280450,3:14213183:TGTGTGTGTGTGT:TGTGTGTGTGT,3:14250179,3:14264581:T:C,3:14243162:A:G,3:14223782:G:A,3:14253049,3:14260417,3:14284662,3:14254683,3:14376944,3:14231266:G:C,3:14238950:C:A	3:14231914:G:C,3:14296437,3:14218917:G:A,3:14250179:T:C,3:14294549,3:14306782,3:14232951:G:A,3:14231266:G:C,3:14264581:T:C,3:14243162:A:G,3:14238950:C:A,3:14291679	LSM3,SLC6A6,SLC6A,XPC	LVESV Indexed,Right ventricular end systolic volume,lvedvi,RVEDV Indexed,RVEF,Left ventricular end-systolic volume,RVEDV,Right ventricular ejection fraction,LVEF,LVEDV,RVESV	www.ncbi.nlm.nih.gov/pubmed/37126556,www.ncbi.nlm.nih.gov/pubmed/35278270,10.1038/s41467-020-15823-7,10.1038/s41588-022-01090-3,10.1038/s41588-022-01083-2
LVESV	17	LSM3	11	Yes	3:14249393:A:G	3	14249393	3:14249393	3:14290893	A	G	0.44454	-0.0502983	0.00594246	2.58e-17	Multi-trait	3:14211549:T:C,3:14250179:T:C,3:14335444:A:C,3:14208679:T:A,3:14306081,3:14232951:G:A,3:14291679,3:14272766,3:14231914:G:C,3:14273414,3:14274451,3:14265282,3:14218917:G:A,3:14280450,3:14213183:TGTGTGTGTGTGT:TGTGTGTGTGT,3:14250179,3:14264581:T:C,3:14243162:A:G,3:14223782:G:A,3:14253049,3:14260417,3:14284662,3:14254683,3:14376944,3:14231266:G:C,3:14238950:C:A	3:14231914:G:C,3:14296437,3:14218917:G:A,3:14250179:T:C,3:14294549,3:14306782,3:14232951:G:A,3:14231266:G:C,3:14264581:T:C,3:14243162:A:G,3:14291679	LSM3,SLC6A6,SLC6A,XPC	LVESV Indexed,Right ventricular end systolic volume,lvedvi,RVEDV Indexed,RVEF,Left ventricular end-systolic volume,RVEDV,Right ventricular ejection fraction,LVEF,LVEDV,RVESV	www.ncbi.nlm.nih.gov/pubmed/37126556,www.ncbi.nlm.nih.gov/pubmed/35278270,10.1038/s41467-020-15823-7,10.1038/s41588-022-01090-3,10.1038/s41588-022-01083-2
LVESV	6	PDZRN3	48	Yes	3:73524206:C:T	3	73524206	3:73524206	3:73573357	C	T	0.337597	-0.0370594	0.00627151	3.44e-09	Single-trait	3:73505771:T:A,3:73554922	3:73505771:T:A		Fractal dimension	10.1038/s41586-020-2635-8
LVESV	11	CMSS1	15	Yes	3:100149260:A:T	3	100149260	3:100149260	3:99868104	A	T	0.403534	-0.0348318	0.00597927	5.7e-09	Single-trait	3:100003720:G:C,3:100342296:A:C,3:99722564,3:100061140	3:99779984,3:100003720:G:C	FILIP1L	PA Root,Right ventricular end diastolic volume	www.ncbi.nlm.nih.gov/pubmed/37126556,10.1038/s41588-022-01090-3
LVESV	11	CMSS1	15	Yes	3:100151455:G:A	3	100151455	3:100151455	3:99870299	G	A	0.379336	-0.0362367	0.00604303	2.02e-09	Multi-trait	3:100003720:G:C,3:100342296:A:C,3:99722564,3:100061140	3:99779984,3:100003720:G:C	FILIP1L	PA Root,Right ventricular end diastolic volume	www.ncbi.nlm.nih.gov/pubmed/37126556,10.1038/s41588-022-01090-3
LVESV	3	KY	49	Yes	3:134701567:C:G	3	134701567	3:134701567	3:134420409	C	G	0.0669657	-0.0705047	0.0117843	2.19e-09	Single-trait	3:134725455:C:T,3:134736952:G:T,3:134455794,3:134444297	3:134725455:C:T,3:134736952:G:T	EPHB1	lvesv,RVESV	10.1038/s41467-020-15823-7,10.1038/s41588-022-01090-3
LVESV	3	KY	49	Yes	3:134704144:A:G	3	134704144	3:134704144	3:134422986	A	G	0.067036	-0.0672653	0.0117375	1e-08	Multi-trait	3:134725455:C:T,3:134736952:G:T,3:134455794,3:134444297	3:134725455:C:T,3:134736952:G:T	EPHB1	lvesv,RVESV	10.1038/s41467-020-15823-7,10.1038/s41588-022-01090-3
LVESV	12	MLF1	16	Yes	3:158598861:G:A	3	158598861	3:158598861	3:158316650	G	A	0.487654	0.0442386	0.00590049	6.51e-14	Single-trait	3:158621076:T:C,3:158569666:A:G,3:158580826,3:158580914,3:158528094:A:G,3:158568314:C:T,3:158863125:T:C,3:158338865,3:158286103,3:158287455,3:158245883,3:158863037:C:A	3:158569666:A:G,3:158528094:A:G,3:158568314:C:T,3:158298703,3:158056654,3:158298615	AK097794,RSRC1,MLF1	RVESV Indexed,Right ventricular end systolic volume,Right ventricular end diastolic volume,RVEDV,Right ventricular ejection fraction,PC4	Unpublished,10.1038/s41588-022-01083-2,www.ncbi.nlm.nih.gov/pubmed/37126556,10.1038/s41588-022-01090-3
LVESV	6	FNDC3B	17	Yes	3:172067378:G:C	3	172067378	3:172067378	3:171785168	G	C	0.405139	-0.0352319	0.00606886	6.42e-09	Single-trait	3:172082466:A:G,3:171760427,3:172042637:T:C,3:171800256	3:172082466:A:G,3:172042637:T:C	FNDC3B	lvesvi,LVMWT	10.1161/CIRCGEN.122.003719,10.1038/s41467-020-15823-7
LVESV	6	FNDC3B	17	Yes	3:172082466:A:G	3	172082466	3:172082466	3:171800256	A	G	0.404516	-0.0357739	0.00605322	3.42e-09	Multi-trait	3:172082466:A:G,3:171760427,3:172042637:T:C,3:171800256	3:172082466:A:G,3:172042637:T:C	FNDC3B	lvesvi,LVMWT	10.1161/CIRCGEN.122.003719,10.1038/s41467-020-15823-7
LVESV	4	PROM1	50	Yes	4:16034172:A:C	4	16034172	4:16034172	4:16035795	A	C	0.220544	0.0413725	0.00713266	6.61e-09	Single-trait	4:16032966,4:16031343:C:A	4:16034589		LVEF	www.ncbi.nlm.nih.gov/pubmed/37126556
LVESV	4	DNAJC18	18	Yes	5:139426616:T:G	5	139426616	5:139426616	5:138762305	T	G	0.273712	0.0454755	0.00664726	7.85e-12	Single-trait	5:139428118,5:139407567,5:139394348:T:C,5:139427640,5:139490602:C:A,5:139421136:A:G,5:139426616,5:139374341:G:A,5:139383136	5:138718825,5:139394348:T:C,5:138763807,5:139490602:C:A,5:138763329,5:139421136:A:G,5:139374341:G:A,5:138762305,5:138743256	PROB1,SLC23A1,TMEM173,DNAJC18	Right ventricular ejection fraction,RA Min,LVESV Indexed,Right ventricular end systolic volume,RVEF,Left ventricular end-systolic volume,lvef,LVEF	www.ncbi.nlm.nih.gov/pubmed/37126556,www.ncbi.nlm.nih.gov/pubmed/35278270,10.1038/s41467-020-15823-7,10.1038/s41588-022-01090-3,10.1038/s41588-022-01083-2
LVESV	4	YIPF5	51	Yes	5:144113156:T:C	5	144113156	5:144113156	5:143492721	T	C	0.412249	0.0328962	0.00601775	4.59e-08	Multi-trait	5:144139803:T:G,5:144123442:G:A,5:144143846:T:A	5:144139803:T:G,5:144123442:G:A,5:144143846:T:A	YIPF5	RVESV/LVESV Ratio,LVEF,RVEF/LVEF Ratio	10.1038/s41588-022-01090-3
LVESV	4	YIPF5	51	Yes	5:144128385:C:CT	5	144128385	5:144128385	5:143507950	C	CT	0.414522	0.0348759	0.00603665	7.59e-09	Single-trait	5:144139803:T:G,5:144123442:G:A,5:144143846:T:A	5:144139803:T:G,5:144123442:G:A,5:144143846:T:A	YIPF5	RVESV/LVESV Ratio,LVEF,RVEF/LVEF Ratio	10.1038/s41588-022-01090-3
LVESV	4	HCP5	19	Yes	6:31468092:C:T	6	31468092	6:31468092	6:31435869	C	T	0.137211	0.0473456	0.00855623	3.14e-08	Multi-trait	6:31114163:T:C,6:31377236:A:T,6:31228278,6:31345013,6:31342849,6:31344516:T:C,6:31081940,6:31127493:T:C,6:31414940:A:T,6:31375072:A:G,6:31260501:G:A,6:31095270,6:31312293,6:31382717	6:31260501:G:A,6:31312790,6:31414940:A:T	HLA-B,MICA,PSORS1C1,HLA-DRB5	Right ventricular peak ejection rate,Fractal dimension,PC1,lvedv,Prox PA, Diastole,descending aorta diameter,Left ventricular end diastolic mass end diastolic volume ratio	10.1038/s41586-020-2635-8,Unpublished,www.ncbi.nlm.nih.gov/pubmed/37126556,10.1038/s41467-020-15823-7,10.1038/s41588-022-01090-3,10.1038/s41588-021-00962-4
LVESV	8	CDKN1A	52	Yes	6:36678211:G:C	6	36678211	6:36678211	6:36645988	G	C	0.196919	-0.0464346	0.00740563	3.61e-10	Single-trait	6:36673769:C:A,6:36677426:T:C,6:36636080,6:36678211:G:C,6:36647680,6:36661176:G:A,6:36678191:G:C,6:36655602:G:A,6:37166858:AT:A,6:36679072:T:C,6:36645968,6:36647289,6:36678191,6:36655979,6:36645988,6:36645203,6:36646788,6:36710414:G:C,6:36688202:C:T,6:36668303:T:C,6:36679512:G:A,6:36680288,6:36623379,6:36641546,6:36646849,6:36712511:GCGTGCGTG:GCGTG,6:37134634,6:36679903:T:C,6:36628953,6:36625562,…	6:36661176:G:A,6:36673769:C:A,6:36678191:G:C,6:36655602:G:A,6:36677426:T:C,6:36648064,6:36679072:T:C,6:36668303:T:C,6:36679512:G:A,6:36645968,6:36678211:G:C,6:36679903:T:C,6:36679011:A:G,6:36623756,6:36657785:G:A	CDKN1A,PIM1	Prox PA, Systole,ascending aorta diameter,LVESV Indexed,LVEDSph,lvesv,T1,descending aorta diameter,Asc Aorta Diam,Prox PA, Diastole,RVEF/LVEF Ratio,Left ventricular regional wall thickness,Left ventricular end diastolic mass end diastolic volume ratio,Left ventricular end diastolic mass,LVEF,FS,straincirc,Total LVM	10.1038/s41588-023-01371-15,10.1093/ehjdh/ztae060,https://doi.org/10.1038/s42256-024-00801-1,10.1172/JCI84840,https://doi.org/10.1038/s41467-023-43771-18,www.ncbi.nlm.nih.gov/pubmed/37126556,10.1038/s41467-020-15823-7,10.1038/s41588-022-01090-3,10.1038/s41588-020-00762-2,10.1038/s41588-021-00962-4
LVESV	12	VEGFA	20	Yes	6:43789126:A:C	6	43789126	6:43789126	6:43756863	A	C	0.269765	-0.0412523	0.00674058	9.36e-10	Multi-trait	6:43756863,6:43759789,6:43789126:A:C,6:43792052:G:A	6:43789126:A:C,6:43792052:G:A	VEGFA	LVEDV Indexed,lvedv	10.1038/s41467-020-15823-7,10.1038/s41588-022-01090-3
LVESV	13	SLC35F1	21	Yes	6:118333857:T:C	6	118333857	6:118333857	6:118655020	T	C	0.478477	0.0414751	0.00590305	2.12e-12	Multi-trait	6:118332041:G:C,6:118333857:T:C,6:118458983:G:C,6:118363661,6:118236795:C:T,6:118557958,6:118358811:G:A,6:118042498:A:T,6:118555376:C:T,6:118702621,6:118690014,6:118382371:T:C,6:118680374,6:118333145:G:C,6:118559658,6:118025196:T:C,6:118346359:T:C,6:118578043,6:118256880:G:A,6:118381458:C:T,6:118653204,6:118346359,6:118679974,6:118654308,6:118238495:T:A,6:118655020,6:118672469:C:A,6:118667522,6:1…	6:118382371:T:C,6:118238495:T:A,6:118333857:T:C,6:118672469:C:A,6:118358811:G:A,6:118346359:T:C,6:118667522,6:118256880:G:A,6:118458983:G:C,6:118555376:C:T,6:118381458:C:T,6:118236795:C:T,6:118359211:C:T,6:118368851:A:C	PLN,SLC35F1	LVEDD,RA Min,LVSV,Sphericity_index,Fractal dimension,RVSV,Left ventricular end-diastolic volume,strainlong,LVEDV Indexed,RA Min Indexed,lvedv,Apex,LVEDV,Shortaxis_length,PC9,Left ventricular end diastolic mass end diastolic volume ratio	10.1101/2022.07.20.22277861,10.1038/s41586-020-2635-8,10.1093/ehjdh/ztae060,10.1001/jama.2009.978-a,Unpublished,www.ncbi.nlm.nih.gov/pubmed/37126556,10.1038/s41467-020-15823-7,10.1038/s41588-022-01090-3,10.1038/s41588-022-01083-2,10.1038/s41588-020-00762-2
LVESV	10	IGFBP3	22	Yes	7:46584639:A:G	7	46584639	7:46584639	7:46624237	A	G	0.405169	-0.0410015	0.0060494	1.22e-11	Single-trait	7:46597651:T:C,7:46620312,7:46580714:C:T,7:46637249,7:46569746:A:G,7:46609344	7:46597651:T:C,7:46580714:C:T,7:46569746:A:G	HMGN1P19,IGFBP3	Septal,LVEDV,LVM	10.1093/ehjdh/ztae060,https://doi.org/10.1038/s42256-024-00801-1,10.1038/s41588-022-01090-3
LVESV	6	CCDC136	23	Yes	7:128818595:C:A	7	128818595	7:128818595	7:128458649	C	A	0.111432	-0.0756008	0.00931279	4.74e-16	Single-trait	7:128829863,7:128846309:C:T,7:129190022:T:C,7:128832927:A:G,7:128454537,7:128472981,7:128486363,7:128472138,7:128814483:C:A,7:128832084:G:A	7:128846309:C:T,7:128832927:A:G,7:128814483:C:A,7:128469917,7:128832084:G:A	CCDC136,FLNC	LVESV Indexed,LVESV,Left ventricular end-systolic volume,lvef,LVEF	www.ncbi.nlm.nih.gov/pubmed/37126556,10.1038/s41467-020-15823-7,10.1038/s41588-022-01090-3
LVESV	7	FLNC	23	Yes	7:128858737:C:T	7	128858737	7:128858737	7:128498791	C	T	0.0983866	-0.0780978	0.00983916	2.06e-15	Multi-trait	7:128829863,7:128846309:C:T,7:129190022:T:C,7:128832927:A:G,7:128454537,7:128472981,7:128486363,7:128472138,7:128814483:C:A,7:128832084:G:A	7:128846309:C:T,7:128832927:A:G,7:128814483:C:A,7:128469917,7:128832084:G:A	CCDC136,FLNC	LVESV Indexed,LVESV,Left ventricular end-systolic volume,lvef,LVEF	www.ncbi.nlm.nih.gov/pubmed/37126556,10.1038/s41467-020-15823-7,10.1038/s41588-022-01090-3
LVESV	8	DEFB136	25	Yes	8:11941639:A:G	8	11941639	8:11941639	8:11799148	A	G	0.409029	-0.0391083	0.00600793	7.54e-11	Single-trait	8:11503752:C:G,8:11758992:T:C,8:11939921,8:11601509,8:11471739:C:T,8:11744000:G:C,8:11937453:T:C,8:11794962,8:11781668,8:11824758:C:T,8:11682267,8:11731524:G:A,8:11924159:C:T,8:12082412:A:C,8:11589033,8:11786925,8:11616501,8:11929416:C:T	8:11503752:C:G,8:11459018,8:11937453:T:C,8:11824758:C:T,8:11797430,8:11731524:G:A,8:11924159:C:T,8:10998630,8:10248962,8:10842659,8:11929416:C:T	DEFB136,FDFT1,BLK,FAM167A,GATA4	Asc Aorta Diam Indexed,Fractal dimension,PA Root Indexed,RVEF,lvef,LVEF,RA FAC,RVESV,straincirc	10.1038/s41586-020-2635-8,www.ncbi.nlm.nih.gov/pubmed/35278270,www.ncbi.nlm.nih.gov/pubmed/37126556,10.1038/s41467-020-15823-7,10.1038/s41588-022-01090-3,10.1038/s41588-020-00762-2
LVESV	10	MIR4662B	26	Yes	8:124847608:G:A	8	124847608	8:124847608	8:125859850	G	A	0.311385	-0.0702273	0.00639031	4.29e-28	Single-trait	8:124849132:C:T,8:124846279:G:A,8:124846297,8:124607159,8:124608614,8:124845117,8:124864202:A:G,8:124855592,8:124847608,8:124846296:GA:G,8:124847575:C:A,8:124847608:G:A,8:124845117:G:T	8:124849132:C:T,8:124846279:G:A,8:125867834,8:125859850,8:124864202:A:G,8:125857359,8:124846296:GA:G,8:124847575:C:A,8:124847608:G:A,8:124845117:G:T	MIR4662B,KLHL38,RN7SKP155,MTSS1	LVDD - diastolic internal dimension,LVEDD,Fractal dimension,DAdis,lvedvi,LVMVR,RVEF,Descending AoD,Asc Aorta Diam,Left ventricular regional wall thickness,Left ventricular end-systolic volume,Right ventricular ejection fraction,LVEF	10.1136/heartjnl-2021-BSCMR.9,10.1038/s41586-020-2635-8,https://doi.org/10.1038/s42256-024-00801-1,10.1172/JCI84840,www.ncbi.nlm.nih.gov/pubmed/37126556,www.ncbi.nlm.nih.gov/pubmed/35278270,10.1038/s41467-020-15823-7,10.1038/s41588-022-01090-3,10.1038/s41588-018-0047-6,10.1038/s41467-022-32219-x,10.1161/CIRCULATIONAHA.119.041161,https://doi.org/10.1038/s41467-023-43771-28
LVESV	1	LINC00964	26	Yes	8:124889613:T:C	8	124889613	8:124889613	8:125901855	T	C	0.273812	-0.0605806	0.00660146	4.44e-20	Multi-trait	8:124849132:C:T,8:124846279:G:A,8:124846297,8:124607159,8:124608614,8:124845117,8:124864202:A:G,8:124855592,8:124847608,8:124846296:GA:G,8:124847575:C:A,8:124847608:G:A,8:124845117:G:T	8:124849132:C:T,8:124846279:G:A,8:125867834,8:125859850,8:124864202:A:G,8:125857359,8:124846296:GA:G,8:124847575:C:A,8:124847608:G:A,8:124845117:G:T	MIR4662B,KLHL38,RN7SKP155,MTSS1	LVDD - diastolic internal dimension,LVEDD,Fractal dimension,DAdis,lvedvi,LVMVR,RVEF,Descending AoD,Asc Aorta Diam,Left ventricular regional wall thickness,Left ventricular end-systolic volume,Right ventricular ejection fraction,LVEF	10.1136/heartjnl-2021-BSCMR.9,10.1038/s41586-020-2635-8,https://doi.org/10.1038/s42256-024-00801-1,10.1172/JCI84840,www.ncbi.nlm.nih.gov/pubmed/37126556,www.ncbi.nlm.nih.gov/pubmed/35278270,10.1038/s41467-020-15823-7,10.1038/s41588-022-01090-3,10.1038/s41588-018-0047-6,10.1038/s41467-022-32219-x,10.1161/CIRCULATIONAHA.119.041161,https://doi.org/10.1038/s41467-023-43771-28
LVESV	15	BAG3	29	Yes	10:119674163:C:T	10	119674163	10:119674163	10:121433675	C	T	0.216862	-0.09876	0.0071507	2.18e-43	Single-trait	10:119656173,10:119659975:C:G,10:119552094:T:C,10:119665304,10:119656173:G:A,10:119919078,10:119667372,10:119548311,10:119610619:C:T,10:119619924:A:G,10:119670121:T:C,10:119588327:T:TTTTC	10:121678590,10:121415685,10:121426884,10:119659975:C:G,10:121424815,10:119656173:G:A,10:119610619:C:T,10:119619924:A:G,10:119670121:T:C	TIAL1,BAG3	Right ventricular end systolic volume,lvedvi,Mitral valve annulus size at left ventricular systole and diastole,PC1,LVEDV Indexed,RVEF,LVEF,LVEDV,Total LVM	10.1093/ehjdh/ztae060,Unpublished,www.ncbi.nlm.nih.gov/pubmed/37126556,www.ncbi.nlm.nih.gov/pubmed/35278270,10.1038/s41467-020-15823-7,10.1038/s41588-022-01090-3,10.1172/jci.insight.146583,www.ncbi.nlm.nih.gov/pubmed/32605384,10.1161/CIRCULATIONAHA.119.041161
LVESV	15	BAG3	29	Yes	10:119678699:G:T	10	119678699	10:119678699	10:121438211	G	T	0.1312	-0.0770671	0.00873598	1.13e-18	Multi-trait	10:119656173,10:119659975:C:G,10:119552094:T:C,10:119665304,10:119656173:G:A,10:119919078,10:119667372,10:119548311,10:119610619:C:T,10:119619924:A:G,10:119670121:T:C,10:119588327:T:TTTTC	10:121415685,10:121426884,10:119659975:C:G,10:121424815,10:119656173:G:A,10:119670121:T:C	TIAL1,BAG3	Right ventricular end systolic volume,lvedvi,Mitral valve annulus size at left ventricular systole and diastole,PC1,LVEDV Indexed,RVEF,LVEF,LVEDV,Total LVM	10.1093/ehjdh/ztae060,Unpublished,www.ncbi.nlm.nih.gov/pubmed/37126556,www.ncbi.nlm.nih.gov/pubmed/35278270,10.1038/s41467-020-15823-7,10.1038/s41588-022-01090-3,10.1172/jci.insight.146583,www.ncbi.nlm.nih.gov/pubmed/32605384,10.1161/CIRCULATIONAHA.119.041161
LVESV	9	LSP1	30	Yes	11:1871355:G:A	11	1871355	11:1871355	11:1892585	G	A	0.376988	0.0383685	0.00602518	1.91e-10	Multi-trait	11:1881538:G:A,11:1902768	11:1881538:G:A	LSP1	Total LVM	10.1093/ehjdh/ztae060
LVESV	5	SPON1	31	Yes	11:14050991:C:T	11	14050991	11:14050991	11:14072538	C	T	0.479236	-0.0396784	0.00589797	1.73e-11	Multi-trait	11:14048480,11:14054400:A:G,11:14047024:T:C,11:13979568:C:G,11:14001115,11:14068571,11:14026933:C:T,11:14042845:A:G,11:14075947,11:14009254:T:A,11:14064392,11:14030801	11:14054400:A:G,11:14047024:T:C,11:14026933:C:T,11:14042845:A:G,11:14022662,11:14052348	RRAS2	LVESV Indexed,Right ventricular end systolic volume,LVESV,lvesv,Left ventricular end-systolic volume,lvesvi	www.ncbi.nlm.nih.gov/pubmed/37126556,10.1038/s41467-020-15823-7,10.1038/s41588-022-01090-3
LVESV	5	SPON1	31	Yes	11:14056604:A:G	11	14056604	11:14056604	11:14078151	A	G	0.484336	-0.0403871	0.00591537	8.64e-12	Single-trait	11:14048480,11:14054400:A:G,11:14047024:T:C,11:13979568:C:G,11:14001115,11:14068571,11:14026933:C:T,11:14042845:A:G,11:14075947,11:14009254:T:A,11:14064392,11:14030801	11:14054400:A:G,11:14047024:T:C,11:14026933:C:T,11:14042845:A:G,11:14022662,11:14052348	RRAS2	LVESV Indexed,Right ventricular end systolic volume,LVESV,lvesv,Left ventricular end-systolic volume,lvesvi	www.ncbi.nlm.nih.gov/pubmed/37126556,10.1038/s41467-020-15823-7,10.1038/s41588-022-01090-3
LVESV	1	CSRP3	54	Yes	11:19184595:T:G	11	19184595	11:19184595	11:19206142	T	G	0.0764015	0.0613801	0.0112254	4.55e-08	Single-trait	11:19231167,11:19191179:T:A,11:19209620:T:C,11:19212726	11:19191179:T:A,11:19209620:T:C	CSRP3	lvef,lvesv	10.1038/s41467-020-15823-7
LVESV	2	SSPN	55	Yes	12:26195496:C:G	12	26195496	12:26195496	12:26348429	C	G	0.250119	0.0418839	0.0067697	6.13e-10	Single-trait	12:26348429,12:26195496:C:G	12:26195496:C:G	SSPN	lvef	10.1038/s41467-020-15823-7
LVESV	14	ATXN2	33	Yes	12:111466567:T:A	12	111466567	12:111466567	12:111904371	T	A	0.497624	0.0424099	0.00587874	5.43e-13	Single-trait	12:111932800,12:111535554,12:111446804:T:C,12:111472415:A:G,12:111494996:C:T,12:111910219,12:111621753:C:T,12:111795214:T:C,12:111466567,12:111469627:A:AC,12:111884608,12:111634620:A:G,12:111427245:C:G,12:111132148:C:G,12:111397891:C:T,12:111097750:A:C,12:111569952:C:T,12:111865049,12:111907431,12:111028763:T:A,12:111535554:A:G,12:111569952,12:111835695	12:112906415,12:112273499,12:111446804:T:C,12:111472415:A:G,12:111904371,12:111494996:C:T,12:111621753:C:T,12:111795214:T:C,12:111973358,12:112379717:T:A,12:112468611:A:G,12:111469627:A:AC,12:111634620:A:G,12:111427245:C:G,12:111569952:C:T,12:112172910:G:A,12:112699767:A:G,12:112007756,12:111535554:A:G	ALDH2,ATXN2,SH2B3,BRAP	LVDD - diastolic internal dimension,Right ventricular peak ejection rate,Asc Aorta Diam Indexed,LVSV,RVSV,Right ventricular end systolic volume,RVEDV Indexed,LVEDV Indexed,LVEDV,Left ventricular stroke volume,sv,Right ventricular end diastolic volume,descending aorta diameter,RVESV Indexed	10.1172/JCI84840,www.ncbi.nlm.nih.gov/pubmed/37126556,10.1038/s41467-020-15823-7,10.1038/s41588-022-01090-3,10.1038/s41588-022-01083-2,10.1038/s41588-021-00962-4,10.1038/s41588-020-00762-2,10.1161/CIRCULATIONAHA.119.041161
LVESV	14	ATXN2	33	Yes	12:111472415:A:G	12	111472415	12:111472415	12:111910219	A	G	0.496061	0.0450568	0.00584349	1.25e-14	Multi-trait	12:111932800,12:111535554,12:111446804:T:C,12:111472415:A:G,12:111494996:C:T,12:111910219,12:111621753:C:T,12:111795214:T:C,12:111466567,12:111469627:A:AC,12:111884608,12:111634620:A:G,12:111427245:C:G,12:111132148:C:G,12:111397891:C:T,12:111097750:A:C,12:111569952:C:T,12:111865049,12:111907431,12:111028763:T:A,12:111535554:A:G,12:111569952,12:111835695	12:112906415,12:112273499,12:111446804:T:C,12:111472415:A:G,12:111904371,12:111494996:C:T,12:111621753:C:T,12:111795214:T:C,12:111973358,12:112379717:T:A,12:112468611:A:G,12:111469627:A:AC,12:111634620:A:G,12:111427245:C:G,12:111569952:C:T,12:112172910:G:A,12:112699767:A:G,12:112007756,12:111535554:A:G	ALDH2,ATXN2,SH2B3,BRAP	LVDD - diastolic internal dimension,Right ventricular peak ejection rate,Asc Aorta Diam Indexed,LVSV,RVSV,Right ventricular end systolic volume,RVEDV Indexed,LVEDV Indexed,LVEDV,Left ventricular stroke volume,sv,Right ventricular end diastolic volume,descending aorta diameter,RVESV Indexed	10.1172/JCI84840,www.ncbi.nlm.nih.gov/pubmed/37126556,10.1038/s41467-020-15823-7,10.1038/s41588-022-01090-3,10.1038/s41588-022-01083-2,10.1038/s41588-021-00962-4,10.1038/s41588-020-00762-2,10.1161/CIRCULATIONAHA.119.041161
LVESV	5	PXN	56	Yes	12:120230731:G:A	12	120230731	12:120230731	12:120668534	G	A	0.0242296	0.107251	0.0191364	2.09e-08	Single-trait	12:120230731:G:A,12:120668534	12:120230731:G:A	PXN	LVESV Indexed	10.1038/s41588-022-01090-3
LVESV	8	LMF1	37	Yes	16:937520:C:T	16	937520	16:937520	16:987520	C	T	0.388269	-0.0483316	0.00608208	1.92e-15	Single-trait	16:1067895,16:988070,16:1017895:T:C,16:942961:T:G,16:851373:GGGG:GGG,16:938070:T:A,16:901373,16:992961,16:954834:T:C,16:1004834	16:938070:T:A,16:954834:T:C,16:951372,16:942961:T:G	LMF1,SOX8	LVESV Indexed,Asc Aorta Diam Indexed,lvef,lvesvi,Left ventricular end diastolic mass end diastolic volume ratio	www.ncbi.nlm.nih.gov/pubmed/37126556,10.1038/s41467-020-15823-7,10.1038/s41588-022-01090-3
LVESV	4	MYO1C	39	Yes	17:1469676:G:A	17	1469676	17:1469676	17:1372970	G	A	0.109876	-0.0529173	0.00940689	1.85e-08	Multi-trait	17:1470901,17:1399178,17:1306165,17:1392798:C:G,17:1567607:G:A,17:1470901:G:A,17:1296092,17:1402871:C:T,17:1495884:G:A,17:1372970,17:1374195,17:1469676:G:A	17:1392798:C:G,17:1470901:G:A,17:1402871:C:T,17:1302472,17:1469676:G:A	YWHAE,MYO1C	LVconc,LVESV Indexed,lvedvi,Left ventricular end-systolic volume,lvesvi,LVEF,Left ventricular end diastolic mass end diastolic volume ratio	10.1038/s41467-020-15823-7,www.ncbi.nlm.nih.gov/pubmed/37126556,10.1038/s41588-020-00762-2,10.1038/s41588-022-01090-3
LVESV	7	HLF	41	Yes	17:55296189:A:T	17	55296189	17:55296189	17:53373550	A	T	0.267831	-0.0467522	0.00666599	2.32e-12	Single-trait	17:55289205:G:T,17:55297249:T:C,17:55286939:T:C	17:55289205:G:T,17:55297249:T:C,17:55286939:T:C	HLF	lvesvi,LVESV Indexed,LVMWT	10.1161/CIRCGEN.122.003732,10.1038/s41467-020-15823-7,10.1038/s41588-022-01090-3
LVESV	7	HLF	41	Yes	17:55297249:T:C	17	55297249	17:55297249	17:53374610	T	C	0.283452	-0.0431288	0.00652669	3.89e-11	Multi-trait	17:55289205:G:T,17:55297249:T:C,17:55286939:T:C	17:55289205:G:T,17:55297249:T:C,17:55286939:T:C	HLF	lvesvi,LVESV Indexed,LVMWT	10.1161/CIRCGEN.122.003732,10.1038/s41467-020-15823-7,10.1038/s41588-022-01090-3
LVESV	4	PRKCA	58	Yes	17:66312355:T:C	17	66312355	17:66312355	17:64308473	T	C	0.422202	-0.0345878	0.00594989	6.13e-09	Multi-trait	17:66307675:C:T,17:66290376:A:G	17:66307675:C:T,17:66290376:A:G	PRKCA	lvesvi,LVESV Indexed	10.1038/s41467-020-15823-7,10.1038/s41588-022-01090-3
LVESV	4	PRKCA	58	Yes	17:66319735:CT:C	17	66319735	17:66319735	17:64315853	CT	C	0.423031	-0.0374122	0.00597118	3.72e-10	Single-trait	17:66307675:C:T,17:66290376:A:G	17:66307675:C:T,17:66290376:A:G	PRKCA	lvesvi,LVESV Indexed	10.1038/s41467-020-15823-7,10.1038/s41588-022-01090-3
LVESV	9	FHOD3	59	Yes	18:36639271:G:T	18	36639271	18:36639271	18:34219234	G	T	0.263682	-0.0468587	0.00668839	2.45e-12	Single-trait	18:36604896:T:C,18:36664211:G:T,18:36639813,18:36673782:C:T	18:36604896:T:C,18:36664211:G:T,18:34219777,18:36673782:C:T	FHOD3	RVEF,lvef,RVESV,Right ventricular ejection fraction	10.1038/s41588-022-01083-2,www.ncbi.nlm.nih.gov/pubmed/37126556,10.1038/s41467-020-15823-7
LVESV	4	NEDD4L	60	Yes	18:58289633:G:T	18	58289633	18:58289633	18:55956865	G	T	0.493265	-0.0380134	0.00592218	1.37e-10	Single-trait	18:58289633,18:58270972,18:58289633:G:T	18:55938204,18:58289633:G:T,18:55956865	NEDD4L	Left ventricular end-systolic volume,lvesvi,LVEF	www.ncbi.nlm.nih.gov/pubmed/37126556,10.1038/s41467-020-15823-7
LVESV	7	RSPH6A	43	Yes	19:45812551:A:G	19	45812551	19:45812551	19:46315809	A	G	0.356047	0.0387258	0.00613364	2.72e-10	Single-trait	19:46304400,19:45808162:C:T,19:45781076:T:G,19:45707107:T:G,19:45810500:G:C,19:46312077,19:46213416,19:45727528:C:T,19:46269076,19:45801142:G:A,19:45807637,19:45808819:G:A,19:45809087:C:T,19:46312345,19:45807637:A:C,19:46310895,19:45812551,19:45710158:A:G,19:46210365,19:45798198,19:45765818:G:A,19:46230786,19:45812551:A:G,19:46311420,19:46284334	19:45808819:G:A,19:45765818:G:A,19:45727528:C:T,19:46315809,19:45809087:C:T,19:45808162:C:T,19:45801142:G:A,19:45807637:A:C,19:45812551:A:G,19:45781076:T:G,19:45710158:A:G,19:45707107:T:G,19:46310895,19:45810500:G:C,19:46301456	FBXO46,RSPH6A,SIX5,DMPK	LVESV Indexed,LVESV,Right ventricular end systolic volume,ilamin,RA Max Indexed,LVEDV Indexed,RA Min Indexed,lvedv,Right ventricular end diastolic volume,Left ventricular end-systolic volume,laaef,descending aorta diameter,RVESV,RVESV Indexed	www.ncbi.nlm.nih.gov/pubmed/37126556,10.1038/s41467-020-15823-7,10.1038/s41588-022-01090-3,10.1038/s41588-022-01083-2,10.1038/s41588-021-00962-4,10.1093/eurheartj/ehab466
LVESV	1	GGT7	62	Yes	20:34862238:C:T	20	34862238	20:34862238	20:33450041	C	T	0.375053	-0.0357808	0.00605592	3.45e-09	Single-trait	20:34989186:C:G,20:34399881:T:C,20:34972369:G:A	20:34972369:G:A	ITCH,MYH7B	RVEDV,RVESV,T1	10.1038/s41588-023-01371-8,10.1038/s41588-022-01090-3
LVESV	7	GSTTP2	45	Yes	22:23806086:A:G	22	23806086	22:23806086	22:24148273	A	G	0.203836	0.0676615	0.00737075	4.32e-20	Multi-trait	22:23827009:G:C,22:23819530,22:24161717,22:23477343:C:T,22:24178279,22:23836092,22:24169196,22:23839465:A:G,22:23493905:G:A,22:24159307,22:23819530:C:T,22:23836092:G:A,22:24181652,22:23817120:A:T	22:23827009:G:C,22:24161717,22:24178279,22:23839465:A:G,22:23819530:C:T,22:23836092:G:A,22:23817120:A:T	SMARCB1,DERL3	LVconc,LVEDD,LVESV Indexed,LVESV,LVMVR,Left ventricular regional wall thickness,lvef,lvesvi,LVEF	www.ncbi.nlm.nih.gov/pubmed/37126556,www.ncbi.nlm.nih.gov/pubmed/35278270,10.1038/s41467-020-15823-7,10.1038/s41588-022-01090-3,10.1038/s41588-018-0047-6,10.1038/s41588-020-00762-2,https://doi.org/10.1038/s41467-023-43771-45,10.1161/CIRCULATIONAHA.119.041161
LVESV	7	GSTTP2	45	Yes	22:23827009:G:C	22	23827009	22:23827009	22:24169196	G	C	0.193901	0.0706955	0.00752897	6.01e-21	Single-trait	22:23827009:G:C,22:23819530,22:24161717,22:23477343:C:T,22:24178279,22:23836092,22:24169196,22:23839465:A:G,22:23493905:G:A,22:24159307,22:23819530:C:T,22:23836092:G:A,22:24181652,22:23817120:A:T	22:23827009:G:C,22:24161717,22:24178279,22:23839465:A:G,22:23819530:C:T,22:23836092:G:A,22:23817120:A:T	SMARCB1,DERL3	LVconc,LVEDD,LVESV Indexed,LVESV,LVMVR,Left ventricular regional wall thickness,lvef,lvesvi,LVEF	www.ncbi.nlm.nih.gov/pubmed/37126556,www.ncbi.nlm.nih.gov/pubmed/35278270,10.1038/s41467-020-15823-7,10.1038/s41588-022-01090-3,10.1038/s41588-018-0047-6,10.1038/s41588-020-00762-2,https://doi.org/10.1038/s41467-023-43771-45,10.1161/CIRCULATIONAHA.119.041161
LVSV	13	SLC35F1	21	Yes	6:118333857:T:C	6	118333857	6:118333857	6:118655020	T	C	0.478459	0.0456131	0.00596523	2.07e-14	Single-trait	6:118332041:G:C,6:118333857:T:C,6:118458983:G:C,6:118363661,6:118236795:C:T,6:118557958,6:118358811:G:A,6:118042498:A:T,6:118555376:C:T,6:118702621,6:118690014,6:118382371:T:C,6:118680374,6:118333145:G:C,6:118559658,6:118025196:T:C,6:118346359:T:C,6:118578043,6:118256880:G:A,6:118381458:C:T,6:118653204,6:118346359,6:118679974,6:118654308,6:118238495:T:A,6:118655020,6:118672469:C:A,6:118667522,6:1…	6:118382371:T:C,6:118238495:T:A,6:118333857:T:C,6:118672469:C:A,6:118358811:G:A,6:118346359:T:C,6:118667522,6:118256880:G:A,6:118458983:G:C,6:118555376:C:T,6:118381458:C:T,6:118236795:C:T,6:118359211:C:T,6:118368851:A:C	PLN,SLC35F1	LVEDD,RA Min,LVSV,Sphericity_index,Fractal dimension,RVSV,Left ventricular end-diastolic volume,strainlong,LVEDV Indexed,RA Min Indexed,lvedv,Apex,LVEDV,Shortaxis_length,PC9,Left ventricular end diastolic mass end diastolic volume ratio	10.1101/2022.07.20.22277861,10.1038/s41586-020-2635-8,10.1093/ehjdh/ztae060,10.1001/jama.2009.978-a,Unpublished,www.ncbi.nlm.nih.gov/pubmed/37126556,10.1038/s41467-020-15823-7,10.1038/s41588-022-01090-3,10.1038/s41588-022-01083-2,10.1038/s41588-020-00762-2
LVSV_BSA	13	SLC35F1	21	Yes	6:118238495:T:A	6	118238495	6:118238495	6:118559658	T	A	0.465618	-0.0451233	0.00598409	4.68e-14	Single-trait	6:118332041:G:C,6:118333857:T:C,6:118458983:G:C,6:118363661,6:118236795:C:T,6:118557958,6:118358811:G:A,6:118042498:A:T,6:118555376:C:T,6:118702621,6:118690014,6:118382371:T:C,6:118680374,6:118333145:G:C,6:118559658,6:118025196:T:C,6:118346359:T:C,6:118578043,6:118256880:G:A,6:118381458:C:T,6:118653204,6:118346359,6:118679974,6:118654308,6:118238495:T:A,6:118655020,6:118672469:C:A,6:118667522,6:1…	6:118382371:T:C,6:118238495:T:A,6:118333857:T:C,6:118672469:C:A,6:118358811:G:A,6:118346359:T:C,6:118667522,6:118256880:G:A,6:118458983:G:C,6:118555376:C:T,6:118381458:C:T,6:118236795:C:T,6:118359211:C:T,6:118368851:A:C	PLN,SLC35F1	LVEDD,RA Min,LVSV,Sphericity_index,Fractal dimension,RVSV,Left ventricular end-diastolic volume,strainlong,LVEDV Indexed,RA Min Indexed,lvedv,Apex,LVEDV,Shortaxis_length,PC9,Left ventricular end diastolic mass end diastolic volume ratio	10.1101/2022.07.20.22277861,10.1038/s41586-020-2635-8,10.1093/ehjdh/ztae060,10.1001/jama.2009.978-a,Unpublished,www.ncbi.nlm.nih.gov/pubmed/37126556,10.1038/s41467-020-15823-7,10.1038/s41588-022-01090-3,10.1038/s41588-022-01083-2,10.1038/s41588-020-00762-2
LVSV	5	RPRML	40	Yes	17:47014404:A:G	17	47014404	17:47014404	17:45091770	A	G	0.133604	0.0472076	0.00818178	7.93e-09	Multi-trait	17:46935905,17:47203436:T:G,17:46927729:C:T,17:46935905:T:C,17:47512903:A:G,17:46785247:A:G,17:47166708:T:C,17:47019591:G:C,17:46715917,17:47014404:A:G,17:47060667:A:G,17:46969002:C:A,17:47051396:T:C	17:47203436:T:G,17:46927729:C:T,17:46935905:T:C,17:47019591:G:C,17:47166708:T:C,17:45013271,17:47014404:A:G,17:47060667:A:G,17:46969002:C:A,17:47051396:T:C	CDC27,GOSR2,MYL4,WNT3	Fractal dimension,Prox PA, Diastole Indexed,RA Max Indexed,Prox PA, Systole Indexed,Mitral valve annulus size at left ventricular systole and diastole,PC2,PC1,Prox PA, Diastole,Right ventricular end diastolic volume,RVEDV,Left ventricular end diastolic mass end diastolic volume ratio,Total LVM	10.1172/jci.insight.146584,10.1038/s41586-020-2635-8,10.1093/ehjdh/ztae060,Unpublished,www.ncbi.nlm.nih.gov/pubmed/37126556,10.1038/s41588-022-01090-3,10.1038/s41588-022-01083-2
LVSV_BSA	5	RPRML	40	Yes	17:47014404:A:G	17	47014404	17:47014404	17:45091770	A	G	0.133604	0.0471659	0.00815579	7.33e-09	Multi-trait	17:46935905,17:47203436:T:G,17:46927729:C:T,17:46935905:T:C,17:47512903:A:G,17:46785247:A:G,17:47166708:T:C,17:47019591:G:C,17:46715917,17:47014404:A:G,17:47060667:A:G,17:46969002:C:A,17:47051396:T:C	17:47203436:T:G,17:46927729:C:T,17:46935905:T:C,17:47019591:G:C,17:47166708:T:C,17:45013271,17:47014404:A:G,17:47060667:A:G,17:46969002:C:A,17:47051396:T:C	CDC27,GOSR2,MYL4,WNT3	Fractal dimension,Prox PA, Diastole Indexed,RA Max Indexed,Prox PA, Systole Indexed,Mitral valve annulus size at left ventricular systole and diastole,PC2,PC1,Prox PA, Diastole,Right ventricular end diastolic volume,RVEDV,Left ventricular end diastolic mass end diastolic volume ratio,Total LVM	10.1172/jci.insight.146584,10.1038/s41586-020-2635-8,10.1093/ehjdh/ztae060,Unpublished,www.ncbi.nlm.nih.gov/pubmed/37126556,10.1038/s41588-022-01090-3,10.1038/s41588-022-01083-2
LVSV	1	PRKAG1	68	No	12:49008610:G:C	12	49008610	12:49008610	12:49402393	G	C	0.355514	0.0339563	0.00619182	4.16e-08	Single-trait
LVSV	8	PLEKHA3	6	Yes	2:178496478:C:A	2	178496478	2:178496478	2:179361205	C	A	0.172911	-0.0454867	0.00735921	6.37e-10	Multi-trait	2:178041544:A:G,2:178515369:A:G,2:178580212:C:T,2:178888518:C:T,2:178931994:C:G,2:178497940:GT:G,2:178976191,2:178625751,2:178516596:T:G,2:178693639,2:178767406,2:178693555:T:A,2:178805204:C:T,2:178784734:G:A,2:178906271,2:178758123:C:T,2:178649706:T:C,2:178894707,2:178693639:T:C,2:178666351:A:AATGT,2:178649706,2:178111464:C:A,2:178805204,2:178976191:C:A,2:178516988,2:178525015,2:178861398:G:A,2:…	2:179558366,2:178515369:A:G,2:178580212:C:T,2:179632133,2:179669931,2:178516596:T:G,2:179381715,2:178693555:T:A,2:178805204:C:T,2:179514433,2:178758123:C:T,2:178649706:T:C,2:179490478,2:178693639:T:C,2:178666351:A:AATGT,2:179389742,2:178861398:G:A,2:178625751:T:C,2:178807687:C:T	PLEKHA3,TTN,CCDC141	LVESV Indexed,LVMi,RA Max,Left ventricular end diastolic mass,LVEF,Shortaxis_length,RVSV Indexed,PC1,RVEDV/LVEDV Ratio,Right ventricular end diastolic volume,Left ventricular end-systolic volume,descending aorta diameter,RA FAC,RVESV Indexed,LVESV,svi,RVSV,RA Max Indexed,lvedvi,LVEDV Indexed,RA Min Indexed,LVED_shapePC08,Right ventricular stroke volume,Total LVM,LEVDV,Fractal dimension,lapef,Mitr…	10.1101/2022.07.20.22277861,10.1038/s41586-020-2635-8,10.1093/ehjdh/ztae060,https://doi.org/10.1038/s42256-024-00801-1,www.ncbi.nlm.nih.gov/pubmed/33495596,Unpublished,www.ncbi.nlm.nih.gov/pubmed/37126556,www.ncbi.nlm.nih.gov/pubmed/35278270,10.1038/s41467-020-15823-7,10.1038/s41588-022-01090-3,10.1038/s41588-022-01083-2,10.1172/jci.insight.146580,10.1038/s41588-021-00962-4,10.1038/s41588-020-007…
LVSV	5	NOS3	66	Yes	7:150993088:C:T	7	150993088	7:150993088	7:150690176	C	T	0.082854	-0.0613298	0.0108155	1.42e-08	Single-trait	7:150690176,7:150993088:C:T,7:151296002:C:T,7:150993088	7:150690176,7:150993088:C:T	NOS3	lvedv,Right ventricular end diastolic volume	www.ncbi.nlm.nih.gov/pubmed/37126556,10.1038/s41467-020-15823-7
LVSV	10	MYH6	35	Yes	14:23394593:G:T	14	23394593	14:23394593	14:23863802	G	T	0.228685	-0.0406006	0.0066507	1.03e-09	Multi-trait	14:23397504:A:G,14:23861811,14:23392602:A:G,14:23865885,14:23864804,14:23395595:T:C,14:23869029,14:23396676:G:A,14:23399820:A:G,14:23866713	14:23397504:A:G,14:23392602:A:G,14:23395595:T:C,14:23396676:G:A,14:23399820:A:G	MYH6	LVSV Indexed,svi,PC3,descending aorta diameter,RA FAC	Unpublished,10.1038/s41467-020-15823-7,10.1038/s41588-021-00962-4,10.1038/s41588-022-01090-3
LVSV_BSA	10	MYH6	35	Yes	14:23399567:T:C	14	23399567	14:23399567	14:23868776	T	C	0.344616	-0.0355088	0.00584918	1.27e-09	Multi-trait	14:23397504:A:G,14:23861811,14:23392602:A:G,14:23865885,14:23864804,14:23395595:T:C,14:23869029,14:23396676:G:A,14:23399820:A:G,14:23866713	14:23397504:A:G,14:23392602:A:G,14:23395595:T:C,14:23396676:G:A,14:23399820:A:G	MYH6	LVSV Indexed,svi,PC3,descending aorta diameter,RA FAC	Unpublished,10.1038/s41467-020-15823-7,10.1038/s41588-021-00962-4,10.1038/s41588-022-01090-3
LVSV	10	MYH6	35	Yes	14:23395595:T:C	14	23395595	14:23395595	14:23864804	T	C	0.357006	-0.0499213	0.00616534	5.63e-16	Single-trait	14:23397504:A:G,14:23861811,14:23392602:A:G,14:23865885,14:23864804,14:23395595:T:C,14:23869029,14:23396676:G:A,14:23399820:A:G,14:23866713	14:23397504:A:G,14:23392602:A:G,14:23395595:T:C,14:23396676:G:A,14:23399820:A:G	MYH6	LVSV Indexed,svi,PC3,descending aorta diameter,RA FAC	Unpublished,10.1038/s41467-020-15823-7,10.1038/s41588-021-00962-4,10.1038/s41588-022-01090-3
LVSV_BSA	10	MYH6	35	Yes	14:23395595:T:C	14	23395595	14:23395595	14:23864804	T	C	0.357006	-0.0493388	0.00616969	1.28e-15	Single-trait	14:23397504:A:G,14:23861811,14:23392602:A:G,14:23865885,14:23864804,14:23395595:T:C,14:23869029,14:23396676:G:A,14:23399820:A:G,14:23866713	14:23397504:A:G,14:23392602:A:G,14:23395595:T:C,14:23396676:G:A,14:23399820:A:G	MYH6	LVSV Indexed,svi,PC3,descending aorta diameter,RA FAC	Unpublished,10.1038/s41467-020-15823-7,10.1038/s41588-021-00962-4,10.1038/s41588-022-01090-3
LVSV_BSA	1	MAPKAPK5-AS1	33	Yes	12:111835695:C:T	12	111835695	12:111835695	12:112273499	C	T	0.410246	-0.0352673	0.00564048	4.04e-10	Multi-trait	12:111932800,12:111535554,12:112059557,12:111446804:T:C,12:112233018,12:111472415:A:G,12:112072424,12:111494996:C:T,12:111910219,12:111621753:C:T,12:111795214:T:C,12:111973358,12:111466567,12:111469627:A:AC,12:111884608,12:111634620:A:G,12:111427245:C:G,12:111397891:C:T,12:111569952:C:T,12:112172910:G:A,12:111865049,12:111907431,12:112030807:A:G,12:112007756,12:111535554:A:G,12:111569952,12:11183…	12:112906415,12:112273499,12:111446804:T:C,12:111472415:A:G,12:111904371,12:111494996:C:T,12:111621753:C:T,12:111795214:T:C,12:111973358,12:112379717:T:A,12:112468611:A:G,12:111469627:A:AC,12:111634620:A:G,12:111427245:C:G,12:111569952:C:T,12:112172910:G:A,12:112699767:A:G,12:112007756,12:111535554:A:G	ATXN2,SH2B3,HECTD4,ALDH2,BRAP	LVDD - diastolic internal dimension,Right ventricular peak ejection rate,Asc Aorta Diam Indexed,LVSV,RVSV,Right ventricular end systolic volume,RVEDV Indexed,LVEDV Indexed,LVEDV,Left ventricular stroke volume,sv,Right ventricular end diastolic volume,descending aorta diameter,RVESV Indexed	10.1172/JCI84840,www.ncbi.nlm.nih.gov/pubmed/37126556,10.1038/s41467-020-15823-7,10.1038/s41588-022-01090-3,10.1038/s41588-022-01083-2,10.1038/s41588-021-00962-4,10.1038/s41588-020-00762-2,10.1161/CIRCULATIONAHA.119.041161
LVSV	9	LSP1	30	Yes	11:1865838:T:G	11	1865838	11:1865838	11:1887068	T	G	0.379083	0.0349867	0.00579644	1.58e-09	Multi-trait	11:1881538:G:A,11:1902768	11:1881538:G:A	LSP1	Total LVM	10.1093/ehjdh/ztae060
LVSV_BSA	9	LSP1	30	Yes	11:1865838:T:G	11	1865838	11:1865838	11:1887068	T	G	0.379083	0.0326948	0.0057779	1.53e-08	Multi-trait	11:1881538:G:A,11:1902768	11:1881538:G:A	LSP1	Total LVM	10.1093/ehjdh/ztae060
LVSV	17	LSM3	10	Yes	3:14254937:G:T	3	14254937	3:14254937	3:14296437	G	T	0.33071	-0.0359924	0.00595102	1.47e-09	Multi-trait	3:14211549:T:C,3:14250179:T:C,3:14335444:A:C,3:14208679:T:A,3:14306081,3:14232951:G:A,3:14291679,3:14272766,3:14231914:G:C,3:14273414,3:14274451,3:14265282,3:14218917:G:A,3:14280450,3:14213183:TGTGTGTGTGTGT:TGTGTGTGTGT,3:14250179,3:14264581:T:C,3:14243162:A:G,3:14223782:G:A,3:14253049,3:14260417,3:14284662,3:14254683,3:14376944,3:14231266:G:C,3:14238950:C:A	3:14231914:G:C,3:14296437,3:14218917:G:A,3:14250179:T:C,3:14294549,3:14306782,3:14232951:G:A,3:14231266:G:C,3:14264581:T:C,3:14243162:A:G,3:14238950:C:A,3:14291679	LSM3,SLC6A6,SLC6A,XPC	LVESV Indexed,Right ventricular end systolic volume,lvedvi,RVEDV Indexed,RVEF,Left ventricular end-systolic volume,RVEDV,Right ventricular ejection fraction,LVEF,LVEDV,RVESV	www.ncbi.nlm.nih.gov/pubmed/37126556,www.ncbi.nlm.nih.gov/pubmed/35278270,10.1038/s41467-020-15823-7,10.1038/s41588-022-01090-3,10.1038/s41588-022-01083-2
LVSV_BSA	17	LSM3	10	Yes	3:14265282:G:T	3	14265282	3:14265282	3:14306782	G	T	0.328988	-0.0375773	0.00595392	2.77e-10	Multi-trait	3:14211549:T:C,3:14250179:T:C,3:14335444:A:C,3:14208679:T:A,3:14306081,3:14232951:G:A,3:14291679,3:14272766,3:14231914:G:C,3:14273414,3:14274451,3:14265282,3:14218917:G:A,3:14280450,3:14213183:TGTGTGTGTGTGT:TGTGTGTGTGT,3:14250179,3:14264581:T:C,3:14243162:A:G,3:14223782:G:A,3:14253049,3:14260417,3:14284662,3:14254683,3:14376944,3:14231266:G:C,3:14238950:C:A	3:14231914:G:C,3:14296437,3:14218917:G:A,3:14250179:T:C,3:14294549,3:14306782,3:14232951:G:A,3:14231266:G:C,3:14264581:T:C,3:14243162:A:G,3:14238950:C:A,3:14291679	LSM3,SLC6A6,SLC6A,XPC	LVESV Indexed,Right ventricular end systolic volume,lvedvi,RVEDV Indexed,RVEF,Left ventricular end-systolic volume,RVEDV,Right ventricular ejection fraction,LVEF,LVEDV,RVESV	www.ncbi.nlm.nih.gov/pubmed/37126556,www.ncbi.nlm.nih.gov/pubmed/35278270,10.1038/s41467-020-15823-7,10.1038/s41588-022-01090-3,10.1038/s41588-022-01083-2
LVSV	8	LMF1	37	Yes	16:963537:A:G	16	963537	16:963537	16:1013537	A	G	0.378617	-0.0327004	0.00575065	1.3e-08	Multi-trait	16:1067895,16:988070,16:1017895:T:C,16:942961:T:G,16:851373:GGGG:GGG,16:938070:T:A,16:901373,16:992961,16:954834:T:C,16:1004834	16:938070:T:A,16:954834:T:C,16:951372,16:942961:T:G	LMF1,SOX8	LVESV Indexed,Asc Aorta Diam Indexed,lvef,lvesvi,Left ventricular end diastolic mass end diastolic volume ratio	www.ncbi.nlm.nih.gov/pubmed/37126556,10.1038/s41467-020-15823-7,10.1038/s41588-022-01090-3
LVSV_BSA	8	LMF1	37	Yes	16:963537:A:G	16	963537	16:963537	16:1013537	A	G	0.378617	-0.0318704	0.0057313	2.69e-08	Multi-trait	16:1067895,16:988070,16:1017895:T:C,16:942961:T:G,16:851373:GGGG:GGG,16:938070:T:A,16:901373,16:992961,16:954834:T:C,16:1004834	16:938070:T:A,16:954834:T:C,16:951372,16:942961:T:G	LMF1,SOX8	LVESV Indexed,Asc Aorta Diam Indexed,lvef,lvesvi,Left ventricular end diastolic mass end diastolic volume ratio	www.ncbi.nlm.nih.gov/pubmed/37126556,10.1038/s41467-020-15823-7,10.1038/s41588-022-01090-3
LVSV_BSA	7	LINC00477	32	No	12:24626557:G:T	12	24626557	12:24626557	12:24779491	G	T	0.17663	0.0398376	0.00729685	4.77e-08	Multi-trait
LVSV	7	LINC00477	32	No	12:24635405:G:A	12	24635405	12:24635405	12:24788339	G	A	0.149094	0.0602633	0.00829915	3.83e-13	Single-trait
LVSV_BSA	7	LINC00477	32	No	12:24635405:G:A	12	24635405	12:24635405	12:24788339	G	A	0.149094	0.0607013	0.00830452	2.68e-13	Single-trait
LVSV	8	KLRG2	24	No	7:139447814:G:A	7	139447814	7:139447814	7:139132560	G	A	0.221709	0.037367	0.00673798	2.93e-08	Multi-trait
LVSV	5	KLHDC8B	13	No	3:49176633:G:A	3	49176633	3:49176633	3:49214066	G	A	0.222304	-0.0389288	0.00669656	6.13e-09	Multi-trait
LVSV	6	KIAA1755	71	Yes	20:38220605:C:T	20	38220605	20:38220605	20:36849007	C	T	0.458455	0.0392248	0.00598624	5.66e-11	Single-trait	20:38220686	20:36849088		Right ventricular stroke volume	www.ncbi.nlm.nih.gov/pubmed/37126556
LVSV_BSA	6	KIAA1755	71	Yes	20:38220605:C:T	20	38220605	20:38220605	20:36849007	C	T	0.458455	0.0392404	0.00599025	5.73e-11	Single-trait	20:38220686	20:36849088		Right ventricular stroke volume	www.ncbi.nlm.nih.gov/pubmed/37126556
LVSV	4	HLA-B	19	Yes	6:31344981:C:T	6	31344981	6:31344981	6:31312758	C	T	0.17559	0.042869	0.00730698	4.44e-09	Multi-trait	6:31114163:T:C,6:31377236:A:T,6:31228278,6:31345013,6:31342849,6:31344516:T:C,6:31081940,6:31127493:T:C,6:31414940:A:T,6:31375072:A:G,6:31260501:G:A,6:31095270,6:31312293,6:31382717	6:31114163:T:C,6:31344516:T:C,6:31127493:T:C,6:31312790,6:31310626,6:31260501:G:A	HLA-B,MICA,PSORS1C1,HLA-DRB5	Right ventricular peak ejection rate,Fractal dimension,PC1,lvedv,Prox PA, Diastole,descending aorta diameter,Left ventricular end diastolic mass end diastolic volume ratio	10.1038/s41586-020-2635-8,Unpublished,www.ncbi.nlm.nih.gov/pubmed/37126556,10.1038/s41467-020-15823-7,10.1038/s41588-022-01090-3,10.1038/s41588-021-00962-4
LVSV_BSA	4	HCP5	19	Yes	6:31468092:C:T	6	31468092	6:31468092	6:31435869	C	T	0.137207	0.044289	0.00810145	4.58e-08	Multi-trait	6:31114163:T:C,6:31377236:A:T,6:31228278,6:31345013,6:31342849,6:31344516:T:C,6:31081940,6:31127493:T:C,6:31414940:A:T,6:31375072:A:G,6:31260501:G:A,6:31095270,6:31312293,6:31382717	6:31260501:G:A,6:31312790,6:31414940:A:T	HLA-B,MICA,PSORS1C1,HLA-DRB5	Right ventricular peak ejection rate,Fractal dimension,PC1,lvedv,Prox PA, Diastole,descending aorta diameter,Left ventricular end diastolic mass end diastolic volume ratio	10.1038/s41586-020-2635-8,Unpublished,www.ncbi.nlm.nih.gov/pubmed/37126556,10.1038/s41467-020-15823-7,10.1038/s41588-022-01090-3,10.1038/s41588-021-00962-4
LVEF	6	C1orf86	1	Yes	1:2212668:A:G	1	2212668	1:2212668	1:2144107	A	G	0.137637	0.0622555	0.00875087	1.13e-12	Multi-trait	1:2281229:A:G,1:2212668,1:2144107,1:2212668:A:G	1:2144107,1:2212668:A:G	C1orf86	lvef,Left ventricular end diastolic mass end diastolic volume ratio	www.ncbi.nlm.nih.gov/pubmed/37126556,10.1038/s41467-020-15823-7
LVEF	3	RNF207	72	Yes	1:6203732:A:G	1	6203732	1:6203732	1:6263792	A	G	0.397937	-0.037944	0.00603533	3.24e-10	Multi-trait	1:6248182,1:6212077:A:G,1:6188122:C:T,1:6272137	1:6212077:A:G,1:6188122:C:T	RPL22,RNF207	lvesvi,lvesv	10.1038/s41467-020-15823-7
LVEF	3	RNF207	72	Yes	1:6205478:CT:C	1	6205478	1:6205478	1:6265538	CT	C	0.247702	-0.041113	0.00698224	3.9e-09	Single-trait	1:6248182,1:6212077:A:G,1:6188122:C:T,1:6272137	1:6212077:A:G,1:6188122:C:T	RPL22,RNF207	lvesvi,lvesv	10.1038/s41467-020-15823-7
LVEF	3	C1orf64	3	Yes	1:15993462:C:T	1	15993462	1:15993462	1:16319957	C	T	0.329108	0.0554206	0.00615923	2.3e-19	Multi-trait	1:16031653:T:C,1:16340879,1:16018235:T:C,1:16143779,1:16344730,1:16011014:G:A,1:16021039,1:16021917,1:16014384:T:G,1:16039672,1:16337509,1:16021917:T:C,1:15817284:G:A,1:16348412,1:15694544:A:G,1:16013314:T:C,1:15695422:T:A,1:16339809,1:16021039:A:G,1:16347534,1:16353400,1:15713177:G:A,1:16011438:C:T,1:16026905:T:C,1:16337933,1:16358148	1:16021039:A:G,1:16031653:T:C,1:16347534,1:16014384:T:G,1:16021917:T:C,1:15817284:G:A,1:16018235:T:C,1:16348412,1:16013314:T:C,1:16011438:C:T,1:16026905:T:C,1:16366167,1:16011014:G:A	CLCNKA,SPEN,HSPB7,C1orf64	LVESV Indexed,LVESV,lvesv,lvedvi,RVEF,lvef,lvesvi,LVEF,RVESV Indexed	www.ncbi.nlm.nih.gov/pubmed/33495596,www.ncbi.nlm.nih.gov/pubmed/35278270,www.ncbi.nlm.nih.gov/pubmed/37126556,10.1038/s41467-020-15823-7,10.1038/s41588-022-01090-3,10.1038/s41588-022-01083-2,10.1038/s41588-020-00762-2
LVEF	4	HSPB7	3	Yes	1:16013277:C:G	1	16013277	1:16013277	1:16339772	C	G	0.412056	-0.0600984	0.00602702	2.03e-23	Single-trait	1:16031653:T:C,1:16340879,1:16018235:T:C,1:16143779,1:16344730,1:16011014:G:A,1:16021039,1:16021917,1:16014384:T:G,1:16039672,1:16337509,1:16021917:T:C,1:15817284:G:A,1:16348412,1:15694544:A:G,1:16013314:T:C,1:15695422:T:A,1:16339809,1:16021039:A:G,1:16347534,1:16353400,1:15713177:G:A,1:16011438:C:T,1:16026905:T:C,1:16337933,1:16358148	1:16021039:A:G,1:16031653:T:C,1:16347534,1:16014384:T:G,1:16021917:T:C,1:15817284:G:A,1:16018235:T:C,1:16348412,1:16013314:T:C,1:16011438:C:T,1:16026905:T:C,1:16366167,1:16011014:G:A	CLCNKA,SPEN,HSPB7,C1orf64	LVESV Indexed,LVESV,lvesv,lvedvi,RVEF,lvef,lvesvi,LVEF,RVESV Indexed	www.ncbi.nlm.nih.gov/pubmed/33495596,www.ncbi.nlm.nih.gov/pubmed/35278270,www.ncbi.nlm.nih.gov/pubmed/37126556,10.1038/s41467-020-15823-7,10.1038/s41588-022-01090-3,10.1038/s41588-022-01083-2,10.1038/s41588-020-00762-2
LVEF	1	PROX1	73	Yes	1:214107731:A:AC	1	214107731	1:214107731	1:214281074	A	AC	0.0463874	0.0808593	0.0141259	1.04e-08	Single-trait	1:214107731:A:AC,1:214281074	1:214107731:A:AC	PROX1	LVMWT	10.1161/CIRCGEN.122.003716
LVEF	1	PROX1	73	Yes	1:214111878:C:T	1	214111878	1:214111878	1:214285221	C	T	0.0452011	0.0873252	0.013993	4.36e-10	Multi-trait	1:214107731:A:AC,1:214281074	1:214107731:A:AC	PROX1	LVMWT	10.1161/CIRCGEN.122.003716
LVEF	12	TTN	6	Yes	2:178649706:T:C	2	178649706	2:178649706	2:179514433	T	C	0.192584	0.0745297	0.0074934	2.62e-23	Single-trait	2:178515369:A:G,2:178580212:C:T,2:178888518:C:T,2:178931994:C:G,2:178497940:GT:G,2:178976191,2:178625751,2:178516596:T:G,2:178693639,2:178767406,2:178693555:T:A,2:178805204:C:T,2:178784734:G:A,2:178906271,2:178758123:C:T,2:178649706:T:C,2:178894707,2:178693639:T:C,2:178666351:A:AATGT,2:178649706,2:178805204,2:178976191:C:A,2:178516988,2:178525015,2:178861398:G:A,2:178934849:T:C,2:178860510:G:T,2:…	2:179558366,2:178515369:A:G,2:178580212:C:T,2:179632133,2:179669931,2:178516596:T:G,2:179381715,2:178693555:T:A,2:178805204:C:T,2:179514433,2:178758123:C:T,2:178649706:T:C,2:179490478,2:178693639:T:C,2:178666351:A:AATGT,2:179389742,2:178861398:G:A,2:178625751:T:C,2:178807687:C:T	PLEKHA3,TTN,CCDC141	LVESV Indexed,LVMi,RA Max,Left ventricular end diastolic mass,LVEF,Shortaxis_length,RVSV Indexed,PC1,RVEDV/LVEDV Ratio,Right ventricular end diastolic volume,Left ventricular end-systolic volume,descending aorta diameter,RA FAC,RVESV Indexed,LVESV,svi,RVSV,RA Max Indexed,lvedvi,LVEDV Indexed,RA Min Indexed,LVED_shapePC08,Right ventricular stroke volume,Total LVM,LEVDV,Fractal dimension,lapef,Mitr…	10.1101/2022.07.20.22277861,10.1038/s41586-020-2635-8,10.1093/ehjdh/ztae060,https://doi.org/10.1038/s42256-024-00801-1,www.ncbi.nlm.nih.gov/pubmed/33495596,Unpublished,www.ncbi.nlm.nih.gov/pubmed/37126556,www.ncbi.nlm.nih.gov/pubmed/35278270,10.1038/s41467-020-15823-7,10.1038/s41588-022-01090-3,10.1038/s41588-022-01083-2,10.1172/jci.insight.146580,10.1038/s41588-021-00962-4,10.1038/s41588-020-007…
LVEF	12	TTN	6	Yes	2:178715856:T:C	2	178715856	2:178715856	2:179580583	T	C	0.177916	0.0685823	0.00758862	1.6e-19	Multi-trait	2:178515369:A:G,2:178580212:C:T,2:178888518:C:T,2:178931994:C:G,2:178497940:GT:G,2:178976191,2:178625751,2:178516596:T:G,2:178693639,2:178767406,2:178693555:T:A,2:178805204:C:T,2:178784734:G:A,2:178906271,2:178758123:C:T,2:178649706:T:C,2:178894707,2:178693639:T:C,2:178666351:A:AATGT,2:178649706,2:178805204,2:178976191:C:A,2:178516988,2:178525015,2:178861398:G:A,2:178934849:T:C,2:178860510:G:T,2:…	2:179669931,2:178516596:T:G,2:179558366,2:178515369:A:G,2:179381715,2:178693555:T:A,2:178580212:C:T,2:178805204:C:T,2:179389742,2:179514433,2:178625751:T:C,2:179632133,2:178758123:C:T,2:178649706:T:C,2:178807687:C:T,2:179490478,2:178693639:T:C,2:178666351:A:AATGT	PLEKHA3,TTN,CCDC141	LVESV Indexed,LVMi,RA Max,Left ventricular end diastolic mass,LVEF,Shortaxis_length,RVSV Indexed,PC1,RVEDV/LVEDV Ratio,Right ventricular end diastolic volume,Left ventricular end-systolic volume,descending aorta diameter,RA FAC,RVESV Indexed,LVESV,svi,RVSV,RA Max Indexed,lvedvi,LVEDV Indexed,RA Min Indexed,LVED_shapePC08,Right ventricular stroke volume,Total LVM,LEVDV,Fractal dimension,lapef,Mitr…	10.1101/2022.07.20.22277861,10.1038/s41586-020-2635-8,10.1093/ehjdh/ztae060,https://doi.org/10.1038/s42256-024-00801-1,www.ncbi.nlm.nih.gov/pubmed/33495596,Unpublished,www.ncbi.nlm.nih.gov/pubmed/37126556,www.ncbi.nlm.nih.gov/pubmed/35278270,10.1038/s41467-020-15823-7,10.1038/s41588-022-01090-3,10.1038/s41588-022-01083-2,10.1172/jci.insight.146580,10.1038/s41588-021-00962-4,10.1038/s41588-020-007…
LVEF	6	SPATS2L	8	Yes	2:200245500:C:T	2	200245500	2:200245500	2:201110223	C	T	0.412312	0.0350175	0.00593851	3.71e-09	Multi-trait	2:200333900:CATT:C	2:200333900:CATT:C	SPATS2L	lvesvi	10.1038/s41467-020-15823-7
LVEF	1	CAND2	76	Yes	3:12800305:A:G	3	12800305	3:12800305	3:12841804	A	G	0.348076	-0.034099	0.00613142	2.68e-08	Multi-trait	3:12761814,3:12720315:C:G	3:12803313		LVEF	www.ncbi.nlm.nih.gov/pubmed/32605384
LVEF	17	LSM3	10	Yes	3:14218917:G:A	3	14218917	3:14218917	3:14260417	G	A	0.333871	0.0466518	0.00620457	5.52e-14	Multi-trait	3:14211549:T:C,3:14250179:T:C,3:14335444:A:C,3:14208679:T:A,3:14306081,3:14232951:G:A,3:14291679,3:14272766,3:14231914:G:C,3:14273414,3:14274451,3:14265282,3:14218917:G:A,3:14280450,3:14213183:TGTGTGTGTGTGT:TGTGTGTGTGT,3:14250179,3:14264581:T:C,3:14243162:A:G,3:14223782:G:A,3:14253049,3:14260417,3:14284662,3:14254683,3:14376944,3:14231266:G:C,3:14238950:C:A	3:14231914:G:C,3:14296437,3:14218917:G:A,3:14250179:T:C,3:14294549,3:14306782,3:14232951:G:A,3:14231266:G:C,3:14264581:T:C,3:14243162:A:G,3:14238950:C:A,3:14291679	LSM3,SLC6A6,SLC6A,XPC	LVESV Indexed,Right ventricular end systolic volume,lvedvi,RVEDV Indexed,RVEF,Left ventricular end-systolic volume,RVEDV,Right ventricular ejection fraction,LVEF,LVEDV,RVESV	www.ncbi.nlm.nih.gov/pubmed/37126556,www.ncbi.nlm.nih.gov/pubmed/35278270,10.1038/s41467-020-15823-7,10.1038/s41588-022-01090-3,10.1038/s41588-022-01083-2
LVEF	6	PDZRN3	48	Yes	3:73524206:C:T	3	73524206	3:73524206	3:73573357	C	T	0.337592	0.0437613	0.00632709	4.63e-12	Single-trait	3:73505771:T:A,3:73554922	3:73505771:T:A		Fractal dimension	10.1038/s41586-020-2635-8
LVEF	12	MLF1	16	Yes	3:158611740:A:G	3	158611740	3:158611740	3:158329529	A	G	0.475576	-0.0338294	0.00595504	1.34e-08	Single-trait	3:158621076:T:C,3:158569666:A:G,3:158580826,3:158580914,3:158528094:A:G,3:158568314:C:T,3:158863125:T:C,3:158338865,3:158286103,3:158287455,3:158245883,3:158863037:C:A	3:158569666:A:G,3:158528094:A:G,3:158568314:C:T,3:158298703,3:158056654,3:158298615	AK097794,RSRC1,MLF1	RVESV Indexed,Right ventricular end systolic volume,Right ventricular end diastolic volume,RVEDV,Right ventricular ejection fraction,PC4	Unpublished,10.1038/s41588-022-01083-2,www.ncbi.nlm.nih.gov/pubmed/37126556,10.1038/s41588-022-01090-3
LVEF	4	PROM1	50	Yes	4:16034172:A:C	4	16034172	4:16034172	4:16035795	A	C	0.220534	-0.044468	0.00705168	2.86e-10	Multi-trait	4:16032966,4:16031343:C:A	4:16034589		LVEF	www.ncbi.nlm.nih.gov/pubmed/37126556
LVEF	4	PROM1	50	Yes	4:16035461:C:G	4	16035461	4:16035461	4:16037084	C	G	0.220701	-0.0435136	0.0071973	1.49e-09	Single-trait	4:16032966,4:16031343:C:A	4:16034589		LVEF	www.ncbi.nlm.nih.gov/pubmed/37126556
LVEF	8	HSPA4	77	Yes	5:133091159:GTT:G	5	133091159	5:133091159	5:132426851	GTT	G	0.0930456	0.0562404	0.0102183	3.71e-08	Single-trait	5:133108436:G:A	5:133108436:G:A	HSPA4	RVEF	10.1038/s41588-022-01083-2
LVEF	5	SLC23A1	18	Yes	5:139378470:G:A	5	139378470	5:139378470	5:138714159	G	A	0.328933	-0.0422846	0.00617007	7.22e-12	Multi-trait	5:139428118,5:139407567,5:139394348:T:C,5:139427640,5:139490602:C:A,5:139421136:A:G,5:139426616,5:139374341:G:A,5:139383136	5:138718825,5:139394348:T:C,5:138763807,5:139490602:C:A,5:138763329,5:139421136:A:G,5:139374341:G:A,5:138762305,5:138743256	PROB1,SLC23A1,TMEM173,DNAJC18	Right ventricular ejection fraction,RA Min,LVESV Indexed,Right ventricular end systolic volume,RVEF,Left ventricular end-systolic volume,lvef,LVEF	www.ncbi.nlm.nih.gov/pubmed/37126556,www.ncbi.nlm.nih.gov/pubmed/35278270,10.1038/s41467-020-15823-7,10.1038/s41588-022-01090-3,10.1038/s41588-022-01083-2
LVEF	4	YIPF5	51	Yes	5:144127860:G:A	5	144127860	5:144127860	5:143507425	G	A	0.337299	-0.0379089	0.0061982	9.59e-10	Multi-trait	5:144139803:T:G,5:144123442:G:A,5:144143846:T:A	5:144139803:T:G,5:144123442:G:A,5:144143846:T:A	YIPF5	RVESV/LVESV Ratio,LVEF,RVEF/LVEF Ratio	10.1038/s41588-022-01090-3
LVEF	8	CDKN1A	52	Yes	6:36678211:G:C	6	36678211	6:36678211	6:36645988	G	C	0.196917	0.0522692	0.00746829	2.58e-12	Single-trait	6:36673769:C:A,6:36677426:T:C,6:36636080,6:36678211:G:C,6:36647680,6:36661176:G:A,6:36678191:G:C,6:36655602:G:A,6:37166858:AT:A,6:36679072:T:C,6:36645968,6:36647289,6:36678191,6:36655979,6:36645988,6:36645203,6:36646788,6:36710414:G:C,6:36688202:C:T,6:36668303:T:C,6:36679512:G:A,6:36680288,6:36623379,6:36641546,6:36646849,6:36712511:GCGTGCGTG:GCGTG,6:37134634,6:36679903:T:C,6:36628953,6:36625562,…	6:36661176:G:A,6:36673769:C:A,6:36678191:G:C,6:36655602:G:A,6:36677426:T:C,6:36648064,6:36679072:T:C,6:36668303:T:C,6:36679512:G:A,6:36645968,6:36678211:G:C,6:36679903:T:C,6:36679011:A:G,6:36623756,6:36657785:G:A	CDKN1A,PIM1	Prox PA, Systole,ascending aorta diameter,LVESV Indexed,LVEDSph,lvesv,T1,descending aorta diameter,Asc Aorta Diam,Prox PA, Diastole,RVEF/LVEF Ratio,Left ventricular regional wall thickness,Left ventricular end diastolic mass end diastolic volume ratio,Left ventricular end diastolic mass,LVEF,FS,straincirc,Total LVM	10.1038/s41588-023-01371-15,10.1093/ehjdh/ztae060,https://doi.org/10.1038/s42256-024-00801-1,10.1172/JCI84840,https://doi.org/10.1038/s41467-023-43771-18,www.ncbi.nlm.nih.gov/pubmed/37126556,10.1038/s41467-020-15823-7,10.1038/s41588-022-01090-3,10.1038/s41588-020-00762-2,10.1038/s41588-021-00962-4
LVEF	8	CDKN1A	52	Yes	6:36679512:G:A	6	36679512	6:36679512	6:36647289	G	A	0.196477	0.0642999	0.00732563	1.67e-18	Multi-trait	6:36673769:C:A,6:36677426:T:C,6:36636080,6:36678211:G:C,6:36647680,6:36661176:G:A,6:36678191:G:C,6:36655602:G:A,6:37166858:AT:A,6:36679072:T:C,6:36645968,6:36647289,6:36678191,6:36655979,6:36645988,6:36645203,6:36646788,6:36710414:G:C,6:36688202:C:T,6:36668303:T:C,6:36679512:G:A,6:36680288,6:36623379,6:36641546,6:36646849,6:36712511:GCGTGCGTG:GCGTG,6:37134634,6:36679903:T:C,6:36628953,6:36625562,…	6:36661176:G:A,6:36673769:C:A,6:36678191:G:C,6:36655602:G:A,6:36677426:T:C,6:36648064,6:36679072:T:C,6:36668303:T:C,6:36679512:G:A,6:36645968,6:36678211:G:C,6:36679903:T:C,6:36679011:A:G,6:36623756,6:36657785:G:A	CDKN1A,PIM1	Prox PA, Systole,ascending aorta diameter,LVESV Indexed,LVEDSph,lvesv,T1,descending aorta diameter,Asc Aorta Diam,Prox PA, Diastole,RVEF/LVEF Ratio,Left ventricular regional wall thickness,Left ventricular end diastolic mass end diastolic volume ratio,Left ventricular end diastolic mass,LVEF,FS,straincirc,Total LVM	10.1038/s41588-023-01371-15,10.1093/ehjdh/ztae060,https://doi.org/10.1038/s42256-024-00801-1,10.1172/JCI84840,https://doi.org/10.1038/s41467-023-43771-18,www.ncbi.nlm.nih.gov/pubmed/37126556,10.1038/s41467-020-15823-7,10.1038/s41588-022-01090-3,10.1038/s41588-020-00762-2,10.1038/s41588-021-00962-4
LVEF	8	GJA1	65	Yes	6:121852542:G:C	6	121852542	6:121852542	6:122173688	G	C	0.0980821	-0.0593171	0.00995618	2.56e-09	Single-trait	6:121799859:A:T,6:121857347:A:G,6:121865541:A:G,6:122186687,6:122121005,6:122099152,6:122178493,6:121778006:G:A	6:121799859:A:T,6:121778006:G:A,6:121857347:A:G,6:121865541:A:G	GJA1,HMGB3P18	svi,LVSV Indexed,LVEF,DAdis	10.1038/s41467-022-32219-x,10.1038/s41467-020-15823-7,10.1038/s41588-022-01090-3
LVEF	10	IGFBP3	22	Yes	7:46584639:A:G	7	46584639	7:46584639	7:46624237	A	G	0.405183	0.0368159	0.00610374	1.62e-09	Single-trait	7:46597651:T:C,7:46620312,7:46580714:C:T,7:46637249,7:46569746:A:G,7:46609344	7:46597651:T:C,7:46580714:C:T,7:46569746:A:G	HMGN1P19,IGFBP3	Septal,LVEDV,LVM	10.1093/ehjdh/ztae060,https://doi.org/10.1038/s42256-024-00801-1,10.1038/s41588-022-01090-3
LVEF	6	CCDC136	23	Yes	7:128818595:C:A	7	128818595	7:128818595	7:128458649	C	A	0.111436	0.0623631	0.00939626	3.2e-11	Single-trait	7:128829863,7:128846309:C:T,7:129190022:T:C,7:128832927:A:G,7:128454537,7:128472981,7:128486363,7:128472138,7:128814483:C:A,7:128832084:G:A	7:128846309:C:T,7:128832927:A:G,7:128814483:C:A,7:128469917,7:128832084:G:A	CCDC136,FLNC	LVESV Indexed,LVESV,Left ventricular end-systolic volume,lvef,LVEF	www.ncbi.nlm.nih.gov/pubmed/37126556,10.1038/s41467-020-15823-7,10.1038/s41588-022-01090-3
LVEF	3	DEFB134	25	Yes	8:12012051:T:G	8	12012051	8:12012051	8:11869560	T	G	0.479632	0.0476058	0.00606363	4.13e-15	Single-trait	8:11758992:T:C,8:11939921,8:11601509,8:11744000:G:C,8:11937453:T:C,8:11794962,8:11781668,8:11824758:C:T,8:11682267,8:11731524:G:A,8:11924159:C:T,8:12082412:A:C,8:11589033,8:11786925,8:11616501,8:11929416:C:T	8:11503752:C:G,8:11471739:C:T,8:11459018,8:11937453:T:C,8:11824758:C:T,8:11797430,8:11731524:G:A,8:11924159:C:T,8:10998630,8:10248962,8:10842659,8:11929416:C:T	FDFT1,DEFB136,GATA4	Fractal dimension,PA Root Indexed,lvef,LVEF,RA FAC,RVESV,straincirc	10.1038/s41586-020-2635-8,www.ncbi.nlm.nih.gov/pubmed/35278270,www.ncbi.nlm.nih.gov/pubmed/37126556,10.1038/s41467-020-15823-7,10.1038/s41588-022-01090-3,10.1038/s41588-020-00762-2
LVEF	1	FBXO32	79	Yes	8:123539539:G:A	8	123539539	8:123539539	8:124551779	G	A	0.447787	0.03331	0.00600332	2.88e-08	Single-trait	8:123834057:AAAAAAAAAA:AAAAAAAA,8:123843352:A:G,8:123596374:T:G,8:123835368:G:A,8:123596374:T:A,8:123832877:G:A,8:123594919:C:T	8:123596374:T:G,8:123594919:C:T,8:124608614	KLHL38,RN7SKP155	DAdis,Descending AoD,Asc Aorta Diam,Left ventricular end-systolic volume,Right ventricular ejection fraction,LVEF	10.1136/heartjnl-2021-BSCMR.9,www.ncbi.nlm.nih.gov/pubmed/35278270,www.ncbi.nlm.nih.gov/pubmed/37126556,10.1038/s41588-022-01090-3,10.1038/s41467-022-32219-x
LVEF	1	FBXO32	79	Yes	8:123540063:G:A	8	123540063	8:123540063	8:124552303	G	A	0.446113	0.033808	0.00588391	9.15e-09	Multi-trait	8:123834057:AAAAAAAAAA:AAAAAAAA,8:123843352:A:G,8:123596374:T:G,8:123835368:G:A,8:123596374:T:A,8:123832877:G:A,8:123594919:C:T	8:123596374:T:G,8:123594919:C:T,8:124608614	KLHL38,RN7SKP155	DAdis,Descending AoD,Asc Aorta Diam,Left ventricular end-systolic volume,Right ventricular ejection fraction,LVEF	10.1136/heartjnl-2021-BSCMR.9,www.ncbi.nlm.nih.gov/pubmed/35278270,www.ncbi.nlm.nih.gov/pubmed/37126556,10.1038/s41588-022-01090-3,10.1038/s41467-022-32219-x
LVEF	10	MIR4662B	26	Yes	8:124836677:G:A	8	124836677	8:124836677	8:125848919	G	A	0.182801	0.0663231	0.0075868	2.29e-18	Multi-trait	8:124849132:C:T,8:124846279:G:A,8:124846297,8:124607159,8:124608614,8:124845117,8:124864202:A:G,8:124855592,8:124847608,8:124846296:GA:G,8:124847575:C:A,8:124847608:G:A,8:124845117:G:T	8:124849132:C:T,8:124846279:G:A,8:125867834,8:125859850,8:124864202:A:G,8:125857359,8:124846296:GA:G,8:124847575:C:A,8:124847608:G:A,8:124845117:G:T	MIR4662B,KLHL38,RN7SKP155,MTSS1	LVDD - diastolic internal dimension,LVEDD,Fractal dimension,DAdis,lvedvi,LVMVR,RVEF,Descending AoD,Asc Aorta Diam,Left ventricular regional wall thickness,Left ventricular end-systolic volume,Right ventricular ejection fraction,LVEF	10.1136/heartjnl-2021-BSCMR.9,10.1038/s41586-020-2635-8,https://doi.org/10.1038/s42256-024-00801-1,10.1172/JCI84840,www.ncbi.nlm.nih.gov/pubmed/37126556,www.ncbi.nlm.nih.gov/pubmed/35278270,10.1038/s41467-020-15823-7,10.1038/s41588-022-01090-3,10.1038/s41588-018-0047-6,10.1038/s41467-022-32219-x,10.1161/CIRCULATIONAHA.119.041161,https://doi.org/10.1038/s41467-023-43771-28
LVEF	10	MIR4662B	26	Yes	8:124845117:G:T	8	124845117	8:124845117	8:125857359	G	T	0.308826	0.0675897	0.00646838	1.48e-25	Single-trait	8:124849132:C:T,8:124846279:G:A,8:124846297,8:124607159,8:124608614,8:124845117,8:124864202:A:G,8:124855592,8:124847608,8:124846296:GA:G,8:124847575:C:A,8:124847608:G:A,8:124845117:G:T	8:124849132:C:T,8:124846279:G:A,8:125867834,8:125859850,8:124864202:A:G,8:125857359,8:124846296:GA:G,8:124847575:C:A,8:124847608:G:A,8:124845117:G:T	MIR4662B,KLHL38,RN7SKP155,MTSS1	LVDD - diastolic internal dimension,LVEDD,Fractal dimension,DAdis,lvedvi,LVMVR,RVEF,Descending AoD,Asc Aorta Diam,Left ventricular regional wall thickness,Left ventricular end-systolic volume,Right ventricular ejection fraction,LVEF	10.1136/heartjnl-2021-BSCMR.9,10.1038/s41586-020-2635-8,https://doi.org/10.1038/s42256-024-00801-1,10.1172/JCI84840,www.ncbi.nlm.nih.gov/pubmed/37126556,www.ncbi.nlm.nih.gov/pubmed/35278270,10.1038/s41467-020-15823-7,10.1038/s41588-022-01090-3,10.1038/s41588-018-0047-6,10.1038/s41467-022-32219-x,10.1161/CIRCULATIONAHA.119.041161,https://doi.org/10.1038/s41467-023-43771-28
LVEF	5	PLEC	80	Yes	8:143907320:G:A	8	143907320	8:143907320	8:144981488	G	A	0.0460459	0.0987444	0.0142784	4.66e-12	Single-trait	8:143567095:G:C,8:143944186:C:T,8:143939607,8:143939607:G:A,8:143944186	8:145018354,8:145013775,8:143944186:C:T,8:143939607:G:A	PLEC,MROH6	strainrad,PA/Ao, Diastole,Right ventricular ejection fraction,LVEF,RVESV Indexed	www.ncbi.nlm.nih.gov/pubmed/37126556,10.1038/s41588-020-00762-2,10.1038/s41588-022-01090-3
LVEF	1	VTI1A	81	Yes	10:112707084:T:G	10	112707084	10:112707084	10:114466843	T	G	0.24923	0.037412	0.00673688	2.8e-08	Multi-trait	10:112740245:G:T,10:112732165:T:C,10:112544125,10:112730400:G:T	10:112730400:G:T,10:112732165:T:C,10:112740245:G:T	RBM20,VTI1A	LVEDV Indexed,Asc Aorta Diam,ascending aorta diameter,Asc Aorta Diam Indexed	10.1038/s41588-021-00962-4,10.1038/s41588-022-01090-3
LVEF	15	BAG3	29	Yes	10:119661042:G:A	10	119661042	10:119661042	10:121420554	G	A	0.389237	0.0523488	0.00601768	3.34e-18	Multi-trait	10:119656173,10:119659975:C:G,10:119552094:T:C,10:119665304,10:119656173:G:A,10:119919078,10:119667372,10:119548311,10:119610619:C:T,10:119619924:A:G,10:119670121:T:C,10:119588327:T:TTTTC	10:121678590,10:121415685,10:121426884,10:119659975:C:G,10:121424815,10:119656173:G:A,10:119670121:T:C	TIAL1,BAG3	Right ventricular end systolic volume,lvedvi,Mitral valve annulus size at left ventricular systole and diastole,PC1,LVEDV Indexed,RVEF,LVEF,LVEDV,Total LVM	10.1093/ehjdh/ztae060,Unpublished,www.ncbi.nlm.nih.gov/pubmed/37126556,www.ncbi.nlm.nih.gov/pubmed/35278270,10.1038/s41467-020-15823-7,10.1038/s41588-022-01090-3,10.1172/jci.insight.146583,www.ncbi.nlm.nih.gov/pubmed/32605384,10.1161/CIRCULATIONAHA.119.041161
LVEF	15	BAG3	29	Yes	10:119667372:C:T	10	119667372	10:119667372	10:121426884	C	T	0.216832	0.0918769	0.00723484	5.97e-37	Single-trait	10:119656173,10:119659975:C:G,10:119552094:T:C,10:119665304,10:119656173:G:A,10:119919078,10:119667372,10:119548311,10:119610619:C:T,10:119619924:A:G,10:119670121:T:C,10:119588327:T:TTTTC	10:121678590,10:121415685,10:121426884,10:119659975:C:G,10:121424815,10:119656173:G:A,10:119610619:C:T,10:119619924:A:G,10:119670121:T:C	TIAL1,BAG3	Right ventricular end systolic volume,lvedvi,Mitral valve annulus size at left ventricular systole and diastole,PC1,LVEDV Indexed,RVEF,LVEF,LVEDV,Total LVM	10.1093/ehjdh/ztae060,Unpublished,www.ncbi.nlm.nih.gov/pubmed/37126556,www.ncbi.nlm.nih.gov/pubmed/35278270,10.1038/s41467-020-15823-7,10.1038/s41588-022-01090-3,10.1172/jci.insight.146583,www.ncbi.nlm.nih.gov/pubmed/32605384,10.1161/CIRCULATIONAHA.119.041161
LVEF	5	SPON1	31	Yes	11:14056604:A:G	11	14056604	11:14056604	11:14078151	A	G	0.484336	0.0323938	0.00584344	2.96e-08	Multi-trait	11:14048480,11:14054400:A:G,11:14047024:T:C,11:13979568:C:G,11:14001115,11:14068571,11:14026933:C:T,11:14042845:A:G,11:14075947,11:14009254:T:A,11:14064392,11:14030801	11:14054400:A:G,11:14047024:T:C,11:14026933:C:T,11:14042845:A:G,11:14022662,11:14052348	RRAS2	LVESV Indexed,Right ventricular end systolic volume,LVESV,lvesv,Left ventricular end-systolic volume,lvesvi	www.ncbi.nlm.nih.gov/pubmed/37126556,10.1038/s41467-020-15823-7,10.1038/s41588-022-01090-3
LVEF	5	PXN	56	Yes	12:120230731:G:A	12	120230731	12:120230731	12:120668534	G	A	0.0242305	-0.123653	0.0189094	6.18e-11	Multi-trait	12:120230731:G:A,12:120668534	12:120230731:G:A	PXN	LVESV Indexed	10.1038/s41588-022-01090-3
LVEF	3	ZNF592	84	Yes	15:84780239:A:G	15	84780239	15:84780239	15:85323470	A	G	0.287484	0.0399974	0.00642256	4.74e-10	Multi-trait	15:84779989:G:T,15:84840409:G:A,15:84805730:TTTTG:T,15:84818413:A:G,15:84814418:C:A,15:84764910:G:T,15:84860265,15:84860265:G:A,15:84814418,15:84836313,15:84806000:T:C,15:84771166:G:C	15:84779989:G:T,15:85403496,15:84840409:G:A,15:84805730:TTTTG:T,15:85379544,15:84764910:G:T,15:84818413:A:G,15:84814418:C:A,15:85357649,15:84860265:G:A,15:84806000:T:C,15:84771166:G:C	ALPK3,ZNF592	LVconc,Left ventricular regional wall thickness,Left ventricular end-systolic volume,lvef,LVEF,lvesvi,Left ventricular end diastolic mass end diastolic volume ratio,LVMWT	https://doi.org/10.1038/s41467-023-43771-64,https://doi.org/10.1038/s41467-023-43771-40,www.ncbi.nlm.nih.gov/pubmed/37126556,10.1038/s41467-020-15823-7,10.1038/s41588-022-01090-3,https://doi.org/10.1038/s41467-023-43771-76,10.1038/s41588-020-00762-2,10.1161/CIRCGEN.122.003730,https://doi.org/10.1038/s41467-023-43771-23,https://doi.org/10.1038/s41467-023-43771-8
LVEF	8	LMF1	37	Yes	16:937520:C:T	16	937520	16:937520	16:987520	C	T	0.388265	0.0331931	0.00600907	3.32e-08	Multi-trait	16:1067895,16:988070,16:1017895:T:C,16:942961:T:G,16:851373:GGGG:GGG,16:938070:T:A,16:901373,16:992961,16:954834:T:C,16:1004834	16:938070:T:A,16:954834:T:C,16:951372,16:942961:T:G	LMF1,SOX8	LVESV Indexed,Asc Aorta Diam Indexed,lvef,lvesvi,Left ventricular end diastolic mass end diastolic volume ratio	www.ncbi.nlm.nih.gov/pubmed/37126556,10.1038/s41467-020-15823-7,10.1038/s41588-022-01090-3
LVEF	4	UBE2I	85	Yes	16:1308562:C:A	16	1308562	16:1308562	16:1358563	C	A	0.135654	0.0507625	0.00876848	7.07e-09	Single-trait	16:1067895,16:988070,16:1017895:T:C,16:942961:T:G,16:851373:GGGG:GGG,16:938070:T:A,16:901373,16:992961,16:954834:T:C,16:1004834		LMF1,SOX8	LVESV Indexed,Asc Aorta Diam Indexed,lvef,lvesvi,Left ventricular end diastolic mass end diastolic volume ratio	www.ncbi.nlm.nih.gov/pubmed/37126556,10.1038/s41467-020-15823-7,10.1038/s41588-022-01090-3
LVEF	7	HLF	41	Yes	17:55296189:A:T	17	55296189	17:55296189	17:53373550	A	T	0.26784	0.0475718	0.00672792	1.54e-12	Single-trait	17:55289205:G:T,17:55297249:T:C,17:55286939:T:C	17:55289205:G:T,17:55297249:T:C,17:55286939:T:C	HLF	lvesvi,LVESV Indexed,LVMWT	10.1161/CIRCGEN.122.003732,10.1038/s41467-020-15823-7,10.1038/s41588-022-01090-3
LVEF	7	HLF	41	Yes	17:55299581:C:T	17	55299581	17:55299581	17:53376942	C	T	0.269919	0.0499812	0.00656512	2.68e-14	Multi-trait	17:55289205:G:T,17:55297249:T:C,17:55286939:T:C	17:55289205:G:T,17:55297249:T:C,17:55286939:T:C	HLF	lvesvi,LVESV Indexed,LVMWT	10.1161/CIRCGEN.122.003732,10.1038/s41467-020-15823-7,10.1038/s41588-022-01090-3
LVEF	4	PRKCA	58	Yes	17:66310896:G:A	17	66310896	17:66310896	17:64307014	G	A	0.421622	0.0385482	0.00589904	6.38e-11	Multi-trait	17:66307675:C:T,17:66290376:A:G	17:66307675:C:T,17:66290376:A:G	PRKCA	lvesvi,LVESV Indexed	10.1038/s41467-020-15823-7,10.1038/s41588-022-01090-3
LVEF	9	FHOD3	59	Yes	18:36639271:G:T	18	36639271	18:36639271	18:34219234	G	T	0.263682	0.0521525	0.00661142	3.06e-15	Multi-trait	18:36604896:T:C,18:36664211:G:T,18:36639813,18:36673782:C:T	18:36604896:T:C,18:36664211:G:T,18:34219777,18:36673782:C:T	FHOD3	RVEF,lvef,RVESV,Right ventricular ejection fraction	10.1038/s41588-022-01083-2,www.ncbi.nlm.nih.gov/pubmed/37126556,10.1038/s41467-020-15823-7
LVEF	9	FHOD3	59	Yes	18:36643603:T:C	18	36643603	18:36643603	18:34223566	T	C	0.270503	0.0504248	0.00670347	5.39e-14	Single-trait	18:36604896:T:C,18:36664211:G:T,18:36639813,18:36673782:C:T	18:36604896:T:C,18:36664211:G:T,18:34219777,18:36673782:C:T	FHOD3	RVEF,lvef,RVESV,Right ventricular ejection fraction	10.1038/s41588-022-01083-2,www.ncbi.nlm.nih.gov/pubmed/37126556,10.1038/s41467-020-15823-7
LVEF	4	NEDD4L	60	Yes	18:58289633:G:T	18	58289633	18:58289633	18:55956865	G	T	0.493265	0.0320868	0.00585379	4.22e-08	Multi-trait	18:58289633,18:58270972,18:58289633:G:T	18:55938204,18:58289633:G:T,18:55956865	NEDD4L	Left ventricular end-systolic volume,lvesvi,LVEF	www.ncbi.nlm.nih.gov/pubmed/37126556,10.1038/s41467-020-15823-7
LVEF	3	MYH7B	62	Yes	20:34977366:T:C	20	34977366	20:34977366	20:33565169	T	C	0.425352	0.0380892	0.00597596	1.84e-10	Single-trait	20:35437976:G:A,20:34989186:C:G,20:34972369:G:A	20:34972369:G:A	MYH7B,GDF5	Septal,LVEDV,RVESV,T1	10.1093/ehjdh/ztae060,10.1038/s41588-023-01371-8,10.1038/s41588-022-01090-3
LVEF	7	GSTTP2	45	Yes	22:23827009:G:C	22	23827009	22:23827009	22:24169196	G	C	0.193907	-0.0531361	0.00759963	2.71e-12	Single-trait	22:23827009:G:C,22:23819530,22:24161717,22:23477343:C:T,22:24178279,22:23836092,22:24169196,22:23839465:A:G,22:23493905:G:A,22:24159307,22:23819530:C:T,22:23836092:G:A,22:24181652,22:23817120:A:T	22:23827009:G:C,22:24161717,22:24178279,22:23839465:A:G,22:23819530:C:T,22:23836092:G:A,22:23817120:A:T	SMARCB1,DERL3	LVconc,LVEDD,LVESV Indexed,LVESV,LVMVR,Left ventricular regional wall thickness,lvef,lvesvi,LVEF	www.ncbi.nlm.nih.gov/pubmed/37126556,www.ncbi.nlm.nih.gov/pubmed/35278270,10.1038/s41467-020-15823-7,10.1038/s41588-022-01090-3,10.1038/s41588-018-0047-6,10.1038/s41588-020-00762-2,https://doi.org/10.1038/s41467-023-43771-45,10.1161/CIRCULATIONAHA.119.041161
LVEF	4	DERL3	45	Yes	22:23836092:G:A	22	23836092	22:23836092	22:24178279	G	A	0.199701	-0.0644795	0.00735127	1.77e-18	Multi-trait	22:23827009:G:C,22:23819530,22:24161717,22:23477343:C:T,22:24178279,22:23836092,22:24169196,22:23839465:A:G,22:23493905:G:A,22:24159307,22:23819530:C:T,22:23836092:G:A,22:24181652,22:23817120:A:T	22:23827009:G:C,22:24161717,22:24178279,22:23839465:A:G,22:23819530:C:T,22:23836092:G:A,22:23817120:A:T	SMARCB1,DERL3	LVconc,LVEDD,LVESV Indexed,LVESV,LVMVR,Left ventricular regional wall thickness,lvef,lvesvi,LVEF	www.ncbi.nlm.nih.gov/pubmed/37126556,www.ncbi.nlm.nih.gov/pubmed/35278270,10.1038/s41467-020-15823-7,10.1038/s41588-022-01090-3,10.1038/s41588-018-0047-6,10.1038/s41588-020-00762-2,https://doi.org/10.1038/s41467-023-43771-45,10.1161/CIRCULATIONAHA.119.041161
LVGFI	3	ZBTB17	3	Yes	1:15985068:G:A	1	15985068	1:15985068	1:16311563	G	A	0.428005	-0.0465969	0.00601327	9.26e-15	Multi-trait	1:16031653:T:C,1:16340879,1:16018235:T:C,1:16143779,1:16344730,1:16011014:G:A,1:16021039,1:16021917,1:16014384:T:G,1:16039672,1:16337509,1:16021917:T:C,1:15817284:G:A,1:16348412,1:15694544:A:G,1:16013314:T:C,1:15695422:T:A,1:16339809,1:16021039:A:G,1:16347534,1:16353400,1:15713177:G:A,1:16011438:C:T,1:16026905:T:C,1:16337933,1:16358148	1:16021039:A:G,1:16031653:T:C,1:16347534,1:16014384:T:G,1:16021917:T:C,1:15817284:G:A,1:16018235:T:C,1:16348412,1:16013314:T:C,1:16011438:C:T,1:16026905:T:C,1:16366167,1:16011014:G:A	CLCNKA,SPEN,HSPB7,C1orf64	LVESV Indexed,LVESV,lvesv,lvedvi,RVEF,lvef,lvesvi,LVEF,RVESV Indexed	www.ncbi.nlm.nih.gov/pubmed/33495596,www.ncbi.nlm.nih.gov/pubmed/35278270,www.ncbi.nlm.nih.gov/pubmed/37126556,10.1038/s41467-020-15823-7,10.1038/s41588-022-01090-3,10.1038/s41588-022-01083-2,10.1038/s41588-020-00762-2
LVGFI	4	HSPB7	3	Yes	1:16013277:C:G	1	16013277	1:16013277	1:16339772	C	G	0.412056	-0.0501172	0.00603708	1.03e-16	Single-trait	1:16031653:T:C,1:16340879,1:16018235:T:C,1:16143779,1:16344730,1:16011014:G:A,1:16021039,1:16021917,1:16014384:T:G,1:16039672,1:16337509,1:16021917:T:C,1:15817284:G:A,1:16348412,1:15694544:A:G,1:16013314:T:C,1:15695422:T:A,1:16339809,1:16021039:A:G,1:16347534,1:16353400,1:15713177:G:A,1:16011438:C:T,1:16026905:T:C,1:16337933,1:16358148	1:16021039:A:G,1:16031653:T:C,1:16347534,1:16014384:T:G,1:16021917:T:C,1:15817284:G:A,1:16018235:T:C,1:16348412,1:16013314:T:C,1:16011438:C:T,1:16026905:T:C,1:16366167,1:16011014:G:A	CLCNKA,SPEN,HSPB7,C1orf64	LVESV Indexed,LVESV,lvesv,lvedvi,RVEF,lvef,lvesvi,LVEF,RVESV Indexed	www.ncbi.nlm.nih.gov/pubmed/33495596,www.ncbi.nlm.nih.gov/pubmed/35278270,www.ncbi.nlm.nih.gov/pubmed/37126556,10.1038/s41467-020-15823-7,10.1038/s41588-022-01090-3,10.1038/s41588-022-01083-2,10.1038/s41588-020-00762-2
LVGFI	2	ACTN2	87	Yes	1:236689867:G:A	1	236689867	1:236689867	1:236853167	G	A	0.373943	-0.0339037	0.00619509	4.43e-08	Multi-trait	1:236853167,1:236842077,1:236678777,1:236689867:G:A,1:236515477:C:G,1:236678777:C:G,1:237031622:A:G	1:236678777:C:G,1:236689867:G:A,1:236842077	ACTN2,RYR2	lvef,Asc Aorta Diam,PC5,LVEF	Unpublished,www.ncbi.nlm.nih.gov/pubmed/35278270,10.1038/s41467-020-15823-7,10.1038/s41588-022-01090-3
LVGFI	12	TTN	6	Yes	2:178649706:T:C	2	178649706	2:178649706	2:179514433	T	C	0.192584	0.0755856	0.00750541	7.44e-24	Single-trait	2:178515369:A:G,2:178580212:C:T,2:178888518:C:T,2:178931994:C:G,2:178497940:GT:G,2:178976191,2:178625751,2:178516596:T:G,2:178693639,2:178767406,2:178693555:T:A,2:178805204:C:T,2:178784734:G:A,2:178906271,2:178758123:C:T,2:178649706:T:C,2:178894707,2:178693639:T:C,2:178666351:A:AATGT,2:178649706,2:178805204,2:178976191:C:A,2:178516988,2:178525015,2:178861398:G:A,2:178934849:T:C,2:178860510:G:T,2:…	2:179558366,2:178515369:A:G,2:178580212:C:T,2:179632133,2:179669931,2:178516596:T:G,2:179381715,2:178693555:T:A,2:178805204:C:T,2:179514433,2:178758123:C:T,2:178649706:T:C,2:179490478,2:178693639:T:C,2:178666351:A:AATGT,2:179389742,2:178861398:G:A,2:178625751:T:C,2:178807687:C:T	PLEKHA3,TTN,CCDC141	LVESV Indexed,LVMi,RA Max,Left ventricular end diastolic mass,LVEF,Shortaxis_length,RVSV Indexed,PC1,RVEDV/LVEDV Ratio,Right ventricular end diastolic volume,Left ventricular end-systolic volume,descending aorta diameter,RA FAC,RVESV Indexed,LVESV,svi,RVSV,RA Max Indexed,lvedvi,LVEDV Indexed,RA Min Indexed,LVED_shapePC08,Right ventricular stroke volume,Total LVM,LEVDV,Fractal dimension,lapef,Mitr…	10.1101/2022.07.20.22277861,10.1038/s41586-020-2635-8,10.1093/ehjdh/ztae060,https://doi.org/10.1038/s42256-024-00801-1,www.ncbi.nlm.nih.gov/pubmed/33495596,Unpublished,www.ncbi.nlm.nih.gov/pubmed/37126556,www.ncbi.nlm.nih.gov/pubmed/35278270,10.1038/s41467-020-15823-7,10.1038/s41588-022-01090-3,10.1038/s41588-022-01083-2,10.1172/jci.insight.146580,10.1038/s41588-021-00962-4,10.1038/s41588-020-007…
LVGFI	12	TTN	6	Yes	2:178686356:G:A	2	178686356	2:178686356	2:179551083	G	A	0.156282	0.0637923	0.00817081	5.84e-15	Multi-trait	2:178515369:A:G,2:178580212:C:T,2:178888518:C:T,2:178931994:C:G,2:178497940:GT:G,2:178976191,2:178625751,2:178516596:T:G,2:178693639,2:178767406,2:178693555:T:A,2:178805204:C:T,2:178784734:G:A,2:178906271,2:178758123:C:T,2:178649706:T:C,2:178894707,2:178693639:T:C,2:178666351:A:AATGT,2:178649706,2:178805204,2:178976191:C:A,2:178516988,2:178525015,2:178861398:G:A,2:178934849:T:C,2:178860510:G:T,2:…	2:179558366,2:178515369:A:G,2:178580212:C:T,2:179632133,2:179669931,2:178516596:T:G,2:179381715,2:178693555:T:A,2:178805204:C:T,2:179514433,2:178758123:C:T,2:178649706:T:C,2:179490478,2:178693639:T:C,2:178666351:A:AATGT,2:179389742,2:178861398:G:A,2:178625751:T:C,2:178807687:C:T	PLEKHA3,TTN,CCDC141	LVESV Indexed,LVMi,RA Max,Left ventricular end diastolic mass,LVEF,Shortaxis_length,RVSV Indexed,PC1,RVEDV/LVEDV Ratio,Right ventricular end diastolic volume,Left ventricular end-systolic volume,descending aorta diameter,RA FAC,RVESV Indexed,LVESV,svi,RVSV,RA Max Indexed,lvedvi,LVEDV Indexed,RA Min Indexed,LVED_shapePC08,Right ventricular stroke volume,Total LVM,LEVDV,Fractal dimension,lapef,Mitr…	10.1101/2022.07.20.22277861,10.1038/s41586-020-2635-8,10.1093/ehjdh/ztae060,https://doi.org/10.1038/s42256-024-00801-1,www.ncbi.nlm.nih.gov/pubmed/33495596,Unpublished,www.ncbi.nlm.nih.gov/pubmed/37126556,www.ncbi.nlm.nih.gov/pubmed/35278270,10.1038/s41467-020-15823-7,10.1038/s41588-022-01090-3,10.1038/s41588-022-01083-2,10.1172/jci.insight.146580,10.1038/s41588-021-00962-4,10.1038/s41588-020-007…
LVGFI	17	LSM3	10	Yes	3:14218917:G:A	3	14218917	3:14218917	3:14260417	G	A	0.333871	0.0368636	0.00635973	6.78e-09	Multi-trait	3:14211549:T:C,3:14250179:T:C,3:14335444:A:C,3:14208679:T:A,3:14306081,3:14232951:G:A,3:14291679,3:14272766,3:14231914:G:C,3:14273414,3:14274451,3:14265282,3:14218917:G:A,3:14280450,3:14213183:TGTGTGTGTGTGT:TGTGTGTGTGT,3:14250179,3:14264581:T:C,3:14243162:A:G,3:14223782:G:A,3:14253049,3:14260417,3:14284662,3:14254683,3:14376944,3:14231266:G:C,3:14238950:C:A	3:14231914:G:C,3:14296437,3:14218917:G:A,3:14250179:T:C,3:14294549,3:14306782,3:14232951:G:A,3:14231266:G:C,3:14264581:T:C,3:14243162:A:G,3:14238950:C:A,3:14291679	LSM3,SLC6A6,SLC6A,XPC	LVESV Indexed,Right ventricular end systolic volume,lvedvi,RVEDV Indexed,RVEF,Left ventricular end-systolic volume,RVEDV,Right ventricular ejection fraction,LVEF,LVEDV,RVESV	www.ncbi.nlm.nih.gov/pubmed/37126556,www.ncbi.nlm.nih.gov/pubmed/35278270,10.1038/s41467-020-15823-7,10.1038/s41588-022-01090-3,10.1038/s41588-022-01083-2
LVGFI	6	PDZRN3	48	Yes	3:73505135:C:T	3	73505135	3:73505135	3:73554286	C	T	0.333859	0.04603	0.00635357	4.33e-13	Single-trait	3:73505771:T:A,3:73554922	3:73505771:T:A		Fractal dimension	10.1038/s41586-020-2635-8
LVGFI	8	HSPA4	77	Yes	5:133091159:GTT:G	5	133091159	5:133091159	5:132426851	GTT	G	0.0930456	0.0631987	0.0102357	6.65e-10	Single-trait	5:133108436:G:A	5:133108436:G:A	HSPA4	RVEF	10.1038/s41588-022-01083-2
LVGFI	8	HSPA4	77	Yes	5:133108436:G:A	5	133108436	5:133108436	5:132444128	G	A	0.0930773	0.0618881	0.0102505	1.56e-09	Multi-trait	5:133108436:G:A	5:133108436:G:A	HSPA4	RVEF	10.1038/s41588-022-01083-2
LVGFI	5	SLC23A1	18	Yes	5:139378785:G:A	5	139378785	5:139378785	5:138714474	G	A	0.334148	-0.03668	0.00634653	7.49e-09	Multi-trait	5:139428118,5:139407567,5:139394348:T:C,5:139427640,5:139490602:C:A,5:139421136:A:G,5:139426616,5:139374341:G:A,5:139383136	5:138718825,5:139394348:T:C,5:138763807,5:139490602:C:A,5:138763329,5:139421136:A:G,5:139374341:G:A,5:138762305,5:138743256	PROB1,SLC23A1,TMEM173,DNAJC18	Right ventricular ejection fraction,RA Min,LVESV Indexed,Right ventricular end systolic volume,RVEF,Left ventricular end-systolic volume,lvef,LVEF	www.ncbi.nlm.nih.gov/pubmed/37126556,www.ncbi.nlm.nih.gov/pubmed/35278270,10.1038/s41467-020-15823-7,10.1038/s41588-022-01090-3,10.1038/s41588-022-01083-2
LVGFI	8	GJA1	65	Yes	6:121852542:G:C	6	121852542	6:121852542	6:122173688	G	C	0.0980821	-0.0733486	0.00997534	1.94e-13	Single-trait	6:121799859:A:T,6:121857347:A:G,6:121865541:A:G,6:122186687,6:122121005,6:122099152,6:122178493,6:121778006:G:A	6:121799859:A:T,6:121778006:G:A,6:121857347:A:G,6:121865541:A:G	GJA1,HMGB3P18	svi,LVSV Indexed,LVEF,DAdis	10.1038/s41467-022-32219-x,10.1038/s41467-020-15823-7,10.1038/s41588-022-01090-3
LVGFI	8	GJA1	65	Yes	6:121867326:C:A	6	121867326	6:121867326	6:122188472	C	A	0.0978104	-0.0706071	0.0100097	1.74e-12	Multi-trait	6:121799859:A:T,6:121857347:A:G,6:121865541:A:G,6:122186687,6:122121005,6:122099152,6:122178493,6:121778006:G:A	6:121799859:A:T,6:121778006:G:A,6:121857347:A:G,6:121865541:A:G	GJA1,HMGB3P18	svi,LVSV Indexed,LVEF,DAdis	10.1038/s41467-022-32219-x,10.1038/s41467-020-15823-7,10.1038/s41588-022-01090-3
LVGFI	10	IGFBP3	22	Yes	7:46584639:A:G	7	46584639	7:46584639	7:46624237	A	G	0.405183	0.0367987	0.00612997	1.94e-09	Multi-trait	7:46597651:T:C,7:46620312,7:46580714:C:T,7:46637249,7:46569746:A:G,7:46609344	7:46597651:T:C,7:46580714:C:T,7:46569746:A:G	HMGN1P19,IGFBP3	Septal,LVEDV,LVM	10.1093/ehjdh/ztae060,https://doi.org/10.1038/s42256-024-00801-1,10.1038/s41588-022-01090-3
LVGFI	6	CCDC136	23	Yes	7:128818595:C:A	7	128818595	7:128818595	7:128458649	C	A	0.111436	0.057736	0.00943681	9.47e-10	Multi-trait	7:128829863,7:128846309:C:T,7:129190022:T:C,7:128832927:A:G,7:128454537,7:128472981,7:128486363,7:128472138,7:128814483:C:A,7:128832084:G:A	7:128846309:C:T,7:128832927:A:G,7:128814483:C:A,7:128469917,7:128832084:G:A	CCDC136,FLNC	LVESV Indexed,LVESV,Left ventricular end-systolic volume,lvef,LVEF	www.ncbi.nlm.nih.gov/pubmed/37126556,10.1038/s41467-020-15823-7,10.1038/s41588-022-01090-3
LVGFI	1	FAM86B3P	88	Yes	8:8234503:G:A	8	8234503	8:8234503	8:8092025	G	A	0.412868	0.0368901	0.00647583	1.22e-08	Multi-trait	8:8400546:G:A,8:8237607,8:8726834,8:8094116,8:8380097:G:A,8:8236594:G:C,8:8258056	8:8115578,8:9591977,8:8584344,8:8236594:G:C,8:8095129	LRLE1	Right ventricular ejection fraction,Asc Aorta Diam,LVEF	www.ncbi.nlm.nih.gov/pubmed/35278270,www.ncbi.nlm.nih.gov/pubmed/37126556,10.1038/s41588-022-01090-3
LVGFI	1	SGK223	89	Yes	8:8385434:A:T	8	8385434	8:8385434	8:8242944	A	T	0.200627	0.042917	0.00746284	8.88e-09	Single-trait	8:8400546:G:A,8:8237607,8:8726834,8:8869324:G:A,8:8094116,8:8380097:G:A,8:8258056,8:8236594:G:C	8:8115578,8:9591977,8:8584344,8:8236594:G:C,8:10248962,8:8095129	LRLE1	Right ventricular ejection fraction,Asc Aorta Diam,LVEF	www.ncbi.nlm.nih.gov/pubmed/35278270,www.ncbi.nlm.nih.gov/pubmed/37126556,10.1038/s41588-022-01090-3
LVGFI	1	TNKS	88	Yes	8:9753960:C:T	8	9753960	8:9753960	8:9611470	C	T	0.363001	0.0346875	0.00617004	1.89e-08	Multi-trait	8:9430077:G:A,8:9876958:TACTCTACTCT:TACTCT,8:9793601,8:9734468,8:9287587,8:9936091:A:C	8:8115578,8:11459018,8:9591977,8:10998630,8:8584344,8:9936091:A:C,8:10248962,8:10842659,8:8095129	MSRA,TNKS	LVEF,ascending aorta diameter,RVESV Indexed	www.ncbi.nlm.nih.gov/pubmed/37126556,10.1038/s41588-021-00962-4,10.1038/s41588-022-01090-3
LVGFI	3	DEFB134	25	Yes	8:12012051:T:G	8	12012051	8:12012051	8:11869560	T	G	0.479632	0.0445912	0.00608704	2.38e-13	Multi-trait	8:11758992:T:C,8:11939921,8:11601509,8:11744000:G:C,8:11937453:T:C,8:11794962,8:11781668,8:11824758:C:T,8:11682267,8:11731524:G:A,8:11924159:C:T,8:12082412:A:C,8:11589033,8:11786925,8:11616501,8:11929416:C:T	8:11503752:C:G,8:11471739:C:T,8:11459018,8:11937453:T:C,8:11824758:C:T,8:11797430,8:11731524:G:A,8:11924159:C:T,8:10998630,8:10248962,8:10842659,8:11929416:C:T	FDFT1,DEFB136,GATA4	Fractal dimension,PA Root Indexed,lvef,LVEF,RA FAC,RVESV,straincirc	10.1038/s41586-020-2635-8,www.ncbi.nlm.nih.gov/pubmed/35278270,www.ncbi.nlm.nih.gov/pubmed/37126556,10.1038/s41467-020-15823-7,10.1038/s41588-022-01090-3,10.1038/s41588-020-00762-2
LVGFI	10	MIR4662B	26	Yes	8:124846279:G:A	8	124846279	8:124846279	8:125858521	G	A	0.308612	0.0461674	0.00647879	1.03e-12	Single-trait	8:124849132:C:T,8:124846279:G:A,8:124846297,8:124607159,8:124608614,8:124845117,8:124864202:A:G,8:124855592,8:124847608,8:124846296:GA:G,8:124847575:C:A,8:124847608:G:A,8:124845117:G:T	8:124849132:C:T,8:124846279:G:A,8:125867834,8:125859850,8:124864202:A:G,8:125857359,8:124846296:GA:G,8:124847575:C:A,8:124847608:G:A,8:124845117:G:T	MIR4662B,KLHL38,RN7SKP155,MTSS1	LVDD - diastolic internal dimension,LVEDD,Fractal dimension,DAdis,lvedvi,LVMVR,RVEF,Descending AoD,Asc Aorta Diam,Left ventricular regional wall thickness,Left ventricular end-systolic volume,Right ventricular ejection fraction,LVEF	10.1136/heartjnl-2021-BSCMR.9,10.1038/s41586-020-2635-8,https://doi.org/10.1038/s42256-024-00801-1,10.1172/JCI84840,www.ncbi.nlm.nih.gov/pubmed/37126556,www.ncbi.nlm.nih.gov/pubmed/35278270,10.1038/s41467-020-15823-7,10.1038/s41588-022-01090-3,10.1038/s41588-018-0047-6,10.1038/s41467-022-32219-x,10.1161/CIRCULATIONAHA.119.041161,https://doi.org/10.1038/s41467-023-43771-28
LVGFI	10	MIR4662B	26	Yes	8:124847575:C:A	8	124847575	8:124847575	8:125859817	C	A	0.31113	0.0501861	0.00647761	9.36e-15	Multi-trait	8:124849132:C:T,8:124846279:G:A,8:124846297,8:124607159,8:124608614,8:124845117,8:124864202:A:G,8:124855592,8:124847608,8:124846296:GA:G,8:124847575:C:A,8:124847608:G:A,8:124845117:G:T	8:124849132:C:T,8:124846279:G:A,8:125867834,8:125859850,8:124864202:A:G,8:125857359,8:124846296:GA:G,8:124847575:C:A,8:124847608:G:A,8:124845117:G:T	MIR4662B,KLHL38,RN7SKP155,MTSS1	LVDD - diastolic internal dimension,LVEDD,Fractal dimension,DAdis,lvedvi,LVMVR,RVEF,Descending AoD,Asc Aorta Diam,Left ventricular regional wall thickness,Left ventricular end-systolic volume,Right ventricular ejection fraction,LVEF	10.1136/heartjnl-2021-BSCMR.9,10.1038/s41586-020-2635-8,https://doi.org/10.1038/s42256-024-00801-1,10.1172/JCI84840,www.ncbi.nlm.nih.gov/pubmed/37126556,www.ncbi.nlm.nih.gov/pubmed/35278270,10.1038/s41467-020-15823-7,10.1038/s41588-022-01090-3,10.1038/s41588-018-0047-6,10.1038/s41467-022-32219-x,10.1161/CIRCULATIONAHA.119.041161,https://doi.org/10.1038/s41467-023-43771-28
LVGFI	5	PLEC	80	Yes	8:143907320:G:A	8	143907320	8:143907320	8:144981488	G	A	0.0460459	0.0951679	0.0143338	3.15e-11	Multi-trait	8:143567095:G:C,8:143944186:C:T,8:143939607,8:143939607:G:A,8:143944186	8:145018354,8:145013775,8:143944186:C:T,8:143939607:G:A	PLEC,MROH6	strainrad,PA/Ao, Diastole,Right ventricular ejection fraction,LVEF,RVESV Indexed	www.ncbi.nlm.nih.gov/pubmed/37126556,10.1038/s41588-020-00762-2,10.1038/s41588-022-01090-3
LVGFI	15	BAG3	29	Yes	10:119656173:G:A	10	119656173	10:119656173	10:121415685	G	A	0.216515	0.0769302	0.00724863	2.59e-26	Single-trait	10:119656173,10:119659975:C:G,10:119552094:T:C,10:119665304,10:119656173:G:A,10:119919078,10:119667372,10:119548311,10:119610619:C:T,10:119619924:A:G,10:119670121:T:C,10:119588327:T:TTTTC	10:121678590,10:121415685,10:121426884,10:119659975:C:G,10:121424815,10:119656173:G:A,10:119610619:C:T,10:119619924:A:G,10:119670121:T:C	TIAL1,BAG3	Right ventricular end systolic volume,lvedvi,Mitral valve annulus size at left ventricular systole and diastole,PC1,LVEDV Indexed,RVEF,LVEF,LVEDV,Total LVM	10.1093/ehjdh/ztae060,Unpublished,www.ncbi.nlm.nih.gov/pubmed/37126556,www.ncbi.nlm.nih.gov/pubmed/35278270,10.1038/s41467-020-15823-7,10.1038/s41588-022-01090-3,10.1172/jci.insight.146583,www.ncbi.nlm.nih.gov/pubmed/32605384,10.1161/CIRCULATIONAHA.119.041161
LVGFI	15	BAG3	29	Yes	10:119661042:G:A	10	119661042	10:119661042	10:121420554	G	A	0.389237	0.0478702	0.00616703	8.34e-15	Multi-trait	10:119656173,10:119659975:C:G,10:119552094:T:C,10:119665304,10:119656173:G:A,10:119919078,10:119667372,10:119548311,10:119610619:C:T,10:119619924:A:G,10:119670121:T:C,10:119588327:T:TTTTC	10:121678590,10:121415685,10:121426884,10:119659975:C:G,10:121424815,10:119656173:G:A,10:119670121:T:C	TIAL1,BAG3	Right ventricular end systolic volume,lvedvi,Mitral valve annulus size at left ventricular systole and diastole,PC1,LVEDV Indexed,RVEF,LVEF,LVEDV,Total LVM	10.1093/ehjdh/ztae060,Unpublished,www.ncbi.nlm.nih.gov/pubmed/37126556,www.ncbi.nlm.nih.gov/pubmed/35278270,10.1038/s41467-020-15823-7,10.1038/s41588-022-01090-3,10.1172/jci.insight.146583,www.ncbi.nlm.nih.gov/pubmed/32605384,10.1161/CIRCULATIONAHA.119.041161
LVGFI	7	ARHGEF40	70	Yes	14:21074607:A:G	14	21074607	14:21074607	14:21542766	A	G	0.168835	-0.0450179	0.0079064	1.24e-08	Single-trait	14:21074607:A:G,14:21542766	14:21074607:A:G	ARHGEF40	descending aorta diameter	10.1038/s41588-021-00962-4
LVGFI	6	IGF1R	90	Yes	15:98727906:A:G	15	98727906	15:98727906	15:99271135	A	G	0.358536	-0.0389121	0.0062544	4.92e-10	Single-trait	15:98712731:T:G,15:98729290:T:A,15:98725621:C:G,15:98727906,15:98729846	15:99271135,15:99273075,15:98712731:T:G,15:98729290:T:A,15:98725621:C:G	IGF1R	Left ventricular end diastolic mass,Left ventricular regional wall thickness,meanWT,Left ventricular end diastolic mass end diastolic volume ratio	https://doi.org/10.1038/s41467-023-43771-62,www.ncbi.nlm.nih.gov/pubmed/37126556,https://doi.org/10.1038/s41467-023-43771-70,10.1038/s41588-020-00762-2
LVGFI	4	UBE2I	85	Yes	16:1308562:C:A	16	1308562	16:1308562	16:1358563	C	A	0.135654	0.0525005	0.00878443	2.28e-09	Single-trait	16:1067895,16:988070,16:1017895:T:C,16:942961:T:G,16:851373:GGGG:GGG,16:938070:T:A,16:901373,16:992961,16:954834:T:C,16:1004834		LMF1,SOX8	LVESV Indexed,Asc Aorta Diam Indexed,lvef,lvesvi,Left ventricular end diastolic mass end diastolic volume ratio	www.ncbi.nlm.nih.gov/pubmed/37126556,10.1038/s41467-020-15823-7,10.1038/s41588-022-01090-3
LVGFI	7	HLF	41	Yes	17:55299581:C:T	17	55299581	17:55299581	17:53376942	C	T	0.269919	0.0376205	0.00673091	2.28e-08	Multi-trait	17:55289205:G:T,17:55297249:T:C,17:55286939:T:C	17:55289205:G:T,17:55297249:T:C,17:55286939:T:C	HLF	lvesvi,LVESV Indexed,LVMWT	10.1161/CIRCGEN.122.003732,10.1038/s41467-020-15823-7,10.1038/s41588-022-01090-3
LVGFI	9	FHOD3	59	Yes	18:36639272:T:C	18	36639272	18:36639272	18:34219235	T	C	0.307047	0.0392228	0.0064714	1.35e-09	Single-trait	18:36604896:T:C,18:36664211:G:T,18:36639813,18:36673782:C:T	18:36604896:T:C,18:36664211:G:T,18:34219777,18:36673782:C:T	FHOD3	RVEF,lvef,RVESV,Right ventricular ejection fraction	10.1038/s41588-022-01083-2,www.ncbi.nlm.nih.gov/pubmed/37126556,10.1038/s41467-020-15823-7
LVGFI	9	FHOD3	59	Yes	18:36643603:T:C	18	36643603	18:36643603	18:34223566	T	C	0.270503	0.0431247	0.00673116	1.49e-10	Multi-trait	18:36604896:T:C,18:36664211:G:T,18:36639813,18:36673782:C:T	18:36604896:T:C,18:36664211:G:T,18:34219777,18:36673782:C:T	FHOD3	RVEF,lvef,RVESV,Right ventricular ejection fraction	10.1038/s41588-022-01083-2,www.ncbi.nlm.nih.gov/pubmed/37126556,10.1038/s41467-020-15823-7
LVGFI	3	MYH7B	62	Yes	20:34977366:T:C	20	34977366	20:34977366	20:33565169	T	C	0.425352	0.0378481	0.00600096	2.84e-10	Multi-trait	20:35437976:G:A,20:34989186:C:G,20:34972369:G:A	20:34972369:G:A	MYH7B,GDF5	Septal,LVEDV,RVESV,T1	10.1093/ehjdh/ztae060,10.1038/s41588-023-01371-8,10.1038/s41588-022-01090-3
LVGFI	6	KIAA1755	71	Yes	20:38220605:C:T	20	38220605	20:38220605	20:36849007	C	T	0.458455	0.0328664	0.0060058	4.44e-08	Single-trait	20:38220686	20:36849088		Right ventricular stroke volume	www.ncbi.nlm.nih.gov/pubmed/37126556
LVMCF	12	TTN	6	Yes	2:178649706:T:C	2	178649706	2:178649706	2:179514433	T	C	0.192584	0.0577182	0.00747503	1.15e-14	Single-trait	2:178515369:A:G,2:178580212:C:T,2:178888518:C:T,2:178931994:C:G,2:178497940:GT:G,2:178976191,2:178625751,2:178516596:T:G,2:178693639,2:178767406,2:178693555:T:A,2:178805204:C:T,2:178784734:G:A,2:178906271,2:178758123:C:T,2:178649706:T:C,2:178894707,2:178693639:T:C,2:178666351:A:AATGT,2:178649706,2:178805204,2:178976191:C:A,2:178516988,2:178525015,2:178861398:G:A,2:178934849:T:C,2:178860510:G:T,2:…	2:179558366,2:178515369:A:G,2:178580212:C:T,2:179632133,2:179669931,2:178516596:T:G,2:179381715,2:178693555:T:A,2:178805204:C:T,2:179514433,2:178758123:C:T,2:178649706:T:C,2:179490478,2:178693639:T:C,2:178666351:A:AATGT,2:179389742,2:178861398:G:A,2:178625751:T:C,2:178807687:C:T	PLEKHA3,TTN,CCDC141	LVESV Indexed,LVMi,RA Max,Left ventricular end diastolic mass,LVEF,Shortaxis_length,RVSV Indexed,PC1,RVEDV/LVEDV Ratio,Right ventricular end diastolic volume,Left ventricular end-systolic volume,descending aorta diameter,RA FAC,RVESV Indexed,LVESV,svi,RVSV,RA Max Indexed,lvedvi,LVEDV Indexed,RA Min Indexed,LVED_shapePC08,Right ventricular stroke volume,Total LVM,LEVDV,Fractal dimension,lapef,Mitr…	10.1101/2022.07.20.22277861,10.1038/s41586-020-2635-8,10.1093/ehjdh/ztae060,https://doi.org/10.1038/s42256-024-00801-1,www.ncbi.nlm.nih.gov/pubmed/33495596,Unpublished,www.ncbi.nlm.nih.gov/pubmed/37126556,www.ncbi.nlm.nih.gov/pubmed/35278270,10.1038/s41467-020-15823-7,10.1038/s41588-022-01090-3,10.1038/s41588-022-01083-2,10.1172/jci.insight.146580,10.1038/s41588-021-00962-4,10.1038/s41588-020-007…
LVMCF	12	TTN	92	Yes	2:178788075:A:G	2	178788075	2:178788075	2:179652802	A	G	0.459719	0.0361802	0.00579482	4.28e-10	Multi-trait	2:178515369:A:G,2:178580212:C:T,2:178888518:C:T,2:178931994:C:G,2:178497940:GT:G,2:178976191,2:178625751,2:178516596:T:G,2:178693639,2:178767406,2:178693555:T:A,2:178805204:C:T,2:178784734:G:A,2:178906271,2:178758123:C:T,2:178649706:T:C,2:178894707,2:178693639:T:C,2:178666351:A:AATGT,2:178649706,2:178805204,2:178976191:C:A,2:178516988,2:178525015,2:178861398:G:A,2:178934849:T:C,2:178860510:G:T,2:…	2:179759434,2:178516596:T:G,2:179558366,2:178515369:A:G,2:179381715,2:178693555:T:A,2:178580212:C:T,2:179389742,2:179514433,2:178625751:T:C,2:178909546:G:A,2:179632133,2:178910425:T:C,2:178649706:T:C,2:179490478,2:178693639:T:C,2:178666351:A:AATGT	PLEKHA3,SESTD1,TTN,CCDC141	LVESV Indexed,LVMi,RA Max,Left ventricular end diastolic mass,LVEF,Shortaxis_length,RVSV Indexed,PC1,RVEDV/LVEDV Ratio,Right ventricular end diastolic volume,Left ventricular end-systolic volume,descending aorta diameter,RA FAC,RVESV Indexed,LVESV,svi,RVSV,RA Max Indexed,lvedvi,LVEDV Indexed,RA Min Indexed,LVED_shapePC08,Right ventricular stroke volume,Total LVM,LEVDV,Fractal dimension,lapef,Mitr…	10.1101/2022.07.20.22277861,10.1038/s41586-020-2635-8,10.1093/ehjdh/ztae060,https://doi.org/10.1038/s42256-024-00801-1,www.ncbi.nlm.nih.gov/pubmed/33495596,Unpublished,www.ncbi.nlm.nih.gov/pubmed/37126556,www.ncbi.nlm.nih.gov/pubmed/35278270,10.1038/s41467-020-15823-7,10.1038/s41588-022-01090-3,10.1038/s41588-022-01083-2,10.1172/jci.insight.146580,10.1038/s41588-021-00962-4,10.1038/s41588-020-007…
LVMCF	2	DIRC3	93	Yes	2:217431280:T:C	2	217431280	2:217431280	2:218296003	T	C	0.336183	-0.0391214	0.00632591	6.24e-10	Single-trait	2:217858732:A:G,2:217424108:A:T	2:217424108:A:T	TNS1,DIRC3	PA Root,Total LVM	10.1093/ehjdh/ztae060,10.1038/s41588-022-01090-3
LVMCF	6	PDZRN3	48	Yes	3:73518976:T:A	3	73518976	3:73518976	3:73568127	T	A	0.330511	0.0373958	0.00633724	3.61e-09	Single-trait	3:73505771:T:A,3:73554922	3:73505771:T:A		Fractal dimension	10.1038/s41586-020-2635-8
LVMCF	6	MECOM	94	Yes	3:169468505:G:A	3	169468505	3:169468505	3:169186293	G	A	0.419685	-0.0354742	0.00588315	1.64e-09	Multi-trait	3:169146497,3:169303070,3:169191428,3:169585282:A:C,3:169428709:C:T,3:169473640:A:G	3:169428709:C:T,3:169473640:A:G	MECOM	Fractal dimension,lvedv,Prox PA, Systole Indexed	10.1038/s41586-020-2635-8,10.1038/s41467-020-15823-7,10.1038/s41588-022-01090-3
LVMCF	6	FNDC3B	17	Yes	3:172042637:T:C	3	172042637	3:172042637	3:171760427	T	C	0.410702	-0.035795	0.00589715	1.28e-09	Multi-trait	3:172082466:A:G,3:171760427,3:172042637:T:C,3:171800256	3:172082466:A:G,3:172042637:T:C	FNDC3B	lvesvi,LVMWT	10.1161/CIRCGEN.122.003719,10.1038/s41467-020-15823-7
LVMCF	8	HSPA4	77	Yes	5:133108436:G:A	5	133108436	5:133108436	5:132444128	G	A	0.0930773	0.0609623	0.0101809	2.13e-09	Single-trait	5:133108436:G:A	5:133108436:G:A	HSPA4	RVEF	10.1038/s41588-022-01083-2
LVMCF	3	HLA-C	97	Yes	6:31282200:C:T	6	31282200	6:31282200	6:31249977	C	T	0.306321	-0.0342529	0.00627824	4.87e-08	Multi-trait	6:31114163:T:C,6:31377236:A:T,6:31228278,6:31345013,6:31342849,6:31344516:T:C,6:31081940,6:31127493:T:C,6:31414940:A:T,6:31375072:A:G,6:31260501:G:A,6:31095270,6:31312293,6:31382717	6:31114163:T:C,6:31344516:T:C,6:31127493:T:C,6:31310626,6:31414940:A:T,6:31260501:G:A	HLA-B,MICA,PSORS1C1,HLA-DRB5	Right ventricular peak ejection rate,Fractal dimension,PC1,lvedv,Prox PA, Diastole,descending aorta diameter,Left ventricular end diastolic mass end diastolic volume ratio	10.1038/s41586-020-2635-8,Unpublished,www.ncbi.nlm.nih.gov/pubmed/37126556,10.1038/s41467-020-15823-7,10.1038/s41588-022-01090-3,10.1038/s41588-021-00962-4
LVMCF	8	CDKN1A	52	Yes	6:36692155:C:T	6	36692155	6:36692155	6:36659932	C	T	0.170684	-0.0478962	0.00772599	5.67e-10	Multi-trait	6:36673769:C:A,6:36677426:T:C,6:36636080,6:36678211:G:C,6:36647680,6:36661176:G:A,6:36678191:G:C,6:36655602:G:A,6:37166858:AT:A,6:36679072:T:C,6:36645968,6:36647289,6:36678191,6:36655979,6:36645988,6:36645203,6:36646788,6:36710414:G:C,6:36688202:C:T,6:36668303:T:C,6:36679512:G:A,6:36680288,6:36623379,6:36641546,6:36646849,6:36712511:GCGTGCGTG:GCGTG,6:37134634,6:36679903:T:C,6:36628953,6:36625562,…	6:36661176:G:A,6:36673769:C:A,6:36678191:G:C,6:36655602:G:A,6:36677426:T:C,6:36648064,6:36679072:T:C,6:36668303:T:C,6:36679512:G:A,6:36645968,6:36678211:G:C,6:36679903:T:C,6:36679011:A:G,6:36623756,6:36657785:G:A	CDKN1A,PIM1	Prox PA, Systole,ascending aorta diameter,LVESV Indexed,LVEDSph,lvesv,T1,descending aorta diameter,Asc Aorta Diam,Prox PA, Diastole,RVEF/LVEF Ratio,Left ventricular regional wall thickness,Left ventricular end diastolic mass end diastolic volume ratio,Left ventricular end diastolic mass,LVEF,FS,straincirc,Total LVM	10.1038/s41588-023-01371-15,10.1093/ehjdh/ztae060,https://doi.org/10.1038/s42256-024-00801-1,10.1172/JCI84840,https://doi.org/10.1038/s41467-023-43771-18,www.ncbi.nlm.nih.gov/pubmed/37126556,10.1038/s41467-020-15823-7,10.1038/s41588-022-01090-3,10.1038/s41588-020-00762-2,10.1038/s41588-021-00962-4
LVMCF	12	VEGFA	20	Yes	6:43789126:A:C	6	43789126	6:43789126	6:43756863	A	C	0.269766	-0.0382832	0.00666428	9.22e-09	Multi-trait	6:43756863,6:43759789,6:43789126:A:C,6:43792052:G:A	6:43789126:A:C,6:43792052:G:A	VEGFA	LVEDV Indexed,lvedv	10.1038/s41467-020-15823-7,10.1038/s41588-022-01090-3
LVMCF	13	SLC35F1	21	Yes	6:118337093:T:G	6	118337093	6:118337093	6:118658256	T	G	0.371259	0.0352915	0.00603868	5.09e-09	Multi-trait	6:118332041:G:C,6:118333857:T:C,6:118458983:G:C,6:118363661,6:118236795:C:T,6:118557958,6:118358811:G:A,6:118042498:A:T,6:118555376:C:T,6:118702621,6:118690014,6:118382371:T:C,6:118680374,6:118333145:G:C,6:118559658,6:118025196:T:C,6:118346359:T:C,6:118578043,6:118256880:G:A,6:118381458:C:T,6:118653204,6:118346359,6:118679974,6:118654308,6:118238495:T:A,6:118655020,6:118672469:C:A,6:118667522,6:1…	6:118382371:T:C,6:118238495:T:A,6:118333857:T:C,6:118672469:C:A,6:118358811:G:A,6:118346359:T:C,6:118667522,6:118256880:G:A,6:118458983:G:C,6:118555376:C:T,6:118381458:C:T,6:118236795:C:T,6:118359211:C:T,6:118368851:A:C	PLN,SLC35F1	LVEDD,RA Min,LVSV,Sphericity_index,Fractal dimension,RVSV,Left ventricular end-diastolic volume,strainlong,LVEDV Indexed,RA Min Indexed,lvedv,Apex,LVEDV,Shortaxis_length,PC9,Left ventricular end diastolic mass end diastolic volume ratio	10.1101/2022.07.20.22277861,10.1038/s41586-020-2635-8,10.1093/ehjdh/ztae060,10.1001/jama.2009.978-a,Unpublished,www.ncbi.nlm.nih.gov/pubmed/37126556,10.1038/s41467-020-15823-7,10.1038/s41588-022-01090-3,10.1038/s41588-022-01083-2,10.1038/s41588-020-00762-2
LVMCF	8	GJA1	98	Yes	6:121708550:G:A	6	121708550	6:121708550	6:122029696	G	A	0.034172	0.0964225	0.0171226	1.79e-08	Multi-trait	6:121799859:A:T,6:121857347:A:G,6:121865541:A:G,6:122186687,6:122121005,6:122099152,6:122178493,6:121778006:G:A	6:121799859:A:T,6:121778006:G:A,6:121857347:A:G,6:121865541:A:G	GJA1,HMGB3P18	svi,LVSV Indexed,LVEF,DAdis	10.1038/s41467-022-32219-x,10.1038/s41467-020-15823-7,10.1038/s41588-022-01090-3
LVMCF	8	GJA1	65	Yes	6:121768558:A:AT	6	121768558	6:121768558	6:122089704	A	AT	0.0990237	-0.0781575	0.00990549	3.01e-15	Single-trait	6:121799859:A:T,6:121857347:A:G,6:121865541:A:G,6:122186687,6:122121005,6:122099152,6:122178493,6:121778006:G:A	6:121799859:A:T,6:121778006:G:A,6:121857347:A:G,6:121865541:A:G	GJA1,HMGB3P18	svi,LVSV Indexed,LVEF,DAdis	10.1038/s41467-022-32219-x,10.1038/s41467-020-15823-7,10.1038/s41588-022-01090-3
LVMCF	4	RSPO3	99	Yes	6:127133748:G:A	6	127133748	6:127133748	6:127454893	G	A	0.0492434	-0.0753754	0.0133996	1.85e-08	Multi-trait	6:127184986,6:126863841:G:A,6:126851160		CENPW,AL356534.1	RVEDV,Total LVM	10.1093/ehjdh/ztae060,10.1038/s41588-022-01090-3
LVMCF	2	RRAS2	103	Yes	11:14348223:T:C	11	14348223	11:14348223	11:14369769	T	C	0.352657	-0.0348325	0.00608355	1.03e-08	Multi-trait	11:14048480,11:14054400:A:G,11:14047024:T:C,11:13979568:C:G,11:14001115,11:14068571,11:14026933:C:T,11:14042845:A:G,11:14075947,11:14009254:T:A,11:14064392,11:14030801		RRAS2	LVESV Indexed,Right ventricular end systolic volume,LVESV,lvesv,Left ventricular end-systolic volume,lvesvi	www.ncbi.nlm.nih.gov/pubmed/37126556,10.1038/s41467-020-15823-7,10.1038/s41588-022-01090-3
LVMCF	3	CCND2	104	Yes	12:4275678:T:G	12	4275678	12:4275678	12:4384844	T	G	0.0215949	0.128242	0.0211049	1.23e-09	Multi-trait	12:4275678:T:G,12:4384844	12:4275678:T:G	CCND2	LVEDV	10.1038/s41588-022-01090-3
LVMCF	2	ATP2B1	106	Yes	12:89619312:T:C	12	89619312	12:89619312	12:90013089	T	C	0.172294	0.0429793	0.00766815	2.08e-08	Multi-trait	12:89622299:A:AT,12:90016076,12:89597536:C:T,12:89991313,12:89556543:A:C,12:89950320	12:89622299:A:AT,12:89556543:A:C,12:89597536:C:T	ATP2B1,POC1B-GALNT4	Asc Aorta Diam,Left ventricular regional wall thickness	https://doi.org/10.1038/s41467-023-43771-65,https://doi.org/10.1038/s41467-023-43771-31,10.1038/s41588-022-01090-3
LVMCF	7	ARHGEF40	70	Yes	14:21074607:A:G	14	21074607	14:21074607	14:21542766	A	G	0.168835	-0.0573829	0.00787192	3.11e-13	Single-trait	14:21074607:A:G,14:21542766	14:21074607:A:G	ARHGEF40	descending aorta diameter	10.1038/s41588-021-00962-4
LVMCF	7	ARHGEF40	70	Yes	14:21077071:A:G	14	21077071	14:21077071	14:21545230	A	G	0.224912	-0.0417132	0.00696639	2.13e-09	Multi-trait	14:21074607:A:G,14:21542766	14:21074607:A:G	ARHGEF40	descending aorta diameter	10.1038/s41588-021-00962-4
LVMCF	1	UBE2Q2P1	84	Yes	15:84526150:G:A	15	84526150	15:84526150	15:85069381	G	A	0.275603	0.0413289	0.00646859	1.67e-10	Multi-trait	15:84779989:G:T,15:84840409:G:A,15:84805730:TTTTG:T,15:84191513:G:A,15:84167561:T:C,15:84818413:A:G,15:84814418:C:A,15:84764910:G:T,15:84860265,15:84860265:G:A,15:84814418,15:84145666:C:A,15:84836313,15:84806000:T:C,15:84771166:G:C	15:84779989:G:T,15:85403496,15:84840409:G:A,15:84805730:TTTTG:T,15:85379544,15:84764910:G:T,15:84818413:A:G,15:84814418:C:A,15:85357649,15:84860265:G:A,15:84806000:T:C,15:84771166:G:C	ALPK3,ZNF592	LVconc,Left ventricular regional wall thickness,Left ventricular end-systolic volume,lvef,LVEF,lvesvi,Left ventricular end diastolic mass end diastolic volume ratio,LVMWT	https://doi.org/10.1038/s41467-023-43771-64,https://doi.org/10.1038/s41467-023-43771-40,www.ncbi.nlm.nih.gov/pubmed/37126556,10.1038/s41467-020-15823-7,10.1038/s41588-022-01090-3,https://doi.org/10.1038/s41467-023-43771-76,10.1038/s41588-020-00762-2,10.1161/CIRCGEN.122.003730,https://doi.org/10.1038/s41467-023-43771-23,https://doi.org/10.1038/s41467-023-43771-8
LVMCF	5	ALPK3	84	Yes	15:84818413:A:G	15	84818413	15:84818413	15:85361644	A	G	0.480685	-0.0424663	0.00592331	7.54e-13	Single-trait	15:84779989:G:T,15:84840409:G:A,15:84805730:TTTTG:T,15:84818413:A:G,15:84814418:C:A,15:84764910:G:T,15:84860265,15:84860265:G:A,15:84814418,15:85308141,15:85314397,15:84806000:T:C,15:84836313,15:84771166:G:C	15:84779989:G:T,15:85403496,15:84840409:G:A,15:84805730:TTTTG:T,15:85379544,15:84764910:G:T,15:84818413:A:G,15:84814418:C:A,15:85357649,15:84860265:G:A,15:84806000:T:C,15:84771166:G:C	ALPK3,ZNF592	LVconc,Left ventricular regional wall thickness,Left ventricular end-systolic volume,lvef,LVEF,lvesvi,Left ventricular end diastolic mass end diastolic volume ratio,LVMWT	https://doi.org/10.1038/s41467-023-43771-64,https://doi.org/10.1038/s41467-023-43771-40,www.ncbi.nlm.nih.gov/pubmed/37126556,10.1038/s41467-020-15823-7,10.1038/s41588-022-01090-3,https://doi.org/10.1038/s41467-023-43771-76,10.1038/s41588-020-00762-2,10.1161/CIRCGEN.122.003730,https://doi.org/10.1038/s41467-023-43771-23,https://doi.org/10.1038/s41467-023-43771-8
LVMCF	6	IGF1R	90	Yes	15:98727906:A:G	15	98727906	15:98727906	15:99271135	A	G	0.358536	-0.0548874	0.00622881	1.23e-18	Single-trait	15:98712731:T:G,15:98729290:T:A,15:98725621:C:G,15:98727906,15:98729846	15:99271135,15:99273075,15:98712731:T:G,15:98729290:T:A,15:98725621:C:G	IGF1R	Left ventricular end diastolic mass,Left ventricular regional wall thickness,meanWT,Left ventricular end diastolic mass end diastolic volume ratio	https://doi.org/10.1038/s41467-023-43771-62,www.ncbi.nlm.nih.gov/pubmed/37126556,https://doi.org/10.1038/s41467-023-43771-70,10.1038/s41588-020-00762-2
LVMCF	6	IGF1R	90	Yes	15:98757691:A:G	15	98757691	15:98757691	15:99300920	A	G	0.212975	0.0450715	0.00713443	2.66e-10	Multi-trait	15:99255960,15:98712731:T:G,15:98729290:T:A,15:98725621:C:G,15:98727906,15:98729846	15:99271135,15:99273075,15:98712731:T:G,15:98729290:T:A,15:98725621:C:G	IGF1R	Left ventricular end diastolic mass,Left ventricular regional wall thickness,meanWT,Left ventricular end diastolic mass end diastolic volume ratio	https://doi.org/10.1038/s41467-023-43771-62,www.ncbi.nlm.nih.gov/pubmed/37126556,https://doi.org/10.1038/s41467-023-43771-70,10.1038/s41588-020-00762-2
LVMCF	1	ZNF598	108	Yes	16:2010396:C:G	16	2010396	16:2010396	16:2060397	C	G	0.0780662	-0.0639507	0.0110241	6.59e-09	Single-trait	16:2101063:G:C,16:2151064,16:2110502:T:G,16:2160503		PKD1	LVEDV,lvedv	10.1038/s41467-020-15823-7,10.1038/s41588-022-01090-3
LVMCF	2	SLC9A3R2	109	Yes	16:2030570:T:C	16	2030570	16:2030570	16:2080571	T	C	0.343581	-0.0347087	0.00610732	1.32e-08	Multi-trait	16:2101063:G:C,16:2151064,16:2110502:T:G,16:2160503		PKD1	LVEDV,lvedv	10.1038/s41467-020-15823-7,10.1038/s41588-022-01090-3
LVMCF	2	YWHAE	39	Yes	17:1357927:C:T	17	1357927	17:1357927	17:1261221	C	T	0.0862631	-0.0573984	0.0103864	3.27e-08	Multi-trait	17:1470901,17:1399178,17:1306165,17:1392798:C:G,17:1567607:G:A,17:1470901:G:A,17:1296092,17:1402871:C:T,17:1495884:G:A,17:1372970,17:1374195,17:1469676:G:A	17:1392798:C:G,17:1470901:G:A,17:1402871:C:T,17:1469676:G:A	YWHAE,MYO1C	LVconc,LVESV Indexed,lvedvi,Left ventricular end-systolic volume,lvesvi,LVEF,Left ventricular end diastolic mass end diastolic volume ratio	10.1038/s41467-020-15823-7,www.ncbi.nlm.nih.gov/pubmed/37126556,10.1038/s41588-020-00762-2,10.1038/s41588-022-01090-3
LVMCF	1	C17orf74	110	Yes	17:7425502:A:C	17	7425502	17:7425502	17:7328821	A	C	0.123155	0.049834	0.00882798	1.65e-08	Multi-trait	17:7580344:G:C,17:7483662,17:7613757:T:C,17:7517075	17:7580344:G:C,17:7613757:T:C	FXR2,CD68	PA Root,Asc Aorta Diam	10.1038/s41588-022-01090-3
LVMCF	1	CRHR1	111	Yes	17:45680084:C:A	17	45680084	17:45680084	17:43757450	C	A	0.214663	-0.0506091	0.00719979	2.08e-12	Single-trait	17:45961419:A:G,17:45949373:G:A,17:45244074,17:45280802,17:45870981:T:C,17:45590269,17:45720994:A:G,17:45847931:C:T	17:45961419:A:G,17:44793283,17:46785247:A:G,17:45949373:G:A,17:44358811,17:46274167:A:G,17:45870981:T:C,17:45720994:A:G,17:45847931:C:T	CDC27,MAPT,MAP3K14, LINC02210-CRHR1,MAPT-AS1,MYL4	RA Max Indexed,PC2,Left ventricular regional wall thickness,Apex,lvesvi,Left ventricular end diastolic mass end diastolic volume ratio,LVMWT	https://doi.org/10.1038/s41467-023-43771-51,10.1093/ehjdh/ztae060,Unpublished,https://doi.org/10.1038/s41467-023-43771-72,www.ncbi.nlm.nih.gov/pubmed/37126556,10.1038/s41467-020-15823-7,10.1038/s41588-022-01090-3,10.1161/CIRCGEN.122.003731
LVMCF	1	WNT3	111	Yes	17:46777221:A:G	17	46777221	17:46777221	17:44854587	A	G	0.245154	0.0435821	0.00681902	1.65e-10	Multi-trait	17:46935905,17:47203436:T:G,17:46927729:C:T,17:46935905:T:C,17:46715917,17:46785247:A:G,17:47166708:T:C,17:47019591:G:C,17:46281445,17:47014404:A:G,17:47060667:A:G,17:46969002:C:A,17:47051396:T:C	17:45961419:A:G,17:44793283,17:46785247:A:G,17:45949373:G:A,17:44358811,17:46274167:A:G,17:45870981:T:C,17:45720994:A:G,17:45847931:C:T	CDC27,GOSR2,MYL4,WNT3	Fractal dimension,Prox PA, Diastole Indexed,RA Max Indexed,Prox PA, Systole Indexed,Mitral valve annulus size at left ventricular systole and diastole,PC2,PC1,Prox PA, Diastole,Right ventricular end diastolic volume,RVEDV,Left ventricular end diastolic mass,Left ventricular end diastolic mass end diastolic volume ratio,Total LVM	10.1172/jci.insight.146584,10.1038/s41586-020-2635-8,10.1093/ehjdh/ztae060,Unpublished,www.ncbi.nlm.nih.gov/pubmed/37126556,10.1038/s41588-022-01090-3,10.1038/s41588-022-01083-2
LVMCF	6	KIAA1755	71	Yes	20:38215714:C:T	20	38215714	20:38215714	20:36844116	C	T	0.466616	0.0343162	0.0059656	8.8e-09	Single-trait	20:38220686	20:36849088		Right ventricular stroke volume	www.ncbi.nlm.nih.gov/pubmed/37126556
LVMCF	7	GSTTP2	45	Yes	22:23826478:T:C	22	23826478	22:23826478	22:24168665	T	C	0.116763	-0.0574304	0.00900686	1.81e-10	Multi-trait	22:23827009:G:C,22:23819530,22:24161717,22:23477343:C:T,22:24178279,22:23836092,22:24169196,22:23839465:A:G,22:23493905:G:A,22:24159307,22:23819530:C:T,22:23836092:G:A,22:24181652,22:23817120:A:T	22:23827009:G:C,22:24161717,22:24178279,22:23839465:A:G,22:23819530:C:T,22:23836092:G:A,22:23817120:A:T	SMARCB1,DERL3	LVconc,LVEDD,LVESV Indexed,LVESV,LVMVR,Left ventricular regional wall thickness,lvef,lvesvi,LVEF	www.ncbi.nlm.nih.gov/pubmed/37126556,www.ncbi.nlm.nih.gov/pubmed/35278270,10.1038/s41467-020-15823-7,10.1038/s41588-022-01090-3,10.1038/s41588-018-0047-6,10.1038/s41588-020-00762-2,https://doi.org/10.1038/s41467-023-43771-45,10.1161/CIRCULATIONAHA.119.041161
LVMCF	2	MYO18B	112	Yes	22:25760190:C:T	22	25760190	22:25760190	22:26156157	C	T	0.212181	-0.0452292	0.00709639	1.85e-10	Multi-trait	22:26159289,22:26162902,22:25763322:G:A,22:25764138:G:C,22:25764194,22:25766935:A:G,22:25368227:C:A,22:26160105	22:25764138:G:C,22:26160161,22:25766935:A:G,22:25763322:G:A	MYO18B	latef,meanWT,Left ventricular end diastolic mass end diastolic volume ratio,LVMWT	10.1093/eurheartj/ehab466,www.ncbi.nlm.nih.gov/pubmed/37126556,10.1161/CIRCGEN.122.003736,10.1038/s41588-020-00762-2
LVMCF	2	MYO18B	112	Yes	22:25766935:A:G	22	25766935	22:25766935	22:26162902	A	G	0.355284	-0.0375874	0.00622	1.51e-09	Single-trait	22:26159289,22:26162902,22:25763322:G:A,22:25764138:G:C,22:25764194,22:25766935:A:G,22:25368227:C:A,22:26160105	22:25764138:G:C,22:26160161,22:25766935:A:G,22:25763322:G:A	MYO18B	latef,meanWT,Left ventricular end diastolic mass end diastolic volume ratio,LVMWT	10.1093/eurheartj/ehab466,www.ncbi.nlm.nih.gov/pubmed/37126556,10.1161/CIRCGEN.122.003736,10.1038/s41588-020-00762-2
LVM	2	CLCN6	113	Yes	1:11813455:A:G	1	11813455	1:11813455	1:11873512	A	G	0.0510512	-0.093737	0.0133296	2.03e-12	Single-trait	1:11820698:C:T,1:11821384:C:G,1:11880755,1:11881441,1:11862778,1:11802721:A:G	1:11820698:C:T,1:11821384:C:G,1:11802721:A:G	CLCN6,MTHFR	Left ventricular regional wall thickness	https://doi.org/10.1038/s41467-023-43771-11,https://doi.org/10.1038/s41467-023-43771-41,https://doi.org/10.1038/s41467-023-43771-33
LVM	1	CASQ2	114	Yes	1:115768346:T:C	1	115768346	1:115768346	1:116310967	T	C	0.29389	0.0355952	0.00644874	3.4e-08	Single-trait	1:115766579:C:T,1:115755137:C:A,1:115768346:T:C,1:115757516:A:G	1:115766579:C:T,1:115755137:C:A,1:115768346:T:C,1:115757516:A:G	CASQ2	laaef,Left ventricular regional wall thickness,Apex,strainrad	10.1093/eurheartj/ehab466,https://doi.org/10.1038/s41467-023-43771-10,10.1093/ehjdh/ztae060,10.1038/s41588-020-00762-2
LVM	6	KCNK3	115	Yes	2:26707543:C:T	2	26707543	2:26707543	2:26930411	C	T	0.397663	-0.034246	0.00605152	1.52e-08	Single-trait	2:26706414,2:26483546:T:G,2:26476326:G:A,2:26699194	2:26929282,2:26922062		Right ventricular end diastolic volume,Right ventricular end systolic volume	www.ncbi.nlm.nih.gov/pubmed/37126556
LVM	8	PLEKHA3	6	Yes	2:178502359:A:G	2	178502359	2:178502359	2:179367086	A	G	0.146028	-0.0946782	0.00832868	6.05e-30	Single-trait	2:178041544:A:G,2:178515369:A:G,2:178580212:C:T,2:178888518:C:T,2:178931994:C:G,2:178497940:GT:G,2:178976191,2:178625751,2:178516596:T:G,2:178693639,2:178767406,2:178693555:T:A,2:178805204:C:T,2:178784734:G:A,2:178906271,2:178758123:C:T,2:178649706:T:C,2:178894707,2:178693639:T:C,2:178666351:A:AATGT,2:178649706,2:178111464:C:A,2:178805204,2:178976191:C:A,2:178516988,2:178525015,2:178861398:G:A,2:…	2:179558366,2:178515369:A:G,2:178580212:C:T,2:179632133,2:179669931,2:178516596:T:G,2:179381715,2:178693555:T:A,2:178805204:C:T,2:179514433,2:178758123:C:T,2:178649706:T:C,2:179490478,2:178693639:T:C,2:178666351:A:AATGT,2:179389742,2:178861398:G:A,2:178625751:T:C,2:178807687:C:T	PLEKHA3,TTN,CCDC141	LVESV Indexed,LVMi,RA Max,Left ventricular end diastolic mass,LVEF,Shortaxis_length,RVSV Indexed,PC1,RVEDV/LVEDV Ratio,Right ventricular end diastolic volume,Left ventricular end-systolic volume,descending aorta diameter,RA FAC,RVESV Indexed,LVESV,svi,RVSV,RA Max Indexed,lvedvi,LVEDV Indexed,RA Min Indexed,LVED_shapePC08,Right ventricular stroke volume,Total LVM,LEVDV,Fractal dimension,lapef,Mitr…	10.1101/2022.07.20.22277861,10.1038/s41586-020-2635-8,10.1093/ehjdh/ztae060,https://doi.org/10.1038/s42256-024-00801-1,www.ncbi.nlm.nih.gov/pubmed/33495596,Unpublished,www.ncbi.nlm.nih.gov/pubmed/37126556,www.ncbi.nlm.nih.gov/pubmed/35278270,10.1038/s41467-020-15823-7,10.1038/s41588-022-01090-3,10.1038/s41588-022-01083-2,10.1172/jci.insight.146580,10.1038/s41588-021-00962-4,10.1038/s41588-020-007…
LVM	17	LSM3	10	Yes	3:14238958:G:T	3	14238958	3:14238958	3:14280458	G	T	0.339184	-0.0400126	0.0062428	1.46e-10	Single-trait	3:14211549:T:C,3:14250179:T:C,3:14335444:A:C,3:14208679:T:A,3:14306081,3:14232951:G:A,3:14291679,3:14272766,3:14231914:G:C,3:14273414,3:14274451,3:14265282,3:14218917:G:A,3:14280450,3:14213183:TGTGTGTGTGTGT:TGTGTGTGTGT,3:14250179,3:14264581:T:C,3:14243162:A:G,3:14223782:G:A,3:14253049,3:14260417,3:14284662,3:14254683,3:14376944,3:14231266:G:C,3:14238950:C:A	3:14231914:G:C,3:14296437,3:14218917:G:A,3:14250179:T:C,3:14294549,3:14306782,3:14232951:G:A,3:14231266:G:C,3:14264581:T:C,3:14243162:A:G,3:14238950:C:A,3:14291679	LSM3,SLC6A6,SLC6A,XPC	LVESV Indexed,Right ventricular end systolic volume,lvedvi,RVEDV Indexed,RVEF,Left ventricular end-systolic volume,RVEDV,Right ventricular ejection fraction,LVEF,LVEDV,RVESV	www.ncbi.nlm.nih.gov/pubmed/37126556,www.ncbi.nlm.nih.gov/pubmed/35278270,10.1038/s41467-020-15823-7,10.1038/s41588-022-01090-3,10.1038/s41588-022-01083-2
LVM	3	MITF	118	Yes	3:69857219:T:C	3	69857219	3:69857219	3:69906370	T	C	0.185885	0.0422299	0.00760412	2.8e-08	Single-trait	3:69857352:GC:G,3:69906503,3:69907344,3:69858193:C:T,3:69844608,3:69857773,3:69808622:C:T,3:69836855,3:69807602:C:T,3:69795457:G:A,3:69787704:A:G,3:69856753	3:69857352:GC:G,3:69858193:C:T,3:69886006,3:69808622:C:T,3:69807602:C:T,3:69795457:G:A	MITF	Left ventricular regional wall thickness,lvef,LVEF,lvesvi,LVMWT	https://doi.org/10.1038/s41467-023-43771-35,10.1161/CIRCGEN.122.003718,www.ncbi.nlm.nih.gov/pubmed/35278270,10.1038/s41467-020-15823-7,https://doi.org/10.1038/s41467-023-43771-26
LVM	11	CMSS1	15	Yes	3:100151455:G:A	3	100151455	3:100151455	3:99870299	G	A	0.379318	-0.0337115	0.00605469	2.58e-08	Single-trait	3:100003720:G:C,3:100342296:A:C,3:99722564,3:100061140	3:99779984,3:100003720:G:C	FILIP1L	PA Root,Right ventricular end diastolic volume	www.ncbi.nlm.nih.gov/pubmed/37126556,10.1038/s41588-022-01090-3
LVM	12	MLF1	16	Yes	3:158592364:A:G	3	158592364	3:158592364	3:158310153	A	G	0.49391	0.0344331	0.00588691	4.94e-09	Single-trait	3:158621076:T:C,3:158569666:A:G,3:158580826,3:158580914,3:158528094:A:G,3:158568314:C:T,3:158863125:T:C,3:158338865,3:158286103,3:158287455,3:158245883,3:158863037:C:A	3:158569666:A:G,3:158528094:A:G,3:158568314:C:T,3:158298703,3:158056654,3:158298615	AK097794,RSRC1,MLF1	RVESV Indexed,Right ventricular end systolic volume,Right ventricular end diastolic volume,RVEDV,Right ventricular ejection fraction,PC4	Unpublished,10.1038/s41588-022-01083-2,www.ncbi.nlm.nih.gov/pubmed/37126556,10.1038/s41588-022-01090-3
LVM	2	NPR3	119	Yes	5:32830415:T:C	5	32830415	5:32830415	5:32830521	T	C	0.403274	0.0381204	0.00597655	1.79e-10	Single-trait	5:32814922:A:G,5:32830521,5:32830415:T:C,5:32815028	5:32814922:A:G,5:32830415:T:C	NPR3	RA Max Indexed,Asc Aorta Diam Indexed	10.1038/s41588-022-01090-3
LVM	2	FBN2	120	Yes	5:128532506:G:A	5	128532506	5:128532506	5:127868199	G	A	0.304919	0.039643	0.00640853	6.17e-10	Single-trait	5:128675995:T:C	5:128675995:T:C	FBN2	PC9	Unpublished
LVM	8	HSPA4	77	Yes	5:133108436:G:A	5	133108436	5:133108436	5:132444128	G	A	0.0930852	-0.0580898	0.0101078	9.08e-09	Single-trait	5:133108436:G:A	5:133108436:G:A	HSPA4	RVEF	10.1038/s41588-022-01083-2
LVM	3	HLA-C	19	Yes	6:31267821:G:C	6	31267821	6:31267821	6:31235598	G	C	0.244536	0.04161	0.00681181	1.01e-09	Single-trait	6:31114163:T:C,6:31377236:A:T,6:31228278,6:31345013,6:31342849,6:31344516:T:C,6:31081940,6:31127493:T:C,6:31414940:A:T,6:31375072:A:G,6:31260501:G:A,6:31095270,6:31312293,6:31382717	6:31260501:G:A,6:31312790	HLA-B,MICA,PSORS1C1,HLA-DRB5	Right ventricular peak ejection rate,Fractal dimension,PC1,lvedv,Prox PA, Diastole,descending aorta diameter,Left ventricular end diastolic mass end diastolic volume ratio	10.1038/s41586-020-2635-8,Unpublished,www.ncbi.nlm.nih.gov/pubmed/37126556,10.1038/s41467-020-15823-7,10.1038/s41588-022-01090-3,10.1038/s41588-021-00962-4
LVM	2	NUDT3	121	Yes	6:34337522:T:C	6	34337522	6:34337522	6:34305299	T	C	0.0618622	0.0668973	0.012232	4.53e-08	Single-trait	6:34205465,6:34237688:GGAGCCC:G,6:34222327:G:A,6:34190104	6:34222327:G:A	HMGA1	RVEDV,Septal	10.1093/ehjdh/ztae060,10.1038/s41588-022-01090-3
LVM	8	CDKN1A	52	Yes	6:36679512:G:A	6	36679512	6:36679512	6:36647289	G	A	0.196465	0.0568642	0.00741314	1.71e-14	Single-trait	6:36673769:C:A,6:36677426:T:C,6:36636080,6:36678211:G:C,6:36647680,6:36661176:G:A,6:36678191:G:C,6:36655602:G:A,6:37166858:AT:A,6:36679072:T:C,6:36645968,6:36647289,6:36678191,6:36655979,6:36645988,6:36645203,6:36646788,6:36710414:G:C,6:36688202:C:T,6:36668303:T:C,6:36679512:G:A,6:36680288,6:36623379,6:36641546,6:36646849,6:36712511:GCGTGCGTG:GCGTG,6:37134634,6:36679903:T:C,6:36628953,6:36625562,…	6:36661176:G:A,6:36673769:C:A,6:36678191:G:C,6:36655602:G:A,6:36677426:T:C,6:36648064,6:36679072:T:C,6:36668303:T:C,6:36679512:G:A,6:36645968,6:36678211:G:C,6:36679903:T:C,6:36679011:A:G,6:36623756,6:36657785:G:A	CDKN1A,PIM1	Prox PA, Systole,ascending aorta diameter,LVESV Indexed,LVEDSph,lvesv,T1,descending aorta diameter,Asc Aorta Diam,Prox PA, Diastole,RVEF/LVEF Ratio,Left ventricular regional wall thickness,Left ventricular end diastolic mass end diastolic volume ratio,Left ventricular end diastolic mass,LVEF,FS,straincirc,Total LVM	10.1038/s41588-023-01371-15,10.1093/ehjdh/ztae060,https://doi.org/10.1038/s42256-024-00801-1,10.1172/JCI84840,https://doi.org/10.1038/s41467-023-43771-18,www.ncbi.nlm.nih.gov/pubmed/37126556,10.1038/s41467-020-15823-7,10.1038/s41588-022-01090-3,10.1038/s41588-020-00762-2,10.1038/s41588-021-00962-4
LVM	4	RSPO3	122	Yes	6:126864344:G:A	6	126864344	6:126864344	6:127185489	G	A	0.437969	0.0366857	0.00593346	6.3e-10	Single-trait	6:127184986,6:126530014:C:T,6:126863841:G:A,6:126851160	6:126863841:G:A	CENPW,AL356534.1	RVEDV,Total LVM	10.1093/ehjdh/ztae060,10.1038/s41588-022-01090-3
LVM	10	IGFBP3	22	Yes	7:46595000:C:G	7	46595000	7:46595000	7:46634598	C	G	0.442647	-0.0356215	0.00596688	2.37e-09	Single-trait	7:46597651:T:C,7:46620312,7:46580714:C:T,7:46637249,7:46569746:A:G,7:46609344	7:46597651:T:C,7:46580714:C:T,7:46569746:A:G	HMGN1P19,IGFBP3	Septal,LVEDV,LVM	10.1093/ehjdh/ztae060,https://doi.org/10.1038/s42256-024-00801-1,10.1038/s41588-022-01090-3
LVM	7	FLNC	23	Yes	7:128848680:G:A	7	128848680	7:128848680	7:128488734	G	A	0.0845169	-0.0583579	0.0105634	3.3e-08	Single-trait	7:128829863,7:128846309:C:T,7:129190022:T:C,7:128832927:A:G,7:128454537,7:128472981,7:128486363,7:128472138,7:128814483:C:A,7:128832084:G:A	7:128846309:C:T,7:128832927:A:G,7:128814483:C:A,7:128469917,7:128832084:G:A	CCDC136,FLNC	LVESV Indexed,LVESV,Left ventricular end-systolic volume,lvef,LVEF	www.ncbi.nlm.nih.gov/pubmed/37126556,10.1038/s41467-020-15823-7,10.1038/s41588-022-01090-3
LVM	2	NRBF2	124	Yes	10:62995021:A:T	10	62995021	10:62995021	10:64754781	A	T	0.494099	0.0333815	0.00594345	1.95e-08	Single-trait	10:63318234:C:G,10:63122540:C:G		JMJD1C,NRBF2	Asc Aorta Diam,ascending aorta diameter	10.1038/s41588-021-00962-4,10.1038/s41588-022-01090-3
LVM	2	SYNPO2L	126	Yes	10:73647154:G:T	10	73647154	10:73647154	10:75406912	G	T	0.139262	0.0561989	0.00849163	3.64e-11	Single-trait	10:73647532,10:73650119:C:T,10:73646383:A:C,10:73644542:C:G,10:73647154:G:T	10:73650119:C:T,10:75407290,10:73646383:A:C,10:73644542:C:G,10:73647154:G:T	SYNPO2L	Left ventricular end diastolic mass,LVM,Left ventricular regional wall thickness,LVMWT	https://doi.org/10.1038/s42256-024-00801-1,https://doi.org/10.1038/s41467-023-43771-5,www.ncbi.nlm.nih.gov/pubmed/37126556,10.1161/CIRCGEN.122.003725,https://doi.org/10.1038/s41467-023-43771-56
LVM	15	BAG3	29	Yes	10:119656173:G:A	10	119656173	10:119656173	10:121415685	G	A	0.216528	-0.0417362	0.00717124	5.89e-09	Single-trait	10:119656173,10:119659975:C:G,10:119552094:T:C,10:119665304,10:119656173:G:A,10:119919078,10:119667372,10:119548311,10:119610619:C:T,10:119619924:A:G,10:119670121:T:C,10:119588327:T:TTTTC	10:121678590,10:121415685,10:121426884,10:119659975:C:G,10:121424815,10:119656173:G:A,10:119610619:C:T,10:119619924:A:G,10:119670121:T:C	TIAL1,BAG3	Right ventricular end systolic volume,lvedvi,Mitral valve annulus size at left ventricular systole and diastole,PC1,LVEDV Indexed,RVEF,LVEF,LVEDV,Total LVM	10.1093/ehjdh/ztae060,Unpublished,www.ncbi.nlm.nih.gov/pubmed/37126556,www.ncbi.nlm.nih.gov/pubmed/35278270,10.1038/s41467-020-15823-7,10.1038/s41588-022-01090-3,10.1172/jci.insight.146583,www.ncbi.nlm.nih.gov/pubmed/32605384,10.1161/CIRCULATIONAHA.119.041161
LVM	9	LSP1	30	Yes	11:1871355:G:A	11	1871355	11:1871355	11:1892585	G	A	0.377006	0.048892	0.00604182	5.86e-16	Single-trait	11:1881538:G:A,11:1902768	11:1881538:G:A	LSP1	Total LVM	10.1093/ehjdh/ztae060
LVM	2	SPI1	127	Yes	11:47385041:C:T	11	47385041	11:47385041	11:47406592	C	T	0.468978	0.0369122	0.00590151	3.98e-10	Single-trait	11:47348490:T:C,11:47436238:G:A,11:47366095,11:47359042:G:A,11:47344544:G:T,11:47370563:G:A,11:47457789,11:47380593,11:47392114,11:47370041	11:47344544:G:T,11:47348490:T:C,11:47370563:G:A	RAPSN,SPI1,MYBPC3	PA Root,Septal,Left ventricular regional wall thickness,Prox PA, Diastole,LVMWT	10.1161/CIRCGEN.122.003726,https://doi.org/10.1038/s41467-023-43771-6,10.1093/ehjdh/ztae060,10.1038/s41588-022-01090-3
LVM	8	TBX3	34	Yes	12:115118502:T:G	12	115118502	12:115118502	12:115556307	T	G	0.380139	-0.0473453	0.00609109	7.67e-15	Single-trait	12:115373279,12:114726219:G:A,12:114943266:T:C,12:114931233:C:G,12:115164024,12:114943935:G:A,12:115162091,12:114789046,12:115381071,12:115381740,12:114724286:GTGTGCCCC:G,12:114816548,12:114935474:T:C,12:115369038,12:114835428		TBX5,TBX3	RA Min,Fractal dimension,PA/Ao, Systole,RA Max Indexed,RVESV/LVESV Ratio,RA Min Indexed,LVED_shapePC01,PA/Ao, Diastole,LVM	10.1038/s41586-020-2635-8,https://doi.org/10.1038/s42256-024-00801-1,10.1038/s41588-022-01090-3
LVM	10	MYH6	35	Yes	14:23395595:T:C	14	23395595	14:23395595	14:23864804	T	C	0.356995	-0.0359681	0.00611418	4.04e-09	Single-trait	14:23397504:A:G,14:23861811,14:23392602:A:G,14:23865885,14:23864804,14:23395595:T:C,14:23869029,14:23396676:G:A,14:23399820:A:G,14:23866713	14:23397504:A:G,14:23392602:A:G,14:23395595:T:C,14:23396676:G:A,14:23399820:A:G	MYH6	LVSV Indexed,svi,PC3,descending aorta diameter,RA FAC	Unpublished,10.1038/s41467-020-15823-7,10.1038/s41588-021-00962-4,10.1038/s41588-022-01090-3
LVM	3	ZNF592	84	Yes	15:84791721:T:C	15	84791721	15:84791721	15:85334952	T	C	0.457251	0.043264	0.00590186	2.29e-13	Single-trait	15:84779989:G:T,15:84840409:G:A,15:84805730:TTTTG:T,15:84818413:A:G,15:84814418:C:A,15:84764910:G:T,15:84860265,15:84860265:G:A,15:84814418,15:84836313,15:84806000:T:C,15:84771166:G:C	15:84779989:G:T,15:85403496,15:84840409:G:A,15:84805730:TTTTG:T,15:85379544,15:84764910:G:T,15:84818413:A:G,15:84814418:C:A,15:85357649,15:84860265:G:A,15:84806000:T:C,15:84771166:G:C	ALPK3,ZNF592	LVconc,Left ventricular regional wall thickness,Left ventricular end-systolic volume,lvef,LVEF,lvesvi,Left ventricular end diastolic mass end diastolic volume ratio,LVMWT	https://doi.org/10.1038/s41467-023-43771-64,https://doi.org/10.1038/s41467-023-43771-40,www.ncbi.nlm.nih.gov/pubmed/37126556,10.1038/s41467-020-15823-7,10.1038/s41588-022-01090-3,https://doi.org/10.1038/s41467-023-43771-76,10.1038/s41588-020-00762-2,10.1161/CIRCGEN.122.003730,https://doi.org/10.1038/s41467-023-43771-23,https://doi.org/10.1038/s41467-023-43771-8
LVM	6	IGF1R	90	Yes	15:98729846:C:T	15	98729846	15:98729846	15:99273075	C	T	0.358788	0.0478877	0.00618272	9.53e-15	Single-trait	15:98712731:T:G,15:98729290:T:A,15:98725621:C:G,15:98727906,15:98729846	15:99271135,15:99273075,15:98712731:T:G,15:98729290:T:A,15:98725621:C:G	IGF1R	Left ventricular end diastolic mass,Left ventricular regional wall thickness,meanWT,Left ventricular end diastolic mass end diastolic volume ratio	https://doi.org/10.1038/s41467-023-43771-62,www.ncbi.nlm.nih.gov/pubmed/37126556,https://doi.org/10.1038/s41467-023-43771-70,10.1038/s41588-020-00762-2
LVM	4	UBE2I	85	Yes	16:1323282:G:C	16	1323282	16:1323282	16:1373283	G	C	0.129841	-0.0485168	0.00881985	3.78e-08	Single-trait	16:1067895,16:988070,16:1017895:T:C,16:942961:T:G,16:851373:GGGG:GGG,16:938070:T:A,16:901373,16:992961,16:954834:T:C,16:1004834		LMF1,SOX8	LVESV Indexed,Asc Aorta Diam Indexed,lvef,lvesvi,Left ventricular end diastolic mass end diastolic volume ratio	www.ncbi.nlm.nih.gov/pubmed/37126556,10.1038/s41467-020-15823-7,10.1038/s41588-022-01090-3
LVM	2	NEUROD2	130	Yes	17:39616403:A:C	17	39616403	17:39616403	17:37772656	A	C	0.265519	0.0371975	0.00667737	2.54e-08	Single-trait	17:39657603	17:37813856		Left ventricular end diastolic mass	www.ncbi.nlm.nih.gov/pubmed/37126556
LVM	3	MAPT	111	Yes	17:45961419:A:G	17	45961419	17:45961419	17:44038785	A	G	0.218333	0.0559615	0.00708721	2.88e-15	Single-trait	17:45961419:A:G,17:46281445,17:45949373:G:A,17:46274167:A:G,17:45870981:T:C,17:45590269,17:45720994:A:G,17:45847931:C:T	17:45961419:A:G,17:44793283,17:46785247:A:G,17:45949373:G:A,17:44358811,17:46274167:A:G,17:45870981:T:C,17:45720994:A:G,17:45847931:C:T	MAPT,MAP3K14, LINC02210-CRHR1,MAPT-AS1,ARL17B	Left ventricular end diastolic mass,Left ventricular regional wall thickness,Apex,lvesvi,Left ventricular end diastolic mass end diastolic volume ratio,LVMWT	https://doi.org/10.1038/s41467-023-43771-51,10.1093/ehjdh/ztae060,https://doi.org/10.1038/s41467-023-43771-72,www.ncbi.nlm.nih.gov/pubmed/37126556,10.1038/s41467-020-15823-7,10.1161/CIRCGEN.122.003731,https://doi.org/10.1038/s41467-023-43771-50
LVM	2	TCF4	131	Yes	18:55543071:G:T	18	55543071	18:55543071	18:53210302	G	T	0.17866	-0.0505915	0.00767589	4.37e-11	Single-trait	18:55956865		NEDD4L	lvesvi	10.1038/s41467-020-15823-7
LVMVR	6	C1orf86	1	Yes	1:2212668:A:G	1	2212668	1:2212668	1:2144107	A	G	0.137631	0.0713954	0.0088305	6.21e-16	Single-trait	1:2281229:A:G,1:2212668,1:2144107,1:2212668:A:G	1:2144107,1:2212668:A:G	C1orf86	lvef,Left ventricular end diastolic mass end diastolic volume ratio	www.ncbi.nlm.nih.gov/pubmed/37126556,10.1038/s41467-020-15823-7
LVMVR	1	SKI	1	Yes	1:2273351:G:A	1	2273351	1:2273351	1:2204790	G	A	0.115323	0.0716561	0.00992624	5.24e-13	Multi-trait	1:2281229:A:G,1:2212668,1:2144107,1:2212668:A:G	1:2144107,1:2212668:A:G	C1orf86	lvef,Left ventricular end diastolic mass end diastolic volume ratio	www.ncbi.nlm.nih.gov/pubmed/37126556,10.1038/s41467-020-15823-7
LVMVR	4	CLCNKA	3	Yes	1:16022965:T:C	1	16022965	1:16022965	1:16349460	T	C	0.330209	-0.0349794	0.0063502	3.62e-08	Multi-trait	1:16031653:T:C,1:16340879,1:16018235:T:C,1:16143779,1:16344730,1:16011014:G:A,1:16021039,1:16021917,1:16014384:T:G,1:16039672,1:16337509,1:16021917:T:C,1:15817284:G:A,1:16348412,1:15694544:A:G,1:16013314:T:C,1:15695422:T:A,1:16339809,1:16021039:A:G,1:16347534,1:16353400,1:15713177:G:A,1:16011438:C:T,1:16026905:T:C,1:16337933,1:16358148	1:16021039:A:G,1:16031653:T:C,1:16347534,1:16014384:T:G,1:16021917:T:C,1:15817284:G:A,1:16018235:T:C,1:16348412,1:16013314:T:C,1:16011438:C:T,1:16026905:T:C,1:16366167,1:16011014:G:A	CLCNKA,SPEN,HSPB7,C1orf64	LVESV Indexed,LVESV,lvesv,lvedvi,RVEF,lvef,lvesvi,LVEF,RVESV Indexed	www.ncbi.nlm.nih.gov/pubmed/33495596,www.ncbi.nlm.nih.gov/pubmed/35278270,www.ncbi.nlm.nih.gov/pubmed/37126556,10.1038/s41467-020-15823-7,10.1038/s41588-022-01090-3,10.1038/s41588-022-01083-2,10.1038/s41588-020-00762-2
LVMVR	1	CDKN2C	132	Yes	1:51010609:A:G	1	51010609	1:51010609	1:51476281	A	G	0.0152538	-0.138926	0.0239593	6.69e-09	Single-trait	1:51418378,1:50952706:G:A	1:50952706:G:A	FAF1	LVconc	10.1038/s41588-020-00762-2
LVMVR	1	STRN	134	Yes	2:36913942:C:T	2	36913942	2:36913942	2:37141085	C	T	0.441769	0.0350292	0.00602955	6.26e-09	Multi-trait	2:37169049,2:36941906:G:A,2:37090233,2:36863090:T:C	2:36941906:G:A,2:36863090:T:C	STRN	LVED_shapePC04,PC5	Unpublished,https://doi.org/10.1038/s42256-024-00801-1
LVMVR	9	CCDC141	92	Yes	2:178848941:T:C	2	178848941	2:178848941	2:179713668	T	C	0.412597	-0.033256	0.00594464	2.22e-08	Single-trait	2:178515369:A:G,2:178580212:C:T,2:178888518:C:T,2:178931994:C:G,2:178497940:GT:G,2:178976191,2:178625751,2:178516596:T:G,2:178693639,2:178767406,2:178693555:T:A,2:178805204:C:T,2:178784734:G:A,2:178906271,2:178758123:C:T,2:178649706:T:C,2:178894707,2:178693639:T:C,2:178666351:A:AATGT,2:178649706,2:178805204,2:178976191:C:A,2:178516988,2:178525015,2:178861398:G:A,2:178934849:T:C,2:178860510:G:T,2:…	2:179759434,2:178909546:G:A,2:178910425:T:C,2:178976191:C:A,2:178888518:C:T,2:179840918	PLEKHA3,SESTD1,TTN,CCDC141	LVESV Indexed,LVMi,RA Max,Left ventricular end diastolic mass,LVEF,Shortaxis_length,RVSV Indexed,PC1,RVEDV/LVEDV Ratio,Right ventricular end diastolic volume,Left ventricular end-systolic volume,descending aorta diameter,RA FAC,RVESV Indexed,LVESV,svi,RVSV,RA Max Indexed,lvedvi,LVEDV Indexed,RA Min Indexed,LVED_shapePC08,Right ventricular stroke volume,Total LVM,LEVDV,Fractal dimension,lapef,Mitr…	10.1101/2022.07.20.22277861,10.1038/s41586-020-2635-8,10.1093/ehjdh/ztae060,https://doi.org/10.1038/s42256-024-00801-1,www.ncbi.nlm.nih.gov/pubmed/33495596,Unpublished,www.ncbi.nlm.nih.gov/pubmed/37126556,www.ncbi.nlm.nih.gov/pubmed/35278270,10.1038/s41467-020-15823-7,10.1038/s41588-022-01090-3,10.1038/s41588-022-01083-2,10.1172/jci.insight.146580,10.1038/s41588-021-00962-4,10.1038/s41588-020-007…
LVMVR	6	SPATS2L	8	Yes	2:200330879:C:T	2	200330879	2:200330879	2:201195602	C	T	0.418463	0.0359658	0.00608865	3.48e-09	Multi-trait	2:200333900:CATT:C	2:200333900:CATT:C	SPATS2L	lvesvi	10.1038/s41467-020-15823-7
LVMVR	17	LSM3	11	Yes	3:14264452:G:A	3	14264452	3:14264452	3:14305952	G	A	0.191058	-0.0416006	0.00761586	4.7e-08	Multi-trait	3:14211549:T:C,3:14250179:T:C,3:14335444:A:C,3:14208679:T:A,3:14306081,3:14232951:G:A,3:14291679,3:14272766,3:14231914:G:C,3:14273414,3:14274451,3:14265282,3:14218917:G:A,3:14280450,3:14213183:TGTGTGTGTGTGT:TGTGTGTGTGT,3:14250179,3:14264581:T:C,3:14243162:A:G,3:14223782:G:A,3:14253049,3:14260417,3:14284662,3:14254683,3:14376944,3:14231266:G:C,3:14238950:C:A	3:14231914:G:C,3:14296437,3:14294549,3:14306782,3:14264581:T:C,3:14291679,3:14238950:C:A	LSM3,SLC6A6,SLC6A,XPC	LVESV Indexed,Right ventricular end systolic volume,lvedvi,RVEDV Indexed,RVEF,Left ventricular end-systolic volume,RVEDV,Right ventricular ejection fraction,LVEF,LVEDV,RVESV	www.ncbi.nlm.nih.gov/pubmed/37126556,www.ncbi.nlm.nih.gov/pubmed/35278270,10.1038/s41467-020-15823-7,10.1038/s41588-022-01090-3,10.1038/s41588-022-01083-2
LVMVR	3	MITF	118	Yes	3:69805540:C:G	3	69805540	3:69805540	3:69854691	C	G	0.196993	0.0508973	0.0073888	5.64e-12	Single-trait	3:69857352:GC:G,3:69906503,3:69907344,3:69858193:C:T,3:69844608,3:69857773,3:69808622:C:T,3:69836855,3:69807602:C:T,3:69795457:G:A,3:69787704:A:G,3:69856753	3:69857352:GC:G,3:69858193:C:T,3:69886006,3:69808622:C:T,3:69807602:C:T,3:69795457:G:A	MITF	Left ventricular regional wall thickness,lvef,LVEF,lvesvi,LVMWT	https://doi.org/10.1038/s41467-023-43771-35,10.1161/CIRCGEN.122.003718,www.ncbi.nlm.nih.gov/pubmed/35278270,10.1038/s41467-020-15823-7,https://doi.org/10.1038/s41467-023-43771-26
LVMVR	3	MITF	118	Yes	3:69805547:G:A	3	69805547	3:69805547	3:69854698	G	A	0.196984	0.0518803	0.00754261	6.06e-12	Multi-trait	3:69857352:GC:G,3:69906503,3:69907344,3:69858193:C:T,3:69844608,3:69857773,3:69808622:C:T,3:69836855,3:69807602:C:T,3:69795457:G:A,3:69787704:A:G,3:69856753	3:69857352:GC:G,3:69858193:C:T,3:69886006,3:69808622:C:T,3:69807602:C:T,3:69795457:G:A	MITF	Left ventricular regional wall thickness,lvef,LVEF,lvesvi,LVMWT	https://doi.org/10.1038/s41467-023-43771-35,10.1161/CIRCGEN.122.003718,www.ncbi.nlm.nih.gov/pubmed/35278270,10.1038/s41467-020-15823-7,https://doi.org/10.1038/s41467-023-43771-26
LVMVR	6	MECOM	94	Yes	3:169468505:G:A	3	169468505	3:169468505	3:169186293	G	A	0.419721	0.0442064	0.0059477	1.07e-13	Single-trait	3:169146497,3:169303070,3:169191428,3:169585282:A:C,3:169428709:C:T,3:169473640:A:G	3:169428709:C:T,3:169473640:A:G	MECOM	Fractal dimension,lvedv,Prox PA, Systole Indexed	10.1038/s41586-020-2635-8,10.1038/s41467-020-15823-7,10.1038/s41588-022-01090-3
LVMVR	6	FNDC3B	17	Yes	3:172082466:A:G	3	172082466	3:172082466	3:171800256	A	G	0.404496	0.049058	0.00604418	4.8e-16	Single-trait	3:172082466:A:G,3:171760427,3:172042637:T:C,3:171800256	3:172082466:A:G,3:172042637:T:C	FNDC3B	lvesvi,LVMWT	10.1161/CIRCGEN.122.003719,10.1038/s41467-020-15823-7
LVMVR	3	CAMK2D	138	Yes	4:113430640:C:T	4	113430640	4:113430640	4:114351796	C	T	0.289074	-0.0377426	0.00650187	6.44e-09	Single-trait	4:113507558:C:T	4:113507558:C:T	CAMK2D	RVESV,T1	10.1038/s41588-023-01371-11,10.1038/s41588-022-01083-2
LVMVR	1	PHACTR1	139	Yes	6:12954872:C:T	6	12954872	6:12954872	6:12955104	C	T	0.23339	-0.0454101	0.00692784	5.57e-11	Single-trait	6:12544440:T:C,6:12544672		RPL15P3	AAdis	10.1038/s41467-022-32219-x
LVMVR	8	CDKN1A	140	Yes	6:36677919:A:G	6	36677919	6:36677919	6:36645696	A	G	0.379313	0.0475424	0.00615715	1.15e-14	Multi-trait	6:36673769:C:A,6:36677426:T:C,6:36636080,6:36678211:G:C,6:36647680,6:36661176:G:A,6:36678191:G:C,6:36655602:G:A,6:37166858:AT:A,6:36679072:T:C,6:36645968,6:36647289,6:36678191,6:36655979,6:36645988,6:36645203,6:36646788,6:36710414:G:C,6:36688202:C:T,6:36668303:T:C,6:36679512:G:A,6:36680288,6:36623379,6:36641546,6:36646849,6:36712511:GCGTGCGTG:GCGTG,6:37134634,6:36679903:T:C,6:36628953,6:36625562,…	6:36661176:G:A,6:36673769:C:A,6:36678191:G:C,6:36655602:G:A,6:36677426:T:C,6:36648064,6:36679072:T:C,6:36668303:T:C,6:36679512:G:A,6:36645968,6:36678211:G:C,6:36679903:T:C,6:36679011:A:G,6:36623756,6:36657785:G:A	CDKN1A,PIM1	Prox PA, Systole,ascending aorta diameter,LVESV Indexed,LVEDSph,lvesv,T1,descending aorta diameter,Asc Aorta Diam,Prox PA, Diastole,RVEF/LVEF Ratio,Left ventricular regional wall thickness,Left ventricular end diastolic mass end diastolic volume ratio,Left ventricular end diastolic mass,LVEF,FS,straincirc,Total LVM	10.1038/s41588-023-01371-15,10.1093/ehjdh/ztae060,https://doi.org/10.1038/s42256-024-00801-1,10.1172/JCI84840,https://doi.org/10.1038/s41467-023-43771-18,www.ncbi.nlm.nih.gov/pubmed/37126556,10.1038/s41467-020-15823-7,10.1038/s41588-022-01090-3,10.1038/s41588-020-00762-2,10.1038/s41588-021-00962-4
LVMVR	8	CDKN1A	52	Yes	6:36678191:G:C	6	36678191	6:36678191	6:36645968	G	C	0.196859	0.0841814	0.00738637	4.34e-30	Single-trait	6:36673769:C:A,6:36677426:T:C,6:36636080,6:36678211:G:C,6:36647680,6:36661176:G:A,6:36678191:G:C,6:36655602:G:A,6:37166858:AT:A,6:36679072:T:C,6:36645968,6:36647289,6:36678191,6:36655979,6:36645988,6:36645203,6:36646788,6:36710414:G:C,6:36688202:C:T,6:36668303:T:C,6:36679512:G:A,6:36680288,6:36623379,6:36641546,6:36646849,6:36712511:GCGTGCGTG:GCGTG,6:37134634,6:36679903:T:C,6:36628953,6:36625562,…	6:36661176:G:A,6:36673769:C:A,6:36678191:G:C,6:36655602:G:A,6:36677426:T:C,6:36648064,6:36679072:T:C,6:36668303:T:C,6:36679512:G:A,6:36645968,6:36678211:G:C,6:36679903:T:C,6:36679011:A:G,6:36623756,6:36657785:G:A	CDKN1A,PIM1	Prox PA, Systole,ascending aorta diameter,LVESV Indexed,LVEDSph,lvesv,T1,descending aorta diameter,Asc Aorta Diam,Prox PA, Diastole,RVEF/LVEF Ratio,Left ventricular regional wall thickness,Left ventricular end diastolic mass end diastolic volume ratio,Left ventricular end diastolic mass,LVEF,FS,straincirc,Total LVM	10.1038/s41588-023-01371-15,10.1093/ehjdh/ztae060,https://doi.org/10.1038/s42256-024-00801-1,10.1172/JCI84840,https://doi.org/10.1038/s41467-023-43771-18,www.ncbi.nlm.nih.gov/pubmed/37126556,10.1038/s41467-020-15823-7,10.1038/s41588-022-01090-3,10.1038/s41588-020-00762-2,10.1038/s41588-021-00962-4
LVMVR	12	VEGFA	20	Yes	6:43789126:A:C	6	43789126	6:43789126	6:43756863	A	C	0.269782	0.0496179	0.00674048	1.82e-13	Single-trait	6:43756863,6:43759789,6:43789126:A:C,6:43792052:G:A	6:43789126:A:C,6:43792052:G:A	VEGFA	LVEDV Indexed,lvedv	10.1038/s41467-020-15823-7,10.1038/s41588-022-01090-3
LVMVR	13	SLC35F1	64	Yes	6:118331912:G:A	6	118331912	6:118331912	6:118653075	G	A	0.0549904	0.0946421	0.0130842	4.71e-13	Multi-trait	6:118332041:G:C,6:118333857:T:C,6:118458983:G:C,6:118363661,6:118236795:C:T,6:118557958,6:118358811:G:A,6:118042498:A:T,6:118555376:C:T,6:118702621,6:118690014,6:118382371:T:C,6:118680374,6:118333145:G:C,6:118559658,6:118025196:T:C,6:118346359:T:C,6:118578043,6:118256880:G:A,6:118381458:C:T,6:118653204,6:118346359,6:118679974,6:118654308,6:118238495:T:A,6:118655020,6:118672469:C:A,6:118667522,6:1…	6:118333145:G:C,6:118684824,6:118332041:G:C	PLN,SLC35F1	LVEDD,RA Min,LVSV,Sphericity_index,Fractal dimension,RVSV,Left ventricular end-diastolic volume,strainlong,LVEDV Indexed,RA Min Indexed,lvedv,Apex,LVEDV,Shortaxis_length,PC9,Left ventricular end diastolic mass end diastolic volume ratio	10.1101/2022.07.20.22277861,10.1038/s41586-020-2635-8,10.1093/ehjdh/ztae060,10.1001/jama.2009.978-a,Unpublished,www.ncbi.nlm.nih.gov/pubmed/37126556,10.1038/s41467-020-15823-7,10.1038/s41588-022-01090-3,10.1038/s41588-022-01083-2,10.1038/s41588-020-00762-2
LVMVR	13	SLC35F1	64	Yes	6:118370282:G:C	6	118370282	6:118370282	6:118691445	G	C	0.0549588	0.0956667	0.0128151	8.32e-14	Single-trait	6:118332041:G:C,6:118333857:T:C,6:118458983:G:C,6:118363661,6:118236795:C:T,6:118557958,6:118358811:G:A,6:118042498:A:T,6:118555376:C:T,6:118702621,6:118690014,6:118382371:T:C,6:118680374,6:118333145:G:C,6:118559658,6:118025196:T:C,6:118346359:T:C,6:118578043,6:118256880:G:A,6:118381458:C:T,6:118653204,6:118346359,6:118679974,6:118654308,6:118238495:T:A,6:118655020,6:118672469:C:A,6:118667522,6:1…	6:118333145:G:C,6:118684824,6:118332041:G:C	PLN,SLC35F1	LVEDD,RA Min,LVSV,Sphericity_index,Fractal dimension,RVSV,Left ventricular end-diastolic volume,strainlong,LVEDV Indexed,RA Min Indexed,lvedv,Apex,LVEDV,Shortaxis_length,PC9,Left ventricular end diastolic mass end diastolic volume ratio	10.1101/2022.07.20.22277861,10.1038/s41586-020-2635-8,10.1093/ehjdh/ztae060,10.1001/jama.2009.978-a,Unpublished,www.ncbi.nlm.nih.gov/pubmed/37126556,10.1038/s41467-020-15823-7,10.1038/s41588-022-01090-3,10.1038/s41588-022-01083-2,10.1038/s41588-020-00762-2
LVMVR	8	GJA1	65	Yes	6:121768558:A:AT	6	121768558	6:121768558	6:122089704	A	AT	0.0990132	0.0552151	0.00981156	1.83e-08	Single-trait	6:121799859:A:T,6:121857347:A:G,6:121865541:A:G,6:122186687,6:122121005,6:122099152,6:122178493,6:121778006:G:A	6:121799859:A:T,6:121778006:G:A,6:121857347:A:G,6:121865541:A:G	GJA1,HMGB3P18	svi,LVSV Indexed,LVEF,DAdis	10.1038/s41467-022-32219-x,10.1038/s41467-020-15823-7,10.1038/s41588-022-01090-3
LVMVR	2	HEY2	141	Yes	6:125757941:T:C	6	125757941	6:125757941	6:126079087	T	C	0.388567	0.0385476	0.00603445	1.68e-10	Single-trait	6:126068914,6:126090377,6:125769231:T:C,6:125747768:C:T	6:125769231:T:C,6:125747768:C:T	HEY2	RVESV/LVESV Ratio,RVEDV/LVEDV Ratio	10.1038/s41588-022-01090-3
LVMVR	4	RSPO3	99	Yes	6:127133748:G:A	6	127133748	6:127133748	6:127454893	G	A	0.049247	0.0843044	0.01355	4.92e-10	Single-trait	6:127184986,6:126863841:G:A,6:126851160		CENPW,AL356534.1	RVEDV,Total LVM	10.1093/ehjdh/ztae060,10.1038/s41588-022-01090-3
LVMVR	4	RSPO3	99	Yes	6:127208635:G:A	6	127208635	6:127208635	6:127529780	G	A	0.0649358	0.0721532	0.012116	2.6e-09	Multi-trait	6:127184986,6:126863841:G:A,6:126851160		CENPW,AL356534.1	RVEDV,Total LVM	10.1093/ehjdh/ztae060,10.1038/s41588-022-01090-3
LVMVR	8	DEFB136	25	Yes	8:11934358:C:T	8	11934358	8:11934358	8:11791867	C	T	0.176952	-0.0452586	0.00803919	1.8e-08	Multi-trait	8:11503752:C:G,8:11758992:T:C,8:11939921,8:11601509,8:11471739:C:T,8:11744000:G:C,8:11937453:T:C,8:11794962,8:11781668,8:11824758:C:T,8:11682267,8:11731524:G:A,8:11924159:C:T,8:12082412:A:C,8:11589033,8:11786925,8:11616501,8:11929416:C:T	8:11503752:C:G,8:11937453:T:C,8:11797430,8:11924159:C:T,8:10248962,8:10842659,8:11929416:C:T	DEFB136,FDFT1,BLK,FAM167A,GATA4	Asc Aorta Diam Indexed,Fractal dimension,PA Root Indexed,RVEF,lvef,LVEF,RA FAC,RVESV,straincirc	10.1038/s41586-020-2635-8,www.ncbi.nlm.nih.gov/pubmed/35278270,www.ncbi.nlm.nih.gov/pubmed/37126556,10.1038/s41467-020-15823-7,10.1038/s41588-022-01090-3,10.1038/s41588-020-00762-2
LVMVR	1	XPO7	142	Yes	8:21978396:G:A	8	21978396	8:21978396	8:21835907	G	A	0.113985	0.053493	0.00922685	6.73e-09	Single-trait	8:22013017:A:G,8:21823173,8:21965662:G:C,8:21870528	8:22013017:A:G,8:21965662:G:C	XPO7	Left ventricular regional wall thickness,LVMWT	10.1161/CIRCGEN.122.003722,https://doi.org/10.1038/s41467-023-43771-39
LVMVR	10	MIR4662B	26	Yes	8:124855592:A:T	8	124855592	8:124855592	8:125867834	A	T	0.313032	0.0502172	0.00633092	2.16e-15	Single-trait	8:124849132:C:T,8:124846279:G:A,8:124846297,8:124607159,8:124608614,8:124845117,8:124864202:A:G,8:124855592,8:124847608,8:124846296:GA:G,8:124847575:C:A,8:124847608:G:A,8:124845117:G:T	8:124849132:C:T,8:124846279:G:A,8:125867834,8:125859850,8:124864202:A:G,8:125857359,8:124846296:GA:G,8:124847575:C:A,8:124847608:G:A,8:124845117:G:T	MIR4662B,KLHL38,RN7SKP155,MTSS1	LVDD - diastolic internal dimension,LVEDD,Fractal dimension,DAdis,lvedvi,LVMVR,RVEF,Descending AoD,Asc Aorta Diam,Left ventricular regional wall thickness,Left ventricular end-systolic volume,Right ventricular ejection fraction,LVEF	10.1136/heartjnl-2021-BSCMR.9,10.1038/s41586-020-2635-8,https://doi.org/10.1038/s42256-024-00801-1,10.1172/JCI84840,www.ncbi.nlm.nih.gov/pubmed/37126556,www.ncbi.nlm.nih.gov/pubmed/35278270,10.1038/s41467-020-15823-7,10.1038/s41588-022-01090-3,10.1038/s41588-018-0047-6,10.1038/s41467-022-32219-x,10.1161/CIRCULATIONAHA.119.041161,https://doi.org/10.1038/s41467-023-43771-28
LVMVR	10	MIR4662B	26	Yes	8:124864202:A:G	8	124864202	8:124864202	8:125876444	A	G	0.28178	0.0522768	0.00665201	3.88e-15	Multi-trait	8:124849132:C:T,8:124846279:G:A,8:124846297,8:124607159,8:124608614,8:124845117,8:124864202:A:G,8:124855592,8:124847608,8:124846296:GA:G,8:124847575:C:A,8:124847608:G:A,8:124845117:G:T	8:124849132:C:T,8:124846279:G:A,8:125867834,8:125859850,8:124864202:A:G,8:125857359,8:124846296:GA:G,8:124847575:C:A,8:124847608:G:A,8:124845117:G:T	MIR4662B,KLHL38,RN7SKP155,MTSS1	LVDD - diastolic internal dimension,LVEDD,Fractal dimension,DAdis,lvedvi,LVMVR,RVEF,Descending AoD,Asc Aorta Diam,Left ventricular regional wall thickness,Left ventricular end-systolic volume,Right ventricular ejection fraction,LVEF	10.1136/heartjnl-2021-BSCMR.9,10.1038/s41586-020-2635-8,https://doi.org/10.1038/s42256-024-00801-1,10.1172/JCI84840,www.ncbi.nlm.nih.gov/pubmed/37126556,www.ncbi.nlm.nih.gov/pubmed/35278270,10.1038/s41467-020-15823-7,10.1038/s41588-022-01090-3,10.1038/s41588-018-0047-6,10.1038/s41467-022-32219-x,10.1161/CIRCULATIONAHA.119.041161,https://doi.org/10.1038/s41467-023-43771-28
LVMVR	1	PTK2	143	Yes	8:140922031:CA:C	8	140922031	8:140922031	8:141932130	CA	C	0.484945	-0.032762	0.00587176	2.41e-08	Single-trait	8:140694133:T:C,8:140625230:T:C,8:140978845:A:G,8:141055724,8:141005751:G:C,8:141057641	8:141005751:G:C,8:140694133:T:C,8:140625230:T:C,8:140978845:A:G	PTK2,TRAPPC9,AGO2	Prox PA, Systole,Prox PA, Systole Indexed,Left ventricular regional wall thickness,lvef,lvesvi,LVMWT	https://doi.org/10.1038/s41467-023-43771-20,10.1161/CIRCGEN.122.003724,10.1038/s41467-020-15823-7,10.1038/s41588-022-01090-3
LVMVR	1	SVIL	145	Yes	10:29531141:G:A	10	29531141	10:29531141	10:29820070	G	A	0.395365	0.0365821	0.00601429	1.18e-09	Single-trait	10:29879102:T:C,10:29720411:A:G,10:29878825:G:A,10:29788985:T:C,10:30009340,10:29877054:T:C,10:29801419:G:A		JCAD,SVIL,RP11-224P11.1; SVIL	Ascending AoD,DAdis,Descending AoD,RVEF,descending aorta diameter,AAdis	10.1136/heartjnl-2021-BSCMR.9,10.1038/s41588-022-01083-2,10.1038/s41467-022-32219-x,10.1038/s41588-021-00962-4
LVMVR	1	ARID5B	146	Yes	10:62003755:C:T	10	62003755	10:62003755	10:63763514	C	T	0.0165796	0.129164	0.0235087	3.92e-08	Multi-trait	10:62053985:A:T		ARID5B	Asc Aorta Diam	10.1038/s41588-022-01090-3
LVMVR	15	BAG3	29	Yes	10:119666800:G:A	10	119666800	10:119666800	10:121426312	G	A	0.275434	0.0381274	0.00674104	1.55e-08	Multi-trait	10:119656173,10:119659975:C:G,10:119552094:T:C,10:119665304,10:119656173:G:A,10:119919078,10:119667372,10:119548311,10:119610619:C:T,10:119619924:A:G,10:119670121:T:C,10:119588327:T:TTTTC	10:121678590,10:121415685,10:121426884,10:119659975:C:G,10:121424815,10:119656173:G:A,10:119670121:T:C	TIAL1,BAG3	Right ventricular end systolic volume,lvedvi,Mitral valve annulus size at left ventricular systole and diastole,PC1,LVEDV Indexed,RVEF,LVEF,LVEDV,Total LVM	10.1093/ehjdh/ztae060,Unpublished,www.ncbi.nlm.nih.gov/pubmed/37126556,www.ncbi.nlm.nih.gov/pubmed/35278270,10.1038/s41467-020-15823-7,10.1038/s41588-022-01090-3,10.1172/jci.insight.146583,www.ncbi.nlm.nih.gov/pubmed/32605384,10.1161/CIRCULATIONAHA.119.041161
LVMVR	2	RRAS2	103	Yes	11:14348223:T:C	11	14348223	11:14348223	11:14369769	T	C	0.352672	0.0458945	0.00615065	8.54e-14	Single-trait	11:14048480,11:14054400:A:G,11:14047024:T:C,11:13979568:C:G,11:14001115,11:14068571,11:14026933:C:T,11:14042845:A:G,11:14075947,11:14009254:T:A,11:14064392,11:14030801		RRAS2	LVESV Indexed,Right ventricular end systolic volume,LVESV,lvesv,Left ventricular end-systolic volume,lvesvi	www.ncbi.nlm.nih.gov/pubmed/37126556,10.1038/s41467-020-15823-7,10.1038/s41588-022-01090-3
LVMVR	3	CCND2	104	Yes	12:4275678:T:G	12	4275678	12:4275678	12:4384844	T	G	0.0216002	-0.135494	0.0213418	2.17e-10	Single-trait	12:4275678:T:G,12:4384844	12:4275678:T:G	CCND2	LVEDV	10.1038/s41588-022-01090-3
LVMVR	1	PDE3A	149	Yes	12:20434283:T:A	12	20434283	12:20434283	12:20587217	T	A	0.438084	0.0365603	0.00596631	8.91e-10	Single-trait	12:20001332:C:T,12:20154266,12:20078006:G:A,12:20230639,12:20230940,12:20077705:A:G		PDE3A,LINC02398	Prox PA, Diastole,AoD,LVMWT	10.1038/s41588-022-01090-3,10.1161/CIRCGEN.122.003727,10.1172/JCI84840
LVMVR	2	ATP2B1	106	Yes	12:89619312:T:C	12	89619312	12:89619312	12:90013089	T	C	0.172293	-0.0508018	0.00775074	5.58e-11	Single-trait	12:89622299:A:AT,12:90016076,12:89597536:C:T,12:89991313,12:89556543:A:C,12:89950320	12:89622299:A:AT,12:89556543:A:C,12:89597536:C:T	ATP2B1,POC1B-GALNT4	Asc Aorta Diam,Left ventricular regional wall thickness	https://doi.org/10.1038/s41467-023-43771-65,https://doi.org/10.1038/s41467-023-43771-31,10.1038/s41588-022-01090-3
LVMVR	14	ATXN2	33	Yes	12:111569952:C:T	12	111569952	12:111569952	12:112007756	C	T	0.483494	-0.0335542	0.00583595	8.95e-09	Single-trait	12:111932800,12:111535554,12:112059557,12:111446804:T:C,12:111472415:A:G,12:111494996:C:T,12:111910219,12:111621753:C:T,12:111795214:T:C,12:111973358,12:111466567,12:111469627:A:AC,12:111884608,12:111634620:A:G,12:111427245:C:G,12:111132148:C:G,12:111397891:C:T,12:111097750:A:C,12:111569952:C:T,12:111865049,12:111907431,12:112030807:A:G,12:112007756,12:111535554:A:G,12:111569952,12:111835695	12:112906415,12:112273499,12:111446804:T:C,12:111472415:A:G,12:111904371,12:111494996:C:T,12:111621753:C:T,12:111795214:T:C,12:111973358,12:112379717:T:A,12:112468611:A:G,12:111469627:A:AC,12:111634620:A:G,12:111427245:C:G,12:111569952:C:T,12:112172910:G:A,12:112699767:A:G,12:112007756,12:111535554:A:G	ALDH2,ATXN2,SH2B3,BRAP	LVDD - diastolic internal dimension,Right ventricular peak ejection rate,Asc Aorta Diam Indexed,LVSV,RVSV,Right ventricular end systolic volume,RVEDV Indexed,LVEDV Indexed,LVEDV,Left ventricular stroke volume,sv,Right ventricular end diastolic volume,descending aorta diameter,RVESV Indexed	10.1172/JCI84840,www.ncbi.nlm.nih.gov/pubmed/37126556,10.1038/s41467-020-15823-7,10.1038/s41588-022-01090-3,10.1038/s41588-022-01083-2,10.1038/s41588-021-00962-4,10.1038/s41588-020-00762-2,10.1161/CIRCULATIONAHA.119.041161
LVMVR	1	RAB35	56	Yes	12:120096869:G:A	12	120096869	12:120096869	12:120534673	G	A	0.0315312	-0.106994	0.0172591	5.67e-10	Multi-trait	12:120230731:G:A	12:120230731:G:A	PXN	LVESV Indexed	10.1038/s41588-022-01090-3
LVMVR	5	PXN	56	Yes	12:120230731:G:A	12	120230731	12:120230731	12:120668534	G	A	0.0242279	-0.156422	0.0190669	2.33e-16	Single-trait	12:120230731:G:A,12:120668534	12:120230731:G:A	PXN	LVESV Indexed	10.1038/s41588-022-01090-3
LVMVR	1	ADPRHL1	150	Yes	13:113421414:G:C	13	113421414	13:113421414	13:114075729	G	C	0.047104	-0.0790209	0.0144288	4.34e-08	Single-trait	13:113420794:G:C	13:113420794:G:C	ADPRHL1	RVEF	10.1038/s41588-022-01090-3
LVMVR	1	ADPRHL1	150	Yes	13:113423705:C:T	13	113423705	13:113423705	13:114078020	C	T	0.0344205	0.0906727	0.0164403	3.48e-08	Multi-trait	13:113420794:G:C	13:113420794:G:C	ADPRHL1	RVEF	10.1038/s41588-022-01090-3
LVMVR	7	ARHGEF40	70	Yes	14:21074607:A:G	14	21074607	14:21074607	14:21542766	A	G	0.168834	0.045953	0.00778978	3.65e-09	Single-trait	14:21074607:A:G,14:21542766	14:21074607:A:G	ARHGEF40	descending aorta diameter	10.1038/s41588-021-00962-4
LVMVR	1	SIPA1L1	151	Yes	14:71554782:G:A	14	71554782	14:71554782	14:72021499	G	A	0.254896	-0.0425283	0.00687388	6.13e-10	Multi-trait	14:71329421,14:71524130:C:CCTGT,14:71990847	14:71524130:C:CCTGT,14:71796137		Fractal dimension,Left ventricular end diastolic mass end diastolic volume ratio	www.ncbi.nlm.nih.gov/pubmed/37126556,10.1038/s41586-020-2635-8
LVMVR	1	DNM1P41	84	Yes	15:84148400:T:G	15	84148400	15:84148400	15:84817152	T	G	0.278143	0.0543555	0.00668406	4.22e-16	Multi-trait	15:84167561:T:C,15:84191513:G:A,15:84145666:C:A	15:84779989:G:T,15:85403496,15:84840409:G:A,15:84805730:TTTTG:T,15:85379544,15:84764910:G:T,15:84818413:A:G,15:84814418:C:A,15:85357649,15:84860265:G:A,15:84806000:T:C,15:84771166:G:C		Left ventricular end-systolic volume,LVEF,Left ventricular end diastolic mass end diastolic volume ratio	www.ncbi.nlm.nih.gov/pubmed/37126556
LVMVR	5	ALPK3	84	Yes	15:84818413:A:G	15	84818413	15:84818413	15:85361644	A	G	0.480705	0.0683915	0.00586625	2.08e-31	Single-trait	15:84779989:G:T,15:84840409:G:A,15:84805730:TTTTG:T,15:84818413:A:G,15:84814418:C:A,15:84764910:G:T,15:84860265,15:84860265:G:A,15:84814418,15:85308141,15:85314397,15:84806000:T:C,15:84836313,15:84771166:G:C	15:84779989:G:T,15:85403496,15:84840409:G:A,15:84805730:TTTTG:T,15:85379544,15:84764910:G:T,15:84818413:A:G,15:84814418:C:A,15:85357649,15:84860265:G:A,15:84806000:T:C,15:84771166:G:C	ALPK3,ZNF592	LVconc,Left ventricular regional wall thickness,Left ventricular end-systolic volume,lvef,LVEF,lvesvi,Left ventricular end diastolic mass end diastolic volume ratio,LVMWT	https://doi.org/10.1038/s41467-023-43771-64,https://doi.org/10.1038/s41467-023-43771-40,www.ncbi.nlm.nih.gov/pubmed/37126556,10.1038/s41467-020-15823-7,10.1038/s41588-022-01090-3,https://doi.org/10.1038/s41467-023-43771-76,10.1038/s41588-020-00762-2,10.1161/CIRCGEN.122.003730,https://doi.org/10.1038/s41467-023-43771-23,https://doi.org/10.1038/s41467-023-43771-8
LVMVR	6	IGF1R	90	Yes	15:98711325:C:T	15	98711325	15:98711325	15:99254554	C	T	0.400313	0.0431608	0.00616475	2.54e-12	Multi-trait	15:98712731:T:G,15:98729290:T:A,15:98725621:C:G,15:98727906,15:98729846	15:99271135,15:99273075,15:98712731:T:G,15:98729290:T:A,15:98725621:C:G	IGF1R	Left ventricular end diastolic mass,Left ventricular regional wall thickness,meanWT,Left ventricular end diastolic mass end diastolic volume ratio	https://doi.org/10.1038/s41467-023-43771-62,www.ncbi.nlm.nih.gov/pubmed/37126556,https://doi.org/10.1038/s41467-023-43771-70,10.1038/s41588-020-00762-2
LVMVR	6	IGF1R	90	Yes	15:98715481:A:T	15	98715481	15:98715481	15:99258710	A	T	0.390766	0.0472948	0.00607199	6.75e-15	Single-trait	15:98712731:T:G,15:98729290:T:A,15:98725621:C:G,15:98727906,15:98729846	15:99271135,15:99273075,15:98712731:T:G,15:98729290:T:A,15:98725621:C:G	IGF1R	Left ventricular end diastolic mass,Left ventricular regional wall thickness,meanWT,Left ventricular end diastolic mass end diastolic volume ratio	https://doi.org/10.1038/s41467-023-43771-62,www.ncbi.nlm.nih.gov/pubmed/37126556,https://doi.org/10.1038/s41467-023-43771-70,10.1038/s41588-020-00762-2
LVMVR	2	SLC9A3R2	109	Yes	16:2030570:T:C	16	2030570	16:2030570	16:2080571	T	C	0.343579	0.0347971	0.0061718	1.72e-08	Single-trait	16:2101063:G:C,16:2151064,16:2110502:T:G,16:2160503		PKD1	LVEDV,lvedv	10.1038/s41467-020-15823-7,10.1038/s41588-022-01090-3
LVMVR	4	SRL	152	Yes	16:4208172:T:C	16	4208172	16:4208172	16:4258173	T	C	0.493894	-0.0374477	0.0059959	4.22e-10	Multi-trait	16:4231390:T:G,16:4242001:C:A,16:4281391,16:4292002		SRL	LVEDV,Descending AoD	10.1136/heartjnl-2021-BSCMR.9,10.1038/s41588-022-01090-3
LVMVR	4	SRL	152	Yes	16:4219557:C:G	16	4219557	16:4219557	16:4269558	C	G	0.49937	-0.0369187	0.00588689	3.58e-10	Single-trait	16:4231390:T:G,16:4242001:C:A,16:4281391,16:4292002		SRL	LVEDV,Descending AoD	10.1136/heartjnl-2021-BSCMR.9,10.1038/s41588-022-01090-3
LVMVR	1	CDH13	153	Yes	16:82710315:T:C	16	82710315	16:82710315	16:82743920	T	C	0.0873071	-0.0597407	0.0103543	7.94e-09	Single-trait	16:83032360:T:A,16:83045790,16:83012185:A:G,16:83065965		CDH13	Asc Aorta Diam,AAdis	10.1038/s41467-022-32219-x,10.1038/s41588-022-01090-3
LVMVR	2	YWHAE	39	Yes	17:1357927:C:T	17	1357927	17:1357927	17:1261221	C	T	0.086254	0.0822985	0.0107199	1.63e-14	Multi-trait	17:1470901,17:1399178,17:1306165,17:1392798:C:G,17:1567607:G:A,17:1470901:G:A,17:1296092,17:1402871:C:T,17:1495884:G:A,17:1372970,17:1374195,17:1469676:G:A	17:1392798:C:G,17:1470901:G:A,17:1402871:C:T,17:1469676:G:A	YWHAE,MYO1C	LVconc,LVESV Indexed,lvedvi,Left ventricular end-systolic volume,lvesvi,LVEF,Left ventricular end diastolic mass end diastolic volume ratio	10.1038/s41467-020-15823-7,www.ncbi.nlm.nih.gov/pubmed/37126556,10.1038/s41588-020-00762-2,10.1038/s41588-022-01090-3
LVMVR	1	ZBTB4	110	Yes	17:7463300:T:C	17	7463300	17:7463300	17:7366619	T	C	0.13188	-0.0517836	0.00865418	2.18e-09	Single-trait	17:7580344:G:C,17:7483662,17:7613757:T:C,17:7517075	17:7580344:G:C,17:7613757:T:C	FXR2,CD68	PA Root,Asc Aorta Diam	10.1038/s41588-022-01090-3
LVMVR	3	MAPT	154	Yes	17:45942346:G:A	17	45942346	17:45942346	17:44019712	G	A	0.383748	-0.0564474	0.0060266	7.51e-21	Single-trait	17:45961419:A:G,17:46281445,17:45949373:G:A,17:46274167:A:G,17:45870981:T:C,17:45590269,17:45720994:A:G,17:45847931:C:T	17:45961419:A:G,17:44793283,17:46785247:A:G,17:45949373:G:A,17:44358811,17:46274167:A:G,17:45720994:A:G,17:45847931:C:T	MAPT,MAP3K14, LINC02210-CRHR1,MAPT-AS1,ARL17B	Left ventricular end diastolic mass,Left ventricular regional wall thickness,Apex,lvesvi,Left ventricular end diastolic mass end diastolic volume ratio,LVMWT	https://doi.org/10.1038/s41467-023-43771-51,10.1093/ehjdh/ztae060,https://doi.org/10.1038/s41467-023-43771-72,www.ncbi.nlm.nih.gov/pubmed/37126556,10.1038/s41467-020-15823-7,10.1161/CIRCGEN.122.003731,https://doi.org/10.1038/s41467-023-43771-50
LVMVR	1	KANSL1	111	Yes	17:46149820:G:A	17	46149820	17:46149820	17:44227186	G	A	0.222521	0.058379	0.00717844	4.2e-16	Multi-trait	17:45961419:A:G,17:46281445,17:45949373:G:A,17:46274167:A:G,17:45870981:T:C,17:45720994:A:G,17:45847931:C:T	17:45961419:A:G,17:44793283,17:46785247:A:G,17:45949373:G:A,17:44358811,17:46274167:A:G,17:45870981:T:C,17:45720994:A:G,17:45847931:C:T	MAPT,MAP3K14, LINC02210-CRHR1,MAPT-AS1,ARL17B	Left ventricular end diastolic mass,Left ventricular regional wall thickness,Apex,lvesvi,LVMWT	https://doi.org/10.1038/s41467-023-43771-51,10.1093/ehjdh/ztae060,https://doi.org/10.1038/s41467-023-43771-72,www.ncbi.nlm.nih.gov/pubmed/37126556,10.1038/s41467-020-15823-7,10.1161/CIRCGEN.122.003731,https://doi.org/10.1038/s41467-023-43771-50
LVMVR	7	HLF	41	Yes	17:55297249:T:C	17	55297249	17:55297249	17:53374610	T	C	0.283459	0.0382204	0.00666041	9.56e-09	Multi-trait	17:55289205:G:T,17:55297249:T:C,17:55286939:T:C	17:55289205:G:T,17:55297249:T:C,17:55286939:T:C	HLF	lvesvi,LVESV Indexed,LVMWT	10.1161/CIRCGEN.122.003732,10.1038/s41467-020-15823-7,10.1038/s41588-022-01090-3
LVMVR	1	MAPRE2	155	Yes	18:35090057:T:C	18	35090057	18:35090057	18:32670021	T	C	0.310931	0.0415078	0.00650395	1.75e-10	Multi-trait	18:35090057:T:C,18:35092872:G:A	18:35090057:T:C,18:35092872:G:A	MAPRE2	Left ventricular regional wall thickness,LVMWT	https://doi.org/10.1038/s41467-023-43771-44,10.1161/CIRCGEN.122.003733,https://doi.org/10.1038/s41467-023-43771-9
LVMVR	1	CHCHD10	45	Yes	22:23766790:A:G	22	23766790	22:23766790	22:24108977	A	G	0.164952	-0.0667764	0.00827576	7.09e-16	Multi-trait	22:23827009:G:C,22:23819530,22:24161717,22:23477343:C:T,22:24178279,22:23836092,22:24169196,22:23839465:A:G,22:23493905:G:A,22:24159307,22:23819530:C:T,22:23836092:G:A,22:24181652,22:23817120:A:T	22:23827009:G:C,22:24161717,22:24178279,22:23839465:A:G,22:23819530:C:T,22:23836092:G:A,22:23817120:A:T	SMARCB1,DERL3	LVconc,LVEDD,LVESV Indexed,LVESV,LVMVR,Left ventricular regional wall thickness,lvef,lvesvi,LVEF	www.ncbi.nlm.nih.gov/pubmed/37126556,www.ncbi.nlm.nih.gov/pubmed/35278270,10.1038/s41467-020-15823-7,10.1038/s41588-022-01090-3,10.1038/s41588-018-0047-6,10.1038/s41588-020-00762-2,https://doi.org/10.1038/s41467-023-43771-45,10.1161/CIRCULATIONAHA.119.041161
LVMVR	4	DERL3	45	Yes	22:23836092:G:A	22	23836092	22:23836092	22:24178279	G	A	0.199697	-0.0835836	0.00740797	1.59e-29	Single-trait	22:23827009:G:C,22:23819530,22:24161717,22:23477343:C:T,22:24178279,22:23836092,22:24169196,22:23839465:A:G,22:23493905:G:A,22:24159307,22:23819530:C:T,22:23836092:G:A,22:24181652,22:23817120:A:T	22:23827009:G:C,22:24161717,22:24178279,22:23839465:A:G,22:23819530:C:T,22:23836092:G:A,22:23817120:A:T	SMARCB1,DERL3	LVconc,LVEDD,LVESV Indexed,LVESV,LVMVR,Left ventricular regional wall thickness,lvef,lvesvi,LVEF	www.ncbi.nlm.nih.gov/pubmed/37126556,www.ncbi.nlm.nih.gov/pubmed/35278270,10.1038/s41467-020-15823-7,10.1038/s41588-022-01090-3,10.1038/s41588-018-0047-6,10.1038/s41588-020-00762-2,https://doi.org/10.1038/s41467-023-43771-45,10.1161/CIRCULATIONAHA.119.041161
LVMVR	2	MYO18B	112	Yes	22:25764194:C:G	22	25764194	22:25764194	22:26160161	C	G	0.442027	0.0508526	0.0059273	9.54e-18	Single-trait	22:26159289,22:26162902,22:25763322:G:A,22:25764138:G:C,22:25764194,22:25766935:A:G,22:25368227:C:A,22:26160105	22:25764138:G:C,22:26160161,22:25766935:A:G,22:25763322:G:A	MYO18B	latef,meanWT,Left ventricular end diastolic mass end diastolic volume ratio,LVMWT	10.1093/eurheartj/ehab466,www.ncbi.nlm.nih.gov/pubmed/37126556,10.1161/CIRCGEN.122.003736,10.1038/s41588-020-00762-2
LVMVR	2	MYO18B	112	Yes	22:25765598:T:G	22	25765598	22:25765598	22:26161565	T	G	0.223486	0.0570179	0.00719027	2.19e-15	Multi-trait	22:26159289,22:26162902,22:25763322:G:A,22:25764138:G:C,22:25764194,22:25766935:A:G,22:25368227:C:A,22:26160105	22:25764138:G:C,22:26160161,22:25766935:A:G,22:25763322:G:A	MYO18B	latef,meanWT,Left ventricular end diastolic mass end diastolic volume ratio,LVMWT	10.1093/eurheartj/ehab466,www.ncbi.nlm.nih.gov/pubmed/37126556,10.1161/CIRCGEN.122.003736,10.1038/s41588-020-00762-2
RVEDV	9	OBSCN	5	Yes	1:228369087:C:T	1	228369087	1:228369087	1:228556788	C	T	0.374623	0.0451961	0.00599434	4.71e-14	Multi-trait	1:228425947:T:G,1:228369087,1:228363787:G:A,1:228181386:C:T,1:228425947,1:228551488,1:228369087:C:T,1:228238246:T:G,1:228556788,1:228613648	1:228425947:T:G,1:228363787:G:A,1:228369087:C:T,1:228613648,1:228556788	OBSCN	Right ventricular end systolic volume,RVEF,RVEDV,Right ventricular ejection fraction,RVESV Indexed	10.1038/s41588-022-01083-2,www.ncbi.nlm.nih.gov/pubmed/37126556,10.1038/s41588-022-01090-3
RVEDV	3	HIST3H3	5	Yes	1:228425947:T:G	1	228425947	1:228425947	1:228613648	T	G	0.361531	0.0397715	0.00615593	1.04e-10	Single-trait	1:228425947:T:G,1:228369087,1:228363787:G:A,1:228181386:C:T,1:228425947,1:228551488,1:228369087:C:T,1:228238246:T:G,1:228556788,1:228613648	1:228425947:T:G,1:228363787:G:A,1:228369087:C:T,1:228613648,1:228556788	OBSCN	Right ventricular end systolic volume,RVEF,RVEDV,Right ventricular ejection fraction,RVESV Indexed	10.1038/s41588-022-01083-2,www.ncbi.nlm.nih.gov/pubmed/37126556,10.1038/s41588-022-01090-3
RVEDV	3	HIST3H3	5	Yes	1:228432531:A:G	1	228432531	1:228432531	1:228620232	A	G	0.361017	0.0447921	0.0060375	1.18e-13	Multi-trait	1:228425947:T:G,1:228369087,1:228363787:G:A,1:228181386:C:T,1:228425947,1:228551488,1:228369087:C:T,1:228238246:T:G,1:228556788,1:228613648	1:228425947:T:G,1:228363787:G:A,1:228369087:C:T,1:228613648,1:228556788	OBSCN	Right ventricular end systolic volume,RVEF,RVEDV,Right ventricular ejection fraction,RVESV Indexed	10.1038/s41588-022-01083-2,www.ncbi.nlm.nih.gov/pubmed/37126556,10.1038/s41588-022-01090-3
RVEDV	6	KCNK3	115	Yes	2:26701955:A:C	2	26701955	2:26701955	2:26924823	A	C	0.261437	-0.0400391	0.0067507	3.01e-09	Single-trait	2:26706414,2:26483546:T:G,2:26476326:G:A,2:26699194	2:26929282,2:26922062		Right ventricular end diastolic volume,Right ventricular end systolic volume	www.ncbi.nlm.nih.gov/pubmed/37126556
RVEDV	6	KCNK3	115	Yes	2:26710019:A:G	2	26710019	2:26710019	2:26932887	A	G	0.255534	-0.0410468	0.00659177	4.76e-10	Multi-trait	2:26706414,2:26483546:T:G,2:26476326:G:A,2:26699194	2:26929282,2:26922062		Right ventricular end diastolic volume,Right ventricular end systolic volume	www.ncbi.nlm.nih.gov/pubmed/37126556
RVEDV	8	PLEKHA3	6	Yes	2:178502359:A:G	2	178502359	2:178502359	2:179367086	A	G	0.146026	-0.0674646	0.00833808	5.91e-16	Single-trait	2:178041544:A:G,2:178515369:A:G,2:178580212:C:T,2:178888518:C:T,2:178931994:C:G,2:178497940:GT:G,2:178976191,2:178625751,2:178516596:T:G,2:178693639,2:178767406,2:178693555:T:A,2:178805204:C:T,2:178784734:G:A,2:178906271,2:178758123:C:T,2:178649706:T:C,2:178894707,2:178693639:T:C,2:178666351:A:AATGT,2:178649706,2:178111464:C:A,2:178805204,2:178976191:C:A,2:178516988,2:178525015,2:178861398:G:A,2:…	2:179558366,2:178515369:A:G,2:178580212:C:T,2:179632133,2:179669931,2:178516596:T:G,2:179381715,2:178693555:T:A,2:178805204:C:T,2:179514433,2:178758123:C:T,2:178649706:T:C,2:179490478,2:178693639:T:C,2:178666351:A:AATGT,2:179389742,2:178861398:G:A,2:178625751:T:C,2:178807687:C:T	PLEKHA3,TTN,CCDC141	LVESV Indexed,LVMi,RA Max,Left ventricular end diastolic mass,LVEF,Shortaxis_length,RVSV Indexed,PC1,RVEDV/LVEDV Ratio,Right ventricular end diastolic volume,Left ventricular end-systolic volume,descending aorta diameter,RA FAC,RVESV Indexed,LVESV,svi,RVSV,RA Max Indexed,lvedvi,LVEDV Indexed,RA Min Indexed,LVED_shapePC08,Right ventricular stroke volume,Total LVM,LEVDV,Fractal dimension,lapef,Mitr…	10.1101/2022.07.20.22277861,10.1038/s41586-020-2635-8,10.1093/ehjdh/ztae060,https://doi.org/10.1038/s42256-024-00801-1,www.ncbi.nlm.nih.gov/pubmed/33495596,Unpublished,www.ncbi.nlm.nih.gov/pubmed/37126556,www.ncbi.nlm.nih.gov/pubmed/35278270,10.1038/s41467-020-15823-7,10.1038/s41588-022-01090-3,10.1038/s41588-022-01083-2,10.1172/jci.insight.146580,10.1038/s41588-021-00962-4,10.1038/s41588-020-007…
RVEDV	12	TTN	6	Yes	2:178649706:T:C	2	178649706	2:178649706	2:179514433	T	C	0.192563	-0.055862	0.00733003	2.52e-14	Multi-trait	2:178515369:A:G,2:178580212:C:T,2:178888518:C:T,2:178931994:C:G,2:178497940:GT:G,2:178976191,2:178625751,2:178516596:T:G,2:178693639,2:178767406,2:178693555:T:A,2:178805204:C:T,2:178784734:G:A,2:178906271,2:178758123:C:T,2:178649706:T:C,2:178894707,2:178693639:T:C,2:178666351:A:AATGT,2:178649706,2:178805204,2:178976191:C:A,2:178516988,2:178525015,2:178861398:G:A,2:178934849:T:C,2:178860510:G:T,2:…	2:179558366,2:178515369:A:G,2:178580212:C:T,2:179632133,2:179669931,2:178516596:T:G,2:179381715,2:178693555:T:A,2:178805204:C:T,2:179514433,2:178758123:C:T,2:178649706:T:C,2:179490478,2:178693639:T:C,2:178666351:A:AATGT,2:179389742,2:178861398:G:A,2:178625751:T:C,2:178807687:C:T	PLEKHA3,TTN,CCDC141	LVESV Indexed,LVMi,RA Max,Left ventricular end diastolic mass,LVEF,Shortaxis_length,RVSV Indexed,PC1,RVEDV/LVEDV Ratio,Right ventricular end diastolic volume,Left ventricular end-systolic volume,descending aorta diameter,RA FAC,RVESV Indexed,LVESV,svi,RVSV,RA Max Indexed,lvedvi,LVEDV Indexed,RA Min Indexed,LVED_shapePC08,Right ventricular stroke volume,Total LVM,LEVDV,Fractal dimension,lapef,Mitr…	10.1101/2022.07.20.22277861,10.1038/s41586-020-2635-8,10.1093/ehjdh/ztae060,https://doi.org/10.1038/s42256-024-00801-1,www.ncbi.nlm.nih.gov/pubmed/33495596,Unpublished,www.ncbi.nlm.nih.gov/pubmed/37126556,www.ncbi.nlm.nih.gov/pubmed/35278270,10.1038/s41467-020-15823-7,10.1038/s41588-022-01090-3,10.1038/s41588-022-01083-2,10.1172/jci.insight.146580,10.1038/s41588-021-00962-4,10.1038/s41588-020-007…
RVEDV	5	B3GNT7	9	Yes	2:231400203:G:T	2	231400203	2:231400203	2:232264914	G	T	0.235578	0.0380077	0.00693204	4.18e-08	Single-trait	2:231424120:TTTC:T	2:231424120:TTTC:T	B3GNT7	LVSV Indexed	10.1038/s41588-022-01090-3
RVEDV	17	LSM3	10	Yes	3:14227056:A:G	3	14227056	3:14227056	3:14268556	A	G	0.438963	0.0438612	0.00584306	6.07e-14	Multi-trait	3:14211549:T:C,3:14250179:T:C,3:14335444:A:C,3:14208679:T:A,3:14306081,3:14232951:G:A,3:14291679,3:14272766,3:14231914:G:C,3:14273414,3:14274451,3:14265282,3:14218917:G:A,3:14280450,3:14213183:TGTGTGTGTGTGT:TGTGTGTGTGT,3:14250179,3:14264581:T:C,3:14243162:A:G,3:14223782:G:A,3:14253049,3:14260417,3:14284662,3:14254683,3:14376944,3:14231266:G:C,3:14238950:C:A	3:14231914:G:C,3:14296437,3:14218917:G:A,3:14250179:T:C,3:14294549,3:14306782,3:14232951:G:A,3:14231266:G:C,3:14264581:T:C,3:14243162:A:G,3:14238950:C:A,3:14291679	LSM3,SLC6A6,SLC6A,XPC	LVESV Indexed,Right ventricular end systolic volume,lvedvi,RVEDV Indexed,RVEF,Left ventricular end-systolic volume,RVEDV,Right ventricular ejection fraction,LVEF,LVEDV,RVESV	www.ncbi.nlm.nih.gov/pubmed/37126556,www.ncbi.nlm.nih.gov/pubmed/35278270,10.1038/s41467-020-15823-7,10.1038/s41588-022-01090-3,10.1038/s41588-022-01083-2
RVEDV	17	LSM3	10	Yes	3:14231260:A:G	3	14231260	3:14231260	3:14272760	A	G	0.338841	-0.0509285	0.00625585	3.92e-16	Single-trait	3:14211549:T:C,3:14250179:T:C,3:14335444:A:C,3:14208679:T:A,3:14306081,3:14232951:G:A,3:14291679,3:14272766,3:14231914:G:C,3:14273414,3:14274451,3:14265282,3:14218917:G:A,3:14280450,3:14213183:TGTGTGTGTGTGT:TGTGTGTGTGT,3:14250179,3:14264581:T:C,3:14243162:A:G,3:14223782:G:A,3:14253049,3:14260417,3:14284662,3:14254683,3:14376944,3:14231266:G:C,3:14238950:C:A	3:14231914:G:C,3:14296437,3:14218917:G:A,3:14250179:T:C,3:14294549,3:14306782,3:14232951:G:A,3:14231266:G:C,3:14264581:T:C,3:14243162:A:G,3:14238950:C:A,3:14291679	LSM3,SLC6A6,SLC6A,XPC	LVESV Indexed,Right ventricular end systolic volume,lvedvi,RVEDV Indexed,RVEF,Left ventricular end-systolic volume,RVEDV,Right ventricular ejection fraction,LVEF,LVEDV,RVESV	www.ncbi.nlm.nih.gov/pubmed/37126556,www.ncbi.nlm.nih.gov/pubmed/35278270,10.1038/s41467-020-15823-7,10.1038/s41588-022-01090-3,10.1038/s41588-022-01083-2
RVEDV	17	LSM3	11	Yes	3:14239551:G:T	3	14239551	3:14239551	3:14281051	G	T	0.2156	0.0542998	0.00709859	2.02e-14	Multi-trait	3:14211549:T:C,3:14250179:T:C,3:14335444:A:C,3:14208679:T:A,3:14306081,3:14232951:G:A,3:14291679,3:14272766,3:14231914:G:C,3:14273414,3:14274451,3:14265282,3:14218917:G:A,3:14280450,3:14213183:TGTGTGTGTGTGT:TGTGTGTGTGT,3:14250179,3:14264581:T:C,3:14243162:A:G,3:14223782:G:A,3:14253049,3:14260417,3:14284662,3:14254683,3:14376944,3:14231266:G:C,3:14238950:C:A	3:14231914:G:C,3:14296437,3:14218917:G:A,3:14250179:T:C,3:14294549,3:14306782,3:14232951:G:A,3:14231266:G:C,3:14264581:T:C,3:14243162:A:G,3:14238950:C:A,3:14291679	LSM3,SLC6A6,SLC6A,XPC	LVESV Indexed,Right ventricular end systolic volume,lvedvi,RVEDV Indexed,RVEF,Left ventricular end-systolic volume,RVEDV,Right ventricular ejection fraction,LVEF,LVEDV,RVESV	www.ncbi.nlm.nih.gov/pubmed/37126556,www.ncbi.nlm.nih.gov/pubmed/35278270,10.1038/s41467-020-15823-7,10.1038/s41588-022-01090-3,10.1038/s41588-022-01083-2
RVEDV	11	CMSS1	15	Yes	3:100089601:G:A	3	100089601	3:100089601	3:99808445	G	A	0.415845	0.0403531	0.0058706	6.25e-12	Multi-trait	3:100003720:G:C,3:100342296:A:C,3:99722564,3:100061140	3:99779984,3:100003720:G:C	FILIP1L	PA Root,Right ventricular end diastolic volume	www.ncbi.nlm.nih.gov/pubmed/37126556,10.1038/s41588-022-01090-3
RVEDV	11	CMSS1	15	Yes	3:100109087:TA:T	3	100109087	3:100109087	3:99827931	TA	T	0.406503	-0.0435042	0.00604423	6.13e-13	Single-trait	3:100003720:G:C,3:100342296:A:C,3:99722564,3:100061140	3:100003720:G:C	FILIP1L	PA Root,Right ventricular end diastolic volume	www.ncbi.nlm.nih.gov/pubmed/37126556,10.1038/s41588-022-01090-3
RVEDV	4	RSRC1	16	Yes	3:158341218:T:C	3	158341218	3:158341218	3:158059007	T	C	0.499705	0.0419561	0.00576709	3.46e-13	Multi-trait	3:158621076:T:C,3:158569666:A:G,3:158580826,3:158580914,3:158528094:A:G,3:158568314:C:T,3:158338865,3:158287455,3:158245883,3:158286103	3:158569666:A:G,3:158528094:A:G,3:158568314:C:T,3:158298703,3:158056654,3:158298615	AK097794,RSRC1,MLF1	RVESV Indexed,Right ventricular end systolic volume,Right ventricular end diastolic volume,RVEDV,Right ventricular ejection fraction,PC4	Unpublished,10.1038/s41588-022-01083-2,www.ncbi.nlm.nih.gov/pubmed/37126556,10.1038/s41588-022-01090-3
RVEDV	12	MLF1	16	Yes	3:158586811:A:AAATAT	3	158586811	3:158586811	3:158304600	A	AAATAT	0.494914	0.0397995	0.00590614	1.6e-11	Single-trait	3:158621076:T:C,3:158569666:A:G,3:158580826,3:158580914,3:158528094:A:G,3:158568314:C:T,3:158863125:T:C,3:158338865,3:158286103,3:158287455,3:158245883,3:158863037:C:A	3:158569666:A:G,3:158528094:A:G,3:158568314:C:T,3:158298703,3:158056654,3:158298615	AK097794,RSRC1,MLF1	RVESV Indexed,Right ventricular end systolic volume,Right ventricular end diastolic volume,RVEDV,Right ventricular ejection fraction,PC4	Unpublished,10.1038/s41588-022-01083-2,www.ncbi.nlm.nih.gov/pubmed/37126556,10.1038/s41588-022-01090-3
RVEDV	12	MLF1	16	Yes	3:158619442:C:A	3	158619442	3:158619442	3:158337231	C	A	0.475592	0.0446118	0.00582766	1.93e-14	Multi-trait	3:158621076:T:C,3:158569666:A:G,3:158580826,3:158580914,3:158528094:A:G,3:158568314:C:T,3:158863125:T:C,3:158338865,3:158286103,3:158287455,3:158245883,3:158863037:C:A	3:158569666:A:G,3:158528094:A:G,3:158568314:C:T,3:158298703,3:158056654,3:158298615	AK097794,RSRC1,MLF1	RVESV Indexed,Right ventricular end systolic volume,Right ventricular end diastolic volume,RVEDV,Right ventricular ejection fraction,PC4	Unpublished,10.1038/s41588-022-01083-2,www.ncbi.nlm.nih.gov/pubmed/37126556,10.1038/s41588-022-01090-3
RVEDV	6	MECOM	94	Yes	3:169469602:C:CAT	3	169469602	3:169469602	3:169187390	C	CAT	0.497011	-0.0360062	0.00593178	1.28e-09	Single-trait	3:169146497,3:169303070,3:169191428,3:169585282:A:C,3:169428709:C:T,3:169473640:A:G	3:169428709:C:T,3:169473640:A:G	MECOM	Fractal dimension,lvedv,Prox PA, Systole Indexed	10.1038/s41586-020-2635-8,10.1038/s41467-020-15823-7,10.1038/s41588-022-01090-3
RVEDV	6	MECOM	94	Yes	3:169473398:G:A	3	169473398	3:169473398	3:169191186	G	A	0.460892	-0.0345465	0.00578712	2.38e-09	Multi-trait	3:169146497,3:169303070,3:169191428,3:169585282:A:C,3:169428709:C:T,3:169473640:A:G	3:169428709:C:T,3:169473640:A:G	MECOM	Fractal dimension,lvedv,Prox PA, Systole Indexed	10.1038/s41586-020-2635-8,10.1038/s41467-020-15823-7,10.1038/s41588-022-01090-3
RVEDV	4	PDE5A	157	Yes	4:119611801:C:A	4	119611801	4:119611801	4:120532956	C	A	0.299658	0.0377971	0.00630185	2e-09	Multi-trait	4:119517500,4:119988346:A:C,4:119979127:T:C,4:119711232:T:C,4:119383135:GC:G	4:119711232:T:C,4:119383135:GC:G,4:120489527	BC038750,MAD2L1	Right ventricular end systolic volume,PA Root,PA Root Indexed,LVED_shapePC01,RVEDV	10.1038/s41588-022-01083-2,www.ncbi.nlm.nih.gov/pubmed/37126556,https://doi.org/10.1038/s42256-024-00801-1,10.1038/s41588-022-01090-3
RVEDV	4	PDE5A	157	Yes	4:119641898:A:G	4	119641898	4:119641898	4:120563053	A	G	0.307608	0.0379776	0.00629288	1.59e-09	Multi-trait	4:119517500,4:119988346:A:C,4:119979127:T:C,4:119711232:T:C,4:119383135:GC:G	4:119711232:T:C,4:119383135:GC:G,4:120489527	BC038750,MAD2L1	Right ventricular end systolic volume,PA Root,PA Root Indexed,LVED_shapePC01,RVEDV	10.1038/s41588-022-01083-2,www.ncbi.nlm.nih.gov/pubmed/37126556,https://doi.org/10.1038/s42256-024-00801-1,10.1038/s41588-022-01090-3
RVEDV	4	PALLD	158	Yes	4:168905880:G:A	4	168905880	4:168905880	4:169827031	G	A	0.1555	-0.0488319	0.00804605	1.29e-09	Multi-trait	4:168745011:T:A,4:168745010:A:T,4:168925964:TA:T	4:168925964:TA:T	PALLD ,PALLD	PC5,PC2,RVESV Indexed	Unpublished,10.1038/s41588-022-01090-3
RVEDV	4	PALLD	158	Yes	4:168925964:TA:T	4	168925964	4:168925964	4:169847115	TA	T	0.218428	-0.0427337	0.00719458	2.86e-09	Single-trait	4:168745011:T:A,4:168745010:A:T,4:168925964:TA:T	4:168925964:TA:T	PALLD ,PALLD	PC5,PC2,RVESV Indexed	Unpublished,10.1038/s41588-022-01090-3
RVEDV	4	HLA-B	19	Yes	6:31343894:C:T	6	31343894	6:31343894	6:31311671	C	T	0.196359	0.0425425	0.0074091	9.36e-09	Single-trait	6:31114163:T:C,6:31377236:A:T,6:31228278,6:31345013,6:31342849,6:31344516:T:C,6:31081940,6:31127493:T:C,6:31414940:A:T,6:31375072:A:G,6:31260501:G:A,6:31095270,6:31312293,6:31382717	6:31114163:T:C,6:31344516:T:C,6:31127493:T:C,6:31312790,6:31310626,6:31260501:G:A	HLA-B,MICA,PSORS1C1,HLA-DRB5	Right ventricular peak ejection rate,Fractal dimension,PC1,lvedv,Prox PA, Diastole,descending aorta diameter,Left ventricular end diastolic mass end diastolic volume ratio	10.1038/s41586-020-2635-8,Unpublished,www.ncbi.nlm.nih.gov/pubmed/37126556,10.1038/s41467-020-15823-7,10.1038/s41588-022-01090-3,10.1038/s41588-021-00962-4
RVEDV	12	VEGFA	20	Yes	6:43789345:T:A	6	43789345	6:43789345	6:43757082	T	A	0.499708	-0.039304	0.00586802	2.11e-11	Single-trait	6:43756863,6:43759789,6:43789126:A:C,6:43792052:G:A	6:43789126:A:C,6:43792052:G:A	VEGFA	LVEDV Indexed,lvedv	10.1038/s41467-020-15823-7,10.1038/s41588-022-01090-3
RVEDV	12	VEGFA	20	Yes	6:43790159:C:A	6	43790159	6:43790159	6:43757896	C	A	0.4773	-0.0358611	0.00585645	9.16e-10	Multi-trait	6:43756863,6:43759789,6:43789126:A:C,6:43792052:G:A	6:43789126:A:C,6:43792052:G:A	VEGFA	LVEDV Indexed,lvedv	10.1038/s41467-020-15823-7,10.1038/s41588-022-01090-3
RVEDV	13	SLC35F1	21	Yes	6:118238495:T:A	6	118238495	6:118238495	6:118559658	T	A	0.465643	-0.0451469	0.00593902	2.92e-14	Single-trait	6:118332041:G:C,6:118333857:T:C,6:118458983:G:C,6:118363661,6:118236795:C:T,6:118557958,6:118358811:G:A,6:118042498:A:T,6:118555376:C:T,6:118702621,6:118690014,6:118382371:T:C,6:118680374,6:118333145:G:C,6:118559658,6:118025196:T:C,6:118346359:T:C,6:118578043,6:118256880:G:A,6:118381458:C:T,6:118653204,6:118346359,6:118679974,6:118654308,6:118238495:T:A,6:118655020,6:118672469:C:A,6:118667522,6:1…	6:118382371:T:C,6:118238495:T:A,6:118333857:T:C,6:118672469:C:A,6:118358811:G:A,6:118346359:T:C,6:118667522,6:118256880:G:A,6:118458983:G:C,6:118555376:C:T,6:118381458:C:T,6:118236795:C:T,6:118359211:C:T,6:118368851:A:C	PLN,SLC35F1	LVEDD,RA Min,LVSV,Sphericity_index,Fractal dimension,RVSV,Left ventricular end-diastolic volume,strainlong,LVEDV Indexed,RA Min Indexed,lvedv,Apex,LVEDV,Shortaxis_length,PC9,Left ventricular end diastolic mass end diastolic volume ratio	10.1101/2022.07.20.22277861,10.1038/s41586-020-2635-8,10.1093/ehjdh/ztae060,10.1001/jama.2009.978-a,Unpublished,www.ncbi.nlm.nih.gov/pubmed/37126556,10.1038/s41467-020-15823-7,10.1038/s41588-022-01090-3,10.1038/s41588-022-01083-2,10.1038/s41588-020-00762-2
RVEDV	13	SLC35F1	21	Yes	6:118346359:T:C	6	118346359	6:118346359	6:118667522	T	C	0.490057	0.0361658	0.00579576	4.37e-10	Multi-trait	6:118332041:G:C,6:118333857:T:C,6:118458983:G:C,6:118363661,6:118236795:C:T,6:118557958,6:118358811:G:A,6:118042498:A:T,6:118555376:C:T,6:118702621,6:118690014,6:118382371:T:C,6:118680374,6:118333145:G:C,6:118559658,6:118025196:T:C,6:118346359:T:C,6:118578043,6:118256880:G:A,6:118381458:C:T,6:118653204,6:118346359,6:118679974,6:118654308,6:118238495:T:A,6:118655020,6:118672469:C:A,6:118667522,6:1…	6:118382371:T:C,6:118238495:T:A,6:118333857:T:C,6:118672469:C:A,6:118358811:G:A,6:118346359:T:C,6:118667522,6:118256880:G:A,6:118458983:G:C,6:118555376:C:T,6:118381458:C:T,6:118236795:C:T,6:118359211:C:T,6:118368851:A:C	PLN,SLC35F1	LVEDD,RA Min,LVSV,Sphericity_index,Fractal dimension,RVSV,Left ventricular end-diastolic volume,strainlong,LVEDV Indexed,RA Min Indexed,lvedv,Apex,LVEDV,Shortaxis_length,PC9,Left ventricular end diastolic mass end diastolic volume ratio	10.1101/2022.07.20.22277861,10.1038/s41586-020-2635-8,10.1093/ehjdh/ztae060,10.1001/jama.2009.978-a,Unpublished,www.ncbi.nlm.nih.gov/pubmed/37126556,10.1038/s41467-020-15823-7,10.1038/s41588-022-01090-3,10.1038/s41588-022-01083-2,10.1038/s41588-020-00762-2
RVEDV	5	NOS3	66	Yes	7:150993088:C:T	7	150993088	7:150993088	7:150690176	C	T	0.0828675	-0.0717366	0.0107411	2.41e-11	Single-trait	7:150690176,7:150993088:C:T,7:151296002:C:T,7:150993088	7:150690176,7:150993088:C:T	NOS3	lvedv,Right ventricular end diastolic volume	www.ncbi.nlm.nih.gov/pubmed/37126556,10.1038/s41467-020-15823-7
RVEDV	2	KIAA1462	161	Yes	10:30038387:G:A	10	30038387	10:30038387	10:30327316	G	A	0.386053	-0.0357781	0.00611602	4.92e-09	Single-trait	10:29879102:T:C,10:29720411:A:G,10:30332445,10:30043516:A:G,10:30168031,10:30165983,10:30167754,10:29878825:G:A,10:30077914,10:29788985:T:C,10:30009340,10:29877054:T:C,10:30090348,10:29801419:G:A	10:30043516:A:G	JCAD,KIAA1462,SVIL,RP11-224P11.1; SVIL	Ascending AoD,DAdis,RVEDV Indexed,Descending AoD,RVEF,descending aorta diameter,AAdis	10.1136/heartjnl-2021-BSCMR.9,10.1038/s41588-022-01090-3,10.1038/s41588-022-01083-2,10.1038/s41467-022-32219-x,10.1038/s41588-021-00962-4
RVEDV	2	NDST2	126	Yes	10:73806177:A:G	10	73806177	10:73806177	10:75565935	A	G	0.117539	0.0529728	0.00893435	3.05e-09	Multi-trait	10:73647532,10:73650119:C:T,10:73646383:A:C,10:73644542:C:G,10:73647154:G:T	10:73650119:C:T,10:75407290,10:73646383:A:C,10:73644542:C:G,10:73647154:G:T	SYNPO2L	Left ventricular end diastolic mass,LVM,Left ventricular regional wall thickness,LVMWT	https://doi.org/10.1038/s42256-024-00801-1,https://doi.org/10.1038/s41467-023-43771-5,www.ncbi.nlm.nih.gov/pubmed/37126556,10.1161/CIRCGEN.122.003725,https://doi.org/10.1038/s41467-023-43771-56
RVEDV	15	BAG3	29	Yes	10:119666800:G:A	10	119666800	10:119666800	10:121426312	G	A	0.275377	-0.0476093	0.00650528	2.51e-13	Multi-trait	10:119656173,10:119659975:C:G,10:119552094:T:C,10:119665304,10:119656173:G:A,10:119919078,10:119667372,10:119548311,10:119610619:C:T,10:119619924:A:G,10:119670121:T:C,10:119588327:T:TTTTC	10:121678590,10:121415685,10:121426884,10:119659975:C:G,10:121424815,10:119656173:G:A,10:119670121:T:C	TIAL1,BAG3	Right ventricular end systolic volume,lvedvi,Mitral valve annulus size at left ventricular systole and diastole,PC1,LVEDV Indexed,RVEF,LVEF,LVEDV,Total LVM	10.1093/ehjdh/ztae060,Unpublished,www.ncbi.nlm.nih.gov/pubmed/37126556,www.ncbi.nlm.nih.gov/pubmed/35278270,10.1038/s41467-020-15823-7,10.1038/s41588-022-01090-3,10.1172/jci.insight.146583,www.ncbi.nlm.nih.gov/pubmed/32605384,10.1161/CIRCULATIONAHA.119.041161
RVEDV	15	BAG3	29	Yes	10:119674163:C:T	10	119674163	10:119674163	10:121433675	C	T	0.21681	-0.049923	0.00715182	2.94e-12	Single-trait	10:119656173,10:119659975:C:G,10:119552094:T:C,10:119665304,10:119656173:G:A,10:119919078,10:119667372,10:119548311,10:119610619:C:T,10:119619924:A:G,10:119670121:T:C,10:119588327:T:TTTTC	10:121678590,10:121415685,10:121426884,10:119659975:C:G,10:121424815,10:119656173:G:A,10:119610619:C:T,10:119619924:A:G,10:119670121:T:C	TIAL1,BAG3	Right ventricular end systolic volume,lvedvi,Mitral valve annulus size at left ventricular systole and diastole,PC1,LVEDV Indexed,RVEF,LVEF,LVEDV,Total LVM	10.1093/ehjdh/ztae060,Unpublished,www.ncbi.nlm.nih.gov/pubmed/37126556,www.ncbi.nlm.nih.gov/pubmed/35278270,10.1038/s41467-020-15823-7,10.1038/s41588-022-01090-3,10.1172/jci.insight.146583,www.ncbi.nlm.nih.gov/pubmed/32605384,10.1161/CIRCULATIONAHA.119.041161
RVEDV	2	MIR6074	162	Yes	12:66018350:A:G	12	66018350	12:66018350	12:66412130	A	G	0.375755	0.0343021	0.00618552	2.93e-08	Single-trait	12:66376202,12:65949620:G:C,12:66376091,12:66351826,12:65858514:A:G,12:65958046:T:C,12:65982422:G:C,12:66010844:T:C,12:66018350:A:G,12:65933852:A:G,12:66327632,12:66252294,12:65989540,12:66343400,12:66394664,12:65996188:T:C,12:65982311:T:C,12:66412130,12:66404624,12:66389968,12:66000884:C:T,12:65595760:C:A	12:66000884:C:T,12:66018350:A:G,12:66010844:T:C	LLPH,HMGA2	Prox PA, Systole,LVESV,PA Root,Asc Aorta Diam,lvedv,Prox PA, Diastole,Right ventricular end diastolic volume,RVEDV,LVEDV,AoD,Total LVM	10.1093/ehjdh/ztae060,10.1172/JCI84840,www.ncbi.nlm.nih.gov/pubmed/37126556,10.1038/s41467-020-15823-7,10.1038/s41588-022-01090-3
RVEDV	3	SH2B3	69	Yes	12:111406414:G:A	12	111406414	12:111406414	12:111844218	G	A	0.210817	0.0547313	0.00716168	2.13e-14	Multi-trait	12:111535554,12:111446804:T:C,12:111472415:A:G,12:111494996:C:T,12:111621753:C:T,12:111795214:T:C,12:111466567,12:111469627:A:AC,12:111884608,12:111634620:A:G,12:111427245:C:G,12:111132148:C:G,12:111397891:C:T,12:111097750:A:C,12:111569952:C:T,12:111865049,12:111028763:T:A,12:111535554:A:G,12:111569952,12:111835695	12:111634620:A:G,12:111795214:T:C,12:111621753:C:T,12:111494996:C:T,12:112906415,12:112273499,12:111427245:C:G,12:111446804:T:C,12:111973358,12:111472415:A:G,12:112379717:T:A,12:112468611:A:G,12:111535554:A:G,12:112007756,12:111469627:A:AC,12:111904371,12:111569952:C:T,12:112172910:G:A	ALDH2,ATXN2,SH2B3,BRAP	LVDD - diastolic internal dimension,Right ventricular peak ejection rate,Asc Aorta Diam Indexed,LVSV,RVSV,Right ventricular end systolic volume,RVEDV Indexed,LVEDV Indexed,LVEDV,Left ventricular stroke volume,sv,Right ventricular end diastolic volume,descending aorta diameter,RVESV Indexed	10.1172/JCI84840,www.ncbi.nlm.nih.gov/pubmed/37126556,10.1038/s41467-020-15823-7,10.1038/s41588-022-01090-3,10.1038/s41588-022-01083-2,10.1038/s41588-021-00962-4,10.1038/s41588-020-00762-2,10.1161/CIRCULATIONAHA.119.041161
RVEDV	3	SH2B3	69	Yes	12:111409936:A:G	12	111409936	12:111409936	12:111847740	A	G	0.211348	0.0538131	0.0071136	3.88e-14	Multi-trait	12:111535554,12:111446804:T:C,12:111472415:A:G,12:111494996:C:T,12:111621753:C:T,12:111795214:T:C,12:111466567,12:111469627:A:AC,12:111884608,12:111634620:A:G,12:111427245:C:G,12:111132148:C:G,12:111397891:C:T,12:111097750:A:C,12:111569952:C:T,12:111865049,12:111907431,12:111028763:T:A,12:111535554:A:G,12:111569952,12:111835695	12:111634620:A:G,12:111795214:T:C,12:111621753:C:T,12:111494996:C:T,12:112906415,12:112273499,12:111427245:C:G,12:111446804:T:C,12:111973358,12:111472415:A:G,12:112379717:T:A,12:112468611:A:G,12:111535554:A:G,12:112007756,12:111469627:A:AC,12:111904371,12:111569952:C:T,12:112172910:G:A	ALDH2,ATXN2,SH2B3,BRAP	LVDD - diastolic internal dimension,Right ventricular peak ejection rate,Asc Aorta Diam Indexed,LVSV,RVSV,Right ventricular end systolic volume,RVEDV Indexed,LVEDV Indexed,LVEDV,Left ventricular stroke volume,sv,Right ventricular end diastolic volume,descending aorta diameter,RVESV Indexed	10.1172/JCI84840,www.ncbi.nlm.nih.gov/pubmed/37126556,10.1038/s41467-020-15823-7,10.1038/s41588-022-01090-3,10.1038/s41588-022-01083-2,10.1038/s41588-021-00962-4,10.1038/s41588-020-00762-2,10.1161/CIRCULATIONAHA.119.041161
RVEDV	14	ATXN2	33	Yes	12:111569952:C:T	12	111569952	12:111569952	12:112007756	C	T	0.483492	0.0628243	0.00586572	9.09e-27	Single-trait	12:111932800,12:111535554,12:112059557,12:111446804:T:C,12:111472415:A:G,12:111494996:C:T,12:111910219,12:111621753:C:T,12:111795214:T:C,12:111973358,12:111466567,12:111469627:A:AC,12:111884608,12:111634620:A:G,12:111427245:C:G,12:111132148:C:G,12:111397891:C:T,12:111097750:A:C,12:111569952:C:T,12:111865049,12:111907431,12:112030807:A:G,12:112007756,12:111535554:A:G,12:111569952,12:111835695	12:112906415,12:112273499,12:111446804:T:C,12:111472415:A:G,12:111904371,12:111494996:C:T,12:111621753:C:T,12:111795214:T:C,12:111973358,12:112379717:T:A,12:112468611:A:G,12:111469627:A:AC,12:111634620:A:G,12:111427245:C:G,12:111569952:C:T,12:112172910:G:A,12:112699767:A:G,12:112007756,12:111535554:A:G	ALDH2,ATXN2,SH2B3,BRAP	LVDD - diastolic internal dimension,Right ventricular peak ejection rate,Asc Aorta Diam Indexed,LVSV,RVSV,Right ventricular end systolic volume,RVEDV Indexed,LVEDV Indexed,LVEDV,Left ventricular stroke volume,sv,Right ventricular end diastolic volume,descending aorta diameter,RVESV Indexed	10.1172/JCI84840,www.ncbi.nlm.nih.gov/pubmed/37126556,10.1038/s41467-020-15823-7,10.1038/s41588-022-01090-3,10.1038/s41588-022-01083-2,10.1038/s41588-021-00962-4,10.1038/s41588-020-00762-2,10.1161/CIRCULATIONAHA.119.041161
RVEDV	4	TBX5	163	Yes	12:114395810:A:G	12	114395810	12:114395810	12:114833615	A	G	0.462117	0.0417268	0.00588367	1.32e-12	Multi-trait	12:114378743:G:C,12:113957774:C:A,12:114726219:G:A,12:114351241:T:C,12:114789046,12:114397623:G:T,12:114724286:GTGTGCCCC:G,12:114395579,12:114816548,12:114835428	12:114833384,12:114397623:G:T	TBX5,TBX3	RA Min,Right ventricular end systolic volume,RA Max Indexed,RA Min Indexed,LVED_shapePC01,LVM	www.ncbi.nlm.nih.gov/pubmed/37126556,https://doi.org/10.1038/s42256-024-00801-1,10.1038/s41588-022-01090-3
RVEDV	10	MYH6	35	Yes	14:23392602:A:G	14	23392602	14:23392602	14:23861811	A	G	0.368497	-0.0337442	0.00607019	2.71e-08	Single-trait	14:23397504:A:G,14:23861811,14:23392602:A:G,14:23865885,14:23864804,14:23395595:T:C,14:23869029,14:23396676:G:A,14:23399820:A:G,14:23866713	14:23397504:A:G,14:23392602:A:G,14:23395595:T:C,14:23396676:G:A,14:23399820:A:G	MYH6	LVSV Indexed,svi,PC3,descending aorta diameter,RA FAC	Unpublished,10.1038/s41467-020-15823-7,10.1038/s41588-021-00962-4,10.1038/s41588-022-01090-3
RVEDV	6	LOC102723373	164	Yes	16:53408694:G:A	16	53408694	16:53408694	16:53442606	G	A	0.321056	0.0447443	0.00623726	7.3e-13	Multi-trait	16:53408694:G:A,16:53442606	16:53408694:G:A	RBL2	RVESV	10.1038/s41588-022-01083-2
RVEDV	7	GOSR2	40	Yes	17:46935905:T:C	17	46935905	17:46935905	17:45013271	T	C	0.145648	0.0774838	0.00831658	1.2e-20	Single-trait	17:46935905,17:47203436:T:G,17:46927729:C:T,17:46935905:T:C,17:46715917,17:46785247:A:G,17:47166708:T:C,17:47019591:G:C,17:47014404:A:G,17:47060667:A:G,17:46969002:C:A,17:47051396:T:C	17:47203436:T:G,17:46927729:C:T,17:46935905:T:C,17:47019591:G:C,17:47166708:T:C,17:45013271,17:47014404:A:G,17:47060667:A:G,17:46969002:C:A,17:47051396:T:C	CDC27,GOSR2,MYL4,WNT3	Fractal dimension,Prox PA, Diastole Indexed,RA Max Indexed,Prox PA, Systole Indexed,Mitral valve annulus size at left ventricular systole and diastole,PC2,PC1,Prox PA, Diastole,Right ventricular end diastolic volume,RVEDV,Left ventricular end diastolic mass end diastolic volume ratio,Total LVM	10.1172/jci.insight.146584,10.1038/s41586-020-2635-8,10.1093/ehjdh/ztae060,Unpublished,www.ncbi.nlm.nih.gov/pubmed/37126556,10.1038/s41588-022-01090-3,10.1038/s41588-022-01083-2
RVEDV	2	MYL4	40	Yes	17:47203891:T:G	17	47203891	17:47203891	17:45281257	T	G	0.216	0.0529874	0.00699987	3.74e-14	Multi-trait	17:46935905,17:47203436:T:G,17:46927729:C:T,17:46935905:T:C,17:47512903:A:G,17:46785247:A:G,17:47166708:T:C,17:47019591:G:C,17:46715917,17:47014404:A:G,17:47060667:A:G,17:46969002:C:A,17:47051396:T:C	17:47203436:T:G,17:46927729:C:T,17:46935905:T:C,17:47019591:G:C,17:47166708:T:C,17:45013271,17:47014404:A:G,17:47060667:A:G,17:46969002:C:A,17:47051396:T:C	CDC27,GOSR2,MYL4,WNT3	Fractal dimension,Prox PA, Diastole Indexed,RA Max Indexed,Prox PA, Systole Indexed,Mitral valve annulus size at left ventricular systole and diastole,PC2,PC1,Prox PA, Diastole,Right ventricular end diastolic volume,RVEDV,Left ventricular end diastolic mass end diastolic volume ratio,Total LVM	10.1172/jci.insight.146584,10.1038/s41586-020-2635-8,10.1093/ehjdh/ztae060,Unpublished,www.ncbi.nlm.nih.gov/pubmed/37126556,10.1038/s41588-022-01090-3,10.1038/s41588-022-01083-2
RVEDV	9	FHOD3	59	Yes	18:36639271:G:T	18	36639271	18:36639271	18:34219234	G	T	0.263705	-0.0359514	0.00656277	4.3e-08	Multi-trait	18:36604896:T:C,18:36664211:G:T,18:36639813,18:36673782:C:T	18:36604896:T:C,18:36664211:G:T,18:34219777,18:36673782:C:T	FHOD3	RVEF,lvef,RVESV,Right ventricular ejection fraction	10.1038/s41588-022-01083-2,www.ncbi.nlm.nih.gov/pubmed/37126556,10.1038/s41467-020-15823-7
RVEDV	4	ACTN4	165	Yes	19:38673824:C:T	19	38673824	19:38673824	19:39164464	C	T	0.479334	0.0350722	0.00579852	1.46e-09	Multi-trait	19:38669089:C:T,19:38689294:A:G,19:39159729,19:39156481,19:38647968:T:C,19:38648308:A:G,19:39138948,19:38659595:A:G,19:39150235,19:39138608,19:38665841:C:T	19:38669089:C:T,19:38689294:A:G,19:38647968:T:C,19:38648308:A:G,19:38659595:A:G,19:38665841:C:T	ACTN4	Prox PA, Systole,Prox PA, Systole Indexed,PA Root Indexed,Prox PA, Diastole,RVEDV,descending aorta diameter	10.1038/s41588-022-01083-2,10.1038/s41588-021-00962-4,10.1038/s41588-022-01090-3
RVESV	4	CLCNKA	3	Yes	1:16023533:A:G	1	16023533	1:16023533	1:16350028	A	G	0.330204	0.0369247	0.00623396	3.16e-09	Single-trait	1:16031653:T:C,1:16340879,1:16018235:T:C,1:16143779,1:16344730,1:16011014:G:A,1:16021039,1:16021917,1:16014384:T:G,1:16039672,1:16337509,1:16021917:T:C,1:15817284:G:A,1:16348412,1:15694544:A:G,1:16013314:T:C,1:15695422:T:A,1:16339809,1:16021039:A:G,1:16347534,1:16353400,1:15713177:G:A,1:16011438:C:T,1:16026905:T:C,1:16337933,1:16358148	1:16021039:A:G,1:16031653:T:C,1:16347534,1:16014384:T:G,1:16021917:T:C,1:15817284:G:A,1:16018235:T:C,1:16348412,1:16013314:T:C,1:16011438:C:T,1:16026905:T:C,1:16366167,1:16011014:G:A	CLCNKA,SPEN,HSPB7,C1orf64	LVESV Indexed,LVESV,lvesv,lvedvi,RVEF,lvef,lvesvi,LVEF,RVESV Indexed	www.ncbi.nlm.nih.gov/pubmed/33495596,www.ncbi.nlm.nih.gov/pubmed/35278270,www.ncbi.nlm.nih.gov/pubmed/37126556,10.1038/s41467-020-15823-7,10.1038/s41588-022-01090-3,10.1038/s41588-022-01083-2,10.1038/s41588-020-00762-2
RVESV	1	TGFBR3	166	Yes	1:91863038:G:C	1	91863038	1:91863038	1:92328595	G	C	0.387957	-0.0335126	0.00607394	3.44e-08	Single-trait	1:91863056,1:91397499:T:A	1:92328613		Right ventricular end systolic volume	www.ncbi.nlm.nih.gov/pubmed/37126556
RVESV	9	OBSCN	5	Yes	1:228363770:A:G	1	228363770	1:228363770	1:228551471	A	G	0.461291	0.0433098	0.00596147	3.73e-13	Multi-trait	1:228425947:T:G,1:228369087,1:228363787:G:A,1:228181386:C:T,1:228425947,1:228551488,1:228369087:C:T,1:228238246:T:G,1:228556788,1:228613648	1:228425947:T:G,1:228363787:G:A,1:228369087:C:T,1:228613648,1:228556788	OBSCN	Right ventricular end systolic volume,RVEF,RVEDV,Right ventricular ejection fraction,RVESV Indexed	10.1038/s41588-022-01083-2,www.ncbi.nlm.nih.gov/pubmed/37126556,10.1038/s41588-022-01090-3
RVESV	9	OBSCN	5	Yes	1:228369087:C:T	1	228369087	1:228369087	1:228556788	C	T	0.374618	0.0543876	0.00606365	2.98e-19	Single-trait	1:228425947:T:G,1:228369087,1:228363787:G:A,1:228181386:C:T,1:228425947,1:228551488,1:228369087:C:T,1:228238246:T:G,1:228556788,1:228613648	1:228425947:T:G,1:228363787:G:A,1:228369087:C:T,1:228613648,1:228556788	OBSCN	Right ventricular end systolic volume,RVEF,RVEDV,Right ventricular ejection fraction,RVESV Indexed	10.1038/s41588-022-01083-2,www.ncbi.nlm.nih.gov/pubmed/37126556,10.1038/s41588-022-01090-3
RVESV	6	KCNK3	115	Yes	2:26710019:A:G	2	26710019	2:26710019	2:26932887	A	G	0.255544	-0.0408904	0.00670037	1.04e-09	Single-trait	2:26706414,2:26483546:T:G,2:26476326:G:A,2:26699194	2:26929282,2:26922062		Right ventricular end diastolic volume,Right ventricular end systolic volume	www.ncbi.nlm.nih.gov/pubmed/37126556
RVESV	2	FKBP7	6	Yes	2:178472315:G:T	2	178472315	2:178472315	2:179337042	G	T	0.172192	-0.0597594	0.0078608	2.91e-14	Multi-trait	2:178041544:A:G,2:178515369:A:G,2:178580212:C:T,2:178888518:C:T,2:178931994:C:G,2:178497940:GT:G,2:178625751,2:178516596:T:G,2:178693639,2:178767406,2:178693555:T:A,2:178805204:C:T,2:178784734:G:A,2:178906271,2:178758123:C:T,2:178649706:T:C,2:178894707,2:178693639:T:C,2:178666351:A:AATGT,2:178649706,2:178111464:C:A,2:178805204,2:178516988,2:178525015,2:178861398:G:A,2:178934849:T:C,2:178860510:G:…	2:179558366,2:178515369:A:G,2:178580212:C:T,2:179632133,2:179669931,2:178516596:T:G,2:179381715,2:178693555:T:A,2:178805204:C:T,2:179514433,2:178758123:C:T,2:178649706:T:C,2:179490478,2:178693639:T:C,2:178666351:A:AATGT,2:179389742,2:178861398:G:A,2:178625751:T:C,2:178807687:C:T	PLEKHA3,TTN,CCDC141	LVESV Indexed,LVMi,RA Max,Left ventricular end diastolic mass,LVEF,Shortaxis_length,RVSV Indexed,PC1,RVEDV/LVEDV Ratio,Right ventricular end diastolic volume,Left ventricular end-systolic volume,descending aorta diameter,RA FAC,RVESV Indexed,svi,RVSV,RA Max Indexed,lvedvi,LVEDV Indexed,RA Min Indexed,LVED_shapePC08,Right ventricular stroke volume,Total LVM,LEVDV,Fractal dimension,lapef,Mitral val…	10.1101/2022.07.20.22277861,10.1038/s41586-020-2635-8,10.1093/ehjdh/ztae060,https://doi.org/10.1038/s42256-024-00801-1,www.ncbi.nlm.nih.gov/pubmed/33495596,Unpublished,www.ncbi.nlm.nih.gov/pubmed/37126556,www.ncbi.nlm.nih.gov/pubmed/35278270,10.1038/s41467-020-15823-7,10.1038/s41588-022-01090-3,10.1038/s41588-022-01083-2,10.1172/jci.insight.146580,10.1038/s41588-021-00962-4,10.1093/eurheartj/ehab…
RVESV	12	TTN	6	Yes	2:178693639:T:C	2	178693639	2:178693639	2:179558366	T	C	0.223586	-0.0656751	0.00701368	7.69e-21	Single-trait	2:178515369:A:G,2:178580212:C:T,2:178888518:C:T,2:178931994:C:G,2:178497940:GT:G,2:178976191,2:178625751,2:178516596:T:G,2:178693639,2:178767406,2:178693555:T:A,2:178805204:C:T,2:178784734:G:A,2:178906271,2:178758123:C:T,2:178649706:T:C,2:178894707,2:178693639:T:C,2:178666351:A:AATGT,2:178649706,2:178805204,2:178976191:C:A,2:178516988,2:178525015,2:178861398:G:A,2:178934849:T:C,2:178860510:G:T,2:…	2:179558366,2:178515369:A:G,2:178580212:C:T,2:179632133,2:179669931,2:178516596:T:G,2:179381715,2:178693555:T:A,2:178805204:C:T,2:179514433,2:178758123:C:T,2:178649706:T:C,2:179490478,2:178693639:T:C,2:178666351:A:AATGT,2:179389742,2:178861398:G:A,2:178625751:T:C,2:178807687:C:T	PLEKHA3,TTN,CCDC141	LVESV Indexed,LVMi,RA Max,Left ventricular end diastolic mass,LVEF,Shortaxis_length,RVSV Indexed,PC1,RVEDV/LVEDV Ratio,Right ventricular end diastolic volume,Left ventricular end-systolic volume,descending aorta diameter,RA FAC,RVESV Indexed,LVESV,svi,RVSV,RA Max Indexed,lvedvi,LVEDV Indexed,RA Min Indexed,LVED_shapePC08,Right ventricular stroke volume,Total LVM,LEVDV,Fractal dimension,lapef,Mitr…	10.1101/2022.07.20.22277861,10.1038/s41586-020-2635-8,10.1093/ehjdh/ztae060,https://doi.org/10.1038/s42256-024-00801-1,www.ncbi.nlm.nih.gov/pubmed/33495596,Unpublished,www.ncbi.nlm.nih.gov/pubmed/37126556,www.ncbi.nlm.nih.gov/pubmed/35278270,10.1038/s41467-020-15823-7,10.1038/s41588-022-01090-3,10.1038/s41588-022-01083-2,10.1172/jci.insight.146580,10.1038/s41588-021-00962-4,10.1038/s41588-020-007…
RVESV	17	LSM3	11	Yes	3:14221706:G:A	3	14221706	3:14221706	3:14263206	G	A	0.296349	0.049511	0.00653539	3.57e-14	Multi-trait	3:14211549:T:C,3:14250179:T:C,3:14335444:A:C,3:14208679:T:A,3:14306081,3:14232951:G:A,3:14291679,3:14272766,3:14231914:G:C,3:14273414,3:14274451,3:14265282,3:14218917:G:A,3:14280450,3:14213183:TGTGTGTGTGTGT:TGTGTGTGTGT,3:14250179,3:14264581:T:C,3:14243162:A:G,3:14223782:G:A,3:14253049,3:14260417,3:14284662,3:14254683,3:14376944,3:14231266:G:C,3:14238950:C:A	3:14231914:G:C,3:14296437,3:14218917:G:A,3:14250179:T:C,3:14294549,3:14306782,3:14232951:G:A,3:14231266:G:C,3:14264581:T:C,3:14243162:A:G,3:14238950:C:A,3:14291679	LSM3,SLC6A6,SLC6A,XPC	LVESV Indexed,Right ventricular end systolic volume,lvedvi,RVEDV Indexed,RVEF,Left ventricular end-systolic volume,RVEDV,Right ventricular ejection fraction,LVEF,LVEDV,RVESV	www.ncbi.nlm.nih.gov/pubmed/37126556,www.ncbi.nlm.nih.gov/pubmed/35278270,10.1038/s41467-020-15823-7,10.1038/s41588-022-01090-3,10.1038/s41588-022-01083-2
RVESV	17	LSM3	10	Yes	3:14238958:G:T	3	14238958	3:14238958	3:14280458	G	T	0.339172	-0.0688955	0.00623592	2.24e-28	Single-trait	3:14211549:T:C,3:14250179:T:C,3:14335444:A:C,3:14208679:T:A,3:14306081,3:14232951:G:A,3:14291679,3:14272766,3:14231914:G:C,3:14273414,3:14274451,3:14265282,3:14218917:G:A,3:14280450,3:14213183:TGTGTGTGTGTGT:TGTGTGTGTGT,3:14250179,3:14264581:T:C,3:14243162:A:G,3:14223782:G:A,3:14253049,3:14260417,3:14284662,3:14254683,3:14376944,3:14231266:G:C,3:14238950:C:A	3:14231914:G:C,3:14296437,3:14218917:G:A,3:14250179:T:C,3:14294549,3:14306782,3:14232951:G:A,3:14231266:G:C,3:14264581:T:C,3:14243162:A:G,3:14238950:C:A,3:14291679	LSM3,SLC6A6,SLC6A,XPC	LVESV Indexed,Right ventricular end systolic volume,lvedvi,RVEDV Indexed,RVEF,Left ventricular end-systolic volume,RVEDV,Right ventricular ejection fraction,LVEF,LVEDV,RVESV	www.ncbi.nlm.nih.gov/pubmed/37126556,www.ncbi.nlm.nih.gov/pubmed/35278270,10.1038/s41467-020-15823-7,10.1038/s41588-022-01090-3,10.1038/s41588-022-01083-2
RVESV	11	CMSS1	15	Yes	3:100089601:G:A	3	100089601	3:100089601	3:99808445	G	A	0.415871	0.0376381	0.00604587	4.8e-10	Multi-trait	3:100003720:G:C,3:100342296:A:C,3:99722564,3:100061140	3:99779984,3:100003720:G:C	FILIP1L	PA Root,Right ventricular end diastolic volume	www.ncbi.nlm.nih.gov/pubmed/37126556,10.1038/s41588-022-01090-3
RVESV	11	CMSS1	15	Yes	3:100109087:TA:T	3	100109087	3:100109087	3:99827931	TA	T	0.406528	-0.0385204	0.00602388	1.61e-10	Single-trait	3:100003720:G:C,3:100342296:A:C,3:99722564,3:100061140	3:100003720:G:C	FILIP1L	PA Root,Right ventricular end diastolic volume	www.ncbi.nlm.nih.gov/pubmed/37126556,10.1038/s41588-022-01090-3
RVESV	1	LOC100996447	16	Yes	3:158564670:C:T	3	158564670	3:158564670	3:158282459	C	T	0.400438	0.0448736	0.00606169	1.33e-13	Multi-trait	3:158621076:T:C,3:158569666:A:G,3:158580826,3:158580914,3:158528094:A:G,3:158568314:C:T,3:158863125:T:C,3:158338865,3:158286103,3:158287455,3:158245883,3:158863037:C:A	3:158569666:A:G,3:158528094:A:G,3:158568314:C:T,3:158298703,3:158056654,3:158298615	AK097794,RSRC1,MLF1	RVESV Indexed,Right ventricular end systolic volume,Right ventricular end diastolic volume,RVEDV,Right ventricular ejection fraction,PC4	Unpublished,10.1038/s41588-022-01083-2,www.ncbi.nlm.nih.gov/pubmed/37126556,10.1038/s41588-022-01090-3
RVESV	12	MLF1	16	Yes	3:158586811:A:AAATAT	3	158586811	3:158586811	3:158304600	A	AAATAT	0.494931	0.0570927	0.00588658	3.05e-22	Single-trait	3:158621076:T:C,3:158569666:A:G,3:158580826,3:158580914,3:158528094:A:G,3:158568314:C:T,3:158863125:T:C,3:158338865,3:158286103,3:158287455,3:158245883,3:158863037:C:A	3:158569666:A:G,3:158528094:A:G,3:158568314:C:T,3:158298703,3:158056654,3:158298615	AK097794,RSRC1,MLF1	RVESV Indexed,Right ventricular end systolic volume,Right ventricular end diastolic volume,RVEDV,Right ventricular ejection fraction,PC4	Unpublished,10.1038/s41588-022-01083-2,www.ncbi.nlm.nih.gov/pubmed/37126556,10.1038/s41588-022-01090-3
RVESV	6	MECOM	94	Yes	3:169473119:G:A	3	169473119	3:169473119	3:169190907	G	A	0.433788	-0.0338397	0.00595648	1.34e-08	Single-trait	3:169146497,3:169303070,3:169191428,3:169585282:A:C,3:169428709:C:T,3:169473640:A:G	3:169428709:C:T,3:169473640:A:G	MECOM	Fractal dimension,lvedv,Prox PA, Systole Indexed	10.1038/s41586-020-2635-8,10.1038/s41467-020-15823-7,10.1038/s41588-022-01090-3
RVESV	3	CAMK2D	138	Yes	4:113507558:C:T	4	113507558	4:113507558	4:114428714	C	T	0.256337	-0.0367333	0.00673677	4.96e-08	Single-trait	4:113507558:C:T	4:113507558:C:T	CAMK2D	RVESV,T1	10.1038/s41588-023-01371-11,10.1038/s41588-022-01083-2
RVESV	4	PDE5A	157	Yes	4:119611801:C:A	4	119611801	4:119611801	4:120532956	C	A	0.299637	0.0376955	0.00649275	6.41e-09	Multi-trait	4:119517500,4:119988346:A:C,4:119979127:T:C,4:119711232:T:C,4:119383135:GC:G	4:119711232:T:C,4:119383135:GC:G,4:120489527	BC038750,MAD2L1	Right ventricular end systolic volume,PA Root,PA Root Indexed,LVED_shapePC01,RVEDV	10.1038/s41588-022-01083-2,www.ncbi.nlm.nih.gov/pubmed/37126556,https://doi.org/10.1038/s42256-024-00801-1,10.1038/s41588-022-01090-3
RVESV	4	PALLD	158	Yes	4:168905880:G:A	4	168905880	4:168905880	4:169827031	G	A	0.155471	-0.0522261	0.00829147	3e-10	Multi-trait	4:168745011:T:A,4:168745010:A:T,4:168925964:TA:T	4:168925964:TA:T	PALLD ,PALLD	PC5,PC2,RVESV Indexed	Unpublished,10.1038/s41588-022-01090-3
RVESV	4	PALLD	158	Yes	4:168926495:TA:T	4	168926495	4:168926495	4:169847646	TA	T	0.156984	-0.0540169	0.00817783	3.97e-11	Single-trait	4:168745011:T:A,4:168745010:A:T,4:168925964:TA:T	4:168925964:TA:T	PALLD ,PALLD	PC5,PC2,RVESV Indexed	Unpublished,10.1038/s41588-022-01090-3
RVESV	8	HSPA4	77	Yes	5:133091159:GTT:G	5	133091159	5:133091159	5:132426851	GTT	G	0.0930375	-0.0639829	0.0101043	2.42e-10	Single-trait	5:133108436:G:A	5:133108436:G:A	HSPA4	RVEF	10.1038/s41588-022-01083-2
RVESV	8	HSPA4	77	Yes	5:133108436:G:A	5	133108436	5:133108436	5:132444128	G	A	0.0930692	-0.0628205	0.0102283	8.16e-10	Multi-trait	5:133108436:G:A	5:133108436:G:A	HSPA4	RVEF	10.1038/s41588-022-01083-2
RVESV	5	SLC23A1	18	Yes	5:139378470:G:A	5	139378470	5:139378470	5:138714159	G	A	0.328944	0.0344991	0.00622849	3.04e-08	Single-trait	5:139428118,5:139407567,5:139394348:T:C,5:139427640,5:139490602:C:A,5:139421136:A:G,5:139426616,5:139374341:G:A,5:139383136	5:138718825,5:139394348:T:C,5:138763807,5:139490602:C:A,5:138763329,5:139421136:A:G,5:139374341:G:A,5:138762305,5:138743256	PROB1,SLC23A1,TMEM173,DNAJC18	Right ventricular ejection fraction,RA Min,LVESV Indexed,Right ventricular end systolic volume,RVEF,Left ventricular end-systolic volume,lvef,LVEF	www.ncbi.nlm.nih.gov/pubmed/37126556,www.ncbi.nlm.nih.gov/pubmed/35278270,10.1038/s41467-020-15823-7,10.1038/s41588-022-01090-3,10.1038/s41588-022-01083-2
RVESV	10	IGFBP3	22	Yes	7:46595000:C:G	7	46595000	7:46595000	7:46634598	C	G	0.442592	-0.0352924	0.00595587	3.11e-09	Single-trait	7:46597651:T:C,7:46620312,7:46580714:C:T,7:46637249,7:46569746:A:G,7:46609344	7:46597651:T:C,7:46580714:C:T,7:46569746:A:G	HMGN1P19,IGFBP3	Septal,LVEDV,LVM	10.1093/ehjdh/ztae060,https://doi.org/10.1038/s42256-024-00801-1,10.1038/s41588-022-01090-3
RVESV	10	IGFBP3	22	Yes	7:46597651:T:C	7	46597651	7:46597651	7:46637249	T	C	0.424617	-0.0335471	0.00606379	3.16e-08	Multi-trait	7:46597651:T:C,7:46620312,7:46580714:C:T,7:46637249,7:46569746:A:G,7:46609344	7:46597651:T:C,7:46580714:C:T,7:46569746:A:G	HMGN1P19,IGFBP3	Septal,LVEDV,LVM	10.1093/ehjdh/ztae060,https://doi.org/10.1038/s42256-024-00801-1,10.1038/s41588-022-01090-3
RVESV	7	FLNC	167	Yes	7:128830259:CG:C	7	128830259	7:128830259	7:128470313	CG	C	0.0611573	0.0722765	0.0124314	6.1e-09	Single-trait	7:128829863,7:128846309:C:T,7:129190022:T:C,7:128832927:A:G,7:128454537,7:128472981,7:128486363,7:128472138,7:128814483:C:A,7:128832084:G:A		CCDC136,FLNC	LVESV Indexed,LVESV,Left ventricular end-systolic volume,lvef,LVEF	www.ncbi.nlm.nih.gov/pubmed/37126556,10.1038/s41467-020-15823-7,10.1038/s41588-022-01090-3
RVESV	2	PPP1R3B	88	Yes	8:9172877:T:G	8	9172877	8:9172877	8:9030387	T	G	0.484758	-0.0329082	0.00594106	3.04e-08	Single-trait	8:9430077:G:A,8:9109096:A:G,8:8966606,8:8726834,8:8869324:G:A,8:9287587	8:8115578,8:9109096:A:G,8:9591977,8:10998630,8:8584344,8:9936091:A:C,8:10248962,8:10842659,8:8095129	TNKS,ERI1	LVEF,Left ventricular regional wall thickness,RVESV Indexed	www.ncbi.nlm.nih.gov/pubmed/35278270,https://doi.org/10.1038/s41467-023-43771-29,10.1038/s41588-022-01090-3
RVESV	8	DEFB136	25	Yes	8:11937392:A:G	8	11937392	8:11937392	8:11794901	A	G	0.44233	-0.0349405	0.00595084	4.32e-09	Single-trait	8:11503752:C:G,8:11758992:T:C,8:11939921,8:11601509,8:11471739:C:T,8:11744000:G:C,8:11937453:T:C,8:11794962,8:11781668,8:11824758:C:T,8:11682267,8:11731524:G:A,8:11924159:C:T,8:12082412:A:C,8:11589033,8:11786925,8:11616501,8:11929416:C:T	8:11503752:C:G,8:11471739:C:T,8:11459018,8:11937453:T:C,8:11824758:C:T,8:11797430,8:11731524:G:A,8:11924159:C:T,8:10998630,8:10248962,8:10842659,8:11929416:C:T	DEFB136,FDFT1,BLK,FAM167A,GATA4	Asc Aorta Diam Indexed,Fractal dimension,PA Root Indexed,RVEF,lvef,LVEF,RA FAC,RVESV,straincirc	10.1038/s41586-020-2635-8,www.ncbi.nlm.nih.gov/pubmed/35278270,www.ncbi.nlm.nih.gov/pubmed/37126556,10.1038/s41467-020-15823-7,10.1038/s41588-022-01090-3,10.1038/s41588-020-00762-2
RVESV	10	MIR4662B	26	Yes	8:124846279:G:A	8	124846279	8:124846279	8:125858521	G	A	0.308603	-0.0434799	0.00648	1.95e-11	Multi-trait	8:124849132:C:T,8:124846279:G:A,8:124846297,8:124607159,8:124608614,8:124845117,8:124864202:A:G,8:124855592,8:124847608,8:124846296:GA:G,8:124847575:C:A,8:124847608:G:A,8:124845117:G:T	8:124849132:C:T,8:124846279:G:A,8:125867834,8:125859850,8:124864202:A:G,8:125857359,8:124846296:GA:G,8:124847575:C:A,8:124847608:G:A,8:124845117:G:T	MIR4662B,KLHL38,RN7SKP155,MTSS1	LVDD - diastolic internal dimension,LVEDD,Fractal dimension,DAdis,lvedvi,LVMVR,RVEF,Descending AoD,Asc Aorta Diam,Left ventricular regional wall thickness,Left ventricular end-systolic volume,Right ventricular ejection fraction,LVEF	10.1136/heartjnl-2021-BSCMR.9,10.1038/s41586-020-2635-8,https://doi.org/10.1038/s42256-024-00801-1,10.1172/JCI84840,www.ncbi.nlm.nih.gov/pubmed/37126556,www.ncbi.nlm.nih.gov/pubmed/35278270,10.1038/s41467-020-15823-7,10.1038/s41588-022-01090-3,10.1038/s41588-018-0047-6,10.1038/s41467-022-32219-x,10.1161/CIRCULATIONAHA.119.041161,https://doi.org/10.1038/s41467-023-43771-28
RVESV	10	MIR4662B	26	Yes	8:124846296:GA:G	8	124846296	8:124846296	8:125858538	GA	G	0.30854	-0.0444699	0.00640387	3.81e-12	Single-trait	8:124849132:C:T,8:124846279:G:A,8:124846297,8:124607159,8:124608614,8:124845117,8:124864202:A:G,8:124855592,8:124847608,8:124846296:GA:G,8:124847575:C:A,8:124847608:G:A,8:124845117:G:T	8:124849132:C:T,8:124846279:G:A,8:125867834,8:125859850,8:124864202:A:G,8:125857359,8:124846296:GA:G,8:124847575:C:A,8:124847608:G:A,8:124845117:G:T	MIR4662B,KLHL38,RN7SKP155,MTSS1	LVDD - diastolic internal dimension,LVEDD,Fractal dimension,DAdis,lvedvi,LVMVR,RVEF,Descending AoD,Asc Aorta Diam,Left ventricular regional wall thickness,Left ventricular end-systolic volume,Right ventricular ejection fraction,LVEF	10.1136/heartjnl-2021-BSCMR.9,10.1038/s41586-020-2635-8,https://doi.org/10.1038/s42256-024-00801-1,10.1172/JCI84840,www.ncbi.nlm.nih.gov/pubmed/37126556,www.ncbi.nlm.nih.gov/pubmed/35278270,10.1038/s41467-020-15823-7,10.1038/s41588-022-01090-3,10.1038/s41588-018-0047-6,10.1038/s41467-022-32219-x,10.1161/CIRCULATIONAHA.119.041161,https://doi.org/10.1038/s41467-023-43771-28
RVESV	5	PLEC	80	Yes	8:143944186:C:T	8	143944186	8:143944186	8:145018354	C	T	0.0513339	-0.0904086	0.0133578	1.3e-11	Single-trait	8:143567095:G:C,8:143944186:C:T,8:143939607,8:143939607:G:A,8:143944186	8:145018354,8:145013775,8:143944186:C:T,8:143939607:G:A	PLEC,MROH6	strainrad,PA/Ao, Diastole,Right ventricular ejection fraction,LVEF,RVESV Indexed	www.ncbi.nlm.nih.gov/pubmed/37126556,10.1038/s41588-020-00762-2,10.1038/s41588-022-01090-3
RVESV	3	ARHGEF39	168	Yes	9:35664627:C:A	9	35664627	9:35664627	9:35664624	C	A	0.48815	-0.0341815	0.00585345	5.23e-09	Single-trait	9:35683476:C:G,9:35683473	9:35683476:C:G	TPM2	RVEF	10.1038/s41588-022-01083-2
RVESV	2	NDST2	126	Yes	10:73806177:A:G	10	73806177	10:73806177	10:75565935	A	G	0.117561	0.0525253	0.00909071	7.56e-09	Single-trait	10:73647532,10:73650119:C:T,10:73646383:A:C,10:73644542:C:G,10:73647154:G:T	10:73650119:C:T,10:75407290,10:73646383:A:C,10:73644542:C:G,10:73647154:G:T	SYNPO2L	Left ventricular end diastolic mass,LVM,Left ventricular regional wall thickness,LVMWT	https://doi.org/10.1038/s42256-024-00801-1,https://doi.org/10.1038/s41467-023-43771-5,www.ncbi.nlm.nih.gov/pubmed/37126556,10.1161/CIRCGEN.122.003725,https://doi.org/10.1038/s41467-023-43771-56
RVESV	6	TIAL1	28	Yes	10:119614432:A:G	10	119614432	10:119614432	10:121373944	A	G	0.468973	0.0452469	0.00597617	3.7e-14	Multi-trait	10:119656173,10:119659975:C:G,10:119552094:T:C,10:119665304,10:119656173:G:A,10:119919078,10:119667372,10:119548311,10:119610619:C:T,10:119619924:A:G,10:119670121:T:C,10:119588327:T:TTTTC	10:121415685,10:121426884,10:121424815,10:119552094:T:C,10:119656173:G:A,10:119610619:C:T,10:121307823,10:119619924:A:G,10:119670121:T:C	TIAL1,BAG3	Right ventricular end systolic volume,lvedvi,Mitral valve annulus size at left ventricular systole and diastole,PC1,LVEDV Indexed,RVEF,LVEF,LVEDV,Total LVM	10.1093/ehjdh/ztae060,Unpublished,www.ncbi.nlm.nih.gov/pubmed/37126556,www.ncbi.nlm.nih.gov/pubmed/35278270,10.1038/s41467-020-15823-7,10.1038/s41588-022-01090-3,10.1172/jci.insight.146583,www.ncbi.nlm.nih.gov/pubmed/32605384,10.1161/CIRCULATIONAHA.119.041161
RVESV	15	BAG3	29	Yes	10:119674163:C:T	10	119674163	10:119674163	10:121433675	C	T	0.216807	-0.0799873	0.0071358	3.67e-29	Single-trait	10:119656173,10:119659975:C:G,10:119552094:T:C,10:119665304,10:119656173:G:A,10:119919078,10:119667372,10:119548311,10:119610619:C:T,10:119619924:A:G,10:119670121:T:C,10:119588327:T:TTTTC	10:121678590,10:121415685,10:121426884,10:119659975:C:G,10:121424815,10:119656173:G:A,10:119610619:C:T,10:119619924:A:G,10:119670121:T:C	TIAL1,BAG3	Right ventricular end systolic volume,lvedvi,Mitral valve annulus size at left ventricular systole and diastole,PC1,LVEDV Indexed,RVEF,LVEF,LVEDV,Total LVM	10.1093/ehjdh/ztae060,Unpublished,www.ncbi.nlm.nih.gov/pubmed/37126556,www.ncbi.nlm.nih.gov/pubmed/35278270,10.1038/s41467-020-15823-7,10.1038/s41588-022-01090-3,10.1172/jci.insight.146583,www.ncbi.nlm.nih.gov/pubmed/32605384,10.1161/CIRCULATIONAHA.119.041161
RVESV	14	ATXN2	33	Yes	12:111569952:C:T	12	111569952	12:111569952	12:112007756	C	T	0.483491	0.0605913	0.00584757	3.7e-25	Single-trait	12:111932800,12:111535554,12:112059557,12:111446804:T:C,12:111472415:A:G,12:111494996:C:T,12:111910219,12:111621753:C:T,12:111795214:T:C,12:111973358,12:111466567,12:111469627:A:AC,12:111884608,12:111634620:A:G,12:111427245:C:G,12:111132148:C:G,12:111397891:C:T,12:111097750:A:C,12:111569952:C:T,12:111865049,12:111907431,12:112030807:A:G,12:112007756,12:111535554:A:G,12:111569952,12:111835695	12:112906415,12:112273499,12:111446804:T:C,12:111472415:A:G,12:111904371,12:111494996:C:T,12:111621753:C:T,12:111795214:T:C,12:111973358,12:112379717:T:A,12:112468611:A:G,12:111469627:A:AC,12:111634620:A:G,12:111427245:C:G,12:111569952:C:T,12:112172910:G:A,12:112699767:A:G,12:112007756,12:111535554:A:G	ALDH2,ATXN2,SH2B3,BRAP	LVDD - diastolic internal dimension,Right ventricular peak ejection rate,Asc Aorta Diam Indexed,LVSV,RVSV,Right ventricular end systolic volume,RVEDV Indexed,LVEDV Indexed,LVEDV,Left ventricular stroke volume,sv,Right ventricular end diastolic volume,descending aorta diameter,RVESV Indexed	10.1172/JCI84840,www.ncbi.nlm.nih.gov/pubmed/37126556,10.1038/s41467-020-15823-7,10.1038/s41588-022-01090-3,10.1038/s41588-022-01083-2,10.1038/s41588-021-00962-4,10.1038/s41588-020-00762-2,10.1161/CIRCULATIONAHA.119.041161
RVESV	14	ATXN2	69	Yes	12:111591487:T:C	12	111591487	12:111591487	12:112029291	T	C	0.222337	-0.0549627	0.00720097	2.3e-14	Multi-trait	12:111932800,12:111535554,12:112059557,12:111446804:T:C,12:111472415:A:G,12:112072424,12:111494996:C:T,12:111910219,12:111621753:C:T,12:111795214:T:C,12:111973358,12:111466567,12:111469627:A:AC,12:111884608,12:111634620:A:G,12:111427245:C:G,12:111132148:C:G,12:111397891:C:T,12:111097750:A:C,12:111569952:C:T,12:111865049,12:111907431,12:112030807:A:G,12:112007756,12:111535554:A:G,12:111569952,12:1…	12:111634620:A:G,12:111795214:T:C,12:111621753:C:T,12:111494996:C:T,12:112906415,12:112273499,12:111427245:C:G,12:111446804:T:C,12:111973358,12:111472415:A:G,12:112379717:T:A,12:112468611:A:G,12:111535554:A:G,12:112007756,12:111469627:A:AC,12:111904371,12:111569952:C:T,12:112172910:G:A	ALDH2,ATXN2,SH2B3,BRAP	LVDD - diastolic internal dimension,Right ventricular peak ejection rate,Asc Aorta Diam Indexed,LVSV,RVSV,Right ventricular end systolic volume,RVEDV Indexed,LVEDV Indexed,LVEDV,Left ventricular stroke volume,sv,Right ventricular end diastolic volume,descending aorta diameter,RVESV Indexed	10.1172/JCI84840,www.ncbi.nlm.nih.gov/pubmed/37126556,10.1038/s41467-020-15823-7,10.1038/s41588-022-01090-3,10.1038/s41588-022-01083-2,10.1038/s41588-021-00962-4,10.1038/s41588-020-00762-2,10.1161/CIRCULATIONAHA.119.041161
RVESV	4	TBX5	163	Yes	12:114395579:C:T	12	114395579	12:114395579	12:114833384	C	T	0.461582	0.0422489	0.00595055	1.25e-12	Single-trait	12:114378743:G:C,12:113957774:C:A,12:114726219:G:A,12:114351241:T:C,12:114789046,12:114397623:G:T,12:114724286:GTGTGCCCC:G,12:114395579,12:114816548,12:114835428	12:114833384,12:114397623:G:T	TBX5,TBX3	RA Min,Right ventricular end systolic volume,RA Max Indexed,RA Min Indexed,LVED_shapePC01,LVM	www.ncbi.nlm.nih.gov/pubmed/37126556,https://doi.org/10.1038/s42256-024-00801-1,10.1038/s41588-022-01090-3
RVESV	3	DLEU1	169	Yes	13:50180064:A:G	13	50180064	13:50180064	13:50754200	A	G	0.470741	0.032236	0.00588601	4.33e-08	Single-trait	13:50132951:G:C,13:50194905:TA:T,13:50565104,13:50186227:T:C,13:50267308:G:A,13:49990968:ACT:A,13:50180116:C:T,13:50186002:G:C	13:50194905:TA:T,13:50186227:T:C,13:50267308:G:A,13:50180116:C:T,13:50186002:G:C	TRIM13,KCNRG,DLEU1	Prox PA, Systole,ascending aorta diameter,PA Root,PA Root Indexed,LVEDV,AoD,Total LVM	10.1038/s41588-022-01090-3,10.1093/ehjdh/ztae060,10.1038/s41588-021-00962-4,10.1172/JCI84840
RVESV	6	LOC102723373	164	Yes	16:53408694:G:A	16	53408694	16:53408694	16:53442606	G	A	0.321064	0.0454328	0.00630714	5.87e-13	Single-trait	16:53408694:G:A,16:53442606	16:53408694:G:A	RBL2	RVESV	10.1038/s41588-022-01083-2
RVESV	7	GOSR2	40	Yes	17:46935905:T:C	17	46935905	17:46935905	17:45013271	T	C	0.145637	0.0831569	0.00829334	1.16e-23	Single-trait	17:46935905,17:47203436:T:G,17:46927729:C:T,17:46935905:T:C,17:46715917,17:46785247:A:G,17:47166708:T:C,17:47019591:G:C,17:47014404:A:G,17:47060667:A:G,17:46969002:C:A,17:47051396:T:C	17:47203436:T:G,17:46927729:C:T,17:46935905:T:C,17:47019591:G:C,17:47166708:T:C,17:45013271,17:47014404:A:G,17:47060667:A:G,17:46969002:C:A,17:47051396:T:C	CDC27,GOSR2,MYL4,WNT3	Fractal dimension,Prox PA, Diastole Indexed,RA Max Indexed,Prox PA, Systole Indexed,Mitral valve annulus size at left ventricular systole and diastole,PC2,PC1,Prox PA, Diastole,Right ventricular end diastolic volume,RVEDV,Left ventricular end diastolic mass end diastolic volume ratio,Total LVM	10.1172/jci.insight.146584,10.1038/s41586-020-2635-8,10.1093/ehjdh/ztae060,Unpublished,www.ncbi.nlm.nih.gov/pubmed/37126556,10.1038/s41588-022-01090-3,10.1038/s41588-022-01083-2
RVESV	2	MYL4	40	Yes	17:47203891:T:G	17	47203891	17:47203891	17:45281257	T	G	0.216005	0.0536956	0.0072143	9.85e-14	Multi-trait	17:46935905,17:47203436:T:G,17:46927729:C:T,17:46935905:T:C,17:47512903:A:G,17:46785247:A:G,17:47166708:T:C,17:47019591:G:C,17:46715917,17:47014404:A:G,17:47060667:A:G,17:46969002:C:A,17:47051396:T:C	17:47203436:T:G,17:46927729:C:T,17:46935905:T:C,17:47019591:G:C,17:47166708:T:C,17:45013271,17:47014404:A:G,17:47060667:A:G,17:46969002:C:A,17:47051396:T:C	CDC27,GOSR2,MYL4,WNT3	Fractal dimension,Prox PA, Diastole Indexed,RA Max Indexed,Prox PA, Systole Indexed,Mitral valve annulus size at left ventricular systole and diastole,PC2,PC1,Prox PA, Diastole,Right ventricular end diastolic volume,RVEDV,Left ventricular end diastolic mass end diastolic volume ratio,Total LVM	10.1172/jci.insight.146584,10.1038/s41586-020-2635-8,10.1093/ehjdh/ztae060,Unpublished,www.ncbi.nlm.nih.gov/pubmed/37126556,10.1038/s41588-022-01090-3,10.1038/s41588-022-01083-2
RVESV	9	FHOD3	59	Yes	18:36639271:G:T	18	36639271	18:36639271	18:34219234	G	T	0.263671	-0.0537575	0.00667378	7.95e-16	Single-trait	18:36604896:T:C,18:36664211:G:T,18:36639813,18:36673782:C:T	18:36604896:T:C,18:36664211:G:T,18:34219777,18:36673782:C:T	FHOD3	RVEF,lvef,RVESV,Right ventricular ejection fraction	10.1038/s41588-022-01083-2,www.ncbi.nlm.nih.gov/pubmed/37126556,10.1038/s41467-020-15823-7
RVESV	9	FHOD3	59	Yes	18:36673782:C:T	18	36673782	18:36673782	18:34253745	C	T	0.306781	0.0493071	0.00647741	2.7e-14	Multi-trait	18:36604896:T:C,18:36664211:G:T,18:36639813,18:36673782:C:T	18:36604896:T:C,18:36664211:G:T,18:34219777,18:36673782:C:T	FHOD3	RVEF,lvef,RVESV,Right ventricular ejection fraction	10.1038/s41588-022-01083-2,www.ncbi.nlm.nih.gov/pubmed/37126556,10.1038/s41467-020-15823-7
RVESV	4	ACTN4	165	Yes	19:38673824:C:T	19	38673824	19:38673824	19:39164464	C	T	0.479332	0.0355453	0.00586293	1.34e-09	Single-trait	19:38669089:C:T,19:38689294:A:G,19:39159729,19:39156481,19:38647968:T:C,19:38648308:A:G,19:39138948,19:38659595:A:G,19:39150235,19:39138608,19:38665841:C:T	19:38669089:C:T,19:38689294:A:G,19:38647968:T:C,19:38648308:A:G,19:38659595:A:G,19:38665841:C:T	ACTN4	Prox PA, Systole,Prox PA, Systole Indexed,PA Root Indexed,Prox PA, Diastole,RVEDV,descending aorta diameter	10.1038/s41588-022-01083-2,10.1038/s41588-021-00962-4,10.1038/s41588-022-01090-3
RVESV	7	RSPH6A	43	Yes	19:45807637:A:C	19	45807637	19:45807637	19:46310895	A	C	0.347265	0.0352139	0.00622363	1.53e-08	Multi-trait	19:46304400,19:45808162:C:T,19:45781076:T:G,19:45707107:T:G,19:45810500:G:C,19:46213416,19:45727528:C:T,19:46269076,19:45801142:G:A,19:45807637,19:45808819:G:A,19:45809087:C:T,19:45807637:A:C,19:45812551,19:45710158:A:G,19:46210365,19:45798198,19:45765818:G:A,19:46230786,19:45812551:A:G,19:45309293:A:G,19:46284334	19:45808819:G:A,19:45765818:G:A,19:45727528:C:T,19:46315809,19:45809087:C:T,19:45808162:C:T,19:45801142:G:A,19:45807637:A:C,19:45812551:A:G,19:45781076:T:G,19:45710158:A:G,19:45707107:T:G,19:46310895,19:45810500:G:C,19:46301456	FBXO46,RSPH6A,SIX5,DMPK	LVESV Indexed,LVESV,Right ventricular end systolic volume,ilamin,RA Max Indexed,LVEDV Indexed,RA Min Indexed,lvedv,Right ventricular end diastolic volume,Left ventricular end-systolic volume,laaef,descending aorta diameter,RVESV,RVESV Indexed	www.ncbi.nlm.nih.gov/pubmed/37126556,10.1038/s41467-020-15823-7,10.1038/s41588-022-01090-3,10.1038/s41588-022-01083-2,10.1038/s41588-021-00962-4,10.1093/eurheartj/ehab466
RVESV	7	RSPH6A	43	Yes	19:45810500:G:C	19	45810500	19:45810500	19:46313758	G	C	0.347838	0.0353865	0.00613233	7.9e-09	Single-trait	19:46304400,19:45808162:C:T,19:45781076:T:G,19:45707107:T:G,19:45810500:G:C,19:46213416,19:45727528:C:T,19:46269076,19:45801142:G:A,19:45807637,19:45808819:G:A,19:45809087:C:T,19:45807637:A:C,19:45812551,19:45710158:A:G,19:46210365,19:45798198,19:45765818:G:A,19:46230786,19:45812551:A:G,19:46284334	19:45808819:G:A,19:45765818:G:A,19:45727528:C:T,19:46315809,19:45809087:C:T,19:45808162:C:T,19:45801142:G:A,19:45807637:A:C,19:45812551:A:G,19:45781076:T:G,19:45710158:A:G,19:45707107:T:G,19:46310895,19:45810500:G:C,19:46301456	FBXO46,RSPH6A,SIX5,DMPK	LVESV Indexed,LVESV,Right ventricular end systolic volume,ilamin,RA Max Indexed,LVEDV Indexed,RA Min Indexed,lvedv,Right ventricular end diastolic volume,Left ventricular end-systolic volume,laaef,descending aorta diameter,RVESV,RVESV Indexed	www.ncbi.nlm.nih.gov/pubmed/37126556,10.1038/s41467-020-15823-7,10.1038/s41588-022-01090-3,10.1038/s41588-022-01083-2,10.1038/s41588-021-00962-4,10.1093/eurheartj/ehab466
RVSV	8	PLEKHA3	6	Yes	2:178487723:T:C	2	178487723	2:178487723	2:179352450	T	C	0.12467	-0.0541188	0.00858545	2.91e-10	Multi-trait	2:178041544:A:G,2:178515369:A:G,2:178580212:C:T,2:178888518:C:T,2:178931994:C:G,2:178497940:GT:G,2:178976191,2:178625751,2:178516596:T:G,2:178693639,2:178767406,2:178693555:T:A,2:178805204:C:T,2:178784734:G:A,2:178906271,2:178758123:C:T,2:178649706:T:C,2:178894707,2:178693639:T:C,2:178666351:A:AATGT,2:178649706,2:178111464:C:A,2:178805204,2:178976191:C:A,2:178516988,2:178525015,2:178861398:G:A,2:…	2:179558366,2:178515369:A:G,2:178580212:C:T,2:179632133,2:179669931,2:178516596:T:G,2:179381715,2:178693555:T:A,2:178805204:C:T,2:179514433,2:178758123:C:T,2:178649706:T:C,2:179490478,2:178693639:T:C,2:178666351:A:AATGT,2:179389742,2:178861398:G:A,2:178625751:T:C,2:178807687:C:T	PLEKHA3,TTN,CCDC141	LVESV Indexed,LVMi,RA Max,Left ventricular end diastolic mass,LVEF,Shortaxis_length,RVSV Indexed,PC1,RVEDV/LVEDV Ratio,Right ventricular end diastolic volume,Left ventricular end-systolic volume,descending aorta diameter,RA FAC,RVESV Indexed,LVESV,svi,RVSV,RA Max Indexed,lvedvi,LVEDV Indexed,RA Min Indexed,LVED_shapePC08,Right ventricular stroke volume,Total LVM,LEVDV,Fractal dimension,lapef,Mitr…	10.1101/2022.07.20.22277861,10.1038/s41586-020-2635-8,10.1093/ehjdh/ztae060,https://doi.org/10.1038/s42256-024-00801-1,www.ncbi.nlm.nih.gov/pubmed/33495596,Unpublished,www.ncbi.nlm.nih.gov/pubmed/37126556,www.ncbi.nlm.nih.gov/pubmed/35278270,10.1038/s41467-020-15823-7,10.1038/s41588-022-01090-3,10.1038/s41588-022-01083-2,10.1172/jci.insight.146580,10.1038/s41588-021-00962-4,10.1038/s41588-020-007…
RVSV	9	CCDC141	63	Yes	2:178860510:G:T	2	178860510	2:178860510	2:179725237	G	T	0.0885885	-0.0709139	0.0104181	9.98e-12	Single-trait	2:178515369:A:G,2:178580212:C:T,2:178888518:C:T,2:178931994:C:G,2:178497940:GT:G,2:178976191,2:178625751,2:178516596:T:G,2:178693639,2:178767406,2:178693555:T:A,2:178805204:C:T,2:178784734:G:A,2:178906271,2:178758123:C:T,2:178649706:T:C,2:178894707,2:178693639:T:C,2:178666351:A:AATGT,2:178649706,2:178805204,2:178976191:C:A,2:178516988,2:178525015,2:178861398:G:A,2:178934849:T:C,2:178860510:G:T,2:…	2:178784734:G:A,2:178888822:G:A,2:179770998,2:178888518:C:T,2:178931994:C:G,2:179840918,2:178497940:GT:G,2:178934849:T:C,2:178860510:G:T,2:178882341:C:T	PLEKHA3,SESTD1,TTN,CCDC141	LVESV Indexed,LVMi,RA Max,Left ventricular end diastolic mass,LVEF,Shortaxis_length,RVSV Indexed,PC1,RVEDV/LVEDV Ratio,Right ventricular end diastolic volume,Left ventricular end-systolic volume,descending aorta diameter,RA FAC,RVESV Indexed,LVESV,svi,RVSV,RA Max Indexed,lvedvi,LVEDV Indexed,RA Min Indexed,LVED_shapePC08,Right ventricular stroke volume,Total LVM,LEVDV,Fractal dimension,lapef,Mitr…	10.1101/2022.07.20.22277861,10.1038/s41586-020-2635-8,10.1093/ehjdh/ztae060,https://doi.org/10.1038/s42256-024-00801-1,www.ncbi.nlm.nih.gov/pubmed/33495596,Unpublished,www.ncbi.nlm.nih.gov/pubmed/37126556,www.ncbi.nlm.nih.gov/pubmed/35278270,10.1038/s41467-020-15823-7,10.1038/s41588-022-01090-3,10.1038/s41588-022-01083-2,10.1172/jci.insight.146580,10.1038/s41588-021-00962-4,10.1038/s41588-020-007…
RVSV	2	TMEM30C	170	Yes	3:100201417:T:C	3	100201417	3:100201417	3:99920261	T	C	0.393177	-0.0357962	0.0058706	1.08e-09	Multi-trait	3:100003720:G:C,3:100342296:A:C,3:99722564,3:100061140	3:99779984,3:100003720:G:C	FILIP1L	PA Root,Right ventricular end diastolic volume	www.ncbi.nlm.nih.gov/pubmed/37126556,10.1038/s41588-022-01090-3
RVSV	2	TMEM30C	170	Yes	3:100203635:C:T	3	100203635	3:100203635	3:99922479	C	T	0.404663	-0.037199	0.00607782	9.33e-10	Single-trait	3:100003720:G:C,3:100342296:A:C,3:99722564,3:100061140	3:99779984,3:100003720:G:C	FILIP1L	PA Root,Right ventricular end diastolic volume	www.ncbi.nlm.nih.gov/pubmed/37126556,10.1038/s41588-022-01090-3
RVSV	3	GMDS	171	Yes	6:1728292:A:T	6	1728292	6:1728292	6:1728526	A	T	0.270435	0.0382443	0.0067648	1.57e-08	Single-trait	6:1903777:GC:G,6:1904011,6:1987913,6:1987679:G:A		GMDS	LVED_shapePC11,PC4	Unpublished,https://doi.org/10.1038/s42256-024-00801-1
RVSV	12	VEGFA	20	Yes	6:43789345:T:A	6	43789345	6:43789345	6:43757082	T	A	0.499681	-0.0358586	0.00590978	1.3e-09	Single-trait	6:43756863,6:43759789,6:43789126:A:C,6:43792052:G:A	6:43789126:A:C,6:43792052:G:A	VEGFA	LVEDV Indexed,lvedv	10.1038/s41467-020-15823-7,10.1038/s41588-022-01090-3
RVSV	12	VEGFA	20	Yes	6:43796814:C:T	6	43796814	6:43796814	6:43764551	C	T	0.476816	-0.0317047	0.00577249	3.97e-08	Multi-trait	6:43756863,6:43759789,6:43789126:A:C,6:43792052:G:A	6:43789126:A:C,6:43792052:G:A	VEGFA	LVEDV Indexed,lvedv	10.1038/s41467-020-15823-7,10.1038/s41588-022-01090-3
RVSV	13	SLC35F1	21	Yes	6:118238495:T:A	6	118238495	6:118238495	6:118559658	T	A	0.465621	-0.0485938	0.00598143	4.51e-16	Single-trait	6:118332041:G:C,6:118333857:T:C,6:118458983:G:C,6:118363661,6:118236795:C:T,6:118557958,6:118358811:G:A,6:118042498:A:T,6:118555376:C:T,6:118702621,6:118690014,6:118382371:T:C,6:118680374,6:118333145:G:C,6:118559658,6:118025196:T:C,6:118346359:T:C,6:118578043,6:118256880:G:A,6:118381458:C:T,6:118653204,6:118346359,6:118679974,6:118654308,6:118238495:T:A,6:118655020,6:118672469:C:A,6:118667522,6:1…	6:118382371:T:C,6:118238495:T:A,6:118333857:T:C,6:118672469:C:A,6:118358811:G:A,6:118346359:T:C,6:118667522,6:118256880:G:A,6:118458983:G:C,6:118555376:C:T,6:118381458:C:T,6:118236795:C:T,6:118359211:C:T,6:118368851:A:C	PLN,SLC35F1	LVEDD,RA Min,LVSV,Sphericity_index,Fractal dimension,RVSV,Left ventricular end-diastolic volume,strainlong,LVEDV Indexed,RA Min Indexed,lvedv,Apex,LVEDV,Shortaxis_length,PC9,Left ventricular end diastolic mass end diastolic volume ratio	10.1101/2022.07.20.22277861,10.1038/s41586-020-2635-8,10.1093/ehjdh/ztae060,10.1001/jama.2009.978-a,Unpublished,www.ncbi.nlm.nih.gov/pubmed/37126556,10.1038/s41467-020-15823-7,10.1038/s41588-022-01090-3,10.1038/s41588-022-01083-2,10.1038/s41588-020-00762-2
RVSV	13	SLC35F1	21	Yes	6:118381458:C:T	6	118381458	6:118381458	6:118702621	C	T	0.421004	0.036428	0.00579741	3.31e-10	Multi-trait	6:118332041:G:C,6:118333857:T:C,6:118458983:G:C,6:118363661,6:118236795:C:T,6:118557958,6:118358811:G:A,6:118042498:A:T,6:118555376:C:T,6:118702621,6:118690014,6:118382371:T:C,6:118680374,6:118333145:G:C,6:118559658,6:118025196:T:C,6:118346359:T:C,6:118578043,6:118256880:G:A,6:118381458:C:T,6:118653204,6:118346359,6:118679974,6:118654308,6:118238495:T:A,6:118876539,6:118655020,6:118672469:C:A,6:1…	6:118382371:T:C,6:118238495:T:A,6:118333857:T:C,6:118672469:C:A,6:118358811:G:A,6:118346359:T:C,6:118667522,6:118256880:G:A,6:118458983:G:C,6:118555376:C:T,6:118381458:C:T,6:118236795:C:T,6:118359211:C:T,6:118368851:A:C	PLN,SLC35F1	LVEDD,RA Min,LVSV,Sphericity_index,Fractal dimension,RVSV,Left ventricular end-diastolic volume,strainlong,LVEDV Indexed,RA Min Indexed,lvedv,Apex,LVEDV,Shortaxis_length,PC9,Left ventricular end diastolic mass end diastolic volume ratio	10.1101/2022.07.20.22277861,10.1038/s41586-020-2635-8,10.1093/ehjdh/ztae060,10.1001/jama.2009.978-a,Unpublished,www.ncbi.nlm.nih.gov/pubmed/37126556,10.1038/s41467-020-15823-7,10.1038/s41588-022-01090-3,10.1038/s41588-022-01083-2,10.1038/s41588-020-00762-2
RVSV	8	GJA1	65	Yes	6:121768558:A:AT	6	121768558	6:121768558	6:122089704	A	AT	0.0990063	-0.0667722	0.00991749	1.66e-11	Single-trait	6:121799859:A:T,6:121857347:A:G,6:121865541:A:G,6:122186687,6:122121005,6:122099152,6:122178493,6:121778006:G:A	6:121799859:A:T,6:121778006:G:A,6:121857347:A:G,6:121865541:A:G	GJA1,HMGB3P18	svi,LVSV Indexed,LVEF,DAdis	10.1038/s41467-022-32219-x,10.1038/s41467-020-15823-7,10.1038/s41588-022-01090-3
RVSV	8	GJA1	65	Yes	6:121771751:G:A	6	121771751	6:121771751	6:122092897	G	A	0.0987771	-0.0559081	0.00952914	4.44e-09	Multi-trait	6:121799859:A:T,6:121857347:A:G,6:121865541:A:G,6:122186687,6:122121005,6:122099152,6:122178493,6:121778006:G:A	6:121799859:A:T,6:121778006:G:A,6:121857347:A:G,6:121865541:A:G	GJA1,HMGB3P18	svi,LVSV Indexed,LVEF,DAdis	10.1038/s41467-022-32219-x,10.1038/s41467-020-15823-7,10.1038/s41588-022-01090-3
RVSV	5	NOS3	66	Yes	7:150993088:C:T	7	150993088	7:150993088	7:150690176	C	T	0.0828689	-0.0669718	0.0108222	6.08e-10	Single-trait	7:150690176,7:150993088:C:T,7:151296002:C:T,7:150993088	7:150690176,7:150993088:C:T	NOS3	lvedv,Right ventricular end diastolic volume	www.ncbi.nlm.nih.gov/pubmed/37126556,10.1038/s41467-020-15823-7
RVSV	9	LSP1	30	Yes	11:1865838:T:G	11	1865838	11:1865838	11:1887068	T	G	0.379155	0.0328194	0.00592656	3.07e-08	Multi-trait	11:1881538:G:A,11:1902768	11:1881538:G:A	LSP1	Total LVM	10.1093/ehjdh/ztae060
RVSV	3	SH2B3	69	Yes	12:111446611:T:C	12	111446611	12:111446611	12:111884415	T	C	0.208104	0.0444535	0.00703076	2.57e-10	Multi-trait	12:111932800,12:111535554,12:111446804:T:C,12:111472415:A:G,12:111494996:C:T,12:111910219,12:111621753:C:T,12:111795214:T:C,12:111466567,12:111469627:A:AC,12:111884608,12:111634620:A:G,12:111427245:C:G,12:111132148:C:G,12:111397891:C:T,12:111097750:A:C,12:111569952:C:T,12:111865049,12:111907431,12:111028763:T:A,12:111535554:A:G,12:111569952,12:111835695	12:111634620:A:G,12:111795214:T:C,12:111621753:C:T,12:111494996:C:T,12:112906415,12:112273499,12:111427245:C:G,12:111446804:T:C,12:111973358,12:111472415:A:G,12:112379717:T:A,12:112468611:A:G,12:111535554:A:G,12:112007756,12:111469627:A:AC,12:111904371,12:111569952:C:T,12:112172910:G:A	ALDH2,ATXN2,SH2B3,BRAP	LVDD - diastolic internal dimension,Right ventricular peak ejection rate,Asc Aorta Diam Indexed,LVSV,RVSV,Right ventricular end systolic volume,RVEDV Indexed,LVEDV Indexed,LVEDV,Left ventricular stroke volume,sv,Right ventricular end diastolic volume,descending aorta diameter,RVESV Indexed	10.1172/JCI84840,www.ncbi.nlm.nih.gov/pubmed/37126556,10.1038/s41467-020-15823-7,10.1038/s41588-022-01090-3,10.1038/s41588-022-01083-2,10.1038/s41588-021-00962-4,10.1038/s41588-020-00762-2,10.1161/CIRCULATIONAHA.119.041161
RVSV	14	ATXN2	33	Yes	12:111469627:A:AC	12	111469627	12:111469627	12:111907431	A	AC	0.497697	0.0424126	0.00592649	8.28e-13	Single-trait	12:111932800,12:111535554,12:111446804:T:C,12:111472415:A:G,12:111494996:C:T,12:111910219,12:111621753:C:T,12:111795214:T:C,12:111466567,12:111469627:A:AC,12:111884608,12:111634620:A:G,12:111427245:C:G,12:111132148:C:G,12:111397891:C:T,12:111097750:A:C,12:111569952:C:T,12:111865049,12:111907431,12:111028763:T:A,12:111535554:A:G,12:111569952,12:111835695	12:112906415,12:112273499,12:111446804:T:C,12:111472415:A:G,12:111904371,12:111494996:C:T,12:111621753:C:T,12:111795214:T:C,12:111973358,12:112379717:T:A,12:112468611:A:G,12:111469627:A:AC,12:111634620:A:G,12:111427245:C:G,12:111569952:C:T,12:112172910:G:A,12:112699767:A:G,12:112007756,12:111535554:A:G	ALDH2,ATXN2,SH2B3,BRAP	LVDD - diastolic internal dimension,Right ventricular peak ejection rate,Asc Aorta Diam Indexed,LVSV,RVSV,Right ventricular end systolic volume,RVEDV Indexed,LVEDV Indexed,LVEDV,Left ventricular stroke volume,sv,Right ventricular end diastolic volume,descending aorta diameter,RVESV Indexed	10.1172/JCI84840,www.ncbi.nlm.nih.gov/pubmed/37126556,10.1038/s41467-020-15823-7,10.1038/s41588-022-01090-3,10.1038/s41588-022-01083-2,10.1038/s41588-021-00962-4,10.1038/s41588-020-00762-2,10.1161/CIRCULATIONAHA.119.041161
RVSV	2	ZNF219	70	Yes	14:21092593:GGAGGCT:G	14	21092593	14:21092593	14:21560752	GGAGGCT	G	0.191959	-0.0448438	0.00761237	3.84e-09	Single-trait	14:21074607:A:G,14:21542766	14:21074607:A:G	ARHGEF40	descending aorta diameter	10.1038/s41588-021-00962-4
RVSV	10	MYH6	35	Yes	14:23392602:A:G	14	23392602	14:23392602	14:23861811	A	G	0.368525	-0.0470548	0.00611547	1.42e-14	Single-trait	14:23397504:A:G,14:23861811,14:23392602:A:G,14:23865885,14:23864804,14:23395595:T:C,14:23869029,14:23396676:G:A,14:23399820:A:G,14:23866713	14:23397504:A:G,14:23392602:A:G,14:23395595:T:C,14:23396676:G:A,14:23399820:A:G	MYH6	LVSV Indexed,svi,PC3,descending aorta diameter,RA FAC	Unpublished,10.1038/s41467-020-15823-7,10.1038/s41588-021-00962-4,10.1038/s41588-022-01090-3
RVSV	3	MYH7	35	Yes	14:23421773:T:G	14	23421773	14:23421773	14:23890982	T	G	0.354236	-0.0375171	0.00594601	2.8e-10	Multi-trait	14:23397504:A:G,14:23861811,14:23392602:A:G,14:23865885,14:23864804,14:23395595:T:C,14:23869029,14:23396676:G:A,14:23399820:A:G,14:23866713	14:23397504:A:G,14:23392602:A:G,14:23395595:T:C,14:23396676:G:A,14:23399820:A:G	MYH6	LVSV Indexed,svi,PC3,descending aorta diameter,RA FAC	Unpublished,10.1038/s41467-020-15823-7,10.1038/s41588-021-00962-4,10.1038/s41588-022-01090-3
RVSV	6	LOC102723373	164	Yes	16:53408694:G:A	16	53408694	16:53408694	16:53442606	G	A	0.321069	0.0339895	0.00612039	2.8e-08	Multi-trait	16:53408694:G:A,16:53442606	16:53408694:G:A	RBL2	RVESV	10.1038/s41588-022-01083-2
RVSV	3	CDC27	40	Yes	17:47147555:T:C	17	47147555	17:47147555	17:45224921	T	C	0.0692136	0.070546	0.0112836	4.05e-10	Multi-trait	17:46935905,17:47203436:T:G,17:46927729:C:T,17:46935905:T:C,17:47512903:A:G,17:46785247:A:G,17:47166708:T:C,17:47019591:G:C,17:46715917,17:47014404:A:G,17:47060667:A:G,17:46969002:C:A,17:47051396:T:C	17:47203436:T:G,17:46927729:C:T,17:46935905:T:C,17:47019591:G:C,17:47166708:T:C,17:45013271,17:47014404:A:G,17:47060667:A:G,17:46969002:C:A,17:47051396:T:C	CDC27,GOSR2,MYL4,WNT3	Fractal dimension,Prox PA, Diastole Indexed,RA Max Indexed,Prox PA, Systole Indexed,Mitral valve annulus size at left ventricular systole and diastole,PC2,PC1,Prox PA, Diastole,Right ventricular end diastolic volume,RVEDV,Left ventricular end diastolic mass end diastolic volume ratio,Total LVM	10.1172/jci.insight.146584,10.1038/s41586-020-2635-8,10.1093/ehjdh/ztae060,Unpublished,www.ncbi.nlm.nih.gov/pubmed/37126556,10.1038/s41588-022-01090-3,10.1038/s41588-022-01083-2
RVSV	6	KIAA1755	71	Yes	20:38213354:T:C	20	38213354	20:38213354	20:36841756	T	C	0.467104	0.0336833	0.00573399	4.25e-09	Multi-trait	20:38220686	20:36849088		Right ventricular stroke volume	www.ncbi.nlm.nih.gov/pubmed/37126556
RVSV	6	KIAA1755	71	Yes	20:38220605:C:T	20	38220605	20:38220605	20:36849007	C	T	0.458361	0.0386876	0.00599094	1.06e-10	Single-trait	20:38220686	20:36849088		Right ventricular stroke volume	www.ncbi.nlm.nih.gov/pubmed/37126556
RVEF	4	CLCNKA	3	Yes	1:16023533:A:G	1	16023533	1:16023533	1:16350028	A	G	0.330201	-0.0387631	0.00596045	7.85e-11	Multi-trait	1:16031653:T:C,1:16340879,1:16018235:T:C,1:16143779,1:16344730,1:16011014:G:A,1:16021039,1:16021917,1:16014384:T:G,1:16039672,1:16337509,1:16021917:T:C,1:15817284:G:A,1:16348412,1:15694544:A:G,1:16013314:T:C,1:15695422:T:A,1:16339809,1:16021039:A:G,1:16347534,1:16353400,1:15713177:G:A,1:16011438:C:T,1:16026905:T:C,1:16337933,1:16358148	1:16021039:A:G,1:16031653:T:C,1:16347534,1:16014384:T:G,1:16021917:T:C,1:15817284:G:A,1:16018235:T:C,1:16348412,1:16013314:T:C,1:16011438:C:T,1:16026905:T:C,1:16366167,1:16011014:G:A	CLCNKA,SPEN,HSPB7,C1orf64	LVESV Indexed,LVESV,lvesv,lvedvi,RVEF,lvef,lvesvi,LVEF,RVESV Indexed	www.ncbi.nlm.nih.gov/pubmed/33495596,www.ncbi.nlm.nih.gov/pubmed/35278270,www.ncbi.nlm.nih.gov/pubmed/37126556,10.1038/s41467-020-15823-7,10.1038/s41588-022-01090-3,10.1038/s41588-022-01083-2,10.1038/s41588-020-00762-2
RVEF	9	OBSCN	5	Yes	1:228363389:C:T	1	228363389	1:228363389	1:228551090	C	T	0.382623	-0.0456683	0.00576199	2.27e-15	Multi-trait	1:228425947:T:G,1:228369087,1:228363787:G:A,1:228181386:C:T,1:228425947,1:228551488,1:228369087:C:T,1:228238246:T:G,1:228556788,1:228613648	1:228425947:T:G,1:228363787:G:A,1:228369087:C:T,1:228613648,1:228556788	OBSCN	Right ventricular end systolic volume,RVEF,RVEDV,Right ventricular ejection fraction,RVESV Indexed	10.1038/s41588-022-01083-2,www.ncbi.nlm.nih.gov/pubmed/37126556,10.1038/s41588-022-01090-3
RVEF	9	OBSCN	5	Yes	1:228369087:C:T	1	228369087	1:228369087	1:228556788	C	T	0.374625	-0.039919	0.00611387	6.61e-11	Single-trait	1:228425947:T:G,1:228369087,1:228363787:G:A,1:228181386:C:T,1:228425947,1:228551488,1:228369087:C:T,1:228238246:T:G,1:228556788,1:228613648	1:228425947:T:G,1:228363787:G:A,1:228369087:C:T,1:228613648,1:228556788	OBSCN	Right ventricular end systolic volume,RVEF,RVEDV,Right ventricular ejection fraction,RVESV Indexed	10.1038/s41588-022-01083-2,www.ncbi.nlm.nih.gov/pubmed/37126556,10.1038/s41588-022-01090-3
RVEF	12	TTN	6	Yes	2:178626508:T:G	2	178626508	2:178626508	2:179491235	T	G	0.213816	0.0498907	0.00682791	2.73e-13	Multi-trait	2:178515369:A:G,2:178580212:C:T,2:178888518:C:T,2:178931994:C:G,2:178497940:GT:G,2:178976191,2:178625751,2:178516596:T:G,2:178693639,2:178767406,2:178693555:T:A,2:178805204:C:T,2:178784734:G:A,2:178906271,2:178758123:C:T,2:178649706:T:C,2:178894707,2:178693639:T:C,2:178666351:A:AATGT,2:178649706,2:178805204,2:178976191:C:A,2:178516988,2:178525015,2:178861398:G:A,2:178934849:T:C,2:178860510:G:T,2:…	2:179558366,2:178515369:A:G,2:178580212:C:T,2:179632133,2:179669931,2:178516596:T:G,2:179381715,2:178693555:T:A,2:178805204:C:T,2:179514433,2:178758123:C:T,2:178649706:T:C,2:179490478,2:178693639:T:C,2:178666351:A:AATGT,2:179389742,2:178861398:G:A,2:178625751:T:C,2:178807687:C:T	PLEKHA3,TTN,CCDC141	LVESV Indexed,LVMi,RA Max,Left ventricular end diastolic mass,LVEF,Shortaxis_length,RVSV Indexed,PC1,RVEDV/LVEDV Ratio,Right ventricular end diastolic volume,Left ventricular end-systolic volume,descending aorta diameter,RA FAC,RVESV Indexed,LVESV,svi,RVSV,RA Max Indexed,lvedvi,LVEDV Indexed,RA Min Indexed,LVED_shapePC08,Right ventricular stroke volume,Total LVM,LEVDV,Fractal dimension,lapef,Mitr…	10.1101/2022.07.20.22277861,10.1038/s41586-020-2635-8,10.1093/ehjdh/ztae060,https://doi.org/10.1038/s42256-024-00801-1,www.ncbi.nlm.nih.gov/pubmed/33495596,Unpublished,www.ncbi.nlm.nih.gov/pubmed/37126556,www.ncbi.nlm.nih.gov/pubmed/35278270,10.1038/s41467-020-15823-7,10.1038/s41588-022-01090-3,10.1038/s41588-022-01083-2,10.1172/jci.insight.146580,10.1038/s41588-021-00962-4,10.1038/s41588-020-007…
RVEF	12	TTN	6	Yes	2:178693639:T:C	2	178693639	2:178693639	2:179558366	T	C	0.223581	0.0443986	0.00707797	3.55e-10	Single-trait	2:178515369:A:G,2:178580212:C:T,2:178888518:C:T,2:178931994:C:G,2:178497940:GT:G,2:178976191,2:178625751,2:178516596:T:G,2:178693639,2:178767406,2:178693555:T:A,2:178805204:C:T,2:178784734:G:A,2:178906271,2:178758123:C:T,2:178649706:T:C,2:178894707,2:178693639:T:C,2:178666351:A:AATGT,2:178649706,2:178805204,2:178976191:C:A,2:178516988,2:178525015,2:178861398:G:A,2:178934849:T:C,2:178860510:G:T,2:…	2:179558366,2:178515369:A:G,2:178580212:C:T,2:179632133,2:179669931,2:178516596:T:G,2:179381715,2:178693555:T:A,2:178805204:C:T,2:179514433,2:178758123:C:T,2:178649706:T:C,2:179490478,2:178693639:T:C,2:178666351:A:AATGT,2:179389742,2:178861398:G:A,2:178625751:T:C,2:178807687:C:T	PLEKHA3,TTN,CCDC141	LVESV Indexed,LVMi,RA Max,Left ventricular end diastolic mass,LVEF,Shortaxis_length,RVSV Indexed,PC1,RVEDV/LVEDV Ratio,Right ventricular end diastolic volume,Left ventricular end-systolic volume,descending aorta diameter,RA FAC,RVESV Indexed,LVESV,svi,RVSV,RA Max Indexed,lvedvi,LVEDV Indexed,RA Min Indexed,LVED_shapePC08,Right ventricular stroke volume,Total LVM,LEVDV,Fractal dimension,lapef,Mitr…	10.1101/2022.07.20.22277861,10.1038/s41586-020-2635-8,10.1093/ehjdh/ztae060,https://doi.org/10.1038/s42256-024-00801-1,www.ncbi.nlm.nih.gov/pubmed/33495596,Unpublished,www.ncbi.nlm.nih.gov/pubmed/37126556,www.ncbi.nlm.nih.gov/pubmed/35278270,10.1038/s41467-020-15823-7,10.1038/s41588-022-01090-3,10.1038/s41588-022-01083-2,10.1172/jci.insight.146580,10.1038/s41588-021-00962-4,10.1038/s41588-020-007…
RVEF	17	LSM3	10	Yes	3:14238958:G:T	3	14238958	3:14238958	3:14280458	G	T	0.33916	0.0522022	0.00628875	1.03e-16	Single-trait	3:14211549:T:C,3:14250179:T:C,3:14335444:A:C,3:14208679:T:A,3:14306081,3:14232951:G:A,3:14291679,3:14272766,3:14231914:G:C,3:14273414,3:14274451,3:14265282,3:14218917:G:A,3:14280450,3:14213183:TGTGTGTGTGTGT:TGTGTGTGTGT,3:14250179,3:14264581:T:C,3:14243162:A:G,3:14223782:G:A,3:14253049,3:14260417,3:14284662,3:14254683,3:14376944,3:14231266:G:C,3:14238950:C:A	3:14231914:G:C,3:14296437,3:14218917:G:A,3:14250179:T:C,3:14294549,3:14306782,3:14232951:G:A,3:14231266:G:C,3:14264581:T:C,3:14243162:A:G,3:14238950:C:A,3:14291679	LSM3,SLC6A6,SLC6A,XPC	LVESV Indexed,Right ventricular end systolic volume,lvedvi,RVEDV Indexed,RVEF,Left ventricular end-systolic volume,RVEDV,Right ventricular ejection fraction,LVEF,LVEDV,RVESV	www.ncbi.nlm.nih.gov/pubmed/37126556,www.ncbi.nlm.nih.gov/pubmed/35278270,10.1038/s41467-020-15823-7,10.1038/s41588-022-01090-3,10.1038/s41588-022-01083-2
RVEF	17	LSM3	10	Yes	3:14243892:G:A	3	14243892	3:14243892	3:14285392	G	A	0.433658	-0.0451629	0.00569395	2.16e-15	Multi-trait	3:14211549:T:C,3:14250179:T:C,3:14335444:A:C,3:14208679:T:A,3:14306081,3:14232951:G:A,3:14291679,3:14272766,3:14231914:G:C,3:14273414,3:14274451,3:14265282,3:14218917:G:A,3:14280450,3:14213183:TGTGTGTGTGTGT:TGTGTGTGTGT,3:14250179,3:14264581:T:C,3:14243162:A:G,3:14223782:G:A,3:14253049,3:14260417,3:14284662,3:14254683,3:14376944,3:14231266:G:C,3:14238950:C:A	3:14231914:G:C,3:14296437,3:14218917:G:A,3:14250179:T:C,3:14294549,3:14306782,3:14232951:G:A,3:14231266:G:C,3:14264581:T:C,3:14243162:A:G,3:14238950:C:A,3:14291679	LSM3,SLC6A6,SLC6A,XPC	LVESV Indexed,Right ventricular end systolic volume,lvedvi,RVEDV Indexed,RVEF,Left ventricular end-systolic volume,RVEDV,Right ventricular ejection fraction,LVEF,LVEDV,RVESV	www.ncbi.nlm.nih.gov/pubmed/37126556,www.ncbi.nlm.nih.gov/pubmed/35278270,10.1038/s41467-020-15823-7,10.1038/s41588-022-01090-3,10.1038/s41588-022-01083-2
RVEF	4	RSRC1	16	Yes	3:158487300:G:A	3	158487300	3:158487300	3:158205089	G	A	0.479939	-0.0437944	0.00559917	5.22e-15	Multi-trait	3:158621076:T:C,3:158569666:A:G,3:158580826,3:158580914,3:158528094:A:G,3:158568314:C:T,3:158863125:T:C,3:158338865,3:158286103,3:158287455,3:158245883,3:158863037:C:A	3:158569666:A:G,3:158528094:A:G,3:158568314:C:T,3:158298703,3:158056654,3:158298615	AK097794,RSRC1,MLF1	RVESV Indexed,Right ventricular end systolic volume,Right ventricular end diastolic volume,RVEDV,Right ventricular ejection fraction,PC4	Unpublished,10.1038/s41588-022-01083-2,www.ncbi.nlm.nih.gov/pubmed/37126556,10.1038/s41588-022-01090-3
RVEF	12	MLF1	16	Yes	3:158577381:C:T	3	158577381	3:158577381	3:158295170	C	T	0.493572	-0.0484751	0.00592692	2.87e-16	Single-trait	3:158621076:T:C,3:158569666:A:G,3:158580826,3:158580914,3:158528094:A:G,3:158568314:C:T,3:158863125:T:C,3:158338865,3:158286103,3:158287455,3:158245883,3:158863037:C:A	3:158569666:A:G,3:158528094:A:G,3:158568314:C:T,3:158298703,3:158056654,3:158298615	AK097794,RSRC1,MLF1	RVESV Indexed,Right ventricular end systolic volume,Right ventricular end diastolic volume,RVEDV,Right ventricular ejection fraction,PC4	Unpublished,10.1038/s41588-022-01083-2,www.ncbi.nlm.nih.gov/pubmed/37126556,10.1038/s41588-022-01090-3
RVEF	8	HSPA4	77	Yes	5:133091159:GTT:G	5	133091159	5:133091159	5:132426851	GTT	G	0.0930392	0.0580735	0.0101969	1.23e-08	Single-trait	5:133108436:G:A	5:133108436:G:A	HSPA4	RVEF	10.1038/s41588-022-01083-2
RVEF	8	HSPA4	77	Yes	5:133108436:G:A	5	133108436	5:133108436	5:132444128	G	A	0.0930709	0.0599837	0.00965676	5.25e-10	Multi-trait	5:133108436:G:A	5:133108436:G:A	HSPA4	RVEF	10.1038/s41588-022-01083-2
RVEF	5	SLC23A1	18	Yes	5:139378470:G:A	5	139378470	5:139378470	5:138714159	G	A	0.328941	-0.0348783	0.00595856	4.81e-09	Multi-trait	5:139428118,5:139407567,5:139394348:T:C,5:139427640,5:139490602:C:A,5:139421136:A:G,5:139426616,5:139374341:G:A,5:139383136	5:138718825,5:139394348:T:C,5:138763807,5:139490602:C:A,5:138763329,5:139421136:A:G,5:139374341:G:A,5:138762305,5:138743256	PROB1,SLC23A1,TMEM173,DNAJC18	Right ventricular ejection fraction,RA Min,LVESV Indexed,Right ventricular end systolic volume,RVEF,Left ventricular end-systolic volume,lvef,LVEF	www.ncbi.nlm.nih.gov/pubmed/37126556,www.ncbi.nlm.nih.gov/pubmed/35278270,10.1038/s41467-020-15823-7,10.1038/s41588-022-01090-3,10.1038/s41588-022-01083-2
RVEF	6	CCDC136	23	Yes	7:128805212:T:C	7	128805212	7:128805212	7:128445266	T	C	0.172685	0.0442142	0.0073915	2.21e-09	Multi-trait	7:128829863,7:128846309:C:T,7:129190022:T:C,7:128832927:A:G,7:128454537,7:128472981,7:128486363,7:128472138,7:128814483:C:A,7:128832084:G:A	7:128846309:C:T,7:128832927:A:G,7:128814483:C:A,7:128469917,7:128832084:G:A	CCDC136,FLNC	LVESV Indexed,LVESV,Left ventricular end-systolic volume,lvef,LVEF	www.ncbi.nlm.nih.gov/pubmed/37126556,10.1038/s41467-020-15823-7,10.1038/s41588-022-01090-3
RVEF	8	DEFB136	25	Yes	8:11970691:C:T	8	11970691	8:11970691	8:11828200	C	T	0.466249	0.0432236	0.00563224	1.66e-14	Multi-trait	8:11503752:C:G,8:11758992:T:C,8:11939921,8:11601509,8:11471739:C:T,8:11744000:G:C,8:11937453:T:C,8:11794962,8:11781668,8:11824758:C:T,8:11682267,8:11731524:G:A,8:11924159:C:T,8:12082412:A:C,8:11589033,8:11786925,8:11616501,8:11929416:C:T	8:11503752:C:G,8:11471739:C:T,8:11459018,8:11937453:T:C,8:11824758:C:T,8:11797430,8:11731524:G:A,8:11924159:C:T,8:10998630,8:10248962,8:10842659,8:11929416:C:T	DEFB136,FDFT1,BLK,FAM167A,GATA4	Asc Aorta Diam Indexed,Fractal dimension,PA Root Indexed,RVEF,lvef,LVEF,RA FAC,RVESV,straincirc	10.1038/s41586-020-2635-8,www.ncbi.nlm.nih.gov/pubmed/35278270,www.ncbi.nlm.nih.gov/pubmed/37126556,10.1038/s41467-020-15823-7,10.1038/s41588-022-01090-3,10.1038/s41588-020-00762-2
RVEF	3	DEFB134	25	Yes	8:12020670:C:T	8	12020670	8:12020670	8:11878179	C	T	0.471304	0.0479902	0.00614626	5.81e-15	Single-trait	8:11758992:T:C,8:11939921,8:11601509,8:11744000:G:C,8:11937453:T:C,8:11794962,8:11781668,8:11824758:C:T,8:11682267,8:11731524:G:A,8:11924159:C:T,8:12082412:A:C,8:11589033,8:11786925,8:11616501,8:11929416:C:T	8:11503752:C:G,8:11471739:C:T,8:11459018,8:11937453:T:C,8:11824758:C:T,8:11797430,8:11731524:G:A,8:11924159:C:T,8:10998630,8:10248962,8:10842659,8:11929416:C:T	FDFT1,DEFB136,GATA4	Fractal dimension,PA Root Indexed,lvef,LVEF,RA FAC,RVESV,straincirc	10.1038/s41586-020-2635-8,www.ncbi.nlm.nih.gov/pubmed/35278270,www.ncbi.nlm.nih.gov/pubmed/37126556,10.1038/s41467-020-15823-7,10.1038/s41588-022-01090-3,10.1038/s41588-020-00762-2
RVEF	10	MIR4662B	26	Yes	8:124840288:T:C	8	124840288	8:124840288	8:125852530	T	C	0.338759	-0.0425822	0.00631626	1.57e-11	Single-trait	8:124849132:C:T,8:124846279:G:A,8:124846297,8:124607159,8:124608614,8:124845117,8:124864202:A:G,8:124855592,8:124847608,8:124846296:GA:G,8:124847575:C:A,8:124847608:G:A,8:124845117:G:T	8:124849132:C:T,8:124846279:G:A,8:125867834,8:125859850,8:124864202:A:G,8:125857359,8:124846296:GA:G,8:124847575:C:A,8:124847608:G:A,8:124845117:G:T	MIR4662B,KLHL38,RN7SKP155,MTSS1	LVDD - diastolic internal dimension,LVEDD,Fractal dimension,DAdis,lvedvi,LVMVR,RVEF,Descending AoD,Asc Aorta Diam,Left ventricular regional wall thickness,Left ventricular end-systolic volume,Right ventricular ejection fraction,LVEF	10.1136/heartjnl-2021-BSCMR.9,10.1038/s41586-020-2635-8,https://doi.org/10.1038/s42256-024-00801-1,10.1172/JCI84840,www.ncbi.nlm.nih.gov/pubmed/37126556,www.ncbi.nlm.nih.gov/pubmed/35278270,10.1038/s41467-020-15823-7,10.1038/s41588-022-01090-3,10.1038/s41588-018-0047-6,10.1038/s41467-022-32219-x,10.1161/CIRCULATIONAHA.119.041161,https://doi.org/10.1038/s41467-023-43771-28
RVEF	10	MIR4662B	26	Yes	8:124846279:G:A	8	124846279	8:124846279	8:125858521	G	A	0.308591	0.0447495	0.00612121	2.66e-13	Multi-trait	8:124849132:C:T,8:124846279:G:A,8:124846297,8:124607159,8:124608614,8:124845117,8:124864202:A:G,8:124855592,8:124847608,8:124846296:GA:G,8:124847575:C:A,8:124847608:G:A,8:124845117:G:T	8:124849132:C:T,8:124846279:G:A,8:125867834,8:125859850,8:124864202:A:G,8:125857359,8:124846296:GA:G,8:124847575:C:A,8:124847608:G:A,8:124845117:G:T	MIR4662B,KLHL38,RN7SKP155,MTSS1	LVDD - diastolic internal dimension,LVEDD,Fractal dimension,DAdis,lvedvi,LVMVR,RVEF,Descending AoD,Asc Aorta Diam,Left ventricular regional wall thickness,Left ventricular end-systolic volume,Right ventricular ejection fraction,LVEF	10.1136/heartjnl-2021-BSCMR.9,10.1038/s41586-020-2635-8,https://doi.org/10.1038/s42256-024-00801-1,10.1172/JCI84840,www.ncbi.nlm.nih.gov/pubmed/37126556,www.ncbi.nlm.nih.gov/pubmed/35278270,10.1038/s41467-020-15823-7,10.1038/s41588-022-01090-3,10.1038/s41588-018-0047-6,10.1038/s41467-022-32219-x,10.1161/CIRCULATIONAHA.119.041161,https://doi.org/10.1038/s41467-023-43771-28
RVEF	5	PLEC	80	Yes	8:143944186:C:T	8	143944186	8:143944186	8:145018354	C	T	0.0513348	0.100235	0.0127847	4.5e-15	Multi-trait	8:143567095:G:C,8:143944186:C:T,8:143939607,8:143939607:G:A,8:143944186	8:145018354,8:145013775,8:143944186:C:T,8:143939607:G:A	PLEC,MROH6	strainrad,PA/Ao, Diastole,Right ventricular ejection fraction,LVEF,RVESV Indexed	www.ncbi.nlm.nih.gov/pubmed/37126556,10.1038/s41588-020-00762-2,10.1038/s41588-022-01090-3
RVEF	3	ARHGEF39	168	Yes	9:35664627:C:A	9	35664627	9:35664627	9:35664624	C	A	0.488159	0.0376752	0.00559894	1.71e-11	Multi-trait	9:35683476:C:G,9:35683473	9:35683476:C:G	TPM2	RVEF	10.1038/s41588-022-01083-2
RVEF	1	TPM2	174	Yes	9:35683476:C:G	9	35683476	9:35683476	9:35683473	C	G	0.322798	-0.0441237	0.00636107	4.02e-12	Single-trait	9:35683476:C:G,9:35683473	9:35683476:C:G	TPM2	RVEF	10.1038/s41588-022-01083-2
RVEF	6	TIAL1	28	Yes	10:119618738:T:C	10	119618738	10:119618738	10:121378250	T	C	0.457927	-0.0414125	0.00565047	2.32e-13	Multi-trait	10:119656173,10:119659975:C:G,10:119552094:T:C,10:119665304,10:119656173:G:A,10:119919078,10:119667372,10:119548311,10:119610619:C:T,10:119619924:A:G,10:119670121:T:C,10:119588327:T:TTTTC	10:121415685,10:121426884,10:121424815,10:119552094:T:C,10:119656173:G:A,10:119610619:C:T,10:121307823,10:119619924:A:G,10:119670121:T:C	TIAL1,BAG3	Right ventricular end systolic volume,lvedvi,Mitral valve annulus size at left ventricular systole and diastole,PC1,LVEDV Indexed,RVEF,LVEF,LVEDV,Total LVM	10.1093/ehjdh/ztae060,Unpublished,www.ncbi.nlm.nih.gov/pubmed/37126556,www.ncbi.nlm.nih.gov/pubmed/35278270,10.1038/s41467-020-15823-7,10.1038/s41588-022-01090-3,10.1172/jci.insight.146583,www.ncbi.nlm.nih.gov/pubmed/32605384,10.1161/CIRCULATIONAHA.119.041161
RVEF	15	BAG3	29	Yes	10:119667372:C:T	10	119667372	10:119667372	10:121426884	C	T	0.216774	0.0717723	0.00722558	2.99e-23	Single-trait	10:119656173,10:119659975:C:G,10:119552094:T:C,10:119665304,10:119656173:G:A,10:119919078,10:119667372,10:119548311,10:119610619:C:T,10:119619924:A:G,10:119670121:T:C,10:119588327:T:TTTTC	10:121678590,10:121415685,10:121426884,10:119659975:C:G,10:121424815,10:119656173:G:A,10:119610619:C:T,10:119619924:A:G,10:119670121:T:C	TIAL1,BAG3	Right ventricular end systolic volume,lvedvi,Mitral valve annulus size at left ventricular systole and diastole,PC1,LVEDV Indexed,RVEF,LVEF,LVEDV,Total LVM	10.1093/ehjdh/ztae060,Unpublished,www.ncbi.nlm.nih.gov/pubmed/37126556,www.ncbi.nlm.nih.gov/pubmed/35278270,10.1038/s41467-020-15823-7,10.1038/s41588-022-01090-3,10.1172/jci.insight.146583,www.ncbi.nlm.nih.gov/pubmed/32605384,10.1161/CIRCULATIONAHA.119.041161
RVEF	1	PTPRR	175	Yes	12:70720620:T:C	12	70720620	12:70720620	12:71114400	T	C	0.465293	-0.0323192	0.00565023	1.07e-08	Multi-trait	12:71114400,12:70720620:T:C	12:70720620:T:C	PTPRR	Prox PA, Systole Indexed	10.1038/s41588-022-01090-3
RVEF	1	HVCN1	176	Yes	12:110672958:T:C	12	110672958	12:110672958	12:111110763	T	C	0.237217	0.0382663	0.00698107	4.22e-08	Single-trait	12:111028763:T:A,12:111097750:A:C,12:111132148:C:G			Left ventricular stroke volume,Right ventricular end diastolic volume,Right ventricular end systolic volume	www.ncbi.nlm.nih.gov/pubmed/37126556
RVEF	14	ATXN2	33	Yes	12:111569952:C:T	12	111569952	12:111569952	12:112007756	C	T	0.48349	-0.0422679	0.00559337	4.13e-14	Multi-trait	12:111932800,12:111535554,12:112059557,12:111446804:T:C,12:111472415:A:G,12:111494996:C:T,12:111910219,12:111621753:C:T,12:111795214:T:C,12:111973358,12:111466567,12:111469627:A:AC,12:111884608,12:111634620:A:G,12:111427245:C:G,12:111132148:C:G,12:111397891:C:T,12:111097750:A:C,12:111569952:C:T,12:111865049,12:111907431,12:112030807:A:G,12:112007756,12:111535554:A:G,12:111569952,12:111835695	12:112906415,12:112273499,12:111446804:T:C,12:111472415:A:G,12:111904371,12:111494996:C:T,12:111621753:C:T,12:111795214:T:C,12:111973358,12:112379717:T:A,12:112468611:A:G,12:111469627:A:AC,12:111634620:A:G,12:111427245:C:G,12:111569952:C:T,12:112172910:G:A,12:112699767:A:G,12:112007756,12:111535554:A:G	ALDH2,ATXN2,SH2B3,BRAP	LVDD - diastolic internal dimension,Right ventricular peak ejection rate,Asc Aorta Diam Indexed,LVSV,RVSV,Right ventricular end systolic volume,RVEDV Indexed,LVEDV Indexed,LVEDV,Left ventricular stroke volume,sv,Right ventricular end diastolic volume,descending aorta diameter,RVESV Indexed	10.1172/JCI84840,www.ncbi.nlm.nih.gov/pubmed/37126556,10.1038/s41467-020-15823-7,10.1038/s41588-022-01090-3,10.1038/s41588-022-01083-2,10.1038/s41588-021-00962-4,10.1038/s41588-020-00762-2,10.1161/CIRCULATIONAHA.119.041161
RVEF	3	DLEU1	169	Yes	13:50212227:A:C	13	50212227	13:50212227	13:50786363	A	C	0.477601	-0.0314253	0.00561139	2.14e-08	Multi-trait	13:50132951:G:C,13:50194905:TA:T,13:50565104,13:50186227:T:C,13:50267308:G:A,13:49990968:ACT:A,13:50180116:C:T,13:50707087,13:50186002:G:C	13:50194905:TA:T,13:50186227:T:C,13:50267308:G:A,13:50180116:C:T,13:50186002:G:C	TRIM13,KCNRG,DLEU1	Prox PA, Systole,ascending aorta diameter,PA Root,PA Root Indexed,LVEDV,AoD,Total LVM	10.1038/s41588-022-01090-3,10.1093/ehjdh/ztae060,10.1038/s41588-021-00962-4,10.1172/JCI84840
RVEF	10	MYH6	35	Yes	14:23395532:CT:C	14	23395532	14:23395532	14:23864741	CT	C	0.229793	-0.0415895	0.00708183	4.29e-09	Single-trait	14:23397504:A:G,14:23861811,14:23392602:A:G,14:23865885,14:23864804,14:23395595:T:C,14:23869029,14:23396676:G:A,14:23399820:A:G,14:23866713	14:23397504:A:G,14:23392602:A:G,14:23395595:T:C,14:23396676:G:A,14:23399820:A:G	MYH6	LVSV Indexed,svi,PC3,descending aorta diameter,RA FAC	Unpublished,10.1038/s41467-020-15823-7,10.1038/s41588-021-00962-4,10.1038/s41588-022-01090-3
RVEF	6	IGF1R	90	Yes	15:98733068:G:A	15	98733068	15:98733068	15:99276297	G	A	0.309138	0.0332067	0.00609085	4.98e-08	Multi-trait	15:98712731:T:G,15:98729290:T:A,15:98725621:C:G,15:98727906,15:98729846	15:99271135,15:99273075,15:98712731:T:G,15:98729290:T:A,15:98725621:C:G	IGF1R	Left ventricular end diastolic mass,Left ventricular regional wall thickness,meanWT,Left ventricular end diastolic mass end diastolic volume ratio	https://doi.org/10.1038/s41467-023-43771-62,www.ncbi.nlm.nih.gov/pubmed/37126556,https://doi.org/10.1038/s41467-023-43771-70,10.1038/s41588-020-00762-2
RVEF	1	RBL2	164	Yes	16:53486701:G:A	16	53486701	16:53486701	16:53520613	G	A	0.300798	-0.0341934	0.00613109	2.45e-08	Multi-trait	16:53408694:G:A,16:53442606	16:53408694:G:A	RBL2	RVESV	10.1038/s41588-022-01083-2
RVEF	7	GOSR2	40	Yes	17:46935905:T:C	17	46935905	17:46935905	17:45013271	T	C	0.14564	-0.0590067	0.00793647	1.05e-13	Multi-trait	17:46935905,17:47203436:T:G,17:46927729:C:T,17:46935905:T:C,17:46715917,17:46785247:A:G,17:47166708:T:C,17:47019591:G:C,17:47014404:A:G,17:47060667:A:G,17:46969002:C:A,17:47051396:T:C	17:47203436:T:G,17:46927729:C:T,17:46935905:T:C,17:47019591:G:C,17:47166708:T:C,17:45013271,17:47014404:A:G,17:47060667:A:G,17:46969002:C:A,17:47051396:T:C	CDC27,GOSR2,MYL4,WNT3	Fractal dimension,Prox PA, Diastole Indexed,RA Max Indexed,Prox PA, Systole Indexed,Mitral valve annulus size at left ventricular systole and diastole,PC2,PC1,Prox PA, Diastole,Right ventricular end diastolic volume,RVEDV,Left ventricular end diastolic mass end diastolic volume ratio,Total LVM	10.1172/jci.insight.146584,10.1038/s41586-020-2635-8,10.1093/ehjdh/ztae060,Unpublished,www.ncbi.nlm.nih.gov/pubmed/37126556,10.1038/s41588-022-01090-3,10.1038/s41588-022-01083-2
RVEF	9	FHOD3	59	Yes	18:36652989:T:C	18	36652989	18:36652989	18:34232952	T	C	0.281334	0.0567802	0.00660337	8.06e-18	Single-trait	18:36604896:T:C,18:36664211:G:T,18:36639813,18:36673782:C:T	18:36604896:T:C,18:36664211:G:T,18:34219777,18:36673782:C:T	FHOD3	RVEF,lvef,RVESV,Right ventricular ejection fraction	10.1038/s41588-022-01083-2,www.ncbi.nlm.nih.gov/pubmed/37126556,10.1038/s41467-020-15823-7
RVEF	9	FHOD3	59	Yes	18:36676630:C:A	18	36676630	18:36676630	18:34256593	C	A	0.35691	-0.0463881	0.00588979	3.38e-15	Multi-trait	18:36604896:T:C,18:36664211:G:T,18:36639813,18:36673782:C:T	18:36604896:T:C,18:36664211:G:T,18:34219777,18:36673782:C:T	FHOD3	RVEF,lvef,RVESV,Right ventricular ejection fraction	10.1038/s41588-022-01083-2,www.ncbi.nlm.nih.gov/pubmed/37126556,10.1038/s41467-020-15823-7
RV_LV_ratio	2	ACTN2	87	Yes	1:236688982:A:T	1	236688982	1:236688982	1:236852282	A	T	0.373791	-0.050465	0.00618567	3.4e-16	Single-trait	1:236853167,1:236842077,1:236678777,1:236689867:G:A,1:236515477:C:G,1:236678777:C:G,1:237031622:A:G	1:236678777:C:G,1:236689867:G:A,1:236842077	ACTN2,RYR2	lvef,Asc Aorta Diam,PC5,LVEF	Unpublished,www.ncbi.nlm.nih.gov/pubmed/35278270,10.1038/s41467-020-15823-7,10.1038/s41588-022-01090-3
RV_LV_ratio	3	CAMK2D	138	Yes	4:113463172:A:C	4	113463172	4:113463172	4:114384328	A	C	0.263902	-0.0382798	0.00675708	1.47e-08	Single-trait	4:113507558:C:T	4:113507558:C:T	CAMK2D	RVESV,T1	10.1038/s41588-023-01371-11,10.1038/s41588-022-01083-2
RV_LV_ratio	2	NKX2-5	181	Yes	5:173217014:C:T	5	173217014	5:173217014	5:172644017	C	T	0.137619	0.0506918	0.00876361	7.28e-09	Single-trait	5:173217014:C:T,5:173213277:A:G,5:173209127:T:C,5:173220844:A:T,5:173237160:G:A,5:173235021:T:C,5:173216115:G:A	5:173213277:A:G,5:173217014:C:T,5:173209127:T:C,5:173220844:A:T,5:173235021:T:C,5:173237160:G:A,5:173216115:G:A	NKX2-5,RPL7AP33	RA Min,LVED_shapePC03,RA Min Indexed,Left ventricular regional wall thickness,sv,RA FAC,PC9	https://doi.org/10.1038/s42256-024-00801-1,https://doi.org/10.1038/s41467-023-43771-36,Unpublished,10.1038/s41467-020-15823-7,10.1038/s41588-022-01090-3
RV_LV_ratio	1	AGER	182	Yes	6:32183666:C:T	6	32183666	6:32183666	6:32151443	C	T	0.0625029	-0.0775833	0.0122584	2.47e-10	Single-trait	6:32636040,6:32680379,6:32668263:T:C	6:31312790	HLA-DQA2,HLA-DQB1	lvef,lvedv	10.1038/s41467-020-15823-7
RV_LV_ratio	8	CDKN1A	52	Yes	6:36678211:G:C	6	36678211	6:36678211	6:36645988	G	C	0.196916	0.0625024	0.00748699	6.93e-17	Single-trait	6:36673769:C:A,6:36677426:T:C,6:36636080,6:36678211:G:C,6:36647680,6:36661176:G:A,6:36678191:G:C,6:36655602:G:A,6:37166858:AT:A,6:36679072:T:C,6:36645968,6:36647289,6:36678191,6:36655979,6:36645988,6:36645203,6:36646788,6:36710414:G:C,6:36688202:C:T,6:36668303:T:C,6:36679512:G:A,6:36680288,6:36623379,6:36641546,6:36646849,6:36712511:GCGTGCGTG:GCGTG,6:37134634,6:36679903:T:C,6:36628953,6:36625562,…	6:36661176:G:A,6:36673769:C:A,6:36678191:G:C,6:36655602:G:A,6:36677426:T:C,6:36648064,6:36679072:T:C,6:36668303:T:C,6:36679512:G:A,6:36645968,6:36678211:G:C,6:36679903:T:C,6:36679011:A:G,6:36623756,6:36657785:G:A	CDKN1A,PIM1	Prox PA, Systole,ascending aorta diameter,LVESV Indexed,LVEDSph,lvesv,T1,descending aorta diameter,Asc Aorta Diam,Prox PA, Diastole,RVEF/LVEF Ratio,Left ventricular regional wall thickness,Left ventricular end diastolic mass end diastolic volume ratio,Left ventricular end diastolic mass,LVEF,FS,straincirc,Total LVM	10.1038/s41588-023-01371-15,10.1093/ehjdh/ztae060,https://doi.org/10.1038/s42256-024-00801-1,10.1172/JCI84840,https://doi.org/10.1038/s41467-023-43771-18,www.ncbi.nlm.nih.gov/pubmed/37126556,10.1038/s41467-020-15823-7,10.1038/s41588-022-01090-3,10.1038/s41588-020-00762-2,10.1038/s41588-021-00962-4
RV_LV_ratio	2	HEY2	141	Yes	6:125753957:A:G	6	125753957	6:125753957	6:126075103	A	G	0.388532	0.0477794	0.00611704	5.68e-15	Single-trait	6:126068914,6:126090377,6:125769231:T:C,6:125747768:C:T	6:125769231:T:C,6:125747768:C:T	HEY2	RVESV/LVESV Ratio,RVEDV/LVEDV Ratio	10.1038/s41588-022-01090-3
RV_LV_ratio	8	TBX3	184	Yes	12:114943935:G:A	12	114943935	12:114943935	12:115381740	G	A	0.269181	-0.0412549	0.00668202	6.66e-10	Single-trait	12:115373279,12:114726219:G:A,12:114943266:T:C,12:114931233:C:G,12:115164024,12:114943935:G:A,12:115162091,12:114789046,12:115381071,12:115381740,12:114724286:GTGTGCCCC:G,12:114816548,12:114935474:T:C,12:115369038,12:114835428	12:114935474:T:C,12:114943935:G:A,12:114931233:C:G,12:114943266:T:C	TBX5,TBX3	RA Min,Fractal dimension,PA/Ao, Systole,RA Max Indexed,RVESV/LVESV Ratio,RA Min Indexed,LVED_shapePC01,PA/Ao, Diastole,LVM	10.1038/s41586-020-2635-8,https://doi.org/10.1038/s42256-024-00801-1,10.1038/s41588-022-01090-3
RV_LV_ratio	5	ALPK3	84	Yes	15:84825188:A:T	15	84825188	15:84825188	15:85368419	A	T	0.471733	0.0361327	0.00595782	1.32e-09	Single-trait	15:84779989:G:T,15:84840409:G:A,15:84805730:TTTTG:T,15:84818413:A:G,15:84814418:C:A,15:84764910:G:T,15:84860265,15:85323220,15:84860265:G:A,15:84814418,15:85308141,15:85314397,15:84806000:T:C,15:84836313,15:84771166:G:C	15:84779989:G:T,15:85403496,15:84840409:G:A,15:84805730:TTTTG:T,15:85379544,15:84764910:G:T,15:84818413:A:G,15:84814418:C:A,15:85357649,15:84860265:G:A,15:84806000:T:C,15:84771166:G:C	ALPK3,ZNF592	LVconc,Left ventricular regional wall thickness,Left ventricular end-systolic volume,lvef,LVEF,lvesvi,Left ventricular end diastolic mass end diastolic volume ratio,LVMWT	https://doi.org/10.1038/s41467-023-43771-64,https://doi.org/10.1038/s41467-023-43771-40,www.ncbi.nlm.nih.gov/pubmed/37126556,10.1038/s41467-020-15823-7,10.1038/s41588-022-01090-3,https://doi.org/10.1038/s41467-023-43771-76,10.1038/s41588-020-00762-2,10.1161/CIRCGEN.122.003730,https://doi.org/10.1038/s41467-023-43771-23,https://doi.org/10.1038/s41467-023-43771-8
RV_LV_ratio	8	LMF1	37	Yes	16:920814:T:C	16	920814	16:920814	16:970814	T	C	0.384766	0.0343368	0.00611459	1.96e-08	Single-trait	16:1067895,16:988070,16:1017895:T:C,16:942961:T:G,16:851373:GGGG:GGG,16:938070:T:A,16:901373,16:992961,16:954834:T:C,16:1004834	16:938070:T:A,16:954834:T:C,16:951372,16:942961:T:G	LMF1,SOX8	LVESV Indexed,Asc Aorta Diam Indexed,lvef,lvesvi,Left ventricular end diastolic mass end diastolic volume ratio	www.ncbi.nlm.nih.gov/pubmed/37126556,10.1038/s41467-020-15823-7,10.1038/s41588-022-01090-3
LVEDV_BSA	6	C1orf86	1	Yes	1:2212668:A:G	1	2212668	1:2212668	1:2144107	A	G	0.137632	-0.0612113	0.00886891	5.14e-12	Multi-trait	1:2281229:A:G,1:2212668,1:2144107,1:2212668:A:G	1:2144107,1:2212668:A:G	C1orf86	lvef,Left ventricular end diastolic mass end diastolic volume ratio	www.ncbi.nlm.nih.gov/pubmed/37126556,10.1038/s41467-020-15823-7
LVEDV_BSA	3	RNF207	72	Yes	1:6203732:A:G	1	6203732	1:6203732	1:6263792	A	G	0.397923	0.0336049	0.00611597	3.92e-08	Multi-trait	1:6248182,1:6212077:A:G,1:6188122:C:T,1:6272137	1:6212077:A:G,1:6188122:C:T	RPL22,RNF207	lvesvi,lvesv	10.1038/s41467-020-15823-7
LVEDV_BSA	1	NOL9	185	Yes	1:6549265:GAACC:G	1	6549265	1:6549265	1:6609325	GAACC	G	0.116724	0.0499018	0.00914647	4.87e-08	Single-trait	1:6248182,1:6212077:A:G,1:6188122:C:T,1:6272137		RPL22,RNF207	lvesvi,lvesv	10.1038/s41467-020-15823-7
LVEDV_BSA	3	ZBTB17	3	Yes	1:15980927:A:G	1	15980927	1:15980927	1:16307422	A	G	0.325163	-0.0438914	0.0062709	2.57e-12	Single-trait	1:16031653:T:C,1:16340879,1:16018235:T:C,1:16143779,1:16344730,1:16011014:G:A,1:16021039,1:16021917,1:16014384:T:G,1:16039672,1:16337509,1:16021917:T:C,1:15817284:G:A,1:16348412,1:15694544:A:G,1:16013314:T:C,1:15695422:T:A,1:16339809,1:16021039:A:G,1:16347534,1:16353400,1:15713177:G:A,1:16011438:C:T,1:16026905:T:C,1:16337933,1:16358148	1:16021039:A:G,1:16031653:T:C,1:16347534,1:16014384:T:G,1:16021917:T:C,1:15817284:G:A,1:16018235:T:C,1:16348412,1:16013314:T:C,1:16011438:C:T,1:16026905:T:C,1:16366167,1:16011014:G:A	CLCNKA,SPEN,HSPB7,C1orf64	LVESV Indexed,LVESV,lvesv,lvedvi,RVEF,lvef,lvesvi,LVEF,RVESV Indexed	www.ncbi.nlm.nih.gov/pubmed/33495596,www.ncbi.nlm.nih.gov/pubmed/35278270,www.ncbi.nlm.nih.gov/pubmed/37126556,10.1038/s41467-020-15823-7,10.1038/s41588-022-01090-3,10.1038/s41588-022-01083-2,10.1038/s41588-020-00762-2
LVEDV_BSA	3	ZBTB17	3	Yes	1:15987293:C:T	1	15987293	1:15987293	1:16313788	C	T	0.319253	-0.0603945	0.00629386	8.33e-22	Multi-trait	1:16031653:T:C,1:16340879,1:16018235:T:C,1:16143779,1:16344730,1:16011014:G:A,1:16021039,1:16021917,1:16014384:T:G,1:16039672,1:16337509,1:16021917:T:C,1:15817284:G:A,1:16348412,1:15694544:A:G,1:16013314:T:C,1:15695422:T:A,1:16339809,1:16021039:A:G,1:16347534,1:16353400,1:15713177:G:A,1:16011438:C:T,1:16026905:T:C,1:16337933,1:16358148	1:16021039:A:G,1:16031653:T:C,1:16347534,1:16014384:T:G,1:16021917:T:C,1:15817284:G:A,1:16018235:T:C,1:16348412,1:16013314:T:C,1:16011438:C:T,1:16026905:T:C,1:16366167,1:16011014:G:A	CLCNKA,SPEN,HSPB7,C1orf64	LVESV Indexed,LVESV,lvesv,lvedvi,RVEF,lvef,lvesvi,LVEF,RVESV Indexed	www.ncbi.nlm.nih.gov/pubmed/33495596,www.ncbi.nlm.nih.gov/pubmed/35278270,www.ncbi.nlm.nih.gov/pubmed/37126556,10.1038/s41467-020-15823-7,10.1038/s41588-022-01090-3,10.1038/s41588-022-01083-2,10.1038/s41588-020-00762-2
LVEDV_BSA	3	NOS1AP	46	Yes	1:162131308:T:C	1	162131308	1:162131308	1:162101098	T	C	0.372074	0.0347336	0.00615319	1.65e-08	Multi-trait	1:162030688,1:162060898:C:G	1:162060898:C:G	NOS1AP	PC10	Unpublished
LVEDV_BSA	9	OBSCN	5	Yes	1:228338964:T:C	1	228338964	1:228338964	1:228526665	T	C	0.476383	-0.0340185	0.00589403	7.85e-09	Multi-trait	1:228425947:T:G,1:228369087,1:228363787:G:A,1:228181386:C:T,1:228425947,1:228551488,1:228369087:C:T,1:228238246:T:G,1:228556788,1:228613648	1:228425947:T:G,1:228363787:G:A,1:228369087:C:T,1:228613648,1:228556788	OBSCN	Right ventricular end systolic volume,RVEF,RVEDV,Right ventricular ejection fraction,RVESV Indexed	10.1038/s41588-022-01083-2,www.ncbi.nlm.nih.gov/pubmed/37126556,10.1038/s41588-022-01090-3
LVEDV_BSA	2	DYSF	187	Yes	2:71449236:C:A	2	71449236	2:71449236	2:71676366	C	A	0.425073	-0.0343389	0.00598886	9.82e-09	Multi-trait	2:71434725:C:CA,2:71307031:G:C,2:71302201:C:T,2:71529331,2:71661855,2:71534161	2:71434725:C:CA,2:71307031:G:C,2:71302201:C:T	ZNF638	LVEDV Indexed,LVEDV,lvedv	10.1038/s41467-020-15823-7,10.1038/s41588-022-01090-3
LVEDV_BSA	2	DYSF	187	Yes	2:71451390:T:G	2	71451390	2:71451390	2:71678520	T	G	0.421625	-0.033954	0.00598669	1.41e-08	Single-trait	2:71434725:C:CA,2:71307031:G:C,2:71302201:C:T,2:71529331,2:71661855,2:71534161	2:71434725:C:CA,2:71307031:G:C,2:71302201:C:T	ZNF638	LVEDV Indexed,LVEDV,lvedv	10.1038/s41467-020-15823-7,10.1038/s41588-022-01090-3
LVEDV_BSA	12	TTN	7	Yes	2:178758123:C:T	2	178758123	2:178758123	2:179622850	C	T	0.0387713	-0.14699	0.015223	4.65e-22	Multi-trait	2:178515369:A:G,2:178580212:C:T,2:178888518:C:T,2:178931994:C:G,2:178497940:GT:G,2:178976191,2:178625751,2:178516596:T:G,2:178693639,2:178767406,2:178693555:T:A,2:178805204:C:T,2:178784734:G:A,2:178906271,2:178758123:C:T,2:178649706:T:C,2:178894707,2:178693639:T:C,2:178666351:A:AATGT,2:178649706,2:178805204,2:178976191:C:A,2:178516988,2:178525015,2:178861398:G:A,2:178934849:T:C,2:178860510:G:T,2:…	2:179558366,2:178515369:A:G,2:178580212:C:T,2:179632133,2:179669931,2:178516596:T:G,2:179381715,2:178693555:T:A,2:178805204:C:T,2:179514433,2:178758123:C:T,2:178649706:T:C,2:179490478,2:178693639:T:C,2:178666351:A:AATGT,2:179389742,2:178861398:G:A,2:178625751:T:C,2:178879932:CAG:C,2:178807687:C:T,2:178888822:G:A	PLEKHA3,SESTD1,TTN,CCDC141	LVESV Indexed,LVMi,RA Max,Left ventricular end diastolic mass,LVEF,Shortaxis_length,RVSV Indexed,PC1,RVEDV/LVEDV Ratio,Right ventricular end diastolic volume,Left ventricular end-systolic volume,descending aorta diameter,RA FAC,RVESV Indexed,LVESV,svi,RVSV,RA Max Indexed,lvedvi,LVEDV Indexed,RA Min Indexed,LVED_shapePC08,Right ventricular stroke volume,Total LVM,LEVDV,Fractal dimension,lapef,Mitr…	10.1101/2022.07.20.22277861,10.1038/s41586-020-2635-8,10.1093/ehjdh/ztae060,https://doi.org/10.1038/s42256-024-00801-1,www.ncbi.nlm.nih.gov/pubmed/33495596,Unpublished,www.ncbi.nlm.nih.gov/pubmed/37126556,www.ncbi.nlm.nih.gov/pubmed/35278270,10.1038/s41467-020-15823-7,10.1038/s41588-022-01090-3,10.1038/s41588-022-01083-2,10.1172/jci.insight.146580,10.1038/s41588-021-00962-4,10.1038/s41588-020-007…
LVEDV_BSA	9	CCDC141	7	Yes	2:178848602:C:G	2	178848602	2:178848602	2:179713329	C	G	0.0475179	-0.14228	0.0138333	8.21e-25	Single-trait	2:178515369:A:G,2:178580212:C:T,2:178888518:C:T,2:178931994:C:G,2:178497940:GT:G,2:178976191,2:178625751,2:178516596:T:G,2:178693639,2:178767406,2:178693555:T:A,2:178805204:C:T,2:178784734:G:A,2:178906271,2:178758123:C:T,2:178649706:T:C,2:178894707,2:178693639:T:C,2:178666351:A:AATGT,2:178649706,2:178805204,2:178976191:C:A,2:178516988,2:178525015,2:178861398:G:A,2:178934849:T:C,2:178860510:G:T,2:…	2:179558366,2:178515369:A:G,2:178580212:C:T,2:179632133,2:179669931,2:178516596:T:G,2:179381715,2:178693555:T:A,2:178805204:C:T,2:179514433,2:178758123:C:T,2:178649706:T:C,2:179490478,2:178693639:T:C,2:178666351:A:AATGT,2:179389742,2:178861398:G:A,2:178625751:T:C,2:178879932:CAG:C,2:178807687:C:T,2:178888822:G:A	PLEKHA3,SESTD1,TTN,CCDC141	LVESV Indexed,LVMi,RA Max,Left ventricular end diastolic mass,LVEF,Shortaxis_length,RVSV Indexed,PC1,RVEDV/LVEDV Ratio,Right ventricular end diastolic volume,Left ventricular end-systolic volume,descending aorta diameter,RA FAC,RVESV Indexed,LVESV,svi,RVSV,RA Max Indexed,lvedvi,LVEDV Indexed,RA Min Indexed,LVED_shapePC08,Right ventricular stroke volume,Total LVM,LEVDV,Fractal dimension,lapef,Mitr…	10.1101/2022.07.20.22277861,10.1038/s41586-020-2635-8,10.1093/ehjdh/ztae060,https://doi.org/10.1038/s42256-024-00801-1,www.ncbi.nlm.nih.gov/pubmed/33495596,Unpublished,www.ncbi.nlm.nih.gov/pubmed/37126556,www.ncbi.nlm.nih.gov/pubmed/35278270,10.1038/s41467-020-15823-7,10.1038/s41588-022-01090-3,10.1038/s41588-022-01083-2,10.1172/jci.insight.146580,10.1038/s41588-021-00962-4,10.1038/s41588-020-007…
LVEDV_BSA	6	SPATS2L	8	Yes	2:200330879:C:T	2	200330879	2:200330879	2:201195602	C	T	0.418431	-0.0406452	0.00599548	1.21e-11	Multi-trait	2:200333900:CATT:C	2:200333900:CATT:C	SPATS2L	lvesvi	10.1038/s41467-020-15823-7
LVEDV_BSA	6	SPATS2L	8	Yes	2:200351712:A:AT	2	200351712	2:200351712	2:201216435	A	AT	0.342041	-0.0376526	0.00624536	1.65e-09	Single-trait	2:200333900:CATT:C	2:200333900:CATT:C	SPATS2L	lvesvi	10.1038/s41467-020-15823-7
LVEDV_BSA	5	B3GNT7	9	Yes	2:231407789:A:G	2	231407789	2:231407789	2:232272500	A	G	0.247152	0.0415749	0.00683049	1.15e-09	Single-trait	2:231424120:TTTC:T	2:231424120:TTTC:T	B3GNT7	LVSV Indexed	10.1038/s41588-022-01090-3
LVEDV_BSA	17	LSM3	10	Yes	3:14234763:A:G	3	14234763	3:14234763	3:14276263	A	G	0.338902	-0.0542582	0.00624701	3.77e-18	Single-trait	3:14211549:T:C,3:14250179:T:C,3:14335444:A:C,3:14208679:T:A,3:14306081,3:14232951:G:A,3:14291679,3:14272766,3:14231914:G:C,3:14273414,3:14274451,3:14265282,3:14218917:G:A,3:14280450,3:14213183:TGTGTGTGTGTGT:TGTGTGTGTGT,3:14250179,3:14264581:T:C,3:14243162:A:G,3:14223782:G:A,3:14253049,3:14260417,3:14284662,3:14254683,3:14376944,3:14231266:G:C,3:14238950:C:A	3:14231914:G:C,3:14296437,3:14218917:G:A,3:14250179:T:C,3:14294549,3:14306782,3:14232951:G:A,3:14231266:G:C,3:14264581:T:C,3:14243162:A:G,3:14238950:C:A,3:14291679	LSM3,SLC6A6,SLC6A,XPC	LVESV Indexed,Right ventricular end systolic volume,lvedvi,RVEDV Indexed,RVEF,Left ventricular end-systolic volume,RVEDV,Right ventricular ejection fraction,LVEF,LVEDV,RVESV	www.ncbi.nlm.nih.gov/pubmed/37126556,www.ncbi.nlm.nih.gov/pubmed/35278270,10.1038/s41467-020-15823-7,10.1038/s41588-022-01090-3,10.1038/s41588-022-01083-2
LVEDV_BSA	17	LSM3	11	Yes	3:14249393:A:G	3	14249393	3:14249393	3:14290893	A	G	0.44454	-0.0520574	0.00596359	2.56e-18	Multi-trait	3:14211549:T:C,3:14250179:T:C,3:14335444:A:C,3:14208679:T:A,3:14306081,3:14232951:G:A,3:14291679,3:14272766,3:14231914:G:C,3:14273414,3:14274451,3:14265282,3:14218917:G:A,3:14280450,3:14213183:TGTGTGTGTGTGT:TGTGTGTGTGT,3:14250179,3:14264581:T:C,3:14243162:A:G,3:14223782:G:A,3:14253049,3:14260417,3:14284662,3:14254683,3:14376944,3:14231266:G:C,3:14238950:C:A	3:14231914:G:C,3:14296437,3:14218917:G:A,3:14250179:T:C,3:14294549,3:14306782,3:14232951:G:A,3:14231266:G:C,3:14264581:T:C,3:14243162:A:G,3:14291679	LSM3,SLC6A6,SLC6A,XPC	LVESV Indexed,Right ventricular end systolic volume,lvedvi,RVEDV Indexed,RVEF,Left ventricular end-systolic volume,RVEDV,Right ventricular ejection fraction,LVEF,LVEDV,RVESV	www.ncbi.nlm.nih.gov/pubmed/37126556,www.ncbi.nlm.nih.gov/pubmed/35278270,10.1038/s41467-020-15823-7,10.1038/s41588-022-01090-3,10.1038/s41588-022-01083-2
LVEDV_BSA	6	PDZRN3	48	Yes	3:73524206:C:T	3	73524206	3:73524206	3:73573357	C	T	0.337597	-0.034643	0.00627641	3.4e-08	Multi-trait	3:73505771:T:A,3:73554922	3:73505771:T:A		Fractal dimension	10.1038/s41586-020-2635-8
LVEDV_BSA	11	CMSS1	15	Yes	3:100109087:TA:T	3	100109087	3:100109087	3:99827931	TA	T	0.406482	-0.0357163	0.00603385	3.23e-09	Single-trait	3:100003720:G:C,3:100342296:A:C,3:99722564,3:100061140	3:100003720:G:C	FILIP1L	PA Root,Right ventricular end diastolic volume	www.ncbi.nlm.nih.gov/pubmed/37126556,10.1038/s41588-022-01090-3
LVEDV_BSA	11	CMSS1	15	Yes	3:100151455:G:A	3	100151455	3:100151455	3:99870299	G	A	0.379336	-0.0345347	0.0060645	1.24e-08	Multi-trait	3:100003720:G:C,3:100342296:A:C,3:99722564,3:100061140	3:99779984,3:100003720:G:C	FILIP1L	PA Root,Right ventricular end diastolic volume	www.ncbi.nlm.nih.gov/pubmed/37126556,10.1038/s41588-022-01090-3
LVEDV_BSA	3	KY	49	Yes	3:134704144:A:G	3	134704144	3:134704144	3:134422986	A	G	0.067036	-0.0716684	0.0117792	1.17e-09	Multi-trait	3:134725455:C:T,3:134736952:G:T,3:134455794,3:134444297	3:134725455:C:T,3:134736952:G:T	EPHB1	lvesv,RVESV	10.1038/s41467-020-15823-7,10.1038/s41588-022-01090-3
LVEDV_BSA	12	MLF1	16	Yes	3:158586811:A:AAATAT	3	158586811	3:158586811	3:158304600	A	AAATAT	0.494858	0.033983	0.0058968	8.27e-09	Single-trait	3:158621076:T:C,3:158569666:A:G,3:158580826,3:158580914,3:158528094:A:G,3:158568314:C:T,3:158863125:T:C,3:158338865,3:158286103,3:158287455,3:158245883,3:158863037:C:A	3:158569666:A:G,3:158528094:A:G,3:158568314:C:T,3:158298703,3:158056654,3:158298615	AK097794,RSRC1,MLF1	RVESV Indexed,Right ventricular end systolic volume,Right ventricular end diastolic volume,RVEDV,Right ventricular ejection fraction,PC4	Unpublished,10.1038/s41588-022-01083-2,www.ncbi.nlm.nih.gov/pubmed/37126556,10.1038/s41588-022-01090-3
LVEDV_BSA	12	MLF1	16	Yes	3:158589722:C:T	3	158589722	3:158589722	3:158307511	C	T	0.493911	0.0428126	0.00589654	3.85e-13	Multi-trait	3:158621076:T:C,3:158569666:A:G,3:158580826,3:158580914,3:158528094:A:G,3:158568314:C:T,3:158863125:T:C,3:158338865,3:158286103,3:158287455,3:158245883,3:158863037:C:A	3:158569666:A:G,3:158528094:A:G,3:158568314:C:T,3:158298703,3:158056654,3:158298615	AK097794,RSRC1,MLF1	RVESV Indexed,Right ventricular end systolic volume,Right ventricular end diastolic volume,RVEDV,Right ventricular ejection fraction,PC4	Unpublished,10.1038/s41588-022-01083-2,www.ncbi.nlm.nih.gov/pubmed/37126556,10.1038/s41588-022-01090-3
LVEDV_BSA	6	FNDC3B	17	Yes	3:172082466:A:G	3	172082466	3:172082466	3:171800256	A	G	0.404516	-0.0332879	0.00607476	4.26e-08	Multi-trait	3:172082466:A:G,3:171760427,3:172042637:T:C,3:171800256	3:172082466:A:G,3:172042637:T:C	FNDC3B	lvesvi,LVMWT	10.1161/CIRCGEN.122.003719,10.1038/s41467-020-15823-7
LVEDV_BSA	4	PROM1	50	Yes	4:16031325:T:C	4	16031325	4:16031325	4:16032948	T	C	0.220125	0.0412534	0.007142	7.64e-09	Multi-trait	4:16032966,4:16031343:C:A	4:16034589		LVEF	www.ncbi.nlm.nih.gov/pubmed/37126556
LVEDV_BSA	2	LOC101928505	188	Yes	5:57731815:A:G	5	57731815	5:57731815	5:57027642	A	G	0.208024	-0.0437328	0.00732467	2.36e-09	Multi-trait	5:57731815:A:G	5:57731815:A:G	ACTBL2	LVESV Indexed	10.1038/s41588-022-01090-3
LVEDV_BSA	4	DNAJC18	18	Yes	5:139426616:T:G	5	139426616	5:139426616	5:138762305	T	G	0.273712	0.0436368	0.00665278	5.41e-11	Multi-trait	5:139428118,5:139407567,5:139394348:T:C,5:139427640,5:139490602:C:A,5:139421136:A:G,5:139426616,5:139374341:G:A,5:139383136	5:138718825,5:139394348:T:C,5:138763807,5:139490602:C:A,5:138763329,5:139421136:A:G,5:139374341:G:A,5:138762305,5:138743256	PROB1,SLC23A1,TMEM173,DNAJC18	Right ventricular ejection fraction,RA Min,LVESV Indexed,Right ventricular end systolic volume,RVEF,Left ventricular end-systolic volume,lvef,LVEF	www.ncbi.nlm.nih.gov/pubmed/37126556,www.ncbi.nlm.nih.gov/pubmed/35278270,10.1038/s41467-020-15823-7,10.1038/s41588-022-01090-3,10.1038/s41588-022-01083-2
LVEDV_BSA	4	YIPF5	51	Yes	5:144113156:T:C	5	144113156	5:144113156	5:143492721	T	C	0.412249	0.0338768	0.00604006	2.04e-08	Multi-trait	5:144139803:T:G,5:144123442:G:A,5:144143846:T:A	5:144139803:T:G,5:144123442:G:A,5:144143846:T:A	YIPF5	RVESV/LVESV Ratio,LVEF,RVEF/LVEF Ratio	10.1038/s41588-022-01090-3
LVEDV_BSA	3	GMDS	171	Yes	6:1728292:A:T	6	1728292	6:1728292	6:1728526	A	T	0.270538	0.0366761	0.00671471	4.71e-08	Single-trait	6:1903777:GC:G,6:1904011,6:1987913,6:1987679:G:A		GMDS	LVED_shapePC11,PC4	Unpublished,https://doi.org/10.1038/s42256-024-00801-1
LVEDV_BSA	4	HCP5	19	Yes	6:31468092:C:T	6	31468092	6:31468092	6:31435869	C	T	0.137192	0.0504558	0.00858512	4.17e-09	Single-trait	6:31114163:T:C,6:31377236:A:T,6:31228278,6:31345013,6:31342849,6:31344516:T:C,6:31081940,6:31127493:T:C,6:31414940:A:T,6:31375072:A:G,6:31260501:G:A,6:31095270,6:31312293,6:31382717	6:31260501:G:A,6:31312790,6:31414940:A:T	HLA-B,MICA,PSORS1C1,HLA-DRB5	Right ventricular peak ejection rate,Fractal dimension,PC1,lvedv,Prox PA, Diastole,descending aorta diameter,Left ventricular end diastolic mass end diastolic volume ratio	10.1038/s41586-020-2635-8,Unpublished,www.ncbi.nlm.nih.gov/pubmed/37126556,10.1038/s41467-020-15823-7,10.1038/s41588-022-01090-3,10.1038/s41588-021-00962-4
LVEDV_BSA	12	VEGFA	20	Yes	6:43789126:A:C	6	43789126	6:43789126	6:43756863	A	C	0.269782	-0.0425646	0.00676301	3.1e-10	Single-trait	6:43756863,6:43759789,6:43789126:A:C,6:43792052:G:A	6:43789126:A:C,6:43792052:G:A	VEGFA	LVEDV Indexed,lvedv	10.1038/s41467-020-15823-7,10.1038/s41588-022-01090-3
LVEDV_BSA	13	SLC35F1	21	Yes	6:118333857:T:C	6	118333857	6:118333857	6:118655020	T	C	0.478461	0.0518119	0.00592274	2.17e-18	Single-trait	6:118332041:G:C,6:118333857:T:C,6:118458983:G:C,6:118363661,6:118236795:C:T,6:118557958,6:118358811:G:A,6:118042498:A:T,6:118555376:C:T,6:118702621,6:118690014,6:118382371:T:C,6:118680374,6:118333145:G:C,6:118559658,6:118025196:T:C,6:118346359:T:C,6:118578043,6:118256880:G:A,6:118381458:C:T,6:118653204,6:118346359,6:118679974,6:118654308,6:118238495:T:A,6:118655020,6:118672469:C:A,6:118667522,6:1…	6:118382371:T:C,6:118238495:T:A,6:118333857:T:C,6:118672469:C:A,6:118358811:G:A,6:118346359:T:C,6:118667522,6:118256880:G:A,6:118458983:G:C,6:118555376:C:T,6:118381458:C:T,6:118236795:C:T,6:118359211:C:T,6:118368851:A:C	PLN,SLC35F1	LVEDD,RA Min,LVSV,Sphericity_index,Fractal dimension,RVSV,Left ventricular end-diastolic volume,strainlong,LVEDV Indexed,RA Min Indexed,lvedv,Apex,LVEDV,Shortaxis_length,PC9,Left ventricular end diastolic mass end diastolic volume ratio	10.1101/2022.07.20.22277861,10.1038/s41586-020-2635-8,10.1093/ehjdh/ztae060,10.1001/jama.2009.978-a,Unpublished,www.ncbi.nlm.nih.gov/pubmed/37126556,10.1038/s41467-020-15823-7,10.1038/s41588-022-01090-3,10.1038/s41588-022-01083-2,10.1038/s41588-020-00762-2
LVEDV_BSA	10	IGFBP3	22	Yes	7:46584639:A:G	7	46584639	7:46584639	7:46624237	A	G	0.405169	-0.0399885	0.00605431	3.98e-11	Multi-trait	7:46597651:T:C,7:46620312,7:46580714:C:T,7:46637249,7:46569746:A:G,7:46609344	7:46597651:T:C,7:46580714:C:T,7:46569746:A:G	HMGN1P19,IGFBP3	Septal,LVEDV,LVM	10.1093/ehjdh/ztae060,https://doi.org/10.1038/s42256-024-00801-1,10.1038/s41588-022-01090-3
LVEDV_BSA	7	FLNC	23	Yes	7:128848680:G:A	7	128848680	7:128848680	7:128488734	G	A	0.0845169	-0.0677876	0.0105697	1.42e-10	Single-trait	7:128829863,7:128846309:C:T,7:129190022:T:C,7:128832927:A:G,7:128454537,7:128472981,7:128486363,7:128472138,7:128814483:C:A,7:128832084:G:A	7:128846309:C:T,7:128832927:A:G,7:128814483:C:A,7:128469917,7:128832084:G:A	CCDC136,FLNC	LVESV Indexed,LVESV,Left ventricular end-systolic volume,lvef,LVEF	www.ncbi.nlm.nih.gov/pubmed/37126556,10.1038/s41467-020-15823-7,10.1038/s41588-022-01090-3
LVEDV_BSA	7	FLNC	23	Yes	7:128858737:C:T	7	128858737	7:128858737	7:128498791	C	T	0.0983866	-0.0759534	0.0098742	1.45e-14	Multi-trait	7:128829863,7:128846309:C:T,7:129190022:T:C,7:128832927:A:G,7:128454537,7:128472981,7:128486363,7:128472138,7:128814483:C:A,7:128832084:G:A	7:128846309:C:T,7:128832927:A:G,7:128814483:C:A,7:128469917,7:128832084:G:A	CCDC136,FLNC	LVESV Indexed,LVESV,Left ventricular end-systolic volume,lvef,LVEF	www.ncbi.nlm.nih.gov/pubmed/37126556,10.1038/s41467-020-15823-7,10.1038/s41588-022-01090-3
LVEDV_BSA	8	DEFB136	25	Yes	8:11941639:A:G	8	11941639	8:11941639	8:11799148	A	G	0.409029	-0.0404989	0.00601363	1.64e-11	Multi-trait	8:11503752:C:G,8:11758992:T:C,8:11939921,8:11601509,8:11471739:C:T,8:11744000:G:C,8:11937453:T:C,8:11794962,8:11781668,8:11824758:C:T,8:11682267,8:11731524:G:A,8:11924159:C:T,8:12082412:A:C,8:11589033,8:11786925,8:11616501,8:11929416:C:T	8:11503752:C:G,8:11459018,8:11937453:T:C,8:11824758:C:T,8:11797430,8:11731524:G:A,8:11924159:C:T,8:10998630,8:10248962,8:10842659,8:11929416:C:T	DEFB136,FDFT1,BLK,FAM167A,GATA4	Asc Aorta Diam Indexed,Fractal dimension,PA Root Indexed,RVEF,lvef,LVEF,RA FAC,RVESV,straincirc	10.1038/s41586-020-2635-8,www.ncbi.nlm.nih.gov/pubmed/35278270,www.ncbi.nlm.nih.gov/pubmed/37126556,10.1038/s41467-020-15823-7,10.1038/s41588-022-01090-3,10.1038/s41588-020-00762-2
LVEDV_BSA	10	MIR4662B	26	Yes	8:124847608:G:A	8	124847608	8:124847608	8:125859850	G	A	0.311372	-0.0425141	0.00638752	2.82e-11	Single-trait	8:124849132:C:T,8:124846279:G:A,8:124846297,8:124607159,8:124608614,8:124845117,8:124864202:A:G,8:124855592,8:124847608,8:124846296:GA:G,8:124847575:C:A,8:124847608:G:A,8:124845117:G:T	8:124849132:C:T,8:124846279:G:A,8:125867834,8:125859850,8:124864202:A:G,8:125857359,8:124846296:GA:G,8:124847575:C:A,8:124847608:G:A,8:124845117:G:T	MIR4662B,KLHL38,RN7SKP155,MTSS1	LVDD - diastolic internal dimension,LVEDD,Fractal dimension,DAdis,lvedvi,LVMVR,RVEF,Descending AoD,Asc Aorta Diam,Left ventricular regional wall thickness,Left ventricular end-systolic volume,Right ventricular ejection fraction,LVEF	10.1136/heartjnl-2021-BSCMR.9,10.1038/s41586-020-2635-8,https://doi.org/10.1038/s42256-024-00801-1,10.1172/JCI84840,www.ncbi.nlm.nih.gov/pubmed/37126556,www.ncbi.nlm.nih.gov/pubmed/35278270,10.1038/s41467-020-15823-7,10.1038/s41588-022-01090-3,10.1038/s41588-018-0047-6,10.1038/s41467-022-32219-x,10.1161/CIRCULATIONAHA.119.041161,https://doi.org/10.1038/s41467-023-43771-28
LVEDV_BSA	10	MIR4662B	26	Yes	8:124864202:A:G	8	124864202	8:124864202	8:125876444	A	G	0.281801	-0.0633681	0.0065538	4.09e-22	Multi-trait	8:124849132:C:T,8:124846279:G:A,8:124846297,8:124607159,8:124608614,8:124845117,8:124864202:A:G,8:124855592,8:124847608,8:124846296:GA:G,8:124847575:C:A,8:124847608:G:A,8:124845117:G:T	8:124849132:C:T,8:124846279:G:A,8:125867834,8:125859850,8:124864202:A:G,8:125857359,8:124846296:GA:G,8:124847575:C:A,8:124847608:G:A,8:124845117:G:T	MIR4662B,KLHL38,RN7SKP155,MTSS1	LVDD - diastolic internal dimension,LVEDD,Fractal dimension,DAdis,lvedvi,LVMVR,RVEF,Descending AoD,Asc Aorta Diam,Left ventricular regional wall thickness,Left ventricular end-systolic volume,Right ventricular ejection fraction,LVEF	10.1136/heartjnl-2021-BSCMR.9,10.1038/s41586-020-2635-8,https://doi.org/10.1038/s42256-024-00801-1,10.1172/JCI84840,www.ncbi.nlm.nih.gov/pubmed/37126556,www.ncbi.nlm.nih.gov/pubmed/35278270,10.1038/s41467-020-15823-7,10.1038/s41588-022-01090-3,10.1038/s41588-018-0047-6,10.1038/s41467-022-32219-x,10.1161/CIRCULATIONAHA.119.041161,https://doi.org/10.1038/s41467-023-43771-28
LVEDV_BSA	5	ABO	27	Yes	9:133278431:T:C	9	133278431	9:133278431	9:136153875	T	C	0.205876	-0.0452228	0.00725687	4.61e-10	Single-trait	9:133278724:C:T	9:133278724:C:T	SURF6	LVEDV Indexed	10.1038/s41588-022-01090-3
LVEDV_BSA	15	BAG3	29	Yes	10:119674163:C:T	10	119674163	10:119674163	10:121433675	C	T	0.216874	-0.0652362	0.00714719	7.01e-20	Single-trait	10:119656173,10:119659975:C:G,10:119552094:T:C,10:119665304,10:119656173:G:A,10:119919078,10:119667372,10:119548311,10:119610619:C:T,10:119619924:A:G,10:119670121:T:C,10:119588327:T:TTTTC	10:121678590,10:121415685,10:121426884,10:119659975:C:G,10:121424815,10:119656173:G:A,10:119610619:C:T,10:119619924:A:G,10:119670121:T:C	TIAL1,BAG3	Right ventricular end systolic volume,lvedvi,Mitral valve annulus size at left ventricular systole and diastole,PC1,LVEDV Indexed,RVEF,LVEF,LVEDV,Total LVM	10.1093/ehjdh/ztae060,Unpublished,www.ncbi.nlm.nih.gov/pubmed/37126556,www.ncbi.nlm.nih.gov/pubmed/35278270,10.1038/s41467-020-15823-7,10.1038/s41588-022-01090-3,10.1172/jci.insight.146583,www.ncbi.nlm.nih.gov/pubmed/32605384,10.1161/CIRCULATIONAHA.119.041161
LVEDV_BSA	15	BAG3	29	Yes	10:119678699:G:T	10	119678699	10:119678699	10:121438211	G	T	0.1312	-0.0834535	0.00876966	1.8e-21	Multi-trait	10:119656173,10:119659975:C:G,10:119552094:T:C,10:119665304,10:119656173:G:A,10:119919078,10:119667372,10:119548311,10:119610619:C:T,10:119619924:A:G,10:119670121:T:C,10:119588327:T:TTTTC	10:121415685,10:121426884,10:119659975:C:G,10:121424815,10:119656173:G:A,10:119670121:T:C	TIAL1,BAG3	Right ventricular end systolic volume,lvedvi,Mitral valve annulus size at left ventricular systole and diastole,PC1,LVEDV Indexed,RVEF,LVEF,LVEDV,Total LVM	10.1093/ehjdh/ztae060,Unpublished,www.ncbi.nlm.nih.gov/pubmed/37126556,www.ncbi.nlm.nih.gov/pubmed/35278270,10.1038/s41467-020-15823-7,10.1038/s41588-022-01090-3,10.1172/jci.insight.146583,www.ncbi.nlm.nih.gov/pubmed/32605384,10.1161/CIRCULATIONAHA.119.041161
LVEDV_BSA	9	LSP1	30	Yes	11:1871355:G:A	11	1871355	11:1871355	11:1892585	G	A	0.377006	0.0377058	0.00604232	4.37e-10	Single-trait	11:1881538:G:A,11:1902768	11:1881538:G:A	LSP1	Total LVM	10.1093/ehjdh/ztae060
LVEDV_BSA	5	SPON1	31	Yes	11:14050012:G:GCATCACT	11	14050012	11:14050012	11:14071559	G	GCATCACT	0.476159	-0.0337472	0.00594016	1.34e-08	Single-trait	11:14048480,11:14054400:A:G,11:14047024:T:C,11:13979568:C:G,11:14001115,11:14068571,11:14026933:C:T,11:14042845:A:G,11:14075947,11:14009254:T:A,11:14064392,11:14030801	11:14054400:A:G,11:14047024:T:C,11:14026933:C:T,11:14042845:A:G,11:14022662,11:14052348	RRAS2	LVESV Indexed,Right ventricular end systolic volume,LVESV,lvesv,Left ventricular end-systolic volume,lvesvi	www.ncbi.nlm.nih.gov/pubmed/37126556,10.1038/s41467-020-15823-7,10.1038/s41588-022-01090-3
LVEDV_BSA	5	SPON1	31	Yes	11:14056604:A:G	11	14056604	11:14056604	11:14078151	A	G	0.484336	-0.0405211	0.00592032	7.68e-12	Multi-trait	11:14048480,11:14054400:A:G,11:14047024:T:C,11:13979568:C:G,11:14001115,11:14068571,11:14026933:C:T,11:14042845:A:G,11:14075947,11:14009254:T:A,11:14064392,11:14030801	11:14054400:A:G,11:14047024:T:C,11:14026933:C:T,11:14042845:A:G,11:14022662,11:14052348	RRAS2	LVESV Indexed,Right ventricular end systolic volume,LVESV,lvesv,Left ventricular end-systolic volume,lvesvi	www.ncbi.nlm.nih.gov/pubmed/37126556,10.1038/s41467-020-15823-7,10.1038/s41588-022-01090-3
LVEDV_BSA	14	ATXN2	33	Yes	12:111472415:A:G	12	111472415	12:111472415	12:111910219	A	G	0.496061	0.0435896	0.00586525	1.07e-13	Multi-trait	12:111932800,12:111535554,12:111446804:T:C,12:111472415:A:G,12:111494996:C:T,12:111910219,12:111621753:C:T,12:111795214:T:C,12:111466567,12:111469627:A:AC,12:111884608,12:111634620:A:G,12:111427245:C:G,12:111132148:C:G,12:111397891:C:T,12:111097750:A:C,12:111569952:C:T,12:111865049,12:111907431,12:111028763:T:A,12:111535554:A:G,12:111569952,12:111835695	12:112906415,12:112273499,12:111446804:T:C,12:111472415:A:G,12:111904371,12:111494996:C:T,12:111621753:C:T,12:111795214:T:C,12:111973358,12:112379717:T:A,12:112468611:A:G,12:111469627:A:AC,12:111634620:A:G,12:111427245:C:G,12:111569952:C:T,12:112172910:G:A,12:112699767:A:G,12:112007756,12:111535554:A:G	ALDH2,ATXN2,SH2B3,BRAP	LVDD - diastolic internal dimension,Right ventricular peak ejection rate,Asc Aorta Diam Indexed,LVSV,RVSV,Right ventricular end systolic volume,RVEDV Indexed,LVEDV Indexed,LVEDV,Left ventricular stroke volume,sv,Right ventricular end diastolic volume,descending aorta diameter,RVESV Indexed	10.1172/JCI84840,www.ncbi.nlm.nih.gov/pubmed/37126556,10.1038/s41467-020-15823-7,10.1038/s41588-022-01090-3,10.1038/s41588-022-01083-2,10.1038/s41588-021-00962-4,10.1038/s41588-020-00762-2,10.1161/CIRCULATIONAHA.119.041161
LVEDV_BSA	14	ATXN2	33	Yes	12:111569952:C:T	12	111569952	12:111569952	12:112007756	C	T	0.483494	0.0477841	0.00585851	3.45e-16	Single-trait	12:111932800,12:111535554,12:112059557,12:111446804:T:C,12:111472415:A:G,12:111494996:C:T,12:111910219,12:111621753:C:T,12:111795214:T:C,12:111973358,12:111466567,12:111469627:A:AC,12:111884608,12:111634620:A:G,12:111427245:C:G,12:111132148:C:G,12:111397891:C:T,12:111097750:A:C,12:111569952:C:T,12:111865049,12:111907431,12:112030807:A:G,12:112007756,12:111535554:A:G,12:111569952,12:111835695	12:112906415,12:112273499,12:111446804:T:C,12:111472415:A:G,12:111904371,12:111494996:C:T,12:111621753:C:T,12:111795214:T:C,12:111973358,12:112379717:T:A,12:112468611:A:G,12:111469627:A:AC,12:111634620:A:G,12:111427245:C:G,12:111569952:C:T,12:112172910:G:A,12:112699767:A:G,12:112007756,12:111535554:A:G	ALDH2,ATXN2,SH2B3,BRAP	LVDD - diastolic internal dimension,Right ventricular peak ejection rate,Asc Aorta Diam Indexed,LVSV,RVSV,Right ventricular end systolic volume,RVEDV Indexed,LVEDV Indexed,LVEDV,Left ventricular stroke volume,sv,Right ventricular end diastolic volume,descending aorta diameter,RVESV Indexed	10.1172/JCI84840,www.ncbi.nlm.nih.gov/pubmed/37126556,10.1038/s41467-020-15823-7,10.1038/s41588-022-01090-3,10.1038/s41588-022-01083-2,10.1038/s41588-021-00962-4,10.1038/s41588-020-00762-2,10.1161/CIRCULATIONAHA.119.041161
LVEDV_BSA	8	TBX3	34	Yes	12:115118502:T:G	12	115118502	12:115118502	12:115556307	T	G	0.380139	-0.0384092	0.00609575	2.96e-10	Single-trait	12:115373279,12:114726219:G:A,12:114943266:T:C,12:114931233:C:G,12:115164024,12:114943935:G:A,12:115162091,12:114789046,12:115381071,12:115381740,12:114724286:GTGTGCCCC:G,12:114816548,12:114935474:T:C,12:115369038,12:114835428		TBX5,TBX3	RA Min,Fractal dimension,PA/Ao, Systole,RA Max Indexed,RVESV/LVESV Ratio,RA Min Indexed,LVED_shapePC01,PA/Ao, Diastole,LVM	10.1038/s41586-020-2635-8,https://doi.org/10.1038/s42256-024-00801-1,10.1038/s41588-022-01090-3
LVEDV_BSA	5	PXN	56	Yes	12:120230731:G:A	12	120230731	12:120230731	12:120668534	G	A	0.0242296	0.107517	0.0191544	1.99e-08	Multi-trait	12:120230731:G:A,12:120668534	12:120230731:G:A	PXN	LVESV Indexed	10.1038/s41588-022-01090-3
LVEDV_BSA	7	ARHGEF40	70	Yes	14:21074607:A:G	14	21074607	14:21074607	14:21542766	A	G	0.168834	-0.0432211	0.00782026	3.26e-08	Single-trait	14:21074607:A:G,14:21542766	14:21074607:A:G	ARHGEF40	descending aorta diameter	10.1038/s41588-021-00962-4
LVEDV_BSA	10	MYH6	35	Yes	14:23392602:A:G	14	23392602	14:23392602	14:23861811	A	G	0.368439	-0.0412114	0.00606576	1.09e-11	Single-trait	14:23397504:A:G,14:23861811,14:23392602:A:G,14:23865885,14:23864804,14:23395595:T:C,14:23869029,14:23396676:G:A,14:23399820:A:G,14:23866713	14:23397504:A:G,14:23392602:A:G,14:23395595:T:C,14:23396676:G:A,14:23399820:A:G	MYH6	LVSV Indexed,svi,PC3,descending aorta diameter,RA FAC	Unpublished,10.1038/s41467-020-15823-7,10.1038/s41588-021-00962-4,10.1038/s41588-022-01090-3
LVEDV_BSA	2	HCN4	189	Yes	15:73398861:A:G	15	73398861	15:73398861	15:73691202	A	G	0.0255423	0.106595	0.0188194	1.48e-08	Single-trait	15:73681648,15:73389307:T:C		HCN4	LVSV Indexed	10.1038/s41588-022-01090-3
LVEDV_BSA	5	ALPK3	84	Yes	15:84814418:C:A	15	84814418	15:84814418	15:85357649	C	A	0.266124	0.0384754	0.00663875	6.81e-09	Multi-trait	15:84779989:G:T,15:84840409:G:A,15:84805730:TTTTG:T,15:84818413:A:G,15:84814418:C:A,15:84764910:G:T,15:84860265,15:84860265:G:A,15:84814418,15:85308141,15:85314397,15:84806000:T:C,15:84836313,15:84771166:G:C	15:84779989:G:T,15:85403496,15:84840409:G:A,15:84805730:TTTTG:T,15:85379544,15:84764910:G:T,15:84818413:A:G,15:84814418:C:A,15:85357649,15:84860265:G:A,15:84806000:T:C,15:84771166:G:C	ALPK3,ZNF592	LVconc,Left ventricular regional wall thickness,Left ventricular end-systolic volume,lvef,LVEF,lvesvi,Left ventricular end diastolic mass end diastolic volume ratio,LVMWT	https://doi.org/10.1038/s41467-023-43771-64,https://doi.org/10.1038/s41467-023-43771-40,www.ncbi.nlm.nih.gov/pubmed/37126556,10.1038/s41467-020-15823-7,10.1038/s41588-022-01090-3,https://doi.org/10.1038/s41467-023-43771-76,10.1038/s41588-020-00762-2,10.1161/CIRCGEN.122.003730,https://doi.org/10.1038/s41467-023-43771-23,https://doi.org/10.1038/s41467-023-43771-8
LVEDV_BSA	8	LMF1	37	Yes	16:937520:C:T	16	937520	16:937520	16:987520	C	T	0.388269	-0.0457509	0.00608712	5.65e-14	Multi-trait	16:1067895,16:988070,16:1017895:T:C,16:942961:T:G,16:851373:GGGG:GGG,16:938070:T:A,16:901373,16:992961,16:954834:T:C,16:1004834	16:938070:T:A,16:954834:T:C,16:951372,16:942961:T:G	LMF1,SOX8	LVESV Indexed,Asc Aorta Diam Indexed,lvef,lvesvi,Left ventricular end diastolic mass end diastolic volume ratio	www.ncbi.nlm.nih.gov/pubmed/37126556,10.1038/s41467-020-15823-7,10.1038/s41588-022-01090-3
LVEDV_BSA	4	SRL	190	Yes	16:4231390:T:G	16	4231390	16:4231390	16:4281391	T	G	0.222557	0.0388628	0.0070793	4.03e-08	Single-trait	16:4231390:T:G,16:4242001:C:A,16:4281391,16:4292002	16:4231390:T:G,16:4242001:C:A	SRL	LVEDV,Descending AoD	10.1136/heartjnl-2021-BSCMR.9,10.1038/s41588-022-01090-3
LVEDV_BSA	1	AKTIP	164	Yes	16:53504245:A:G	16	53504245	16:53504245	16:53538157	A	G	0.312614	0.0349873	0.00638461	4.25e-08	Single-trait	16:53408694:G:A,16:53442606	16:53408694:G:A	RBL2	RVESV	10.1038/s41588-022-01083-2
LVEDV_BSA	4	MYO1C	39	Yes	17:1469676:G:A	17	1469676	17:1469676	17:1372970	G	A	0.109876	-0.0550285	0.00944101	5.59e-09	Multi-trait	17:1470901,17:1399178,17:1306165,17:1392798:C:G,17:1567607:G:A,17:1470901:G:A,17:1296092,17:1402871:C:T,17:1495884:G:A,17:1372970,17:1374195,17:1469676:G:A	17:1392798:C:G,17:1470901:G:A,17:1402871:C:T,17:1302472,17:1469676:G:A	YWHAE,MYO1C	LVconc,LVESV Indexed,lvedvi,Left ventricular end-systolic volume,lvesvi,LVEF,Left ventricular end diastolic mass end diastolic volume ratio	10.1038/s41467-020-15823-7,www.ncbi.nlm.nih.gov/pubmed/37126556,10.1038/s41588-020-00762-2,10.1038/s41588-022-01090-3
LVEDV_BSA	5	RPRML	40	Yes	17:47014404:A:G	17	47014404	17:47014404	17:45091770	A	G	0.133607	0.0517827	0.00864021	2.06e-09	Single-trait	17:46935905,17:47203436:T:G,17:46927729:C:T,17:46935905:T:C,17:47512903:A:G,17:46785247:A:G,17:47166708:T:C,17:47019591:G:C,17:46715917,17:47014404:A:G,17:47060667:A:G,17:46969002:C:A,17:47051396:T:C	17:47203436:T:G,17:46927729:C:T,17:46935905:T:C,17:47019591:G:C,17:47166708:T:C,17:45013271,17:47014404:A:G,17:47060667:A:G,17:46969002:C:A,17:47051396:T:C	CDC27,GOSR2,MYL4,WNT3	Fractal dimension,Prox PA, Diastole Indexed,RA Max Indexed,Prox PA, Systole Indexed,Mitral valve annulus size at left ventricular systole and diastole,PC2,PC1,Prox PA, Diastole,Right ventricular end diastolic volume,RVEDV,Left ventricular end diastolic mass end diastolic volume ratio,Total LVM	10.1172/jci.insight.146584,10.1038/s41586-020-2635-8,10.1093/ehjdh/ztae060,Unpublished,www.ncbi.nlm.nih.gov/pubmed/37126556,10.1038/s41588-022-01090-3,10.1038/s41588-022-01083-2
LVEDV_BSA	7	HLF	41	Yes	17:55297249:T:C	17	55297249	17:55297249	17:53374610	T	C	0.283452	-0.0440091	0.00655036	1.84e-11	Multi-trait	17:55289205:G:T,17:55297249:T:C,17:55286939:T:C	17:55289205:G:T,17:55297249:T:C,17:55286939:T:C	HLF	lvesvi,LVESV Indexed,LVMWT	10.1161/CIRCGEN.122.003732,10.1038/s41467-020-15823-7,10.1038/s41588-022-01090-3
LVEDV_BSA	4	PRKCA	58	Yes	17:66312355:T:C	17	66312355	17:66312355	17:64308473	T	C	0.422202	-0.0335355	0.00597147	1.95e-08	Multi-trait	17:66307675:C:T,17:66290376:A:G	17:66307675:C:T,17:66290376:A:G	PRKCA	lvesvi,LVESV Indexed	10.1038/s41467-020-15823-7,10.1038/s41588-022-01090-3
LVEDV_BSA	9	FHOD3	59	Yes	18:36639271:G:T	18	36639271	18:36639271	18:34219234	G	T	0.263682	-0.0417638	0.00669465	4.42e-10	Multi-trait	18:36604896:T:C,18:36664211:G:T,18:36639813,18:36673782:C:T	18:36604896:T:C,18:36664211:G:T,18:34219777,18:36673782:C:T	FHOD3	RVEF,lvef,RVESV,Right ventricular ejection fraction	10.1038/s41588-022-01083-2,www.ncbi.nlm.nih.gov/pubmed/37126556,10.1038/s41467-020-15823-7
LVEDV_BSA	4	NEDD4L	60	Yes	18:58289633:G:T	18	58289633	18:58289633	18:55956865	G	T	0.493265	-0.0380459	0.0059277	1.38e-10	Multi-trait	18:58289633,18:58270972,18:58289633:G:T	18:55938204,18:58289633:G:T,18:55956865	NEDD4L	Left ventricular end-systolic volume,lvesvi,LVEF	www.ncbi.nlm.nih.gov/pubmed/37126556,10.1038/s41467-020-15823-7
LVEDV_BSA	7	RSPH6A	43	Yes	19:45808819:G:A	19	45808819	19:45808819	19:46312077	G	A	0.346027	0.0350083	0.00615994	1.32e-08	Single-trait	19:46304400,19:45808162:C:T,19:45781076:T:G,19:45707107:T:G,19:45810500:G:C,19:46213416,19:45727528:C:T,19:46269076,19:45801142:G:A,19:45807637,19:45808819:G:A,19:45809087:C:T,19:45807637:A:C,19:45812551,19:45710158:A:G,19:46210365,19:45798198,19:45765818:G:A,19:46230786,19:45812551:A:G,19:45309293:A:G,19:46284334	19:45808819:G:A,19:45765818:G:A,19:45727528:C:T,19:46315809,19:45809087:C:T,19:45808162:C:T,19:45801142:G:A,19:45807637:A:C,19:45812551:A:G,19:45781076:T:G,19:45710158:A:G,19:45707107:T:G,19:46310895,19:45810500:G:C,19:46301456	FBXO46,RSPH6A,SIX5,DMPK	LVESV Indexed,LVESV,Right ventricular end systolic volume,ilamin,RA Max Indexed,LVEDV Indexed,RA Min Indexed,lvedv,Right ventricular end diastolic volume,Left ventricular end-systolic volume,laaef,descending aorta diameter,RVESV,RVESV Indexed	www.ncbi.nlm.nih.gov/pubmed/37126556,10.1038/s41467-020-15823-7,10.1038/s41588-022-01090-3,10.1038/s41588-022-01083-2,10.1038/s41588-021-00962-4,10.1093/eurheartj/ehab466
LVEDV_BSA	7	RSPH6A	43	Yes	19:45812551:A:G	19	45812551	19:45812551	19:46315809	A	G	0.356047	0.0407967	0.00613897	3.02e-11	Multi-trait	19:46304400,19:45808162:C:T,19:45781076:T:G,19:45707107:T:G,19:45810500:G:C,19:46312077,19:46213416,19:45727528:C:T,19:46269076,19:45801142:G:A,19:45807637,19:45808819:G:A,19:45809087:C:T,19:46312345,19:45807637:A:C,19:46310895,19:45812551,19:45710158:A:G,19:46210365,19:45798198,19:45765818:G:A,19:46230786,19:45812551:A:G,19:46311420,19:46284334	19:45808819:G:A,19:45765818:G:A,19:45727528:C:T,19:46315809,19:45809087:C:T,19:45808162:C:T,19:45801142:G:A,19:45807637:A:C,19:45812551:A:G,19:45781076:T:G,19:45710158:A:G,19:45707107:T:G,19:46310895,19:45810500:G:C,19:46301456	FBXO46,RSPH6A,SIX5,DMPK	LVESV Indexed,LVESV,Right ventricular end systolic volume,ilamin,RA Max Indexed,LVEDV Indexed,RA Min Indexed,lvedv,Right ventricular end diastolic volume,Left ventricular end-systolic volume,laaef,descending aorta diameter,RVESV,RVESV Indexed	www.ncbi.nlm.nih.gov/pubmed/37126556,10.1038/s41467-020-15823-7,10.1038/s41588-022-01090-3,10.1038/s41588-022-01083-2,10.1038/s41588-021-00962-4,10.1093/eurheartj/ehab466
LVEDV_BSA	7	GSTTP2	45	Yes	22:23812924:G:C	22	23812924	22:23812924	22:24155111	G	C	0.20385	0.0578937	0.0073874	4.62e-15	Single-trait	22:23827009:G:C,22:23819530,22:24161717,22:23477343:C:T,22:24178279,22:23836092,22:24169196,22:23839465:A:G,22:23493905:G:A,22:24159307,22:23819530:C:T,22:23836092:G:A,22:24181652,22:23817120:A:T	22:23827009:G:C,22:24161717,22:24178279,22:23839465:A:G,22:23819530:C:T,22:23836092:G:A,22:23817120:A:T	SMARCB1,DERL3	LVconc,LVEDD,LVESV Indexed,LVESV,LVMVR,Left ventricular regional wall thickness,lvef,lvesvi,LVEF	www.ncbi.nlm.nih.gov/pubmed/37126556,www.ncbi.nlm.nih.gov/pubmed/35278270,10.1038/s41467-020-15823-7,10.1038/s41588-022-01090-3,10.1038/s41588-018-0047-6,10.1038/s41588-020-00762-2,https://doi.org/10.1038/s41467-023-43771-45,10.1161/CIRCULATIONAHA.119.041161
LVEDV_BSA	4	DERL3	45	Yes	22:23836092:G:A	22	23836092	22:23836092	22:24178279	G	A	0.199694	0.070196	0.00744277	4.05e-21	Multi-trait	22:23827009:G:C,22:23819530,22:24161717,22:23477343:C:T,22:24178279,22:23836092,22:24169196,22:23839465:A:G,22:23493905:G:A,22:24159307,22:23819530:C:T,22:23836092:G:A,22:24181652,22:23817120:A:T	22:23827009:G:C,22:24161717,22:24178279,22:23839465:A:G,22:23819530:C:T,22:23836092:G:A,22:23817120:A:T	SMARCB1,DERL3	LVconc,LVEDD,LVESV Indexed,LVESV,LVMVR,Left ventricular regional wall thickness,lvef,lvesvi,LVEF	www.ncbi.nlm.nih.gov/pubmed/37126556,www.ncbi.nlm.nih.gov/pubmed/35278270,10.1038/s41467-020-15823-7,10.1038/s41588-022-01090-3,10.1038/s41588-018-0047-6,10.1038/s41588-020-00762-2,https://doi.org/10.1038/s41467-023-43771-45,10.1161/CIRCULATIONAHA.119.041161
LVESV_BSA	6	C1orf86	1	Yes	1:2212668:A:G	1	2212668	1:2212668	1:2144107	A	G	0.137632	-0.0625851	0.00885145	1.54e-12	Single-trait	1:2281229:A:G,1:2212668,1:2144107,1:2212668:A:G	1:2144107,1:2212668:A:G	C1orf86	lvef,Left ventricular end diastolic mass end diastolic volume ratio	www.ncbi.nlm.nih.gov/pubmed/37126556,10.1038/s41467-020-15823-7
LVESV_BSA	3	RNF207	72	Yes	1:6203732:A:G	1	6203732	1:6203732	1:6263792	A	G	0.397923	0.034976	0.00610383	1e-08	Single-trait	1:6248182,1:6212077:A:G,1:6188122:C:T,1:6272137	1:6212077:A:G,1:6188122:C:T	RPL22,RNF207	lvesvi,lvesv	10.1038/s41467-020-15823-7
LVESV_BSA	3	C1orf64	3	Yes	1:15993462:C:T	1	15993462	1:15993462	1:16319957	C	T	0.3291	-0.0495794	0.00609775	4.27e-16	Multi-trait	1:16031653:T:C,1:16340879,1:16018235:T:C,1:16143779,1:16344730,1:16011014:G:A,1:16021039,1:16021917,1:16014384:T:G,1:16039672,1:16337509,1:16021917:T:C,1:15817284:G:A,1:16348412,1:15694544:A:G,1:16013314:T:C,1:15695422:T:A,1:16339809,1:16021039:A:G,1:16347534,1:16353400,1:15713177:G:A,1:16011438:C:T,1:16026905:T:C,1:16337933,1:16358148	1:16021039:A:G,1:16031653:T:C,1:16347534,1:16014384:T:G,1:16021917:T:C,1:15817284:G:A,1:16018235:T:C,1:16348412,1:16013314:T:C,1:16011438:C:T,1:16026905:T:C,1:16366167,1:16011014:G:A	CLCNKA,SPEN,HSPB7,C1orf64	LVESV Indexed,LVESV,lvesv,lvedvi,RVEF,lvef,lvesvi,LVEF,RVESV Indexed	www.ncbi.nlm.nih.gov/pubmed/33495596,www.ncbi.nlm.nih.gov/pubmed/35278270,www.ncbi.nlm.nih.gov/pubmed/37126556,10.1038/s41467-020-15823-7,10.1038/s41588-022-01090-3,10.1038/s41588-022-01083-2,10.1038/s41588-020-00762-2
LVESV_BSA	4	HSPB7	3	Yes	1:16011979:T:C	1	16011979	1:16011979	1:16338474	T	C	0.327717	0.0670403	0.00624013	6.37e-27	Single-trait	1:16031653:T:C,1:16340879,1:16018235:T:C,1:16143779,1:16344730,1:16011014:G:A,1:16021039,1:16021917,1:16014384:T:G,1:16039672,1:16337509,1:16021917:T:C,1:15817284:G:A,1:16348412,1:15694544:A:G,1:16013314:T:C,1:15695422:T:A,1:16339809,1:16021039:A:G,1:16347534,1:16353400,1:15713177:G:A,1:16011438:C:T,1:16026905:T:C,1:16337933,1:16358148	1:16021039:A:G,1:16031653:T:C,1:16347534,1:16014384:T:G,1:16021917:T:C,1:15817284:G:A,1:16018235:T:C,1:16348412,1:16013314:T:C,1:16011438:C:T,1:16026905:T:C,1:16366167,1:16011014:G:A	CLCNKA,SPEN,HSPB7,C1orf64	LVESV Indexed,LVESV,lvesv,lvedvi,RVEF,lvef,lvesvi,LVEF,RVESV Indexed	www.ncbi.nlm.nih.gov/pubmed/33495596,www.ncbi.nlm.nih.gov/pubmed/35278270,www.ncbi.nlm.nih.gov/pubmed/37126556,10.1038/s41467-020-15823-7,10.1038/s41588-022-01090-3,10.1038/s41588-022-01083-2,10.1038/s41588-020-00762-2
LVESV_BSA	3	NOS1AP	46	Yes	1:162131308:T:C	1	162131308	1:162131308	1:162101098	T	C	0.372074	0.0357315	0.00614094	5.94e-09	Single-trait	1:162030688,1:162060898:C:G	1:162060898:C:G	NOS1AP	PC10	Unpublished
LVESV_BSA	9	OBSCN	5	Yes	1:228338964:T:C	1	228338964	1:228338964	1:228526665	T	C	0.476383	-0.0343083	0.00588227	5.46e-09	Single-trait	1:228425947:T:G,1:228369087,1:228363787:G:A,1:228181386:C:T,1:228425947,1:228551488,1:228369087:C:T,1:228238246:T:G,1:228556788,1:228613648	1:228425947:T:G,1:228363787:G:A,1:228369087:C:T,1:228613648,1:228556788	OBSCN	Right ventricular end systolic volume,RVEF,RVEDV,Right ventricular ejection fraction,RVESV Indexed	10.1038/s41588-022-01083-2,www.ncbi.nlm.nih.gov/pubmed/37126556,10.1038/s41588-022-01090-3
LVESV_BSA	2	DYSF	187	Yes	2:71449236:C:A	2	71449236	2:71449236	2:71676366	C	A	0.425073	-0.0335531	0.00597749	1.99e-08	Single-trait	2:71434725:C:CA,2:71307031:G:C,2:71302201:C:T,2:71529331,2:71661855,2:71534161	2:71434725:C:CA,2:71307031:G:C,2:71302201:C:T	ZNF638	LVEDV Indexed,LVEDV,lvedv	10.1038/s41467-020-15823-7,10.1038/s41588-022-01090-3
LVESV_BSA	2	DYSF	187	Yes	2:71451390:T:G	2	71451390	2:71451390	2:71678520	T	G	0.421625	-0.0344183	0.00585275	4.09e-09	Multi-trait	2:71434725:C:CA,2:71307031:G:C,2:71302201:C:T,2:71529331,2:71661855,2:71534161	2:71434725:C:CA,2:71307031:G:C,2:71302201:C:T	ZNF638	LVEDV Indexed,LVEDV,lvedv	10.1038/s41467-020-15823-7,10.1038/s41588-022-01090-3
LVESV_BSA	12	TTN	6	Yes	2:178693555:T:A	2	178693555	2:178693555	2:179558282	T	A	0.189352	-0.0928489	0.00747401	1.96e-35	Single-trait	2:178515369:A:G,2:178580212:C:T,2:178888518:C:T,2:178931994:C:G,2:178497940:GT:G,2:178976191,2:178625751,2:178516596:T:G,2:178693639,2:178767406,2:178693555:T:A,2:178805204:C:T,2:178784734:G:A,2:178906271,2:178758123:C:T,2:178649706:T:C,2:178894707,2:178693639:T:C,2:178666351:A:AATGT,2:178649706,2:178805204,2:178976191:C:A,2:178516988,2:178525015,2:178861398:G:A,2:178934849:T:C,2:178860510:G:T,2:…	2:179558366,2:178515369:A:G,2:178580212:C:T,2:179632133,2:179669931,2:178516596:T:G,2:179381715,2:178693555:T:A,2:178805204:C:T,2:179514433,2:178758123:C:T,2:178649706:T:C,2:179490478,2:178693639:T:C,2:178666351:A:AATGT,2:179389742,2:178861398:G:A,2:178625751:T:C,2:178807687:C:T	PLEKHA3,TTN,CCDC141	LVESV Indexed,LVMi,RA Max,Left ventricular end diastolic mass,LVEF,Shortaxis_length,RVSV Indexed,PC1,RVEDV/LVEDV Ratio,Right ventricular end diastolic volume,Left ventricular end-systolic volume,descending aorta diameter,RA FAC,RVESV Indexed,LVESV,svi,RVSV,RA Max Indexed,lvedvi,LVEDV Indexed,RA Min Indexed,LVED_shapePC08,Right ventricular stroke volume,Total LVM,LEVDV,Fractal dimension,lapef,Mitr…	10.1101/2022.07.20.22277861,10.1038/s41586-020-2635-8,10.1093/ehjdh/ztae060,https://doi.org/10.1038/s42256-024-00801-1,www.ncbi.nlm.nih.gov/pubmed/33495596,Unpublished,www.ncbi.nlm.nih.gov/pubmed/37126556,www.ncbi.nlm.nih.gov/pubmed/35278270,10.1038/s41467-020-15823-7,10.1038/s41588-022-01090-3,10.1038/s41588-022-01083-2,10.1172/jci.insight.146580,10.1038/s41588-021-00962-4,10.1038/s41588-020-007…
LVESV_BSA	9	CCDC141	92	Yes	2:178916128:C:A	2	178916128	2:178916128	2:179780855	C	A	0.369739	0.0484363	0.00595071	3.97e-16	Multi-trait	2:178515369:A:G,2:178580212:C:T,2:179362667,2:178888518:C:T,2:178931994:C:G,2:178497940:GT:G,2:178976191,2:178625751,2:178516596:T:G,2:178693639,2:178767406,2:178693555:T:A,2:178805204:C:T,2:178784734:G:A,2:179380096,2:178906271,2:178758123:C:T,2:179381323,2:178649706:T:C,2:178894707,2:178693639:T:C,2:178666351:A:AATGT,2:178649706,2:178805204,2:178976191:C:A,2:178516988,2:178525015,2:178861398:G:…	2:179759434,2:178860510:G:T,2:178909546:G:A,2:179770998,2:178910425:T:C,2:178976191:C:A,2:178888518:C:T,2:178931994:C:G,2:179840918,2:178934849:T:C,2:178888822:G:A,2:178882341:C:T	PLEKHA3,SESTD1,TTN,CCDC141	LVESV Indexed,LVMi,RA Max,Left ventricular end diastolic mass,LVEF,Shortaxis_length,RVSV Indexed,PC1,RVEDV/LVEDV Ratio,Right ventricular end diastolic volume,Left ventricular end-systolic volume,descending aorta diameter,RA FAC,RVESV Indexed,LVESV,svi,RVSV,RA Max Indexed,lvedvi,LVEDV Indexed,RA Min Indexed,LVED_shapePC08,Right ventricular stroke volume,Total LVM,LEVDV,Fractal dimension,lapef,Mitr…	10.1101/2022.07.20.22277861,10.1038/s41586-020-2635-8,10.1093/ehjdh/ztae060,https://doi.org/10.1038/s42256-024-00801-1,www.ncbi.nlm.nih.gov/pubmed/33495596,Unpublished,www.ncbi.nlm.nih.gov/pubmed/37126556,www.ncbi.nlm.nih.gov/pubmed/35278270,10.1038/s41467-020-15823-7,10.1038/s41588-022-01090-3,10.1038/s41588-022-01083-2,10.1172/jci.insight.146580,10.1038/s41588-021-00962-4,10.1038/s41588-020-007…
LVESV_BSA	6	SPATS2L	8	Yes	2:200330879:C:T	2	200330879	2:200330879	2:201195602	C	T	0.418431	-0.040601	0.0059841	1.16e-11	Single-trait	2:200333900:CATT:C	2:200333900:CATT:C	SPATS2L	lvesvi	10.1038/s41467-020-15823-7
LVESV_BSA	1	ERBB4	191	Yes	2:212340323:A:G	2	212340323	2:212340323	2:213205047	A	G	0.287657	-0.0359907	0.00654033	3.74e-08	Single-trait	2:212340323:A:G,2:212346250:G:C	2:212340323:A:G,2:212346250:G:C	ERBB4	LVESV Indexed,Mitral valve annulus size at left ventricular systole and diastole	10.1172/jci.insight.146581,10.1038/s41588-022-01090-3
LVESV_BSA	17	LSM3	10	Yes	3:14231260:A:G	3	14231260	3:14231260	3:14272760	A	G	0.338894	-0.0643883	0.00623953	5.76e-25	Single-trait	3:14211549:T:C,3:14250179:T:C,3:14335444:A:C,3:14208679:T:A,3:14306081,3:14232951:G:A,3:14291679,3:14272766,3:14231914:G:C,3:14273414,3:14274451,3:14265282,3:14218917:G:A,3:14280450,3:14213183:TGTGTGTGTGTGT:TGTGTGTGTGT,3:14250179,3:14264581:T:C,3:14243162:A:G,3:14223782:G:A,3:14253049,3:14260417,3:14284662,3:14254683,3:14376944,3:14231266:G:C,3:14238950:C:A	3:14231914:G:C,3:14296437,3:14218917:G:A,3:14250179:T:C,3:14294549,3:14306782,3:14232951:G:A,3:14231266:G:C,3:14264581:T:C,3:14243162:A:G,3:14238950:C:A,3:14291679	LSM3,SLC6A6,SLC6A,XPC	LVESV Indexed,Right ventricular end systolic volume,lvedvi,RVEDV Indexed,RVEF,Left ventricular end-systolic volume,RVEDV,Right ventricular ejection fraction,LVEF,LVEDV,RVESV	www.ncbi.nlm.nih.gov/pubmed/37126556,www.ncbi.nlm.nih.gov/pubmed/35278270,10.1038/s41467-020-15823-7,10.1038/s41588-022-01090-3,10.1038/s41588-022-01083-2
LVESV_BSA	17	LSM3	11	Yes	3:14249393:A:G	3	14249393	3:14249393	3:14290893	A	G	0.444544	-0.0468819	0.00582456	8.35e-16	Multi-trait	3:14211549:T:C,3:14250179:T:C,3:14335444:A:C,3:14208679:T:A,3:14306081,3:14232951:G:A,3:14291679,3:14272766,3:14231914:G:C,3:14273414,3:14274451,3:14265282,3:14218917:G:A,3:14280450,3:14213183:TGTGTGTGTGTGT:TGTGTGTGTGT,3:14250179,3:14264581:T:C,3:14243162:A:G,3:14223782:G:A,3:14253049,3:14260417,3:14284662,3:14254683,3:14376944,3:14231266:G:C,3:14238950:C:A	3:14231914:G:C,3:14296437,3:14218917:G:A,3:14250179:T:C,3:14294549,3:14306782,3:14232951:G:A,3:14231266:G:C,3:14264581:T:C,3:14243162:A:G,3:14291679	LSM3,SLC6A6,SLC6A,XPC	LVESV Indexed,Right ventricular end systolic volume,lvedvi,RVEDV Indexed,RVEF,Left ventricular end-systolic volume,RVEDV,Right ventricular ejection fraction,LVEF,LVEDV,RVESV	www.ncbi.nlm.nih.gov/pubmed/37126556,www.ncbi.nlm.nih.gov/pubmed/35278270,10.1038/s41467-020-15823-7,10.1038/s41588-022-01090-3,10.1038/s41588-022-01083-2
LVESV_BSA	6	PDZRN3	48	Yes	3:73524206:C:T	3	73524206	3:73524206	3:73573357	C	T	0.337597	-0.0371444	0.00626448	3.04e-09	Single-trait	3:73505771:T:A,3:73554922	3:73505771:T:A		Fractal dimension	10.1038/s41586-020-2635-8
LVESV_BSA	11	CMSS1	15	Yes	3:100151455:G:A	3	100151455	3:100151455	3:99870299	G	A	0.379318	-0.0350345	0.00592329	3.32e-09	Multi-trait	3:100003720:G:C,3:100342296:A:C,3:99722564,3:100061140	3:99779984,3:100003720:G:C	FILIP1L	PA Root,Right ventricular end diastolic volume	www.ncbi.nlm.nih.gov/pubmed/37126556,10.1038/s41588-022-01090-3
LVESV_BSA	3	KY	49	Yes	3:134700261:C:CG	3	134700261	3:134700261	3:134419103	C	CG	0.066834	-0.0743057	0.0117787	2.82e-10	Single-trait	3:134725455:C:T,3:134736952:G:T,3:134455794,3:134444297	3:134725455:C:T,3:134736952:G:T	EPHB1	lvesv,RVESV	10.1038/s41467-020-15823-7,10.1038/s41588-022-01090-3
LVESV_BSA	12	MLF1	16	Yes	3:158589722:C:T	3	158589722	3:158589722	3:158307511	C	T	0.493903	0.0383003	0.00575921	2.93e-11	Multi-trait	3:158621076:T:C,3:158569666:A:G,3:158580826,3:158580914,3:158528094:A:G,3:158568314:C:T,3:158863125:T:C,3:158338865,3:158286103,3:158287455,3:158245883,3:158863037:C:A	3:158569666:A:G,3:158528094:A:G,3:158568314:C:T,3:158298703,3:158056654,3:158298615	AK097794,RSRC1,MLF1	RVESV Indexed,Right ventricular end systolic volume,Right ventricular end diastolic volume,RVEDV,Right ventricular ejection fraction,PC4	Unpublished,10.1038/s41588-022-01083-2,www.ncbi.nlm.nih.gov/pubmed/37126556,10.1038/s41588-022-01090-3
LVESV_BSA	12	MLF1	16	Yes	3:158616264:A:AT	3	158616264	3:158616264	3:158334053	A	AT	0.478564	0.0434591	0.00591232	1.97e-13	Single-trait	3:158621076:T:C,3:158569666:A:G,3:158580826,3:158580914,3:158528094:A:G,3:158568314:C:T,3:158863125:T:C,3:158338865,3:158286103,3:158287455,3:158245883,3:158863037:C:A	3:158569666:A:G,3:158528094:A:G,3:158568314:C:T,3:158298703,3:158056654,3:158298615	AK097794,RSRC1,MLF1	RVESV Indexed,Right ventricular end systolic volume,Right ventricular end diastolic volume,RVEDV,Right ventricular ejection fraction,PC4	Unpublished,10.1038/s41588-022-01083-2,www.ncbi.nlm.nih.gov/pubmed/37126556,10.1038/s41588-022-01090-3
LVESV_BSA	6	FNDC3B	17	Yes	3:172082466:A:G	3	172082466	3:172082466	3:171800256	A	G	0.404496	-0.0334636	0.00593297	1.7e-08	Multi-trait	3:172082466:A:G,3:171760427,3:172042637:T:C,3:171800256	3:172082466:A:G,3:172042637:T:C	FNDC3B	lvesvi,LVMWT	10.1161/CIRCGEN.122.003719,10.1038/s41467-020-15823-7
LVESV_BSA	4	PROM1	50	Yes	4:16034172:A:C	4	16034172	4:16034172	4:16035795	A	C	0.220544	0.0433657	0.00712511	1.16e-09	Single-trait	4:16032966,4:16031343:C:A	4:16034589		LVEF	www.ncbi.nlm.nih.gov/pubmed/37126556
LVESV_BSA	2	LOC101928505	188	Yes	5:57731815:A:G	5	57731815	5:57731815	5:57027642	A	G	0.208027	-0.0425424	0.00715375	2.73e-09	Multi-trait	5:57731815:A:G	5:57731815:A:G	ACTBL2	LVESV Indexed	10.1038/s41588-022-01090-3
LVESV_BSA	4	DNAJC18	18	Yes	5:139426616:T:G	5	139426616	5:139426616	5:138762305	T	G	0.273712	0.0449412	0.00664015	1.3e-11	Single-trait	5:139428118,5:139407567,5:139394348:T:C,5:139427640,5:139490602:C:A,5:139421136:A:G,5:139426616,5:139374341:G:A,5:139383136	5:138718825,5:139394348:T:C,5:138763807,5:139490602:C:A,5:138763329,5:139421136:A:G,5:139374341:G:A,5:138762305,5:138743256	PROB1,SLC23A1,TMEM173,DNAJC18	Right ventricular ejection fraction,RA Min,LVESV Indexed,Right ventricular end systolic volume,RVEF,Left ventricular end-systolic volume,lvef,LVEF	www.ncbi.nlm.nih.gov/pubmed/37126556,www.ncbi.nlm.nih.gov/pubmed/35278270,10.1038/s41467-020-15823-7,10.1038/s41588-022-01090-3,10.1038/s41588-022-01083-2
LVESV_BSA	4	YIPF5	51	Yes	5:144128385:C:CT	5	144128385	5:144128385	5:143507950	C	CT	0.414522	0.0352263	0.0060302	5.17e-09	Single-trait	5:144139803:T:G,5:144123442:G:A,5:144143846:T:A	5:144139803:T:G,5:144123442:G:A,5:144143846:T:A	YIPF5	RVESV/LVESV Ratio,LVEF,RVEF/LVEF Ratio	10.1038/s41588-022-01090-3
LVESV_BSA	4	HCP5	19	Yes	6:31468092:C:T	6	31468092	6:31468092	6:31435869	C	T	0.137192	0.0480613	0.00839065	1.02e-08	Multi-trait	6:31114163:T:C,6:31377236:A:T,6:31228278,6:31345013,6:31342849,6:31344516:T:C,6:31081940,6:31127493:T:C,6:31414940:A:T,6:31375072:A:G,6:31260501:G:A,6:31095270,6:31312293,6:31382717	6:31260501:G:A,6:31312790,6:31414940:A:T	HLA-B,MICA,PSORS1C1,HLA-DRB5	Right ventricular peak ejection rate,Fractal dimension,PC1,lvedv,Prox PA, Diastole,descending aorta diameter,Left ventricular end diastolic mass end diastolic volume ratio	10.1038/s41586-020-2635-8,Unpublished,www.ncbi.nlm.nih.gov/pubmed/37126556,10.1038/s41467-020-15823-7,10.1038/s41588-022-01090-3,10.1038/s41588-021-00962-4
LVESV_BSA	8	CDKN1A	52	Yes	6:36678211:G:C	6	36678211	6:36678211	6:36645988	G	C	0.196919	-0.0455991	0.00739822	7.11e-10	Single-trait	6:36673769:C:A,6:36677426:T:C,6:36636080,6:36678211:G:C,6:36647680,6:36661176:G:A,6:36678191:G:C,6:36655602:G:A,6:37166858:AT:A,6:36679072:T:C,6:36645968,6:36647289,6:36678191,6:36655979,6:36645988,6:36645203,6:36646788,6:36710414:G:C,6:36688202:C:T,6:36668303:T:C,6:36679512:G:A,6:36680288,6:36623379,6:36641546,6:36646849,6:36712511:GCGTGCGTG:GCGTG,6:37134634,6:36679903:T:C,6:36628953,6:36625562,…	6:36661176:G:A,6:36673769:C:A,6:36678191:G:C,6:36655602:G:A,6:36677426:T:C,6:36648064,6:36679072:T:C,6:36668303:T:C,6:36679512:G:A,6:36645968,6:36678211:G:C,6:36679903:T:C,6:36679011:A:G,6:36623756,6:36657785:G:A	CDKN1A,PIM1	Prox PA, Systole,ascending aorta diameter,LVESV Indexed,LVEDSph,lvesv,T1,descending aorta diameter,Asc Aorta Diam,Prox PA, Diastole,RVEF/LVEF Ratio,Left ventricular regional wall thickness,Left ventricular end diastolic mass end diastolic volume ratio,Left ventricular end diastolic mass,LVEF,FS,straincirc,Total LVM	10.1038/s41588-023-01371-15,10.1093/ehjdh/ztae060,https://doi.org/10.1038/s42256-024-00801-1,10.1172/JCI84840,https://doi.org/10.1038/s41467-023-43771-18,www.ncbi.nlm.nih.gov/pubmed/37126556,10.1038/s41467-020-15823-7,10.1038/s41588-022-01090-3,10.1038/s41588-020-00762-2,10.1038/s41588-021-00962-4
LVESV_BSA	12	VEGFA	20	Yes	6:43789126:A:C	6	43789126	6:43789126	6:43756863	A	C	0.269782	-0.0420564	0.00660912	1.97e-10	Multi-trait	6:43756863,6:43759789,6:43789126:A:C,6:43792052:G:A	6:43789126:A:C,6:43792052:G:A	VEGFA	LVEDV Indexed,lvedv	10.1038/s41467-020-15823-7,10.1038/s41588-022-01090-3
LVESV_BSA	13	SLC35F1	21	Yes	6:118333857:T:C	6	118333857	6:118333857	6:118655020	T	C	0.478477	0.0376574	0.00591276	1.9e-10	Single-trait	6:118332041:G:C,6:118333857:T:C,6:118458983:G:C,6:118363661,6:118236795:C:T,6:118557958,6:118358811:G:A,6:118042498:A:T,6:118555376:C:T,6:118702621,6:118690014,6:118382371:T:C,6:118680374,6:118333145:G:C,6:118559658,6:118025196:T:C,6:118346359:T:C,6:118578043,6:118256880:G:A,6:118381458:C:T,6:118653204,6:118346359,6:118679974,6:118654308,6:118238495:T:A,6:118655020,6:118672469:C:A,6:118667522,6:1…	6:118382371:T:C,6:118238495:T:A,6:118333857:T:C,6:118672469:C:A,6:118358811:G:A,6:118346359:T:C,6:118667522,6:118256880:G:A,6:118458983:G:C,6:118555376:C:T,6:118381458:C:T,6:118236795:C:T,6:118359211:C:T,6:118368851:A:C	PLN,SLC35F1	LVEDD,RA Min,LVSV,Sphericity_index,Fractal dimension,RVSV,Left ventricular end-diastolic volume,strainlong,LVEDV Indexed,RA Min Indexed,lvedv,Apex,LVEDV,Shortaxis_length,PC9,Left ventricular end diastolic mass end diastolic volume ratio	10.1101/2022.07.20.22277861,10.1038/s41586-020-2635-8,10.1093/ehjdh/ztae060,10.1001/jama.2009.978-a,Unpublished,www.ncbi.nlm.nih.gov/pubmed/37126556,10.1038/s41467-020-15823-7,10.1038/s41588-022-01090-3,10.1038/s41588-022-01083-2,10.1038/s41588-020-00762-2
LVESV_BSA	13	SLC35F1	21	Yes	6:118346359:T:C	6	118346359	6:118346359	6:118667522	T	C	0.490098	0.0459665	0.00574644	1.25e-15	Multi-trait	6:118332041:G:C,6:118333857:T:C,6:118458983:G:C,6:118363661,6:118236795:C:T,6:118557958,6:118358811:G:A,6:118042498:A:T,6:118555376:C:T,6:118702621,6:118690014,6:118382371:T:C,6:118680374,6:118333145:G:C,6:118559658,6:118025196:T:C,6:118346359:T:C,6:118578043,6:118256880:G:A,6:118381458:C:T,6:118653204,6:118346359,6:118679974,6:118654308,6:118238495:T:A,6:118655020,6:118672469:C:A,6:118667522,6:1…	6:118382371:T:C,6:118238495:T:A,6:118333857:T:C,6:118672469:C:A,6:118358811:G:A,6:118346359:T:C,6:118667522,6:118256880:G:A,6:118458983:G:C,6:118555376:C:T,6:118381458:C:T,6:118236795:C:T,6:118359211:C:T,6:118368851:A:C	PLN,SLC35F1	LVEDD,RA Min,LVSV,Sphericity_index,Fractal dimension,RVSV,Left ventricular end-diastolic volume,strainlong,LVEDV Indexed,RA Min Indexed,lvedv,Apex,LVEDV,Shortaxis_length,PC9,Left ventricular end diastolic mass end diastolic volume ratio	10.1101/2022.07.20.22277861,10.1038/s41586-020-2635-8,10.1093/ehjdh/ztae060,10.1001/jama.2009.978-a,Unpublished,www.ncbi.nlm.nih.gov/pubmed/37126556,10.1038/s41467-020-15823-7,10.1038/s41588-022-01090-3,10.1038/s41588-022-01083-2,10.1038/s41588-020-00762-2
LVESV_BSA	10	IGFBP3	22	Yes	7:46577178:G:A	7	46577178	7:46577178	7:46616776	G	A	0.385284	0.0337819	0.00595514	1.41e-08	Multi-trait	7:46597651:T:C,7:46620312,7:46580714:C:T,7:46637249,7:46569746:A:G,7:46609344	7:46597651:T:C,7:46580714:C:T,7:46569746:A:G	HMGN1P19,IGFBP3	Septal,LVEDV,LVM	10.1093/ehjdh/ztae060,https://doi.org/10.1038/s42256-024-00801-1,10.1038/s41588-022-01090-3
LVESV_BSA	10	IGFBP3	22	Yes	7:46584639:A:G	7	46584639	7:46584639	7:46624237	A	G	0.405169	-0.0412941	0.00604247	8.26e-12	Single-trait	7:46597651:T:C,7:46620312,7:46580714:C:T,7:46637249,7:46569746:A:G,7:46609344	7:46597651:T:C,7:46580714:C:T,7:46569746:A:G	HMGN1P19,IGFBP3	Septal,LVEDV,LVM	10.1093/ehjdh/ztae060,https://doi.org/10.1038/s42256-024-00801-1,10.1038/s41588-022-01090-3
LVESV_BSA	6	CCDC136	23	Yes	7:128818595:C:A	7	128818595	7:128818595	7:128458649	C	A	0.111432	-0.0727135	0.00930212	5.42e-15	Single-trait	7:128829863,7:128846309:C:T,7:129190022:T:C,7:128832927:A:G,7:128454537,7:128472981,7:128486363,7:128472138,7:128814483:C:A,7:128832084:G:A	7:128846309:C:T,7:128832927:A:G,7:128814483:C:A,7:128469917,7:128832084:G:A	CCDC136,FLNC	LVESV Indexed,LVESV,Left ventricular end-systolic volume,lvef,LVEF	www.ncbi.nlm.nih.gov/pubmed/37126556,10.1038/s41467-020-15823-7,10.1038/s41588-022-01090-3
LVESV_BSA	7	FLNC	23	Yes	7:128858737:C:T	7	128858737	7:128858737	7:128498791	C	T	0.0983885	-0.0694813	0.00964608	5.89e-13	Multi-trait	7:128829863,7:128846309:C:T,7:129190022:T:C,7:128832927:A:G,7:128454537,7:128472981,7:128486363,7:128472138,7:128814483:C:A,7:128832084:G:A	7:128846309:C:T,7:128832927:A:G,7:128814483:C:A,7:128469917,7:128832084:G:A	CCDC136,FLNC	LVESV Indexed,LVESV,Left ventricular end-systolic volume,lvef,LVEF	www.ncbi.nlm.nih.gov/pubmed/37126556,10.1038/s41467-020-15823-7,10.1038/s41588-022-01090-3
LVESV_BSA	8	DEFB136	25	Yes	8:11934358:C:T	8	11934358	8:11934358	8:11791867	C	T	0.176952	0.0436817	0.00773312	1.62e-08	Multi-trait	8:11503752:C:G,8:11758992:T:C,8:11939921,8:11601509,8:11471739:C:T,8:11744000:G:C,8:11937453:T:C,8:11794962,8:11781668,8:11824758:C:T,8:11682267,8:11731524:G:A,8:11924159:C:T,8:12082412:A:C,8:11589033,8:11786925,8:11616501,8:11929416:C:T	8:11503752:C:G,8:11937453:T:C,8:11797430,8:11924159:C:T,8:10248962,8:10842659,8:11929416:C:T	DEFB136,FDFT1,BLK,FAM167A,GATA4	Asc Aorta Diam Indexed,Fractal dimension,PA Root Indexed,RVEF,lvef,LVEF,RA FAC,RVESV,straincirc	10.1038/s41586-020-2635-8,www.ncbi.nlm.nih.gov/pubmed/35278270,www.ncbi.nlm.nih.gov/pubmed/37126556,10.1038/s41467-020-15823-7,10.1038/s41588-022-01090-3,10.1038/s41588-020-00762-2
LVESV_BSA	8	DEFB136	25	Yes	8:11941639:A:G	8	11941639	8:11941639	8:11799148	A	G	0.409029	-0.0423451	0.00600262	1.73e-12	Single-trait	8:11503752:C:G,8:11758992:T:C,8:11939921,8:11601509,8:11471739:C:T,8:11744000:G:C,8:11937453:T:C,8:11794962,8:11781668,8:11824758:C:T,8:11682267,8:11731524:G:A,8:11924159:C:T,8:12082412:A:C,8:11589033,8:11786925,8:11616501,8:11929416:C:T	8:11503752:C:G,8:11459018,8:11937453:T:C,8:11824758:C:T,8:11797430,8:11731524:G:A,8:11924159:C:T,8:10998630,8:10248962,8:10842659,8:11929416:C:T	DEFB136,FDFT1,BLK,FAM167A,GATA4	Asc Aorta Diam Indexed,Fractal dimension,PA Root Indexed,RVEF,lvef,LVEF,RA FAC,RVESV,straincirc	10.1038/s41586-020-2635-8,www.ncbi.nlm.nih.gov/pubmed/35278270,www.ncbi.nlm.nih.gov/pubmed/37126556,10.1038/s41467-020-15823-7,10.1038/s41588-022-01090-3,10.1038/s41588-020-00762-2
LVESV_BSA	10	MIR4662B	26	Yes	8:124847608:G:A	8	124847608	8:124847608	8:125859850	G	A	0.311385	-0.0697585	0.00638467	8.66e-28	Single-trait	8:124849132:C:T,8:124846279:G:A,8:124846297,8:124607159,8:124608614,8:124845117,8:124864202:A:G,8:124855592,8:124847608,8:124846296:GA:G,8:124847575:C:A,8:124847608:G:A,8:124845117:G:T	8:124849132:C:T,8:124846279:G:A,8:125867834,8:125859850,8:124864202:A:G,8:125857359,8:124846296:GA:G,8:124847575:C:A,8:124847608:G:A,8:124845117:G:T	MIR4662B,KLHL38,RN7SKP155,MTSS1	LVDD - diastolic internal dimension,LVEDD,Fractal dimension,DAdis,lvedvi,LVMVR,RVEF,Descending AoD,Asc Aorta Diam,Left ventricular regional wall thickness,Left ventricular end-systolic volume,Right ventricular ejection fraction,LVEF	10.1136/heartjnl-2021-BSCMR.9,10.1038/s41586-020-2635-8,https://doi.org/10.1038/s42256-024-00801-1,10.1172/JCI84840,www.ncbi.nlm.nih.gov/pubmed/37126556,www.ncbi.nlm.nih.gov/pubmed/35278270,10.1038/s41467-020-15823-7,10.1038/s41588-022-01090-3,10.1038/s41588-018-0047-6,10.1038/s41467-022-32219-x,10.1161/CIRCULATIONAHA.119.041161,https://doi.org/10.1038/s41467-023-43771-28
LVESV_BSA	10	MIR4662B	26	Yes	8:124881909:C:T	8	124881909	8:124881909	8:125894151	C	T	0.27783	-0.052182	0.00644879	5.88e-16	Multi-trait	8:124849132:C:T,8:124846279:G:A,8:124846297,8:124607159,8:124608614,8:124845117,8:124864202:A:G,8:124855592,8:124847608,8:124846296:GA:G,8:124847575:C:A,8:124847608:G:A,8:124845117:G:T	8:124849132:C:T,8:124846279:G:A,8:125867834,8:125859850,8:124864202:A:G,8:125857359,8:124846296:GA:G,8:124847575:C:A,8:124847608:G:A,8:124845117:G:T	MIR4662B,KLHL38,RN7SKP155,MTSS1	LVDD - diastolic internal dimension,LVEDD,Fractal dimension,DAdis,lvedvi,LVMVR,RVEF,Descending AoD,Asc Aorta Diam,Left ventricular regional wall thickness,Left ventricular end-systolic volume,Right ventricular ejection fraction,LVEF	10.1136/heartjnl-2021-BSCMR.9,10.1038/s41586-020-2635-8,https://doi.org/10.1038/s42256-024-00801-1,10.1172/JCI84840,www.ncbi.nlm.nih.gov/pubmed/37126556,www.ncbi.nlm.nih.gov/pubmed/35278270,10.1038/s41467-020-15823-7,10.1038/s41588-022-01090-3,10.1038/s41588-018-0047-6,10.1038/s41467-022-32219-x,10.1161/CIRCULATIONAHA.119.041161,https://doi.org/10.1038/s41467-023-43771-28
LVESV_BSA	5	ABO	27	Yes	9:133278431:T:C	9	133278431	9:133278431	9:136153875	T	C	0.205876	-0.0421468	0.00709374	2.83e-09	Multi-trait	9:133278724:C:T	9:133278724:C:T	SURF6	LVEDV Indexed	10.1038/s41588-022-01090-3
LVESV_BSA	6	TIAL1	28	Yes	10:119620252:A:G	10	119620252	10:119620252	10:121379764	A	G	0.458074	0.0461507	0.00578261	1.45e-15	Multi-trait	10:119656173,10:119659975:C:G,10:119552094:T:C,10:119665304,10:119656173:G:A,10:119919078,10:119667372,10:119548311,10:119610619:C:T,10:119619924:A:G,10:119670121:T:C,10:119588327:T:TTTTC	10:121415685,10:121426884,10:121424815,10:119552094:T:C,10:119656173:G:A,10:119610619:C:T,10:121307823,10:119619924:A:G,10:119670121:T:C	TIAL1,BAG3	Right ventricular end systolic volume,lvedvi,Mitral valve annulus size at left ventricular systole and diastole,PC1,LVEDV Indexed,RVEF,LVEF,LVEDV,Total LVM	10.1093/ehjdh/ztae060,Unpublished,www.ncbi.nlm.nih.gov/pubmed/37126556,www.ncbi.nlm.nih.gov/pubmed/35278270,10.1038/s41467-020-15823-7,10.1038/s41588-022-01090-3,10.1172/jci.insight.146583,www.ncbi.nlm.nih.gov/pubmed/32605384,10.1161/CIRCULATIONAHA.119.041161
LVESV_BSA	15	BAG3	29	Yes	10:119656173:G:A	10	119656173	10:119656173	10:121415685	G	A	0.216517	-0.102715	0.00716942	1.49e-46	Single-trait	10:119656173,10:119659975:C:G,10:119552094:T:C,10:119665304,10:119656173:G:A,10:119919078,10:119667372,10:119548311,10:119610619:C:T,10:119619924:A:G,10:119670121:T:C,10:119588327:T:TTTTC	10:121678590,10:121415685,10:121426884,10:119659975:C:G,10:121424815,10:119656173:G:A,10:119610619:C:T,10:119619924:A:G,10:119670121:T:C	TIAL1,BAG3	Right ventricular end systolic volume,lvedvi,Mitral valve annulus size at left ventricular systole and diastole,PC1,LVEDV Indexed,RVEF,LVEF,LVEDV,Total LVM	10.1093/ehjdh/ztae060,Unpublished,www.ncbi.nlm.nih.gov/pubmed/37126556,www.ncbi.nlm.nih.gov/pubmed/35278270,10.1038/s41467-020-15823-7,10.1038/s41588-022-01090-3,10.1172/jci.insight.146583,www.ncbi.nlm.nih.gov/pubmed/32605384,10.1161/CIRCULATIONAHA.119.041161
LVESV_BSA	9	LSP1	30	Yes	11:1871355:G:A	11	1871355	11:1871355	11:1892585	G	A	0.377006	0.0362693	0.00590692	8.25e-10	Multi-trait	11:1881538:G:A,11:1902768	11:1881538:G:A	LSP1	Total LVM	10.1093/ehjdh/ztae060
LVESV_BSA	5	SPON1	31	Yes	11:14050991:C:T	11	14050991	11:14050991	11:14072538	C	T	0.479202	-0.0367993	0.00578199	1.96e-10	Multi-trait	11:14048480,11:14054400:A:G,11:14047024:T:C,11:13979568:C:G,11:14001115,11:14068571,11:14026933:C:T,11:14042845:A:G,11:14075947,11:14009254:T:A,11:14064392,11:14030801	11:14054400:A:G,11:14047024:T:C,11:14026933:C:T,11:14042845:A:G,11:14022662,11:14052348	RRAS2	LVESV Indexed,Right ventricular end systolic volume,LVESV,lvesv,Left ventricular end-systolic volume,lvesvi	www.ncbi.nlm.nih.gov/pubmed/37126556,10.1038/s41467-020-15823-7,10.1038/s41588-022-01090-3
LVESV_BSA	5	SPON1	31	Yes	11:14056604:A:G	11	14056604	11:14056604	11:14078151	A	G	0.484336	-0.0408012	0.00590888	5.02e-12	Single-trait	11:14048480,11:14054400:A:G,11:14047024:T:C,11:13979568:C:G,11:14001115,11:14068571,11:14026933:C:T,11:14042845:A:G,11:14075947,11:14009254:T:A,11:14064392,11:14030801	11:14054400:A:G,11:14047024:T:C,11:14026933:C:T,11:14042845:A:G,11:14022662,11:14052348	RRAS2	LVESV Indexed,Right ventricular end systolic volume,LVESV,lvesv,Left ventricular end-systolic volume,lvesvi	www.ncbi.nlm.nih.gov/pubmed/37126556,10.1038/s41467-020-15823-7,10.1038/s41588-022-01090-3
LVESV_BSA	2	SSPN	55	Yes	12:26195496:C:G	12	26195496	12:26195496	12:26348429	C	G	0.250119	0.0438035	0.00676296	9.36e-11	Single-trait	12:26348429,12:26195496:C:G	12:26195496:C:G	SSPN	lvef	10.1038/s41467-020-15823-7
LVESV_BSA	14	ATXN2	33	Yes	12:111466567:T:A	12	111466567	12:111466567	12:111904371	T	A	0.497624	0.0419415	0.00587289	9.23e-13	Single-trait	12:111932800,12:111535554,12:111446804:T:C,12:111472415:A:G,12:111494996:C:T,12:111910219,12:111621753:C:T,12:111795214:T:C,12:111466567,12:111469627:A:AC,12:111884608,12:111634620:A:G,12:111427245:C:G,12:111132148:C:G,12:111397891:C:T,12:111097750:A:C,12:111569952:C:T,12:111865049,12:111907431,12:111028763:T:A,12:111535554:A:G,12:111569952,12:111835695	12:112906415,12:112273499,12:111446804:T:C,12:111472415:A:G,12:111904371,12:111494996:C:T,12:111621753:C:T,12:111795214:T:C,12:111973358,12:112379717:T:A,12:112468611:A:G,12:111469627:A:AC,12:111634620:A:G,12:111427245:C:G,12:111569952:C:T,12:112172910:G:A,12:112699767:A:G,12:112007756,12:111535554:A:G	ALDH2,ATXN2,SH2B3,BRAP	LVDD - diastolic internal dimension,Right ventricular peak ejection rate,Asc Aorta Diam Indexed,LVSV,RVSV,Right ventricular end systolic volume,RVEDV Indexed,LVEDV Indexed,LVEDV,Left ventricular stroke volume,sv,Right ventricular end diastolic volume,descending aorta diameter,RVESV Indexed	10.1172/JCI84840,www.ncbi.nlm.nih.gov/pubmed/37126556,10.1038/s41467-020-15823-7,10.1038/s41588-022-01090-3,10.1038/s41588-022-01083-2,10.1038/s41588-021-00962-4,10.1038/s41588-020-00762-2,10.1161/CIRCULATIONAHA.119.041161
[truncated: 199 more rows]
