# Supplementary material for: Genome-wide analysis of cardiac ventricular phenotypes reveals novel loci and therapeutic targets for heart failure
Source: Nat Commun. 2026 Feb 27;17:3293. doi: 10.1038/s41467-026-69982-0 (PMC13066029; doi:10.1038/s41467-026-69982-0)
Supplement: Supplementary file 7 — Supplementary Data 5 [file 41467_2026_69982_MOESM7_ESM.xlsx]

## Sheet: Sheet1
Supplementary Data 5. Lookup of the left ventricular GWAS lead variants and their proxies in 99% credible sets in Phenoscanner v2. Statistical associations were tested using two-sided linear regression under an additive genetic model. Genome-wide significance was defined using a Bonferroni-corrected threshold of P<5x10-8 and Phenoscanner P-values correspond to previously published association sta…
Phenotype	Locus_name	Locus_number	Lead_SNP	CredibleSet_SNP	CredibleSet_SNP_rsid	Method	Gene_Symbol	CHROM	GENPOS	BP38	BP37	MAF	BETA	SE	P	Trait_category_manually_curated	Phenoscanner_Trait	Study	PMID	Phenoscanner_Ancestry	Year	Phenoscanner_A1	Phenoscanner_A2	Phenoscanner_BETA	Phenoscanner_SE	Phenoscanner_P	Phenoscanner_Direction	Phenoscanner_N	Phenoscanner_Unit	Phenoscanner_Dataset
LVEDV	FLJ37453	3	1:15841304:A:G	1:15799712:A:G	rs11589957	Multi-trait	UQCRHL	1	15799712	1:16126207	1:15799712	0.280359	-0.0419175	0.0064703	9.26721e-11	Miscellaneous_Conditions	CLCNKA cis gene expression in monocytes derived macrophages	Villard E	21459883	European	2011	A	G	NA	NA	1.4e-13	NA	2287	-	GRASP
LVEDV	FLJ37453	3	1:15841304:A:G	1:15799712:A:G	rs11589957	Multi-trait	UQCRHL	1	15799712	1:16126207	1:15799712	0.280359	-0.0419175	0.0064703	9.26721e-11	Miscellaneous_Conditions	HSPB7 cis gene expression in monocytes derived macrophages	Villard E	21459883	European	2011	A	G	NA	NA	1.2e-29	NA	2287	-	GRASP
LVEDV	ZBTB17	3	1:15980927:A:G	1:16014456:A:T	rs1048261	Single-trait	HSPB7	1	16014456	1:16340951	1:16014456	0.327572	0.039354	0.00624817	3.00573e-10	Dilated Cardiomyopathy	Sporadic dilated cardiomyopathy	Villard E	21459883	European	2011	A	T	NA	NA	7.9e-09	NA	2287	-	GRASP
LVEDV	ZBTB17	3	1:15980927:A:G	1:15972817:C:T	rs10927875	Single-trait	ZBTB17	1	15972817	1:16299312	1:15972817	0.324292	-0.0420082	0.00625207	1.82852e-11	Miscellaneous_Conditions
LVEDV	ZBTB17	3	1:15980927:A:G	1:16013965:G:T	rs1763601	Single-trait	HSPB7	1	16013965	1:16340460	1:16013965	0.41142	0.035529	0.00596759	2.62223e-09	Miscellaneous_Conditions
LVEDV	ZBTB17	3	1:15980927:A:G	1:16021917:T:C	rs945425	Single-trait	CLCNKA	1	16021917	1:16348412	1:16021917	0.324317	0.0376782	0.00627282	1.89479e-09	Miscellaneous_Conditions	CLCNKA cis gene expression in monocytes derived macrophages	Villard E	21459883	European	2011	C	T	NA	NA	2.2e-26	NA	2287	-	GRASP
LVEDV	ZBTB17	3	1:15980927:A:G	1:16021917:T:C	rs945425	Single-trait	CLCNKA	1	16021917	1:16348412	1:16021917	0.324317	0.0376782	0.00627282	1.89479e-09	Miscellaneous_Conditions	HSPB7 cis gene expression in monocytes derived macrophages	Villard E	21459883	European	2011	C	T	NA	NA	6.1e-57	NA	2287	-	GRASP
LVEDV	CCDC141	7	2:178848602:C:G	2:178975161:G:A	rs10497529	Single-trait	CCDC141	2	178975161	2:179839888	2:178975161	0.0371031	-0.151949	0.0154836	9.84238e-23	Miscellaneous_Conditions
LVEDV	CCDC141	7	2:178848602:C:G	2:178805204:C:T	rs111692972	Single-trait	TTN	2	178805204	2:179669931	2:178805204	0.0551287	-0.125462	0.012874	1.93063e-22	Miscellaneous_Conditions
LVEDV	CCDC141	7	2:178848602:C:G	2:178807687:C:T	rs2279472	Single-trait	TTN	2	178807687	2:179672414	2:178807687	0.0469563	-0.138959	0.0138856	1.41449e-23	Miscellaneous_Conditions
LVEDV	CCDC141	7	2:178848602:C:G	2:178827066:T:C	rs73040346	Single-trait	CCDC141	2	178827066	2:179691793	2:178827066	0.0468844	-0.13834	0.0139058	2.56389e-23	Miscellaneous_Conditions
LVEDV	CCDC141	7	2:178848602:C:G	2:178840246:G:A	rs7564036	Single-trait	CCDC141	2	178840246	2:179704973	2:178840246	0.0403983	-0.145931	0.0149488	1.63795e-22	Miscellaneous_Conditions
LVEDV	CMSS1	15	3:100109087:TA:T	3:100125449:G:A	rs9811920	Single-trait	CMSS1	3	100125449	3:99844293	3:100125449	0.407906	-0.0337293	0.00597202	1.62424e-08	Miscellaneous_Conditions	Axial length	Cheng CY	24144296	Mixed	2013	A	G	0.0803	0.01222	5e-11	+	-	unit increase	NHGRI-EBI_GWAS_Catalog
LVEDV	CMSS1	15	3:100151455:G:A	3:100125449:G:A	rs9811920	Multi-trait	CMSS1	3	100125449	3:99844293	3:100125449	0.407906	-0.0343167	0.00585461	4.58766e-09	Miscellaneous_Conditions	Axial length	Cheng CY	24144296	Mixed	2013	A	G	0.0803	0.01222	5e-11	+	-	unit increase	NHGRI-EBI_GWAS_Catalog
LVEDV	DNAJC18	18	5:139426616:T:G	5:139426616:T:G	rs11242465	Multi-trait	DNAJC18	5	139426616	5:138762305	5:139426616	0.273693	0.036551	0.00651169	1.98688e-08	Body Size	Height	Neale B	UKBB	European	2017	G	T	-0.01096	0.001946	1.798e-08	-	336474	IVNT	Neale-B_UKBB_EUR_2017
LVEDV	DNAJC18	18	5:139426616:T:G	5:139394348:T:C	rs11748963	Multi-trait	PROB1	5	139394348	5:138730037	5:139394348	0.268316	-0.0342571	0.0065224	1.50278e-07	Body Size	Height	Neale B	UKBB	European	2017	C	T	0.01097	0.001948	1.809e-08	+	336474	IVNT	Neale-B_UKBB_EUR_2017
LVEDV	DNAJC18	18	5:139426616:T:G	5:139439484:T:C	rs3923059	Multi-trait	DNAJC18	5	139439484	5:138775173	5:139439484	0.267347	0.0348739	0.00655672	1.04453e-07	Body Size	Height	Neale B	UKBB	European	2017	C	T	-0.01083	0.001962	3.44e-08	-	336474	IVNT	Neale-B_UKBB_EUR_2017
LVEDV	DNAJC18	18	5:139426616:T:G	5:139439612:C:T	rs3923060	Multi-trait	DNAJC18	5	139439612	5:138775301	5:139439612	0.263531	0.0342416	0.00652283	1.52509e-07	Body Size	Height	Neale B	UKBB	European	2017	C	T	0.0108	0.001961	3.582e-08	+	336474	IVNT	Neale-B_UKBB_EUR_2017
LVEDV	SLC35F1	21	6:118333857:T:C	6:118236795:C:T	rs11153725	Single-trait	SLC35F1	6	118236795	6:118557958	6:118236795	0.407403	0.0503103	0.0060363	7.77499e-17	Miscellaneous_Conditions
LVEDV	SLC35F1	21	6:118333857:T:C	6:118346359:T:C	rs11153730	Single-trait	SLC35F1	6	118346359	6:118667522	6:118346359	0.490098	0.0511133	0.00587705	3.40487e-18	Miscellaneous_Conditions
LVEDV	SLC35F1	21	6:118333857:T:C	6:118467489:G:T	rs11752626	Single-trait	CEP85L	6	118467489	6:118788652	6:118467489	0.453663	0.0446915	0.0059199	4.37421e-14	Miscellaneous_Conditions
LVEDV	SLC35F1	21	6:118333857:T:C	6:118518324:C:T	rs11760114	Single-trait	CEP85L	6	118518324	6:118839487	6:118518324	0.454109	0.0445617	0.00591312	4.84395e-14	Miscellaneous_Conditions
LVEDV	SLC35F1	21	6:118333857:T:C	6:118468671:T:C	rs11965985	Single-trait	CEP85L	6	118468671	6:118789834	6:118468671	0.453671	0.0447339	0.00591939	4.11908e-14	Miscellaneous_Conditions
LVEDV	SLC35F1	21	6:118333857:T:C	6:118502812:A:G	rs11967375	Single-trait	BRD7P3	6	118502812	6:118823975	6:118502812	0.452885	0.0447309	0.00591831	4.09072e-14	Miscellaneous_Conditions
LVEDV	SLC35F1	21	6:118333857:T:C	6:118514380:C:T	rs11967858	Single-trait	CEP85L	6	118514380	6:118835543	6:118514380	0.452677	0.0451708	0.00591616	2.2558e-14	Miscellaneous_Conditions
LVEDV	SLC35F1	21	6:118333857:T:C	6:118313535:A:C	rs11968293	Single-trait	SLC35F1	6	118313535	6:118634698	6:118313535	0.495819	0.0489081	0.00591638	1.3788e-16	Miscellaneous_Conditions
LVEDV	SLC35F1	21	6:118333857:T:C	6:118359211:C:T	rs11970286	Single-trait	SLC35F1	6	118359211	6:118680374	6:118359211	0.453876	0.0460265	0.00589625	5.89929e-15	Miscellaneous_Conditions
LVEDV	SLC35F1	21	6:118333857:T:C	6:118473527:C:A	rs12661338	Single-trait	CEP85L	6	118473527	6:118794690	6:118473527	0.450453	0.0446326	0.00592582	5.0015e-14	Miscellaneous_Conditions
LVEDV	SLC35F1	21	6:118333857:T:C	6:118400465:A:G	rs17226667	Single-trait	CEP85L	6	118400465	6:118721628	6:118400465	0.45256	0.045348	0.00592928	2.03892e-14	Miscellaneous_Conditions
LVEDV	SLC35F1	21	6:118333857:T:C	6:118420219:T:C	rs17227124	Single-trait	CEP85L	6	118420219	6:118741382	6:118420219	0.452133	0.0447415	0.00592675	4.38329e-14	Miscellaneous_Conditions
LVEDV	SLC35F1	21	6:118333857:T:C	6:118451420:T:C	rs17825393	Single-trait	CEP85L	6	118451420	6:118772583	6:118451420	0.452262	0.0451504	0.00592449	2.51768e-14	Miscellaneous_Conditions
LVEDV	SLC35F1	21	6:118333857:T:C	6:118467823:G:A	rs17825652	Single-trait	CEP85L	6	118467823	6:118788986	6:118467823	0.452304	0.0450396	0.00592235	2.84839e-14	Miscellaneous_Conditions
LVEDV	SLC35F1	21	6:118333857:T:C	6:118385480:C:T	rs2078383	Single-trait	SLC35F1	6	118385480	6:118706643	6:118385480	0.44705	0.0443221	0.00593508	8.15455e-14	Miscellaneous_Conditions
LVEDV	SLC35F1	21	6:118333857:T:C	6:118327881:G:A	rs2093369	Single-trait	SLC35F1	6	118327881	6:118649044	6:118327881	0.439733	0.0475803	0.00596432	1.49314e-15	Miscellaneous_Conditions
LVEDV	SLC35F1	21	6:118333857:T:C	6:118555376:C:T	rs2356497	Single-trait	CEP85L	6	118555376	6:118876539	6:118555376	0.454314	0.0443172	0.00591042	6.47292e-14	Miscellaneous_Conditions
LVEDV	SLC35F1	21	6:118333857:T:C	6:118238495:T:A	rs3951016	Single-trait	SLC35F1	6	118238495	6:118559658	6:118238495	0.465631	-0.0493062	0.00593583	9.85372e-17	Cardiovascular Traits	Resting heart rate	Eppinga RN	27798624	Mixed	2016	A	T	0.5196	0.03319	3e-55	+	-	unit increase	NHGRI-EBI_GWAS_Catalog
LVEDV	SLC35F1	21	6:118333857:T:C	6:118238495:T:A	rs3951016	Single-trait	SLC35F1	6	118238495	6:118559658	6:118238495	0.465631	-0.0493062	0.00593583	9.85372e-17	Cardiovascular Traits	Pulse rate	Neale B	UKBB	European	2017	A	T	0.04664	0.002516	1.064e-76	+	317756	IVNT	Neale-B_UKBB_EUR_2017
LVEDV	SLC35F1	21	6:118333857:T:C	6:118238495:T:A	rs3951016	Single-trait	SLC35F1	6	118238495	6:118559658	6:118238495	0.465631	-0.0493062	0.00593583	9.85372e-17	Cardiovascular Traits	Pulse rate	Neale B	UKBB	European	2017	A	T	0.0419	0.004256	7.481e-23	+	110153	IVNT	Neale-B_UKBB_EUR_2017
LVEDV	SLC35F1	21	6:118333857:T:C	6:118492157:C:A	rs4307206	Single-trait	CEP85L	6	118492157	6:118813320	6:118492157	0.453723	0.0445977	0.00591649	4.77749e-14	Miscellaneous_Conditions
LVEDV	SLC35F1	21	6:118333857:T:C	6:118435825:A:G	rs56399949	Single-trait	CEP85L	6	118435825	6:118756988	6:118435825	0.452339	0.0451644	0.00592447	2.47116e-14	Miscellaneous_Conditions
LVEDV	SLC35F1	21	6:118333857:T:C	6:118332173:C:T	rs6906332	Single-trait	SLC35F1	6	118332173	6:118653336	6:118332173	0.438303	0.0477602	0.00596587	1.18905e-15	Miscellaneous_Conditions
LVEDV	SLC35F1	21	6:118333857:T:C	6:118332458:G:A	rs6911339	Single-trait	SLC35F1	6	118332458	6:118653621	6:118332458	0.438304	0.0477682	0.0059659	1.17652e-15	Miscellaneous_Conditions
LVEDV	SLC35F1	21	6:118333857:T:C	6:118562654:C:T	rs72952771	Single-trait	CEP85L	6	118562654	6:118883817	6:118562654	0.454075	0.0444916	0.00591021	5.15466e-14	Miscellaneous_Conditions
LVEDV	SLC35F1	21	6:118333857:T:C	6:118333857:T:C	rs72967533	Single-trait	SLC35F1	6	118333857	6:118655020	6:118333857	0.478461	0.052072	0.00592031	1.4243e-18	Miscellaneous_Conditions
LVEDV	SLC35F1	21	6:118333857:T:C	6:118565452:T:C	rs763254	Single-trait	CEP85L	6	118565452	6:118886615	6:118565452	0.454389	0.0442781	0.0059086	6.6896e-14	Miscellaneous_Conditions
LVEDV	SLC35F1	21	6:118333857:T:C	6:118324853:C:T	rs7772845	Single-trait	SLC35F1	6	118324853	6:118646016	6:118324853	0.438084	0.047187	0.00596921	2.67793e-15	Miscellaneous_Conditions
LVEDV	SLC35F1	21	6:118333857:T:C	6:118468096:C:T	rs78757409	Single-trait	CEP85L	6	118468096	6:118789259	6:118468096	0.453721	0.0447103	0.00591962	4.25696e-14	Miscellaneous_Conditions
LVEDV	SLC35F1	21	6:118333857:T:C	6:118351912:G:T	rs937277	Single-trait	SLC35F1	6	118351912	6:118673075	6:118351912	0.361789	0.0507586	0.00614537	1.46117e-16	Miscellaneous_Conditions
LVEDV	SLC35F1	21	6:118351912:G:T	6:118321588:A:G	rs1006932	Multi-trait	SLC35F1	6	118321588	6:118642751	6:118321588	0.41133	0.0405842	0.00590536	6.31167e-12	Cardiovascular Traits	Pulse rate	Neale B	UKBB	European	2017	A	G	0.0365	0.00256	4.081e-46	+	317756	IVNT	Neale-B_UKBB_EUR_2017
LVEDV	SLC35F1	21	6:118351912:G:T	6:118321588:A:G	rs1006932	Multi-trait	SLC35F1	6	118321588	6:118642751	6:118321588	0.41133	0.0405842	0.00590536	6.31167e-12	Cardiovascular Traits	Pulse rate	Neale B	UKBB	European	2017	A	G	0.03419	0.004333	3.049e-15	+	110153	IVNT	Neale-B_UKBB_EUR_2017
LVEDV	SLC35F1	21	6:118351912:G:T	6:118667199:A:G	rs10872167	Multi-trait	CEP85L	6	118667199	6:118988362	6:118667199	0.455573	0.0405594	0.00580565	2.82448e-12	Cardiovascular Traits	Heart rate	HRgene Consortium	23583979	Mixed	2013	A	G	0.3462	0.0513	1.33e-10	+	86786	bpm	HRGene_HR_Mixed_2013
LVEDV	SLC35F1	21	6:118351912:G:T	6:118667199:A:G	rs10872167	Multi-trait	CEP85L	6	118667199	6:118988362	6:118667199	0.455573	0.0405594	0.00580565	2.82448e-12	Cardiovascular Traits	Pulse rate	Neale B	UKBB	European	2017	A	G	0.04457	0.002517	3.787e-70	+	317756	IVNT	Neale-B_UKBB_EUR_2017
LVEDV	SLC35F1	21	6:118351912:G:T	6:118667199:A:G	rs10872167	Multi-trait	CEP85L	6	118667199	6:118988362	6:118667199	0.455573	0.0405594	0.00580565	2.82448e-12	Cardiovascular Traits	Pulse rate	Neale B	UKBB	European	2017	A	G	0.04334	0.004266	3.083e-24	+	110153	IVNT	Neale-B_UKBB_EUR_2017
LVEDV	SLC35F1	21	6:118351912:G:T	6:118236795:C:T	rs11153725	Multi-trait	SLC35F1	6	118236795	6:118557958	6:118236795	0.407403	0.0454144	0.00591599	1.63426e-14	Cardiovascular Traits	RR interval	Eijgelsheim M	20639392	European	2010	C	T	NA	NA	3.02e-08	NA	38991	-	GRASP
LVEDV	SLC35F1	21	6:118351912:G:T	6:118236795:C:T	rs11153725	Multi-trait	SLC35F1	6	118236795	6:118557958	6:118236795	0.407403	0.0454144	0.00591599	1.63426e-14	Cardiovascular Traits	Heart rate	HRgene Consortium	23583979	Mixed	2013	C	T	0.3106	0.0533	2.997e-08	+	86405	bpm	HRGene_HR_Mixed_2013
LVEDV	SLC35F1	21	6:118351912:G:T	6:118236795:C:T	rs11153725	Multi-trait	SLC35F1	6	118236795	6:118557958	6:118236795	0.407403	0.0454144	0.00591599	1.63426e-14	Cardiovascular Traits	Pulse rate	Neale B	UKBB	European	2017	C	T	0.03764	0.002564	8.981e-49	+	317756	IVNT	Neale-B_UKBB_EUR_2017
LVEDV	SLC35F1	21	6:118351912:G:T	6:118236795:C:T	rs11153725	Multi-trait	SLC35F1	6	118236795	6:118557958	6:118236795	0.407403	0.0454144	0.00591599	1.63426e-14	Cardiovascular Traits	Pulse rate	Neale B	UKBB	European	2017	C	T	0.03487	0.004339	9.439e-16	+	110153	IVNT	Neale-B_UKBB_EUR_2017
LVEDV	SLC35F1	21	6:118351912:G:T	6:118666989:C:T	rs11153768	Multi-trait	CEP85L	6	118666989	6:118988152	6:118666989	0.455549	0.040628	0.00580597	2.60329e-12	Cardiovascular Traits	Left ventricular internal diastolic dimensions LV internal diastolic dimensions	Vasan RS	19584346	European	2009	C	T	NA	NA	1.67e-08	NA	12612	-	GRASP
LVEDV	SLC35F1	21	6:118351912:G:T	6:118666989:C:T	rs11153768	Multi-trait	CEP85L	6	118666989	6:118988152	6:118666989	0.455549	0.040628	0.00580597	2.60329e-12	Cardiovascular Traits	Heart rate	HRgene Consortium	23583979	Mixed	2013	C	T	0.3499	0.0521	1.638e-10	+	87060	bpm	HRGene_HR_Mixed_2013
LVEDV	SLC35F1	21	6:118351912:G:T	6:118666989:C:T	rs11153768	Multi-trait	CEP85L	6	118666989	6:118988152	6:118666989	0.455549	0.040628	0.00580597	2.60329e-12	Cardiovascular Traits	Pulse rate	Neale B	UKBB	European	2017	C	T	0.04458	0.002517	3.551e-70	+	317756	IVNT	Neale-B_UKBB_EUR_2017
LVEDV	SLC35F1	21	6:118351912:G:T	6:118666989:C:T	rs11153768	Multi-trait	CEP85L	6	118666989	6:118988152	6:118666989	0.455549	0.040628	0.00580597	2.60329e-12	Cardiovascular Traits	Pulse rate	Neale B	UKBB	European	2017	C	T	0.04335	0.004266	3.003e-24	+	110153	IVNT	Neale-B_UKBB_EUR_2017
LVEDV	SLC35F1	21	6:118351912:G:T	6:118467489:G:T	rs11752626	Multi-trait	CEP85L	6	118467489	6:118788652	6:118467489	0.453663	0.0408598	0.00580213	1.8923e-12	Cardiovascular Traits	RR interval	Eijgelsheim M	20639392	European	2010	G	T	NA	NA	4.08e-08	NA	38991	-	GRASP
LVEDV	SLC35F1	21	6:118351912:G:T	6:118467489:G:T	rs11752626	Multi-trait	CEP85L	6	118467489	6:118788652	6:118467489	0.453663	0.0408598	0.00580213	1.8923e-12	Cardiovascular Traits	Heart rate	HRgene Consortium	23583979	Mixed	2013	G	T	0.3503	0.0509	6.165e-11	+	89357	bpm	HRGene_HR_Mixed_2013
LVEDV	SLC35F1	21	6:118351912:G:T	6:118467489:G:T	rs11752626	Multi-trait	CEP85L	6	118467489	6:118788652	6:118467489	0.453663	0.0408598	0.00580213	1.8923e-12	Cardiovascular Traits	Pulse rate	Neale B	UKBB	European	2017	G	T	0.04546	0.002512	3.678e-73	+	317756	IVNT	Neale-B_UKBB_EUR_2017
LVEDV	SLC35F1	21	6:118351912:G:T	6:118467489:G:T	rs11752626	Multi-trait	CEP85L	6	118467489	6:118788652	6:118467489	0.453663	0.0408598	0.00580213	1.8923e-12	Cardiovascular Traits	Pulse rate	Neale B	UKBB	European	2017	G	T	0.04417	0.004259	3.443e-25	+	110153	IVNT	Neale-B_UKBB_EUR_2017
LVEDV	SLC35F1	21	6:118351912:G:T	6:118672469:C:A	rs11756438	Multi-trait	CEP85L	6	118672469	6:118993632	6:118672469	0.470192	0.0419451	0.00578817	4.27103e-13	Cardiovascular Traits	QT interval	Newton Cheh C	19305408	European	2009	A	C	NA	NA	5e-22	NA	13685	-	GRASP
LVEDV	SLC35F1	21	6:118351912:G:T	6:118672469:C:A	rs11756438	Multi-trait	CEP85L	6	118672469	6:118993632	6:118672469	0.470192	0.0419451	0.00578817	4.27103e-13	Cardiovascular Traits	Heart rate	HRgene Consortium	23583979	Mixed	2013	A	C	-0.3814	0.0522	3.614e-12	-	87060	bpm	HRGene_HR_Mixed_2013
LVEDV	SLC35F1	21	6:118351912:G:T	6:118672469:C:A	rs11756438	Multi-trait	CEP85L	6	118672469	6:118993632	6:118672469	0.470192	0.0419451	0.00578817	4.27103e-13	Cognitive Traits	Bipolar disorder or attention deficit hyperactivity disorder	van Hulzen KJE	27890468	European	2016	A	C	0.09531	0.01736	4e-08	+	-	log OR	NHGRI-EBI_GWAS_Catalog
LVEDV	SLC35F1	21	6:118351912:G:T	6:118672469:C:A	rs11756438	Multi-trait	CEP85L	6	118672469	6:118993632	6:118672469	0.470192	0.0419451	0.00578817	4.27103e-13	Cardiovascular Traits	QT interval	Newton Cheh C	19305408	European	2009	A	C	1.4	0.1451	5e-22	+	-	msec increase	NHGRI-EBI_GWAS_Catalog
LVEDV	SLC35F1	21	6:118351912:G:T	6:118672469:C:A	rs11756438	Multi-trait	CEP85L	6	118672469	6:118993632	6:118672469	0.470192	0.0419451	0.00578817	4.27103e-13	Cardiovascular Traits	Pulse rate	Neale B	UKBB	European	2017	A	C	-0.04488	0.002515	3.454e-71	-	317756	IVNT	Neale-B_UKBB_EUR_2017
LVEDV	SLC35F1	21	6:118351912:G:T	6:118672469:C:A	rs11756438	Multi-trait	CEP85L	6	118672469	6:118993632	6:118672469	0.470192	0.0419451	0.00578817	4.27103e-13	Cardiovascular Traits	Pulse rate	Neale B	UKBB	European	2017	A	C	-0.04307	0.004266	5.897e-24	-	110153	IVNT	Neale-B_UKBB_EUR_2017
LVEDV	SLC35F1	21	6:118351912:G:T	6:118672469:C:A	rs11756438	Multi-trait	CEP85L	6	118672469	6:118993632	6:118672469	0.470192	0.0419451	0.00578817	4.27103e-13	Cardiovascular Traits	Electrocardiography	Newton Cheh C	19305408	European	2009	A	C	NA	NA	5e-22	NA	-	-	dbGaP
LVEDV	SLC35F1	21	6:118351912:G:T	6:118672479:C:A	rs11756440	Multi-trait	CEP85L	6	118672479	6:118993642	6:118672479	0.47019	0.0419468	0.00578819	4.2622e-13	Cardiovascular Traits	Heart rate	HRgene Consortium	23583979	Mixed	2013	A	C	-0.3815	0.0522	3.576e-12	-	87060	bpm	HRGene_HR_Mixed_2013
LVEDV	SLC35F1	21	6:118351912:G:T	6:118672479:C:A	rs11756440	Multi-trait	CEP85L	6	118672479	6:118993642	6:118672479	0.47019	0.0419468	0.00578819	4.2622e-13	Cardiovascular Traits	Pulse rate	Neale B	UKBB	European	2017	A	C	-0.0449	0.002515	3.163e-71	-	317756	IVNT	Neale-B_UKBB_EUR_2017
LVEDV	SLC35F1	21	6:118351912:G:T	6:118672479:C:A	rs11756440	Multi-trait	CEP85L	6	118672479	6:118993642	6:118672479	0.47019	0.0419468	0.00578819	4.2622e-13	Cardiovascular Traits	Pulse rate	Neale B	UKBB	European	2017	A	C	-0.04315	0.004267	5.023e-24	-	110153	IVNT	Neale-B_UKBB_EUR_2017
LVEDV	SLC35F1	21	6:118351912:G:T	6:118282607:T:C	rs11758375	Multi-trait	SLC35F1	6	118282607	6:118603770	6:118282607	0.467023	0.0416011	0.00589059	1.63782e-12	Cardiovascular Traits	RR interval	Eijgelsheim M	20639392	European	2010	C	T	NA	NA	4.03e-09	NA	38991	-	GRASP
LVEDV	SLC35F1	21	6:118351912:G:T	6:118282607:T:C	rs11758375	Multi-trait	SLC35F1	6	118282607	6:118603770	6:118282607	0.467023	0.0416011	0.00589059	1.63782e-12	Cardiovascular Traits	Heart rate	HRgene Consortium	23583979	Mixed	2013	C	T	-0.3057	0.05	5.948e-09	-	93128	bpm	HRGene_HR_Mixed_2013
LVEDV	SLC35F1	21	6:118351912:G:T	6:118282607:T:C	rs11758375	Multi-trait	SLC35F1	6	118282607	6:118603770	6:118282607	0.467023	0.0416011	0.00589059	1.63782e-12	Cardiovascular Traits	Pulse rate	Neale B	UKBB	European	2017	C	T	-0.04148	0.002511	2.78e-61	-	317756	IVNT	Neale-B_UKBB_EUR_2017
LVEDV	SLC35F1	21	6:118351912:G:T	6:118282607:T:C	rs11758375	Multi-trait	SLC35F1	6	118282607	6:118603770	6:118282607	0.467023	0.0416011	0.00589059	1.63782e-12	Cardiovascular Traits	Pulse rate	Neale B	UKBB	European	2017	C	T	-0.03766	0.004248	7.822e-19	-	110153	IVNT	Neale-B_UKBB_EUR_2017
LVEDV	SLC35F1	21	6:118351912:G:T	6:118299130:A:G	rs11758402	Multi-trait	SLC35F1	6	118299130	6:118620293	6:118299130	0.425166	0.0416963	0.00594514	2.32403e-12	Cardiovascular Traits	Pulse rate	Neale B	UKBB	European	2017	A	G	0.04026	0.002534	8.277e-57	+	317756	IVNT	Neale-B_UKBB_EUR_2017
LVEDV	SLC35F1	21	6:118351912:G:T	6:118299130:A:G	rs11758402	Multi-trait	SLC35F1	6	118299130	6:118620293	6:118299130	0.425166	0.0416963	0.00594514	2.32403e-12	Cardiovascular Traits	Pulse rate	Neale B	UKBB	European	2017	A	G	0.03737	0.004293	3.21e-18	+	110153	IVNT	Neale-B_UKBB_EUR_2017
LVEDV	SLC35F1	21	6:118351912:G:T	6:118527636:A:C	rs11758454	Multi-trait	CEP85L	6	118527636	6:118848799	6:118527636	0.449289	0.0407145	0.00579929	2.2091e-12	Cardiovascular Traits	Pulse rate	Neale B	UKBB	European	2017	A	C	0.04523	0.002514	2.578e-72	+	317756	IVNT	Neale-B_UKBB_EUR_2017
LVEDV	SLC35F1	21	6:118351912:G:T	6:118527636:A:C	rs11758454	Multi-trait	CEP85L	6	118527636	6:118848799	6:118527636	0.449289	0.0407145	0.00579929	2.2091e-12	Cardiovascular Traits	Pulse rate	Neale B	UKBB	European	2017	A	C	0.04438	0.004265	2.401e-25	+	110153	IVNT	Neale-B_UKBB_EUR_2017
LVEDV	SLC35F1	21	6:118351912:G:T	6:118518324:C:T	rs11760114	Multi-trait	CEP85L	6	118518324	6:118839487	6:118518324	0.454109	0.0407583	0.00579552	2.02536e-12	Cardiovascular Traits	Pulse rate	Neale B	UKBB	European	2017	C	T	0.04545	0.002512	3.795e-73	+	317756	IVNT	Neale-B_UKBB_EUR_2017
LVEDV	SLC35F1	21	6:118351912:G:T	6:118518324:C:T	rs11760114	Multi-trait	CEP85L	6	118518324	6:118839487	6:118518324	0.454109	0.0407583	0.00579552	2.02536e-12	Cardiovascular Traits	Pulse rate	Neale B	UKBB	European	2017	C	T	0.04421	0.004258	3.038e-25	+	110153	IVNT	Neale-B_UKBB_EUR_2017
LVEDV	SLC35F1	21	6:118351912:G:T	6:118468671:T:C	rs11965985	Multi-trait	CEP85L	6	118468671	6:118789834	6:118468671	0.453671	0.0419384	0.00588909	1.06862e-12	Cardiovascular Traits	Pulse rate	Neale B	UKBB	European	2017	C	T	-0.04551	0.002512	2.457e-73	-	317756	IVNT	Neale-B_UKBB_EUR_2017
LVEDV	SLC35F1	21	6:118351912:G:T	6:118468671:T:C	rs11965985	Multi-trait	CEP85L	6	118468671	6:118789834	6:118468671	0.453671	0.0419384	0.00588909	1.06862e-12	Cardiovascular Traits	Pulse rate	Neale B	UKBB	European	2017	C	T	-0.04414	0.004259	3.632e-25	-	110153	IVNT	Neale-B_UKBB_EUR_2017
LVEDV	SLC35F1	21	6:118351912:G:T	6:118502812:A:G	rs11967375	Multi-trait	BRD7P3	6	118502812	6:118823975	6:118502812	0.452885	0.0408093	0.00580058	1.98733e-12	Cardiovascular Traits	RR interval	Eijgelsheim M	20639392	European	2010	A	G	NA	NA	4.89e-08	NA	38991	-	GRASP
LVEDV	SLC35F1	21	6:118351912:G:T	6:118502812:A:G	rs11967375	Multi-trait	BRD7P3	6	118502812	6:118823975	6:118502812	0.452885	0.0408093	0.00580058	1.98733e-12	Cardiovascular Traits	Heart rate	HRgene Consortium	23583979	Mixed	2013	A	G	0.3532	0.0509	4.118e-11	+	89360	bpm	HRGene_HR_Mixed_2013
LVEDV	SLC35F1	21	6:118351912:G:T	6:118502812:A:G	rs11967375	Multi-trait	BRD7P3	6	118502812	6:118823975	6:118502812	0.452885	0.0408093	0.00580058	1.98733e-12	Cardiovascular Traits	Pulse rate	Neale B	UKBB	European	2017	A	G	0.04569	0.002513	7.702e-74	+	317756	IVNT	Neale-B_UKBB_EUR_2017
LVEDV	SLC35F1	21	6:118351912:G:T	6:118502812:A:G	rs11967375	Multi-trait	BRD7P3	6	118502812	6:118823975	6:118502812	0.452885	0.0408093	0.00580058	1.98733e-12	Cardiovascular Traits	Pulse rate	Neale B	UKBB	European	2017	A	G	0.04424	0.004261	3.021e-25	+	110153	IVNT	Neale-B_UKBB_EUR_2017
LVEDV	SLC35F1	21	6:118351912:G:T	6:118514380:C:T	rs11967858	Multi-trait	CEP85L	6	118514380	6:118835543	6:118514380	0.452677	0.0412881	0.00579849	1.07543e-12	Cardiovascular Traits	Pulse rate	Neale B	UKBB	European	2017	C	T	0.04567	0.002513	8.659e-74	+	317756	IVNT	Neale-B_UKBB_EUR_2017
LVEDV	SLC35F1	21	6:118351912:G:T	6:118514380:C:T	rs11967858	Multi-trait	CEP85L	6	118514380	6:118835543	6:118514380	0.452677	0.0412881	0.00579849	1.07543e-12	Cardiovascular Traits	Pulse rate	Neale B	UKBB	European	2017	C	T	0.04423	0.00426	3.028e-25	+	110153	IVNT	Neale-B_UKBB_EUR_2017
LVEDV	SLC35F1	21	6:118351912:G:T	6:118579777:C:A	rs11968176	Multi-trait	CEP85L	6	118579777	6:118900940	6:118579777	0.456132	0.0403692	0.00579141	3.15748e-12	Cardiovascular Traits	Heart rate	HRgene Consortium	23583979	Mixed	2013	A	C	NA	NA	1.35e-11	NA	92355	-	GRASP
LVEDV	SLC35F1	21	6:118351912:G:T	6:118579777:C:A	rs11968176	Multi-trait	CEP85L	6	118579777	6:118900940	6:118579777	0.456132	0.0403692	0.00579141	3.15748e-12	Cardiovascular Traits	Heart rate	HRgene Consortium	23583979	Mixed	2013	A	C	-0.362	0.0509	1.352e-11	-	89359	bpm	HRGene_HR_Mixed_2013
LVEDV	SLC35F1	21	6:118351912:G:T	6:118579777:C:A	rs11968176	Multi-trait	CEP85L	6	118579777	6:118900940	6:118579777	0.456132	0.0403692	0.00579141	3.15748e-12	Cardiovascular Traits	Pulse rate	Neale B	UKBB	European	2017	A	C	-0.04522	0.00251	1.721e-72	-	317756	IVNT	Neale-B_UKBB_EUR_2017
LVEDV	SLC35F1	21	6:118351912:G:T	6:118579777:C:A	rs11968176	Multi-trait	CEP85L	6	118579777	6:118900940	6:118579777	0.456132	0.0403692	0.00579141	3.15748e-12	Cardiovascular Traits	Pulse rate	Neale B	UKBB	European	2017	A	C	-0.04356	0.004257	1.446e-24	-	110153	IVNT	Neale-B_UKBB_EUR_2017
LVEDV	SLC35F1	21	6:118351912:G:T	6:118359211:C:T	rs11970286	Multi-trait	SLC35F1	6	118359211	6:118680374	6:118359211	0.453876	0.0427807	0.0057791	1.3348e-13	Cardiovascular Traits	QRS interval	Sotoodehnia N	21076409	European	2010	C	T	NA	NA	7.07e-17	NA	40407	-	GRASP
LVEDV	SLC35F1	21	6:118351912:G:T	6:118359211:C:T	rs11970286	Multi-trait	SLC35F1	6	118359211	6:118680374	6:118359211	0.453876	0.0427807	0.0057791	1.3348e-13	Cardiovascular Traits	QRS interval	Ritchie MD	23463857	European	2013	C	T	NA	NA	4.89e-16	NA	5272	-	GRASP
LVEDV	SLC35F1	21	6:118351912:G:T	6:118359211:C:T	rs11970286	Multi-trait	SLC35F1	6	118359211	6:118680374	6:118359211	0.453876	0.0427807	0.0057791	1.3348e-13	Cardiovascular Traits	QT interval	Pfeufer A	19305409	European	2009	C	T	NA	NA	2.35e-24	NA	15842	-	GRASP
LVEDV	SLC35F1	21	6:118351912:G:T	6:118359211:C:T	rs11970286	Multi-trait	SLC35F1	6	118359211	6:118680374	6:118359211	0.453876	0.0427807	0.0057791	1.3348e-13	Cardiovascular Traits	QT interval females	Pfeufer A	19305409	European	2009	C	T	NA	NA	8.59e-09	NA	15842	-	GRASP
LVEDV	SLC35F1	21	6:118351912:G:T	6:118359211:C:T	rs11970286	Multi-trait	SLC35F1	6	118359211	6:118680374	6:118359211	0.453876	0.0427807	0.0057791	1.3348e-13	Cardiovascular Traits	QT interval old age 50 yrs	Pfeufer A	19305409	European	2009	C	T	NA	NA	7.6e-14	NA	15842	-	GRASP
LVEDV	SLC35F1	21	6:118351912:G:T	6:118359211:C:T	rs11970286	Multi-trait	SLC35F1	6	118359211	6:118680374	6:118359211	0.453876	0.0427807	0.0057791	1.3348e-13	Cardiovascular Traits	RR interval	Eijgelsheim M	20639392	European	2010	C	T	NA	NA	5.91e-09	NA	38991	-	GRASP
LVEDV	SLC35F1	21	6:118351912:G:T	6:118359211:C:T	rs11970286	Multi-trait	SLC35F1	6	118359211	6:118680374	6:118359211	0.453876	0.0427807	0.0057791	1.3348e-13	Cardiovascular Traits	Heart rate	HRgene Consortium	23583979	Mixed	2013	C	T	0.3484	0.0509	7.606e-11	+	91227	bpm	HRGene_HR_Mixed_2013
LVEDV	SLC35F1	21	6:118351912:G:T	6:118359211:C:T	rs11970286	Multi-trait	SLC35F1	6	118359211	6:118680374	6:118359211	0.453876	0.0427807	0.0057791	1.3348e-13	Cardiovascular Traits	QT interval	Pfeufer A	19305409	European	2009	C	T	-1.64	0.1608	2e-24	-	-	ms increase	NHGRI-EBI_GWAS_Catalog
LVEDV	SLC35F1	21	6:118351912:G:T	6:118359211:C:T	rs11970286	Multi-trait	SLC35F1	6	118359211	6:118680374	6:118359211	0.453876	0.0427807	0.0057791	1.3348e-13	Cardiovascular Traits	Pulse rate	Neale B	UKBB	European	2017	C	T	0.04518	0.002513	3.404e-72	+	317756	IVNT	Neale-B_UKBB_EUR_2017
LVEDV	SLC35F1	21	6:118351912:G:T	6:118359211:C:T	rs11970286	Multi-trait	SLC35F1	6	118359211	6:118680374	6:118359211	0.453876	0.0427807	0.0057791	1.3348e-13	Cardiovascular Traits	Pulse rate	Neale B	UKBB	European	2017	C	T	0.04319	0.004262	4.088e-24	+	110153	IVNT	Neale-B_UKBB_EUR_2017
LVEDV	SLC35F1	21	6:118351912:G:T	6:118359211:C:T	rs11970286	Multi-trait	SLC35F1	6	118359211	6:118680374	6:118359211	0.453876	0.0427807	0.0057791	1.3348e-13	Cardiovascular Traits	Electrocardiography	Pfeufer A	19305409	European	2009	C	T	NA	NA	2e-24	NA	-	-	dbGaP
LVEDV	SLC35F1	21	6:118351912:G:T	6:118473527:C:A	rs12661338	Multi-trait	CEP85L	6	118473527	6:118794690	6:118473527	0.450453	0.0405891	0.00580792	2.77699e-12	Cardiovascular Traits	RR interval	Eijgelsheim M	20639392	European	2010	A	C	NA	NA	4.03e-08	NA	38991	-	GRASP
LVEDV	SLC35F1	21	6:118351912:G:T	6:118473527:C:A	rs12661338	Multi-trait	CEP85L	6	118473527	6:118794690	6:118473527	0.450453	0.0405891	0.00580792	2.77699e-12	Cardiovascular Traits	Heart rate	HRgene Consortium	23583979	Mixed	2013	A	C	-0.351	0.0509	5.646e-11	-	89357	bpm	HRGene_HR_Mixed_2013
LVEDV	SLC35F1	21	6:118351912:G:T	6:118473527:C:A	rs12661338	Multi-trait	CEP85L	6	118473527	6:118794690	6:118473527	0.450453	0.0405891	0.00580792	2.77699e-12	Cardiovascular Traits	Pulse rate	Neale B	UKBB	European	2017	A	C	-0.04557	0.002514	2.172e-73	-	317756	IVNT	Neale-B_UKBB_EUR_2017
LVEDV	SLC35F1	21	6:118351912:G:T	6:118473527:C:A	rs12661338	Multi-trait	CEP85L	6	118473527	6:118794690	6:118473527	0.450453	0.0405891	0.00580792	2.77699e-12	Cardiovascular Traits	Pulse rate	Neale B	UKBB	European	2017	A	C	-0.04404	0.004262	5.077e-25	-	110153	IVNT	Neale-B_UKBB_EUR_2017
LVEDV	SLC35F1	21	6:118351912:G:T	6:118400465:A:G	rs17226667	Multi-trait	CEP85L	6	118400465	6:118721628	6:118400465	0.45256	0.0425361	0.0058989	5.56052e-13	Cardiovascular Traits	RR interval	Eijgelsheim M	20639392	European	2010	A	G	NA	NA	3.29e-08	NA	38991	-	GRASP
LVEDV	SLC35F1	21	6:118351912:G:T	6:118400465:A:G	rs17226667	Multi-trait	CEP85L	6	118400465	6:118721628	6:118400465	0.45256	0.0425361	0.0058989	5.56052e-13	Cardiovascular Traits	Heart rate	HRgene Consortium	23583979	Mixed	2013	A	G	0.3463	0.0511	1.195e-10	+	89337	bpm	HRGene_HR_Mixed_2013
LVEDV	SLC35F1	21	6:118351912:G:T	6:118400465:A:G	rs17226667	Multi-trait	CEP85L	6	118400465	6:118721628	6:118400465	0.45256	0.0425361	0.0058989	5.56052e-13	Cardiovascular Traits	Pulse rate	Neale B	UKBB	European	2017	A	G	0.04581	0.002513	3.38e-74	+	317756	IVNT	Neale-B_UKBB_EUR_2017
LVEDV	SLC35F1	21	6:118351912:G:T	6:118400465:A:G	rs17226667	Multi-trait	CEP85L	6	118400465	6:118721628	6:118400465	0.45256	0.0425361	0.0058989	5.56052e-13	Cardiovascular Traits	Pulse rate	Neale B	UKBB	European	2017	A	G	0.04402	0.004261	5.237e-25	+	110153	IVNT	Neale-B_UKBB_EUR_2017
LVEDV	SLC35F1	21	6:118351912:G:T	6:118420219:T:C	rs17227124	Multi-trait	CEP85L	6	118420219	6:118741382	6:118420219	0.452133	0.0408409	0.00580882	2.05296e-12	Cardiovascular Traits	RR interval	Eijgelsheim M	20639392	European	2010	C	T	NA	NA	3.21e-08	NA	38991	-	GRASP
LVEDV	SLC35F1	21	6:118351912:G:T	6:118420219:T:C	rs17227124	Multi-trait	CEP85L	6	118420219	6:118741382	6:118420219	0.452133	0.0408409	0.00580882	2.05296e-12	Cardiovascular Traits	Heart rate	HRgene Consortium	23583979	Mixed	2013	C	T	-0.3422	0.0507	1.326e-10	-	91207	bpm	HRGene_HR_Mixed_2013
LVEDV	SLC35F1	21	6:118351912:G:T	6:118420219:T:C	rs17227124	Multi-trait	CEP85L	6	118420219	6:118741382	6:118420219	0.452133	0.0408409	0.00580882	2.05296e-12	Cardiovascular Traits	Pulse rate	Neale B	UKBB	European	2017	C	T	-0.04565	0.002513	1.006e-73	-	317756	IVNT	Neale-B_UKBB_EUR_2017
LVEDV	SLC35F1	21	6:118351912:G:T	6:118420219:T:C	rs17227124	Multi-trait	CEP85L	6	118420219	6:118741382	6:118420219	0.452133	0.0408409	0.00580882	2.05296e-12	Cardiovascular Traits	Pulse rate	Neale B	UKBB	European	2017	C	T	-0.04415	0.00426	3.665e-25	-	110153	IVNT	Neale-B_UKBB_EUR_2017
LVEDV	SLC35F1	21	6:118351912:G:T	6:118665035:G:A	rs17427116	Multi-trait	CEP85L	6	118665035	6:118986198	6:118665035	0.455647	0.0415356	0.00589294	1.81034e-12	Cardiovascular Traits	Pulse rate	Neale B	UKBB	European	2017	A	G	-0.04461	0.002517	2.921e-70	-	317756	IVNT	Neale-B_UKBB_EUR_2017
LVEDV	SLC35F1	21	6:118351912:G:T	6:118665035:G:A	rs17427116	Multi-trait	CEP85L	6	118665035	6:118986198	6:118665035	0.455647	0.0415356	0.00589294	1.81034e-12	Cardiovascular Traits	Pulse rate	Neale B	UKBB	European	2017	A	G	-0.0434	0.004266	2.68e-24	-	110153	IVNT	Neale-B_UKBB_EUR_2017
LVEDV	SLC35F1	21	6:118351912:G:T	6:118451420:T:C	rs17825393	Multi-trait	CEP85L	6	118451420	6:118772583	6:118451420	0.452262	0.0412801	0.00580661	1.1675e-12	Cardiovascular Traits	RR interval	Eijgelsheim M	20639392	European	2010	C	T	NA	NA	7.44e-09	NA	38991	-	GRASP
LVEDV	SLC35F1	21	6:118351912:G:T	6:118451420:T:C	rs17825393	Multi-trait	CEP85L	6	118451420	6:118772583	6:118451420	0.452262	0.0412801	0.00580661	1.1675e-12	Cardiovascular Traits	Heart rate	HRgene Consortium	23583979	Mixed	2013	C	T	-0.3421	0.0509	1.596e-10	-	89265	bpm	HRGene_HR_Mixed_2013
LVEDV	SLC35F1	21	6:118351912:G:T	6:118451420:T:C	rs17825393	Multi-trait	CEP85L	6	118451420	6:118772583	6:118451420	0.452262	0.0412801	0.00580661	1.1675e-12	Cardiovascular Traits	Pulse rate	Neale B	UKBB	European	2017	C	T	-0.04574	0.002513	5.094e-74	-	317756	IVNT	Neale-B_UKBB_EUR_2017
LVEDV	SLC35F1	21	6:118351912:G:T	6:118451420:T:C	rs17825393	Multi-trait	CEP85L	6	118451420	6:118772583	6:118451420	0.452262	0.0412801	0.00580661	1.1675e-12	Cardiovascular Traits	Pulse rate	Neale B	UKBB	European	2017	C	T	-0.04425	0.00426	2.917e-25	-	110153	IVNT	Neale-B_UKBB_EUR_2017
LVEDV	SLC35F1	21	6:118351912:G:T	6:118467823:G:A	rs17825652	Multi-trait	CEP85L	6	118467823	6:118788986	6:118467823	0.452304	0.0411652	0.00580453	1.32271e-12	Cardiovascular Traits	Pulse rate	Neale B	UKBB	European	2017	A	G	-0.0457	0.002513	7.166e-74	-	317756	IVNT	Neale-B_UKBB_EUR_2017
LVEDV	SLC35F1	21	6:118351912:G:T	6:118467823:G:A	rs17825652	Multi-trait	CEP85L	6	118467823	6:118788986	6:118467823	0.452304	0.0411652	0.00580453	1.32271e-12	Cardiovascular Traits	Pulse rate	Neale B	UKBB	European	2017	A	G	-0.04425	0.00426	2.867e-25	-	110153	IVNT	Neale-B_UKBB_EUR_2017
LVEDV	SLC35F1	21	6:118351912:G:T	6:118385480:C:T	rs2078383	Multi-trait	SLC35F1	6	118385480	6:118706643	6:118385480	0.44705	0.0409478	0.00581697	1.9312e-12	Cardiovascular Traits	QT interval	Mendez-Giraldez R	29213071	Hispanic	2017	T	C	1.83	0.249	2e-13	+	-	ms increase	NHGRI-EBI_GWAS_Catalog
LVEDV	SLC35F1	21	6:118351912:G:T	6:118385480:C:T	rs2078383	Multi-trait	SLC35F1	6	118385480	6:118706643	6:118385480	0.44705	0.0409478	0.00581697	1.9312e-12	Cardiovascular Traits	Pulse rate	Neale B	UKBB	European	2017	T	C	-0.04553	0.002518	5.066e-73	-	317756	IVNT	Neale-B_UKBB_EUR_2017
LVEDV	SLC35F1	21	6:118351912:G:T	6:118385480:C:T	rs2078383	Multi-trait	SLC35F1	6	118385480	6:118706643	6:118385480	0.44705	0.0409478	0.00581697	1.9312e-12	Cardiovascular Traits	Pulse rate	Neale B	UKBB	European	2017	T	C	-0.04354	0.00427	2.059e-24	-	110153	IVNT	Neale-B_UKBB_EUR_2017
LVEDV	SLC35F1	21	6:118351912:G:T	6:118327881:G:A	rs2093369	Multi-trait	SLC35F1	6	118327881	6:118649044	6:118327881	0.439733	0.0447755	0.00584553	1.86231e-14	Cardiovascular Traits	Pulse rate	Neale B	UKBB	European	2017	G	A	0.04137	0.002529	4.169e-60	+	317756	IVNT	Neale-B_UKBB_EUR_2017
LVEDV	SLC35F1	21	6:118351912:G:T	6:118327881:G:A	rs2093369	Multi-trait	SLC35F1	6	118327881	6:118649044	6:118327881	0.439733	0.0447755	0.00584553	1.86231e-14	Cardiovascular Traits	Pulse rate	Neale B	UKBB	European	2017	G	A	0.0396	0.004281	2.266e-20	+	110153	IVNT	Neale-B_UKBB_EUR_2017
LVEDV	SLC35F1	21	6:118351912:G:T	6:118555376:C:T	rs2356497	Multi-trait	CEP85L	6	118555376	6:118876539	6:118555376	0.454314	0.0415444	0.00588019	1.60455e-12	Cardiovascular Traits	Pulse rate	Neale B	UKBB	European	2017	C	T	0.04538	0.002511	5.371e-73	+	317756	IVNT	Neale-B_UKBB_EUR_2017
LVEDV	SLC35F1	21	6:118351912:G:T	6:118555376:C:T	rs2356497	Multi-trait	CEP85L	6	118555376	6:118876539	6:118555376	0.454314	0.0415444	0.00588019	1.60455e-12	Cardiovascular Traits	Pulse rate	Neale B	UKBB	European	2017	C	T	0.04414	0.004257	3.494e-25	+	110153	IVNT	Neale-B_UKBB_EUR_2017
LVEDV	SLC35F1	21	6:118351912:G:T	6:118331585:G:A	rs2501470	Multi-trait	SLC35F1	6	118331585	6:118652748	6:118331585	0.411542	0.0407475	0.00589982	4.96561e-12	Cardiovascular Traits	Pulse rate	Neale B	UKBB	European	2017	A	G	-0.03664	0.002559	1.659e-46	-	317756	IVNT	Neale-B_UKBB_EUR_2017
LVEDV	SLC35F1	21	6:118351912:G:T	6:118331585:G:A	rs2501470	Multi-trait	SLC35F1	6	118331585	6:118652748	6:118331585	0.411542	0.0407475	0.00589982	4.96561e-12	Cardiovascular Traits	Pulse rate	Neale B	UKBB	European	2017	A	G	-0.03444	0.004331	1.872e-15	-	110153	IVNT	Neale-B_UKBB_EUR_2017
LVEDV	SLC35F1	21	6:118351912:G:T	6:118570957:A:C	rs35029749	Multi-trait	CEP85L	6	118570957	6:118892120	6:118570957	0.456259	0.0414658	0.00587765	1.72813e-12	Cardiovascular Traits	Pulse rate	Neale B	UKBB	European	2017	A	C	0.04521	0.002511	1.827e-72	+	317756	IVNT	Neale-B_UKBB_EUR_2017
LVEDV	SLC35F1	21	6:118351912:G:T	6:118570957:A:C	rs35029749	Multi-trait	CEP85L	6	118570957	6:118892120	6:118570957	0.456259	0.0414658	0.00587765	1.72813e-12	Cardiovascular Traits	Pulse rate	Neale B	UKBB	European	2017	A	C	0.04366	0.004257	1.158e-24	+	110153	IVNT	Neale-B_UKBB_EUR_2017
LVEDV	SLC35F1	21	6:118351912:G:T	6:118492157:C:A	rs4307206	Multi-trait	CEP85L	6	118492157	6:118813320	6:118492157	0.453723	0.040739	0.00579881	2.13433e-12	Cardiovascular Traits	QRS interval	Ritchie MD	23463857	European	2013	A	C	NA	NA	4.56e-16	NA	5272	-	GRASP
LVEDV	SLC35F1	21	6:118351912:G:T	6:118492157:C:A	rs4307206	Multi-trait	CEP85L	6	118492157	6:118813320	6:118492157	0.453723	0.040739	0.00579881	2.13433e-12	Cardiovascular Traits	Heart rate	HRgene Consortium	23583979	Mixed	2013	A	C	-0.3512	0.0508	5.068e-11	-	89178	bpm	HRGene_HR_Mixed_2013
LVEDV	SLC35F1	21	6:118351912:G:T	6:118492157:C:A	rs4307206	Multi-trait	CEP85L	6	118492157	6:118813320	6:118492157	0.453723	0.040739	0.00579881	2.13433e-12	Cardiovascular Traits	Pulse rate	Neale B	UKBB	European	2017	A	C	-0.04549	0.002513	3.21e-73	-	317756	IVNT	Neale-B_UKBB_EUR_2017
LVEDV	SLC35F1	21	6:118351912:G:T	6:118492157:C:A	rs4307206	Multi-trait	CEP85L	6	118492157	6:118813320	6:118492157	0.453723	0.040739	0.00579881	2.13433e-12	Cardiovascular Traits	Pulse rate	Neale B	UKBB	European	2017	A	C	-0.04411	0.00426	4.023e-25	-	110153	IVNT	Neale-B_UKBB_EUR_2017
LVEDV	SLC35F1	21	6:118351912:G:T	6:118337093:T:G	rs4945621	Multi-trait	SLC35F1	6	118337093	6:118658256	6:118337093	0.371247	0.0454357	0.00600291	3.76266e-14	Cardiovascular Traits	Pulse rate	Neale B	UKBB	European	2017	G	T	-0.04386	0.002606	1.586e-63	-	317756	IVNT	Neale-B_UKBB_EUR_2017
LVEDV	SLC35F1	21	6:118351912:G:T	6:118337093:T:G	rs4945621	Multi-trait	SLC35F1	6	118337093	6:118658256	6:118337093	0.371247	0.0454357	0.00600291	3.76266e-14	Cardiovascular Traits	Pulse rate	Neale B	UKBB	European	2017	G	T	-0.04232	0.004411	8.624e-22	-	110153	IVNT	Neale-B_UKBB_EUR_2017
LVEDV	SLC35F1	21	6:118351912:G:T	6:118435825:A:G	rs56399949	Multi-trait	CEP85L	6	118435825	6:118756988	6:118435825	0.452339	0.0412667	0.00580659	1.18704e-12	Cardiovascular Traits	Pulse rate	Neale B	UKBB	European	2017	A	G	0.04569	0.002513	7.546e-74	+	317756	IVNT	Neale-B_UKBB_EUR_2017
LVEDV	SLC35F1	21	6:118351912:G:T	6:118435825:A:G	rs56399949	Multi-trait	CEP85L	6	118435825	6:118756988	6:118435825	0.452339	0.0412667	0.00580659	1.18704e-12	Cardiovascular Traits	Pulse rate	Neale B	UKBB	European	2017	A	G	0.04418	0.00426	3.464e-25	+	110153	IVNT	Neale-B_UKBB_EUR_2017
LVEDV	SLC35F1	21	6:118351912:G:T	6:118382371:T:C	rs56403768	Multi-trait	SLC35F1	6	118382371	6:118703534	6:118382371	0.420615	0.0417799	0.00596191	2.42085e-12	Cardiovascular Traits	Pulse rate	Neale B	UKBB	European	2017	C	T	-0.04224	0.002538	3.82e-62	-	317756	IVNT	Neale-B_UKBB_EUR_2017
LVEDV	SLC35F1	21	6:118351912:G:T	6:118382371:T:C	rs56403768	Multi-trait	SLC35F1	6	118382371	6:118703534	6:118382371	0.420615	0.0417799	0.00596191	2.42085e-12	Cardiovascular Traits	Pulse rate	Neale B	UKBB	European	2017	C	T	-0.04003	0.004303	1.385e-20	-	110153	IVNT	Neale-B_UKBB_EUR_2017
LVEDV	SLC35F1	21	6:118351912:G:T	6:118381458:C:T	rs57912492	Multi-trait	SLC35F1	6	118381458	6:118702621	6:118381458	0.421004	0.041239	0.00587154	2.16332e-12	Cardiovascular Traits	Pulse rate	Neale B	UKBB	European	2017	C	T	0.04234	0.002537	1.601e-62	+	317756	IVNT	Neale-B_UKBB_EUR_2017
LVEDV	SLC35F1	21	6:118351912:G:T	6:118381458:C:T	rs57912492	Multi-trait	SLC35F1	6	118381458	6:118702621	6:118381458	0.421004	0.041239	0.00587154	2.16332e-12	Cardiovascular Traits	Pulse rate	Neale B	UKBB	European	2017	C	T	0.04023	0.0043	8.529e-21	+	110153	IVNT	Neale-B_UKBB_EUR_2017
LVEDV	SLC35F1	21	6:118351912:G:T	6:118632211:G:A	rs6569024	Multi-trait	CEP85L	6	118632211	6:118953374	6:118632211	0.455931	0.0413706	0.00588665	2.09727e-12	Cardiovascular Traits	Pulse rate	Neale B	UKBB	European	2017	A	G	-0.0452	0.002513	2.572e-72	-	317756	IVNT	Neale-B_UKBB_EUR_2017
LVEDV	SLC35F1	21	6:118351912:G:T	6:118632211:G:A	rs6569024	Multi-trait	CEP85L	6	118632211	6:118953374	6:118632211	0.455931	0.0413706	0.00588665	2.09727e-12	Cardiovascular Traits	Pulse rate	Neale B	UKBB	European	2017	A	G	-0.04363	0.00426	1.322e-24	-	110153	IVNT	Neale-B_UKBB_EUR_2017
LVEDV	SLC35F1	21	6:118351912:G:T	6:118641577:T:C	rs6906287	Multi-trait	CEP85L	6	118641577	6:118962740	6:118641577	0.456085	0.0403221	0.00580121	3.63614e-12	Cardiovascular Traits	QRS interval	Ritchie MD	23463857	European	2013	C	T	NA	NA	5.56e-16	NA	5272	-	GRASP
LVEDV	SLC35F1	21	6:118351912:G:T	6:118641577:T:C	rs6906287	Multi-trait	CEP85L	6	118641577	6:118962740	6:118641577	0.456085	0.0403221	0.00580121	3.63614e-12	Cardiovascular Traits	Heart rate	HRgene Consortium	23583979	Mixed	2013	C	T	-0.3571	0.0508	2.391e-11	-	89342	bpm	HRGene_HR_Mixed_2013
LVEDV	SLC35F1	21	6:118351912:G:T	6:118641577:T:C	rs6906287	Multi-trait	CEP85L	6	118641577	6:118962740	6:118641577	0.456085	0.0403221	0.00580121	3.63614e-12	Cardiovascular Traits	Electrocardiographic conduction measures	Ritchie MD	23463857	European	2013	C	T	0.5383	0.06654	6e-16	+	-	msec increase	NHGRI-EBI_GWAS_Catalog
LVEDV	SLC35F1	21	6:118351912:G:T	6:118641577:T:C	rs6906287	Multi-trait	CEP85L	6	118641577	6:118962740	6:118641577	0.456085	0.0403221	0.00580121	3.63614e-12	Cardiovascular Traits	Pulse rate	Neale B	UKBB	European	2017	C	T	-0.04519	0.002513	3.064e-72	-	317756	IVNT	Neale-B_UKBB_EUR_2017
LVEDV	SLC35F1	21	6:118351912:G:T	6:118641577:T:C	rs6906287	Multi-trait	CEP85L	6	118641577	6:118962740	6:118641577	0.456085	0.0403221	0.00580121	3.63614e-12	Cardiovascular Traits	Pulse rate	Neale B	UKBB	European	2017	C	T	-0.04351	0.004261	1.821e-24	-	110153	IVNT	Neale-B_UKBB_EUR_2017
LVEDV	SLC35F1	21	6:118351912:G:T	6:118332173:C:T	rs6906332	Multi-trait	SLC35F1	6	118332173	6:118653336	6:118332173	0.438303	0.0448273	0.00584704	1.7653e-14	Cardiovascular Traits	Pulse rate	Neale B	UKBB	European	2017	C	T	0.0413	0.00253	7.116e-60	+	317756	IVNT	Neale-B_UKBB_EUR_2017
LVEDV	SLC35F1	21	6:118351912:G:T	6:118332173:C:T	rs6906332	Multi-trait	SLC35F1	6	118332173	6:118653336	6:118332173	0.438303	0.0448273	0.00584704	1.7653e-14	Cardiovascular Traits	Pulse rate	Neale B	UKBB	European	2017	C	T	0.03935	0.004283	4.107e-20	+	110153	IVNT	Neale-B_UKBB_EUR_2017
LVEDV	SLC35F1	21	6:118351912:G:T	6:118332458:G:A	rs6911339	Multi-trait	SLC35F1	6	118332458	6:118653621	6:118332458	0.438304	0.0448359	0.00584708	1.74571e-14	Cardiovascular Traits	Heart rate	HRgene Consortium	23583979	Mixed	2013	A	G	-0.3125	0.0504	3.572e-09	-	93140	bpm	HRGene_HR_Mixed_2013
LVEDV	SLC35F1	21	6:118351912:G:T	6:118332458:G:A	rs6911339	Multi-trait	SLC35F1	6	118332458	6:118653621	6:118332458	0.438304	0.0448359	0.00584708	1.74571e-14	Cardiovascular Traits	Pulse rate	Neale B	UKBB	European	2017	A	G	-0.0413	0.00253	7.059e-60	-	317756	IVNT	Neale-B_UKBB_EUR_2017
LVEDV	SLC35F1	21	6:118351912:G:T	6:118332458:G:A	rs6911339	Multi-trait	SLC35F1	6	118332458	6:118653621	6:118332458	0.438304	0.0448359	0.00584708	1.74571e-14	Cardiovascular Traits	Pulse rate	Neale B	UKBB	European	2017	A	G	-0.03935	0.004283	4.111e-20	-	110153	IVNT	Neale-B_UKBB_EUR_2017
LVEDV	SLC35F1	21	6:118351912:G:T	6:118562654:C:T	rs72952771	Multi-trait	CEP85L	6	118562654	6:118883817	6:118562654	0.454075	0.0407694	0.00579268	1.94899e-12	Cardiovascular Traits	Pulse rate	Neale B	UKBB	European	2017	C	T	0.04533	0.002511	8.483e-73	+	317756	IVNT	Neale-B_UKBB_EUR_2017
LVEDV	SLC35F1	21	6:118351912:G:T	6:118562654:C:T	rs72952771	Multi-trait	CEP85L	6	118562654	6:118883817	6:118562654	0.454075	0.0407694	0.00579268	1.94899e-12	Cardiovascular Traits	Pulse rate	Neale B	UKBB	European	2017	C	T	0.04397	0.004257	5.433e-25	+	110153	IVNT	Neale-B_UKBB_EUR_2017
LVEDV	SLC35F1	21	6:118351912:G:T	6:118573108:G:T	rs72952795	Multi-trait	CEP85L	6	118573108	6:118894271	6:118573108	0.456143	0.041255	0.00587781	2.2383e-12	Cardiovascular Traits	Pulse rate	Neale B	UKBB	European	2017	G	T	0.04522	0.00251	1.717e-72	+	317756	IVNT	Neale-B_UKBB_EUR_2017
LVEDV	SLC35F1	21	6:118351912:G:T	6:118573108:G:T	rs72952795	Multi-trait	CEP85L	6	118573108	6:118894271	6:118573108	0.456143	0.041255	0.00587781	2.2383e-12	Cardiovascular Traits	Pulse rate	Neale B	UKBB	European	2017	G	T	0.04364	0.004257	1.197e-24	+	110153	IVNT	Neale-B_UKBB_EUR_2017
LVEDV	SLC35F1	21	6:118351912:G:T	6:118565452:T:C	rs763254	Multi-trait	CEP85L	6	118565452	6:118886615	6:118565452	0.454389	0.0404592	0.00579111	2.8195e-12	Cardiovascular Traits	Heart rate	HRgene Consortium	23583979	Mixed	2013	T	C	0.358	0.0509	2.187e-11	+	89361	bpm	HRGene_HR_Mixed_2013
LVEDV	SLC35F1	21	6:118351912:G:T	6:118565452:T:C	rs763254	Multi-trait	CEP85L	6	118565452	6:118886615	6:118565452	0.454389	0.0404592	0.00579111	2.8195e-12	Cardiovascular Traits	Pulse rate	Neale B	UKBB	European	2017	T	C	0.0454	0.002511	4.653e-73	+	317756	IVNT	Neale-B_UKBB_EUR_2017
LVEDV	SLC35F1	21	6:118351912:G:T	6:118565452:T:C	rs763254	Multi-trait	CEP85L	6	118565452	6:118886615	6:118565452	0.454389	0.0404592	0.00579111	2.8195e-12	Cardiovascular Traits	Pulse rate	Neale B	UKBB	European	2017	T	C	0.04416	0.004256	3.318e-25	+	110153	IVNT	Neale-B_UKBB_EUR_2017
LVEDV	SLC35F1	21	6:118351912:G:T	6:118324853:C:T	rs7772845	Multi-trait	SLC35F1	6	118324853	6:118646016	6:118324853	0.438084	0.0442394	0.00585031	3.97216e-14	Cardiovascular Traits	Heart rate	HRgene Consortium	23583979	Mixed	2013	C	T	0.3158	0.0507	3.206e-09	+	91178	bpm	HRGene_HR_Mixed_2013
LVEDV	SLC35F1	21	6:118351912:G:T	6:118324853:C:T	rs7772845	Multi-trait	SLC35F1	6	118324853	6:118646016	6:118324853	0.438084	0.0442394	0.00585031	3.97216e-14	Cardiovascular Traits	Pulse rate	Neale B	UKBB	European	2017	C	T	0.04113	0.002531	2.301e-59	+	317756	IVNT	Neale-B_UKBB_EUR_2017
LVEDV	SLC35F1	21	6:118351912:G:T	6:118324853:C:T	rs7772845	Multi-trait	SLC35F1	6	118324853	6:118646016	6:118324853	0.438084	0.0442394	0.00585031	3.97216e-14	Cardiovascular Traits	Pulse rate	Neale B	UKBB	European	2017	C	T	0.03901	0.004284	8.75e-20	+	110153	IVNT	Neale-B_UKBB_EUR_2017
LVEDV	SLC35F1	21	6:118351912:G:T	6:118468096:C:T	rs78757409	Multi-trait	CEP85L	6	118468096	6:118789259	6:118468096	0.453721	0.0408478	0.00580186	1.91591e-12	Cardiovascular Traits	Pulse rate	Neale B	UKBB	European	2017	C	T	0.04546	0.002512	3.595e-73	+	317756	IVNT	Neale-B_UKBB_EUR_2017
LVEDV	SLC35F1	21	6:118351912:G:T	6:118468096:C:T	rs78757409	Multi-trait	CEP85L	6	118468096	6:118789259	6:118468096	0.453721	0.0408478	0.00580186	1.91591e-12	Cardiovascular Traits	Pulse rate	Neale B	UKBB	European	2017	C	T	0.04415	0.004259	3.543e-25	+	110153	IVNT	Neale-B_UKBB_EUR_2017
LVEDV	SLC35F1	21	6:118351912:G:T	6:118351912:G:T	rs937277	Multi-trait	SLC35F1	6	118351912	6:118673075	6:118351912	0.361789	0.0462664	0.00602309	1.57236e-14	Cardiovascular Traits	RR interval	Eijgelsheim M	20639392	European	2010	G	T	NA	NA	1.6e-08	NA	38991	-	GRASP
LVEDV	SLC35F1	21	6:118351912:G:T	6:118351912:G:T	rs937277	Multi-trait	SLC35F1	6	118351912	6:118673075	6:118351912	0.361789	0.0462664	0.00602309	1.57236e-14	Cardiovascular Traits	Heart rate	HRgene Consortium	23583979	Mixed	2013	G	T	0.3304	0.0526	2.329e-09	+	91221	bpm	HRGene_HR_Mixed_2013
LVEDV	SLC35F1	21	6:118351912:G:T	6:118351912:G:T	rs937277	Multi-trait	SLC35F1	6	118351912	6:118673075	6:118351912	0.361789	0.0462664	0.00602309	1.57236e-14	Cardiovascular Traits	Pulse rate	Neale B	UKBB	European	2017	G	T	0.04548	0.002611	6.583e-68	+	317756	IVNT	Neale-B_UKBB_EUR_2017
LVEDV	SLC35F1	21	6:118351912:G:T	6:118351912:G:T	rs937277	Multi-trait	SLC35F1	6	118351912	6:118673075	6:118351912	0.361789	0.0462664	0.00602309	1.57236e-14	Cardiovascular Traits	Pulse rate	Neale B	UKBB	European	2017	G	T	0.04369	0.00442	4.986e-23	+	110153	IVNT	Neale-B_UKBB_EUR_2017
LVEDV	SLC35F1	21	6:118351912:G:T	6:118240726:T:C	rs9489327	Multi-trait	SLC35F1	6	118240726	6:118561889	6:118240726	0.492092	0.0406034	0.00579419	2.42438e-12	Cardiovascular Traits	Left ventricular diastolic dimensions LV diastolic dimensions	Vasan RS	19584346	European	2009	C	T	NA	NA	2.95e-08	NA	12612	-	GRASP
LVEDV	SLC35F1	21	6:118351912:G:T	6:118240726:T:C	rs9489327	Multi-trait	SLC35F1	6	118240726	6:118561889	6:118240726	0.492092	0.0406034	0.00579419	2.42438e-12	Cardiovascular Traits	RR interval	Eijgelsheim M	20639392	European	2010	C	T	NA	NA	1.98e-10	NA	38991	-	GRASP
LVEDV	SLC35F1	21	6:118351912:G:T	6:118240726:T:C	rs9489327	Multi-trait	SLC35F1	6	118240726	6:118561889	6:118240726	0.492092	0.0406034	0.00579419	2.42438e-12	Cardiovascular Traits	Heart rate	HRgene Consortium	23583979	Mixed	2013	C	T	-0.2955	0.0514	4.525e-08	-	88690	bpm	HRGene_HR_Mixed_2013
LVEDV	SLC35F1	21	6:118351912:G:T	6:118240726:T:C	rs9489327	Multi-trait	SLC35F1	6	118240726	6:118561889	6:118240726	0.492092	0.0406034	0.00579419	2.42438e-12	Cardiovascular Traits	Pulse rate	Neale B	UKBB	European	2017	C	T	-0.04236	0.002506	4.634e-64	-	317756	IVNT	Neale-B_UKBB_EUR_2017
LVEDV	SLC35F1	21	6:118351912:G:T	6:118240726:T:C	rs9489327	Multi-trait	SLC35F1	6	118240726	6:118561889	6:118240726	0.492092	0.0406034	0.00579419	2.42438e-12	Cardiovascular Traits	Pulse rate	Neale B	UKBB	European	2017	C	T	-0.03866	0.004241	8.013e-20	-	110153	IVNT	Neale-B_UKBB_EUR_2017
LVEDV	HLA-B	19	6:31344981:C:T	6:32156647:G:T	rs10947233	Multi-trait	PPT2	6	32156647	6:32124424	6:32156647	0.0561298	0.0669669	0.0124932	8.30966e-08	Miscellaneous_Conditions
LVEDV	HLA-B	19	6:31344981:C:T	6:32156647:G:T	rs10947233	Single-trait	PPT2	6	32156647	6:32124424	6:32156647	0.0561298	0.0694921	0.0127465	4.98517e-08	Hematology	Eosinophil count	Astle W	27863252	European	2016	T	G	0.04311	0.00762	1.533e-08	+	173480	IVNT	Astle-W_Blood-Cell-Traits_EUR_2016
LVEDV	HLA-B	19	6:31344981:C:T	6:32156647:G:T	rs10947233	Single-trait	PPT2	6	32156647	6:32124424	6:32156647	0.0561298	0.0694921	0.0127465	4.98517e-08	Hematology	Granulocyte count	Astle W	27863252	European	2016	T	G	0.07112	0.007677	1.968e-20	+	173480	IVNT	Astle-W_Blood-Cell-Traits_EUR_2016
LVEDV	HLA-B	19	6:31344981:C:T	6:32156647:G:T	rs10947233	Single-trait	PPT2	6	32156647	6:32124424	6:32156647	0.0561298	0.0694921	0.0127465	4.98517e-08	Hematology	Lymphocyte count	Astle W	27863252	European	2016	T	G	0.05452	0.007691	1.36e-12	+	173480	IVNT	Astle-W_Blood-Cell-Traits_EUR_2016
LVEDV	HLA-B	19	6:31344981:C:T	6:32156647:G:T	rs10947233	Single-trait	PPT2	6	32156647	6:32124424	6:32156647	0.0561298	0.0694921	0.0127465	4.98517e-08	Hematology	Mean corpuscular hemoglobin concentration	Astle W	27863252	European	2016	T	G	-0.04069	0.007404	3.879e-08	-	173480	IVNT	Astle-W_Blood-Cell-Traits_EUR_2016
LVEDV	HLA-B	19	6:31344981:C:T	6:32156647:G:T	rs10947233	Single-trait	PPT2	6	32156647	6:32124424	6:32156647	0.0561298	0.0694921	0.0127465	4.98517e-08	Hematology	Myeloid white cell count	Astle W	27863252	European	2016	T	G	0.07091	0.007698	3.208e-20	+	173480	IVNT	Astle-W_Blood-Cell-Traits_EUR_2016
LVEDV	HLA-B	19	6:31344981:C:T	6:32156647:G:T	rs10947233	Single-trait	PPT2	6	32156647	6:32124424	6:32156647	0.0561298	0.0694921	0.0127465	4.98517e-08	Hematology	Neutrophil count	Astle W	27863252	European	2016	T	G	0.06896	0.007653	2.048e-19	+	173480	IVNT	Astle-W_Blood-Cell-Traits_EUR_2016
LVEDV	HLA-B	19	6:31344981:C:T	6:32156647:G:T	rs10947233	Single-trait	PPT2	6	32156647	6:32124424	6:32156647	0.0561298	0.0694921	0.0127465	4.98517e-08	Hematology	Sum basophil neutrophil counts	Astle W	27863252	European	2016	T	G	0.06944	0.007668	1.357e-19	+	173480	IVNT	Astle-W_Blood-Cell-Traits_EUR_2016
LVEDV	HLA-B	19	6:31344981:C:T	6:32156647:G:T	rs10947233	Single-trait	PPT2	6	32156647	6:32124424	6:32156647	0.0561298	0.0694921	0.0127465	4.98517e-08	Hematology	Sum eosinophil basophil counts	Astle W	27863252	European	2016	T	G	0.0422	0.007632	3.218e-08	+	173480	IVNT	Astle-W_Blood-Cell-Traits_EUR_2016
LVEDV	HLA-B	19	6:31344981:C:T	6:32156647:G:T	rs10947233	Single-trait	PPT2	6	32156647	6:32124424	6:32156647	0.0561298	0.0694921	0.0127465	4.98517e-08	Hematology	Sum neutrophil eosinophil counts	Astle W	27863252	European	2016	T	G	0.07067	0.007662	2.892e-20	+	173480	IVNT	Astle-W_Blood-Cell-Traits_EUR_2016
LVEDV	HLA-B	19	6:31344981:C:T	6:32156647:G:T	rs10947233	Single-trait	PPT2	6	32156647	6:32124424	6:32156647	0.0561298	0.0694921	0.0127465	4.98517e-08	Hematology	White blood cell count	Astle W	27863252	European	2016	T	G	0.08065	0.007658	6.224e-26	+	173480	IVNT	Astle-W_Blood-Cell-Traits_EUR_2016
LVEDV	HLA-B	19	6:31344981:C:T	6:32156647:G:T	rs10947233	Single-trait	PPT2	6	32156647	6:32124424	6:32156647	0.0561298	0.0694921	0.0127465	4.98517e-08	Respiratory Traits	Lung function ratio of forced expiratory volume in 1 second FEV1 to forced vital capacity FVC FEV1FVC	Hancock DB	20010835	European	2009	T	G	NA	NA	6.66e-12	NA	20890	-	GRASP
LVEDV	HLA-B	19	6:31344981:C:T	6:32156647:G:T	rs10947233	Single-trait	PPT2	6	32156647	6:32124424	6:32156647	0.0561298	0.0694921	0.0127465	4.98517e-08	Autoimmune Diseases	Rheumatoid arthritis	Stahl E	20453842	European	2010	T	G	NA	NA	1.11e-129	NA	25708	-	GRASP
LVEDV	HLA-B	19	6:31344981:C:T	6:32156647:G:T	rs10947233	Single-trait	PPT2	6	32156647	6:32124424	6:32156647	0.0561298	0.0694921	0.0127465	4.98517e-08	Autoimmune Diseases	Rheumatoid arthritis ACPA positive	Padyukov L	21156761	European	2010	T	G	NA	NA	2.31e-32	NA	2226	-	GRASP
LVEDV	HLA-B	19	6:31344981:C:T	6:32156647:G:T	rs10947233	Single-trait	PPT2	6	32156647	6:32124424	6:32156647	0.0561298	0.0694921	0.0127465	4.98517e-08	Autoimmune Diseases	Primary sclerosing cholangitis	Ji S	27992413	European	2017	T	G	-0.5911	0.098	2.251e-10	-	14890	log OR	Ji-S_PSC_EUR_2017
LVEDV	HLA-B	19	6:31344981:C:T	6:32156647:G:T	rs10947233	Single-trait	PPT2	6	32156647	6:32124424	6:32156647	0.0561298	0.0694921	0.0127465	4.98517e-08	Respiratory Traits	Asthma	Neale B	UKBB	European	2017	T	G	0.01638	0.001649	3.003e-23	+	336782	risk diff	Neale-B_UKBB_EUR_2017
LVEDV	HLA-B	19	6:31344981:C:T	6:32156647:G:T	rs10947233	Single-trait	PPT2	6	32156647	6:32124424	6:32156647	0.0561298	0.0694921	0.0127465	4.98517e-08	Miscellaneous_Conditions	Hand grip strength right	Neale B	UKBB	European	2017	T	G	-0.02169	0.00372	5.52e-09	-	335842	IVNT	Neale-B_UKBB_EUR_2017
LVEDV	HLA-B	19	6:31344981:C:T	6:32156647:G:T	rs10947233	Single-trait	PPT2	6	32156647	6:32124424	6:32156647	0.0561298	0.0694921	0.0127465	4.98517e-08	Miscellaneous_Conditions	Intestinal malabsorption	Neale B	UKBB	European	2017	T	G	-0.001401	0.000222	2.78e-10	-	337199	risk diff	Neale-B_UKBB_EUR_2017
LVEDV	HLA-B	19	6:31344981:C:T	6:32156647:G:T	rs10947233	Single-trait	PPT2	6	32156647	6:32124424	6:32156647	0.0561298	0.0694921	0.0127465	4.98517e-08	Respiratory Traits	No blood clot, bronchitis, emphysema, asthma, rhinitis, eczema or allergy diagnosed by doctor	Neale B	UKBB	European	2017	T	G	-0.01981	0.002411	2.111e-16	-	336782	risk diff	Neale-B_UKBB_EUR_2017
LVEDV	HLA-B	19	6:31344981:C:T	6:32156647:G:T	rs10947233	Single-trait	PPT2	6	32156647	6:32124424	6:32156647	0.0561298	0.0694921	0.0127465	4.98517e-08	Miscellaneous_Conditions	Number of treatments or medications taken	Neale B	UKBB	European	2017	T	G	0.02397	0.004128	6.411e-09	+	337159	-	Neale-B_UKBB_EUR_2017
LVEDV	HLA-B	19	6:31344981:C:T	6:32156647:G:T	rs10947233	Single-trait	PPT2	6	32156647	6:32124424	6:32156647	0.0561298	0.0694921	0.0127465	4.98517e-08	Autoimmune Diseases	Other rheumatoid arthritis	Neale B	UKBB	European	2017	T	G	0.003055	0.0002757	1.577e-28	+	337199	risk diff	Neale-B_UKBB_EUR_2017
LVEDV	HLA-B	19	6:31344981:C:T	6:32156647:G:T	rs10947233	Single-trait	PPT2	6	32156647	6:32124424	6:32156647	0.0561298	0.0694921	0.0127465	4.98517e-08	Respiratory Traits	Peak expiratory flow	Neale B	UKBB	European	2017	T	G	0.032	0.004584	2.939e-12	+	307638	IVNT	Neale-B_UKBB_EUR_2017
LVEDV	HLA-B	19	6:31344981:C:T	6:32156647:G:T	rs10947233	Single-trait	PPT2	6	32156647	6:32124424	6:32156647	0.0561298	0.0694921	0.0127465	4.98517e-08	Respiratory Traits	Self-reported asthma	Neale B	UKBB	European	2017	T	G	0.01742	0.001652	5.459e-26	+	337159	risk diff	Neale-B_UKBB_EUR_2017
LVEDV	HLA-B	19	6:31344981:C:T	6:32156647:G:T	rs10947233	Single-trait	PPT2	6	32156647	6:32124424	6:32156647	0.0561298	0.0694921	0.0127465	4.98517e-08	Miscellaneous_Conditions	Self-reported hypothyroidism or myxoedema	Neale B	UKBB	European	2017	T	G	0.01519	0.001099	1.885e-43	+	337159	risk diff	Neale-B_UKBB_EUR_2017
LVEDV	HLA-B	19	6:31344981:C:T	6:32156647:G:T	rs10947233	Single-trait	PPT2	6	32156647	6:32124424	6:32156647	0.0561298	0.0694921	0.0127465	4.98517e-08	Miscellaneous_Conditions	Self-reported malabsorption or coeliac disease	Neale B	UKBB	European	2017	T	G	-0.00347	0.0003382	1.066e-24	-	337159	risk diff	Neale-B_UKBB_EUR_2017
LVEDV	HLA-B	19	6:31344981:C:T	6:32156647:G:T	rs10947233	Single-trait	PPT2	6	32156647	6:32124424	6:32156647	0.0561298	0.0694921	0.0127465	4.98517e-08	Autoimmune Diseases	Self-reported rheumatoid arthritis	Neale B	UKBB	European	2017	T	G	0.006704	0.0005399	2.19e-35	+	337159	risk diff	Neale-B_UKBB_EUR_2017
LVEDV	HLA-B	19	6:31344981:C:T	6:32156647:G:T	rs10947233	Single-trait	PPT2	6	32156647	6:32124424	6:32156647	0.0561298	0.0694921	0.0127465	4.98517e-08	Autoimmune Diseases	Seropositive rheumatoid arthritis	Neale B	UKBB	European	2017	T	G	0.0008855	0.0001261	2.154e-12	+	337199	risk diff	Neale-B_UKBB_EUR_2017
LVEDV	HLA-B	19	6:31344981:C:T	6:32156647:G:T	rs10947233	Single-trait	PPT2	6	32156647	6:32124424	6:32156647	0.0561298	0.0694921	0.0127465	4.98517e-08	Miscellaneous_Conditions	Taking other prescription medications	Neale B	UKBB	European	2017	T	G	0.01708	0.002578	3.467e-11	+	336330	risk diff	Neale-B_UKBB_EUR_2017
LVEDV	HLA-B	19	6:31344981:C:T	6:32156647:G:T	rs10947233	Single-trait	PPT2	6	32156647	6:32124424	6:32156647	0.0561298	0.0694921	0.0127465	4.98517e-08	Miscellaneous_Conditions	Treatment with folic acid product	Neale B	UKBB	European	2017	T	G	0.003005	0.0004669	1.231e-10	+	337159	risk diff	Neale-B_UKBB_EUR_2017
LVEDV	HLA-B	19	6:31344981:C:T	6:32156647:G:T	rs10947233	Single-trait	PPT2	6	32156647	6:32124424	6:32156647	0.0561298	0.0694921	0.0127465	4.98517e-08	Miscellaneous_Conditions	Treatment with levothyroxine sodium	Neale B	UKBB	European	2017	T	G	0.01062	0.001013	9.996e-26	+	337159	risk diff	Neale-B_UKBB_EUR_2017
LVEDV	HLA-B	19	6:31344981:C:T	6:32156647:G:T	rs10947233	Single-trait	PPT2	6	32156647	6:32124424	6:32156647	0.0561298	0.0694921	0.0127465	4.98517e-08	Miscellaneous_Conditions	Treatment with methotrexate	Neale B	UKBB	European	2017	T	G	0.003725	0.000374	2.345e-23	+	337159	risk diff	Neale-B_UKBB_EUR_2017
LVEDV	HLA-B	19	6:31344981:C:T	6:32156647:G:T	rs10947233	Single-trait	PPT2	6	32156647	6:32124424	6:32156647	0.0561298	0.0694921	0.0127465	4.98517e-08	Miscellaneous_Conditions	Treatment with sulfasalazine	Neale B	UKBB	European	2017	T	G	0.001299	0.0002262	9.359e-09	+	337159	risk diff	Neale-B_UKBB_EUR_2017
LVEDV	HLA-B	19	6:31344981:C:T	6:32156647:G:T	rs10947233	Single-trait	PPT2	6	32156647	6:32124424	6:32156647	0.0561298	0.0694921	0.0127465	4.98517e-08	Miscellaneous_Conditions	Treatment with thyroxine product	Neale B	UKBB	European	2017	T	G	0.003396	0.000552	7.614e-10	+	337159	risk diff	Neale-B_UKBB_EUR_2017
LVEDV	HLA-B	19	6:31344981:C:T	6:32156647:G:T	rs10947233	Single-trait	PPT2	6	32156647	6:32124424	6:32156647	0.0561298	0.0694921	0.0127465	4.98517e-08	Respiratory Traits	Treatment with ventolin 100micrograms inhaler	Neale B	UKBB	European	2017	T	G	0.005226	0.0008639	1.455e-09	+	337159	risk diff	Neale-B_UKBB_EUR_2017
LVEDV	HLA-B	19	6:31344981:C:T	6:32156647:G:T	rs10947233	Single-trait	PPT2	6	32156647	6:32124424	6:32156647	0.0561298	0.0694921	0.0127465	4.98517e-08	Respiratory Traits	Wheeze or whistling in the chest in last year	Neale B	UKBB	European	2017	T	G	0.01395	0.002109	3.683e-11	+	331257	risk diff	Neale-B_UKBB_EUR_2017
LVEDV	HLA-B	19	6:31344981:C:T	6:32156647:G:T	rs10947233	Single-trait	PPT2	6	32156647	6:32124424	6:32156647	0.0561298	0.0694921	0.0127465	4.98517e-08	Autoimmune Diseases	Rheumatoid arthritis	Okada Y	24390342	European	2014	T	G	0.9083	0.02774	1.9e-222	+	58284	log OR	Okada-Y_RA_EUR_2014
LVEDV	HLA-B	19	6:31344981:C:T	6:32156647:G:T	rs10947233	Single-trait	PPT2	6	32156647	6:32124424	6:32156647	0.0561298	0.0694921	0.0127465	4.98517e-08	Autoimmune Diseases	Rheumatoid arthritis	Okada Y	24390342	Mixed	2014	T	G	0.5365	0.02246	3.3e-125	+	80799	log OR	Okada-Y_RA_Mixed_2014
LVEDV	HLA-B	19	6:31344981:C:T	6:32156647:G:T	rs10947233	Single-trait	PPT2	6	32156647	6:32124424	6:32156647	0.0561298	0.0694921	0.0127465	4.98517e-08	Autoimmune Diseases	Rheumatoid arthritis	Stahl E	20453842	European	2010	T	G	1.332	0.05512	1.11e-129	+	25706	log OR	Stahl-E_RA_EUR_2010
LVEDV	HLA-B	19	6:31344981:C:T	6:31433448:A:C	rs112310209	Multi-trait	MICA	6	31433448	6:31401225	6:31433448	0.05621	0.0656034	0.0125499	1.7191e-07	Hematology	Granulocyte count	Astle W	27863252	European	2016	A	C	-0.07281	0.007853	1.838e-20	-	173480	IVNT	Astle-W_Blood-Cell-Traits_EUR_2016
LVEDV	HLA-B	19	6:31344981:C:T	6:31433448:A:C	rs112310209	Multi-trait	MICA	6	31433448	6:31401225	6:31433448	0.05621	0.0656034	0.0125499	1.7191e-07	Hematology	Granulocyte percentage of myeloid white cells	Astle W	27863252	European	2016	A	C	-0.0505	0.007817	1.048e-10	-	173480	IVNT	Astle-W_Blood-Cell-Traits_EUR_2016
LVEDV	HLA-B	19	6:31344981:C:T	6:31433448:A:C	rs112310209	Multi-trait	MICA	6	31433448	6:31401225	6:31433448	0.05621	0.0656034	0.0125499	1.7191e-07	Hematology	Lymphocyte count	Astle W	27863252	European	2016	A	C	-0.05835	0.007869	1.22e-13	-	173480	IVNT	Astle-W_Blood-Cell-Traits_EUR_2016
LVEDV	HLA-B	19	6:31344981:C:T	6:31433448:A:C	rs112310209	Multi-trait	MICA	6	31433448	6:31401225	6:31433448	0.05621	0.0656034	0.0125499	1.7191e-07	Hematology	Mean platelet volume	Astle W	27863252	European	2016	A	C	-0.05335	0.007936	1.792e-11	-	173480	IVNT	Astle-W_Blood-Cell-Traits_EUR_2016
LVEDV	HLA-B	19	6:31344981:C:T	6:31433448:A:C	rs112310209	Multi-trait	MICA	6	31433448	6:31401225	6:31433448	0.05621	0.0656034	0.0125499	1.7191e-07	Hematology	Monocyte percentage of white cells	Astle W	27863252	European	2016	A	C	0.0498	0.007794	1.653e-10	+	173480	IVNT	Astle-W_Blood-Cell-Traits_EUR_2016
LVEDV	HLA-B	19	6:31344981:C:T	6:31433448:A:C	rs112310209	Multi-trait	MICA	6	31433448	6:31401225	6:31433448	0.05621	0.0656034	0.0125499	1.7191e-07	Hematology	Myeloid white cell count	Astle W	27863252	European	2016	A	C	-0.07086	0.007875	2.276e-19	-	173480	IVNT	Astle-W_Blood-Cell-Traits_EUR_2016
LVEDV	HLA-B	19	6:31344981:C:T	6:31433448:A:C	rs112310209	Multi-trait	MICA	6	31433448	6:31401225	6:31433448	0.05621	0.0656034	0.0125499	1.7191e-07	Hematology	Neutrophil count	Astle W	27863252	European	2016	A	C	-0.07271	0.007829	1.577e-20	-	173480	IVNT	Astle-W_Blood-Cell-Traits_EUR_2016
LVEDV	HLA-B	19	6:31344981:C:T	6:31433448:A:C	rs112310209	Multi-trait	MICA	6	31433448	6:31401225	6:31433448	0.05621	0.0656034	0.0125499	1.7191e-07	Hematology	Sum basophil neutrophil counts	Astle W	27863252	European	2016	A	C	-0.07261	0.007845	2.131e-20	-	173480	IVNT	Astle-W_Blood-Cell-Traits_EUR_2016
LVEDV	HLA-B	19	6:31344981:C:T	6:31433448:A:C	rs112310209	Multi-trait	MICA	6	31433448	6:31401225	6:31433448	0.05621	0.0656034	0.0125499	1.7191e-07	Hematology	Sum neutrophil eosinophil counts	Astle W	27863252	European	2016	A	C	-0.07314	0.007838	1.05e-20	-	173480	IVNT	Astle-W_Blood-Cell-Traits_EUR_2016
LVEDV	HLA-B	19	6:31344981:C:T	6:31433448:A:C	rs112310209	Multi-trait	MICA	6	31433448	6:31401225	6:31433448	0.05621	0.0656034	0.0125499	1.7191e-07	Hematology	White blood cell count	Astle W	27863252	European	2016	A	C	-0.08344	0.007834	1.729e-26	-	173480	IVNT	Astle-W_Blood-Cell-Traits_EUR_2016
LVEDV	HLA-B	19	6:31344981:C:T	6:31433448:A:C	rs112310209	Multi-trait	MICA	6	31433448	6:31401225	6:31433448	0.05621	0.0656034	0.0125499	1.7191e-07	Respiratory Traits	Asthma	Neale B	UKBB	European	2017	A	C	-0.01196	0.001847	9.44e-11	-	336782	risk diff	Neale-B_UKBB_EUR_2017
LVEDV	HLA-B	19	6:31344981:C:T	6:31433448:A:C	rs112310209	Multi-trait	MICA	6	31433448	6:31401225	6:31433448	0.05621	0.0656034	0.0125499	1.7191e-07	Miscellaneous_Conditions	Intestinal malabsorption	Neale B	UKBB	European	2017	A	C	0.001411	0.0002485	1.361e-08	+	337199	risk diff	Neale-B_UKBB_EUR_2017
LVEDV	HLA-B	19	6:31344981:C:T	6:31433448:A:C	rs112310209	Multi-trait	MICA	6	31433448	6:31401225	6:31433448	0.05621	0.0656034	0.0125499	1.7191e-07	Respiratory Traits	Peak expiratory flow	Neale B	UKBB	European	2017	A	C	-0.02912	0.005128	1.357e-08	-	307638	IVNT	Neale-B_UKBB_EUR_2017
LVEDV	HLA-B	19	6:31344981:C:T	6:31433448:A:C	rs112310209	Multi-trait	MICA	6	31433448	6:31401225	6:31433448	0.05621	0.0656034	0.0125499	1.7191e-07	Respiratory Traits	Self-reported asthma	Neale B	UKBB	European	2017	A	C	-0.01274	0.00185	5.668e-12	-	337159	risk diff	Neale-B_UKBB_EUR_2017
LVEDV	HLA-B	19	6:31344981:C:T	6:31433448:A:C	rs112310209	Multi-trait	MICA	6	31433448	6:31401225	6:31433448	0.05621	0.0656034	0.0125499	1.7191e-07	Miscellaneous_Conditions	Self-reported hypothyroidism or myxoedema	Neale B	UKBB	European	2017	A	C	-0.01333	0.001231	2.458e-27	-	337159	risk diff	Neale-B_UKBB_EUR_2017
LVEDV	HLA-B	19	6:31344981:C:T	6:31433448:A:C	rs112310209	Multi-trait	MICA	6	31433448	6:31401225	6:31433448	0.05621	0.0656034	0.0125499	1.7191e-07	Miscellaneous_Conditions	Self-reported malabsorption or coeliac disease	Neale B	UKBB	European	2017	A	C	0.003237	0.0003786	1.247e-17	+	337159	risk diff	Neale-B_UKBB_EUR_2017
LVEDV	HLA-B	19	6:31344981:C:T	6:31433448:A:C	rs112310209	Multi-trait	MICA	6	31433448	6:31401225	6:31433448	0.05621	0.0656034	0.0125499	1.7191e-07	Miscellaneous_Conditions	Treatment with levothyroxine sodium	Neale B	UKBB	European	2017	A	C	-0.009399	0.001134	1.171e-16	-	337159	risk diff	Neale-B_UKBB_EUR_2017
LVEDV	HLA-B	19	6:31344981:C:T	6:31433448:A:C	rs112310209	Multi-trait	MICA	6	31433448	6:31401225	6:31433448	0.05621	0.0656034	0.0125499	1.7191e-07	Autoimmune Diseases	Rheumatoid arthritis	Okada Y	24390342	European	2014	A	C	-0.7134	0.03128	1.5e-96	-	58284	log OR	Okada-Y_RA_EUR_2014
LVEDV	HLA-B	19	6:31344981:C:T	6:31433448:A:C	rs112310209	Multi-trait	MICA	6	31433448	6:31401225	6:31433448	0.05621	0.0656034	0.0125499	1.7191e-07	Autoimmune Diseases	Rheumatoid arthritis	Okada Y	24390342	Mixed	2014	A	C	-0.7134	0.03128	1.1e-96	-	80799	log OR	Okada-Y_RA_Mixed_2014
LVEDV	HLA-B	19	6:31344981:C:T	6:31482790:G:A	rs112417354	Multi-trait	HCG26	6	31482790	6:31450567	6:31482790	0.106826	0.0478281	0.00933572	3.00498e-07	Hematology	Eosinophil count	Astle W	27863252	European	2016	A	G	0.03607	0.005699	2.469e-10	+	173480	IVNT	Astle-W_Blood-Cell-Traits_EUR_2016
LVEDV	HLA-B	19	6:31344981:C:T	6:31482790:G:A	rs112417354	Multi-trait	HCG26	6	31482790	6:31450567	6:31482790	0.106826	0.0478281	0.00933572	3.00498e-07	Hematology	Granulocyte count	Astle W	27863252	European	2016	A	G	0.05207	0.00574	1.181e-19	+	173480	IVNT	Astle-W_Blood-Cell-Traits_EUR_2016
LVEDV	HLA-B	19	6:31344981:C:T	6:31482790:G:A	rs112417354	Multi-trait	HCG26	6	31482790	6:31450567	6:31482790	0.106826	0.0478281	0.00933572	3.00498e-07	Hematology	Lymphocyte count	Astle W	27863252	European	2016	A	G	0.05183	0.005753	2.091e-19	+	173480	IVNT	Astle-W_Blood-Cell-Traits_EUR_2016
LVEDV	HLA-B	19	6:31344981:C:T	6:31482790:G:A	rs112417354	Multi-trait	HCG26	6	31482790	6:31450567	6:31482790	0.106826	0.0478281	0.00933572	3.00498e-07	Hematology	Mean platelet volume	Astle W	27863252	European	2016	A	G	0.04216	0.005793	3.397e-13	+	173480	IVNT	Astle-W_Blood-Cell-Traits_EUR_2016
LVEDV	HLA-B	19	6:31344981:C:T	6:31482790:G:A	rs112417354	Multi-trait	HCG26	6	31482790	6:31450567	6:31482790	0.106826	0.0478281	0.00933572	3.00498e-07	Hematology	Myeloid white cell count	Astle W	27863252	European	2016	A	G	0.05253	0.005756	7.141e-20	+	173480	IVNT	Astle-W_Blood-Cell-Traits_EUR_2016
LVEDV	HLA-B	19	6:31344981:C:T	6:31482790:G:A	rs112417354	Multi-trait	HCG26	6	31482790	6:31450567	6:31482790	0.106826	0.0478281	0.00933572	3.00498e-07	Hematology	Neutrophil count	Astle W	27863252	European	2016	A	G	0.05124	0.005723	3.47e-19	+	173480	IVNT	Astle-W_Blood-Cell-Traits_EUR_2016
LVEDV	HLA-B	19	6:31344981:C:T	6:31482790:G:A	rs112417354	Multi-trait	HCG26	6	31482790	6:31450567	6:31482790	0.106826	0.0478281	0.00933572	3.00498e-07	Hematology	Sum basophil neutrophil counts	Astle W	27863252	European	2016	A	G	0.05125	0.005735	3.98e-19	+	173480	IVNT	Astle-W_Blood-Cell-Traits_EUR_2016
LVEDV	HLA-B	19	6:31344981:C:T	6:31482790:G:A	rs112417354	Multi-trait	HCG26	6	31482790	6:31450567	6:31482790	0.106826	0.0478281	0.00933572	3.00498e-07	Hematology	Sum eosinophil basophil counts	Astle W	27863252	European	2016	A	G	0.03323	0.005707	5.761e-09	+	173480	IVNT	Astle-W_Blood-Cell-Traits_EUR_2016
LVEDV	HLA-B	19	6:31344981:C:T	6:31482790:G:A	rs112417354	Multi-trait	HCG26	6	31482790	6:31450567	6:31482790	0.106826	0.0478281	0.00933572	3.00498e-07	Hematology	Sum neutrophil eosinophil counts	Astle W	27863252	European	2016	A	G	0.05204	0.00573	1.068e-19	+	173480	IVNT	Astle-W_Blood-Cell-Traits_EUR_2016
LVEDV	HLA-B	19	6:31344981:C:T	6:31482790:G:A	rs112417354	Multi-trait	HCG26	6	31482790	6:31450567	6:31482790	0.106826	0.0478281	0.00933572	3.00498e-07	Hematology	White blood cell count	Astle W	27863252	European	2016	A	G	0.06517	0.005726	5.209e-30	+	173480	IVNT	Astle-W_Blood-Cell-Traits_EUR_2016
LVEDV	HLA-B	19	6:31344981:C:T	6:31482790:G:A	rs112417354	Multi-trait	HCG26	6	31482790	6:31450567	6:31482790	0.106826	0.0478281	0.00933572	3.00498e-07	Respiratory Traits	Asthma	Neale B	UKBB	European	2017	A	G	0.006901	0.001243	2.809e-08	+	336782	risk diff	Neale-B_UKBB_EUR_2017
LVEDV	HLA-B	19	6:31344981:C:T	6:31482790:G:A	rs112417354	Multi-trait	HCG26	6	31482790	6:31450567	6:31482790	0.106826	0.0478281	0.00933572	3.00498e-07	Miscellaneous_Conditions	Intestinal malabsorption	Neale B	UKBB	European	2017	A	G	-0.0009356	0.0001673	2.23e-08	-	337199	risk diff	Neale-B_UKBB_EUR_2017
LVEDV	HLA-B	19	6:31344981:C:T	6:31482790:G:A	rs112417354	Multi-trait	HCG26	6	31482790	6:31450567	6:31482790	0.106826	0.0478281	0.00933572	3.00498e-07	Respiratory Traits	No blood clot, bronchitis, emphysema, asthma, rhinitis, eczema or allergy diagnosed by doctor	Neale B	UKBB	European	2017	A	G	-0.01099	0.001817	1.446e-09	-	336782	risk diff	Neale-B_UKBB_EUR_2017
LVEDV	HLA-B	19	6:31344981:C:T	6:31482790:G:A	rs112417354	Multi-trait	HCG26	6	31482790	6:31450567	6:31482790	0.106826	0.0478281	0.00933572	3.00498e-07	Respiratory Traits	Self-reported asthma	Neale B	UKBB	European	2017	A	G	0.007334	0.001245	3.845e-09	+	337159	risk diff	Neale-B_UKBB_EUR_2017
LVEDV	HLA-B	19	6:31344981:C:T	6:31482790:G:A	rs112417354	Multi-trait	HCG26	6	31482790	6:31450567	6:31482790	0.106826	0.0478281	0.00933572	3.00498e-07	Miscellaneous_Conditions	Self-reported hyperthyroidism or thyrotoxicosis	Neale B	UKBB	European	2017	A	G	-0.0024	0.0003366	1.012e-12	-	337159	risk diff	Neale-B_UKBB_EUR_2017
LVEDV	HLA-B	19	6:31344981:C:T	6:31482790:G:A	rs112417354	Multi-trait	HCG26	6	31482790	6:31450567	6:31482790	0.106826	0.0478281	0.00933572	3.00498e-07	Miscellaneous_Conditions	Self-reported hypothyroidism or myxoedema	Neale B	UKBB	European	2017	A	G	0.007746	0.0008283	8.692e-21	+	337159	risk diff	Neale-B_UKBB_EUR_2017
LVEDV	HLA-B	19	6:31344981:C:T	6:31482790:G:A	rs112417354	Multi-trait	HCG26	6	31482790	6:31450567	6:31482790	0.106826	0.0478281	0.00933572	3.00498e-07	Miscellaneous_Conditions	Self-reported malabsorption or coeliac disease	Neale B	UKBB	European	2017	A	G	-0.0028	0.0002548	4.416e-28	-	337159	risk diff	Neale-B_UKBB_EUR_2017
LVEDV	HLA-B	19	6:31344981:C:T	6:31482790:G:A	rs112417354	Multi-trait	HCG26	6	31482790	6:31450567	6:31482790	0.106826	0.0478281	0.00933572	3.00498e-07	Miscellaneous_Conditions	Treatment with levothyroxine sodium	Neale B	UKBB	European	2017	A	G	0.005339	0.0007633	2.67e-12	+	337159	risk diff	Neale-B_UKBB_EUR_2017
LVEDV	HLA-B	19	6:31344981:C:T	6:31482790:G:A	rs112417354	Multi-trait	HCG26	6	31482790	6:31450567	6:31482790	0.106826	0.0478281	0.00933572	3.00498e-07	Autoimmune Diseases	Rheumatoid arthritis	Okada Y	24390342	European	2014	A	G	0.2927	0.02468	1.2e-34	+	58284	log OR	Okada-Y_RA_EUR_2014
LVEDV	HLA-B	19	6:31344981:C:T	6:31482790:G:A	rs112417354	Multi-trait	HCG26	6	31482790	6:31450567	6:31482790	0.106826	0.0478281	0.00933572	3.00498e-07	Autoimmune Diseases	Rheumatoid arthritis	Okada Y	24390342	Mixed	2014	A	G	0.2927	0.02468	1.1e-34	+	80799	log OR	Okada-Y_RA_Mixed_2014
LVEDV	HLA-B	19	6:31344981:C:T	6:31482790:G:A	rs112417354	Single-trait	HCG26	6	31482790	6:31450567	6:31482790	0.106826	0.0521905	0.00952511	4.2712e-08	Miscellaneous_Conditions
LVEDV	HLA-B	19	6:31344981:C:T	6:31489063:T:C	rs113551020	Multi-trait	MICB	6	31489063	6:31456840	6:31489063	0.106647	0.0501434	0.00949488	1.28409e-07	Hematology	Eosinophil count	Astle W	27863252	European	2016	C	T	0.03581	0.005712	3.625e-10	+	173480	IVNT	Astle-W_Blood-Cell-Traits_EUR_2016
LVEDV	HLA-B	19	6:31344981:C:T	6:31489063:T:C	rs113551020	Multi-trait	MICB	6	31489063	6:31456840	6:31489063	0.106647	0.0501434	0.00949488	1.28409e-07	Hematology	Granulocyte count	Astle W	27863252	European	2016	C	T	0.05165	0.005753	2.76e-19	+	173480	IVNT	Astle-W_Blood-Cell-Traits_EUR_2016
LVEDV	HLA-B	19	6:31344981:C:T	6:31489063:T:C	rs113551020	Multi-trait	MICB	6	31489063	6:31456840	6:31489063	0.106647	0.0501434	0.00949488	1.28409e-07	Hematology	Lymphocyte count	Astle W	27863252	European	2016	C	T	0.05206	0.005766	1.728e-19	+	173480	IVNT	Astle-W_Blood-Cell-Traits_EUR_2016
LVEDV	HLA-B	19	6:31344981:C:T	6:31489063:T:C	rs113551020	Multi-trait	MICB	6	31489063	6:31456840	6:31489063	0.106647	0.0501434	0.00949488	1.28409e-07	Hematology	Mean platelet volume	Astle W	27863252	European	2016	C	T	0.04228	0.005805	3.256e-13	+	173480	IVNT	Astle-W_Blood-Cell-Traits_EUR_2016
LVEDV	HLA-B	19	6:31344981:C:T	6:31489063:T:C	rs113551020	Multi-trait	MICB	6	31489063	6:31456840	6:31489063	0.106647	0.0501434	0.00949488	1.28409e-07	Hematology	Myeloid white cell count	Astle W	27863252	European	2016	C	T	0.05213	0.005769	1.633e-19	+	173480	IVNT	Astle-W_Blood-Cell-Traits_EUR_2016
LVEDV	HLA-B	19	6:31344981:C:T	6:31489063:T:C	rs113551020	Multi-trait	MICB	6	31489063	6:31456840	6:31489063	0.106647	0.0501434	0.00949488	1.28409e-07	Hematology	Neutrophil count	Astle W	27863252	European	2016	C	T	0.05084	0.005736	7.806e-19	+	173480	IVNT	Astle-W_Blood-Cell-Traits_EUR_2016
LVEDV	HLA-B	19	6:31344981:C:T	6:31489063:T:C	rs113551020	Multi-trait	MICB	6	31489063	6:31456840	6:31489063	0.106647	0.0501434	0.00949488	1.28409e-07	Hematology	Sum basophil neutrophil counts	Astle W	27863252	European	2016	C	T	0.05084	0.005747	9.105e-19	+	173480	IVNT	Astle-W_Blood-Cell-Traits_EUR_2016
LVEDV	HLA-B	19	6:31344981:C:T	6:31489063:T:C	rs113551020	Multi-trait	MICB	6	31489063	6:31456840	6:31489063	0.106647	0.0501434	0.00949488	1.28409e-07	Hematology	Sum eosinophil basophil counts	Astle W	27863252	European	2016	C	T	0.03298	0.00572	8.099e-09	+	173480	IVNT	Astle-W_Blood-Cell-Traits_EUR_2016
LVEDV	HLA-B	19	6:31344981:C:T	6:31489063:T:C	rs113551020	Multi-trait	MICB	6	31489063	6:31456840	6:31489063	0.106647	0.0501434	0.00949488	1.28409e-07	Hematology	Sum neutrophil eosinophil counts	Astle W	27863252	European	2016	C	T	0.05165	0.005742	2.388e-19	+	173480	IVNT	Astle-W_Blood-Cell-Traits_EUR_2016
LVEDV	HLA-B	19	6:31344981:C:T	6:31489063:T:C	rs113551020	Multi-trait	MICB	6	31489063	6:31456840	6:31489063	0.106647	0.0501434	0.00949488	1.28409e-07	Hematology	White blood cell count	Astle W	27863252	European	2016	C	T	0.06496	0.005739	1.047e-29	+	173480	IVNT	Astle-W_Blood-Cell-Traits_EUR_2016
LVEDV	HLA-B	19	6:31344981:C:T	6:31489063:T:C	rs113551020	Multi-trait	MICB	6	31489063	6:31456840	6:31489063	0.106647	0.0501434	0.00949488	1.28409e-07	Respiratory Traits	Asthma	Neale B	UKBB	European	2017	C	T	0.00694	0.001245	2.508e-08	+	336782	risk diff	Neale-B_UKBB_EUR_2017
LVEDV	HLA-B	19	6:31344981:C:T	6:31489063:T:C	rs113551020	Multi-trait	MICB	6	31489063	6:31456840	6:31489063	0.106647	0.0501434	0.00949488	1.28409e-07	Miscellaneous_Conditions	Intestinal malabsorption	Neale B	UKBB	European	2017	C	T	-0.0009439	0.0001676	1.79e-08	-	337199	risk diff	Neale-B_UKBB_EUR_2017
LVEDV	HLA-B	19	6:31344981:C:T	6:31489063:T:C	rs113551020	Multi-trait	MICB	6	31489063	6:31456840	6:31489063	0.106647	0.0501434	0.00949488	1.28409e-07	Respiratory Traits	No blood clot, bronchitis, emphysema, asthma, rhinitis, eczema or allergy diagnosed by doctor	Neale B	UKBB	European	2017	C	T	-0.01103	0.001821	1.401e-09	-	336782	risk diff	Neale-B_UKBB_EUR_2017
LVEDV	HLA-B	19	6:31344981:C:T	6:31489063:T:C	rs113551020	Multi-trait	MICB	6	31489063	6:31456840	6:31489063	0.106647	0.0501434	0.00949488	1.28409e-07	Respiratory Traits	Self-reported asthma	Neale B	UKBB	European	2017	C	T	0.007376	0.001248	3.377e-09	+	337159	risk diff	Neale-B_UKBB_EUR_2017
LVEDV	HLA-B	19	6:31344981:C:T	6:31489063:T:C	rs113551020	Multi-trait	MICB	6	31489063	6:31456840	6:31489063	0.106647	0.0501434	0.00949488	1.28409e-07	Miscellaneous_Conditions	Self-reported hyperthyroidism or thyrotoxicosis	Neale B	UKBB	European	2017	C	T	-0.002378	0.0003373	1.78e-12	-	337159	risk diff	Neale-B_UKBB_EUR_2017
LVEDV	HLA-B	19	6:31344981:C:T	6:31489063:T:C	rs113551020	Multi-trait	MICB	6	31489063	6:31456840	6:31489063	0.106647	0.0501434	0.00949488	1.28409e-07	Miscellaneous_Conditions	Self-reported hypothyroidism or myxoedema	Neale B	UKBB	European	2017	C	T	0.007937	0.00083	1.159e-21	+	337159	risk diff	Neale-B_UKBB_EUR_2017
LVEDV	HLA-B	19	6:31344981:C:T	6:31489063:T:C	rs113551020	Multi-trait	MICB	6	31489063	6:31456840	6:31489063	0.106647	0.0501434	0.00949488	1.28409e-07	Miscellaneous_Conditions	Self-reported malabsorption or coeliac disease	Neale B	UKBB	European	2017	C	T	-0.002807	0.0002553	4.118e-28	-	337159	risk diff	Neale-B_UKBB_EUR_2017
LVEDV	HLA-B	19	6:31344981:C:T	6:31489063:T:C	rs113551020	Multi-trait	MICB	6	31489063	6:31456840	6:31489063	0.106647	0.0501434	0.00949488	1.28409e-07	Miscellaneous_Conditions	Self-reported psoriasis	Neale B	UKBB	European	2017	C	T	-0.00227	0.0004154	4.687e-08	-	337159	risk diff	Neale-B_UKBB_EUR_2017
LVEDV	HLA-B	19	6:31344981:C:T	6:31489063:T:C	rs113551020	Multi-trait	MICB	6	31489063	6:31456840	6:31489063	0.106647	0.0501434	0.00949488	1.28409e-07	Miscellaneous_Conditions	Treatment with levothyroxine sodium	Neale B	UKBB	European	2017	C	T	0.005441	0.0007649	1.133e-12	+	337159	risk diff	Neale-B_UKBB_EUR_2017
LVEDV	HLA-B	19	6:31344981:C:T	6:31489063:T:C	rs113551020	Multi-trait	MICB	6	31489063	6:31456840	6:31489063	0.106647	0.0501434	0.00949488	1.28409e-07	Autoimmune Diseases	Rheumatoid arthritis	Okada Y	24390342	European	2014	C	T	0.3011	0.02399	2.4e-35	+	58284	log OR	Okada-Y_RA_EUR_2014
LVEDV	HLA-B	19	6:31344981:C:T	6:31489063:T:C	rs113551020	Multi-trait	MICB	6	31489063	6:31456840	6:31489063	0.106647	0.0501434	0.00949488	1.28409e-07	Autoimmune Diseases	Rheumatoid arthritis	Okada Y	24390342	Mixed	2014	C	T	0.3011	0.02399	2.2e-35	+	80799	log OR	Okada-Y_RA_Mixed_2014
LVEDV	HLA-B	19	6:31344981:C:T	6:31489063:T:C	rs113551020	Single-trait	MICB	6	31489063	6:31456840	6:31489063	0.106647	0.0522916	0.0095437	4.27327e-08	Miscellaneous_Conditions
LVEDV	HLA-B	19	6:31344981:C:T	6:31308073:G:A	rs1618199	Multi-trait	HLA-C	6	31308073	6:31275850	6:31308073	0.166468	0.0433989	0.00771114	1.8222e-08	Hematology	Eosinophil count	Astle W	27863252	European	2016	G	A	-0.03689	0.004777	1.14e-14	-	173480	IVNT	Astle-W_Blood-Cell-Traits_EUR_2016
LVEDV	HLA-B	19	6:31344981:C:T	6:31308073:G:A	rs1618199	Multi-trait	HLA-C	6	31308073	6:31275850	6:31308073	0.166468	0.0433989	0.00771114	1.8222e-08	Hematology	Granulocyte count	Astle W	27863252	European	2016	G	A	-0.06247	0.004811	1.495e-38	-	173480	IVNT	Astle-W_Blood-Cell-Traits_EUR_2016
LVEDV	HLA-B	19	6:31344981:C:T	6:31308073:G:A	rs1618199	Multi-trait	HLA-C	6	31308073	6:31275850	6:31308073	0.166468	0.0433989	0.00771114	1.8222e-08	Hematology	Hemoglobin concentration	Astle W	27863252	European	2016	G	A	0.02728	0.004751	9.367e-09	+	173480	IVNT	Astle-W_Blood-Cell-Traits_EUR_2016
LVEDV	HLA-B	19	6:31344981:C:T	6:31308073:G:A	rs1618199	Multi-trait	HLA-C	6	31308073	6:31275850	6:31308073	0.166468	0.0433989	0.00771114	1.8222e-08	Hematology	Lymphocyte count	Astle W	27863252	European	2016	G	A	-0.08152	0.004823	4.209e-64	-	173480	IVNT	Astle-W_Blood-Cell-Traits_EUR_2016
LVEDV	HLA-B	19	6:31344981:C:T	6:31308073:G:A	rs1618199	Multi-trait	HLA-C	6	31308073	6:31275850	6:31308073	0.166468	0.0433989	0.00771114	1.8222e-08	Hematology	Mean platelet volume	Astle W	27863252	European	2016	G	A	-0.04456	0.00486	4.806e-20	-	173480	IVNT	Astle-W_Blood-Cell-Traits_EUR_2016
LVEDV	HLA-B	19	6:31344981:C:T	6:31308073:G:A	rs1618199	Multi-trait	HLA-C	6	31308073	6:31275850	6:31308073	0.166468	0.0433989	0.00771114	1.8222e-08	Hematology	Monocyte count	Astle W	27863252	European	2016	G	A	-0.05851	0.004786	2.299e-34	-	173480	IVNT	Astle-W_Blood-Cell-Traits_EUR_2016
LVEDV	HLA-B	19	6:31344981:C:T	6:31308073:G:A	rs1618199	Multi-trait	HLA-C	6	31308073	6:31275850	6:31308073	0.166468	0.0433989	0.00771114	1.8222e-08	Hematology	Myeloid white cell count	Astle W	27863252	European	2016	G	A	-0.06616	0.004824	8.04e-43	-	173480	IVNT	Astle-W_Blood-Cell-Traits_EUR_2016
LVEDV	HLA-B	19	6:31344981:C:T	6:31308073:G:A	rs1618199	Multi-trait	HLA-C	6	31308073	6:31275850	6:31308073	0.166468	0.0433989	0.00771114	1.8222e-08	Hematology	Neutrophil count	Astle W	27863252	European	2016	G	A	-0.06147	0.004798	1.4e-37	-	173480	IVNT	Astle-W_Blood-Cell-Traits_EUR_2016
LVEDV	HLA-B	19	6:31344981:C:T	6:31308073:G:A	rs1618199	Multi-trait	HLA-C	6	31308073	6:31275850	6:31308073	0.166468	0.0433989	0.00771114	1.8222e-08	Hematology	Red blood cell count	Astle W	27863252	European	2016	G	A	0.02969	0.004758	4.384e-10	+	173480	IVNT	Astle-W_Blood-Cell-Traits_EUR_2016
LVEDV	HLA-B	19	6:31344981:C:T	6:31308073:G:A	rs1618199	Multi-trait	HLA-C	6	31308073	6:31275850	6:31308073	0.166468	0.0433989	0.00771114	1.8222e-08	Hematology	Sum basophil neutrophil counts	Astle W	27863252	European	2016	G	A	-0.06149	0.004807	1.844e-37	-	173480	IVNT	Astle-W_Blood-Cell-Traits_EUR_2016
LVEDV	HLA-B	19	6:31344981:C:T	6:31308073:G:A	rs1618199	Multi-trait	HLA-C	6	31308073	6:31275850	6:31308073	0.166468	0.0433989	0.00771114	1.8222e-08	Hematology	Sum eosinophil basophil counts	Astle W	27863252	European	2016	G	A	-0.03706	0.004783	9.277e-15	-	173480	IVNT	Astle-W_Blood-Cell-Traits_EUR_2016
LVEDV	HLA-B	19	6:31344981:C:T	6:31308073:G:A	rs1618199	Multi-trait	HLA-C	6	31308073	6:31275850	6:31308073	0.166468	0.0433989	0.00771114	1.8222e-08	Hematology	Sum neutrophil eosinophil counts	Astle W	27863252	European	2016	G	A	-0.06249	0.004803	1.044e-38	-	173480	IVNT	Astle-W_Blood-Cell-Traits_EUR_2016
LVEDV	HLA-B	19	6:31344981:C:T	6:31308073:G:A	rs1618199	Multi-trait	HLA-C	6	31308073	6:31275850	6:31308073	0.166468	0.0433989	0.00771114	1.8222e-08	Hematology	White blood cell count	Astle W	27863252	European	2016	G	A	-0.08731	0.004801	6.907e-74	-	173480	IVNT	Astle-W_Blood-Cell-Traits_EUR_2016
LVEDV	HLA-B	19	6:31344981:C:T	6:31308073:G:A	rs1618199	Multi-trait	HLA-C	6	31308073	6:31275850	6:31308073	0.166468	0.0433989	0.00771114	1.8222e-08	Autoimmune Diseases	Primary sclerosing cholangitis	Ji S	27992413	European	2017	G	A	0.2716	0.045	7.261e-10	+	14890	log OR	Ji-S_PSC_EUR_2017
LVEDV	HLA-B	19	6:31344981:C:T	6:31308073:G:A	rs1618199	Multi-trait	HLA-C	6	31308073	6:31275850	6:31308073	0.166468	0.0433989	0.00771114	1.8222e-08	Miscellaneous_Conditions	Self-reported hyperthyroidism or thyrotoxicosis	Neale B	UKBB	European	2017	G	A	0.001964	0.0002809	2.752e-12	+	337159	risk diff	Neale-B_UKBB_EUR_2017
LVEDV	HLA-B	19	6:31344981:C:T	6:31308073:G:A	rs1618199	Multi-trait	HLA-C	6	31308073	6:31275850	6:31308073	0.166468	0.0433989	0.00771114	1.8222e-08	Miscellaneous_Conditions	Self-reported hypothyroidism or myxoedema	Neale B	UKBB	European	2017	G	A	-0.008963	0.0006912	1.928e-38	-	337159	risk diff	Neale-B_UKBB_EUR_2017
LVEDV	HLA-B	19	6:31344981:C:T	6:31308073:G:A	rs1618199	Multi-trait	HLA-C	6	31308073	6:31275850	6:31308073	0.166468	0.0433989	0.00771114	1.8222e-08	Miscellaneous_Conditions	Self-reported malabsorption or coeliac disease	Neale B	UKBB	European	2017	G	A	0.001636	0.0002127	1.436e-14	+	337159	risk diff	Neale-B_UKBB_EUR_2017
LVEDV	HLA-B	19	6:31344981:C:T	6:31308073:G:A	rs1618199	Multi-trait	HLA-C	6	31308073	6:31275850	6:31308073	0.166468	0.0433989	0.00771114	1.8222e-08	Miscellaneous_Conditions	Self-reported psoriasis	Neale B	UKBB	European	2017	G	A	0.00298	0.000346	7.225e-18	+	337159	risk diff	Neale-B_UKBB_EUR_2017
LVEDV	HLA-B	19	6:31344981:C:T	6:31308073:G:A	rs1618199	Multi-trait	HLA-C	6	31308073	6:31275850	6:31308073	0.166468	0.0433989	0.00771114	1.8222e-08	Miscellaneous_Conditions	Treatment with levothyroxine sodium	Neale B	UKBB	European	2017	G	A	-0.006256	0.000637	9.3e-23	-	337159	risk diff	Neale-B_UKBB_EUR_2017
LVEDV	HLA-B	19	6:31344981:C:T	6:31308073:G:A	rs1618199	Multi-trait	HLA-C	6	31308073	6:31275850	6:31308073	0.166468	0.0433989	0.00771114	1.8222e-08	Autoimmune Diseases	Rheumatoid arthritis	Okada Y	24390342	European	2014	G	A	-0.131	0.02239	2.4e-10	-	58284	log OR	Okada-Y_RA_EUR_2014
LVEDV	HLA-B	19	6:31344981:C:T	6:31308073:G:A	rs1618199	Multi-trait	HLA-C	6	31308073	6:31275850	6:31308073	0.166468	0.0433989	0.00771114	1.8222e-08	Autoimmune Diseases	Rheumatoid arthritis	Okada Y	24390342	Mixed	2014	G	A	-0.1222	0.01807	1.2e-10	-	80799	log OR	Okada-Y_RA_Mixed_2014
LVEDV	HLA-B	19	6:31344981:C:T	6:31308073:G:A	rs1618199	Single-trait	HLA-C	6	31308073	6:31275850	6:31308073	0.166468	0.0466762	0.00786752	2.97865e-09	Miscellaneous_Conditions
LVEDV	HLA-B	19	6:31344981:C:T	6:31340608:T:C	rs1634732	Multi-trait	HLA-B	6	31340608	6:31308385	6:31340608	0.149066	0.0444738	0.00807157	3.58966e-08	Hematology	Eosinophil count	Astle W	27863252	European	2016	T	C	-0.0344	0.00497	4.497e-12	-	173480	IVNT	Astle-W_Blood-Cell-Traits_EUR_2016
LVEDV	HLA-B	19	6:31344981:C:T	6:31340608:T:C	rs1634732	Multi-trait	HLA-B	6	31340608	6:31308385	6:31340608	0.149066	0.0444738	0.00807157	3.58966e-08	Hematology	Granulocyte count	Astle W	27863252	European	2016	T	C	-0.06758	0.005006	1.56e-41	-	173480	IVNT	Astle-W_Blood-Cell-Traits_EUR_2016
LVEDV	HLA-B	19	6:31344981:C:T	6:31340608:T:C	rs1634732	Multi-trait	HLA-B	6	31340608	6:31308385	6:31340608	0.149066	0.0444738	0.00807157	3.58966e-08	Hematology	Lymphocyte count	Astle W	27863252	European	2016	T	C	-0.08701	0.005018	2.315e-67	-	173480	IVNT	Astle-W_Blood-Cell-Traits_EUR_2016
LVEDV	HLA-B	19	6:31344981:C:T	6:31340608:T:C	rs1634732	Multi-trait	HLA-B	6	31340608	6:31308385	6:31340608	0.149066	0.0444738	0.00807157	3.58966e-08	Hematology	Mean corpuscular volume	Astle W	27863252	European	2016	T	C	-0.02915	0.004907	2.848e-09	-	173480	IVNT	Astle-W_Blood-Cell-Traits_EUR_2016
LVEDV	HLA-B	19	6:31344981:C:T	6:31340608:T:C	rs1634732	Multi-trait	HLA-B	6	31340608	6:31308385	6:31340608	0.149066	0.0444738	0.00807157	3.58966e-08	Hematology	Mean platelet volume	Astle W	27863252	European	2016	T	C	-0.0483	0.005056	1.251e-21	-	173480	IVNT	Astle-W_Blood-Cell-Traits_EUR_2016
LVEDV	HLA-B	19	6:31344981:C:T	6:31340608:T:C	rs1634732	Multi-trait	HLA-B	6	31340608	6:31308385	6:31340608	0.149066	0.0444738	0.00807157	3.58966e-08	Hematology	Monocyte count	Astle W	27863252	European	2016	T	C	-0.06095	0.004979	1.898e-34	-	173480	IVNT	Astle-W_Blood-Cell-Traits_EUR_2016
LVEDV	HLA-B	19	6:31344981:C:T	6:31340608:T:C	rs1634732	Multi-trait	HLA-B	6	31340608	6:31308385	6:31340608	0.149066	0.0444738	0.00807157	3.58966e-08	Hematology	Myeloid white cell count	Astle W	27863252	European	2016	T	C	-0.0714	0.005019	6.14e-46	-	173480	IVNT	Astle-W_Blood-Cell-Traits_EUR_2016
LVEDV	HLA-B	19	6:31344981:C:T	6:31340608:T:C	rs1634732	Multi-trait	HLA-B	6	31340608	6:31308385	6:31340608	0.149066	0.0444738	0.00807157	3.58966e-08	Hematology	Neutrophil count	Astle W	27863252	European	2016	T	C	-0.06688	0.004992	6.178e-41	-	173480	IVNT	Astle-W_Blood-Cell-Traits_EUR_2016
LVEDV	HLA-B	19	6:31344981:C:T	6:31340608:T:C	rs1634732	Multi-trait	HLA-B	6	31340608	6:31308385	6:31340608	0.149066	0.0444738	0.00807157	3.58966e-08	Hematology	Red blood cell count	Astle W	27863252	European	2016	T	C	0.03211	0.00495	8.749e-11	+	173480	IVNT	Astle-W_Blood-Cell-Traits_EUR_2016
LVEDV	HLA-B	19	6:31344981:C:T	6:31340608:T:C	rs1634732	Multi-trait	HLA-B	6	31340608	6:31308385	6:31340608	0.149066	0.0444738	0.00807157	3.58966e-08	Hematology	Sum basophil neutrophil counts	Astle W	27863252	European	2016	T	C	-0.06691	0.005001	8.074e-41	-	173480	IVNT	Astle-W_Blood-Cell-Traits_EUR_2016
LVEDV	HLA-B	19	6:31344981:C:T	6:31340608:T:C	rs1634732	Multi-trait	HLA-B	6	31340608	6:31308385	6:31340608	0.149066	0.0444738	0.00807157	3.58966e-08	Hematology	Sum eosinophil basophil counts	Astle W	27863252	European	2016	T	C	-0.0348	0.004976	2.684e-12	-	173480	IVNT	Astle-W_Blood-Cell-Traits_EUR_2016
LVEDV	HLA-B	19	6:31344981:C:T	6:31340608:T:C	rs1634732	Multi-trait	HLA-B	6	31340608	6:31308385	6:31340608	0.149066	0.0444738	0.00807157	3.58966e-08	Hematology	Sum neutrophil eosinophil counts	Astle W	27863252	European	2016	T	C	-0.0676	0.004997	1.061e-41	-	173480	IVNT	Astle-W_Blood-Cell-Traits_EUR_2016
LVEDV	HLA-B	19	6:31344981:C:T	6:31340608:T:C	rs1634732	Multi-trait	HLA-B	6	31340608	6:31308385	6:31340608	0.149066	0.0444738	0.00807157	3.58966e-08	Hematology	White blood cell count	Astle W	27863252	European	2016	T	C	-0.09408	0.004995	3.95e-79	-	173480	IVNT	Astle-W_Blood-Cell-Traits_EUR_2016
LVEDV	HLA-B	19	6:31344981:C:T	6:31340608:T:C	rs1634732	Single-trait	HLA-B	6	31340608	6:31308385	6:31340608	0.149066	0.0479641	0.00823532	5.73865e-09	Miscellaneous_Conditions
LVEDV	HLA-B	19	6:31344981:C:T	6:31340488:A:G	rs1634733	Multi-trait	HLA-B	6	31340488	6:31308265	6:31340488	0.158304	0.0459232	0.00788163	5.65623e-09	Hematology	Eosinophil count	Astle W	27863252	European	2016	G	A	0.03636	0.004852	6.714e-14	+	173480	IVNT	Astle-W_Blood-Cell-Traits_EUR_2016
LVEDV	HLA-B	19	6:31344981:C:T	6:31340488:A:G	rs1634733	Multi-trait	HLA-B	6	31340488	6:31308265	6:31340488	0.158304	0.0459232	0.00788163	5.65623e-09	Hematology	Granulocyte count	Astle W	27863252	European	2016	G	A	0.06449	0.004887	9.253e-40	+	173480	IVNT	Astle-W_Blood-Cell-Traits_EUR_2016
LVEDV	HLA-B	19	6:31344981:C:T	6:31340488:A:G	rs1634733	Multi-trait	HLA-B	6	31340488	6:31308265	6:31340488	0.158304	0.0459232	0.00788163	5.65623e-09	Hematology	Lymphocyte count	Astle W	27863252	European	2016	G	A	0.08144	0.004899	4.614e-62	+	173480	IVNT	Astle-W_Blood-Cell-Traits_EUR_2016
LVEDV	HLA-B	19	6:31344981:C:T	6:31340488:A:G	rs1634733	Multi-trait	HLA-B	6	31340488	6:31308265	6:31340488	0.158304	0.0459232	0.00788163	5.65623e-09	Hematology	Mean platelet volume	Astle W	27863252	European	2016	G	A	0.04035	0.004936	2.961e-16	+	173480	IVNT	Astle-W_Blood-Cell-Traits_EUR_2016
LVEDV	HLA-B	19	6:31344981:C:T	6:31340488:A:G	rs1634733	Multi-trait	HLA-B	6	31340488	6:31308265	6:31340488	0.158304	0.0459232	0.00788163	5.65623e-09	Hematology	Monocyte count	Astle W	27863252	European	2016	G	A	0.05754	0.004862	2.564e-32	+	173480	IVNT	Astle-W_Blood-Cell-Traits_EUR_2016
LVEDV	HLA-B	19	6:31344981:C:T	6:31340488:A:G	rs1634733	Multi-trait	HLA-B	6	31340488	6:31308265	6:31340488	0.158304	0.0459232	0.00788163	5.65623e-09	Hematology	Myeloid white cell count	Astle W	27863252	European	2016	G	A	0.06774	0.004899	1.748e-43	+	173480	IVNT	Astle-W_Blood-Cell-Traits_EUR_2016
LVEDV	HLA-B	19	6:31344981:C:T	6:31340488:A:G	rs1634733	Multi-trait	HLA-B	6	31340488	6:31308265	6:31340488	0.158304	0.0459232	0.00788163	5.65623e-09	Hematology	Neutrophil count	Astle W	27863252	European	2016	G	A	0.06352	0.004874	7.773e-39	+	173480	IVNT	Astle-W_Blood-Cell-Traits_EUR_2016
LVEDV	HLA-B	19	6:31344981:C:T	6:31340488:A:G	rs1634733	Multi-trait	HLA-B	6	31340488	6:31308265	6:31340488	0.158304	0.0459232	0.00788163	5.65623e-09	Hematology	Red blood cell count	Astle W	27863252	European	2016	G	A	-0.02737	0.004832	1.48e-08	-	173480	IVNT	Astle-W_Blood-Cell-Traits_EUR_2016
LVEDV	HLA-B	19	6:31344981:C:T	6:31340488:A:G	rs1634733	Multi-trait	HLA-B	6	31340488	6:31308265	6:31340488	0.158304	0.0459232	0.00788163	5.65623e-09	Hematology	Sum basophil neutrophil counts	Astle W	27863252	European	2016	G	A	0.06374	0.004883	6.009e-39	+	173480	IVNT	Astle-W_Blood-Cell-Traits_EUR_2016
LVEDV	HLA-B	19	6:31344981:C:T	6:31340488:A:G	rs1634733	Multi-trait	HLA-B	6	31340488	6:31308265	6:31340488	0.158304	0.0459232	0.00788163	5.65623e-09	Hematology	Sum eosinophil basophil counts	Astle W	27863252	European	2016	G	A	0.03671	0.004858	4.157e-14	+	173480	IVNT	Astle-W_Blood-Cell-Traits_EUR_2016
LVEDV	HLA-B	19	6:31344981:C:T	6:31340488:A:G	rs1634733	Multi-trait	HLA-B	6	31340488	6:31308265	6:31340488	0.158304	0.0459232	0.00788163	5.65623e-09	Hematology	Sum neutrophil eosinophil counts	Astle W	27863252	European	2016	G	A	0.06432	0.004878	1.071e-39	+	173480	IVNT	Astle-W_Blood-Cell-Traits_EUR_2016
LVEDV	HLA-B	19	6:31344981:C:T	6:31340488:A:G	rs1634733	Multi-trait	HLA-B	6	31340488	6:31308265	6:31340488	0.158304	0.0459232	0.00788163	5.65623e-09	Hematology	White blood cell count	Astle W	27863252	European	2016	G	A	0.08853	0.004876	1.146e-73	+	173480	IVNT	Astle-W_Blood-Cell-Traits_EUR_2016
LVEDV	HLA-B	19	6:31344981:C:T	6:31340488:A:G	rs1634733	Multi-trait	HLA-B	6	31340488	6:31308265	6:31340488	0.158304	0.0459232	0.00788163	5.65623e-09	Autoimmune Diseases	Primary sclerosing cholangitis	Ji S	27992413	European	2017	G	A	-0.2874	0.047	4.211e-10	-	14890	log OR	Ji-S_PSC_EUR_2017
LVEDV	HLA-B	19	6:31344981:C:T	6:31340488:A:G	rs1634733	Multi-trait	HLA-B	6	31340488	6:31308265	6:31340488	0.158304	0.0459232	0.00788163	5.65623e-09	Miscellaneous_Conditions	Self-reported hyperthyroidism or thyrotoxicosis	Neale B	UKBB	European	2017	G	A	-0.002153	0.0002873	6.654e-14	-	337159	risk diff	Neale-B_UKBB_EUR_2017
LVEDV	HLA-B	19	6:31344981:C:T	6:31340488:A:G	rs1634733	Multi-trait	HLA-B	6	31340488	6:31308265	6:31340488	0.158304	0.0459232	0.00788163	5.65623e-09	Miscellaneous_Conditions	Self-reported hypothyroidism or myxoedema	Neale B	UKBB	European	2017	G	A	0.008755	0.0007069	3.175e-35	+	337159	risk diff	Neale-B_UKBB_EUR_2017
LVEDV	HLA-B	19	6:31344981:C:T	6:31340488:A:G	rs1634733	Multi-trait	HLA-B	6	31340488	6:31308265	6:31340488	0.158304	0.0459232	0.00788163	5.65623e-09	Miscellaneous_Conditions	Self-reported malabsorption or coeliac disease	Neale B	UKBB	European	2017	G	A	-0.001643	0.0002175	4.257e-14	-	337159	risk diff	Neale-B_UKBB_EUR_2017
LVEDV	HLA-B	19	6:31344981:C:T	6:31340488:A:G	rs1634733	Multi-trait	HLA-B	6	31340488	6:31308265	6:31340488	0.158304	0.0459232	0.00788163	5.65623e-09	Miscellaneous_Conditions	Self-reported psoriasis	Neale B	UKBB	European	2017	G	A	-0.002737	0.0003538	1.026e-14	-	337159	risk diff	Neale-B_UKBB_EUR_2017
LVEDV	HLA-B	19	6:31344981:C:T	6:31340488:A:G	rs1634733	Multi-trait	HLA-B	6	31340488	6:31308265	6:31340488	0.158304	0.0459232	0.00788163	5.65623e-09	Miscellaneous_Conditions	Treatment with levothyroxine sodium	Neale B	UKBB	European	2017	G	A	0.00616	0.0006515	3.226e-21	+	337159	risk diff	Neale-B_UKBB_EUR_2017
LVEDV	HLA-B	19	6:31344981:C:T	6:31340488:A:G	rs1634733	Single-trait	HLA-B	6	31340488	6:31308265	6:31340488	0.158304	0.048922	0.00804155	1.17476e-09	Miscellaneous_Conditions
LVEDV	HLA-B	19	6:31344981:C:T	6:31308154:C:T	rs1634759	Multi-trait	HLA-C	6	31308154	6:31275931	6:31308154	0.149035	0.044946	0.0080725	2.57993e-08	Hematology	Eosinophil count	Astle W	27863252	European	2016	T	C	0.03515	0.004982	1.718e-12	+	173480	IVNT	Astle-W_Blood-Cell-Traits_EUR_2016
LVEDV	HLA-B	19	6:31344981:C:T	6:31308154:C:T	rs1634759	Multi-trait	HLA-C	6	31308154	6:31275931	6:31308154	0.149035	0.044946	0.0080725	2.57993e-08	Hematology	Granulocyte count	Astle W	27863252	European	2016	T	C	0.06793	0.005017	9.102e-42	+	173480	IVNT	Astle-W_Blood-Cell-Traits_EUR_2016
LVEDV	HLA-B	19	6:31344981:C:T	6:31308154:C:T	rs1634759	Multi-trait	HLA-C	6	31308154	6:31275931	6:31308154	0.149035	0.044946	0.0080725	2.57993e-08	Hematology	Lymphocyte count	Astle W	27863252	European	2016	T	C	0.08728	0.00503	1.87e-67	+	173480	IVNT	Astle-W_Blood-Cell-Traits_EUR_2016
LVEDV	HLA-B	19	6:31344981:C:T	6:31308154:C:T	rs1634759	Multi-trait	HLA-C	6	31308154	6:31275931	6:31308154	0.149035	0.044946	0.0080725	2.57993e-08	Hematology	Mean corpuscular volume	Astle W	27863252	European	2016	T	C	0.0287	0.004918	5.349e-09	+	173480	IVNT	Astle-W_Blood-Cell-Traits_EUR_2016
LVEDV	HLA-B	19	6:31344981:C:T	6:31308154:C:T	rs1634759	Multi-trait	HLA-C	6	31308154	6:31275931	6:31308154	0.149035	0.044946	0.0080725	2.57993e-08	Hematology	Mean platelet volume	Astle W	27863252	European	2016	T	C	0.04701	0.005068	1.791e-20	+	173480	IVNT	Astle-W_Blood-Cell-Traits_EUR_2016
LVEDV	HLA-B	19	6:31344981:C:T	6:31308154:C:T	rs1634759	Multi-trait	HLA-C	6	31308154	6:31275931	6:31308154	0.149035	0.044946	0.0080725	2.57993e-08	Hematology	Monocyte count	Astle W	27863252	European	2016	T	C	0.06097	0.004991	2.557e-34	+	173480	IVNT	Astle-W_Blood-Cell-Traits_EUR_2016
LVEDV	HLA-B	19	6:31344981:C:T	6:31308154:C:T	rs1634759	Multi-trait	HLA-C	6	31308154	6:31275931	6:31308154	0.149035	0.044946	0.0080725	2.57993e-08	Hematology	Myeloid white cell count	Astle W	27863252	European	2016	T	C	0.07171	0.005031	4.21e-46	+	173480	IVNT	Astle-W_Blood-Cell-Traits_EUR_2016
LVEDV	HLA-B	19	6:31344981:C:T	6:31308154:C:T	rs1634759	Multi-trait	HLA-C	6	31308154	6:31275931	6:31308154	0.149035	0.044946	0.0080725	2.57993e-08	Hematology	Neutrophil count	Astle W	27863252	European	2016	T	C	0.06726	0.005004	3.457e-41	+	173480	IVNT	Astle-W_Blood-Cell-Traits_EUR_2016
LVEDV	HLA-B	19	6:31344981:C:T	6:31308154:C:T	rs1634759	Multi-trait	HLA-C	6	31308154	6:31275931	6:31308154	0.149035	0.044946	0.0080725	2.57993e-08	Hematology	Red blood cell count	Astle W	27863252	European	2016	T	C	-0.03251	0.004961	5.67e-11	-	173480	IVNT	Astle-W_Blood-Cell-Traits_EUR_2016
LVEDV	HLA-B	19	6:31344981:C:T	6:31308154:C:T	rs1634759	Multi-trait	HLA-C	6	31308154	6:31275931	6:31308154	0.149035	0.044946	0.0080725	2.57993e-08	Hematology	Sum basophil neutrophil counts	Astle W	27863252	European	2016	T	C	0.06725	0.005013	4.931e-41	+	173480	IVNT	Astle-W_Blood-Cell-Traits_EUR_2016
LVEDV	HLA-B	19	6:31344981:C:T	6:31308154:C:T	rs1634759	Multi-trait	HLA-C	6	31308154	6:31275931	6:31308154	0.149035	0.044946	0.0080725	2.57993e-08	Hematology	Sum eosinophil basophil counts	Astle W	27863252	European	2016	T	C	0.03543	0.004988	1.226e-12	+	173480	IVNT	Astle-W_Blood-Cell-Traits_EUR_2016
LVEDV	HLA-B	19	6:31344981:C:T	6:31308154:C:T	rs1634759	Multi-trait	HLA-C	6	31308154	6:31275931	6:31308154	0.149035	0.044946	0.0080725	2.57993e-08	Hematology	Sum neutrophil eosinophil counts	Astle W	27863252	European	2016	T	C	0.06799	0.005009	5.7e-42	+	173480	IVNT	Astle-W_Blood-Cell-Traits_EUR_2016
LVEDV	HLA-B	19	6:31344981:C:T	6:31308154:C:T	rs1634759	Multi-trait	HLA-C	6	31308154	6:31275931	6:31308154	0.149035	0.044946	0.0080725	2.57993e-08	Hematology	White blood cell count	Astle W	27863252	European	2016	T	C	0.09452	0.005007	1.671e-79	+	173480	IVNT	Astle-W_Blood-Cell-Traits_EUR_2016
LVEDV	HLA-B	19	6:31344981:C:T	6:31308154:C:T	rs1634759	Multi-trait	HLA-C	6	31308154	6:31275931	6:31308154	0.149035	0.044946	0.0080725	2.57993e-08	Autoimmune Diseases	Primary sclerosing cholangitis	Ji S	27992413	European	2017	T	C	-0.3053	0.049	1.303e-10	-	14890	log OR	Ji-S_PSC_EUR_2017
LVEDV	HLA-B	19	6:31344981:C:T	6:31308154:C:T	rs1634759	Multi-trait	HLA-C	6	31308154	6:31275931	6:31308154	0.149035	0.044946	0.0080725	2.57993e-08	Miscellaneous_Conditions	Self-reported hyperthyroidism or thyrotoxicosis	Neale B	UKBB	European	2017	T	C	-0.002021	0.0002944	6.74e-12	-	337159	risk diff	Neale-B_UKBB_EUR_2017
LVEDV	HLA-B	19	6:31344981:C:T	6:31308154:C:T	rs1634759	Multi-trait	HLA-C	6	31308154	6:31275931	6:31308154	0.149035	0.044946	0.0080725	2.57993e-08	Miscellaneous_Conditions	Self-reported hypothyroidism or myxoedema	Neale B	UKBB	European	2017	T	C	0.009739	0.0007244	3.356e-41	+	337159	risk diff	Neale-B_UKBB_EUR_2017
LVEDV	HLA-B	19	6:31344981:C:T	6:31308154:C:T	rs1634759	Multi-trait	HLA-C	6	31308154	6:31275931	6:31308154	0.149035	0.044946	0.0080725	2.57993e-08	Miscellaneous_Conditions	Self-reported malabsorption or coeliac disease	Neale B	UKBB	European	2017	T	C	-0.001573	0.0002229	1.675e-12	-	337159	risk diff	Neale-B_UKBB_EUR_2017
LVEDV	HLA-B	19	6:31344981:C:T	6:31308154:C:T	rs1634759	Multi-trait	HLA-C	6	31308154	6:31275931	6:31308154	0.149035	0.044946	0.0080725	2.57993e-08	Miscellaneous_Conditions	Self-reported psoriasis	Neale B	UKBB	European	2017	T	C	-0.002699	0.0003626	9.878e-14	-	337159	risk diff	Neale-B_UKBB_EUR_2017
LVEDV	HLA-B	19	6:31344981:C:T	6:31308154:C:T	rs1634759	Multi-trait	HLA-C	6	31308154	6:31275931	6:31308154	0.149035	0.044946	0.0080725	2.57993e-08	Miscellaneous_Conditions	Treatment with levothyroxine sodium	Neale B	UKBB	European	2017	T	C	0.006985	0.0006676	1.286e-25	+	337159	risk diff	Neale-B_UKBB_EUR_2017
LVEDV	HLA-B	19	6:31344981:C:T	6:31308154:C:T	rs1634759	Single-trait	HLA-C	6	31308154	6:31275931	6:31308154	0.149035	0.048425	0.00823628	4.11557e-09	Miscellaneous_Conditions
LVEDV	HLA-B	19	6:31344981:C:T	6:31308075:C:T	rs1634760	Multi-trait	HLA-C	6	31308075	6:31275852	6:31308075	0.148951	0.0449964	0.00807446	2.50841e-08	Hematology	Eosinophil count	Astle W	27863252	European	2016	T	C	0.03447	0.005012	6.067e-12	+	173480	IVNT	Astle-W_Blood-Cell-Traits_EUR_2016
LVEDV	HLA-B	19	6:31344981:C:T	6:31308075:C:T	rs1634760	Multi-trait	HLA-C	6	31308075	6:31275852	6:31308075	0.148951	0.0449964	0.00807446	2.50841e-08	Hematology	Granulocyte count	Astle W	27863252	European	2016	T	C	0.06836	0.005048	8.882e-42	+	173480	IVNT	Astle-W_Blood-Cell-Traits_EUR_2016
LVEDV	HLA-B	19	6:31344981:C:T	6:31308075:C:T	rs1634760	Multi-trait	HLA-C	6	31308075	6:31275852	6:31308075	0.148951	0.0449964	0.00807446	2.50841e-08	Hematology	Hemoglobin concentration	Astle W	27863252	European	2016	T	C	-0.02721	0.004984	4.814e-08	-	173480	IVNT	Astle-W_Blood-Cell-Traits_EUR_2016
LVEDV	HLA-B	19	6:31344981:C:T	6:31308075:C:T	rs1634760	Multi-trait	HLA-C	6	31308075	6:31275852	6:31308075	0.148951	0.0449964	0.00807446	2.50841e-08	Hematology	Lymphocyte count	Astle W	27863252	European	2016	T	C	0.08814	0.00506	5.904e-68	+	173480	IVNT	Astle-W_Blood-Cell-Traits_EUR_2016
LVEDV	HLA-B	19	6:31344981:C:T	6:31308075:C:T	rs1634760	Multi-trait	HLA-C	6	31308075	6:31275852	6:31308075	0.148951	0.0449964	0.00807446	2.50841e-08	Hematology	Mean corpuscular volume	Astle W	27863252	European	2016	T	C	0.02835	0.004948	1.004e-08	+	173480	IVNT	Astle-W_Blood-Cell-Traits_EUR_2016
LVEDV	HLA-B	19	6:31344981:C:T	6:31308075:C:T	rs1634760	Multi-trait	HLA-C	6	31308075	6:31275852	6:31308075	0.148951	0.0449964	0.00807446	2.50841e-08	Hematology	Mean platelet volume	Astle W	27863252	European	2016	T	C	0.04782	0.005099	6.776e-21	+	173480	IVNT	Astle-W_Blood-Cell-Traits_EUR_2016
LVEDV	HLA-B	19	6:31344981:C:T	6:31308075:C:T	rs1634760	Multi-trait	HLA-C	6	31308075	6:31275852	6:31308075	0.148951	0.0449964	0.00807446	2.50841e-08	Hematology	Monocyte count	Astle W	27863252	European	2016	T	C	0.06178	0.005022	8.705e-35	+	173480	IVNT	Astle-W_Blood-Cell-Traits_EUR_2016
LVEDV	HLA-B	19	6:31344981:C:T	6:31308075:C:T	rs1634760	Multi-trait	HLA-C	6	31308075	6:31275852	6:31308075	0.148951	0.0449964	0.00807446	2.50841e-08	Hematology	Myeloid white cell count	Astle W	27863252	European	2016	T	C	0.07221	0.005061	3.551e-46	+	173480	IVNT	Astle-W_Blood-Cell-Traits_EUR_2016
LVEDV	HLA-B	19	6:31344981:C:T	6:31308075:C:T	rs1634760	Multi-trait	HLA-C	6	31308075	6:31275852	6:31308075	0.148951	0.0449964	0.00807446	2.50841e-08	Hematology	Neutrophil count	Astle W	27863252	European	2016	T	C	0.06774	0.005034	2.823e-41	+	173480	IVNT	Astle-W_Blood-Cell-Traits_EUR_2016
LVEDV	HLA-B	19	6:31344981:C:T	6:31308075:C:T	rs1634760	Multi-trait	HLA-C	6	31308075	6:31275852	6:31308075	0.148951	0.0449964	0.00807446	2.50841e-08	Hematology	Red blood cell count	Astle W	27863252	European	2016	T	C	-0.03256	0.004992	6.882e-11	-	173480	IVNT	Astle-W_Blood-Cell-Traits_EUR_2016
LVEDV	HLA-B	19	6:31344981:C:T	6:31308075:C:T	rs1634760	Multi-trait	HLA-C	6	31308075	6:31275852	6:31308075	0.148951	0.0449964	0.00807446	2.50841e-08	Hematology	Sum basophil neutrophil counts	Astle W	27863252	European	2016	T	C	0.06775	0.005044	3.916e-41	+	173480	IVNT	Astle-W_Blood-Cell-Traits_EUR_2016
LVEDV	HLA-B	19	6:31344981:C:T	6:31308075:C:T	rs1634760	Multi-trait	HLA-C	6	31308075	6:31275852	6:31308075	0.148951	0.0449964	0.00807446	2.50841e-08	Hematology	Sum eosinophil basophil counts	Astle W	27863252	European	2016	T	C	0.03482	0.005018	3.961e-12	+	173480	IVNT	Astle-W_Blood-Cell-Traits_EUR_2016
LVEDV	HLA-B	19	6:31344981:C:T	6:31308075:C:T	rs1634760	Multi-trait	HLA-C	6	31308075	6:31275852	6:31308075	0.148951	0.0449964	0.00807446	2.50841e-08	Hematology	Sum neutrophil eosinophil counts	Astle W	27863252	European	2016	T	C	0.0684	0.005039	5.746e-42	+	173480	IVNT	Astle-W_Blood-Cell-Traits_EUR_2016
LVEDV	HLA-B	19	6:31344981:C:T	6:31308075:C:T	rs1634760	Multi-trait	HLA-C	6	31308075	6:31275852	6:31308075	0.148951	0.0449964	0.00807446	2.50841e-08	Hematology	White blood cell count	Astle W	27863252	European	2016	T	C	0.09517	0.005037	1.305e-79	+	173480	IVNT	Astle-W_Blood-Cell-Traits_EUR_2016
LVEDV	HLA-B	19	6:31344981:C:T	6:31308075:C:T	rs1634760	Multi-trait	HLA-C	6	31308075	6:31275852	6:31308075	0.148951	0.0449964	0.00807446	2.50841e-08	Autoimmune Diseases	Primary sclerosing cholangitis	Ji S	27992413	European	2017	T	C	-0.2904	0.049	1.211e-09	-	14890	log OR	Ji-S_PSC_EUR_2017
LVEDV	HLA-B	19	6:31344981:C:T	6:31308075:C:T	rs1634760	Multi-trait	HLA-C	6	31308075	6:31275852	6:31308075	0.148951	0.0449964	0.00807446	2.50841e-08	Miscellaneous_Conditions	Self-reported hyperthyroidism or thyrotoxicosis	Neale B	UKBB	European	2017	T	C	-0.00203	0.0002944	5.403e-12	-	337159	risk diff	Neale-B_UKBB_EUR_2017
LVEDV	HLA-B	19	6:31344981:C:T	6:31308075:C:T	rs1634760	Multi-trait	HLA-C	6	31308075	6:31275852	6:31308075	0.148951	0.0449964	0.00807446	2.50841e-08	Miscellaneous_Conditions	Self-reported hypothyroidism or myxoedema	Neale B	UKBB	European	2017	T	C	0.009742	0.0007244	3.245e-41	+	337159	risk diff	Neale-B_UKBB_EUR_2017
LVEDV	HLA-B	19	6:31344981:C:T	6:31308075:C:T	rs1634760	Multi-trait	HLA-C	6	31308075	6:31275852	6:31308075	0.148951	0.0449964	0.00807446	2.50841e-08	Miscellaneous_Conditions	Self-reported malabsorption or coeliac disease	Neale B	UKBB	European	2017	T	C	-0.001563	0.0002229	2.33e-12	-	337159	risk diff	Neale-B_UKBB_EUR_2017
LVEDV	HLA-B	19	6:31344981:C:T	6:31308075:C:T	rs1634760	Multi-trait	HLA-C	6	31308075	6:31275852	6:31308075	0.148951	0.0449964	0.00807446	2.50841e-08	Miscellaneous_Conditions	Self-reported psoriasis	Neale B	UKBB	European	2017	T	C	-0.002697	0.0003626	1.026e-13	-	337159	risk diff	Neale-B_UKBB_EUR_2017
LVEDV	HLA-B	19	6:31344981:C:T	6:31308075:C:T	rs1634760	Multi-trait	HLA-C	6	31308075	6:31275852	6:31308075	0.148951	0.0449964	0.00807446	2.50841e-08	Miscellaneous_Conditions	Treatment with levothyroxine sodium	Neale B	UKBB	European	2017	T	C	0.006986	0.0006676	1.282e-25	+	337159	risk diff	Neale-B_UKBB_EUR_2017
LVEDV	HLA-B	19	6:31344981:C:T	6:31308075:C:T	rs1634760	Single-trait	HLA-C	6	31308075	6:31275852	6:31308075	0.148951	0.0484577	0.00823827	4.05275e-09	Miscellaneous_Conditions
LVEDV	HLA-B	19	6:31344981:C:T	6:31337454:G:A	rs1634762	Multi-trait	HLA-B	6	31337454	6:31305231	6:31337454	0.149084	0.0444645	0.00807081	3.60276e-08	Hematology	Eosinophil count	Astle W	27863252	European	2016	G	A	-0.03438	0.004971	4.657e-12	-	173480	IVNT	Astle-W_Blood-Cell-Traits_EUR_2016
LVEDV	HLA-B	19	6:31344981:C:T	6:31337454:G:A	rs1634762	Multi-trait	HLA-B	6	31337454	6:31305231	6:31337454	0.149084	0.0444645	0.00807081	3.60276e-08	Hematology	Granulocyte count	Astle W	27863252	European	2016	G	A	-0.0674	0.005006	2.577e-41	-	173480	IVNT	Astle-W_Blood-Cell-Traits_EUR_2016
LVEDV	HLA-B	19	6:31344981:C:T	6:31337454:G:A	rs1634762	Multi-trait	HLA-B	6	31337454	6:31305231	6:31337454	0.149084	0.0444645	0.00807081	3.60276e-08	Hematology	Lymphocyte count	Astle W	27863252	European	2016	G	A	-0.08665	0.005018	8.257e-67	-	173480	IVNT	Astle-W_Blood-Cell-Traits_EUR_2016
LVEDV	HLA-B	19	6:31344981:C:T	6:31337454:G:A	rs1634762	Multi-trait	HLA-B	6	31337454	6:31305231	6:31337454	0.149084	0.0444645	0.00807081	3.60276e-08	Hematology	Mean corpuscular volume	Astle W	27863252	European	2016	G	A	-0.02937	0.004908	2.158e-09	-	173480	IVNT	Astle-W_Blood-Cell-Traits_EUR_2016
LVEDV	HLA-B	19	6:31344981:C:T	6:31337454:G:A	rs1634762	Multi-trait	HLA-B	6	31337454	6:31305231	6:31337454	0.149084	0.0444645	0.00807081	3.60276e-08	Hematology	Mean platelet volume	Astle W	27863252	European	2016	G	A	-0.04834	0.005057	1.178e-21	-	173480	IVNT	Astle-W_Blood-Cell-Traits_EUR_2016
LVEDV	HLA-B	19	6:31344981:C:T	6:31337454:G:A	rs1634762	Multi-trait	HLA-B	6	31337454	6:31305231	6:31337454	0.149084	0.0444645	0.00807081	3.60276e-08	Hematology	Monocyte count	Astle W	27863252	European	2016	G	A	-0.06074	0.00498	3.264e-34	-	173480	IVNT	Astle-W_Blood-Cell-Traits_EUR_2016
LVEDV	HLA-B	19	6:31344981:C:T	6:31337454:G:A	rs1634762	Multi-trait	HLA-B	6	31337454	6:31305231	6:31337454	0.149084	0.0444645	0.00807081	3.60276e-08	Hematology	Myeloid white cell count	Astle W	27863252	European	2016	G	A	-0.07119	0.005019	1.153e-45	-	173480	IVNT	Astle-W_Blood-Cell-Traits_EUR_2016
LVEDV	HLA-B	19	6:31344981:C:T	6:31337454:G:A	rs1634762	Multi-trait	HLA-B	6	31337454	6:31305231	6:31337454	0.149084	0.0444645	0.00807081	3.60276e-08	Hematology	Neutrophil count	Astle W	27863252	European	2016	G	A	-0.06672	0.004992	9.726e-41	-	173480	IVNT	Astle-W_Blood-Cell-Traits_EUR_2016
LVEDV	HLA-B	19	6:31344981:C:T	6:31337454:G:A	rs1634762	Multi-trait	HLA-B	6	31337454	6:31305231	6:31337454	0.149084	0.0444645	0.00807081	3.60276e-08	Hematology	Red blood cell count	Astle W	27863252	European	2016	G	A	0.03251	0.004951	5.113e-11	+	173480	IVNT	Astle-W_Blood-Cell-Traits_EUR_2016
LVEDV	HLA-B	19	6:31344981:C:T	6:31337454:G:A	rs1634762	Multi-trait	HLA-B	6	31337454	6:31305231	6:31337454	0.149084	0.0444645	0.00807081	3.60276e-08	Hematology	Sum basophil neutrophil counts	Astle W	27863252	European	2016	G	A	-0.06674	0.005002	1.299e-40	-	173480	IVNT	Astle-W_Blood-Cell-Traits_EUR_2016
LVEDV	HLA-B	19	6:31344981:C:T	6:31337454:G:A	rs1634762	Multi-trait	HLA-B	6	31337454	6:31305231	6:31337454	0.149084	0.0444645	0.00807081	3.60276e-08	Hematology	Sum eosinophil basophil counts	Astle W	27863252	European	2016	G	A	-0.03469	0.004977	3.165e-12	-	173480	IVNT	Astle-W_Blood-Cell-Traits_EUR_2016
LVEDV	HLA-B	19	6:31344981:C:T	6:31337454:G:A	rs1634762	Multi-trait	HLA-B	6	31337454	6:31305231	6:31337454	0.149084	0.0444645	0.00807081	3.60276e-08	Hematology	Sum neutrophil eosinophil counts	Astle W	27863252	European	2016	G	A	-0.06743	0.004997	1.719e-41	-	173480	IVNT	Astle-W_Blood-Cell-Traits_EUR_2016
LVEDV	HLA-B	19	6:31344981:C:T	6:31337454:G:A	rs1634762	Multi-trait	HLA-B	6	31337454	6:31305231	6:31337454	0.149084	0.0444645	0.00807081	3.60276e-08	Hematology	White blood cell count	Astle W	27863252	European	2016	G	A	-0.09377	0.004996	1.353e-78	-	173480	IVNT	Astle-W_Blood-Cell-Traits_EUR_2016
LVEDV	HLA-B	19	6:31344981:C:T	6:31337454:G:A	rs1634762	Multi-trait	HLA-B	6	31337454	6:31305231	6:31337454	0.149084	0.0444645	0.00807081	3.60276e-08	Autoimmune Diseases	Primary sclerosing cholangitis	Ji S	27992413	European	2017	G	A	0.2829	0.049	3.749e-09	+	14890	log OR	Ji-S_PSC_EUR_2017
LVEDV	HLA-B	19	6:31344981:C:T	6:31337454:G:A	rs1634762	Single-trait	HLA-B	6	31337454	6:31305231	6:31337454	0.149084	0.0479845	0.00823455	5.63599e-09	Miscellaneous_Conditions
LVEDV	HLA-B	19	6:31344981:C:T	6:31336073:T:C	rs1634773	Multi-trait	HLA-B	6	31336073	6:31303850	6:31336073	0.149081	0.0444611	0.00807098	3.61365e-08	Hematology	Eosinophil count	Astle W	27863252	European	2016	T	C	-0.03336	0.004959	1.728e-11	-	173480	IVNT	Astle-W_Blood-Cell-Traits_EUR_2016
LVEDV	HLA-B	19	6:31344981:C:T	6:31336073:T:C	rs1634773	Multi-trait	HLA-B	6	31336073	6:31303850	6:31336073	0.149081	0.0444611	0.00807098	3.61365e-08	Hematology	Granulocyte count	Astle W	27863252	European	2016	T	C	-0.06643	0.004994	2.294e-40	-	173480	IVNT	Astle-W_Blood-Cell-Traits_EUR_2016
LVEDV	HLA-B	19	6:31344981:C:T	6:31336073:T:C	rs1634773	Multi-trait	HLA-B	6	31336073	6:31303850	6:31336073	0.149081	0.0444611	0.00807098	3.61365e-08	Hematology	Lymphocyte count	Astle W	27863252	European	2016	T	C	-0.08599	0.005006	3.914e-66	-	173480	IVNT	Astle-W_Blood-Cell-Traits_EUR_2016
LVEDV	HLA-B	19	6:31344981:C:T	6:31336073:T:C	rs1634773	Multi-trait	HLA-B	6	31336073	6:31303850	6:31336073	0.149081	0.0444611	0.00807098	3.61365e-08	Hematology	Mean corpuscular volume	Astle W	27863252	European	2016	T	C	-0.03009	0.004896	7.929e-10	-	173480	IVNT	Astle-W_Blood-Cell-Traits_EUR_2016
LVEDV	HLA-B	19	6:31344981:C:T	6:31336073:T:C	rs1634773	Multi-trait	HLA-B	6	31336073	6:31303850	6:31336073	0.149081	0.0444611	0.00807098	3.61365e-08	Hematology	Mean platelet volume	Astle W	27863252	European	2016	T	C	-0.04878	0.005044	4.082e-22	-	173480	IVNT	Astle-W_Blood-Cell-Traits_EUR_2016
LVEDV	HLA-B	19	6:31344981:C:T	6:31336073:T:C	rs1634773	Multi-trait	HLA-B	6	31336073	6:31303850	6:31336073	0.149081	0.0444611	0.00807098	3.61365e-08	Hematology	Monocyte count	Astle W	27863252	European	2016	T	C	-0.06065	0.004968	2.835e-34	-	173480	IVNT	Astle-W_Blood-Cell-Traits_EUR_2016
LVEDV	HLA-B	19	6:31344981:C:T	6:31336073:T:C	rs1634773	Multi-trait	HLA-B	6	31336073	6:31303850	6:31336073	0.149081	0.0444611	0.00807098	3.61365e-08	Hematology	Myeloid white cell count	Astle W	27863252	European	2016	T	C	-0.07026	0.005007	1.009e-44	-	173480	IVNT	Astle-W_Blood-Cell-Traits_EUR_2016
LVEDV	HLA-B	19	6:31344981:C:T	6:31336073:T:C	rs1634773	Multi-trait	HLA-B	6	31336073	6:31303850	6:31336073	0.149081	0.0444611	0.00807098	3.61365e-08	Hematology	Neutrophil count	Astle W	27863252	European	2016	T	C	-0.06578	0.004981	8.037e-40	-	173480	IVNT	Astle-W_Blood-Cell-Traits_EUR_2016
LVEDV	HLA-B	19	6:31344981:C:T	6:31336073:T:C	rs1634773	Multi-trait	HLA-B	6	31336073	6:31303850	6:31336073	0.149081	0.0444611	0.00807098	3.61365e-08	Hematology	Red blood cell count	Astle W	27863252	European	2016	T	C	0.03283	0.004939	2.987e-11	+	173480	IVNT	Astle-W_Blood-Cell-Traits_EUR_2016
LVEDV	HLA-B	19	6:31344981:C:T	6:31336073:T:C	rs1634773	Multi-trait	HLA-B	6	31336073	6:31303850	6:31336073	0.149081	0.0444611	0.00807098	3.61365e-08	Hematology	Sum basophil neutrophil counts	Astle W	27863252	European	2016	T	C	-0.06583	0.00499	9.632e-40	-	173480	IVNT	Astle-W_Blood-Cell-Traits_EUR_2016
LVEDV	HLA-B	19	6:31344981:C:T	6:31336073:T:C	rs1634773	Multi-trait	HLA-B	6	31336073	6:31303850	6:31336073	0.149081	0.0444611	0.00807098	3.61365e-08	Hematology	Sum eosinophil basophil counts	Astle W	27863252	European	2016	T	C	-0.03372	0.004965	1.109e-11	-	173480	IVNT	Astle-W_Blood-Cell-Traits_EUR_2016
LVEDV	HLA-B	19	6:31344981:C:T	6:31336073:T:C	rs1634773	Multi-trait	HLA-B	6	31336073	6:31303850	6:31336073	0.149081	0.0444611	0.00807098	3.61365e-08	Hematology	Sum neutrophil eosinophil counts	Astle W	27863252	European	2016	T	C	-0.06647	0.004985	1.471e-40	-	173480	IVNT	Astle-W_Blood-Cell-Traits_EUR_2016
LVEDV	HLA-B	19	6:31344981:C:T	6:31336073:T:C	rs1634773	Multi-trait	HLA-B	6	31336073	6:31303850	6:31336073	0.149081	0.0444611	0.00807098	3.61365e-08	Hematology	White blood cell count	Astle W	27863252	European	2016	T	C	-0.09276	0.004984	2.59e-77	-	173480	IVNT	Astle-W_Blood-Cell-Traits_EUR_2016
LVEDV	HLA-B	19	6:31344981:C:T	6:31336073:T:C	rs1634773	Single-trait	HLA-B	6	31336073	6:31303850	6:31336073	0.149081	0.0479817	0.00823471	5.65132e-09	Miscellaneous_Conditions
LVEDV	HLA-B	19	6:31344981:C:T	6:31306237:G:A	rs1634795	Multi-trait	HLA-C	6	31306237	6:31274014	6:31306237	0.14893	0.0449979	0.00807323	2.49369e-08	Hematology	Eosinophil count	Astle W	27863252	European	2016	G	A	-0.03461	0.004986	3.889e-12	-	173480	IVNT	Astle-W_Blood-Cell-Traits_EUR_2016
LVEDV	HLA-B	19	6:31344981:C:T	6:31306237:G:A	rs1634795	Multi-trait	HLA-C	6	31306237	6:31274014	6:31306237	0.14893	0.0449979	0.00807323	2.49369e-08	Hematology	Granulocyte count	Astle W	27863252	European	2016	G	A	-0.06818	0.005021	5.351e-42	-	173480	IVNT	Astle-W_Blood-Cell-Traits_EUR_2016
LVEDV	HLA-B	19	6:31344981:C:T	6:31306237:G:A	rs1634795	Multi-trait	HLA-C	6	31306237	6:31274014	6:31306237	0.14893	0.0449979	0.00807323	2.49369e-08	Hematology	Hemoglobin concentration	Astle W	27863252	European	2016	G	A	0.0276	0.004958	2.591e-08	+	173480	IVNT	Astle-W_Blood-Cell-Traits_EUR_2016
LVEDV	HLA-B	19	6:31344981:C:T	6:31306237:G:A	rs1634795	Multi-trait	HLA-C	6	31306237	6:31274014	6:31306237	0.14893	0.0449979	0.00807323	2.49369e-08	Hematology	Lymphocyte count	Astle W	27863252	European	2016	G	A	-0.08791	0.005033	2.623e-68	-	173480	IVNT	Astle-W_Blood-Cell-Traits_EUR_2016
LVEDV	HLA-B	19	6:31344981:C:T	6:31306237:G:A	rs1634795	Multi-trait	HLA-C	6	31306237	6:31274014	6:31306237	0.14893	0.0449979	0.00807323	2.49369e-08	Hematology	Mean corpuscular volume	Astle W	27863252	European	2016	G	A	-0.02872	0.004922	5.365e-09	-	173480	IVNT	Astle-W_Blood-Cell-Traits_EUR_2016
LVEDV	HLA-B	19	6:31344981:C:T	6:31306237:G:A	rs1634795	Multi-trait	HLA-C	6	31306237	6:31274014	6:31306237	0.14893	0.0449979	0.00807323	2.49369e-08	Hematology	Mean platelet volume	Astle W	27863252	European	2016	G	A	-0.04769	0.005072	5.303e-21	-	173480	IVNT	Astle-W_Blood-Cell-Traits_EUR_2016
LVEDV	HLA-B	19	6:31344981:C:T	6:31306237:G:A	rs1634795	Multi-trait	HLA-C	6	31306237	6:31274014	6:31306237	0.14893	0.0449979	0.00807323	2.49369e-08	Hematology	Monocyte count	Astle W	27863252	European	2016	G	A	-0.06149	0.004995	7.987e-35	-	173480	IVNT	Astle-W_Blood-Cell-Traits_EUR_2016
LVEDV	HLA-B	19	6:31344981:C:T	6:31306237:G:A	rs1634795	Multi-trait	HLA-C	6	31306237	6:31274014	6:31306237	0.14893	0.0449979	0.00807323	2.49369e-08	Hematology	Myeloid white cell count	Astle W	27863252	European	2016	G	A	-0.072	0.005034	2.138e-46	-	173480	IVNT	Astle-W_Blood-Cell-Traits_EUR_2016
LVEDV	HLA-B	19	6:31344981:C:T	6:31306237:G:A	rs1634795	Multi-trait	HLA-C	6	31306237	6:31274014	6:31306237	0.14893	0.0449979	0.00807323	2.49369e-08	Hematology	Neutrophil count	Astle W	27863252	European	2016	G	A	-0.06754	0.005007	1.825e-41	-	173480	IVNT	Astle-W_Blood-Cell-Traits_EUR_2016
LVEDV	HLA-B	19	6:31344981:C:T	6:31306237:G:A	rs1634795	Multi-trait	HLA-C	6	31306237	6:31274014	6:31306237	0.14893	0.0449979	0.00807323	2.49369e-08	Hematology	Red blood cell count	Astle W	27863252	European	2016	G	A	0.03286	0.004965	3.613e-11	+	173480	IVNT	Astle-W_Blood-Cell-Traits_EUR_2016
LVEDV	HLA-B	19	6:31344981:C:T	6:31306237:G:A	rs1634795	Multi-trait	HLA-C	6	31306237	6:31274014	6:31306237	0.14893	0.0449979	0.00807323	2.49369e-08	Hematology	Sum basophil neutrophil counts	Astle W	27863252	European	2016	G	A	-0.06751	0.005017	2.78e-41	-	173480	IVNT	Astle-W_Blood-Cell-Traits_EUR_2016
LVEDV	HLA-B	19	6:31344981:C:T	6:31306237:G:A	rs1634795	Multi-trait	HLA-C	6	31306237	6:31274014	6:31306237	0.14893	0.0449979	0.00807323	2.49369e-08	Hematology	Sum eosinophil basophil counts	Astle W	27863252	European	2016	G	A	-0.03482	0.004992	3.039e-12	-	173480	IVNT	Astle-W_Blood-Cell-Traits_EUR_2016
LVEDV	HLA-B	19	6:31344981:C:T	6:31306237:G:A	rs1634795	Multi-trait	HLA-C	6	31306237	6:31274014	6:31306237	0.14893	0.0449979	0.00807323	2.49369e-08	Hematology	Sum neutrophil eosinophil counts	Astle W	27863252	European	2016	G	A	-0.06825	0.005012	3.166e-42	-	173480	IVNT	Astle-W_Blood-Cell-Traits_EUR_2016
LVEDV	HLA-B	19	6:31344981:C:T	6:31306237:G:A	rs1634795	Multi-trait	HLA-C	6	31306237	6:31274014	6:31306237	0.14893	0.0449979	0.00807323	2.49369e-08	Hematology	White blood cell count	Astle W	27863252	European	2016	G	A	-0.0949	0.00501	5.361e-80	-	173480	IVNT	Astle-W_Blood-Cell-Traits_EUR_2016
LVEDV	HLA-B	19	6:31344981:C:T	6:31306237:G:A	rs1634795	Multi-trait	HLA-C	6	31306237	6:31274014	6:31306237	0.14893	0.0449979	0.00807323	2.49369e-08	Autoimmune Diseases	Primary sclerosing cholangitis	Ji S	27992413	European	2017	G	A	0.2919	0.049	1.301e-09	+	14890	log OR	Ji-S_PSC_EUR_2017
LVEDV	HLA-B	19	6:31344981:C:T	6:31306237:G:A	rs1634795	Multi-trait	HLA-C	6	31306237	6:31274014	6:31306237	0.14893	0.0449979	0.00807323	2.49369e-08	Miscellaneous_Conditions	Self-reported hyperthyroidism or thyrotoxicosis	Neale B	UKBB	European	2017	G	A	0.001996	0.0002946	1.242e-11	+	337159	risk diff	Neale-B_UKBB_EUR_2017
LVEDV	HLA-B	19	6:31344981:C:T	6:31306237:G:A	rs1634795	Multi-trait	HLA-C	6	31306237	6:31274014	6:31306237	0.14893	0.0449979	0.00807323	2.49369e-08	Miscellaneous_Conditions	Self-reported hypothyroidism or myxoedema	Neale B	UKBB	European	2017	G	A	-0.009725	0.0007248	4.901e-41	-	337159	risk diff	Neale-B_UKBB_EUR_2017
LVEDV	HLA-B	19	6:31344981:C:T	6:31306237:G:A	rs1634795	Multi-trait	HLA-C	6	31306237	6:31274014	6:31306237	0.14893	0.0449979	0.00807323	2.49369e-08	Miscellaneous_Conditions	Self-reported malabsorption or coeliac disease	Neale B	UKBB	European	2017	G	A	0.001567	0.000223	2.119e-12	+	337159	risk diff	Neale-B_UKBB_EUR_2017
LVEDV	HLA-B	19	6:31344981:C:T	6:31306237:G:A	rs1634795	Multi-trait	HLA-C	6	31306237	6:31274014	6:31306237	0.14893	0.0449979	0.00807323	2.49369e-08	Miscellaneous_Conditions	Self-reported psoriasis	Neale B	UKBB	European	2017	G	A	0.002661	0.0003628	2.228e-13	+	337159	risk diff	Neale-B_UKBB_EUR_2017
LVEDV	HLA-B	19	6:31344981:C:T	6:31306237:G:A	rs1634795	Multi-trait	HLA-C	6	31306237	6:31274014	6:31306237	0.14893	0.0449979	0.00807323	2.49369e-08	Miscellaneous_Conditions	Treatment with levothyroxine sodium	Neale B	UKBB	European	2017	G	A	-0.007003	0.000668	1.033e-25	-	337159	risk diff	Neale-B_UKBB_EUR_2017
LVEDV	HLA-B	19	6:31344981:C:T	6:31306237:G:A	rs1634795	Single-trait	HLA-C	6	31306237	6:31274014	6:31306237	0.14893	0.0484565	0.00823701	4.03432e-09	Miscellaneous_Conditions
LVEDV	HLA-B	19	6:31344981:C:T	6:31340037:C:T	rs1634796	Multi-trait	HLA-B	6	31340037	6:31307814	6:31340037	0.15832	0.0459961	0.00788173	5.35377e-09	Hematology	Eosinophil count	Astle W	27863252	European	2016	T	C	0.03614	0.004853	9.515e-14	+	173480	IVNT	Astle-W_Blood-Cell-Traits_EUR_2016
LVEDV	HLA-B	19	6:31344981:C:T	6:31340037:C:T	rs1634796	Multi-trait	HLA-B	6	31340037	6:31307814	6:31340037	0.15832	0.0459961	0.00788173	5.35377e-09	Hematology	Granulocyte count	Astle W	27863252	European	2016	T	C	0.0646	0.004888	7.001e-40	+	173480	IVNT	Astle-W_Blood-Cell-Traits_EUR_2016
LVEDV	HLA-B	19	6:31344981:C:T	6:31340037:C:T	rs1634796	Multi-trait	HLA-B	6	31340037	6:31307814	6:31340037	0.15832	0.0459961	0.00788173	5.35377e-09	Hematology	Lymphocyte count	Astle W	27863252	European	2016	T	C	0.08058	0.004899	8.844e-61	+	173480	IVNT	Astle-W_Blood-Cell-Traits_EUR_2016
LVEDV	HLA-B	19	6:31344981:C:T	6:31340037:C:T	rs1634796	Multi-trait	HLA-B	6	31340037	6:31307814	6:31340037	0.15832	0.0459961	0.00788173	5.35377e-09	Hematology	Mean platelet volume	Astle W	27863252	European	2016	T	C	0.0416	0.004936	3.522e-17	+	173480	IVNT	Astle-W_Blood-Cell-Traits_EUR_2016
LVEDV	HLA-B	19	6:31344981:C:T	6:31340037:C:T	rs1634796	Multi-trait	HLA-B	6	31340037	6:31307814	6:31340037	0.15832	0.0459961	0.00788173	5.35377e-09	Hematology	Monocyte count	Astle W	27863252	European	2016	T	C	0.05724	0.004862	5.369e-32	+	173480	IVNT	Astle-W_Blood-Cell-Traits_EUR_2016
LVEDV	HLA-B	19	6:31344981:C:T	6:31340037:C:T	rs1634796	Multi-trait	HLA-B	6	31340037	6:31307814	6:31340037	0.15832	0.0459961	0.00788173	5.35377e-09	Hematology	Myeloid white cell count	Astle W	27863252	European	2016	T	C	0.06795	0.0049	1.011e-43	+	173480	IVNT	Astle-W_Blood-Cell-Traits_EUR_2016
LVEDV	HLA-B	19	6:31344981:C:T	6:31340037:C:T	rs1634796	Multi-trait	HLA-B	6	31340037	6:31307814	6:31340037	0.15832	0.0459961	0.00788173	5.35377e-09	Hematology	Neutrophil count	Astle W	27863252	European	2016	T	C	0.06363	0.004875	6.041e-39	+	173480	IVNT	Astle-W_Blood-Cell-Traits_EUR_2016
LVEDV	HLA-B	19	6:31344981:C:T	6:31340037:C:T	rs1634796	Multi-trait	HLA-B	6	31340037	6:31307814	6:31340037	0.15832	0.0459961	0.00788173	5.35377e-09	Hematology	Red blood cell count	Astle W	27863252	European	2016	T	C	-0.02864	0.004833	3.099e-09	-	173480	IVNT	Astle-W_Blood-Cell-Traits_EUR_2016
LVEDV	HLA-B	19	6:31344981:C:T	6:31340037:C:T	rs1634796	Multi-trait	HLA-B	6	31340037	6:31307814	6:31340037	0.15832	0.0459961	0.00788173	5.35377e-09	Hematology	Sum basophil neutrophil counts	Astle W	27863252	European	2016	T	C	0.06383	0.004884	4.871e-39	+	173480	IVNT	Astle-W_Blood-Cell-Traits_EUR_2016
LVEDV	HLA-B	19	6:31344981:C:T	6:31340037:C:T	rs1634796	Multi-trait	HLA-B	6	31340037	6:31307814	6:31340037	0.15832	0.0459961	0.00788173	5.35377e-09	Hematology	Sum eosinophil basophil counts	Astle W	27863252	European	2016	T	C	0.0367	0.004859	4.269e-14	+	173480	IVNT	Astle-W_Blood-Cell-Traits_EUR_2016
LVEDV	HLA-B	19	6:31344981:C:T	6:31340037:C:T	rs1634796	Multi-trait	HLA-B	6	31340037	6:31307814	6:31340037	0.15832	0.0459961	0.00788173	5.35377e-09	Hematology	Sum neutrophil eosinophil counts	Astle W	27863252	European	2016	T	C	0.06445	0.004879	7.813e-40	+	173480	IVNT	Astle-W_Blood-Cell-Traits_EUR_2016
LVEDV	HLA-B	19	6:31344981:C:T	6:31340037:C:T	rs1634796	Multi-trait	HLA-B	6	31340037	6:31307814	6:31340037	0.15832	0.0459961	0.00788173	5.35377e-09	Hematology	White blood cell count	Astle W	27863252	European	2016	T	C	0.08851	0.004877	1.37e-73	+	173480	IVNT	Astle-W_Blood-Cell-Traits_EUR_2016
LVEDV	HLA-B	19	6:31344981:C:T	6:31340037:C:T	rs1634796	Single-trait	HLA-B	6	31340037	6:31307814	6:31340037	0.15832	0.0489967	0.00804165	1.10902e-09	Miscellaneous_Conditions
LVEDV	HLA-B	19	6:31344981:C:T	6:31336569:C:T	rs1634798	Multi-trait	HLA-B	6	31336569	6:31304346	6:31336569	0.149081	0.046255	0.00819269	1.64329e-08	Hematology	Eosinophil count	Astle W	27863252	European	2016	T	C	0.03438	0.004971	4.642e-12	+	173480	IVNT	Astle-W_Blood-Cell-Traits_EUR_2016
LVEDV	HLA-B	19	6:31344981:C:T	6:31336569:C:T	rs1634798	Multi-trait	HLA-B	6	31336569	6:31304346	6:31336569	0.149081	0.046255	0.00819269	1.64329e-08	Hematology	Granulocyte count	Astle W	27863252	European	2016	T	C	0.06735	0.005007	3.044e-41	+	173480	IVNT	Astle-W_Blood-Cell-Traits_EUR_2016
LVEDV	HLA-B	19	6:31344981:C:T	6:31336569:C:T	rs1634798	Multi-trait	HLA-B	6	31336569	6:31304346	6:31336569	0.149081	0.046255	0.00819269	1.64329e-08	Hematology	Lymphocyte count	Astle W	27863252	European	2016	T	C	0.08671	0.005019	6.98e-67	+	173480	IVNT	Astle-W_Blood-Cell-Traits_EUR_2016
LVEDV	HLA-B	19	6:31344981:C:T	6:31336569:C:T	rs1634798	Multi-trait	HLA-B	6	31336569	6:31304346	6:31336569	0.149081	0.046255	0.00819269	1.64329e-08	Hematology	Mean corpuscular volume	Astle W	27863252	European	2016	T	C	0.0296	0.004908	1.628e-09	+	173480	IVNT	Astle-W_Blood-Cell-Traits_EUR_2016
LVEDV	HLA-B	19	6:31344981:C:T	6:31336569:C:T	rs1634798	Multi-trait	HLA-B	6	31336569	6:31304346	6:31336569	0.149081	0.046255	0.00819269	1.64329e-08	Hematology	Mean platelet volume	Astle W	27863252	European	2016	T	C	0.04848	0.005057	9.174e-22	+	173480	IVNT	Astle-W_Blood-Cell-Traits_EUR_2016
LVEDV	HLA-B	19	6:31344981:C:T	6:31336569:C:T	rs1634798	Multi-trait	HLA-B	6	31336569	6:31304346	6:31336569	0.149081	0.046255	0.00819269	1.64329e-08	Hematology	Monocyte count	Astle W	27863252	European	2016	T	C	0.06071	0.004981	3.512e-34	+	173480	IVNT	Astle-W_Blood-Cell-Traits_EUR_2016
LVEDV	HLA-B	19	6:31344981:C:T	6:31336569:C:T	rs1634798	Multi-trait	HLA-B	6	31336569	6:31304346	6:31336569	0.149081	0.046255	0.00819269	1.64329e-08	Hematology	Myeloid white cell count	Astle W	27863252	European	2016	T	C	0.07113	0.00502	1.399e-45	+	173480	IVNT	Astle-W_Blood-Cell-Traits_EUR_2016
LVEDV	HLA-B	19	6:31344981:C:T	6:31336569:C:T	rs1634798	Multi-trait	HLA-B	6	31336569	6:31304346	6:31336569	0.149081	0.046255	0.00819269	1.64329e-08	Hematology	Neutrophil count	Astle W	27863252	European	2016	T	C	0.06665	0.004993	1.207e-40	+	173480	IVNT	Astle-W_Blood-Cell-Traits_EUR_2016
LVEDV	HLA-B	19	6:31344981:C:T	6:31336569:C:T	rs1634798	Multi-trait	HLA-B	6	31336569	6:31304346	6:31336569	0.149081	0.046255	0.00819269	1.64329e-08	Hematology	Red blood cell count	Astle W	27863252	European	2016	T	C	-0.03271	0.004951	3.953e-11	-	173480	IVNT	Astle-W_Blood-Cell-Traits_EUR_2016
LVEDV	HLA-B	19	6:31344981:C:T	6:31336569:C:T	rs1634798	Multi-trait	HLA-B	6	31336569	6:31304346	6:31336569	0.149081	0.046255	0.00819269	1.64329e-08	Hematology	Sum basophil neutrophil counts	Astle W	27863252	European	2016	T	C	0.06668	0.005002	1.557e-40	+	173480	IVNT	Astle-W_Blood-Cell-Traits_EUR_2016
LVEDV	HLA-B	19	6:31344981:C:T	6:31336569:C:T	rs1634798	Multi-trait	HLA-B	6	31336569	6:31304346	6:31336569	0.149081	0.046255	0.00819269	1.64329e-08	Hematology	Sum eosinophil basophil counts	Astle W	27863252	European	2016	T	C	0.03471	0.004977	3.082e-12	+	173480	IVNT	Astle-W_Blood-Cell-Traits_EUR_2016
LVEDV	HLA-B	19	6:31344981:C:T	6:31336569:C:T	rs1634798	Multi-trait	HLA-B	6	31336569	6:31304346	6:31336569	0.149081	0.046255	0.00819269	1.64329e-08	Hematology	Sum neutrophil eosinophil counts	Astle W	27863252	European	2016	T	C	0.06738	0.004998	2.027e-41	+	173480	IVNT	Astle-W_Blood-Cell-Traits_EUR_2016
LVEDV	HLA-B	19	6:31344981:C:T	6:31336569:C:T	rs1634798	Multi-trait	HLA-B	6	31336569	6:31304346	6:31336569	0.149081	0.046255	0.00819269	1.64329e-08	Hematology	White blood cell count	Astle W	27863252	European	2016	T	C	0.09374	0.004996	1.525e-78	+	173480	IVNT	Astle-W_Blood-Cell-Traits_EUR_2016
LVEDV	HLA-B	19	6:31344981:C:T	6:31336569:C:T	rs1634798	Multi-trait	HLA-B	6	31336569	6:31304346	6:31336569	0.149081	0.046255	0.00819269	1.64329e-08	Autoimmune Diseases	Primary sclerosing cholangitis	Ji S	27992413	European	2017	T	C	-0.2837	0.049	3.524e-09	-	14890	log OR	Ji-S_PSC_EUR_2017
LVEDV	HLA-B	19	6:31344981:C:T	6:31336569:C:T	rs1634798	Single-trait	HLA-B	6	31336569	6:31304346	6:31336569	0.149081	0.0479887	0.0082347	5.62225e-09	Miscellaneous_Conditions
LVEDV	HLA-B	19	6:31344981:C:T	6:31477699:G:A	rs17200593	Single-trait	HCG26	6	31477699	6:31445476	6:31477699	0.106804	0.0521826	0.00952437	4.28095e-08	Miscellaneous_Conditions
LVEDV	HLA-B	19	6:31344981:C:T	6:31477787:C:T	rs17206973	Single-trait	HCG26	6	31477787	6:31445564	6:31477787	0.106813	0.0521368	0.00952411	4.39531e-08	Miscellaneous_Conditions
LVEDV	HLA-B	19	6:31344981:C:T	6:31291360:T:C	rs1819788	Multi-trait	HLA-C	6	31291360	6:31259137	6:31291360	0.148953	0.044864	0.00807137	2.72245e-08	Hematology	Eosinophil count	Astle W	27863252	European	2016	T	C	-0.03496	0.004985	2.334e-12	-	173480	IVNT	Astle-W_Blood-Cell-Traits_EUR_2016
LVEDV	HLA-B	19	6:31344981:C:T	6:31291360:T:C	rs1819788	Multi-trait	HLA-C	6	31291360	6:31259137	6:31291360	0.148953	0.044864	0.00807137	2.72245e-08	Hematology	Granulocyte count	Astle W	27863252	European	2016	T	C	-0.06843	0.00502	2.619e-42	-	173480	IVNT	Astle-W_Blood-Cell-Traits_EUR_2016
LVEDV	HLA-B	19	6:31344981:C:T	6:31291360:T:C	rs1819788	Multi-trait	HLA-C	6	31291360	6:31259137	6:31291360	0.148953	0.044864	0.00807137	2.72245e-08	Hematology	Hemoglobin concentration	Astle W	27863252	European	2016	T	C	0.02764	0.004957	2.453e-08	+	173480	IVNT	Astle-W_Blood-Cell-Traits_EUR_2016
LVEDV	HLA-B	19	6:31344981:C:T	6:31291360:T:C	rs1819788	Multi-trait	HLA-C	6	31291360	6:31259137	6:31291360	0.148953	0.044864	0.00807137	2.72245e-08	Hematology	Lymphocyte count	Astle W	27863252	European	2016	T	C	-0.0876	0.005032	7.268e-68	-	173480	IVNT	Astle-W_Blood-Cell-Traits_EUR_2016
LVEDV	HLA-B	19	6:31344981:C:T	6:31291360:T:C	rs1819788	Multi-trait	HLA-C	6	31291360	6:31259137	6:31291360	0.148953	0.044864	0.00807137	2.72245e-08	Hematology	Mean corpuscular volume	Astle W	27863252	European	2016	T	C	-0.02936	0.004921	2.416e-09	-	173480	IVNT	Astle-W_Blood-Cell-Traits_EUR_2016
LVEDV	HLA-B	19	6:31344981:C:T	6:31291360:T:C	rs1819788	Multi-trait	HLA-C	6	31291360	6:31259137	6:31291360	0.148953	0.044864	0.00807137	2.72245e-08	Hematology	Mean platelet volume	Astle W	27863252	European	2016	T	C	-0.04808	0.005071	2.479e-21	-	173480	IVNT	Astle-W_Blood-Cell-Traits_EUR_2016
LVEDV	HLA-B	19	6:31344981:C:T	6:31291360:T:C	rs1819788	Multi-trait	HLA-C	6	31291360	6:31259137	6:31291360	0.148953	0.044864	0.00807137	2.72245e-08	Hematology	Monocyte count	Astle W	27863252	European	2016	T	C	-0.0615	0.004994	7.618e-35	-	173480	IVNT	Astle-W_Blood-Cell-Traits_EUR_2016
LVEDV	HLA-B	19	6:31344981:C:T	6:31291360:T:C	rs1819788	Multi-trait	HLA-C	6	31291360	6:31259137	6:31291360	0.148953	0.044864	0.00807137	2.72245e-08	Hematology	Myeloid white cell count	Astle W	27863252	European	2016	T	C	-0.07223	0.005033	1.079e-46	-	173480	IVNT	Astle-W_Blood-Cell-Traits_EUR_2016
LVEDV	HLA-B	19	6:31344981:C:T	6:31291360:T:C	rs1819788	Multi-trait	HLA-C	6	31291360	6:31259137	6:31291360	0.148953	0.044864	0.00807137	2.72245e-08	Hematology	Neutrophil count	Astle W	27863252	European	2016	T	C	-0.06777	0.005006	9.557e-42	-	173480	IVNT	Astle-W_Blood-Cell-Traits_EUR_2016
LVEDV	HLA-B	19	6:31344981:C:T	6:31291360:T:C	rs1819788	Multi-trait	HLA-C	6	31291360	6:31259137	6:31291360	0.148953	0.044864	0.00807137	2.72245e-08	Hematology	Red blood cell count	Astle W	27863252	European	2016	T	C	0.03315	0.004964	2.409e-11	+	173480	IVNT	Astle-W_Blood-Cell-Traits_EUR_2016
LVEDV	HLA-B	19	6:31344981:C:T	6:31291360:T:C	rs1819788	Multi-trait	HLA-C	6	31291360	6:31259137	6:31291360	0.148953	0.044864	0.00807137	2.72245e-08	Hematology	Sum basophil neutrophil counts	Astle W	27863252	European	2016	T	C	-0.06775	0.005016	1.432e-41	-	173480	IVNT	Astle-W_Blood-Cell-Traits_EUR_2016
LVEDV	HLA-B	19	6:31344981:C:T	6:31291360:T:C	rs1819788	Multi-trait	HLA-C	6	31291360	6:31259137	6:31291360	0.148953	0.044864	0.00807137	2.72245e-08	Hematology	Sum eosinophil basophil counts	Astle W	27863252	European	2016	T	C	-0.03515	0.004991	1.875e-12	-	173480	IVNT	Astle-W_Blood-Cell-Traits_EUR_2016
LVEDV	HLA-B	19	6:31344981:C:T	6:31291360:T:C	rs1819788	Multi-trait	HLA-C	6	31291360	6:31259137	6:31291360	0.148953	0.044864	0.00807137	2.72245e-08	Hematology	Sum neutrophil eosinophil counts	Astle W	27863252	European	2016	T	C	-0.0685	0.005011	1.577e-42	-	173480	IVNT	Astle-W_Blood-Cell-Traits_EUR_2016
LVEDV	HLA-B	19	6:31344981:C:T	6:31291360:T:C	rs1819788	Multi-trait	HLA-C	6	31291360	6:31259137	6:31291360	0.148953	0.044864	0.00807137	2.72245e-08	Hematology	White blood cell count	Astle W	27863252	European	2016	T	C	-0.09496	0.00501	3.987e-80	-	173480	IVNT	Astle-W_Blood-Cell-Traits_EUR_2016
LVEDV	HLA-B	19	6:31344981:C:T	6:31291360:T:C	rs1819788	Multi-trait	HLA-C	6	31291360	6:31259137	6:31291360	0.148953	0.044864	0.00807137	2.72245e-08	Autoimmune Diseases	Primary sclerosing cholangitis	Ji S	27992413	European	2017	T	C	0.2852	0.049	3.219e-09	+	14890	log OR	Ji-S_PSC_EUR_2017
LVEDV	HLA-B	19	6:31344981:C:T	6:31291360:T:C	rs1819788	Multi-trait	HLA-C	6	31291360	6:31259137	6:31291360	0.148953	0.044864	0.00807137	2.72245e-08	Miscellaneous_Conditions	Self-reported hyperthyroidism or thyrotoxicosis	Neale B	UKBB	European	2017	T	C	0.002014	0.0002947	8.308e-12	+	337159	risk diff	Neale-B_UKBB_EUR_2017
LVEDV	HLA-B	19	6:31344981:C:T	6:31291360:T:C	rs1819788	Multi-trait	HLA-C	6	31291360	6:31259137	6:31291360	0.148953	0.044864	0.00807137	2.72245e-08	Miscellaneous_Conditions	Self-reported hypothyroidism or myxoedema	Neale B	UKBB	European	2017	T	C	-0.009712	0.000725	6.646e-41	-	337159	risk diff	Neale-B_UKBB_EUR_2017
LVEDV	HLA-B	19	6:31344981:C:T	6:31291360:T:C	rs1819788	Multi-trait	HLA-C	6	31291360	6:31259137	6:31291360	0.148953	0.044864	0.00807137	2.72245e-08	Miscellaneous_Conditions	Self-reported malabsorption or coeliac disease	Neale B	UKBB	European	2017	T	C	0.001564	0.0002231	2.369e-12	+	337159	risk diff	Neale-B_UKBB_EUR_2017
LVEDV	HLA-B	19	6:31344981:C:T	6:31291360:T:C	rs1819788	Multi-trait	HLA-C	6	31291360	6:31259137	6:31291360	0.148953	0.044864	0.00807137	2.72245e-08	Miscellaneous_Conditions	Self-reported psoriasis	Neale B	UKBB	European	2017	T	C	0.00271	0.0003629	8.214e-14	+	337159	risk diff	Neale-B_UKBB_EUR_2017
LVEDV	HLA-B	19	6:31344981:C:T	6:31291360:T:C	rs1819788	Multi-trait	HLA-C	6	31291360	6:31259137	6:31291360	0.148953	0.044864	0.00807137	2.72245e-08	Miscellaneous_Conditions	Treatment with levothyroxine sodium	Neale B	UKBB	European	2017	T	C	-0.007016	0.0006682	8.689e-26	-	337159	risk diff	Neale-B_UKBB_EUR_2017
LVEDV	HLA-B	19	6:31344981:C:T	6:31291360:T:C	rs1819788	Single-trait	HLA-C	6	31291360	6:31259137	6:31291360	0.148953	0.0482075	0.0082351	4.80142e-09	Miscellaneous_Conditions
LVEDV	HLA-B	19	6:31344981:C:T	6:31300329:A:G	rs1859244	Multi-trait	HLA-C	6	31300329	6:31268106	6:31300329	0.148727	0.0449056	0.00807783	2.71152e-08	Hematology	Eosinophil count	Astle W	27863252	European	2016	G	A	0.03424	0.005001	7.526e-12	+	173480	IVNT	Astle-W_Blood-Cell-Traits_EUR_2016
LVEDV	HLA-B	19	6:31344981:C:T	6:31300329:A:G	rs1859244	Multi-trait	HLA-C	6	31300329	6:31268106	6:31300329	0.148727	0.0449056	0.00807783	2.71152e-08	Hematology	Granulocyte count	Astle W	27863252	European	2016	G	A	0.06858	0.005036	3.174e-42	+	173480	IVNT	Astle-W_Blood-Cell-Traits_EUR_2016
LVEDV	HLA-B	19	6:31344981:C:T	6:31300329:A:G	rs1859244	Multi-trait	HLA-C	6	31300329	6:31268106	6:31300329	0.148727	0.0449056	0.00807783	2.71152e-08	Hematology	Lymphocyte count	Astle W	27863252	European	2016	G	A	0.08771	0.005049	1.331e-67	+	173480	IVNT	Astle-W_Blood-Cell-Traits_EUR_2016
LVEDV	HLA-B	19	6:31344981:C:T	6:31300329:A:G	rs1859244	Multi-trait	HLA-C	6	31300329	6:31268106	6:31300329	0.148727	0.0449056	0.00807783	2.71152e-08	Hematology	Mean corpuscular volume	Astle W	27863252	European	2016	G	A	0.02821	0.004937	1.098e-08	+	173480	IVNT	Astle-W_Blood-Cell-Traits_EUR_2016
LVEDV	HLA-B	19	6:31344981:C:T	6:31300329:A:G	rs1859244	Multi-trait	HLA-C	6	31300329	6:31268106	6:31300329	0.148727	0.0449056	0.00807783	2.71152e-08	Hematology	Mean platelet volume	Astle W	27863252	European	2016	G	A	0.04732	0.005088	1.401e-20	+	173480	IVNT	Astle-W_Blood-Cell-Traits_EUR_2016
LVEDV	HLA-B	19	6:31344981:C:T	6:31300329:A:G	rs1859244	Multi-trait	HLA-C	6	31300329	6:31268106	6:31300329	0.148727	0.0449056	0.00807783	2.71152e-08	Hematology	Monocyte count	Astle W	27863252	European	2016	G	A	0.06103	0.00501	3.944e-34	+	173480	IVNT	Astle-W_Blood-Cell-Traits_EUR_2016
LVEDV	HLA-B	19	6:31344981:C:T	6:31300329:A:G	rs1859244	Multi-trait	HLA-C	6	31300329	6:31268106	6:31300329	0.148727	0.0449056	0.00807783	2.71152e-08	Hematology	Myeloid white cell count	Astle W	27863252	European	2016	G	A	0.07242	0.005049	1.204e-46	+	173480	IVNT	Astle-W_Blood-Cell-Traits_EUR_2016
LVEDV	HLA-B	19	6:31344981:C:T	6:31300329:A:G	rs1859244	Multi-trait	HLA-C	6	31300329	6:31268106	6:31300329	0.148727	0.0449056	0.00807783	2.71152e-08	Hematology	Neutrophil count	Astle W	27863252	European	2016	G	A	0.06794	0.005022	1.089e-41	+	173480	IVNT	Astle-W_Blood-Cell-Traits_EUR_2016
LVEDV	HLA-B	19	6:31344981:C:T	6:31300329:A:G	rs1859244	Multi-trait	HLA-C	6	31300329	6:31268106	6:31300329	0.148727	0.0449056	0.00807783	2.71152e-08	Hematology	Red blood cell count	Astle W	27863252	European	2016	G	A	-0.03193	0.00498	1.435e-10	-	173480	IVNT	Astle-W_Blood-Cell-Traits_EUR_2016
LVEDV	HLA-B	19	6:31344981:C:T	6:31300329:A:G	rs1859244	Multi-trait	HLA-C	6	31300329	6:31268106	6:31300329	0.148727	0.0449056	0.00807783	2.71152e-08	Hematology	Sum basophil neutrophil counts	Astle W	27863252	European	2016	G	A	0.06791	0.005032	1.652e-41	+	173480	IVNT	Astle-W_Blood-Cell-Traits_EUR_2016
LVEDV	HLA-B	19	6:31344981:C:T	6:31300329:A:G	rs1859244	Multi-trait	HLA-C	6	31300329	6:31268106	6:31300329	0.148727	0.0449056	0.00807783	2.71152e-08	Hematology	Sum eosinophil basophil counts	Astle W	27863252	European	2016	G	A	0.03456	0.005007	5.13e-12	+	173480	IVNT	Astle-W_Blood-Cell-Traits_EUR_2016
LVEDV	HLA-B	19	6:31344981:C:T	6:31300329:A:G	rs1859244	Multi-trait	HLA-C	6	31300329	6:31268106	6:31300329	0.148727	0.0449056	0.00807783	2.71152e-08	Hematology	Sum neutrophil eosinophil counts	Astle W	27863252	European	2016	G	A	0.06868	0.005027	1.717e-42	+	173480	IVNT	Astle-W_Blood-Cell-Traits_EUR_2016
LVEDV	HLA-B	19	6:31344981:C:T	6:31300329:A:G	rs1859244	Multi-trait	HLA-C	6	31300329	6:31268106	6:31300329	0.148727	0.0449056	0.00807783	2.71152e-08	Hematology	White blood cell count	Astle W	27863252	European	2016	G	A	0.09515	0.005026	6.165e-80	+	173480	IVNT	Astle-W_Blood-Cell-Traits_EUR_2016
LVEDV	HLA-B	19	6:31344981:C:T	6:31300329:A:G	rs1859244	Multi-trait	HLA-C	6	31300329	6:31268106	6:31300329	0.148727	0.0449056	0.00807783	2.71152e-08	Autoimmune Diseases	Primary sclerosing cholangitis	Ji S	27992413	European	2017	G	A	-0.4415	0.052	3.343e-18	-	14890	log OR	Ji-S_PSC_EUR_2017
LVEDV	HLA-B	19	6:31344981:C:T	6:31300329:A:G	rs1859244	Multi-trait	HLA-C	6	31300329	6:31268106	6:31300329	0.148727	0.0449056	0.00807783	2.71152e-08	Miscellaneous_Conditions	Self-reported hyperthyroidism or thyrotoxicosis	Neale B	UKBB	European	2017	G	A	-0.002011	0.0002947	8.853e-12	-	337159	risk diff	Neale-B_UKBB_EUR_2017
LVEDV	HLA-B	19	6:31344981:C:T	6:31300329:A:G	rs1859244	Multi-trait	HLA-C	6	31300329	6:31268106	6:31300329	0.148727	0.0449056	0.00807783	2.71152e-08	Miscellaneous_Conditions	Self-reported hypothyroidism or myxoedema	Neale B	UKBB	European	2017	G	A	0.009742	0.0007251	3.884e-41	+	337159	risk diff	Neale-B_UKBB_EUR_2017
LVEDV	HLA-B	19	6:31344981:C:T	6:31300329:A:G	rs1859244	Multi-trait	HLA-C	6	31300329	6:31268106	6:31300329	0.148727	0.0449056	0.00807783	2.71152e-08	Miscellaneous_Conditions	Self-reported malabsorption or coeliac disease	Neale B	UKBB	European	2017	G	A	-0.001563	0.0002231	2.483e-12	-	337159	risk diff	Neale-B_UKBB_EUR_2017
LVEDV	HLA-B	19	6:31344981:C:T	6:31300329:A:G	rs1859244	Multi-trait	HLA-C	6	31300329	6:31268106	6:31300329	0.148727	0.0449056	0.00807783	2.71152e-08	Miscellaneous_Conditions	Self-reported psoriasis	Neale B	UKBB	European	2017	G	A	-0.002696	0.000363	1.101e-13	-	337159	risk diff	Neale-B_UKBB_EUR_2017
LVEDV	HLA-B	19	6:31344981:C:T	6:31300329:A:G	rs1859244	Multi-trait	HLA-C	6	31300329	6:31268106	6:31300329	0.148727	0.0449056	0.00807783	2.71152e-08	Miscellaneous_Conditions	Treatment with levothyroxine sodium	Neale B	UKBB	European	2017	G	A	0.00703	0.0006683	7.029e-26	+	337159	risk diff	Neale-B_UKBB_EUR_2017
LVEDV	HLA-B	19	6:31344981:C:T	6:31300329:A:G	rs1859244	Single-trait	HLA-C	6	31300329	6:31268106	6:31300329	0.148727	0.0484397	0.00824171	4.16793e-09	Miscellaneous_Conditions
LVEDV	HLA-B	19	6:31344981:C:T	6:31283641:G:A	rs2253842	Multi-trait	HLA-C	6	31283641	6:31251418	6:31283641	0.148973	0.0448518	0.00807039	2.73551e-08	Hematology	Eosinophil count	Astle W	27863252	European	2016	A	G	0.03498	0.004982	2.183e-12	+	173480	IVNT	Astle-W_Blood-Cell-Traits_EUR_2016
LVEDV	HLA-B	19	6:31344981:C:T	6:31283641:G:A	rs2253842	Multi-trait	HLA-C	6	31283641	6:31251418	6:31283641	0.148973	0.0448518	0.00807039	2.73551e-08	Hematology	Granulocyte count	Astle W	27863252	European	2016	A	G	0.06833	0.005018	3.099e-42	+	173480	IVNT	Astle-W_Blood-Cell-Traits_EUR_2016
LVEDV	HLA-B	19	6:31344981:C:T	6:31283641:G:A	rs2253842	Multi-trait	HLA-C	6	31283641	6:31251418	6:31283641	0.148973	0.0448518	0.00807039	2.73551e-08	Hematology	Hemoglobin concentration	Astle W	27863252	European	2016	A	G	-0.02763	0.004954	2.448e-08	-	173480	IVNT	Astle-W_Blood-Cell-Traits_EUR_2016
LVEDV	HLA-B	19	6:31344981:C:T	6:31283641:G:A	rs2253842	Multi-trait	HLA-C	6	31283641	6:31251418	6:31283641	0.148973	0.0448518	0.00807039	2.73551e-08	Hematology	Lymphocyte count	Astle W	27863252	European	2016	A	G	0.08738	0.00503	1.31e-67	+	173480	IVNT	Astle-W_Blood-Cell-Traits_EUR_2016
LVEDV	HLA-B	19	6:31344981:C:T	6:31283641:G:A	rs2253842	Multi-trait	HLA-C	6	31283641	6:31251418	6:31283641	0.148973	0.0448518	0.00807039	2.73551e-08	Hematology	Mean corpuscular volume	Astle W	27863252	European	2016	A	G	0.02938	0.004918	2.33e-09	+	173480	IVNT	Astle-W_Blood-Cell-Traits_EUR_2016
LVEDV	HLA-B	19	6:31344981:C:T	6:31283641:G:A	rs2253842	Multi-trait	HLA-C	6	31283641	6:31251418	6:31283641	0.148973	0.0448518	0.00807039	2.73551e-08	Hematology	Mean platelet volume	Astle W	27863252	European	2016	A	G	0.04793	0.005068	3.168e-21	+	173480	IVNT	Astle-W_Blood-Cell-Traits_EUR_2016
LVEDV	HLA-B	19	6:31344981:C:T	6:31283641:G:A	rs2253842	Multi-trait	HLA-C	6	31283641	6:31251418	6:31283641	0.148973	0.0448518	0.00807039	2.73551e-08	Hematology	Monocyte count	Astle W	27863252	European	2016	A	G	0.06165	0.004992	4.796e-35	+	173480	IVNT	Astle-W_Blood-Cell-Traits_EUR_2016
LVEDV	HLA-B	19	6:31344981:C:T	6:31283641:G:A	rs2253842	Multi-trait	HLA-C	6	31283641	6:31251418	6:31283641	0.148973	0.0448518	0.00807039	2.73551e-08	Hematology	Myeloid white cell count	Astle W	27863252	European	2016	A	G	0.07216	0.005031	1.179e-46	+	173480	IVNT	Astle-W_Blood-Cell-Traits_EUR_2016
LVEDV	HLA-B	19	6:31344981:C:T	6:31283641:G:A	rs2253842	Multi-trait	HLA-C	6	31283641	6:31251418	6:31283641	0.148973	0.0448518	0.00807039	2.73551e-08	Hematology	Neutrophil count	Astle W	27863252	European	2016	A	G	0.06767	0.005004	1.135e-41	+	173480	IVNT	Astle-W_Blood-Cell-Traits_EUR_2016
LVEDV	HLA-B	19	6:31344981:C:T	6:31283641:G:A	rs2253842	Multi-trait	HLA-C	6	31283641	6:31251418	6:31283641	0.148973	0.0448518	0.00807039	2.73551e-08	Hematology	Red blood cell count	Astle W	27863252	European	2016	A	G	-0.03313	0.004961	2.424e-11	-	173480	IVNT	Astle-W_Blood-Cell-Traits_EUR_2016
LVEDV	HLA-B	19	6:31344981:C:T	6:31283641:G:A	rs2253842	Multi-trait	HLA-C	6	31283641	6:31251418	6:31283641	0.148973	0.0448518	0.00807039	2.73551e-08	Hematology	Sum basophil neutrophil counts	Astle W	27863252	European	2016	A	G	0.06765	0.005013	1.69e-41	+	173480	IVNT	Astle-W_Blood-Cell-Traits_EUR_2016
LVEDV	HLA-B	19	6:31344981:C:T	6:31283641:G:A	rs2253842	Multi-trait	HLA-C	6	31283641	6:31251418	6:31283641	0.148973	0.0448518	0.00807039	2.73551e-08	Hematology	Sum eosinophil basophil counts	Astle W	27863252	European	2016	A	G	0.03519	0.004988	1.732e-12	+	173480	IVNT	Astle-W_Blood-Cell-Traits_EUR_2016
LVEDV	HLA-B	19	6:31344981:C:T	6:31283641:G:A	rs2253842	Multi-trait	HLA-C	6	31283641	6:31251418	6:31283641	0.148973	0.0448518	0.00807039	2.73551e-08	Hematology	Sum neutrophil eosinophil counts	Astle W	27863252	European	2016	A	G	0.0684	0.005009	1.872e-42	+	173480	IVNT	Astle-W_Blood-Cell-Traits_EUR_2016
LVEDV	HLA-B	19	6:31344981:C:T	6:31283641:G:A	rs2253842	Multi-trait	HLA-C	6	31283641	6:31251418	6:31283641	0.148973	0.0448518	0.00807039	2.73551e-08	Hematology	White blood cell count	Astle W	27863252	European	2016	A	G	0.09483	0.005007	5.353e-80	+	173480	IVNT	Astle-W_Blood-Cell-Traits_EUR_2016
LVEDV	HLA-B	19	6:31344981:C:T	6:31283641:G:A	rs2253842	Multi-trait	HLA-C	6	31283641	6:31251418	6:31283641	0.148973	0.0448518	0.00807039	2.73551e-08	Autoimmune Diseases	Primary sclerosing cholangitis	Ji S	27992413	European	2017	A	G	-0.2897	0.049	1.62e-09	-	14890	log OR	Ji-S_PSC_EUR_2017
LVEDV	HLA-B	19	6:31344981:C:T	6:31283641:G:A	rs2253842	Multi-trait	HLA-C	6	31283641	6:31251418	6:31283641	0.148973	0.0448518	0.00807039	2.73551e-08	Miscellaneous_Conditions	Self-reported hyperthyroidism or thyrotoxicosis	Neale B	UKBB	European	2017	A	G	-0.002014	0.0002947	8.244e-12	-	337159	risk diff	Neale-B_UKBB_EUR_2017
LVEDV	HLA-B	19	6:31344981:C:T	6:31283641:G:A	rs2253842	Multi-trait	HLA-C	6	31283641	6:31251418	6:31283641	0.148973	0.0448518	0.00807039	2.73551e-08	Miscellaneous_Conditions	Self-reported hypothyroidism or myxoedema	Neale B	UKBB	European	2017	A	G	0.009706	0.000725	7.416e-41	+	337159	risk diff	Neale-B_UKBB_EUR_2017
LVEDV	HLA-B	19	6:31344981:C:T	6:31283641:G:A	rs2253842	Multi-trait	HLA-C	6	31283641	6:31251418	6:31283641	0.148973	0.0448518	0.00807039	2.73551e-08	Miscellaneous_Conditions	Self-reported malabsorption or coeliac disease	Neale B	UKBB	European	2017	A	G	-0.001564	0.0002231	2.356e-12	-	337159	risk diff	Neale-B_UKBB_EUR_2017
LVEDV	HLA-B	19	6:31344981:C:T	6:31283641:G:A	rs2253842	Multi-trait	HLA-C	6	31283641	6:31251418	6:31283641	0.148973	0.0448518	0.00807039	2.73551e-08	Miscellaneous_Conditions	Self-reported psoriasis	Neale B	UKBB	European	2017	A	G	-0.002711	0.0003629	8.094e-14	-	337159	risk diff	Neale-B_UKBB_EUR_2017
LVEDV	HLA-B	19	6:31344981:C:T	6:31283641:G:A	rs2253842	Multi-trait	HLA-C	6	31283641	6:31251418	6:31283641	0.148973	0.0448518	0.00807039	2.73551e-08	Miscellaneous_Conditions	Treatment with levothyroxine sodium	Neale B	UKBB	European	2017	A	G	0.007013	0.0006682	9.079e-26	+	337159	risk diff	Neale-B_UKBB_EUR_2017
LVEDV	HLA-B	19	6:31344981:C:T	6:31283641:G:A	rs2253842	Single-trait	HLA-C	6	31283641	6:31251418	6:31283641	0.148973	0.0481721	0.00823409	4.90625e-09	Miscellaneous_Conditions
LVEDV	HLA-B	19	6:31344981:C:T	6:31291069:T:C	rs2256583	Multi-trait	HLA-C	6	31291069	6:31258846	6:31291069	0.184686	0.0391389	0.00741331	1.29508e-07	Hematology	Eosinophil count	Astle W	27863252	European	2016	C	T	0.03618	0.004568	2.382e-15	+	173480	IVNT	Astle-W_Blood-Cell-Traits_EUR_2016
LVEDV	HLA-B	19	6:31344981:C:T	6:31291069:T:C	rs2256583	Multi-trait	HLA-C	6	31291069	6:31258846	6:31291069	0.184686	0.0391389	0.00741331	1.29508e-07	Hematology	Granulocyte count	Astle W	27863252	European	2016	C	T	0.05748	0.004601	8.142e-36	+	173480	IVNT	Astle-W_Blood-Cell-Traits_EUR_2016
LVEDV	HLA-B	19	6:31344981:C:T	6:31291069:T:C	rs2256583	Multi-trait	HLA-C	6	31291069	6:31258846	6:31291069	0.184686	0.0391389	0.00741331	1.29508e-07	Hematology	Lymphocyte count	Astle W	27863252	European	2016	C	T	0.07106	0.004612	1.459e-53	+	173480	IVNT	Astle-W_Blood-Cell-Traits_EUR_2016
LVEDV	HLA-B	19	6:31344981:C:T	6:31291069:T:C	rs2256583	Multi-trait	HLA-C	6	31291069	6:31258846	6:31291069	0.184686	0.0391389	0.00741331	1.29508e-07	Hematology	Mean platelet volume	Astle W	27863252	European	2016	C	T	0.04284	0.004645	2.875e-20	+	173480	IVNT	Astle-W_Blood-Cell-Traits_EUR_2016
LVEDV	HLA-B	19	6:31344981:C:T	6:31291069:T:C	rs2256583	Multi-trait	HLA-C	6	31291069	6:31258846	6:31291069	0.184686	0.0391389	0.00741331	1.29508e-07	Hematology	Monocyte count	Astle W	27863252	European	2016	C	T	0.05162	0.004576	1.65e-29	+	173480	IVNT	Astle-W_Blood-Cell-Traits_EUR_2016
LVEDV	HLA-B	19	6:31344981:C:T	6:31291069:T:C	rs2256583	Multi-trait	HLA-C	6	31291069	6:31258846	6:31291069	0.184686	0.0391389	0.00741331	1.29508e-07	Hematology	Myeloid white cell count	Astle W	27863252	European	2016	C	T	0.06071	0.004612	1.442e-39	+	173480	IVNT	Astle-W_Blood-Cell-Traits_EUR_2016
LVEDV	HLA-B	19	6:31344981:C:T	6:31291069:T:C	rs2256583	Multi-trait	HLA-C	6	31291069	6:31258846	6:31291069	0.184686	0.0391389	0.00741331	1.29508e-07	Hematology	Neutrophil count	Astle W	27863252	European	2016	C	T	0.05658	0.004588	6.101e-35	+	173480	IVNT	Astle-W_Blood-Cell-Traits_EUR_2016
LVEDV	HLA-B	19	6:31344981:C:T	6:31291069:T:C	rs2256583	Multi-trait	HLA-C	6	31291069	6:31258846	6:31291069	0.184686	0.0391389	0.00741331	1.29508e-07	Hematology	Sum basophil neutrophil counts	Astle W	27863252	European	2016	C	T	0.05656	0.004597	8.571e-35	+	173480	IVNT	Astle-W_Blood-Cell-Traits_EUR_2016
LVEDV	HLA-B	19	6:31344981:C:T	6:31291069:T:C	rs2256583	Multi-trait	HLA-C	6	31291069	6:31258846	6:31291069	0.184686	0.0391389	0.00741331	1.29508e-07	Hematology	Sum eosinophil basophil counts	Astle W	27863252	European	2016	C	T	0.03561	0.004574	6.946e-15	+	173480	IVNT	Astle-W_Blood-Cell-Traits_EUR_2016
LVEDV	HLA-B	19	6:31344981:C:T	6:31291069:T:C	rs2256583	Multi-trait	HLA-C	6	31291069	6:31258846	6:31291069	0.184686	0.0391389	0.00741331	1.29508e-07	Hematology	Sum neutrophil eosinophil counts	Astle W	27863252	European	2016	C	T	0.05753	0.004592	5.363e-36	+	173480	IVNT	Astle-W_Blood-Cell-Traits_EUR_2016
LVEDV	HLA-B	19	6:31344981:C:T	6:31291069:T:C	rs2256583	Multi-trait	HLA-C	6	31291069	6:31258846	6:31291069	0.184686	0.0391389	0.00741331	1.29508e-07	Hematology	White blood cell count	Astle W	27863252	European	2016	C	T	0.07911	0.004591	1.584e-66	+	173480	IVNT	Astle-W_Blood-Cell-Traits_EUR_2016
LVEDV	HLA-B	19	6:31344981:C:T	6:31291069:T:C	rs2256583	Multi-trait	HLA-C	6	31291069	6:31258846	6:31291069	0.184686	0.0391389	0.00741331	1.29508e-07	Autoimmune Diseases	Primary sclerosing cholangitis	Ji S	27992413	European	2017	C	T	-0.2949	0.043	3.308e-12	-	14890	log OR	Ji-S_PSC_EUR_2017
LVEDV	HLA-B	19	6:31344981:C:T	6:31291069:T:C	rs2256583	Multi-trait	HLA-C	6	31291069	6:31258846	6:31291069	0.184686	0.0391389	0.00741331	1.29508e-07	Miscellaneous_Conditions	Self-reported hyperthyroidism or thyrotoxicosis	Neale B	UKBB	European	2017	C	T	-0.001933	0.0002702	8.39e-13	-	337159	risk diff	Neale-B_UKBB_EUR_2017
LVEDV	HLA-B	19	6:31344981:C:T	6:31291069:T:C	rs2256583	Multi-trait	HLA-C	6	31291069	6:31258846	6:31291069	0.184686	0.0391389	0.00741331	1.29508e-07	Miscellaneous_Conditions	Self-reported hypothyroidism or myxoedema	Neale B	UKBB	European	2017	C	T	0.00821	0.0006648	4.937e-35	+	337159	risk diff	Neale-B_UKBB_EUR_2017
LVEDV	HLA-B	19	6:31344981:C:T	6:31291069:T:C	rs2256583	Multi-trait	HLA-C	6	31291069	6:31258846	6:31291069	0.184686	0.0391389	0.00741331	1.29508e-07	Miscellaneous_Conditions	Self-reported malabsorption or coeliac disease	Neale B	UKBB	European	2017	C	T	-0.001839	0.0002045	2.436e-19	-	337159	risk diff	Neale-B_UKBB_EUR_2017
LVEDV	HLA-B	19	6:31344981:C:T	6:31291069:T:C	rs2256583	Multi-trait	HLA-C	6	31291069	6:31258846	6:31291069	0.184686	0.0391389	0.00741331	1.29508e-07	Miscellaneous_Conditions	Self-reported psoriasis	Neale B	UKBB	European	2017	C	T	-0.002955	0.0003327	6.716e-19	-	337159	risk diff	Neale-B_UKBB_EUR_2017
LVEDV	HLA-B	19	6:31344981:C:T	6:31291069:T:C	rs2256583	Multi-trait	HLA-C	6	31291069	6:31258846	6:31291069	0.184686	0.0391389	0.00741331	1.29508e-07	Miscellaneous_Conditions	Treatment with levothyroxine sodium	Neale B	UKBB	European	2017	C	T	0.005872	0.0006126	9.271e-22	+	337159	risk diff	Neale-B_UKBB_EUR_2017
LVEDV	HLA-B	19	6:31344981:C:T	6:31291069:T:C	rs2256583	Multi-trait	HLA-C	6	31291069	6:31258846	6:31291069	0.184686	0.0391389	0.00741331	1.29508e-07	Autoimmune Diseases	Rheumatoid arthritis	Okada Y	24390342	Mixed	2014	C	T	0.09431	0.01683	1e-08	+	80799	log OR	Okada-Y_RA_Mixed_2014
LVEDV	HLA-B	19	6:31344981:C:T	6:31291069:T:C	rs2256583	Single-trait	HLA-C	6	31291069	6:31258846	6:31291069	0.184686	0.0418	0.0075637	3.26866e-08	Miscellaneous_Conditions
LVEDV	HLA-B	19	6:31344981:C:T	6:31345477:G:T	rs2394983	Multi-trait	HLA-B	6	31345477	6:31313254	6:31345477	0.222097	0.0391513	0.00703447	2.61199e-08	Hematology	Eosinophil count	Astle W	27863252	European	2016	G	T	-0.0317	0.004277	1.242e-13	-	173480	IVNT	Astle-W_Blood-Cell-Traits_EUR_2016
LVEDV	HLA-B	19	6:31344981:C:T	6:31345477:G:T	rs2394983	Multi-trait	HLA-B	6	31345477	6:31313254	6:31345477	0.222097	0.0391513	0.00703447	2.61199e-08	Hematology	Granulocyte count	Astle W	27863252	European	2016	G	T	-0.05131	0.004306	9.936e-33	-	173480	IVNT	Astle-W_Blood-Cell-Traits_EUR_2016
LVEDV	HLA-B	19	6:31344981:C:T	6:31345477:G:T	rs2394983	Multi-trait	HLA-B	6	31345477	6:31313254	6:31345477	0.222097	0.0391513	0.00703447	2.61199e-08	Hematology	Lymphocyte count	Astle W	27863252	European	2016	G	T	-0.066	0.004317	9.379e-53	-	173480	IVNT	Astle-W_Blood-Cell-Traits_EUR_2016
LVEDV	HLA-B	19	6:31344981:C:T	6:31345477:G:T	rs2394983	Multi-trait	HLA-B	6	31345477	6:31313254	6:31345477	0.222097	0.0391513	0.00703447	2.61199e-08	Hematology	Monocyte count	Astle W	27863252	European	2016	G	T	-0.05137	0.004285	4.008e-33	-	173480	IVNT	Astle-W_Blood-Cell-Traits_EUR_2016
LVEDV	HLA-B	19	6:31344981:C:T	6:31345477:G:T	rs2394983	Multi-trait	HLA-B	6	31345477	6:31313254	6:31345477	0.222097	0.0391513	0.00703447	2.61199e-08	Hematology	Myeloid white cell count	Astle W	27863252	European	2016	G	T	-0.05492	0.004318	4.664e-37	-	173480	IVNT	Astle-W_Blood-Cell-Traits_EUR_2016
LVEDV	HLA-B	19	6:31344981:C:T	6:31345477:G:T	rs2394983	Multi-trait	HLA-B	6	31345477	6:31313254	6:31345477	0.222097	0.0391513	0.00703447	2.61199e-08	Hematology	Neutrophil count	Astle W	27863252	European	2016	G	T	-0.05052	0.004295	5.993e-32	-	173480	IVNT	Astle-W_Blood-Cell-Traits_EUR_2016
LVEDV	HLA-B	19	6:31344981:C:T	6:31345477:G:T	rs2394983	Multi-trait	HLA-B	6	31345477	6:31313254	6:31345477	0.222097	0.0391513	0.00703447	2.61199e-08	Hematology	Plateletcrit	Astle W	27863252	European	2016	G	T	-0.02675	0.004388	1.086e-09	-	173480	IVNT	Astle-W_Blood-Cell-Traits_EUR_2016
LVEDV	HLA-B	19	6:31344981:C:T	6:31345477:G:T	rs2394983	Multi-trait	HLA-B	6	31345477	6:31313254	6:31345477	0.222097	0.0391513	0.00703447	2.61199e-08	Hematology	Sum basophil neutrophil counts	Astle W	27863252	European	2016	G	T	-0.05065	0.004302	5.471e-32	-	173480	IVNT	Astle-W_Blood-Cell-Traits_EUR_2016
LVEDV	HLA-B	19	6:31344981:C:T	6:31345477:G:T	rs2394983	Multi-trait	HLA-B	6	31345477	6:31313254	6:31345477	0.222097	0.0391513	0.00703447	2.61199e-08	Hematology	Sum eosinophil basophil counts	Astle W	27863252	European	2016	G	T	-0.03245	0.004282	3.493e-14	-	173480	IVNT	Astle-W_Blood-Cell-Traits_EUR_2016
LVEDV	HLA-B	19	6:31344981:C:T	6:31345477:G:T	rs2394983	Multi-trait	HLA-B	6	31345477	6:31313254	6:31345477	0.222097	0.0391513	0.00703447	2.61199e-08	Hematology	Sum neutrophil eosinophil counts	Astle W	27863252	European	2016	G	T	-0.05111	0.004299	1.367e-32	-	173480	IVNT	Astle-W_Blood-Cell-Traits_EUR_2016
LVEDV	HLA-B	19	6:31344981:C:T	6:31345477:G:T	rs2394983	Multi-trait	HLA-B	6	31345477	6:31313254	6:31345477	0.222097	0.0391513	0.00703447	2.61199e-08	Hematology	White blood cell count	Astle W	27863252	European	2016	G	T	-0.07166	0.004298	2.088e-62	-	173480	IVNT	Astle-W_Blood-Cell-Traits_EUR_2016
LVEDV	HLA-B	19	6:31344981:C:T	6:31345477:G:T	rs2394983	Single-trait	HLA-B	6	31345477	6:31313254	6:31345477	0.222097	0.0395121	0.0070706	2.29403e-08	Miscellaneous_Conditions
LVEDV	HLA-B	19	6:31344981:C:T	6:31305818:T:G	rs2508004	Multi-trait	HLA-C	6	31305818	6:31273595	6:31305818	0.149262	0.0471757	0.00818663	8.2862e-09	Hematology	Eosinophil count	Astle W	27863252	European	2016	T	G	-0.03493	0.004981	2.334e-12	-	173480	IVNT	Astle-W_Blood-Cell-Traits_EUR_2016
LVEDV	HLA-B	19	6:31344981:C:T	6:31305818:T:G	rs2508004	Multi-trait	HLA-C	6	31305818	6:31273595	6:31305818	0.149262	0.0471757	0.00818663	8.2862e-09	Hematology	Granulocyte count	Astle W	27863252	European	2016	T	G	-0.06799	0.005017	7.566e-42	-	173480	IVNT	Astle-W_Blood-Cell-Traits_EUR_2016
LVEDV	HLA-B	19	6:31344981:C:T	6:31305818:T:G	rs2508004	Multi-trait	HLA-C	6	31305818	6:31273595	6:31305818	0.149262	0.0471757	0.00818663	8.2862e-09	Hematology	Hemoglobin concentration	Astle W	27863252	European	2016	T	G	0.02769	0.004954	2.261e-08	+	173480	IVNT	Astle-W_Blood-Cell-Traits_EUR_2016
LVEDV	HLA-B	19	6:31344981:C:T	6:31305818:T:G	rs2508004	Multi-trait	HLA-C	6	31305818	6:31273595	6:31305818	0.149262	0.0471757	0.00818663	8.2862e-09	Hematology	Lymphocyte count	Astle W	27863252	European	2016	T	G	-0.08742	0.005029	1.091e-67	-	173480	IVNT	Astle-W_Blood-Cell-Traits_EUR_2016
LVEDV	HLA-B	19	6:31344981:C:T	6:31305818:T:G	rs2508004	Multi-trait	HLA-C	6	31305818	6:31273595	6:31305818	0.149262	0.0471757	0.00818663	8.2862e-09	Hematology	Mean corpuscular volume	Astle W	27863252	European	2016	T	G	-0.02935	0.004918	2.389e-09	-	173480	IVNT	Astle-W_Blood-Cell-Traits_EUR_2016
LVEDV	HLA-B	19	6:31344981:C:T	6:31305818:T:G	rs2508004	Multi-trait	HLA-C	6	31305818	6:31273595	6:31305818	0.149262	0.0471757	0.00818663	8.2862e-09	Hematology	Mean platelet volume	Astle W	27863252	European	2016	T	G	-0.04773	0.005067	4.513e-21	-	173480	IVNT	Astle-W_Blood-Cell-Traits_EUR_2016
LVEDV	HLA-B	19	6:31344981:C:T	6:31305818:T:G	rs2508004	Multi-trait	HLA-C	6	31305818	6:31273595	6:31305818	0.149262	0.0471757	0.00818663	8.2862e-09	Hematology	Monocyte count	Astle W	27863252	European	2016	T	G	-0.0612	0.004991	1.416e-34	-	173480	IVNT	Astle-W_Blood-Cell-Traits_EUR_2016
LVEDV	HLA-B	19	6:31344981:C:T	6:31305818:T:G	rs2508004	Multi-trait	HLA-C	6	31305818	6:31273595	6:31305818	0.149262	0.0471757	0.00818663	8.2862e-09	Hematology	Myeloid white cell count	Astle W	27863252	European	2016	T	G	-0.07178	0.00503	3.321e-46	-	173480	IVNT	Astle-W_Blood-Cell-Traits_EUR_2016
LVEDV	HLA-B	19	6:31344981:C:T	6:31305818:T:G	rs2508004	Multi-trait	HLA-C	6	31305818	6:31273595	6:31305818	0.149262	0.0471757	0.00818663	8.2862e-09	Hematology	Neutrophil count	Astle W	27863252	European	2016	T	G	-0.06731	0.005003	2.928e-41	-	173480	IVNT	Astle-W_Blood-Cell-Traits_EUR_2016
LVEDV	HLA-B	19	6:31344981:C:T	6:31305818:T:G	rs2508004	Multi-trait	HLA-C	6	31305818	6:31273595	6:31305818	0.149262	0.0471757	0.00818663	8.2862e-09	Hematology	Red blood cell count	Astle W	27863252	European	2016	T	G	0.03326	0.004961	2.03e-11	+	173480	IVNT	Astle-W_Blood-Cell-Traits_EUR_2016
LVEDV	HLA-B	19	6:31344981:C:T	6:31305818:T:G	rs2508004	Multi-trait	HLA-C	6	31305818	6:31273595	6:31305818	0.149262	0.0471757	0.00818663	8.2862e-09	Hematology	Sum basophil neutrophil counts	Astle W	27863252	European	2016	T	G	-0.06728	0.005012	4.434e-41	-	173480	IVNT	Astle-W_Blood-Cell-Traits_EUR_2016
LVEDV	HLA-B	19	6:31344981:C:T	6:31305818:T:G	rs2508004	Multi-trait	HLA-C	6	31305818	6:31273595	6:31305818	0.149262	0.0471757	0.00818663	8.2862e-09	Hematology	Sum eosinophil basophil counts	Astle W	27863252	European	2016	T	G	-0.03502	0.004987	2.178e-12	-	173480	IVNT	Astle-W_Blood-Cell-Traits_EUR_2016
LVEDV	HLA-B	19	6:31344981:C:T	6:31305818:T:G	rs2508004	Multi-trait	HLA-C	6	31305818	6:31273595	6:31305818	0.149262	0.0471757	0.00818663	8.2862e-09	Hematology	Sum neutrophil eosinophil counts	Astle W	27863252	European	2016	T	G	-0.06807	0.005008	4.464e-42	-	173480	IVNT	Astle-W_Blood-Cell-Traits_EUR_2016
LVEDV	HLA-B	19	6:31344981:C:T	6:31305818:T:G	rs2508004	Multi-trait	HLA-C	6	31305818	6:31273595	6:31305818	0.149262	0.0471757	0.00818663	8.2862e-09	Hematology	White blood cell count	Astle W	27863252	European	2016	T	G	-0.09451	0.005006	1.678e-79	-	173480	IVNT	Astle-W_Blood-Cell-Traits_EUR_2016
LVEDV	HLA-B	19	6:31344981:C:T	6:31305818:T:G	rs2508004	Multi-trait	HLA-C	6	31305818	6:31273595	6:31305818	0.149262	0.0471757	0.00818663	8.2862e-09	Autoimmune Diseases	Primary sclerosing cholangitis	Ji S	27992413	European	2017	T	G	0.2814	0.049	5.223e-09	+	14890	log OR	Ji-S_PSC_EUR_2017
LVEDV	HLA-B	19	6:31344981:C:T	6:31305818:T:G	rs2508004	Multi-trait	HLA-C	6	31305818	6:31273595	6:31305818	0.149262	0.0471757	0.00818663	8.2862e-09	Miscellaneous_Conditions	Self-reported hyperthyroidism or thyrotoxicosis	Neale B	UKBB	European	2017	T	G	0.002001	0.0002945	1.085e-11	+	337159	risk diff	Neale-B_UKBB_EUR_2017
LVEDV	HLA-B	19	6:31344981:C:T	6:31305818:T:G	rs2508004	Multi-trait	HLA-C	6	31305818	6:31273595	6:31305818	0.149262	0.0471757	0.00818663	8.2862e-09	Miscellaneous_Conditions	Self-reported hypothyroidism or myxoedema	Neale B	UKBB	European	2017	T	G	-0.009695	0.0007246	8.079e-41	-	337159	risk diff	Neale-B_UKBB_EUR_2017
LVEDV	HLA-B	19	6:31344981:C:T	6:31305818:T:G	rs2508004	Multi-trait	HLA-C	6	31305818	6:31273595	6:31305818	0.149262	0.0471757	0.00818663	8.2862e-09	Miscellaneous_Conditions	Self-reported malabsorption or coeliac disease	Neale B	UKBB	European	2017	T	G	0.00157	0.0002229	1.914e-12	+	337159	risk diff	Neale-B_UKBB_EUR_2017
LVEDV	HLA-B	19	6:31344981:C:T	6:31305818:T:G	rs2508004	Multi-trait	HLA-C	6	31305818	6:31273595	6:31305818	0.149262	0.0471757	0.00818663	8.2862e-09	Miscellaneous_Conditions	Self-reported psoriasis	Neale B	UKBB	European	2017	T	G	0.002668	0.0003627	1.897e-13	+	337159	risk diff	Neale-B_UKBB_EUR_2017
LVEDV	HLA-B	19	6:31344981:C:T	6:31305818:T:G	rs2508004	Multi-trait	HLA-C	6	31305818	6:31273595	6:31305818	0.149262	0.0471757	0.00818663	8.2862e-09	Miscellaneous_Conditions	Treatment with levothyroxine sodium	Neale B	UKBB	European	2017	T	G	-0.006982	0.0006678	1.407e-25	-	337159	risk diff	Neale-B_UKBB_EUR_2017
LVEDV	HLA-B	19	6:31344981:C:T	6:31305818:T:G	rs2508004	Single-trait	HLA-C	6	31305818	6:31273595	6:31305818	0.149262	0.0487021	0.0082286	3.24631e-09	Miscellaneous_Conditions
LVEDV	HLA-B	19	6:31344981:C:T	6:31305805:A:G	rs2508005	Multi-trait	HLA-C	6	31305805	6:31273582	6:31305805	0.149247	0.0471883	0.00818747	8.23991e-09	Hematology	Eosinophil count	Astle W	27863252	European	2016	G	A	0.03499	0.00498	2.134e-12	+	173480	IVNT	Astle-W_Blood-Cell-Traits_EUR_2016
LVEDV	HLA-B	19	6:31344981:C:T	6:31305805:A:G	rs2508005	Multi-trait	HLA-C	6	31305805	6:31273582	6:31305805	0.149247	0.0471883	0.00818747	8.23991e-09	Hematology	Granulocyte count	Astle W	27863252	European	2016	G	A	0.06802	0.005016	6.916e-42	+	173480	IVNT	Astle-W_Blood-Cell-Traits_EUR_2016
LVEDV	HLA-B	19	6:31344981:C:T	6:31305805:A:G	rs2508005	Multi-trait	HLA-C	6	31305805	6:31273582	6:31305805	0.149247	0.0471883	0.00818747	8.23991e-09	Hematology	Hemoglobin concentration	Astle W	27863252	European	2016	G	A	-0.02768	0.004953	2.289e-08	-	173480	IVNT	Astle-W_Blood-Cell-Traits_EUR_2016
LVEDV	HLA-B	19	6:31344981:C:T	6:31305805:A:G	rs2508005	Multi-trait	HLA-C	6	31305805	6:31273582	6:31305805	0.149247	0.0471883	0.00818747	8.23991e-09	Hematology	Lymphocyte count	Astle W	27863252	European	2016	G	A	0.08745	0.005028	9.667e-68	+	173480	IVNT	Astle-W_Blood-Cell-Traits_EUR_2016
LVEDV	HLA-B	19	6:31344981:C:T	6:31305805:A:G	rs2508005	Multi-trait	HLA-C	6	31305805	6:31273582	6:31305805	0.149247	0.0471883	0.00818747	8.23991e-09	Hematology	Mean corpuscular volume	Astle W	27863252	European	2016	G	A	0.0293	0.004917	2.538e-09	+	173480	IVNT	Astle-W_Blood-Cell-Traits_EUR_2016
LVEDV	HLA-B	19	6:31344981:C:T	6:31305805:A:G	rs2508005	Multi-trait	HLA-C	6	31305805	6:31273582	6:31305805	0.149247	0.0471883	0.00818747	8.23991e-09	Hematology	Mean platelet volume	Astle W	27863252	European	2016	G	A	0.04761	0.005067	5.619e-21	+	173480	IVNT	Astle-W_Blood-Cell-Traits_EUR_2016
LVEDV	HLA-B	19	6:31344981:C:T	6:31305805:A:G	rs2508005	Multi-trait	HLA-C	6	31305805	6:31273582	6:31305805	0.149247	0.0471883	0.00818747	8.23991e-09	Hematology	Monocyte count	Astle W	27863252	European	2016	G	A	0.06127	0.00499	1.194e-34	+	173480	IVNT	Astle-W_Blood-Cell-Traits_EUR_2016
LVEDV	HLA-B	19	6:31344981:C:T	6:31305805:A:G	rs2508005	Multi-trait	HLA-C	6	31305805	6:31273582	6:31305805	0.149247	0.0471883	0.00818747	8.23991e-09	Hematology	Myeloid white cell count	Astle W	27863252	European	2016	G	A	0.07182	0.005029	2.916e-46	+	173480	IVNT	Astle-W_Blood-Cell-Traits_EUR_2016
LVEDV	HLA-B	19	6:31344981:C:T	6:31305805:A:G	rs2508005	Multi-trait	HLA-C	6	31305805	6:31273582	6:31305805	0.149247	0.0471883	0.00818747	8.23991e-09	Hematology	Neutrophil count	Astle W	27863252	European	2016	G	A	0.06733	0.005002	2.716e-41	+	173480	IVNT	Astle-W_Blood-Cell-Traits_EUR_2016
LVEDV	HLA-B	19	6:31344981:C:T	6:31305805:A:G	rs2508005	Multi-trait	HLA-C	6	31305805	6:31273582	6:31305805	0.149247	0.0471883	0.00818747	8.23991e-09	Hematology	Red blood cell count	Astle W	27863252	European	2016	G	A	-0.0332	0.00496	2.193e-11	-	173480	IVNT	Astle-W_Blood-Cell-Traits_EUR_2016
LVEDV	HLA-B	19	6:31344981:C:T	6:31305805:A:G	rs2508005	Multi-trait	HLA-C	6	31305805	6:31273582	6:31305805	0.149247	0.0471883	0.00818747	8.23991e-09	Hematology	Sum basophil neutrophil counts	Astle W	27863252	European	2016	G	A	0.0673	0.005012	4.123e-41	+	173480	IVNT	Astle-W_Blood-Cell-Traits_EUR_2016
LVEDV	HLA-B	19	6:31344981:C:T	6:31305805:A:G	rs2508005	Multi-trait	HLA-C	6	31305805	6:31273582	6:31305805	0.149247	0.0471883	0.00818747	8.23991e-09	Hematology	Sum eosinophil basophil counts	Astle W	27863252	European	2016	G	A	0.03506	0.004986	2.039e-12	+	173480	IVNT	Astle-W_Blood-Cell-Traits_EUR_2016
LVEDV	HLA-B	19	6:31344981:C:T	6:31305805:A:G	rs2508005	Multi-trait	HLA-C	6	31305805	6:31273582	6:31305805	0.149247	0.0471883	0.00818747	8.23991e-09	Hematology	Sum neutrophil eosinophil counts	Astle W	27863252	European	2016	G	A	0.06809	0.005007	4.092e-42	+	173480	IVNT	Astle-W_Blood-Cell-Traits_EUR_2016
LVEDV	HLA-B	19	6:31344981:C:T	6:31305805:A:G	rs2508005	Multi-trait	HLA-C	6	31305805	6:31273582	6:31305805	0.149247	0.0471883	0.00818747	8.23991e-09	Hematology	White blood cell count	Astle W	27863252	European	2016	G	A	0.09455	0.005006	1.427e-79	+	173480	IVNT	Astle-W_Blood-Cell-Traits_EUR_2016
LVEDV	HLA-B	19	6:31344981:C:T	6:31305805:A:G	rs2508005	Multi-trait	HLA-C	6	31305805	6:31273582	6:31305805	0.149247	0.0471883	0.00818747	8.23991e-09	Autoimmune Diseases	Primary sclerosing cholangitis	Ji S	27992413	European	2017	G	A	-0.2822	0.05	5.265e-09	-	14890	log OR	Ji-S_PSC_EUR_2017
LVEDV	HLA-B	19	6:31344981:C:T	6:31305805:A:G	rs2508005	Multi-trait	HLA-C	6	31305805	6:31273582	6:31305805	0.149247	0.0471883	0.00818747	8.23991e-09	Miscellaneous_Conditions	Self-reported hyperthyroidism or thyrotoxicosis	Neale B	UKBB	European	2017	G	A	-0.002001	0.0002945	1.101e-11	-	337159	risk diff	Neale-B_UKBB_EUR_2017
LVEDV	HLA-B	19	6:31344981:C:T	6:31305805:A:G	rs2508005	Multi-trait	HLA-C	6	31305805	6:31273582	6:31305805	0.149247	0.0471883	0.00818747	8.23991e-09	Miscellaneous_Conditions	Self-reported hypothyroidism or myxoedema	Neale B	UKBB	European	2017	G	A	0.009687	0.0007246	9.435e-41	+	337159	risk diff	Neale-B_UKBB_EUR_2017
LVEDV	HLA-B	19	6:31344981:C:T	6:31305805:A:G	rs2508005	Multi-trait	HLA-C	6	31305805	6:31273582	6:31305805	0.149247	0.0471883	0.00818747	8.23991e-09	Miscellaneous_Conditions	Self-reported malabsorption or coeliac disease	Neale B	UKBB	European	2017	G	A	-0.00157	0.000223	1.923e-12	-	337159	risk diff	Neale-B_UKBB_EUR_2017
LVEDV	HLA-B	19	6:31344981:C:T	6:31305805:A:G	rs2508005	Multi-trait	HLA-C	6	31305805	6:31273582	6:31305805	0.149247	0.0471883	0.00818747	8.23991e-09	Miscellaneous_Conditions	Self-reported psoriasis	Neale B	UKBB	European	2017	G	A	-0.002668	0.0003627	1.913e-13	-	337159	risk diff	Neale-B_UKBB_EUR_2017
LVEDV	HLA-B	19	6:31344981:C:T	6:31305805:A:G	rs2508005	Multi-trait	HLA-C	6	31305805	6:31273582	6:31305805	0.149247	0.0471883	0.00818747	8.23991e-09	Miscellaneous_Conditions	Treatment with levothyroxine sodium	Neale B	UKBB	European	2017	G	A	0.006973	0.0006678	1.613e-25	+	337159	risk diff	Neale-B_UKBB_EUR_2017
LVEDV	HLA-B	19	6:31344981:C:T	6:31305805:A:G	rs2508005	Single-trait	HLA-C	6	31305805	6:31273582	6:31305805	0.149247	0.0487163	0.00822945	3.22433e-09	Miscellaneous_Conditions
LVEDV	HLA-B	19	6:31344981:C:T	6:31305785:T:C	rs2508006	Multi-trait	HLA-C	6	31305785	6:31273562	6:31305785	0.149214	0.0453984	0.00806717	1.82785e-08	Hematology	Eosinophil count	Astle W	27863252	European	2016	T	C	-0.03495	0.004982	2.295e-12	-	173480	IVNT	Astle-W_Blood-Cell-Traits_EUR_2016
LVEDV	HLA-B	19	6:31344981:C:T	6:31305785:T:C	rs2508006	Multi-trait	HLA-C	6	31305785	6:31273562	6:31305785	0.149214	0.0453984	0.00806717	1.82785e-08	Hematology	Granulocyte count	Astle W	27863252	European	2016	T	C	-0.06802	0.005018	7.4e-42	-	173480	IVNT	Astle-W_Blood-Cell-Traits_EUR_2016
LVEDV	HLA-B	19	6:31344981:C:T	6:31305785:T:C	rs2508006	Multi-trait	HLA-C	6	31305785	6:31273562	6:31305785	0.149214	0.0453984	0.00806717	1.82785e-08	Hematology	Hemoglobin concentration	Astle W	27863252	European	2016	T	C	0.02763	0.004955	2.455e-08	+	173480	IVNT	Astle-W_Blood-Cell-Traits_EUR_2016
LVEDV	HLA-B	19	6:31344981:C:T	6:31305785:T:C	rs2508006	Multi-trait	HLA-C	6	31305785	6:31273562	6:31305785	0.149214	0.0453984	0.00806717	1.82785e-08	Hematology	Lymphocyte count	Astle W	27863252	European	2016	T	C	-0.08739	0.00503	1.304e-67	-	173480	IVNT	Astle-W_Blood-Cell-Traits_EUR_2016
LVEDV	HLA-B	19	6:31344981:C:T	6:31305785:T:C	rs2508006	Multi-trait	HLA-C	6	31305785	6:31273562	6:31305785	0.149214	0.0453984	0.00806717	1.82785e-08	Hematology	Mean corpuscular volume	Astle W	27863252	European	2016	T	C	-0.02935	0.004919	2.416e-09	-	173480	IVNT	Astle-W_Blood-Cell-Traits_EUR_2016
LVEDV	HLA-B	19	6:31344981:C:T	6:31305785:T:C	rs2508006	Multi-trait	HLA-C	6	31305785	6:31273562	6:31305785	0.149214	0.0453984	0.00806717	1.82785e-08	Hematology	Mean platelet volume	Astle W	27863252	European	2016	T	C	-0.04767	0.005069	5.194e-21	-	173480	IVNT	Astle-W_Blood-Cell-Traits_EUR_2016
LVEDV	HLA-B	19	6:31344981:C:T	6:31305785:T:C	rs2508006	Multi-trait	HLA-C	6	31305785	6:31273562	6:31305785	0.149214	0.0453984	0.00806717	1.82785e-08	Hematology	Monocyte count	Astle W	27863252	European	2016	T	C	-0.06132	0.004992	1.12e-34	-	173480	IVNT	Astle-W_Blood-Cell-Traits_EUR_2016
LVEDV	HLA-B	19	6:31344981:C:T	6:31305785:T:C	rs2508006	Multi-trait	HLA-C	6	31305785	6:31273562	6:31305785	0.149214	0.0453984	0.00806717	1.82785e-08	Hematology	Myeloid white cell count	Astle W	27863252	European	2016	T	C	-0.07183	0.005031	3.075e-46	-	173480	IVNT	Astle-W_Blood-Cell-Traits_EUR_2016
LVEDV	HLA-B	19	6:31344981:C:T	6:31305785:T:C	rs2508006	Multi-trait	HLA-C	6	31305785	6:31273562	6:31305785	0.149214	0.0453984	0.00806717	1.82785e-08	Hematology	Neutrophil count	Astle W	27863252	European	2016	T	C	-0.06733	0.005004	2.878e-41	-	173480	IVNT	Astle-W_Blood-Cell-Traits_EUR_2016
LVEDV	HLA-B	19	6:31344981:C:T	6:31305785:T:C	rs2508006	Multi-trait	HLA-C	6	31305785	6:31273562	6:31305785	0.149214	0.0453984	0.00806717	1.82785e-08	Hematology	Red blood cell count	Astle W	27863252	European	2016	T	C	0.03319	0.004962	2.247e-11	+	173480	IVNT	Astle-W_Blood-Cell-Traits_EUR_2016
LVEDV	HLA-B	19	6:31344981:C:T	6:31305785:T:C	rs2508006	Multi-trait	HLA-C	6	31305785	6:31273562	6:31305785	0.149214	0.0453984	0.00806717	1.82785e-08	Hematology	Sum basophil neutrophil counts	Astle W	27863252	European	2016	T	C	-0.06731	0.005014	4.375e-41	-	173480	IVNT	Astle-W_Blood-Cell-Traits_EUR_2016
LVEDV	HLA-B	19	6:31344981:C:T	6:31305785:T:C	rs2508006	Multi-trait	HLA-C	6	31305785	6:31273562	6:31305785	0.149214	0.0453984	0.00806717	1.82785e-08	Hematology	Sum eosinophil basophil counts	Astle W	27863252	European	2016	T	C	-0.03502	0.004988	2.216e-12	-	173480	IVNT	Astle-W_Blood-Cell-Traits_EUR_2016
LVEDV	HLA-B	19	6:31344981:C:T	6:31305785:T:C	rs2508006	Multi-trait	HLA-C	6	31305785	6:31273562	6:31305785	0.149214	0.0453984	0.00806717	1.82785e-08	Hematology	Sum neutrophil eosinophil counts	Astle W	27863252	European	2016	T	C	-0.06809	0.005009	4.375e-42	-	173480	IVNT	Astle-W_Blood-Cell-Traits_EUR_2016
LVEDV	HLA-B	19	6:31344981:C:T	6:31305785:T:C	rs2508006	Multi-trait	HLA-C	6	31305785	6:31273562	6:31305785	0.149214	0.0453984	0.00806717	1.82785e-08	Hematology	White blood cell count	Astle W	27863252	European	2016	T	C	-0.09453	0.005008	1.74e-79	-	173480	IVNT	Astle-W_Blood-Cell-Traits_EUR_2016
LVEDV	HLA-B	19	6:31344981:C:T	6:31305785:T:C	rs2508006	Multi-trait	HLA-C	6	31305785	6:31273562	6:31305785	0.149214	0.0453984	0.00806717	1.82785e-08	Autoimmune Diseases	Primary sclerosing cholangitis	Ji S	27992413	European	2017	T	C	0.2814	0.05	5.339e-09	+	14890	log OR	Ji-S_PSC_EUR_2017
LVEDV	HLA-B	19	6:31344981:C:T	6:31305785:T:C	rs2508006	Multi-trait	HLA-C	6	31305785	6:31273562	6:31305785	0.149214	0.0453984	0.00806717	1.82785e-08	Miscellaneous_Conditions	Self-reported hyperthyroidism or thyrotoxicosis	Neale B	UKBB	European	2017	T	C	0.002001	0.0002945	1.101e-11	+	337159	risk diff	Neale-B_UKBB_EUR_2017
LVEDV	HLA-B	19	6:31344981:C:T	6:31305785:T:C	rs2508006	Multi-trait	HLA-C	6	31305785	6:31273562	6:31305785	0.149214	0.0453984	0.00806717	1.82785e-08	Miscellaneous_Conditions	Self-reported hypothyroidism or myxoedema	Neale B	UKBB	European	2017	T	C	-0.009687	0.0007246	9.437e-41	-	337159	risk diff	Neale-B_UKBB_EUR_2017
LVEDV	HLA-B	19	6:31344981:C:T	6:31305785:T:C	rs2508006	Multi-trait	HLA-C	6	31305785	6:31273562	6:31305785	0.149214	0.0453984	0.00806717	1.82785e-08	Miscellaneous_Conditions	Self-reported malabsorption or coeliac disease	Neale B	UKBB	European	2017	T	C	0.00157	0.000223	1.923e-12	+	337159	risk diff	Neale-B_UKBB_EUR_2017
LVEDV	HLA-B	19	6:31344981:C:T	6:31305785:T:C	rs2508006	Multi-trait	HLA-C	6	31305785	6:31273562	6:31305785	0.149214	0.0453984	0.00806717	1.82785e-08	Miscellaneous_Conditions	Self-reported psoriasis	Neale B	UKBB	European	2017	T	C	0.002668	0.0003627	1.913e-13	+	337159	risk diff	Neale-B_UKBB_EUR_2017
LVEDV	HLA-B	19	6:31344981:C:T	6:31305785:T:C	rs2508006	Multi-trait	HLA-C	6	31305785	6:31273562	6:31305785	0.149214	0.0453984	0.00806717	1.82785e-08	Miscellaneous_Conditions	Treatment with levothyroxine sodium	Neale B	UKBB	European	2017	T	C	-0.006973	0.0006678	1.615e-25	-	337159	risk diff	Neale-B_UKBB_EUR_2017
LVEDV	HLA-B	19	6:31344981:C:T	6:31305785:T:C	rs2508006	Single-trait	HLA-C	6	31305785	6:31273562	6:31305785	0.149214	0.0487672	0.00823083	3.12399e-09	Miscellaneous_Conditions
LVEDV	HLA-B	19	6:31344981:C:T	6:31305773:C:T	rs2508007	Multi-trait	HLA-C	6	31305773	6:31273550	6:31305773	0.149242	0.0453778	0.00806594	1.84589e-08	Hematology	Eosinophil count	Astle W	27863252	European	2016	T	C	0.0351	0.004982	1.869e-12	+	173480	IVNT	Astle-W_Blood-Cell-Traits_EUR_2016
LVEDV	HLA-B	19	6:31344981:C:T	6:31305773:C:T	rs2508007	Multi-trait	HLA-C	6	31305773	6:31273550	6:31305773	0.149242	0.0453778	0.00806594	1.84589e-08	Hematology	Granulocyte count	Astle W	27863252	European	2016	T	C	0.06806	0.005018	6.705e-42	+	173480	IVNT	Astle-W_Blood-Cell-Traits_EUR_2016
LVEDV	HLA-B	19	6:31344981:C:T	6:31305773:C:T	rs2508007	Multi-trait	HLA-C	6	31305773	6:31273550	6:31305773	0.149242	0.0453778	0.00806594	1.84589e-08	Hematology	Hemoglobin concentration	Astle W	27863252	European	2016	T	C	-0.02777	0.004955	2.084e-08	-	173480	IVNT	Astle-W_Blood-Cell-Traits_EUR_2016
LVEDV	HLA-B	19	6:31344981:C:T	6:31305773:C:T	rs2508007	Multi-trait	HLA-C	6	31305773	6:31273550	6:31305773	0.149242	0.0453778	0.00806594	1.84589e-08	Hematology	Lymphocyte count	Astle W	27863252	European	2016	T	C	0.08737	0.00503	1.414e-67	+	173480	IVNT	Astle-W_Blood-Cell-Traits_EUR_2016
LVEDV	HLA-B	19	6:31344981:C:T	6:31305773:C:T	rs2508007	Multi-trait	HLA-C	6	31305773	6:31273550	6:31305773	0.149242	0.0453778	0.00806594	1.84589e-08	Hematology	Mean corpuscular volume	Astle W	27863252	European	2016	T	C	0.02926	0.004919	2.723e-09	+	173480	IVNT	Astle-W_Blood-Cell-Traits_EUR_2016
LVEDV	HLA-B	19	6:31344981:C:T	6:31305773:C:T	rs2508007	Multi-trait	HLA-C	6	31305773	6:31273550	6:31305773	0.149242	0.0453778	0.00806594	1.84589e-08	Hematology	Mean platelet volume	Astle W	27863252	European	2016	T	C	0.04764	0.005069	5.495e-21	+	173480	IVNT	Astle-W_Blood-Cell-Traits_EUR_2016
LVEDV	HLA-B	19	6:31344981:C:T	6:31305773:C:T	rs2508007	Multi-trait	HLA-C	6	31305773	6:31273550	6:31305773	0.149242	0.0453778	0.00806594	1.84589e-08	Hematology	Monocyte count	Astle W	27863252	European	2016	T	C	0.06127	0.004992	1.254e-34	+	173480	IVNT	Astle-W_Blood-Cell-Traits_EUR_2016
LVEDV	HLA-B	19	6:31344981:C:T	6:31305773:C:T	rs2508007	Multi-trait	HLA-C	6	31305773	6:31273550	6:31305773	0.149242	0.0453778	0.00806594	1.84589e-08	Hematology	Myeloid white cell count	Astle W	27863252	European	2016	T	C	0.07186	0.005031	2.838e-46	+	173480	IVNT	Astle-W_Blood-Cell-Traits_EUR_2016
LVEDV	HLA-B	19	6:31344981:C:T	6:31305773:C:T	rs2508007	Multi-trait	HLA-C	6	31305773	6:31273550	6:31305773	0.149242	0.0453778	0.00806594	1.84589e-08	Hematology	Neutrophil count	Astle W	27863252	European	2016	T	C	0.06736	0.005004	2.691e-41	+	173480	IVNT	Astle-W_Blood-Cell-Traits_EUR_2016
LVEDV	HLA-B	19	6:31344981:C:T	6:31305773:C:T	rs2508007	Multi-trait	HLA-C	6	31305773	6:31273550	6:31305773	0.149242	0.0453778	0.00806594	1.84589e-08	Hematology	Red blood cell count	Astle W	27863252	European	2016	T	C	-0.03321	0.004962	2.201e-11	-	173480	IVNT	Astle-W_Blood-Cell-Traits_EUR_2016
LVEDV	HLA-B	19	6:31344981:C:T	6:31305773:C:T	rs2508007	Multi-trait	HLA-C	6	31305773	6:31273550	6:31305773	0.149242	0.0453778	0.00806594	1.84589e-08	Hematology	Sum basophil neutrophil counts	Astle W	27863252	European	2016	T	C	0.06733	0.005014	4.073e-41	+	173480	IVNT	Astle-W_Blood-Cell-Traits_EUR_2016
LVEDV	HLA-B	19	6:31344981:C:T	6:31305773:C:T	rs2508007	Multi-trait	HLA-C	6	31305773	6:31273550	6:31305773	0.149242	0.0453778	0.00806594	1.84589e-08	Hematology	Sum eosinophil basophil counts	Astle W	27863252	European	2016	T	C	0.03518	0.004988	1.756e-12	+	173480	IVNT	Astle-W_Blood-Cell-Traits_EUR_2016
LVEDV	HLA-B	19	6:31344981:C:T	6:31305773:C:T	rs2508007	Multi-trait	HLA-C	6	31305773	6:31273550	6:31305773	0.149242	0.0453778	0.00806594	1.84589e-08	Hematology	Sum neutrophil eosinophil counts	Astle W	27863252	European	2016	T	C	0.06813	0.005009	3.978e-42	+	173480	IVNT	Astle-W_Blood-Cell-Traits_EUR_2016
LVEDV	HLA-B	19	6:31344981:C:T	6:31305773:C:T	rs2508007	Multi-trait	HLA-C	6	31305773	6:31273550	6:31305773	0.149242	0.0453778	0.00806594	1.84589e-08	Hematology	White blood cell count	Astle W	27863252	European	2016	T	C	0.09456	0.005008	1.574e-79	+	173480	IVNT	Astle-W_Blood-Cell-Traits_EUR_2016
LVEDV	HLA-B	19	6:31344981:C:T	6:31305773:C:T	rs2508007	Multi-trait	HLA-C	6	31305773	6:31273550	6:31305773	0.149242	0.0453778	0.00806594	1.84589e-08	Autoimmune Diseases	Primary sclerosing cholangitis	Ji S	27992413	European	2017	T	C	-0.2829	0.049	4.489e-09	-	14890	log OR	Ji-S_PSC_EUR_2017
LVEDV	HLA-B	19	6:31344981:C:T	6:31305773:C:T	rs2508007	Multi-trait	HLA-C	6	31305773	6:31273550	6:31305773	0.149242	0.0453778	0.00806594	1.84589e-08	Miscellaneous_Conditions	Self-reported hyperthyroidism or thyrotoxicosis	Neale B	UKBB	European	2017	T	C	-0.002001	0.0002945	1.097e-11	-	337159	risk diff	Neale-B_UKBB_EUR_2017
LVEDV	HLA-B	19	6:31344981:C:T	6:31305773:C:T	rs2508007	Multi-trait	HLA-C	6	31305773	6:31273550	6:31305773	0.149242	0.0453778	0.00806594	1.84589e-08	Miscellaneous_Conditions	Self-reported hypothyroidism or myxoedema	Neale B	UKBB	European	2017	T	C	0.009686	0.0007246	9.607e-41	+	337159	risk diff	Neale-B_UKBB_EUR_2017
LVEDV	HLA-B	19	6:31344981:C:T	6:31305773:C:T	rs2508007	Multi-trait	HLA-C	6	31305773	6:31273550	6:31305773	0.149242	0.0453778	0.00806594	1.84589e-08	Miscellaneous_Conditions	Self-reported malabsorption or coeliac disease	Neale B	UKBB	European	2017	T	C	-0.00157	0.0002229	1.92e-12	-	337159	risk diff	Neale-B_UKBB_EUR_2017
LVEDV	HLA-B	19	6:31344981:C:T	6:31305773:C:T	rs2508007	Multi-trait	HLA-C	6	31305773	6:31273550	6:31305773	0.149242	0.0453778	0.00806594	1.84589e-08	Miscellaneous_Conditions	Self-reported psoriasis	Neale B	UKBB	European	2017	T	C	-0.002668	0.0003627	1.905e-13	-	337159	risk diff	Neale-B_UKBB_EUR_2017
LVEDV	HLA-B	19	6:31344981:C:T	6:31305773:C:T	rs2508007	Multi-trait	HLA-C	6	31305773	6:31273550	6:31305773	0.149242	0.0453778	0.00806594	1.84589e-08	Miscellaneous_Conditions	Treatment with levothyroxine sodium	Neale B	UKBB	European	2017	T	C	0.006972	0.0006678	1.635e-25	+	337159	risk diff	Neale-B_UKBB_EUR_2017
LVEDV	HLA-B	19	6:31344981:C:T	6:31305773:C:T	rs2508007	Single-trait	HLA-C	6	31305773	6:31273550	6:31305773	0.149242	0.0487036	0.00822956	3.25634e-09	Miscellaneous_Conditions
LVEDV	HLA-B	19	6:31344981:C:T	6:31305720:A:G	rs2508008	Multi-trait	HLA-C	6	31305720	6:31273497	6:31305720	0.149253	0.0453922	0.00806591	1.82671e-08	Hematology	Eosinophil count	Astle W	27863252	European	2016	G	A	0.03492	0.004981	2.355e-12	+	173480	IVNT	Astle-W_Blood-Cell-Traits_EUR_2016
LVEDV	HLA-B	19	6:31344981:C:T	6:31305720:A:G	rs2508008	Multi-trait	HLA-C	6	31305720	6:31273497	6:31305720	0.149253	0.0453922	0.00806591	1.82671e-08	Hematology	Granulocyte count	Astle W	27863252	European	2016	G	A	0.06801	0.005016	7.176e-42	+	173480	IVNT	Astle-W_Blood-Cell-Traits_EUR_2016
LVEDV	HLA-B	19	6:31344981:C:T	6:31305720:A:G	rs2508008	Multi-trait	HLA-C	6	31305720	6:31273497	6:31305720	0.149253	0.0453922	0.00806591	1.82671e-08	Hematology	Hemoglobin concentration	Astle W	27863252	European	2016	G	A	-0.02765	0.004953	2.373e-08	-	173480	IVNT	Astle-W_Blood-Cell-Traits_EUR_2016
LVEDV	HLA-B	19	6:31344981:C:T	6:31305720:A:G	rs2508008	Multi-trait	HLA-C	6	31305720	6:31273497	6:31305720	0.149253	0.0453922	0.00806591	1.82671e-08	Hematology	Lymphocyte count	Astle W	27863252	European	2016	G	A	0.08741	0.005029	1.129e-67	+	173480	IVNT	Astle-W_Blood-Cell-Traits_EUR_2016
LVEDV	HLA-B	19	6:31344981:C:T	6:31305720:A:G	rs2508008	Multi-trait	HLA-C	6	31305720	6:31273497	6:31305720	0.149253	0.0453922	0.00806591	1.82671e-08	Hematology	Mean corpuscular volume	Astle W	27863252	European	2016	G	A	0.0293	0.004917	2.547e-09	+	173480	IVNT	Astle-W_Blood-Cell-Traits_EUR_2016
LVEDV	HLA-B	19	6:31344981:C:T	6:31305720:A:G	rs2508008	Multi-trait	HLA-C	6	31305720	6:31273497	6:31305720	0.149253	0.0453922	0.00806591	1.82671e-08	Hematology	Mean platelet volume	Astle W	27863252	European	2016	G	A	0.04756	0.005067	6.178e-21	+	173480	IVNT	Astle-W_Blood-Cell-Traits_EUR_2016
LVEDV	HLA-B	19	6:31344981:C:T	6:31305720:A:G	rs2508008	Multi-trait	HLA-C	6	31305720	6:31273497	6:31305720	0.149253	0.0453922	0.00806591	1.82671e-08	Hematology	Monocyte count	Astle W	27863252	European	2016	G	A	0.0613	0.00499	1.099e-34	+	173480	IVNT	Astle-W_Blood-Cell-Traits_EUR_2016
LVEDV	HLA-B	19	6:31344981:C:T	6:31305720:A:G	rs2508008	Multi-trait	HLA-C	6	31305720	6:31273497	6:31305720	0.149253	0.0453922	0.00806591	1.82671e-08	Hematology	Myeloid white cell count	Astle W	27863252	European	2016	G	A	0.07181	0.005029	2.982e-46	+	173480	IVNT	Astle-W_Blood-Cell-Traits_EUR_2016
LVEDV	HLA-B	19	6:31344981:C:T	6:31305720:A:G	rs2508008	Multi-trait	HLA-C	6	31305720	6:31273497	6:31305720	0.149253	0.0453922	0.00806591	1.82671e-08	Hematology	Neutrophil count	Astle W	27863252	European	2016	G	A	0.06733	0.005003	2.769e-41	+	173480	IVNT	Astle-W_Blood-Cell-Traits_EUR_2016
LVEDV	HLA-B	19	6:31344981:C:T	6:31305720:A:G	rs2508008	Multi-trait	HLA-C	6	31305720	6:31273497	6:31305720	0.149253	0.0453922	0.00806591	1.82671e-08	Hematology	Red blood cell count	Astle W	27863252	European	2016	G	A	-0.03319	0.00496	2.212e-11	-	173480	IVNT	Astle-W_Blood-Cell-Traits_EUR_2016
LVEDV	HLA-B	19	6:31344981:C:T	6:31305720:A:G	rs2508008	Multi-trait	HLA-C	6	31305720	6:31273497	6:31305720	0.149253	0.0453922	0.00806591	1.82671e-08	Hematology	Sum basophil neutrophil counts	Astle W	27863252	European	2016	G	A	0.0673	0.005012	4.208e-41	+	173480	IVNT	Astle-W_Blood-Cell-Traits_EUR_2016
LVEDV	HLA-B	19	6:31344981:C:T	6:31305720:A:G	rs2508008	Multi-trait	HLA-C	6	31305720	6:31273497	6:31305720	0.149253	0.0453922	0.00806591	1.82671e-08	Hematology	Sum eosinophil basophil counts	Astle W	27863252	European	2016	G	A	0.03501	0.004987	2.223e-12	+	173480	IVNT	Astle-W_Blood-Cell-Traits_EUR_2016
LVEDV	HLA-B	19	6:31344981:C:T	6:31305720:A:G	rs2508008	Multi-trait	HLA-C	6	31305720	6:31273497	6:31305720	0.149253	0.0453922	0.00806591	1.82671e-08	Hematology	Sum neutrophil eosinophil counts	Astle W	27863252	European	2016	G	A	0.06808	0.005007	4.244e-42	+	173480	IVNT	Astle-W_Blood-Cell-Traits_EUR_2016
LVEDV	HLA-B	19	6:31344981:C:T	6:31305720:A:G	rs2508008	Multi-trait	HLA-C	6	31305720	6:31273497	6:31305720	0.149253	0.0453922	0.00806591	1.82671e-08	Hematology	White blood cell count	Astle W	27863252	European	2016	G	A	0.09453	0.005006	1.56e-79	+	173480	IVNT	Astle-W_Blood-Cell-Traits_EUR_2016
LVEDV	HLA-B	19	6:31344981:C:T	6:31305720:A:G	rs2508008	Multi-trait	HLA-C	6	31305720	6:31273497	6:31305720	0.149253	0.0453922	0.00806591	1.82671e-08	Miscellaneous_Conditions	Self-reported hyperthyroidism or thyrotoxicosis	Neale B	UKBB	European	2017	G	A	-0.002001	0.0002945	1.097e-11	-	337159	risk diff	Neale-B_UKBB_EUR_2017
LVEDV	HLA-B	19	6:31344981:C:T	6:31305720:A:G	rs2508008	Multi-trait	HLA-C	6	31305720	6:31273497	6:31305720	0.149253	0.0453922	0.00806591	1.82671e-08	Miscellaneous_Conditions	Self-reported hypothyroidism or myxoedema	Neale B	UKBB	European	2017	G	A	0.009686	0.0007246	9.617e-41	+	337159	risk diff	Neale-B_UKBB_EUR_2017
LVEDV	HLA-B	19	6:31344981:C:T	6:31305720:A:G	rs2508008	Multi-trait	HLA-C	6	31305720	6:31273497	6:31305720	0.149253	0.0453922	0.00806591	1.82671e-08	Miscellaneous_Conditions	Self-reported malabsorption or coeliac disease	Neale B	UKBB	European	2017	G	A	-0.00157	0.0002229	1.919e-12	-	337159	risk diff	Neale-B_UKBB_EUR_2017
LVEDV	HLA-B	19	6:31344981:C:T	6:31305720:A:G	rs2508008	Multi-trait	HLA-C	6	31305720	6:31273497	6:31305720	0.149253	0.0453922	0.00806591	1.82671e-08	Miscellaneous_Conditions	Self-reported psoriasis	Neale B	UKBB	European	2017	G	A	-0.002668	0.0003627	1.905e-13	-	337159	risk diff	Neale-B_UKBB_EUR_2017
LVEDV	HLA-B	19	6:31344981:C:T	6:31305720:A:G	rs2508008	Multi-trait	HLA-C	6	31305720	6:31273497	6:31305720	0.149253	0.0453922	0.00806591	1.82671e-08	Miscellaneous_Conditions	Treatment with levothyroxine sodium	Neale B	UKBB	European	2017	G	A	0.006972	0.0006678	1.636e-25	+	337159	risk diff	Neale-B_UKBB_EUR_2017
LVEDV	HLA-B	19	6:31344981:C:T	6:31305720:A:G	rs2508008	Single-trait	HLA-C	6	31305720	6:31273497	6:31305720	0.149253	0.0486995	0.00822953	3.2658e-09	Miscellaneous_Conditions
LVEDV	HLA-B	19	6:31344981:C:T	6:31290449:A:G	rs2524039	Multi-trait	HLA-C	6	31290449	6:31258226	6:31290449	0.184701	0.0391464	0.00741287	1.28572e-07	Hematology	Eosinophil count	Astle W	27863252	European	2016	G	A	0.03621	0.004568	2.244e-15	+	173480	IVNT	Astle-W_Blood-Cell-Traits_EUR_2016
LVEDV	HLA-B	19	6:31344981:C:T	6:31290449:A:G	rs2524039	Multi-trait	HLA-C	6	31290449	6:31258226	6:31290449	0.184701	0.0391464	0.00741287	1.28572e-07	Hematology	Granulocyte count	Astle W	27863252	European	2016	G	A	0.05748	0.004601	8.017e-36	+	173480	IVNT	Astle-W_Blood-Cell-Traits_EUR_2016
LVEDV	HLA-B	19	6:31344981:C:T	6:31290449:A:G	rs2524039	Multi-trait	HLA-C	6	31290449	6:31258226	6:31290449	0.184701	0.0391464	0.00741287	1.28572e-07	Hematology	Lymphocyte count	Astle W	27863252	European	2016	G	A	0.07122	0.004612	8.319e-54	+	173480	IVNT	Astle-W_Blood-Cell-Traits_EUR_2016
LVEDV	HLA-B	19	6:31344981:C:T	6:31290449:A:G	rs2524039	Multi-trait	HLA-C	6	31290449	6:31258226	6:31290449	0.184701	0.0391464	0.00741287	1.28572e-07	Hematology	Mean platelet volume	Astle W	27863252	European	2016	G	A	0.04284	0.004645	2.839e-20	+	173480	IVNT	Astle-W_Blood-Cell-Traits_EUR_2016
LVEDV	HLA-B	19	6:31344981:C:T	6:31290449:A:G	rs2524039	Multi-trait	HLA-C	6	31290449	6:31258226	6:31290449	0.184701	0.0391464	0.00741287	1.28572e-07	Hematology	Monocyte count	Astle W	27863252	European	2016	G	A	0.05187	0.004576	8.837e-30	+	173480	IVNT	Astle-W_Blood-Cell-Traits_EUR_2016
LVEDV	HLA-B	19	6:31344981:C:T	6:31290449:A:G	rs2524039	Multi-trait	HLA-C	6	31290449	6:31258226	6:31290449	0.184701	0.0391464	0.00741287	1.28572e-07	Hematology	Myeloid white cell count	Astle W	27863252	European	2016	G	A	0.06075	0.004612	1.274e-39	+	173480	IVNT	Astle-W_Blood-Cell-Traits_EUR_2016
LVEDV	HLA-B	19	6:31344981:C:T	6:31290449:A:G	rs2524039	Multi-trait	HLA-C	6	31290449	6:31258226	6:31290449	0.184701	0.0391464	0.00741287	1.28572e-07	Hematology	Neutrophil count	Astle W	27863252	European	2016	G	A	0.05659	0.004588	5.911e-35	+	173480	IVNT	Astle-W_Blood-Cell-Traits_EUR_2016
LVEDV	HLA-B	19	6:31344981:C:T	6:31290449:A:G	rs2524039	Multi-trait	HLA-C	6	31290449	6:31258226	6:31290449	0.184701	0.0391464	0.00741287	1.28572e-07	Hematology	Sum basophil neutrophil counts	Astle W	27863252	European	2016	G	A	0.05657	0.004597	8.277e-35	+	173480	IVNT	Astle-W_Blood-Cell-Traits_EUR_2016
LVEDV	HLA-B	19	6:31344981:C:T	6:31290449:A:G	rs2524039	Multi-trait	HLA-C	6	31290449	6:31258226	6:31290449	0.184701	0.0391464	0.00741287	1.28572e-07	Hematology	Sum eosinophil basophil counts	Astle W	27863252	European	2016	G	A	0.03566	0.004574	6.321e-15	+	173480	IVNT	Astle-W_Blood-Cell-Traits_EUR_2016
LVEDV	HLA-B	19	6:31344981:C:T	6:31290449:A:G	rs2524039	Multi-trait	HLA-C	6	31290449	6:31258226	6:31290449	0.184701	0.0391464	0.00741287	1.28572e-07	Hematology	Sum neutrophil eosinophil counts	Astle W	27863252	European	2016	G	A	0.05753	0.004592	5.317e-36	+	173480	IVNT	Astle-W_Blood-Cell-Traits_EUR_2016
LVEDV	HLA-B	19	6:31344981:C:T	6:31290449:A:G	rs2524039	Multi-trait	HLA-C	6	31290449	6:31258226	6:31290449	0.184701	0.0391464	0.00741287	1.28572e-07	Hematology	White blood cell count	Astle W	27863252	European	2016	G	A	0.07922	0.004591	1.003e-66	+	173480	IVNT	Astle-W_Blood-Cell-Traits_EUR_2016
LVEDV	HLA-B	19	6:31344981:C:T	6:31290449:A:G	rs2524039	Multi-trait	HLA-C	6	31290449	6:31258226	6:31290449	0.184701	0.0391464	0.00741287	1.28572e-07	Autoimmune Diseases	Primary sclerosing cholangitis	Ji S	27992413	European	2017	G	A	-0.2889	0.043	7.863e-12	-	14890	log OR	Ji-S_PSC_EUR_2017
LVEDV	HLA-B	19	6:31344981:C:T	6:31290449:A:G	rs2524039	Multi-trait	HLA-C	6	31290449	6:31258226	6:31290449	0.184701	0.0391464	0.00741287	1.28572e-07	Miscellaneous_Conditions	Self-reported hyperthyroidism or thyrotoxicosis	Neale B	UKBB	European	2017	G	A	-0.001933	0.0002702	8.362e-13	-	337159	risk diff	Neale-B_UKBB_EUR_2017
LVEDV	HLA-B	19	6:31344981:C:T	6:31290449:A:G	rs2524039	Multi-trait	HLA-C	6	31290449	6:31258226	6:31290449	0.184701	0.0391464	0.00741287	1.28572e-07	Miscellaneous_Conditions	Self-reported hypothyroidism or myxoedema	Neale B	UKBB	European	2017	G	A	0.008208	0.0006647	5.069e-35	+	337159	risk diff	Neale-B_UKBB_EUR_2017
LVEDV	HLA-B	19	6:31344981:C:T	6:31290449:A:G	rs2524039	Multi-trait	HLA-C	6	31290449	6:31258226	6:31290449	0.184701	0.0391464	0.00741287	1.28572e-07	Miscellaneous_Conditions	Self-reported malabsorption or coeliac disease	Neale B	UKBB	European	2017	G	A	-0.001838	0.0002045	2.502e-19	-	337159	risk diff	Neale-B_UKBB_EUR_2017
LVEDV	HLA-B	19	6:31344981:C:T	6:31290449:A:G	rs2524039	Multi-trait	HLA-C	6	31290449	6:31258226	6:31290449	0.184701	0.0391464	0.00741287	1.28572e-07	Miscellaneous_Conditions	Self-reported psoriasis	Neale B	UKBB	European	2017	G	A	-0.002954	0.0003327	6.803e-19	-	337159	risk diff	Neale-B_UKBB_EUR_2017
LVEDV	HLA-B	19	6:31344981:C:T	6:31290449:A:G	rs2524039	Multi-trait	HLA-C	6	31290449	6:31258226	6:31290449	0.184701	0.0391464	0.00741287	1.28572e-07	Miscellaneous_Conditions	Treatment with levothyroxine sodium	Neale B	UKBB	European	2017	G	A	0.005871	0.0006126	9.45e-22	+	337159	risk diff	Neale-B_UKBB_EUR_2017
LVEDV	HLA-B	19	6:31344981:C:T	6:31290449:A:G	rs2524039	Multi-trait	HLA-C	6	31290449	6:31258226	6:31290449	0.184701	0.0391464	0.00741287	1.28572e-07	Autoimmune Diseases	Rheumatoid arthritis	Okada Y	24390342	Mixed	2014	G	A	0.09431	0.01683	1e-08	+	80799	log OR	Okada-Y_RA_Mixed_2014
LVEDV	HLA-B	19	6:31344981:C:T	6:31290449:A:G	rs2524039	Single-trait	HLA-C	6	31290449	6:31258226	6:31290449	0.184701	0.0418016	0.00756325	3.25882e-08	Miscellaneous_Conditions
LVEDV	HLA-B	19	6:31344981:C:T	6:31289235:A:G	rs2524043	Multi-trait	HLA-C	6	31289235	6:31257012	6:31289235	0.14899	0.0448761	0.00806968	2.68116e-08	Hematology	Eosinophil count	Astle W	27863252	European	2016	G	A	0.0348	0.004984	2.897e-12	+	173480	IVNT	Astle-W_Blood-Cell-Traits_EUR_2016
LVEDV	HLA-B	19	6:31344981:C:T	6:31289235:A:G	rs2524043	Multi-trait	HLA-C	6	31289235	6:31257012	6:31289235	0.14899	0.0448761	0.00806968	2.68116e-08	Hematology	Granulocyte count	Astle W	27863252	European	2016	G	A	0.0681	0.005019	6.192e-42	+	173480	IVNT	Astle-W_Blood-Cell-Traits_EUR_2016
LVEDV	HLA-B	19	6:31344981:C:T	6:31289235:A:G	rs2524043	Multi-trait	HLA-C	6	31289235	6:31257012	6:31289235	0.14899	0.0448761	0.00806968	2.68116e-08	Hematology	Hemoglobin concentration	Astle W	27863252	European	2016	G	A	-0.02739	0.004956	3.248e-08	-	173480	IVNT	Astle-W_Blood-Cell-Traits_EUR_2016
LVEDV	HLA-B	19	6:31344981:C:T	6:31289235:A:G	rs2524043	Multi-trait	HLA-C	6	31289235	6:31257012	6:31289235	0.14899	0.0448761	0.00806968	2.68116e-08	Hematology	Lymphocyte count	Astle W	27863252	European	2016	G	A	0.0875	0.005031	9.83e-68	+	173480	IVNT	Astle-W_Blood-Cell-Traits_EUR_2016
LVEDV	HLA-B	19	6:31344981:C:T	6:31289235:A:G	rs2524043	Multi-trait	HLA-C	6	31289235	6:31257012	6:31289235	0.14899	0.0448761	0.00806968	2.68116e-08	Hematology	Mean corpuscular volume	Astle W	27863252	European	2016	G	A	0.02956	0.00492	1.888e-09	+	173480	IVNT	Astle-W_Blood-Cell-Traits_EUR_2016
LVEDV	HLA-B	19	6:31344981:C:T	6:31289235:A:G	rs2524043	Multi-trait	HLA-C	6	31289235	6:31257012	6:31289235	0.14899	0.0448761	0.00806968	2.68116e-08	Hematology	Mean platelet volume	Astle W	27863252	European	2016	G	A	0.04792	0.00507	3.314e-21	+	173480	IVNT	Astle-W_Blood-Cell-Traits_EUR_2016
LVEDV	HLA-B	19	6:31344981:C:T	6:31289235:A:G	rs2524043	Multi-trait	HLA-C	6	31289235	6:31257012	6:31289235	0.14899	0.0448761	0.00806968	2.68116e-08	Hematology	Monocyte count	Astle W	27863252	European	2016	G	A	0.06151	0.004993	7.233e-35	+	173480	IVNT	Astle-W_Blood-Cell-Traits_EUR_2016
LVEDV	HLA-B	19	6:31344981:C:T	6:31289235:A:G	rs2524043	Multi-trait	HLA-C	6	31289235	6:31257012	6:31289235	0.14899	0.0448761	0.00806968	2.68116e-08	Hematology	Myeloid white cell count	Astle W	27863252	European	2016	G	A	0.07191	0.005032	2.549e-46	+	173480	IVNT	Astle-W_Blood-Cell-Traits_EUR_2016
LVEDV	HLA-B	19	6:31344981:C:T	6:31289235:A:G	rs2524043	Multi-trait	HLA-C	6	31289235	6:31257012	6:31289235	0.14899	0.0448761	0.00806968	2.68116e-08	Hematology	Neutrophil count	Astle W	27863252	European	2016	G	A	0.06746	0.005006	2.14e-41	+	173480	IVNT	Astle-W_Blood-Cell-Traits_EUR_2016
LVEDV	HLA-B	19	6:31344981:C:T	6:31289235:A:G	rs2524043	Multi-trait	HLA-C	6	31289235	6:31257012	6:31289235	0.14899	0.0448761	0.00806968	2.68116e-08	Hematology	Red blood cell count	Astle W	27863252	European	2016	G	A	-0.03318	0.004963	2.316e-11	-	173480	IVNT	Astle-W_Blood-Cell-Traits_EUR_2016
LVEDV	HLA-B	19	6:31344981:C:T	6:31289235:A:G	rs2524043	Multi-trait	HLA-C	6	31289235	6:31257012	6:31289235	0.14899	0.0448761	0.00806968	2.68116e-08	Hematology	Sum basophil neutrophil counts	Astle W	27863252	European	2016	G	A	0.06744	0.005015	3.174e-41	+	173480	IVNT	Astle-W_Blood-Cell-Traits_EUR_2016
LVEDV	HLA-B	19	6:31344981:C:T	6:31289235:A:G	rs2524043	Multi-trait	HLA-C	6	31289235	6:31257012	6:31289235	0.14899	0.0448761	0.00806968	2.68116e-08	Hematology	Sum eosinophil basophil counts	Astle W	27863252	European	2016	G	A	0.035	0.00499	2.31e-12	+	173480	IVNT	Astle-W_Blood-Cell-Traits_EUR_2016
LVEDV	HLA-B	19	6:31344981:C:T	6:31289235:A:G	rs2524043	Multi-trait	HLA-C	6	31289235	6:31257012	6:31289235	0.14899	0.0448761	0.00806968	2.68116e-08	Hematology	Sum neutrophil eosinophil counts	Astle W	27863252	European	2016	G	A	0.06816	0.00501	3.777e-42	+	173480	IVNT	Astle-W_Blood-Cell-Traits_EUR_2016
LVEDV	HLA-B	19	6:31344981:C:T	6:31289235:A:G	rs2524043	Multi-trait	HLA-C	6	31289235	6:31257012	6:31289235	0.14899	0.0448761	0.00806968	2.68116e-08	Hematology	White blood cell count	Astle W	27863252	European	2016	G	A	0.09466	0.005009	1.167e-79	+	173480	IVNT	Astle-W_Blood-Cell-Traits_EUR_2016
LVEDV	HLA-B	19	6:31344981:C:T	6:31289235:A:G	rs2524043	Multi-trait	HLA-C	6	31289235	6:31257012	6:31289235	0.14899	0.0448761	0.00806968	2.68116e-08	Miscellaneous_Conditions	Crohns disease	IBDGC	23128233	European	2012	G	A	NA	NA	4.2e-08	NA	14342	log OR	IBDGC_Chrons-Disease_EUR_2012
LVEDV	HLA-B	19	6:31344981:C:T	6:31289235:A:G	rs2524043	Multi-trait	HLA-C	6	31289235	6:31257012	6:31289235	0.14899	0.0448761	0.00806968	2.68116e-08	Autoimmune Diseases	Primary sclerosing cholangitis	Ji S	27992413	European	2017	G	A	-0.2897	0.049	1.611e-09	-	14890	log OR	Ji-S_PSC_EUR_2017
LVEDV	HLA-B	19	6:31344981:C:T	6:31289235:A:G	rs2524043	Multi-trait	HLA-C	6	31289235	6:31257012	6:31289235	0.14899	0.0448761	0.00806968	2.68116e-08	Miscellaneous_Conditions	Self-reported hyperthyroidism or thyrotoxicosis	Neale B	UKBB	European	2017	G	A	-0.002013	0.0002947	8.42e-12	-	337159	risk diff	Neale-B_UKBB_EUR_2017
LVEDV	HLA-B	19	6:31344981:C:T	6:31289235:A:G	rs2524043	Multi-trait	HLA-C	6	31289235	6:31257012	6:31289235	0.14899	0.0448761	0.00806968	2.68116e-08	Miscellaneous_Conditions	Self-reported hypothyroidism or myxoedema	Neale B	UKBB	European	2017	G	A	0.009715	0.000725	6.239e-41	+	337159	risk diff	Neale-B_UKBB_EUR_2017
LVEDV	HLA-B	19	6:31344981:C:T	6:31289235:A:G	rs2524043	Multi-trait	HLA-C	6	31289235	6:31257012	6:31289235	0.14899	0.0448761	0.00806968	2.68116e-08	Miscellaneous_Conditions	Self-reported malabsorption or coeliac disease	Neale B	UKBB	European	2017	G	A	-0.001564	0.0002231	2.396e-12	-	337159	risk diff	Neale-B_UKBB_EUR_2017
LVEDV	HLA-B	19	6:31344981:C:T	6:31289235:A:G	rs2524043	Multi-trait	HLA-C	6	31289235	6:31257012	6:31289235	0.14899	0.0448761	0.00806968	2.68116e-08	Miscellaneous_Conditions	Self-reported psoriasis	Neale B	UKBB	European	2017	G	A	-0.002709	0.0003629	8.348e-14	-	337159	risk diff	Neale-B_UKBB_EUR_2017
LVEDV	HLA-B	19	6:31344981:C:T	6:31289235:A:G	rs2524043	Multi-trait	HLA-C	6	31289235	6:31257012	6:31289235	0.14899	0.0448761	0.00806968	2.68116e-08	Miscellaneous_Conditions	Treatment with levothyroxine sodium	Neale B	UKBB	European	2017	G	A	0.007019	0.0006682	8.332e-26	+	337159	risk diff	Neale-B_UKBB_EUR_2017
LVEDV	HLA-B	19	6:31344981:C:T	6:31289235:A:G	rs2524043	Single-trait	HLA-C	6	31289235	6:31257012	6:31289235	0.14899	0.0481897	0.00823337	4.8287e-09	Miscellaneous_Conditions
LVEDV	HLA-B	19	6:31344981:C:T	6:31288976:T:G	rs2524044	Multi-trait	HLA-C	6	31288976	6:31256753	6:31288976	0.184709	0.0391274	0.00741239	1.30141e-07	Hematology	Eosinophil count	Astle W	27863252	European	2016	T	G	-0.03697	0.004569	5.881e-16	-	173480	IVNT	Astle-W_Blood-Cell-Traits_EUR_2016
LVEDV	HLA-B	19	6:31344981:C:T	6:31288976:T:G	rs2524044	Multi-trait	HLA-C	6	31288976	6:31256753	6:31288976	0.184709	0.0391274	0.00741239	1.30141e-07	Hematology	Granulocyte count	Astle W	27863252	European	2016	T	G	-0.05792	0.004602	2.525e-36	-	173480	IVNT	Astle-W_Blood-Cell-Traits_EUR_2016
LVEDV	HLA-B	19	6:31344981:C:T	6:31288976:T:G	rs2524044	Multi-trait	HLA-C	6	31288976	6:31256753	6:31288976	0.184709	0.0391274	0.00741239	1.30141e-07	Hematology	Lymphocyte count	Astle W	27863252	European	2016	T	G	-0.07114	0.004613	1.146e-53	-	173480	IVNT	Astle-W_Blood-Cell-Traits_EUR_2016
LVEDV	HLA-B	19	6:31344981:C:T	6:31288976:T:G	rs2524044	Multi-trait	HLA-C	6	31288976	6:31256753	6:31288976	0.184709	0.0391274	0.00741239	1.30141e-07	Hematology	Mean platelet volume	Astle W	27863252	European	2016	T	G	-0.04292	0.004646	2.485e-20	-	173480	IVNT	Astle-W_Blood-Cell-Traits_EUR_2016
LVEDV	HLA-B	19	6:31344981:C:T	6:31288976:T:G	rs2524044	Multi-trait	HLA-C	6	31288976	6:31256753	6:31288976	0.184709	0.0391274	0.00741239	1.30141e-07	Hematology	Monocyte count	Astle W	27863252	European	2016	T	G	-0.05166	0.004577	1.536e-29	-	173480	IVNT	Astle-W_Blood-Cell-Traits_EUR_2016
LVEDV	HLA-B	19	6:31344981:C:T	6:31288976:T:G	rs2524044	Multi-trait	HLA-C	6	31288976	6:31256753	6:31288976	0.184709	0.0391274	0.00741239	1.30141e-07	Hematology	Myeloid white cell count	Astle W	27863252	European	2016	T	G	-0.06114	0.004613	4.233e-40	-	173480	IVNT	Astle-W_Blood-Cell-Traits_EUR_2016
LVEDV	HLA-B	19	6:31344981:C:T	6:31288976:T:G	rs2524044	Multi-trait	HLA-C	6	31288976	6:31256753	6:31288976	0.184709	0.0391274	0.00741239	1.30141e-07	Hematology	Neutrophil count	Astle W	27863252	European	2016	T	G	-0.05693	0.004589	2.41e-35	-	173480	IVNT	Astle-W_Blood-Cell-Traits_EUR_2016
LVEDV	HLA-B	19	6:31344981:C:T	6:31288976:T:G	rs2524044	Multi-trait	HLA-C	6	31288976	6:31256753	6:31288976	0.184709	0.0391274	0.00741239	1.30141e-07	Hematology	Sum basophil neutrophil counts	Astle W	27863252	European	2016	T	G	-0.05692	0.004598	3.378e-35	-	173480	IVNT	Astle-W_Blood-Cell-Traits_EUR_2016
LVEDV	HLA-B	19	6:31344981:C:T	6:31288976:T:G	rs2524044	Multi-trait	HLA-C	6	31288976	6:31256753	6:31288976	0.184709	0.0391274	0.00741239	1.30141e-07	Hematology	Sum eosinophil basophil counts	Astle W	27863252	European	2016	T	G	-0.03634	0.004575	1.961e-15	-	173480	IVNT	Astle-W_Blood-Cell-Traits_EUR_2016
LVEDV	HLA-B	19	6:31344981:C:T	6:31288976:T:G	rs2524044	Multi-trait	HLA-C	6	31288976	6:31256753	6:31288976	0.184709	0.0391274	0.00741239	1.30141e-07	Hematology	Sum neutrophil eosinophil counts	Astle W	27863252	European	2016	T	G	-0.05796	0.004593	1.675e-36	-	173480	IVNT	Astle-W_Blood-Cell-Traits_EUR_2016
LVEDV	HLA-B	19	6:31344981:C:T	6:31288976:T:G	rs2524044	Multi-trait	HLA-C	6	31288976	6:31256753	6:31288976	0.184709	0.0391274	0.00741239	1.30141e-07	Hematology	White blood cell count	Astle W	27863252	European	2016	T	G	-0.07953	0.004592	3.333e-67	-	173480	IVNT	Astle-W_Blood-Cell-Traits_EUR_2016
LVEDV	HLA-B	19	6:31344981:C:T	6:31288976:T:G	rs2524044	Multi-trait	HLA-C	6	31288976	6:31256753	6:31288976	0.184709	0.0391274	0.00741239	1.30141e-07	Miscellaneous_Conditions	Crohns disease	IBDGC	23128233	European	2012	T	G	NA	NA	2.9e-08	NA	14342	log OR	IBDGC_Chrons-Disease_EUR_2012
LVEDV	HLA-B	19	6:31344981:C:T	6:31288976:T:G	rs2524044	Multi-trait	HLA-C	6	31288976	6:31256753	6:31288976	0.184709	0.0391274	0.00741239	1.30141e-07	Miscellaneous_Conditions	Self-reported hyperthyroidism or thyrotoxicosis	Neale B	UKBB	European	2017	T	G	0.001935	0.0002703	8.103e-13	+	337159	risk diff	Neale-B_UKBB_EUR_2017
LVEDV	HLA-B	19	6:31344981:C:T	6:31288976:T:G	rs2524044	Multi-trait	HLA-C	6	31288976	6:31256753	6:31288976	0.184709	0.0391274	0.00741239	1.30141e-07	Miscellaneous_Conditions	Self-reported hypothyroidism or myxoedema	Neale B	UKBB	European	2017	T	G	-0.00821	0.000665	5.17e-35	-	337159	risk diff	Neale-B_UKBB_EUR_2017
LVEDV	HLA-B	19	6:31344981:C:T	6:31288976:T:G	rs2524044	Multi-trait	HLA-C	6	31288976	6:31256753	6:31288976	0.184709	0.0391274	0.00741239	1.30141e-07	Miscellaneous_Conditions	Self-reported malabsorption or coeliac disease	Neale B	UKBB	European	2017	T	G	0.001819	0.0002046	6.092e-19	+	337159	risk diff	Neale-B_UKBB_EUR_2017
LVEDV	HLA-B	19	6:31344981:C:T	6:31288976:T:G	rs2524044	Multi-trait	HLA-C	6	31288976	6:31256753	6:31288976	0.184709	0.0391274	0.00741239	1.30141e-07	Miscellaneous_Conditions	Self-reported psoriasis	Neale B	UKBB	European	2017	T	G	0.002948	0.0003329	8.321e-19	+	337159	risk diff	Neale-B_UKBB_EUR_2017
LVEDV	HLA-B	19	6:31344981:C:T	6:31288976:T:G	rs2524044	Multi-trait	HLA-C	6	31288976	6:31256753	6:31288976	0.184709	0.0391274	0.00741239	1.30141e-07	Miscellaneous_Conditions	Treatment with levothyroxine sodium	Neale B	UKBB	European	2017	T	G	-0.005881	0.0006129	8.379e-22	-	337159	risk diff	Neale-B_UKBB_EUR_2017
LVEDV	HLA-B	19	6:31344981:C:T	6:31288976:T:G	rs2524044	Multi-trait	HLA-C	6	31288976	6:31256753	6:31288976	0.184709	0.0391274	0.00741239	1.30141e-07	Autoimmune Diseases	Rheumatoid arthritis	Okada Y	24390342	Mixed	2014	T	G	-0.09431	0.01683	1e-08	-	80799	log OR	Okada-Y_RA_Mixed_2014
LVEDV	HLA-B	19	6:31344981:C:T	6:31288976:T:G	rs2524044	Single-trait	HLA-C	6	31288976	6:31256753	6:31288976	0.184709	0.0417794	0.00756276	3.30704e-08	Miscellaneous_Conditions
LVEDV	HLA-B	19	6:31344981:C:T	6:31288814:A:G	rs2524047	Multi-trait	HLA-C	6	31288814	6:31256591	6:31288814	0.148978	0.046641	0.00819202	1.24488e-08	Hematology	Eosinophil count	Astle W	27863252	European	2016	G	A	0.03515	0.004983	1.739e-12	+	173480	IVNT	Astle-W_Blood-Cell-Traits_EUR_2016
LVEDV	HLA-B	19	6:31344981:C:T	6:31288814:A:G	rs2524047	Multi-trait	HLA-C	6	31288814	6:31256591	6:31288814	0.148978	0.046641	0.00819202	1.24488e-08	Hematology	Granulocyte count	Astle W	27863252	European	2016	G	A	0.06833	0.005019	3.318e-42	+	173480	IVNT	Astle-W_Blood-Cell-Traits_EUR_2016
LVEDV	HLA-B	19	6:31344981:C:T	6:31288814:A:G	rs2524047	Multi-trait	HLA-C	6	31288814	6:31256591	6:31288814	0.148978	0.046641	0.00819202	1.24488e-08	Hematology	Hemoglobin concentration	Astle W	27863252	European	2016	G	A	-0.02742	0.004956	3.153e-08	-	173480	IVNT	Astle-W_Blood-Cell-Traits_EUR_2016
LVEDV	HLA-B	19	6:31344981:C:T	6:31288814:A:G	rs2524047	Multi-trait	HLA-C	6	31288814	6:31256591	6:31288814	0.148978	0.046641	0.00819202	1.24488e-08	Hematology	Lymphocyte count	Astle W	27863252	European	2016	G	A	0.08746	0.005031	1.093e-67	+	173480	IVNT	Astle-W_Blood-Cell-Traits_EUR_2016
LVEDV	HLA-B	19	6:31344981:C:T	6:31288814:A:G	rs2524047	Multi-trait	HLA-C	6	31288814	6:31256591	6:31288814	0.148978	0.046641	0.00819202	1.24488e-08	Hematology	Mean corpuscular volume	Astle W	27863252	European	2016	G	A	0.02951	0.00492	1.997e-09	+	173480	IVNT	Astle-W_Blood-Cell-Traits_EUR_2016
LVEDV	HLA-B	19	6:31344981:C:T	6:31288814:A:G	rs2524047	Multi-trait	HLA-C	6	31288814	6:31256591	6:31288814	0.148978	0.046641	0.00819202	1.24488e-08	Hematology	Mean platelet volume	Astle W	27863252	European	2016	G	A	0.04812	0.005069	2.242e-21	+	173480	IVNT	Astle-W_Blood-Cell-Traits_EUR_2016
LVEDV	HLA-B	19	6:31344981:C:T	6:31288814:A:G	rs2524047	Multi-trait	HLA-C	6	31288814	6:31256591	6:31288814	0.148978	0.046641	0.00819202	1.24488e-08	Hematology	Monocyte count	Astle W	27863252	European	2016	G	A	0.06142	0.004993	8.932e-35	+	173480	IVNT	Astle-W_Blood-Cell-Traits_EUR_2016
LVEDV	HLA-B	19	6:31344981:C:T	6:31288814:A:G	rs2524047	Multi-trait	HLA-C	6	31288814	6:31256591	6:31288814	0.148978	0.046641	0.00819202	1.24488e-08	Hematology	Myeloid white cell count	Astle W	27863252	European	2016	G	A	0.07211	0.005032	1.407e-46	+	173480	IVNT	Astle-W_Blood-Cell-Traits_EUR_2016
LVEDV	HLA-B	19	6:31344981:C:T	6:31288814:A:G	rs2524047	Multi-trait	HLA-C	6	31288814	6:31256591	6:31288814	0.148978	0.046641	0.00819202	1.24488e-08	Hematology	Neutrophil count	Astle W	27863252	European	2016	G	A	0.06763	0.005005	1.321e-41	+	173480	IVNT	Astle-W_Blood-Cell-Traits_EUR_2016
LVEDV	HLA-B	19	6:31344981:C:T	6:31288814:A:G	rs2524047	Multi-trait	HLA-C	6	31288814	6:31256591	6:31288814	0.148978	0.046641	0.00819202	1.24488e-08	Hematology	Red blood cell count	Astle W	27863252	European	2016	G	A	-0.03314	0.004963	2.414e-11	-	173480	IVNT	Astle-W_Blood-Cell-Traits_EUR_2016
LVEDV	HLA-B	19	6:31344981:C:T	6:31288814:A:G	rs2524047	Multi-trait	HLA-C	6	31288814	6:31256591	6:31288814	0.148978	0.046641	0.00819202	1.24488e-08	Hematology	Sum basophil neutrophil counts	Astle W	27863252	European	2016	G	A	0.06762	0.005015	1.946e-41	+	173480	IVNT	Astle-W_Blood-Cell-Traits_EUR_2016
LVEDV	HLA-B	19	6:31344981:C:T	6:31288814:A:G	rs2524047	Multi-trait	HLA-C	6	31288814	6:31256591	6:31288814	0.148978	0.046641	0.00819202	1.24488e-08	Hematology	Sum eosinophil basophil counts	Astle W	27863252	European	2016	G	A	0.03535	0.004989	1.382e-12	+	173480	IVNT	Astle-W_Blood-Cell-Traits_EUR_2016
LVEDV	HLA-B	19	6:31344981:C:T	6:31288814:A:G	rs2524047	Multi-trait	HLA-C	6	31288814	6:31256591	6:31288814	0.148978	0.046641	0.00819202	1.24488e-08	Hematology	Sum neutrophil eosinophil counts	Astle W	27863252	European	2016	G	A	0.06838	0.00501	2.037e-42	+	173480	IVNT	Astle-W_Blood-Cell-Traits_EUR_2016
LVEDV	HLA-B	19	6:31344981:C:T	6:31288814:A:G	rs2524047	Multi-trait	HLA-C	6	31288814	6:31256591	6:31288814	0.148978	0.046641	0.00819202	1.24488e-08	Hematology	White blood cell count	Astle W	27863252	European	2016	G	A	0.09482	0.005008	6.181e-80	+	173480	IVNT	Astle-W_Blood-Cell-Traits_EUR_2016
LVEDV	HLA-B	19	6:31344981:C:T	6:31288814:A:G	rs2524047	Multi-trait	HLA-C	6	31288814	6:31256591	6:31288814	0.148978	0.046641	0.00819202	1.24488e-08	Autoimmune Diseases	Primary sclerosing cholangitis	Ji S	27992413	European	2017	G	A	-0.2912	0.049	1.453e-09	-	14890	log OR	Ji-S_PSC_EUR_2017
LVEDV	HLA-B	19	6:31344981:C:T	6:31288814:A:G	rs2524047	Multi-trait	HLA-C	6	31288814	6:31256591	6:31288814	0.148978	0.046641	0.00819202	1.24488e-08	Miscellaneous_Conditions	Self-reported hyperthyroidism or thyrotoxicosis	Neale B	UKBB	European	2017	G	A	-0.002014	0.0002947	8.313e-12	-	337159	risk diff	Neale-B_UKBB_EUR_2017
LVEDV	HLA-B	19	6:31344981:C:T	6:31288814:A:G	rs2524047	Multi-trait	HLA-C	6	31288814	6:31256591	6:31288814	0.148978	0.046641	0.00819202	1.24488e-08	Miscellaneous_Conditions	Self-reported hypothyroidism or myxoedema	Neale B	UKBB	European	2017	G	A	0.009711	0.000725	6.68e-41	+	337159	risk diff	Neale-B_UKBB_EUR_2017
LVEDV	HLA-B	19	6:31344981:C:T	6:31288814:A:G	rs2524047	Multi-trait	HLA-C	6	31288814	6:31256591	6:31288814	0.148978	0.046641	0.00819202	1.24488e-08	Miscellaneous_Conditions	Self-reported malabsorption or coeliac disease	Neale B	UKBB	European	2017	G	A	-0.001559	0.0002231	2.826e-12	-	337159	risk diff	Neale-B_UKBB_EUR_2017
LVEDV	HLA-B	19	6:31344981:C:T	6:31288814:A:G	rs2524047	Multi-trait	HLA-C	6	31288814	6:31256591	6:31288814	0.148978	0.046641	0.00819202	1.24488e-08	Miscellaneous_Conditions	Self-reported psoriasis	Neale B	UKBB	European	2017	G	A	-0.002705	0.0003629	9.053e-14	-	337159	risk diff	Neale-B_UKBB_EUR_2017
LVEDV	HLA-B	19	6:31344981:C:T	6:31288814:A:G	rs2524047	Multi-trait	HLA-C	6	31288814	6:31256591	6:31288814	0.148978	0.046641	0.00819202	1.24488e-08	Miscellaneous_Conditions	Treatment with levothyroxine sodium	Neale B	UKBB	European	2017	G	A	0.007016	0.0006682	8.761e-26	+	337159	risk diff	Neale-B_UKBB_EUR_2017
LVEDV	HLA-B	19	6:31344981:C:T	6:31288814:A:G	rs2524047	Single-trait	HLA-C	6	31288814	6:31256591	6:31288814	0.148978	0.0481752	0.00823402	4.8935e-09	Miscellaneous_Conditions
LVEDV	HLA-B	19	6:31344981:C:T	6:31288784:T:C	rs2524048	Multi-trait	HLA-C	6	31288784	6:31256561	6:31288784	0.148975	0.0448557	0.00807033	2.72732e-08	Hematology	Eosinophil count	Astle W	27863252	European	2016	T	C	-0.0351	0.004961	1.498e-12	-	173480	IVNT	Astle-W_Blood-Cell-Traits_EUR_2016
LVEDV	HLA-B	19	6:31344981:C:T	6:31288784:T:C	rs2524048	Multi-trait	HLA-C	6	31288784	6:31256561	6:31288784	0.148975	0.0448557	0.00807033	2.72732e-08	Hematology	Granulocyte count	Astle W	27863252	European	2016	T	C	-0.06814	0.004997	2.412e-42	-	173480	IVNT	Astle-W_Blood-Cell-Traits_EUR_2016
LVEDV	HLA-B	19	6:31344981:C:T	6:31288784:T:C	rs2524048	Multi-trait	HLA-C	6	31288784	6:31256561	6:31288784	0.148975	0.0448557	0.00807033	2.72732e-08	Hematology	Hemoglobin concentration	Astle W	27863252	European	2016	T	C	0.02697	0.004934	4.578e-08	+	173480	IVNT	Astle-W_Blood-Cell-Traits_EUR_2016
LVEDV	HLA-B	19	6:31344981:C:T	6:31288784:T:C	rs2524048	Multi-trait	HLA-C	6	31288784	6:31256561	6:31288784	0.148975	0.0448557	0.00807033	2.72732e-08	Hematology	Lymphocyte count	Astle W	27863252	European	2016	T	C	-0.08662	0.005009	5.176e-67	-	173480	IVNT	Astle-W_Blood-Cell-Traits_EUR_2016
LVEDV	HLA-B	19	6:31344981:C:T	6:31288784:T:C	rs2524048	Multi-trait	HLA-C	6	31288784	6:31256561	6:31288784	0.148975	0.0448557	0.00807033	2.72732e-08	Hematology	Mean corpuscular volume	Astle W	27863252	European	2016	T	C	-0.02882	0.004898	3.995e-09	-	173480	IVNT	Astle-W_Blood-Cell-Traits_EUR_2016
LVEDV	HLA-B	19	6:31344981:C:T	6:31288784:T:C	rs2524048	Multi-trait	HLA-C	6	31288784	6:31256561	6:31288784	0.148975	0.0448557	0.00807033	2.72732e-08	Hematology	Mean platelet volume	Astle W	27863252	European	2016	T	C	-0.04787	0.005047	2.425e-21	-	173480	IVNT	Astle-W_Blood-Cell-Traits_EUR_2016
LVEDV	HLA-B	19	6:31344981:C:T	6:31288784:T:C	rs2524048	Multi-trait	HLA-C	6	31288784	6:31256561	6:31288784	0.148975	0.0448557	0.00807033	2.72732e-08	Hematology	Monocyte count	Astle W	27863252	European	2016	T	C	-0.06078	0.004971	2.195e-34	-	173480	IVNT	Astle-W_Blood-Cell-Traits_EUR_2016
LVEDV	HLA-B	19	6:31344981:C:T	6:31288784:T:C	rs2524048	Multi-trait	HLA-C	6	31288784	6:31256561	6:31288784	0.148975	0.0448557	0.00807033	2.72732e-08	Hematology	Myeloid white cell count	Astle W	27863252	European	2016	T	C	-0.07189	0.00501	1.077e-46	-	173480	IVNT	Astle-W_Blood-Cell-Traits_EUR_2016
LVEDV	HLA-B	19	6:31344981:C:T	6:31288784:T:C	rs2524048	Multi-trait	HLA-C	6	31288784	6:31256561	6:31288784	0.148975	0.0448557	0.00807033	2.72732e-08	Hematology	Neutrophil count	Astle W	27863252	European	2016	T	C	-0.06749	0.004983	8.708e-42	-	173480	IVNT	Astle-W_Blood-Cell-Traits_EUR_2016
LVEDV	HLA-B	19	6:31344981:C:T	6:31288784:T:C	rs2524048	Multi-trait	HLA-C	6	31288784	6:31256561	6:31288784	0.148975	0.0448557	0.00807033	2.72732e-08	Hematology	Red blood cell count	Astle W	27863252	European	2016	T	C	0.03248	0.004941	4.941e-11	+	173480	IVNT	Astle-W_Blood-Cell-Traits_EUR_2016
LVEDV	HLA-B	19	6:31344981:C:T	6:31288784:T:C	rs2524048	Multi-trait	HLA-C	6	31288784	6:31256561	6:31288784	0.148975	0.0448557	0.00807033	2.72732e-08	Hematology	Sum basophil neutrophil counts	Astle W	27863252	European	2016	T	C	-0.06742	0.004993	1.48e-41	-	173480	IVNT	Astle-W_Blood-Cell-Traits_EUR_2016
LVEDV	HLA-B	19	6:31344981:C:T	6:31288784:T:C	rs2524048	Multi-trait	HLA-C	6	31288784	6:31256561	6:31288784	0.148975	0.0448557	0.00807033	2.72732e-08	Hematology	Sum eosinophil basophil counts	Astle W	27863252	European	2016	T	C	-0.03531	0.004968	1.178e-12	-	173480	IVNT	Astle-W_Blood-Cell-Traits_EUR_2016
LVEDV	HLA-B	19	6:31344981:C:T	6:31288784:T:C	rs2524048	Multi-trait	HLA-C	6	31288784	6:31256561	6:31288784	0.148975	0.0448557	0.00807033	2.72732e-08	Hematology	Sum neutrophil eosinophil counts	Astle W	27863252	European	2016	T	C	-0.06826	0.004988	1.251e-42	-	173480	IVNT	Astle-W_Blood-Cell-Traits_EUR_2016
LVEDV	HLA-B	19	6:31344981:C:T	6:31288784:T:C	rs2524048	Multi-trait	HLA-C	6	31288784	6:31256561	6:31288784	0.148975	0.0448557	0.00807033	2.72732e-08	Hematology	White blood cell count	Astle W	27863252	European	2016	T	C	-0.0944	0.004986	6.155e-80	-	173480	IVNT	Astle-W_Blood-Cell-Traits_EUR_2016
LVEDV	HLA-B	19	6:31344981:C:T	6:31288784:T:C	rs2524048	Multi-trait	HLA-C	6	31288784	6:31256561	6:31288784	0.148975	0.0448557	0.00807033	2.72732e-08	Autoimmune Diseases	Primary sclerosing cholangitis	Ji S	27992413	European	2017	T	C	0.2904	0.049	1.448e-09	+	14890	log OR	Ji-S_PSC_EUR_2017
LVEDV	HLA-B	19	6:31344981:C:T	6:31288784:T:C	rs2524048	Multi-trait	HLA-C	6	31288784	6:31256561	6:31288784	0.148975	0.0448557	0.00807033	2.72732e-08	Miscellaneous_Conditions	Self-reported hyperthyroidism or thyrotoxicosis	Neale B	UKBB	European	2017	T	C	0.002014	0.0002947	8.312e-12	+	337159	risk diff	Neale-B_UKBB_EUR_2017
LVEDV	HLA-B	19	6:31344981:C:T	6:31288784:T:C	rs2524048	Multi-trait	HLA-C	6	31288784	6:31256561	6:31288784	0.148975	0.0448557	0.00807033	2.72732e-08	Miscellaneous_Conditions	Self-reported hypothyroidism or myxoedema	Neale B	UKBB	European	2017	T	C	-0.009711	0.000725	6.685e-41	-	337159	risk diff	Neale-B_UKBB_EUR_2017
LVEDV	HLA-B	19	6:31344981:C:T	6:31288784:T:C	rs2524048	Multi-trait	HLA-C	6	31288784	6:31256561	6:31288784	0.148975	0.0448557	0.00807033	2.72732e-08	Miscellaneous_Conditions	Self-reported malabsorption or coeliac disease	Neale B	UKBB	European	2017	T	C	0.001559	0.0002231	2.825e-12	+	337159	risk diff	Neale-B_UKBB_EUR_2017
LVEDV	HLA-B	19	6:31344981:C:T	6:31288784:T:C	rs2524048	Multi-trait	HLA-C	6	31288784	6:31256561	6:31288784	0.148975	0.0448557	0.00807033	2.72732e-08	Miscellaneous_Conditions	Self-reported psoriasis	Neale B	UKBB	European	2017	T	C	0.002705	0.0003629	9.118e-14	+	337159	risk diff	Neale-B_UKBB_EUR_2017
LVEDV	HLA-B	19	6:31344981:C:T	6:31288784:T:C	rs2524048	Multi-trait	HLA-C	6	31288784	6:31256561	6:31288784	0.148975	0.0448557	0.00807033	2.72732e-08	Miscellaneous_Conditions	Treatment with levothyroxine sodium	Neale B	UKBB	European	2017	T	C	-0.007016	0.0006682	8.766e-26	-	337159	risk diff	Neale-B_UKBB_EUR_2017
LVEDV	HLA-B	19	6:31344981:C:T	6:31288784:T:C	rs2524048	Single-trait	HLA-C	6	31288784	6:31256561	6:31288784	0.148975	0.048177	0.00823404	4.88754e-09	Miscellaneous_Conditions
LVEDV	HLA-B	19	6:31344981:C:T	6:31287764:T:C	rs2524050	Multi-trait	HLA-C	6	31287764	6:31255541	6:31287764	0.148951	0.0448111	0.00807184	2.83184e-08	Hematology	Eosinophil count	Astle W	27863252	European	2016	T	C	-0.03499	0.004983	2.177e-12	-	173480	IVNT	Astle-W_Blood-Cell-Traits_EUR_2016
LVEDV	HLA-B	19	6:31344981:C:T	6:31287764:T:C	rs2524050	Multi-trait	HLA-C	6	31287764	6:31255541	6:31287764	0.148951	0.0448111	0.00807184	2.83184e-08	Hematology	Granulocyte count	Astle W	27863252	European	2016	T	C	-0.06818	0.005019	4.832e-42	-	173480	IVNT	Astle-W_Blood-Cell-Traits_EUR_2016
LVEDV	HLA-B	19	6:31344981:C:T	6:31287764:T:C	rs2524050	Multi-trait	HLA-C	6	31287764	6:31255541	6:31287764	0.148951	0.0448111	0.00807184	2.83184e-08	Hematology	Hemoglobin concentration	Astle W	27863252	European	2016	T	C	0.02732	0.004955	3.532e-08	+	173480	IVNT	Astle-W_Blood-Cell-Traits_EUR_2016
LVEDV	HLA-B	19	6:31344981:C:T	6:31287764:T:C	rs2524050	Multi-trait	HLA-C	6	31287764	6:31255541	6:31287764	0.148951	0.0448111	0.00807184	2.83184e-08	Hematology	Lymphocyte count	Astle W	27863252	European	2016	T	C	-0.08733	0.005031	1.678e-67	-	173480	IVNT	Astle-W_Blood-Cell-Traits_EUR_2016
LVEDV	HLA-B	19	6:31344981:C:T	6:31287764:T:C	rs2524050	Multi-trait	HLA-C	6	31287764	6:31255541	6:31287764	0.148951	0.0448111	0.00807184	2.83184e-08	Hematology	Mean corpuscular volume	Astle W	27863252	European	2016	T	C	-0.02947	0.004919	2.084e-09	-	173480	IVNT	Astle-W_Blood-Cell-Traits_EUR_2016
LVEDV	HLA-B	19	6:31344981:C:T	6:31287764:T:C	rs2524050	Multi-trait	HLA-C	6	31287764	6:31255541	6:31287764	0.148951	0.0448111	0.00807184	2.83184e-08	Hematology	Mean platelet volume	Astle W	27863252	European	2016	T	C	-0.04802	0.005069	2.714e-21	-	173480	IVNT	Astle-W_Blood-Cell-Traits_EUR_2016
LVEDV	HLA-B	19	6:31344981:C:T	6:31287764:T:C	rs2524050	Multi-trait	HLA-C	6	31287764	6:31255541	6:31287764	0.148951	0.0448111	0.00807184	2.83184e-08	Hematology	Monocyte count	Astle W	27863252	European	2016	T	C	-0.06133	0.004992	1.099e-34	-	173480	IVNT	Astle-W_Blood-Cell-Traits_EUR_2016
LVEDV	HLA-B	19	6:31344981:C:T	6:31287764:T:C	rs2524050	Multi-trait	HLA-C	6	31287764	6:31255541	6:31287764	0.148951	0.0448111	0.00807184	2.83184e-08	Hematology	Myeloid white cell count	Astle W	27863252	European	2016	T	C	-0.07199	0.005032	1.985e-46	-	173480	IVNT	Astle-W_Blood-Cell-Traits_EUR_2016
LVEDV	HLA-B	19	6:31344981:C:T	6:31287764:T:C	rs2524050	Multi-trait	HLA-C	6	31287764	6:31255541	6:31287764	0.148951	0.0448111	0.00807184	2.83184e-08	Hematology	Neutrophil count	Astle W	27863252	European	2016	T	C	-0.06752	0.005005	1.753e-41	-	173480	IVNT	Astle-W_Blood-Cell-Traits_EUR_2016
LVEDV	HLA-B	19	6:31344981:C:T	6:31287764:T:C	rs2524050	Multi-trait	HLA-C	6	31287764	6:31255541	6:31287764	0.148951	0.0448111	0.00807184	2.83184e-08	Hematology	Red blood cell count	Astle W	27863252	European	2016	T	C	0.03302	0.004962	2.852e-11	+	173480	IVNT	Astle-W_Blood-Cell-Traits_EUR_2016
LVEDV	HLA-B	19	6:31344981:C:T	6:31287764:T:C	rs2524050	Multi-trait	HLA-C	6	31287764	6:31255541	6:31287764	0.148951	0.0448111	0.00807184	2.83184e-08	Hematology	Sum basophil neutrophil counts	Astle W	27863252	European	2016	T	C	-0.0675	0.005014	2.6e-41	-	173480	IVNT	Astle-W_Blood-Cell-Traits_EUR_2016
LVEDV	HLA-B	19	6:31344981:C:T	6:31287764:T:C	rs2524050	Multi-trait	HLA-C	6	31287764	6:31255541	6:31287764	0.148951	0.0448111	0.00807184	2.83184e-08	Hematology	Sum eosinophil basophil counts	Astle W	27863252	European	2016	T	C	-0.03518	0.004989	1.762e-12	-	173480	IVNT	Astle-W_Blood-Cell-Traits_EUR_2016
LVEDV	HLA-B	19	6:31344981:C:T	6:31287764:T:C	rs2524050	Multi-trait	HLA-C	6	31287764	6:31255541	6:31287764	0.148951	0.0448111	0.00807184	2.83184e-08	Hematology	Sum neutrophil eosinophil counts	Astle W	27863252	European	2016	T	C	-0.06824	0.00501	2.944e-42	-	173480	IVNT	Astle-W_Blood-Cell-Traits_EUR_2016
LVEDV	HLA-B	19	6:31344981:C:T	6:31287764:T:C	rs2524050	Multi-trait	HLA-C	6	31287764	6:31255541	6:31287764	0.148951	0.0448111	0.00807184	2.83184e-08	Hematology	White blood cell count	Astle W	27863252	European	2016	T	C	-0.09465	0.005008	1.129e-79	-	173480	IVNT	Astle-W_Blood-Cell-Traits_EUR_2016
LVEDV	HLA-B	19	6:31344981:C:T	6:31287764:T:C	rs2524050	Multi-trait	HLA-C	6	31287764	6:31255541	6:31287764	0.148951	0.0448111	0.00807184	2.83184e-08	Autoimmune Diseases	Primary sclerosing cholangitis	Ji S	27992413	European	2017	T	C	0.2897	0.049	1.642e-09	+	14890	log OR	Ji-S_PSC_EUR_2017
LVEDV	HLA-B	19	6:31344981:C:T	6:31287764:T:C	rs2524050	Multi-trait	HLA-C	6	31287764	6:31255541	6:31287764	0.148951	0.0448111	0.00807184	2.83184e-08	Miscellaneous_Conditions	Self-reported hyperthyroidism or thyrotoxicosis	Neale B	UKBB	European	2017	T	C	0.002014	0.0002947	8.346e-12	+	337159	risk diff	Neale-B_UKBB_EUR_2017
LVEDV	HLA-B	19	6:31344981:C:T	6:31287764:T:C	rs2524050	Multi-trait	HLA-C	6	31287764	6:31255541	6:31287764	0.148951	0.0448111	0.00807184	2.83184e-08	Miscellaneous_Conditions	Self-reported hypothyroidism or myxoedema	Neale B	UKBB	European	2017	T	C	-0.009713	0.000725	6.524e-41	-	337159	risk diff	Neale-B_UKBB_EUR_2017
LVEDV	HLA-B	19	6:31344981:C:T	6:31287764:T:C	rs2524050	Multi-trait	HLA-C	6	31287764	6:31255541	6:31287764	0.148951	0.0448111	0.00807184	2.83184e-08	Miscellaneous_Conditions	Self-reported malabsorption or coeliac disease	Neale B	UKBB	European	2017	T	C	0.001558	0.0002231	2.838e-12	+	337159	risk diff	Neale-B_UKBB_EUR_2017
LVEDV	HLA-B	19	6:31344981:C:T	6:31287764:T:C	rs2524050	Multi-trait	HLA-C	6	31287764	6:31255541	6:31287764	0.148951	0.0448111	0.00807184	2.83184e-08	Miscellaneous_Conditions	Self-reported psoriasis	Neale B	UKBB	European	2017	T	C	0.00271	0.0003629	8.191e-14	+	337159	risk diff	Neale-B_UKBB_EUR_2017
LVEDV	HLA-B	19	6:31344981:C:T	6:31287764:T:C	rs2524050	Multi-trait	HLA-C	6	31287764	6:31255541	6:31287764	0.148951	0.0448111	0.00807184	2.83184e-08	Miscellaneous_Conditions	Treatment with levothyroxine sodium	Neale B	UKBB	European	2017	T	C	-0.007017	0.0006682	8.618e-26	-	337159	risk diff	Neale-B_UKBB_EUR_2017
LVEDV	HLA-B	19	6:31344981:C:T	6:31287764:T:C	rs2524050	Single-trait	HLA-C	6	31287764	6:31255541	6:31287764	0.148951	0.0481257	0.00823558	5.10752e-09	Miscellaneous_Conditions
LVEDV	HLA-B	19	6:31344981:C:T	6:31287723:A:G	rs2524051	Multi-trait	HLA-C	6	31287723	6:31255500	6:31287723	0.148978	0.0467603	0.00819203	1.14294e-08	Hematology	Eosinophil count	Astle W	27863252	European	2016	G	A	0.03503	0.004981	2.045e-12	+	173480	IVNT	Astle-W_Blood-Cell-Traits_EUR_2016
LVEDV	HLA-B	19	6:31344981:C:T	6:31287723:A:G	rs2524051	Multi-trait	HLA-C	6	31287723	6:31255500	6:31287723	0.148978	0.0467603	0.00819203	1.14294e-08	Hematology	Granulocyte count	Astle W	27863252	European	2016	G	A	0.06818	0.005017	4.621e-42	+	173480	IVNT	Astle-W_Blood-Cell-Traits_EUR_2016
LVEDV	HLA-B	19	6:31344981:C:T	6:31287723:A:G	rs2524051	Multi-trait	HLA-C	6	31287723	6:31255500	6:31287723	0.148978	0.0467603	0.00819203	1.14294e-08	Hematology	Hemoglobin concentration	Astle W	27863252	European	2016	G	A	-0.0274	0.004954	3.164e-08	-	173480	IVNT	Astle-W_Blood-Cell-Traits_EUR_2016
LVEDV	HLA-B	19	6:31344981:C:T	6:31287723:A:G	rs2524051	Multi-trait	HLA-C	6	31287723	6:31255500	6:31287723	0.148978	0.0467603	0.00819203	1.14294e-08	Hematology	Lymphocyte count	Astle W	27863252	European	2016	G	A	0.0873	0.005029	1.699e-67	+	173480	IVNT	Astle-W_Blood-Cell-Traits_EUR_2016
LVEDV	HLA-B	19	6:31344981:C:T	6:31287723:A:G	rs2524051	Multi-trait	HLA-C	6	31287723	6:31255500	6:31287723	0.148978	0.0467603	0.00819203	1.14294e-08	Hematology	Mean corpuscular volume	Astle W	27863252	European	2016	G	A	0.02947	0.004918	2.071e-09	+	173480	IVNT	Astle-W_Blood-Cell-Traits_EUR_2016
LVEDV	HLA-B	19	6:31344981:C:T	6:31287723:A:G	rs2524051	Multi-trait	HLA-C	6	31287723	6:31255500	6:31287723	0.148978	0.0467603	0.00819203	1.14294e-08	Hematology	Mean platelet volume	Astle W	27863252	European	2016	G	A	0.04775	0.005067	4.358e-21	+	173480	IVNT	Astle-W_Blood-Cell-Traits_EUR_2016
LVEDV	HLA-B	19	6:31344981:C:T	6:31287723:A:G	rs2524051	Multi-trait	HLA-C	6	31287723	6:31255500	6:31287723	0.148978	0.0467603	0.00819203	1.14294e-08	Hematology	Monocyte count	Astle W	27863252	European	2016	G	A	0.06131	0.004991	1.093e-34	+	173480	IVNT	Astle-W_Blood-Cell-Traits_EUR_2016
LVEDV	HLA-B	19	6:31344981:C:T	6:31287723:A:G	rs2524051	Multi-trait	HLA-C	6	31287723	6:31255500	6:31287723	0.148978	0.0467603	0.00819203	1.14294e-08	Hematology	Myeloid white cell count	Astle W	27863252	European	2016	G	A	0.07197	0.00503	1.955e-46	+	173480	IVNT	Astle-W_Blood-Cell-Traits_EUR_2016
LVEDV	HLA-B	19	6:31344981:C:T	6:31287723:A:G	rs2524051	Multi-trait	HLA-C	6	31287723	6:31255500	6:31287723	0.148978	0.0467603	0.00819203	1.14294e-08	Hematology	Neutrophil count	Astle W	27863252	European	2016	G	A	0.0675	0.005003	1.763e-41	+	173480	IVNT	Astle-W_Blood-Cell-Traits_EUR_2016
LVEDV	HLA-B	19	6:31344981:C:T	6:31287723:A:G	rs2524051	Multi-trait	HLA-C	6	31287723	6:31255500	6:31287723	0.148978	0.0467603	0.00819203	1.14294e-08	Hematology	Red blood cell count	Astle W	27863252	European	2016	G	A	-0.03311	0.004961	2.481e-11	-	173480	IVNT	Astle-W_Blood-Cell-Traits_EUR_2016
LVEDV	HLA-B	19	6:31344981:C:T	6:31287723:A:G	rs2524051	Multi-trait	HLA-C	6	31287723	6:31255500	6:31287723	0.148978	0.0467603	0.00819203	1.14294e-08	Hematology	Sum basophil neutrophil counts	Astle W	27863252	European	2016	G	A	0.06748	0.005013	2.575e-41	+	173480	IVNT	Astle-W_Blood-Cell-Traits_EUR_2016
LVEDV	HLA-B	19	6:31344981:C:T	6:31287723:A:G	rs2524051	Multi-trait	HLA-C	6	31287723	6:31255500	6:31287723	0.148978	0.0467603	0.00819203	1.14294e-08	Hematology	Sum eosinophil basophil counts	Astle W	27863252	European	2016	G	A	0.03525	0.004987	1.574e-12	+	173480	IVNT	Astle-W_Blood-Cell-Traits_EUR_2016
LVEDV	HLA-B	19	6:31344981:C:T	6:31287723:A:G	rs2524051	Multi-trait	HLA-C	6	31287723	6:31255500	6:31287723	0.148978	0.0467603	0.00819203	1.14294e-08	Hematology	Sum neutrophil eosinophil counts	Astle W	27863252	European	2016	G	A	0.06823	0.005008	2.862e-42	+	173480	IVNT	Astle-W_Blood-Cell-Traits_EUR_2016
LVEDV	HLA-B	19	6:31344981:C:T	6:31287723:A:G	rs2524051	Multi-trait	HLA-C	6	31287723	6:31255500	6:31287723	0.148978	0.0467603	0.00819203	1.14294e-08	Hematology	White blood cell count	Astle W	27863252	European	2016	G	A	0.09463	0.005006	1.092e-79	+	173480	IVNT	Astle-W_Blood-Cell-Traits_EUR_2016
LVEDV	HLA-B	19	6:31344981:C:T	6:31287723:A:G	rs2524051	Multi-trait	HLA-C	6	31287723	6:31255500	6:31287723	0.148978	0.0467603	0.00819203	1.14294e-08	Hematology	Red blood cell count RBC	van der Harst P	23222517	Mixed	2012	G	A	NA	NA	4.29e-08	NA	71861	-	GRASP
LVEDV	HLA-B	19	6:31344981:C:T	6:31287723:A:G	rs2524051	Multi-trait	HLA-C	6	31287723	6:31255500	6:31287723	0.148978	0.0467603	0.00819203	1.14294e-08	Miscellaneous_Conditions	Crohns disease	IBDGC	23128233	European	2012	G	A	NA	NA	5e-08	NA	14342	log OR	IBDGC_Chrons-Disease_EUR_2012
LVEDV	HLA-B	19	6:31344981:C:T	6:31287723:A:G	rs2524051	Multi-trait	HLA-C	6	31287723	6:31255500	6:31287723	0.148978	0.0467603	0.00819203	1.14294e-08	Autoimmune Diseases	Primary sclerosing cholangitis	Ji S	27992413	European	2017	G	A	-0.2904	0.049	1.564e-09	-	14890	log OR	Ji-S_PSC_EUR_2017
LVEDV	HLA-B	19	6:31344981:C:T	6:31287723:A:G	rs2524051	Multi-trait	HLA-C	6	31287723	6:31255500	6:31287723	0.148978	0.0467603	0.00819203	1.14294e-08	Miscellaneous_Conditions	Self-reported hyperthyroidism or thyrotoxicosis	Neale B	UKBB	European	2017	G	A	-0.002018	0.0002947	7.617e-12	-	337159	risk diff	Neale-B_UKBB_EUR_2017
LVEDV	HLA-B	19	6:31344981:C:T	6:31287723:A:G	rs2524051	Multi-trait	HLA-C	6	31287723	6:31255500	6:31287723	0.148978	0.0467603	0.00819203	1.14294e-08	Miscellaneous_Conditions	Self-reported hypothyroidism or myxoedema	Neale B	UKBB	European	2017	G	A	0.009715	0.0007251	6.382e-41	+	337159	risk diff	Neale-B_UKBB_EUR_2017
LVEDV	HLA-B	19	6:31344981:C:T	6:31287723:A:G	rs2524051	Multi-trait	HLA-C	6	31287723	6:31255500	6:31287723	0.148978	0.0467603	0.00819203	1.14294e-08	Miscellaneous_Conditions	Self-reported malabsorption or coeliac disease	Neale B	UKBB	European	2017	G	A	-0.001566	0.0002231	2.217e-12	-	337159	risk diff	Neale-B_UKBB_EUR_2017
LVEDV	HLA-B	19	6:31344981:C:T	6:31287723:A:G	rs2524051	Multi-trait	HLA-C	6	31287723	6:31255500	6:31287723	0.148978	0.0467603	0.00819203	1.14294e-08	Miscellaneous_Conditions	Self-reported psoriasis	Neale B	UKBB	European	2017	G	A	-0.002703	0.000363	9.551e-14	-	337159	risk diff	Neale-B_UKBB_EUR_2017
LVEDV	HLA-B	19	6:31344981:C:T	6:31287723:A:G	rs2524051	Multi-trait	HLA-C	6	31287723	6:31255500	6:31287723	0.148978	0.0467603	0.00819203	1.14294e-08	Miscellaneous_Conditions	Treatment with levothyroxine sodium	Neale B	UKBB	European	2017	G	A	0.007023	0.0006683	7.995e-26	+	337159	risk diff	Neale-B_UKBB_EUR_2017
LVEDV	HLA-B	19	6:31344981:C:T	6:31287723:A:G	rs2524051	Single-trait	HLA-C	6	31287723	6:31255500	6:31287723	0.148978	0.0483019	0.00823403	4.46087e-09	Miscellaneous_Conditions
LVEDV	HLA-B	19	6:31344981:C:T	6:31284460:A:C	rs2524055	Multi-trait	HLA-C	6	31284460	6:31252237	6:31284460	0.148717	0.0467503	0.00819818	1.18046e-08	Hematology	Eosinophil count	Astle W	27863252	European	2016	C	A	0.03523	0.004993	1.703e-12	+	173480	IVNT	Astle-W_Blood-Cell-Traits_EUR_2016
LVEDV	HLA-B	19	6:31344981:C:T	6:31284460:A:C	rs2524055	Multi-trait	HLA-C	6	31284460	6:31252237	6:31284460	0.148717	0.0467503	0.00819818	1.18046e-08	Hematology	Granulocyte count	Astle W	27863252	European	2016	C	A	0.06844	0.005028	3.452e-42	+	173480	IVNT	Astle-W_Blood-Cell-Traits_EUR_2016
LVEDV	HLA-B	19	6:31344981:C:T	6:31284460:A:C	rs2524055	Multi-trait	HLA-C	6	31284460	6:31252237	6:31284460	0.148717	0.0467503	0.00819818	1.18046e-08	Hematology	Hemoglobin concentration	Astle W	27863252	European	2016	C	A	-0.0271	0.004965	4.828e-08	-	173480	IVNT	Astle-W_Blood-Cell-Traits_EUR_2016
LVEDV	HLA-B	19	6:31344981:C:T	6:31284460:A:C	rs2524055	Multi-trait	HLA-C	6	31284460	6:31252237	6:31284460	0.148717	0.0467503	0.00819818	1.18046e-08	Hematology	Lymphocyte count	Astle W	27863252	European	2016	C	A	0.08749	0.00504	1.728e-67	+	173480	IVNT	Astle-W_Blood-Cell-Traits_EUR_2016
LVEDV	HLA-B	19	6:31344981:C:T	6:31284460:A:C	rs2524055	Multi-trait	HLA-C	6	31284460	6:31252237	6:31284460	0.148717	0.0467503	0.00819818	1.18046e-08	Hematology	Mean corpuscular volume	Astle W	27863252	European	2016	C	A	0.02956	0.004929	1.996e-09	+	173480	IVNT	Astle-W_Blood-Cell-Traits_EUR_2016
LVEDV	HLA-B	19	6:31344981:C:T	6:31284460:A:C	rs2524055	Multi-trait	HLA-C	6	31284460	6:31252237	6:31284460	0.148717	0.0467503	0.00819818	1.18046e-08	Hematology	Mean platelet volume	Astle W	27863252	European	2016	C	A	0.04833	0.005079	1.779e-21	+	173480	IVNT	Astle-W_Blood-Cell-Traits_EUR_2016
LVEDV	HLA-B	19	6:31344981:C:T	6:31284460:A:C	rs2524055	Multi-trait	HLA-C	6	31284460	6:31252237	6:31284460	0.148717	0.0467503	0.00819818	1.18046e-08	Hematology	Monocyte count	Astle W	27863252	European	2016	C	A	0.06125	0.005002	1.791e-34	+	173480	IVNT	Astle-W_Blood-Cell-Traits_EUR_2016
LVEDV	HLA-B	19	6:31344981:C:T	6:31284460:A:C	rs2524055	Multi-trait	HLA-C	6	31284460	6:31252237	6:31284460	0.148717	0.0467503	0.00819818	1.18046e-08	Hematology	Myeloid white cell count	Astle W	27863252	European	2016	C	A	0.07223	0.005041	1.476e-46	+	173480	IVNT	Astle-W_Blood-Cell-Traits_EUR_2016
LVEDV	HLA-B	19	6:31344981:C:T	6:31284460:A:C	rs2524055	Multi-trait	HLA-C	6	31284460	6:31252237	6:31284460	0.148717	0.0467503	0.00819818	1.18046e-08	Hematology	Neutrophil count	Astle W	27863252	European	2016	C	A	0.06772	0.005014	1.452e-41	+	173480	IVNT	Astle-W_Blood-Cell-Traits_EUR_2016
LVEDV	HLA-B	19	6:31344981:C:T	6:31284460:A:C	rs2524055	Multi-trait	HLA-C	6	31284460	6:31252237	6:31284460	0.148717	0.0467503	0.00819818	1.18046e-08	Hematology	Red blood cell count	Astle W	27863252	European	2016	C	A	-0.03283	0.004972	4.032e-11	-	173480	IVNT	Astle-W_Blood-Cell-Traits_EUR_2016
LVEDV	HLA-B	19	6:31344981:C:T	6:31284460:A:C	rs2524055	Multi-trait	HLA-C	6	31284460	6:31252237	6:31284460	0.148717	0.0467503	0.00819818	1.18046e-08	Hematology	Sum basophil neutrophil counts	Astle W	27863252	European	2016	C	A	0.0677	0.005024	2.143e-41	+	173480	IVNT	Astle-W_Blood-Cell-Traits_EUR_2016
LVEDV	HLA-B	19	6:31344981:C:T	6:31284460:A:C	rs2524055	Multi-trait	HLA-C	6	31284460	6:31252237	6:31284460	0.148717	0.0467503	0.00819818	1.18046e-08	Hematology	Sum eosinophil basophil counts	Astle W	27863252	European	2016	C	A	0.03555	0.004999	1.137e-12	+	173480	IVNT	Astle-W_Blood-Cell-Traits_EUR_2016
LVEDV	HLA-B	19	6:31344981:C:T	6:31284460:A:C	rs2524055	Multi-trait	HLA-C	6	31284460	6:31252237	6:31284460	0.148717	0.0467503	0.00819818	1.18046e-08	Hematology	Sum neutrophil eosinophil counts	Astle W	27863252	European	2016	C	A	0.06849	0.005019	2.178e-42	+	173480	IVNT	Astle-W_Blood-Cell-Traits_EUR_2016
LVEDV	HLA-B	19	6:31344981:C:T	6:31284460:A:C	rs2524055	Multi-trait	HLA-C	6	31284460	6:31252237	6:31284460	0.148717	0.0467503	0.00819818	1.18046e-08	Hematology	White blood cell count	Astle W	27863252	European	2016	C	A	0.09481	0.005018	1.234e-79	+	173480	IVNT	Astle-W_Blood-Cell-Traits_EUR_2016
LVEDV	HLA-B	19	6:31344981:C:T	6:31284460:A:C	rs2524055	Multi-trait	HLA-C	6	31284460	6:31252237	6:31284460	0.148717	0.0467503	0.00819818	1.18046e-08	Autoimmune Diseases	Primary sclerosing cholangitis	Ji S	27992413	European	2017	C	A	-0.3023	0.049	3.094e-10	-	14890	log OR	Ji-S_PSC_EUR_2017
LVEDV	HLA-B	19	6:31344981:C:T	6:31284460:A:C	rs2524055	Multi-trait	HLA-C	6	31284460	6:31252237	6:31284460	0.148717	0.0467503	0.00819818	1.18046e-08	Miscellaneous_Conditions	Self-reported hyperthyroidism or thyrotoxicosis	Neale B	UKBB	European	2017	C	A	-0.002011	0.0002951	9.533e-12	-	337159	risk diff	Neale-B_UKBB_EUR_2017
LVEDV	HLA-B	19	6:31344981:C:T	6:31284460:A:C	rs2524055	Multi-trait	HLA-C	6	31284460	6:31252237	6:31284460	0.148717	0.0467503	0.00819818	1.18046e-08	Miscellaneous_Conditions	Self-reported hypothyroidism or myxoedema	Neale B	UKBB	European	2017	C	A	0.009737	0.000726	5.274e-41	+	337159	risk diff	Neale-B_UKBB_EUR_2017
LVEDV	HLA-B	19	6:31344981:C:T	6:31284460:A:C	rs2524055	Multi-trait	HLA-C	6	31284460	6:31252237	6:31284460	0.148717	0.0467503	0.00819818	1.18046e-08	Miscellaneous_Conditions	Self-reported malabsorption or coeliac disease	Neale B	UKBB	European	2017	C	A	-0.001565	0.0002234	2.469e-12	-	337159	risk diff	Neale-B_UKBB_EUR_2017
LVEDV	HLA-B	19	6:31344981:C:T	6:31284460:A:C	rs2524055	Multi-trait	HLA-C	6	31284460	6:31252237	6:31284460	0.148717	0.0467503	0.00819818	1.18046e-08	Miscellaneous_Conditions	Self-reported psoriasis	Neale B	UKBB	European	2017	C	A	-0.002707	0.0003634	9.396e-14	-	337159	risk diff	Neale-B_UKBB_EUR_2017
LVEDV	HLA-B	19	6:31344981:C:T	6:31284460:A:C	rs2524055	Multi-trait	HLA-C	6	31284460	6:31252237	6:31284460	0.148717	0.0467503	0.00819818	1.18046e-08	Miscellaneous_Conditions	Treatment with levothyroxine sodium	Neale B	UKBB	European	2017	C	A	0.007033	0.0006691	7.778e-26	+	337159	risk diff	Neale-B_UKBB_EUR_2017
LVEDV	HLA-B	19	6:31344981:C:T	6:31284460:A:C	rs2524055	Single-trait	HLA-C	6	31284460	6:31252237	6:31284460	0.148717	0.0482635	0.00824021	4.71097e-09	Miscellaneous_Conditions
LVEDV	HLA-B	19	6:31344981:C:T	6:31284439:A:C	rs2524056	Multi-trait	HLA-C	6	31284439	6:31252216	6:31284439	0.148975	0.0448561	0.00807032	2.72636e-08	Hematology	Eosinophil count	Astle W	27863252	European	2016	C	A	0.03531	0.00499	1.488e-12	+	173480	IVNT	Astle-W_Blood-Cell-Traits_EUR_2016
LVEDV	HLA-B	19	6:31344981:C:T	6:31284439:A:C	rs2524056	Multi-trait	HLA-C	6	31284439	6:31252216	6:31284439	0.148975	0.0448561	0.00807032	2.72636e-08	Hematology	Granulocyte count	Astle W	27863252	European	2016	C	A	0.06847	0.005026	2.943e-42	+	173480	IVNT	Astle-W_Blood-Cell-Traits_EUR_2016
LVEDV	HLA-B	19	6:31344981:C:T	6:31284439:A:C	rs2524056	Multi-trait	HLA-C	6	31284439	6:31252216	6:31284439	0.148975	0.0448561	0.00807032	2.72636e-08	Hematology	Hemoglobin concentration	Astle W	27863252	European	2016	C	A	-0.02724	0.004963	4.035e-08	-	173480	IVNT	Astle-W_Blood-Cell-Traits_EUR_2016
LVEDV	HLA-B	19	6:31344981:C:T	6:31284439:A:C	rs2524056	Multi-trait	HLA-C	6	31284439	6:31252216	6:31284439	0.148975	0.0448561	0.00807032	2.72636e-08	Hematology	Lymphocyte count	Astle W	27863252	European	2016	C	A	0.08764	0.005038	9.043e-68	+	173480	IVNT	Astle-W_Blood-Cell-Traits_EUR_2016
LVEDV	HLA-B	19	6:31344981:C:T	6:31284439:A:C	rs2524056	Multi-trait	HLA-C	6	31284439	6:31252216	6:31284439	0.148975	0.0448561	0.00807032	2.72636e-08	Hematology	Mean corpuscular volume	Astle W	27863252	European	2016	C	A	0.02958	0.004927	1.914e-09	+	173480	IVNT	Astle-W_Blood-Cell-Traits_EUR_2016
LVEDV	HLA-B	19	6:31344981:C:T	6:31284439:A:C	rs2524056	Multi-trait	HLA-C	6	31284439	6:31252216	6:31284439	0.148975	0.0448561	0.00807032	2.72636e-08	Hematology	Mean platelet volume	Astle W	27863252	European	2016	C	A	0.04792	0.005076	3.744e-21	+	173480	IVNT	Astle-W_Blood-Cell-Traits_EUR_2016
LVEDV	HLA-B	19	6:31344981:C:T	6:31284439:A:C	rs2524056	Multi-trait	HLA-C	6	31284439	6:31252216	6:31284439	0.148975	0.0448561	0.00807032	2.72636e-08	Hematology	Monocyte count	Astle W	27863252	European	2016	C	A	0.06162	0.005	6.708e-35	+	173480	IVNT	Astle-W_Blood-Cell-Traits_EUR_2016
LVEDV	HLA-B	19	6:31344981:C:T	6:31284439:A:C	rs2524056	Multi-trait	HLA-C	6	31284439	6:31252216	6:31284439	0.148975	0.0448561	0.00807032	2.72636e-08	Hematology	Myeloid white cell count	Astle W	27863252	European	2016	C	A	0.07231	0.005039	1.083e-46	+	173480	IVNT	Astle-W_Blood-Cell-Traits_EUR_2016
LVEDV	HLA-B	19	6:31344981:C:T	6:31284439:A:C	rs2524056	Multi-trait	HLA-C	6	31284439	6:31252216	6:31284439	0.148975	0.0448561	0.00807032	2.72636e-08	Hematology	Neutrophil count	Astle W	27863252	European	2016	C	A	0.06776	0.005012	1.222e-41	+	173480	IVNT	Astle-W_Blood-Cell-Traits_EUR_2016
LVEDV	HLA-B	19	6:31344981:C:T	6:31284439:A:C	rs2524056	Multi-trait	HLA-C	6	31284439	6:31252216	6:31284439	0.148975	0.0448561	0.00807032	2.72636e-08	Hematology	Red blood cell count	Astle W	27863252	European	2016	C	A	-0.03304	0.00497	2.958e-11	-	173480	IVNT	Astle-W_Blood-Cell-Traits_EUR_2016
LVEDV	HLA-B	19	6:31344981:C:T	6:31284439:A:C	rs2524056	Multi-trait	HLA-C	6	31284439	6:31252216	6:31284439	0.148975	0.0448561	0.00807032	2.72636e-08	Hematology	Sum basophil neutrophil counts	Astle W	27863252	European	2016	C	A	0.06774	0.005022	1.816e-41	+	173480	IVNT	Astle-W_Blood-Cell-Traits_EUR_2016
LVEDV	HLA-B	19	6:31344981:C:T	6:31284439:A:C	rs2524056	Multi-trait	HLA-C	6	31284439	6:31252216	6:31284439	0.148975	0.0448561	0.00807032	2.72636e-08	Hematology	Sum eosinophil basophil counts	Astle W	27863252	European	2016	C	A	0.03552	0.004996	1.171e-12	+	173480	IVNT	Astle-W_Blood-Cell-Traits_EUR_2016
LVEDV	HLA-B	19	6:31344981:C:T	6:31284439:A:C	rs2524056	Multi-trait	HLA-C	6	31284439	6:31252216	6:31284439	0.148975	0.0448561	0.00807032	2.72636e-08	Hematology	Sum neutrophil eosinophil counts	Astle W	27863252	European	2016	C	A	0.06853	0.005017	1.81e-42	+	173480	IVNT	Astle-W_Blood-Cell-Traits_EUR_2016
LVEDV	HLA-B	19	6:31344981:C:T	6:31284439:A:C	rs2524056	Multi-trait	HLA-C	6	31284439	6:31252216	6:31284439	0.148975	0.0448561	0.00807032	2.72636e-08	Hematology	White blood cell count	Astle W	27863252	European	2016	C	A	0.09499	0.005015	5.252e-80	+	173480	IVNT	Astle-W_Blood-Cell-Traits_EUR_2016
LVEDV	HLA-B	19	6:31344981:C:T	6:31284439:A:C	rs2524056	Multi-trait	HLA-C	6	31284439	6:31252216	6:31284439	0.148975	0.0448561	0.00807032	2.72636e-08	Autoimmune Diseases	Primary sclerosing cholangitis	Ji S	27992413	European	2017	C	A	-0.2912	0.049	1.433e-09	-	14890	log OR	Ji-S_PSC_EUR_2017
LVEDV	HLA-B	19	6:31344981:C:T	6:31284439:A:C	rs2524056	Multi-trait	HLA-C	6	31284439	6:31252216	6:31284439	0.148975	0.0448561	0.00807032	2.72636e-08	Miscellaneous_Conditions	Self-reported hyperthyroidism or thyrotoxicosis	Neale B	UKBB	European	2017	C	A	-0.002014	0.0002947	8.306e-12	-	337159	risk diff	Neale-B_UKBB_EUR_2017
LVEDV	HLA-B	19	6:31344981:C:T	6:31284439:A:C	rs2524056	Multi-trait	HLA-C	6	31284439	6:31252216	6:31284439	0.148975	0.0448561	0.00807032	2.72636e-08	Miscellaneous_Conditions	Self-reported hypothyroidism or myxoedema	Neale B	UKBB	European	2017	C	A	0.009711	0.000725	6.712e-41	+	337159	risk diff	Neale-B_UKBB_EUR_2017
LVEDV	HLA-B	19	6:31344981:C:T	6:31284439:A:C	rs2524056	Multi-trait	HLA-C	6	31284439	6:31252216	6:31284439	0.148975	0.0448561	0.00807032	2.72636e-08	Miscellaneous_Conditions	Self-reported malabsorption or coeliac disease	Neale B	UKBB	European	2017	C	A	-0.001564	0.0002231	2.37e-12	-	337159	risk diff	Neale-B_UKBB_EUR_2017
LVEDV	HLA-B	19	6:31344981:C:T	6:31284439:A:C	rs2524056	Multi-trait	HLA-C	6	31284439	6:31252216	6:31284439	0.148975	0.0448561	0.00807032	2.72636e-08	Miscellaneous_Conditions	Self-reported psoriasis	Neale B	UKBB	European	2017	C	A	-0.00271	0.0003629	8.186e-14	-	337159	risk diff	Neale-B_UKBB_EUR_2017
LVEDV	HLA-B	19	6:31344981:C:T	6:31284439:A:C	rs2524056	Multi-trait	HLA-C	6	31284439	6:31252216	6:31284439	0.148975	0.0448561	0.00807032	2.72636e-08	Miscellaneous_Conditions	Treatment with levothyroxine sodium	Neale B	UKBB	European	2017	C	A	0.007016	0.0006682	8.786e-26	+	337159	risk diff	Neale-B_UKBB_EUR_2017
LVEDV	HLA-B	19	6:31344981:C:T	6:31284439:A:C	rs2524056	Single-trait	HLA-C	6	31284439	6:31252216	6:31284439	0.148975	0.0481778	0.00823403	4.88461e-09	Miscellaneous_Conditions
LVEDV	HLA-B	19	6:31344981:C:T	6:31284118:A:G	rs2524057	Multi-trait	HLA-C	6	31284118	6:31251895	6:31284118	0.184709	0.0404507	0.00752415	7.61103e-08	Hematology	Eosinophil count	Astle W	27863252	European	2016	G	A	0.03641	0.004568	1.565e-15	+	173480	IVNT	Astle-W_Blood-Cell-Traits_EUR_2016
LVEDV	HLA-B	19	6:31344981:C:T	6:31284118:A:G	rs2524057	Multi-trait	HLA-C	6	31284118	6:31251895	6:31284118	0.184709	0.0404507	0.00752415	7.61103e-08	Hematology	Granulocyte count	Astle W	27863252	European	2016	G	A	0.05752	0.0046	7.086e-36	+	173480	IVNT	Astle-W_Blood-Cell-Traits_EUR_2016
LVEDV	HLA-B	19	6:31344981:C:T	6:31284118:A:G	rs2524057	Multi-trait	HLA-C	6	31284118	6:31251895	6:31284118	0.184709	0.0404507	0.00752415	7.61103e-08	Hematology	Lymphocyte count	Astle W	27863252	European	2016	G	A	0.07114	0.004611	1.085e-53	+	173480	IVNT	Astle-W_Blood-Cell-Traits_EUR_2016
LVEDV	HLA-B	19	6:31344981:C:T	6:31284118:A:G	rs2524057	Multi-trait	HLA-C	6	31284118	6:31251895	6:31284118	0.184709	0.0404507	0.00752415	7.61103e-08	Hematology	Mean platelet volume	Astle W	27863252	European	2016	G	A	0.04285	0.004644	2.814e-20	+	173480	IVNT	Astle-W_Blood-Cell-Traits_EUR_2016
LVEDV	HLA-B	19	6:31344981:C:T	6:31284118:A:G	rs2524057	Multi-trait	HLA-C	6	31284118	6:31251895	6:31284118	0.184709	0.0404507	0.00752415	7.61103e-08	Hematology	Monocyte count	Astle W	27863252	European	2016	G	A	0.0519	0.004576	7.956e-30	+	173480	IVNT	Astle-W_Blood-Cell-Traits_EUR_2016
LVEDV	HLA-B	19	6:31344981:C:T	6:31284118:A:G	rs2524057	Multi-trait	HLA-C	6	31284118	6:31251895	6:31284118	0.184709	0.0404507	0.00752415	7.61103e-08	Hematology	Myeloid white cell count	Astle W	27863252	European	2016	G	A	0.06079	0.004611	1.1e-39	+	173480	IVNT	Astle-W_Blood-Cell-Traits_EUR_2016
LVEDV	HLA-B	19	6:31344981:C:T	6:31284118:A:G	rs2524057	Multi-trait	HLA-C	6	31284118	6:31251895	6:31284118	0.184709	0.0404507	0.00752415	7.61103e-08	Hematology	Neutrophil count	Astle W	27863252	European	2016	G	A	0.0566	0.004587	5.717e-35	+	173480	IVNT	Astle-W_Blood-Cell-Traits_EUR_2016
LVEDV	HLA-B	19	6:31344981:C:T	6:31284118:A:G	rs2524057	Multi-trait	HLA-C	6	31284118	6:31251895	6:31284118	0.184709	0.0404507	0.00752415	7.61103e-08	Hematology	Sum basophil neutrophil counts	Astle W	27863252	European	2016	G	A	0.05658	0.004596	8.008e-35	+	173480	IVNT	Astle-W_Blood-Cell-Traits_EUR_2016
LVEDV	HLA-B	19	6:31344981:C:T	6:31284118:A:G	rs2524057	Multi-trait	HLA-C	6	31284118	6:31251895	6:31284118	0.184709	0.0404507	0.00752415	7.61103e-08	Hematology	Sum eosinophil basophil counts	Astle W	27863252	European	2016	G	A	0.03582	0.004573	4.789e-15	+	173480	IVNT	Astle-W_Blood-Cell-Traits_EUR_2016
LVEDV	HLA-B	19	6:31344981:C:T	6:31284118:A:G	rs2524057	Multi-trait	HLA-C	6	31284118	6:31251895	6:31284118	0.184709	0.0404507	0.00752415	7.61103e-08	Hematology	Sum neutrophil eosinophil counts	Astle W	27863252	European	2016	G	A	0.05757	0.004592	4.695e-36	+	173480	IVNT	Astle-W_Blood-Cell-Traits_EUR_2016
LVEDV	HLA-B	19	6:31344981:C:T	6:31284118:A:G	rs2524057	Multi-trait	HLA-C	6	31284118	6:31251895	6:31284118	0.184709	0.0404507	0.00752415	7.61103e-08	Hematology	White blood cell count	Astle W	27863252	European	2016	G	A	0.07923	0.004591	9.575e-67	+	173480	IVNT	Astle-W_Blood-Cell-Traits_EUR_2016
LVEDV	HLA-B	19	6:31344981:C:T	6:31284118:A:G	rs2524057	Multi-trait	HLA-C	6	31284118	6:31251895	6:31284118	0.184709	0.0404507	0.00752415	7.61103e-08	Miscellaneous_Conditions	Crohns disease	IBDGC	23128233	European	2012	G	A	NA	NA	3.7e-08	NA	14342	log OR	IBDGC_Chrons-Disease_EUR_2012
LVEDV	HLA-B	19	6:31344981:C:T	6:31284118:A:G	rs2524057	Multi-trait	HLA-C	6	31284118	6:31251895	6:31284118	0.184709	0.0404507	0.00752415	7.61103e-08	Autoimmune Diseases	Primary sclerosing cholangitis	Ji S	27992413	European	2017	G	A	-0.2874	0.043	9.73e-12	-	14890	log OR	Ji-S_PSC_EUR_2017
LVEDV	HLA-B	19	6:31344981:C:T	6:31284118:A:G	rs2524057	Multi-trait	HLA-C	6	31284118	6:31251895	6:31284118	0.184709	0.0404507	0.00752415	7.61103e-08	Miscellaneous_Conditions	Self-reported hyperthyroidism or thyrotoxicosis	Neale B	UKBB	European	2017	G	A	-0.001935	0.0002702	8.045e-13	-	337159	risk diff	Neale-B_UKBB_EUR_2017
LVEDV	HLA-B	19	6:31344981:C:T	6:31284118:A:G	rs2524057	Multi-trait	HLA-C	6	31284118	6:31251895	6:31284118	0.184709	0.0404507	0.00752415	7.61103e-08	Miscellaneous_Conditions	Self-reported hypothyroidism or myxoedema	Neale B	UKBB	European	2017	G	A	0.008197	0.0006647	6.182e-35	+	337159	risk diff	Neale-B_UKBB_EUR_2017
LVEDV	HLA-B	19	6:31344981:C:T	6:31284118:A:G	rs2524057	Multi-trait	HLA-C	6	31284118	6:31251895	6:31284118	0.184709	0.0404507	0.00752415	7.61103e-08	Miscellaneous_Conditions	Self-reported malabsorption or coeliac disease	Neale B	UKBB	European	2017	G	A	-0.001839	0.0002045	2.421e-19	-	337159	risk diff	Neale-B_UKBB_EUR_2017
LVEDV	HLA-B	19	6:31344981:C:T	6:31284118:A:G	rs2524057	Multi-trait	HLA-C	6	31284118	6:31251895	6:31284118	0.184709	0.0404507	0.00752415	7.61103e-08	Miscellaneous_Conditions	Self-reported psoriasis	Neale B	UKBB	European	2017	G	A	-0.002957	0.0003327	6.367e-19	-	337159	risk diff	Neale-B_UKBB_EUR_2017
LVEDV	HLA-B	19	6:31344981:C:T	6:31284118:A:G	rs2524057	Multi-trait	HLA-C	6	31284118	6:31251895	6:31284118	0.184709	0.0404507	0.00752415	7.61103e-08	Miscellaneous_Conditions	Treatment with levothyroxine sodium	Neale B	UKBB	European	2017	G	A	0.005872	0.0006126	9.338e-22	+	337159	risk diff	Neale-B_UKBB_EUR_2017
LVEDV	HLA-B	19	6:31344981:C:T	6:31284118:A:G	rs2524057	Multi-trait	HLA-C	6	31284118	6:31251895	6:31284118	0.184709	0.0404507	0.00752415	7.61103e-08	Autoimmune Diseases	Rheumatoid arthritis	Okada Y	24390342	Mixed	2014	G	A	0.09431	0.01683	1e-08	+	80799	log OR	Okada-Y_RA_Mixed_2014
LVEDV	HLA-B	19	6:31344981:C:T	6:31284118:A:G	rs2524057	Single-trait	HLA-C	6	31284118	6:31251895	6:31284118	0.184709	0.0417789	0.00756275	3.30796e-08	Miscellaneous_Conditions
LVEDV	HLA-B	19	6:31344981:C:T	6:31281008:G:A	rs2524061	Multi-trait	HLA-C	6	31281008	6:31248785	6:31281008	0.149242	0.0446276	0.00806356	3.12143e-08	Hematology	Eosinophil count	Astle W	27863252	European	2016	G	A	-0.03462	0.004981	3.641e-12	-	173480	IVNT	Astle-W_Blood-Cell-Traits_EUR_2016
LVEDV	HLA-B	19	6:31344981:C:T	6:31281008:G:A	rs2524061	Multi-trait	HLA-C	6	31281008	6:31248785	6:31281008	0.149242	0.0446276	0.00806356	3.12143e-08	Hematology	Granulocyte count	Astle W	27863252	European	2016	G	A	-0.0679	0.005016	9.541e-42	-	173480	IVNT	Astle-W_Blood-Cell-Traits_EUR_2016
LVEDV	HLA-B	19	6:31344981:C:T	6:31281008:G:A	rs2524061	Multi-trait	HLA-C	6	31281008	6:31248785	6:31281008	0.149242	0.0446276	0.00806356	3.12143e-08	Hematology	Hemoglobin concentration	Astle W	27863252	European	2016	G	A	0.02777	0.004953	2.075e-08	+	173480	IVNT	Astle-W_Blood-Cell-Traits_EUR_2016
LVEDV	HLA-B	19	6:31344981:C:T	6:31281008:G:A	rs2524061	Multi-trait	HLA-C	6	31281008	6:31248785	6:31281008	0.149242	0.0446276	0.00806356	3.12143e-08	Hematology	Lymphocyte count	Astle W	27863252	European	2016	G	A	-0.08706	0.005028	3.638e-67	-	173480	IVNT	Astle-W_Blood-Cell-Traits_EUR_2016
LVEDV	HLA-B	19	6:31344981:C:T	6:31281008:G:A	rs2524061	Multi-trait	HLA-C	6	31281008	6:31248785	6:31281008	0.149242	0.0446276	0.00806356	3.12143e-08	Hematology	Mean corpuscular volume	Astle W	27863252	European	2016	G	A	-0.02961	0.004917	1.728e-09	-	173480	IVNT	Astle-W_Blood-Cell-Traits_EUR_2016
LVEDV	HLA-B	19	6:31344981:C:T	6:31281008:G:A	rs2524061	Multi-trait	HLA-C	6	31281008	6:31248785	6:31281008	0.149242	0.0446276	0.00806356	3.12143e-08	Hematology	Mean platelet volume	Astle W	27863252	European	2016	G	A	-0.04785	0.005067	3.601e-21	-	173480	IVNT	Astle-W_Blood-Cell-Traits_EUR_2016
LVEDV	HLA-B	19	6:31344981:C:T	6:31281008:G:A	rs2524061	Multi-trait	HLA-C	6	31281008	6:31248785	6:31281008	0.149242	0.0446276	0.00806356	3.12143e-08	Hematology	Monocyte count	Astle W	27863252	European	2016	G	A	-0.0612	0.00499	1.403e-34	-	173480	IVNT	Astle-W_Blood-Cell-Traits_EUR_2016
LVEDV	HLA-B	19	6:31344981:C:T	6:31281008:G:A	rs2524061	Multi-trait	HLA-C	6	31281008	6:31248785	6:31281008	0.149242	0.0446276	0.00806356	3.12143e-08	Hematology	Myeloid white cell count	Astle W	27863252	European	2016	G	A	-0.07169	0.005029	4.16e-46	-	173480	IVNT	Astle-W_Blood-Cell-Traits_EUR_2016
LVEDV	HLA-B	19	6:31344981:C:T	6:31281008:G:A	rs2524061	Multi-trait	HLA-C	6	31281008	6:31248785	6:31281008	0.149242	0.0446276	0.00806356	3.12143e-08	Hematology	Neutrophil count	Astle W	27863252	European	2016	G	A	-0.06727	0.005002	3.163e-41	-	173480	IVNT	Astle-W_Blood-Cell-Traits_EUR_2016
LVEDV	HLA-B	19	6:31344981:C:T	6:31281008:G:A	rs2524061	Multi-trait	HLA-C	6	31281008	6:31248785	6:31281008	0.149242	0.0446276	0.00806356	3.12143e-08	Hematology	Red blood cell count	Astle W	27863252	European	2016	G	A	0.03345	0.00496	1.552e-11	+	173480	IVNT	Astle-W_Blood-Cell-Traits_EUR_2016
LVEDV	HLA-B	19	6:31344981:C:T	6:31281008:G:A	rs2524061	Multi-trait	HLA-C	6	31281008	6:31248785	6:31281008	0.149242	0.0446276	0.00806356	3.12143e-08	Hematology	Sum basophil neutrophil counts	Astle W	27863252	European	2016	G	A	-0.06725	0.005012	4.7e-41	-	173480	IVNT	Astle-W_Blood-Cell-Traits_EUR_2016
LVEDV	HLA-B	19	6:31344981:C:T	6:31281008:G:A	rs2524061	Multi-trait	HLA-C	6	31281008	6:31248785	6:31281008	0.149242	0.0446276	0.00806356	3.12143e-08	Hematology	Sum eosinophil basophil counts	Astle W	27863252	European	2016	G	A	-0.0348	0.004987	2.971e-12	-	173480	IVNT	Astle-W_Blood-Cell-Traits_EUR_2016
LVEDV	HLA-B	19	6:31344981:C:T	6:31281008:G:A	rs2524061	Multi-trait	HLA-C	6	31281008	6:31248785	6:31281008	0.149242	0.0446276	0.00806356	3.12143e-08	Hematology	Sum neutrophil eosinophil counts	Astle W	27863252	European	2016	G	A	-0.06797	0.005007	5.74e-42	-	173480	IVNT	Astle-W_Blood-Cell-Traits_EUR_2016
LVEDV	HLA-B	19	6:31344981:C:T	6:31281008:G:A	rs2524061	Multi-trait	HLA-C	6	31281008	6:31248785	6:31281008	0.149242	0.0446276	0.00806356	3.12143e-08	Hematology	White blood cell count	Astle W	27863252	European	2016	G	A	-0.09435	0.005006	3.094e-79	-	173480	IVNT	Astle-W_Blood-Cell-Traits_EUR_2016
LVEDV	HLA-B	19	6:31344981:C:T	6:31281008:G:A	rs2524061	Multi-trait	HLA-C	6	31281008	6:31248785	6:31281008	0.149242	0.0446276	0.00806356	3.12143e-08	Autoimmune Diseases	Primary sclerosing cholangitis	Ji S	27992413	European	2017	G	A	0.2904	0.049	1.456e-09	+	14890	log OR	Ji-S_PSC_EUR_2017
LVEDV	HLA-B	19	6:31344981:C:T	6:31281008:G:A	rs2524061	Multi-trait	HLA-C	6	31281008	6:31248785	6:31281008	0.149242	0.0446276	0.00806356	3.12143e-08	Miscellaneous_Conditions	Self-reported hyperthyroidism or thyrotoxicosis	Neale B	UKBB	European	2017	G	A	0.001999	0.0002945	1.135e-11	+	337159	risk diff	Neale-B_UKBB_EUR_2017
LVEDV	HLA-B	19	6:31344981:C:T	6:31281008:G:A	rs2524061	Multi-trait	HLA-C	6	31281008	6:31248785	6:31281008	0.149242	0.0446276	0.00806356	3.12143e-08	Miscellaneous_Conditions	Self-reported hypothyroidism or myxoedema	Neale B	UKBB	European	2017	G	A	-0.009657	0.0007247	1.673e-40	-	337159	risk diff	Neale-B_UKBB_EUR_2017
LVEDV	HLA-B	19	6:31344981:C:T	6:31281008:G:A	rs2524061	Multi-trait	HLA-C	6	31281008	6:31248785	6:31281008	0.149242	0.0446276	0.00806356	3.12143e-08	Miscellaneous_Conditions	Self-reported malabsorption or coeliac disease	Neale B	UKBB	European	2017	G	A	0.001558	0.000223	2.766e-12	+	337159	risk diff	Neale-B_UKBB_EUR_2017
LVEDV	HLA-B	19	6:31344981:C:T	6:31281008:G:A	rs2524061	Multi-trait	HLA-C	6	31281008	6:31248785	6:31281008	0.149242	0.0446276	0.00806356	3.12143e-08	Miscellaneous_Conditions	Self-reported psoriasis	Neale B	UKBB	European	2017	G	A	0.002695	0.0003627	1.083e-13	+	337159	risk diff	Neale-B_UKBB_EUR_2017
LVEDV	HLA-B	19	6:31344981:C:T	6:31281008:G:A	rs2524061	Multi-trait	HLA-C	6	31281008	6:31248785	6:31281008	0.149242	0.0446276	0.00806356	3.12143e-08	Miscellaneous_Conditions	Treatment with levothyroxine sodium	Neale B	UKBB	European	2017	G	A	-0.00698	0.0006679	1.461e-25	-	337159	risk diff	Neale-B_UKBB_EUR_2017
LVEDV	HLA-B	19	6:31344981:C:T	6:31281008:G:A	rs2524061	Single-trait	HLA-C	6	31281008	6:31248785	6:31281008	0.149242	0.0478317	0.00822712	6.10323e-09	Miscellaneous_Conditions
LVEDV	HLA-B	19	6:31344981:C:T	6:31280378:G:A	rs2524063	Multi-trait	HLA-C	6	31280378	6:31248155	6:31280378	0.149212	0.0446184	0.00806423	3.1503e-08	Hematology	Eosinophil count	Astle W	27863252	European	2016	G	A	-0.034	0.00502	1.258e-11	-	173480	IVNT	Astle-W_Blood-Cell-Traits_EUR_2016
LVEDV	HLA-B	19	6:31344981:C:T	6:31280378:G:A	rs2524063	Multi-trait	HLA-C	6	31280378	6:31248155	6:31280378	0.149212	0.0446184	0.00806423	3.1503e-08	Hematology	Granulocyte count	Astle W	27863252	European	2016	G	A	-0.06804	0.005056	2.827e-41	-	173480	IVNT	Astle-W_Blood-Cell-Traits_EUR_2016
LVEDV	HLA-B	19	6:31344981:C:T	6:31280378:G:A	rs2524063	Multi-trait	HLA-C	6	31280378	6:31248155	6:31280378	0.149212	0.0446184	0.00806423	3.1503e-08	Hematology	Hemoglobin concentration	Astle W	27863252	European	2016	G	A	0.02804	0.004992	1.957e-08	+	173480	IVNT	Astle-W_Blood-Cell-Traits_EUR_2016
LVEDV	HLA-B	19	6:31344981:C:T	6:31280378:G:A	rs2524063	Multi-trait	HLA-C	6	31280378	6:31248155	6:31280378	0.149212	0.0446184	0.00806423	3.1503e-08	Hematology	Lymphocyte count	Astle W	27863252	European	2016	G	A	-0.08754	0.005068	7.491e-67	-	173480	IVNT	Astle-W_Blood-Cell-Traits_EUR_2016
LVEDV	HLA-B	19	6:31344981:C:T	6:31280378:G:A	rs2524063	Multi-trait	HLA-C	6	31280378	6:31248155	6:31280378	0.149212	0.0446184	0.00806423	3.1503e-08	Hematology	Mean corpuscular volume	Astle W	27863252	European	2016	G	A	-0.02956	0.004956	2.443e-09	-	173480	IVNT	Astle-W_Blood-Cell-Traits_EUR_2016
LVEDV	HLA-B	19	6:31344981:C:T	6:31280378:G:A	rs2524063	Multi-trait	HLA-C	6	31280378	6:31248155	6:31280378	0.149212	0.0446184	0.00806423	3.1503e-08	Hematology	Mean platelet volume	Astle W	27863252	European	2016	G	A	-0.04807	0.005107	4.835e-21	-	173480	IVNT	Astle-W_Blood-Cell-Traits_EUR_2016
LVEDV	HLA-B	19	6:31344981:C:T	6:31280378:G:A	rs2524063	Multi-trait	HLA-C	6	31280378	6:31248155	6:31280378	0.149212	0.0446184	0.00806423	3.1503e-08	Hematology	Monocyte count	Astle W	27863252	European	2016	G	A	-0.0609	0.00503	9.443e-34	-	173480	IVNT	Astle-W_Blood-Cell-Traits_EUR_2016
LVEDV	HLA-B	19	6:31344981:C:T	6:31280378:G:A	rs2524063	Multi-trait	HLA-C	6	31280378	6:31248155	6:31280378	0.149212	0.0446184	0.00806423	3.1503e-08	Hematology	Myeloid white cell count	Astle W	27863252	European	2016	G	A	-0.07174	0.005069	1.792e-45	-	173480	IVNT	Astle-W_Blood-Cell-Traits_EUR_2016
LVEDV	HLA-B	19	6:31344981:C:T	6:31280378:G:A	rs2524063	Multi-trait	HLA-C	6	31280378	6:31248155	6:31280378	0.149212	0.0446184	0.00806423	3.1503e-08	Hematology	Neutrophil count	Astle W	27863252	European	2016	G	A	-0.06748	0.005042	7.547e-41	-	173480	IVNT	Astle-W_Blood-Cell-Traits_EUR_2016
LVEDV	HLA-B	19	6:31344981:C:T	6:31280378:G:A	rs2524063	Multi-trait	HLA-C	6	31280378	6:31248155	6:31280378	0.149212	0.0446184	0.00806423	3.1503e-08	Hematology	Red blood cell count	Astle W	27863252	European	2016	G	A	0.03363	0.004999	1.743e-11	+	173480	IVNT	Astle-W_Blood-Cell-Traits_EUR_2016
LVEDV	HLA-B	19	6:31344981:C:T	6:31280378:G:A	rs2524063	Multi-trait	HLA-C	6	31280378	6:31248155	6:31280378	0.149212	0.0446184	0.00806423	3.1503e-08	Hematology	Sum basophil neutrophil counts	Astle W	27863252	European	2016	G	A	-0.06748	0.005051	1.071e-40	-	173480	IVNT	Astle-W_Blood-Cell-Traits_EUR_2016
LVEDV	HLA-B	19	6:31344981:C:T	6:31280378:G:A	rs2524063	Multi-trait	HLA-C	6	31280378	6:31248155	6:31280378	0.149212	0.0446184	0.00806423	3.1503e-08	Hematology	Sum eosinophil basophil counts	Astle W	27863252	European	2016	G	A	-0.03421	0.005026	1.004e-11	-	173480	IVNT	Astle-W_Blood-Cell-Traits_EUR_2016
LVEDV	HLA-B	19	6:31344981:C:T	6:31280378:G:A	rs2524063	Multi-trait	HLA-C	6	31280378	6:31248155	6:31280378	0.149212	0.0446184	0.00806423	3.1503e-08	Hematology	Sum neutrophil eosinophil counts	Astle W	27863252	European	2016	G	A	-0.0681	0.005047	1.746e-41	-	173480	IVNT	Astle-W_Blood-Cell-Traits_EUR_2016
LVEDV	HLA-B	19	6:31344981:C:T	6:31280378:G:A	rs2524063	Multi-trait	HLA-C	6	31280378	6:31248155	6:31280378	0.149212	0.0446184	0.00806423	3.1503e-08	Hematology	White blood cell count	Astle W	27863252	European	2016	G	A	-0.09456	0.005045	2.226e-78	-	173480	IVNT	Astle-W_Blood-Cell-Traits_EUR_2016
LVEDV	HLA-B	19	6:31344981:C:T	6:31280378:G:A	rs2524063	Multi-trait	HLA-C	6	31280378	6:31248155	6:31280378	0.149212	0.0446184	0.00806423	3.1503e-08	Autoimmune Diseases	Primary sclerosing cholangitis	Ji S	27992413	European	2017	G	A	0.2919	0.049	1.302e-09	+	14890	log OR	Ji-S_PSC_EUR_2017
LVEDV	HLA-B	19	6:31344981:C:T	6:31280378:G:A	rs2524063	Multi-trait	HLA-C	6	31280378	6:31248155	6:31280378	0.149212	0.0446184	0.00806423	3.1503e-08	Miscellaneous_Conditions	Self-reported hyperthyroidism or thyrotoxicosis	Neale B	UKBB	European	2017	G	A	0.001992	0.0002944	1.32e-11	+	337159	risk diff	Neale-B_UKBB_EUR_2017
LVEDV	HLA-B	19	6:31344981:C:T	6:31280378:G:A	rs2524063	Multi-trait	HLA-C	6	31280378	6:31248155	6:31280378	0.149212	0.0446184	0.00806423	3.1503e-08	Miscellaneous_Conditions	Self-reported hypothyroidism or myxoedema	Neale B	UKBB	European	2017	G	A	-0.009642	0.0007242	1.974e-40	-	337159	risk diff	Neale-B_UKBB_EUR_2017
LVEDV	HLA-B	19	6:31344981:C:T	6:31280378:G:A	rs2524063	Multi-trait	HLA-C	6	31280378	6:31248155	6:31280378	0.149212	0.0446184	0.00806423	3.1503e-08	Miscellaneous_Conditions	Self-reported malabsorption or coeliac disease	Neale B	UKBB	European	2017	G	A	0.001571	0.0002228	1.802e-12	+	337159	risk diff	Neale-B_UKBB_EUR_2017
LVEDV	HLA-B	19	6:31344981:C:T	6:31280378:G:A	rs2524063	Multi-trait	HLA-C	6	31280378	6:31248155	6:31280378	0.149212	0.0446184	0.00806423	3.1503e-08	Miscellaneous_Conditions	Self-reported psoriasis	Neale B	UKBB	European	2017	G	A	0.002688	0.0003625	1.233e-13	+	337159	risk diff	Neale-B_UKBB_EUR_2017
LVEDV	HLA-B	19	6:31344981:C:T	6:31280378:G:A	rs2524063	Multi-trait	HLA-C	6	31280378	6:31248155	6:31280378	0.149212	0.0446184	0.00806423	3.1503e-08	Miscellaneous_Conditions	Treatment with levothyroxine sodium	Neale B	UKBB	European	2017	G	A	-0.006986	0.0006675	1.249e-25	-	337159	risk diff	Neale-B_UKBB_EUR_2017
LVEDV	HLA-B	19	6:31344981:C:T	6:31280378:G:A	rs2524063	Single-trait	HLA-C	6	31280378	6:31248155	6:31280378	0.149212	0.0478219	0.00822781	6.16481e-09	Miscellaneous_Conditions
LVEDV	HLA-B	19	6:31344981:C:T	6:31280040:G:A	rs2524064	Multi-trait	HLA-C	6	31280040	6:31247817	6:31280040	0.148962	0.0460971	0.00819162	1.82993e-08	Hematology	Eosinophil count	Astle W	27863252	European	2016	G	A	-0.03454	0.004985	4.231e-12	-	173480	IVNT	Astle-W_Blood-Cell-Traits_EUR_2016
LVEDV	HLA-B	19	6:31344981:C:T	6:31280040:G:A	rs2524064	Multi-trait	HLA-C	6	31280040	6:31247817	6:31280040	0.148962	0.0460971	0.00819162	1.82993e-08	Hematology	Granulocyte count	Astle W	27863252	European	2016	G	A	-0.06776	0.00502	1.633e-41	-	173480	IVNT	Astle-W_Blood-Cell-Traits_EUR_2016
LVEDV	HLA-B	19	6:31344981:C:T	6:31280040:G:A	rs2524064	Multi-trait	HLA-C	6	31280040	6:31247817	6:31280040	0.148962	0.0460971	0.00819162	1.82993e-08	Hematology	Hemoglobin concentration	Astle W	27863252	European	2016	G	A	0.0276	0.004957	2.592e-08	+	173480	IVNT	Astle-W_Blood-Cell-Traits_EUR_2016
LVEDV	HLA-B	19	6:31344981:C:T	6:31280040:G:A	rs2524064	Multi-trait	HLA-C	6	31280040	6:31247817	6:31280040	0.148962	0.0460971	0.00819162	1.82993e-08	Hematology	Lymphocyte count	Astle W	27863252	European	2016	G	A	-0.08723	0.005033	2.62e-67	-	173480	IVNT	Astle-W_Blood-Cell-Traits_EUR_2016
LVEDV	HLA-B	19	6:31344981:C:T	6:31280040:G:A	rs2524064	Multi-trait	HLA-C	6	31280040	6:31247817	6:31280040	0.148962	0.0460971	0.00819162	1.82993e-08	Hematology	Mean corpuscular volume	Astle W	27863252	European	2016	G	A	-0.02937	0.004921	2.4e-09	-	173480	IVNT	Astle-W_Blood-Cell-Traits_EUR_2016
LVEDV	HLA-B	19	6:31344981:C:T	6:31280040:G:A	rs2524064	Multi-trait	HLA-C	6	31280040	6:31247817	6:31280040	0.148962	0.0460971	0.00819162	1.82993e-08	Hematology	Mean platelet volume	Astle W	27863252	European	2016	G	A	-0.0479	0.005071	3.483e-21	-	173480	IVNT	Astle-W_Blood-Cell-Traits_EUR_2016
LVEDV	HLA-B	19	6:31344981:C:T	6:31280040:G:A	rs2524064	Multi-trait	HLA-C	6	31280040	6:31247817	6:31280040	0.148962	0.0460971	0.00819162	1.82993e-08	Hematology	Monocyte count	Astle W	27863252	European	2016	G	A	-0.06119	0.004994	1.654e-34	-	173480	IVNT	Astle-W_Blood-Cell-Traits_EUR_2016
LVEDV	HLA-B	19	6:31344981:C:T	6:31280040:G:A	rs2524064	Multi-trait	HLA-C	6	31280040	6:31247817	6:31280040	0.148962	0.0460971	0.00819162	1.82993e-08	Hematology	Myeloid white cell count	Astle W	27863252	European	2016	G	A	-0.07156	0.005034	7.205e-46	-	173480	IVNT	Astle-W_Blood-Cell-Traits_EUR_2016
LVEDV	HLA-B	19	6:31344981:C:T	6:31280040:G:A	rs2524064	Multi-trait	HLA-C	6	31280040	6:31247817	6:31280040	0.148962	0.0460971	0.00819162	1.82993e-08	Hematology	Neutrophil count	Astle W	27863252	European	2016	G	A	-0.06716	0.005007	5.026e-41	-	173480	IVNT	Astle-W_Blood-Cell-Traits_EUR_2016
LVEDV	HLA-B	19	6:31344981:C:T	6:31280040:G:A	rs2524064	Multi-trait	HLA-C	6	31280040	6:31247817	6:31280040	0.148962	0.0460971	0.00819162	1.82993e-08	Hematology	Red blood cell count	Astle W	27863252	European	2016	G	A	0.03326	0.004964	2.089e-11	+	173480	IVNT	Astle-W_Blood-Cell-Traits_EUR_2016
LVEDV	HLA-B	19	6:31344981:C:T	6:31280040:G:A	rs2524064	Multi-trait	HLA-C	6	31280040	6:31247817	6:31280040	0.148962	0.0460971	0.00819162	1.82993e-08	Hematology	Sum basophil neutrophil counts	Astle W	27863252	European	2016	G	A	-0.06713	0.005016	7.534e-41	-	173480	IVNT	Astle-W_Blood-Cell-Traits_EUR_2016
LVEDV	HLA-B	19	6:31344981:C:T	6:31280040:G:A	rs2524064	Multi-trait	HLA-C	6	31280040	6:31247817	6:31280040	0.148962	0.0460971	0.00819162	1.82993e-08	Hematology	Sum eosinophil basophil counts	Astle W	27863252	European	2016	G	A	-0.03477	0.004991	3.271e-12	-	173480	IVNT	Astle-W_Blood-Cell-Traits_EUR_2016
LVEDV	HLA-B	19	6:31344981:C:T	6:31280040:G:A	rs2524064	Multi-trait	HLA-C	6	31280040	6:31247817	6:31280040	0.148962	0.0460971	0.00819162	1.82993e-08	Hematology	Sum neutrophil eosinophil counts	Astle W	27863252	European	2016	G	A	-0.06783	0.005012	9.839e-42	-	173480	IVNT	Astle-W_Blood-Cell-Traits_EUR_2016
LVEDV	HLA-B	19	6:31344981:C:T	6:31280040:G:A	rs2524064	Multi-trait	HLA-C	6	31280040	6:31247817	6:31280040	0.148962	0.0460971	0.00819162	1.82993e-08	Hematology	White blood cell count	Astle W	27863252	European	2016	G	A	-0.09434	0.00501	4.247e-79	-	173480	IVNT	Astle-W_Blood-Cell-Traits_EUR_2016
LVEDV	HLA-B	19	6:31344981:C:T	6:31280040:G:A	rs2524064	Multi-trait	HLA-C	6	31280040	6:31247817	6:31280040	0.148962	0.0460971	0.00819162	1.82993e-08	Autoimmune Diseases	Primary sclerosing cholangitis	Ji S	27992413	European	2017	G	A	0.2889	0.049	1.837e-09	+	14890	log OR	Ji-S_PSC_EUR_2017
LVEDV	HLA-B	19	6:31344981:C:T	6:31280040:G:A	rs2524064	Multi-trait	HLA-C	6	31280040	6:31247817	6:31280040	0.148962	0.0460971	0.00819162	1.82993e-08	Miscellaneous_Conditions	Self-reported hyperthyroidism or thyrotoxicosis	Neale B	UKBB	European	2017	G	A	0.001994	0.0002946	1.314e-11	+	337159	risk diff	Neale-B_UKBB_EUR_2017
LVEDV	HLA-B	19	6:31344981:C:T	6:31280040:G:A	rs2524064	Multi-trait	HLA-C	6	31280040	6:31247817	6:31280040	0.148962	0.0460971	0.00819162	1.82993e-08	Miscellaneous_Conditions	Self-reported hypothyroidism or myxoedema	Neale B	UKBB	European	2017	G	A	-0.009686	0.0007249	1.031e-40	-	337159	risk diff	Neale-B_UKBB_EUR_2017
LVEDV	HLA-B	19	6:31344981:C:T	6:31280040:G:A	rs2524064	Multi-trait	HLA-C	6	31280040	6:31247817	6:31280040	0.148962	0.0460971	0.00819162	1.82993e-08	Miscellaneous_Conditions	Self-reported malabsorption or coeliac disease	Neale B	UKBB	European	2017	G	A	0.001556	0.000223	3.043e-12	+	337159	risk diff	Neale-B_UKBB_EUR_2017
LVEDV	HLA-B	19	6:31344981:C:T	6:31280040:G:A	rs2524064	Multi-trait	HLA-C	6	31280040	6:31247817	6:31280040	0.148962	0.0460971	0.00819162	1.82993e-08	Miscellaneous_Conditions	Self-reported psoriasis	Neale B	UKBB	European	2017	G	A	0.002689	0.0003629	1.257e-13	+	337159	risk diff	Neale-B_UKBB_EUR_2017
LVEDV	HLA-B	19	6:31344981:C:T	6:31280040:G:A	rs2524064	Multi-trait	HLA-C	6	31280040	6:31247817	6:31280040	0.148962	0.0460971	0.00819162	1.82993e-08	Miscellaneous_Conditions	Treatment with levothyroxine sodium	Neale B	UKBB	European	2017	G	A	-0.007001	0.0006681	1.081e-25	-	337159	risk diff	Neale-B_UKBB_EUR_2017
LVEDV	HLA-B	19	6:31344981:C:T	6:31280040:G:A	rs2524064	Single-trait	HLA-C	6	31280040	6:31247817	6:31280040	0.148962	0.047677	0.00823361	7.01633e-09	Miscellaneous_Conditions
LVEDV	HLA-B	19	6:31344981:C:T	6:31276458:G:A	rs2524073	Multi-trait	HLA-C	6	31276458	6:31244235	6:31276458	0.149195	0.0444869	0.00806389	3.45224e-08	Hematology	Eosinophil count	Astle W	27863252	European	2016	G	A	-0.03476	0.004981	2.981e-12	-	173480	IVNT	Astle-W_Blood-Cell-Traits_EUR_2016
LVEDV	HLA-B	19	6:31344981:C:T	6:31276458:G:A	rs2524073	Multi-trait	HLA-C	6	31276458	6:31244235	6:31276458	0.149195	0.0444869	0.00806389	3.45224e-08	Hematology	Granulocyte count	Astle W	27863252	European	2016	G	A	-0.06816	0.005017	4.841e-42	-	173480	IVNT	Astle-W_Blood-Cell-Traits_EUR_2016
LVEDV	HLA-B	19	6:31344981:C:T	6:31276458:G:A	rs2524073	Multi-trait	HLA-C	6	31276458	6:31244235	6:31276458	0.149195	0.0444869	0.00806389	3.45224e-08	Hematology	Hemoglobin concentration	Astle W	27863252	European	2016	G	A	0.02765	0.004954	2.384e-08	+	173480	IVNT	Astle-W_Blood-Cell-Traits_EUR_2016
LVEDV	HLA-B	19	6:31344981:C:T	6:31276458:G:A	rs2524073	Multi-trait	HLA-C	6	31276458	6:31244235	6:31276458	0.149195	0.0444869	0.00806389	3.45224e-08	Hematology	Lymphocyte count	Astle W	27863252	European	2016	G	A	-0.087	0.005029	4.67e-67	-	173480	IVNT	Astle-W_Blood-Cell-Traits_EUR_2016
LVEDV	HLA-B	19	6:31344981:C:T	6:31276458:G:A	rs2524073	Multi-trait	HLA-C	6	31276458	6:31244235	6:31276458	0.149195	0.0444869	0.00806389	3.45224e-08	Hematology	Mean corpuscular volume	Astle W	27863252	European	2016	G	A	-0.0297	0.004918	1.548e-09	-	173480	IVNT	Astle-W_Blood-Cell-Traits_EUR_2016
LVEDV	HLA-B	19	6:31344981:C:T	6:31276458:G:A	rs2524073	Multi-trait	HLA-C	6	31276458	6:31244235	6:31276458	0.149195	0.0444869	0.00806389	3.45224e-08	Hematology	Mean platelet volume	Astle W	27863252	European	2016	G	A	-0.04793	0.005067	3.116e-21	-	173480	IVNT	Astle-W_Blood-Cell-Traits_EUR_2016
LVEDV	HLA-B	19	6:31344981:C:T	6:31276458:G:A	rs2524073	Multi-trait	HLA-C	6	31276458	6:31244235	6:31276458	0.149195	0.0444869	0.00806389	3.45224e-08	Hematology	Monocyte count	Astle W	27863252	European	2016	G	A	-0.06118	0.004991	1.499e-34	-	173480	IVNT	Astle-W_Blood-Cell-Traits_EUR_2016
LVEDV	HLA-B	19	6:31344981:C:T	6:31276458:G:A	rs2524073	Multi-trait	HLA-C	6	31276458	6:31244235	6:31276458	0.149195	0.0444869	0.00806389	3.45224e-08	Hematology	Myeloid white cell count	Astle W	27863252	European	2016	G	A	-0.07194	0.00503	2.135e-46	-	173480	IVNT	Astle-W_Blood-Cell-Traits_EUR_2016
LVEDV	HLA-B	19	6:31344981:C:T	6:31276458:G:A	rs2524073	Multi-trait	HLA-C	6	31276458	6:31244235	6:31276458	0.149195	0.0444869	0.00806389	3.45224e-08	Hematology	Neutrophil count	Astle W	27863252	European	2016	G	A	-0.06755	0.005003	1.517e-41	-	173480	IVNT	Astle-W_Blood-Cell-Traits_EUR_2016
LVEDV	HLA-B	19	6:31344981:C:T	6:31276458:G:A	rs2524073	Multi-trait	HLA-C	6	31276458	6:31244235	6:31276458	0.149195	0.0444869	0.00806389	3.45224e-08	Hematology	Red blood cell count	Astle W	27863252	European	2016	G	A	0.03341	0.004961	1.648e-11	+	173480	IVNT	Astle-W_Blood-Cell-Traits_EUR_2016
LVEDV	HLA-B	19	6:31344981:C:T	6:31276458:G:A	rs2524073	Multi-trait	HLA-C	6	31276458	6:31244235	6:31276458	0.149195	0.0444869	0.00806389	3.45224e-08	Hematology	Sum basophil neutrophil counts	Astle W	27863252	European	2016	G	A	-0.06753	0.005012	2.248e-41	-	173480	IVNT	Astle-W_Blood-Cell-Traits_EUR_2016
LVEDV	HLA-B	19	6:31344981:C:T	6:31276458:G:A	rs2524073	Multi-trait	HLA-C	6	31276458	6:31244235	6:31276458	0.149195	0.0444869	0.00806389	3.45224e-08	Hematology	Sum eosinophil basophil counts	Astle W	27863252	European	2016	G	A	-0.03494	0.004987	2.455e-12	-	173480	IVNT	Astle-W_Blood-Cell-Traits_EUR_2016
LVEDV	HLA-B	19	6:31344981:C:T	6:31276458:G:A	rs2524073	Multi-trait	HLA-C	6	31276458	6:31244235	6:31276458	0.149195	0.0444869	0.00806389	3.45224e-08	Hematology	Sum neutrophil eosinophil counts	Astle W	27863252	European	2016	G	A	-0.06822	0.005008	2.929e-42	-	173480	IVNT	Astle-W_Blood-Cell-Traits_EUR_2016
LVEDV	HLA-B	19	6:31344981:C:T	6:31276458:G:A	rs2524073	Multi-trait	HLA-C	6	31276458	6:31244235	6:31276458	0.149195	0.0444869	0.00806389	3.45224e-08	Hematology	White blood cell count	Astle W	27863252	European	2016	G	A	-0.09454	0.005006	1.547e-79	-	173480	IVNT	Astle-W_Blood-Cell-Traits_EUR_2016
LVEDV	HLA-B	19	6:31344981:C:T	6:31276458:G:A	rs2524073	Multi-trait	HLA-C	6	31276458	6:31244235	6:31276458	0.149195	0.0444869	0.00806389	3.45224e-08	Miscellaneous_Conditions	HIV 1 control	Pereyra F	21051598	Mixed	2010	G	A	NA	NA	2.3e-14	NA	3622	-	GRASP
LVEDV	HLA-B	19	6:31344981:C:T	6:31276458:G:A	rs2524073	Multi-trait	HLA-C	6	31276458	6:31244235	6:31276458	0.149195	0.0444869	0.00806389	3.45224e-08	Autoimmune Diseases	Primary sclerosing cholangitis	Ji S	27992413	European	2017	G	A	0.2904	0.049	1.445e-09	+	14890	log OR	Ji-S_PSC_EUR_2017
LVEDV	HLA-B	19	6:31344981:C:T	6:31276458:G:A	rs2524073	Multi-trait	HLA-C	6	31276458	6:31244235	6:31276458	0.149195	0.0444869	0.00806389	3.45224e-08	Miscellaneous_Conditions	Self-reported hyperthyroidism or thyrotoxicosis	Neale B	UKBB	European	2017	G	A	0.002162	0.0003097	2.928e-12	+	337159	risk diff	Neale-B_UKBB_EUR_2017
LVEDV	HLA-B	19	6:31344981:C:T	6:31276458:G:A	rs2524073	Multi-trait	HLA-C	6	31276458	6:31244235	6:31276458	0.149195	0.0444869	0.00806389	3.45224e-08	Miscellaneous_Conditions	Self-reported hypothyroidism or myxoedema	Neale B	UKBB	European	2017	G	A	-0.0102	0.0007618	7.234e-41	-	337159	risk diff	Neale-B_UKBB_EUR_2017
LVEDV	HLA-B	19	6:31344981:C:T	6:31276458:G:A	rs2524073	Multi-trait	HLA-C	6	31276458	6:31244235	6:31276458	0.149195	0.0444869	0.00806389	3.45224e-08	Miscellaneous_Conditions	Self-reported malabsorption or coeliac disease	Neale B	UKBB	European	2017	G	A	0.001663	0.0002344	1.321e-12	+	337159	risk diff	Neale-B_UKBB_EUR_2017
LVEDV	HLA-B	19	6:31344981:C:T	6:31276458:G:A	rs2524073	Multi-trait	HLA-C	6	31276458	6:31244235	6:31276458	0.149195	0.0444869	0.00806389	3.45224e-08	Miscellaneous_Conditions	Self-reported psoriasis	Neale B	UKBB	European	2017	G	A	0.002807	0.0003814	1.847e-13	+	337159	risk diff	Neale-B_UKBB_EUR_2017
LVEDV	HLA-B	19	6:31344981:C:T	6:31276458:G:A	rs2524073	Multi-trait	HLA-C	6	31276458	6:31244235	6:31276458	0.149195	0.0444869	0.00806389	3.45224e-08	Miscellaneous_Conditions	Treatment with levothyroxine sodium	Neale B	UKBB	European	2017	G	A	-0.007327	0.0007021	1.715e-25	-	337159	risk diff	Neale-B_UKBB_EUR_2017
LVEDV	HLA-B	19	6:31344981:C:T	6:31276458:G:A	rs2524073	Single-trait	HLA-C	6	31276458	6:31244235	6:31276458	0.149195	0.0476997	0.00822746	6.72636e-09	Miscellaneous_Conditions
LVEDV	HLA-B	19	6:31344981:C:T	6:31275826:C:T	rs2524077	Multi-trait	HLA-C	6	31275826	6:31243603	6:31275826	0.149421	0.0450113	0.00819678	3.98896e-08	Hematology	Eosinophil count	Astle W	27863252	European	2016	T	C	0.03514	0.004971	1.568e-12	+	173480	IVNT	Astle-W_Blood-Cell-Traits_EUR_2016
LVEDV	HLA-B	19	6:31344981:C:T	6:31275826:C:T	rs2524077	Multi-trait	HLA-C	6	31275826	6:31243603	6:31275826	0.149421	0.0450113	0.00819678	3.98896e-08	Hematology	Granulocyte count	Astle W	27863252	European	2016	T	C	0.06817	0.005006	3.149e-42	+	173480	IVNT	Astle-W_Blood-Cell-Traits_EUR_2016
LVEDV	HLA-B	19	6:31344981:C:T	6:31275826:C:T	rs2524077	Multi-trait	HLA-C	6	31275826	6:31243603	6:31275826	0.149421	0.0450113	0.00819678	3.98896e-08	Hematology	Hemoglobin concentration	Astle W	27863252	European	2016	T	C	-0.02716	0.004943	3.921e-08	-	173480	IVNT	Astle-W_Blood-Cell-Traits_EUR_2016
LVEDV	HLA-B	19	6:31344981:C:T	6:31275826:C:T	rs2524077	Multi-trait	HLA-C	6	31275826	6:31243603	6:31275826	0.149421	0.0450113	0.00819678	3.98896e-08	Hematology	Lymphocyte count	Astle W	27863252	European	2016	T	C	0.08702	0.005018	2.349e-67	+	173480	IVNT	Astle-W_Blood-Cell-Traits_EUR_2016
LVEDV	HLA-B	19	6:31344981:C:T	6:31275826:C:T	rs2524077	Multi-trait	HLA-C	6	31275826	6:31243603	6:31275826	0.149421	0.0450113	0.00819678	3.98896e-08	Hematology	Mean corpuscular volume	Astle W	27863252	European	2016	T	C	0.02906	0.004907	3.198e-09	+	173480	IVNT	Astle-W_Blood-Cell-Traits_EUR_2016
LVEDV	HLA-B	19	6:31344981:C:T	6:31275826:C:T	rs2524077	Multi-trait	HLA-C	6	31275826	6:31243603	6:31275826	0.149421	0.0450113	0.00819678	3.98896e-08	Hematology	Mean platelet volume	Astle W	27863252	European	2016	T	C	0.04736	0.005058	7.744e-21	+	173480	IVNT	Astle-W_Blood-Cell-Traits_EUR_2016
LVEDV	HLA-B	19	6:31344981:C:T	6:31275826:C:T	rs2524077	Multi-trait	HLA-C	6	31275826	6:31243603	6:31275826	0.149421	0.0450113	0.00819678	3.98896e-08	Hematology	Monocyte count	Astle W	27863252	European	2016	T	C	0.06166	0.00498	3.332e-35	+	173480	IVNT	Astle-W_Blood-Cell-Traits_EUR_2016
LVEDV	HLA-B	19	6:31344981:C:T	6:31275826:C:T	rs2524077	Multi-trait	HLA-C	6	31275826	6:31243603	6:31275826	0.149421	0.0450113	0.00819678	3.98896e-08	Hematology	Myeloid white cell count	Astle W	27863252	European	2016	T	C	0.07206	0.005019	9.591e-47	+	173480	IVNT	Astle-W_Blood-Cell-Traits_EUR_2016
LVEDV	HLA-B	19	6:31344981:C:T	6:31275826:C:T	rs2524077	Multi-trait	HLA-C	6	31275826	6:31243603	6:31275826	0.149421	0.0450113	0.00819678	3.98896e-08	Hematology	Neutrophil count	Astle W	27863252	European	2016	T	C	0.06751	0.004992	1.166e-41	+	173480	IVNT	Astle-W_Blood-Cell-Traits_EUR_2016
LVEDV	HLA-B	19	6:31344981:C:T	6:31275826:C:T	rs2524077	Multi-trait	HLA-C	6	31275826	6:31243603	6:31275826	0.149421	0.0450113	0.00819678	3.98896e-08	Hematology	Red blood cell count	Astle W	27863252	European	2016	T	C	-0.03266	0.00495	4.171e-11	-	173480	IVNT	Astle-W_Blood-Cell-Traits_EUR_2016
LVEDV	HLA-B	19	6:31344981:C:T	6:31275826:C:T	rs2524077	Multi-trait	HLA-C	6	31275826	6:31243603	6:31275826	0.149421	0.0450113	0.00819678	3.98896e-08	Hematology	Sum basophil neutrophil counts	Astle W	27863252	European	2016	T	C	0.06748	0.005002	1.766e-41	+	173480	IVNT	Astle-W_Blood-Cell-Traits_EUR_2016
LVEDV	HLA-B	19	6:31344981:C:T	6:31275826:C:T	rs2524077	Multi-trait	HLA-C	6	31275826	6:31243603	6:31275826	0.149421	0.0450113	0.00819678	3.98896e-08	Hematology	Sum eosinophil basophil counts	Astle W	27863252	European	2016	T	C	0.03524	0.004977	1.426e-12	+	173480	IVNT	Astle-W_Blood-Cell-Traits_EUR_2016
LVEDV	HLA-B	19	6:31344981:C:T	6:31275826:C:T	rs2524077	Multi-trait	HLA-C	6	31275826	6:31243603	6:31275826	0.149421	0.0450113	0.00819678	3.98896e-08	Hematology	Sum neutrophil eosinophil counts	Astle W	27863252	European	2016	T	C	0.06823	0.004997	1.912e-42	+	173480	IVNT	Astle-W_Blood-Cell-Traits_EUR_2016
LVEDV	HLA-B	19	6:31344981:C:T	6:31275826:C:T	rs2524077	Multi-trait	HLA-C	6	31275826	6:31243603	6:31275826	0.149421	0.0450113	0.00819678	3.98896e-08	Hematology	White blood cell count	Astle W	27863252	European	2016	T	C	0.09471	0.004996	3.841e-80	+	173480	IVNT	Astle-W_Blood-Cell-Traits_EUR_2016
LVEDV	HLA-B	19	6:31344981:C:T	6:31275826:C:T	rs2524077	Multi-trait	HLA-C	6	31275826	6:31243603	6:31275826	0.149421	0.0450113	0.00819678	3.98896e-08	Miscellaneous_Conditions	Self-reported hyperthyroidism or thyrotoxicosis	Neale B	UKBB	European	2017	T	C	-0.00204	0.0002989	8.836e-12	-	337159	risk diff	Neale-B_UKBB_EUR_2017
LVEDV	HLA-B	19	6:31344981:C:T	6:31275826:C:T	rs2524077	Multi-trait	HLA-C	6	31275826	6:31243603	6:31275826	0.149421	0.0450113	0.00819678	3.98896e-08	Miscellaneous_Conditions	Self-reported hypothyroidism or myxoedema	Neale B	UKBB	European	2017	T	C	0.009671	0.0007353	1.689e-39	+	337159	risk diff	Neale-B_UKBB_EUR_2017
LVEDV	HLA-B	19	6:31344981:C:T	6:31275826:C:T	rs2524077	Multi-trait	HLA-C	6	31275826	6:31243603	6:31275826	0.149421	0.0450113	0.00819678	3.98896e-08	Miscellaneous_Conditions	Self-reported malabsorption or coeliac disease	Neale B	UKBB	European	2017	T	C	-0.001592	0.0002262	1.995e-12	-	337159	risk diff	Neale-B_UKBB_EUR_2017
LVEDV	HLA-B	19	6:31344981:C:T	6:31275826:C:T	rs2524077	Multi-trait	HLA-C	6	31275826	6:31243603	6:31275826	0.149421	0.0450113	0.00819678	3.98896e-08	Miscellaneous_Conditions	Self-reported psoriasis	Neale B	UKBB	European	2017	T	C	-0.002763	0.0003681	6.134e-14	-	337159	risk diff	Neale-B_UKBB_EUR_2017
LVEDV	HLA-B	19	6:31344981:C:T	6:31275826:C:T	rs2524077	Multi-trait	HLA-C	6	31275826	6:31243603	6:31275826	0.149421	0.0450113	0.00819678	3.98896e-08	Miscellaneous_Conditions	Treatment with levothyroxine sodium	Neale B	UKBB	European	2017	T	C	0.00698	0.0006777	7.12e-25	+	337159	risk diff	Neale-B_UKBB_EUR_2017
LVEDV	HLA-B	19	6:31344981:C:T	6:31275826:C:T	rs2524077	Multi-trait	HLA-C	6	31275826	6:31243603	6:31275826	0.149421	0.0450113	0.00819678	3.98896e-08	Autoimmune Diseases	Rheumatoid arthritis	Okada Y	24390342	European	2014	T	C	0.1222	0.02259	4.9e-08	+	58284	log OR	Okada-Y_RA_EUR_2014
LVEDV	HLA-B	19	6:31344981:C:T	6:31275826:C:T	rs2524077	Single-trait	HLA-C	6	31275826	6:31243603	6:31275826	0.149421	0.0461996	0.00823885	2.05234e-08	Miscellaneous_Conditions
LVEDV	HLA-B	19	6:31344981:C:T	6:31273960:C:T	rs2524083	Multi-trait	HLA-C	6	31273960	6:31241737	6:31273960	0.149103	0.0448159	0.00806964	2.79775e-08	Hematology	Eosinophil count	Astle W	27863252	European	2016	T	C	0.03507	0.004983	1.964e-12	+	173480	IVNT	Astle-W_Blood-Cell-Traits_EUR_2016
LVEDV	HLA-B	19	6:31344981:C:T	6:31273960:C:T	rs2524083	Multi-trait	HLA-C	6	31273960	6:31241737	6:31273960	0.149103	0.0448159	0.00806964	2.79775e-08	Hematology	Granulocyte count	Astle W	27863252	European	2016	T	C	0.06824	0.005019	4.123e-42	+	173480	IVNT	Astle-W_Blood-Cell-Traits_EUR_2016
LVEDV	HLA-B	19	6:31344981:C:T	6:31273960:C:T	rs2524083	Multi-trait	HLA-C	6	31273960	6:31241737	6:31273960	0.149103	0.0448159	0.00806964	2.79775e-08	Hematology	Hemoglobin concentration	Astle W	27863252	European	2016	T	C	-0.02736	0.004955	3.351e-08	-	173480	IVNT	Astle-W_Blood-Cell-Traits_EUR_2016
LVEDV	HLA-B	19	6:31344981:C:T	6:31273960:C:T	rs2524083	Multi-trait	HLA-C	6	31273960	6:31241737	6:31273960	0.149103	0.0448159	0.00806964	2.79775e-08	Hematology	Lymphocyte count	Astle W	27863252	European	2016	T	C	0.08715	0.00503	3.093e-67	+	173480	IVNT	Astle-W_Blood-Cell-Traits_EUR_2016
LVEDV	HLA-B	19	6:31344981:C:T	6:31273960:C:T	rs2524083	Multi-trait	HLA-C	6	31273960	6:31241737	6:31273960	0.149103	0.0448159	0.00806964	2.79775e-08	Hematology	Mean corpuscular volume	Astle W	27863252	European	2016	T	C	0.02984	0.004919	1.32e-09	+	173480	IVNT	Astle-W_Blood-Cell-Traits_EUR_2016
LVEDV	HLA-B	19	6:31344981:C:T	6:31273960:C:T	rs2524083	Multi-trait	HLA-C	6	31273960	6:31241737	6:31273960	0.149103	0.0448159	0.00806964	2.79775e-08	Hematology	Mean platelet volume	Astle W	27863252	European	2016	T	C	0.04785	0.005069	3.72e-21	+	173480	IVNT	Astle-W_Blood-Cell-Traits_EUR_2016
LVEDV	HLA-B	19	6:31344981:C:T	6:31273960:C:T	rs2524083	Multi-trait	HLA-C	6	31273960	6:31241737	6:31273960	0.149103	0.0448159	0.00806964	2.79775e-08	Hematology	Monocyte count	Astle W	27863252	European	2016	T	C	0.06144	0.004992	8.332e-35	+	173480	IVNT	Astle-W_Blood-Cell-Traits_EUR_2016
LVEDV	HLA-B	19	6:31344981:C:T	6:31273960:C:T	rs2524083	Multi-trait	HLA-C	6	31273960	6:31241737	6:31273960	0.149103	0.0448159	0.00806964	2.79775e-08	Hematology	Myeloid white cell count	Astle W	27863252	European	2016	T	C	0.07203	0.005032	1.739e-46	+	173480	IVNT	Astle-W_Blood-Cell-Traits_EUR_2016
LVEDV	HLA-B	19	6:31344981:C:T	6:31273960:C:T	rs2524083	Multi-trait	HLA-C	6	31273960	6:31241737	6:31273960	0.149103	0.0448159	0.00806964	2.79775e-08	Hematology	Neutrophil count	Astle W	27863252	European	2016	T	C	0.0676	0.005005	1.401e-41	+	173480	IVNT	Astle-W_Blood-Cell-Traits_EUR_2016
LVEDV	HLA-B	19	6:31344981:C:T	6:31273960:C:T	rs2524083	Multi-trait	HLA-C	6	31273960	6:31241737	6:31273960	0.149103	0.0448159	0.00806964	2.79775e-08	Hematology	Red blood cell count	Astle W	27863252	European	2016	T	C	-0.03324	0.004963	2.121e-11	-	173480	IVNT	Astle-W_Blood-Cell-Traits_EUR_2016
LVEDV	HLA-B	19	6:31344981:C:T	6:31273960:C:T	rs2524083	Multi-trait	HLA-C	6	31273960	6:31241737	6:31273960	0.149103	0.0448159	0.00806964	2.79775e-08	Hematology	Sum basophil neutrophil counts	Astle W	27863252	European	2016	T	C	0.06758	0.005014	2.092e-41	+	173480	IVNT	Astle-W_Blood-Cell-Traits_EUR_2016
LVEDV	HLA-B	19	6:31344981:C:T	6:31273960:C:T	rs2524083	Multi-trait	HLA-C	6	31273960	6:31241737	6:31273960	0.149103	0.0448159	0.00806964	2.79775e-08	Hematology	Sum eosinophil basophil counts	Astle W	27863252	European	2016	T	C	0.03528	0.004989	1.522e-12	+	173480	IVNT	Astle-W_Blood-Cell-Traits_EUR_2016
LVEDV	HLA-B	19	6:31344981:C:T	6:31273960:C:T	rs2524083	Multi-trait	HLA-C	6	31273960	6:31241737	6:31273960	0.149103	0.0448159	0.00806964	2.79775e-08	Hematology	Sum neutrophil eosinophil counts	Astle W	27863252	European	2016	T	C	0.06831	0.00501	2.486e-42	+	173480	IVNT	Astle-W_Blood-Cell-Traits_EUR_2016
LVEDV	HLA-B	19	6:31344981:C:T	6:31273960:C:T	rs2524083	Multi-trait	HLA-C	6	31273960	6:31241737	6:31273960	0.149103	0.0448159	0.00806964	2.79775e-08	Hematology	White blood cell count	Astle W	27863252	European	2016	T	C	0.09469	0.005008	9.845e-80	+	173480	IVNT	Astle-W_Blood-Cell-Traits_EUR_2016
LVEDV	HLA-B	19	6:31344981:C:T	6:31273960:C:T	rs2524083	Multi-trait	HLA-C	6	31273960	6:31241737	6:31273960	0.149103	0.0448159	0.00806964	2.79775e-08	Miscellaneous_Conditions	HIV 1 control	Pereyra F	21051598	Mixed	2010	T	C	NA	NA	4.6e-14	NA	3622	-	GRASP
LVEDV	HLA-B	19	6:31344981:C:T	6:31273960:C:T	rs2524083	Multi-trait	HLA-C	6	31273960	6:31241737	6:31273960	0.149103	0.0448159	0.00806964	2.79775e-08	Miscellaneous_Conditions	Crohns disease	IBDGC	23128233	European	2012	T	C	NA	NA	4.4e-08	NA	14342	log OR	IBDGC_Chrons-Disease_EUR_2012
LVEDV	HLA-B	19	6:31344981:C:T	6:31273960:C:T	rs2524083	Multi-trait	HLA-C	6	31273960	6:31241737	6:31273960	0.149103	0.0448159	0.00806964	2.79775e-08	Autoimmune Diseases	Primary sclerosing cholangitis	Ji S	27992413	European	2017	T	C	-0.2874	0.049	2.146e-09	-	14890	log OR	Ji-S_PSC_EUR_2017
LVEDV	HLA-B	19	6:31344981:C:T	6:31273960:C:T	rs2524083	Multi-trait	HLA-C	6	31273960	6:31241737	6:31273960	0.149103	0.0448159	0.00806964	2.79775e-08	Miscellaneous_Conditions	Self-reported hyperthyroidism or thyrotoxicosis	Neale B	UKBB	European	2017	T	C	-0.00201	0.0002946	8.974e-12	-	337159	risk diff	Neale-B_UKBB_EUR_2017
LVEDV	HLA-B	19	6:31344981:C:T	6:31273960:C:T	rs2524083	Multi-trait	HLA-C	6	31273960	6:31241737	6:31273960	0.149103	0.0448159	0.00806964	2.79775e-08	Miscellaneous_Conditions	Self-reported hypothyroidism or myxoedema	Neale B	UKBB	European	2017	T	C	0.009692	0.0007248	9.041e-41	+	337159	risk diff	Neale-B_UKBB_EUR_2017
LVEDV	HLA-B	19	6:31344981:C:T	6:31273960:C:T	rs2524083	Multi-trait	HLA-C	6	31273960	6:31241737	6:31273960	0.149103	0.0448159	0.00806964	2.79775e-08	Miscellaneous_Conditions	Self-reported malabsorption or coeliac disease	Neale B	UKBB	European	2017	T	C	-0.001568	0.000223	2.043e-12	-	337159	risk diff	Neale-B_UKBB_EUR_2017
LVEDV	HLA-B	19	6:31344981:C:T	6:31273960:C:T	rs2524083	Multi-trait	HLA-C	6	31273960	6:31241737	6:31273960	0.149103	0.0448159	0.00806964	2.79775e-08	Miscellaneous_Conditions	Self-reported psoriasis	Neale B	UKBB	European	2017	T	C	-0.002688	0.0003628	1.289e-13	-	337159	risk diff	Neale-B_UKBB_EUR_2017
LVEDV	HLA-B	19	6:31344981:C:T	6:31273960:C:T	rs2524083	Multi-trait	HLA-C	6	31273960	6:31241737	6:31273960	0.149103	0.0448159	0.00806964	2.79775e-08	Miscellaneous_Conditions	Treatment with levothyroxine sodium	Neale B	UKBB	European	2017	T	C	0.007009	0.000668	9.476e-26	+	337159	risk diff	Neale-B_UKBB_EUR_2017
LVEDV	HLA-B	19	6:31344981:C:T	6:31273960:C:T	rs2524083	Single-trait	HLA-C	6	31273960	6:31241737	6:31273960	0.149103	0.0480391	0.00823334	5.38865e-09	Miscellaneous_Conditions
LVEDV	HLA-B	19	6:31344981:C:T	6:31267992:T:C	rs2524100	Multi-trait	HLA-C	6	31267992	6:31235769	6:31267992	0.145413	0.0462948	0.00815538	1.37405e-08	Hematology	Eosinophil count	Astle W	27863252	European	2016	T	C	-0.03389	0.005041	1.772e-11	-	173480	IVNT	Astle-W_Blood-Cell-Traits_EUR_2016
LVEDV	HLA-B	19	6:31344981:C:T	6:31267992:T:C	rs2524100	Multi-trait	HLA-C	6	31267992	6:31235769	6:31267992	0.145413	0.0462948	0.00815538	1.37405e-08	Hematology	Granulocyte count	Astle W	27863252	European	2016	T	C	-0.0679	0.005076	8.411e-41	-	173480	IVNT	Astle-W_Blood-Cell-Traits_EUR_2016
LVEDV	HLA-B	19	6:31344981:C:T	6:31267992:T:C	rs2524100	Multi-trait	HLA-C	6	31267992	6:31235769	6:31267992	0.145413	0.0462948	0.00815538	1.37405e-08	Hematology	Lymphocyte count	Astle W	27863252	European	2016	T	C	-0.08701	0.005089	1.524e-65	-	173480	IVNT	Astle-W_Blood-Cell-Traits_EUR_2016
LVEDV	HLA-B	19	6:31344981:C:T	6:31267992:T:C	rs2524100	Multi-trait	HLA-C	6	31267992	6:31235769	6:31267992	0.145413	0.0462948	0.00815538	1.37405e-08	Hematology	Mean corpuscular volume	Astle W	27863252	European	2016	T	C	-0.03084	0.004977	5.722e-10	-	173480	IVNT	Astle-W_Blood-Cell-Traits_EUR_2016
LVEDV	HLA-B	19	6:31344981:C:T	6:31267992:T:C	rs2524100	Multi-trait	HLA-C	6	31267992	6:31235769	6:31267992	0.145413	0.0462948	0.00815538	1.37405e-08	Hematology	Mean platelet volume	Astle W	27863252	European	2016	T	C	-0.04664	0.005128	9.467e-20	-	173480	IVNT	Astle-W_Blood-Cell-Traits_EUR_2016
LVEDV	HLA-B	19	6:31344981:C:T	6:31267992:T:C	rs2524100	Multi-trait	HLA-C	6	31267992	6:31235769	6:31267992	0.145413	0.0462948	0.00815538	1.37405e-08	Hematology	Monocyte count	Astle W	27863252	European	2016	T	C	-0.06129	0.00505	6.756e-34	-	173480	IVNT	Astle-W_Blood-Cell-Traits_EUR_2016
LVEDV	HLA-B	19	6:31344981:C:T	6:31267992:T:C	rs2524100	Multi-trait	HLA-C	6	31267992	6:31235769	6:31267992	0.145413	0.0462948	0.00815538	1.37405e-08	Hematology	Myeloid white cell count	Astle W	27863252	European	2016	T	C	-0.07167	0.005089	4.867e-45	-	173480	IVNT	Astle-W_Blood-Cell-Traits_EUR_2016
LVEDV	HLA-B	19	6:31344981:C:T	6:31267992:T:C	rs2524100	Multi-trait	HLA-C	6	31267992	6:31235769	6:31267992	0.145413	0.0462948	0.00815538	1.37405e-08	Hematology	Neutrophil count	Astle W	27863252	European	2016	T	C	-0.06749	0.005062	1.496e-40	-	173480	IVNT	Astle-W_Blood-Cell-Traits_EUR_2016
LVEDV	HLA-B	19	6:31344981:C:T	6:31267992:T:C	rs2524100	Multi-trait	HLA-C	6	31267992	6:31235769	6:31267992	0.145413	0.0462948	0.00815538	1.37405e-08	Hematology	Red blood cell count	Astle W	27863252	European	2016	T	C	0.03365	0.00502	2.04e-11	+	173480	IVNT	Astle-W_Blood-Cell-Traits_EUR_2016
LVEDV	HLA-B	19	6:31344981:C:T	6:31267992:T:C	rs2524100	Multi-trait	HLA-C	6	31267992	6:31235769	6:31267992	0.145413	0.0462948	0.00815538	1.37405e-08	Hematology	Sum basophil neutrophil counts	Astle W	27863252	European	2016	T	C	-0.06746	0.005072	2.3e-40	-	173480	IVNT	Astle-W_Blood-Cell-Traits_EUR_2016
LVEDV	HLA-B	19	6:31344981:C:T	6:31267992:T:C	rs2524100	Multi-trait	HLA-C	6	31267992	6:31235769	6:31267992	0.145413	0.0462948	0.00815538	1.37405e-08	Hematology	Sum eosinophil basophil counts	Astle W	27863252	European	2016	T	C	-0.03447	0.005047	8.539e-12	-	173480	IVNT	Astle-W_Blood-Cell-Traits_EUR_2016
LVEDV	HLA-B	19	6:31344981:C:T	6:31267992:T:C	rs2524100	Multi-trait	HLA-C	6	31267992	6:31235769	6:31267992	0.145413	0.0462948	0.00815538	1.37405e-08	Hematology	Sum neutrophil eosinophil counts	Astle W	27863252	European	2016	T	C	-0.06802	0.005068	4.504e-41	-	173480	IVNT	Astle-W_Blood-Cell-Traits_EUR_2016
LVEDV	HLA-B	19	6:31344981:C:T	6:31267992:T:C	rs2524100	Multi-trait	HLA-C	6	31267992	6:31235769	6:31267992	0.145413	0.0462948	0.00815538	1.37405e-08	Hematology	White blood cell count	Astle W	27863252	European	2016	T	C	-0.09426	0.005066	2.816e-77	-	173480	IVNT	Astle-W_Blood-Cell-Traits_EUR_2016
LVEDV	HLA-B	19	6:31344981:C:T	6:31267992:T:C	rs2524100	Multi-trait	HLA-C	6	31267992	6:31235769	6:31267992	0.145413	0.0462948	0.00815538	1.37405e-08	Autoimmune Diseases	Primary sclerosing cholangitis	Ji S	27992413	European	2017	T	C	0.3001	0.05	8.618e-10	+	14890	log OR	Ji-S_PSC_EUR_2017
LVEDV	HLA-B	19	6:31344981:C:T	6:31267992:T:C	rs2524100	Multi-trait	HLA-C	6	31267992	6:31235769	6:31267992	0.145413	0.0462948	0.00815538	1.37405e-08	Miscellaneous_Conditions	Self-reported hyperthyroidism or thyrotoxicosis	Neale B	UKBB	European	2017	T	C	0.002002	0.0002983	1.904e-11	+	337159	risk diff	Neale-B_UKBB_EUR_2017
LVEDV	HLA-B	19	6:31344981:C:T	6:31267992:T:C	rs2524100	Multi-trait	HLA-C	6	31267992	6:31235769	6:31267992	0.145413	0.0462948	0.00815538	1.37405e-08	Miscellaneous_Conditions	Self-reported hypothyroidism or myxoedema	Neale B	UKBB	European	2017	T	C	-0.009834	0.0007339	6.182e-41	-	337159	risk diff	Neale-B_UKBB_EUR_2017
LVEDV	HLA-B	19	6:31344981:C:T	6:31267992:T:C	rs2524100	Multi-trait	HLA-C	6	31267992	6:31235769	6:31267992	0.145413	0.0462948	0.00815538	1.37405e-08	Miscellaneous_Conditions	Self-reported malabsorption or coeliac disease	Neale B	UKBB	European	2017	T	C	0.00159	0.0002258	1.898e-12	+	337159	risk diff	Neale-B_UKBB_EUR_2017
LVEDV	HLA-B	19	6:31344981:C:T	6:31267992:T:C	rs2524100	Multi-trait	HLA-C	6	31267992	6:31235769	6:31267992	0.145413	0.0462948	0.00815538	1.37405e-08	Miscellaneous_Conditions	Self-reported psoriasis	Neale B	UKBB	European	2017	T	C	0.002682	0.0003674	2.882e-13	+	337159	risk diff	Neale-B_UKBB_EUR_2017
LVEDV	HLA-B	19	6:31344981:C:T	6:31267992:T:C	rs2524100	Multi-trait	HLA-C	6	31267992	6:31235769	6:31267992	0.145413	0.0462948	0.00815538	1.37405e-08	Miscellaneous_Conditions	Treatment with levothyroxine sodium	Neale B	UKBB	European	2017	T	C	-0.007197	0.0006763	1.924e-26	-	337159	risk diff	Neale-B_UKBB_EUR_2017
LVEDV	HLA-B	19	6:31344981:C:T	6:31267992:T:C	rs2524100	Multi-trait	HLA-C	6	31267992	6:31235769	6:31267992	0.145413	0.0462948	0.00815538	1.37405e-08	Autoimmune Diseases	Rheumatoid arthritis	Okada Y	24390342	European	2014	T	C	-0.1278	0.02321	6.5e-09	-	58284	log OR	Okada-Y_RA_EUR_2014
LVEDV	HLA-B	19	6:31344981:C:T	6:31267992:T:C	rs2524100	Single-trait	HLA-C	6	31267992	6:31235769	6:31267992	0.145413	0.0497814	0.00832084	2.19412e-09	Miscellaneous_Conditions
LVEDV	HLA-B	19	6:31344981:C:T	6:31297777:C:A	rs2524115	Multi-trait	HLA-C	6	31297777	6:31265554	6:31297777	0.149044	0.0452784	0.00806948	2.01087e-08	Hematology	Eosinophil count	Astle W	27863252	European	2016	C	A	-0.03482	0.004984	2.821e-12	-	173480	IVNT	Astle-W_Blood-Cell-Traits_EUR_2016
LVEDV	HLA-B	19	6:31344981:C:T	6:31297777:C:A	rs2524115	Multi-trait	HLA-C	6	31297777	6:31265554	6:31297777	0.149044	0.0452784	0.00806948	2.01087e-08	Hematology	Granulocyte count	Astle W	27863252	European	2016	C	A	-0.06806	0.00502	7.107e-42	-	173480	IVNT	Astle-W_Blood-Cell-Traits_EUR_2016
LVEDV	HLA-B	19	6:31344981:C:T	6:31297777:C:A	rs2524115	Multi-trait	HLA-C	6	31297777	6:31265554	6:31297777	0.149044	0.0452784	0.00806948	2.01087e-08	Hematology	Hemoglobin concentration	Astle W	27863252	European	2016	C	A	0.02745	0.004956	3.069e-08	+	173480	IVNT	Astle-W_Blood-Cell-Traits_EUR_2016
LVEDV	HLA-B	19	6:31344981:C:T	6:31297777:C:A	rs2524115	Multi-trait	HLA-C	6	31297777	6:31265554	6:31297777	0.149044	0.0452784	0.00806948	2.01087e-08	Hematology	Lymphocyte count	Astle W	27863252	European	2016	C	A	-0.08745	0.005032	1.166e-67	-	173480	IVNT	Astle-W_Blood-Cell-Traits_EUR_2016
LVEDV	HLA-B	19	6:31344981:C:T	6:31297777:C:A	rs2524115	Multi-trait	HLA-C	6	31297777	6:31265554	6:31297777	0.149044	0.0452784	0.00806948	2.01087e-08	Hematology	Mean corpuscular volume	Astle W	27863252	European	2016	C	A	-0.02927	0.00492	2.71e-09	-	173480	IVNT	Astle-W_Blood-Cell-Traits_EUR_2016
LVEDV	HLA-B	19	6:31344981:C:T	6:31297777:C:A	rs2524115	Multi-trait	HLA-C	6	31297777	6:31265554	6:31297777	0.149044	0.0452784	0.00806948	2.01087e-08	Hematology	Mean platelet volume	Astle W	27863252	European	2016	C	A	-0.04816	0.00507	2.12e-21	-	173480	IVNT	Astle-W_Blood-Cell-Traits_EUR_2016
LVEDV	HLA-B	19	6:31344981:C:T	6:31297777:C:A	rs2524115	Multi-trait	HLA-C	6	31297777	6:31265554	6:31297777	0.149044	0.0452784	0.00806948	2.01087e-08	Hematology	Monocyte count	Astle W	27863252	European	2016	C	A	-0.0613	0.004993	1.213e-34	-	173480	IVNT	Astle-W_Blood-Cell-Traits_EUR_2016
LVEDV	HLA-B	19	6:31344981:C:T	6:31297777:C:A	rs2524115	Multi-trait	HLA-C	6	31297777	6:31265554	6:31297777	0.149044	0.0452784	0.00806948	2.01087e-08	Hematology	Myeloid white cell count	Astle W	27863252	European	2016	C	A	-0.07184	0.005033	3.129e-46	-	173480	IVNT	Astle-W_Blood-Cell-Traits_EUR_2016
LVEDV	HLA-B	19	6:31344981:C:T	6:31297777:C:A	rs2524115	Multi-trait	HLA-C	6	31297777	6:31265554	6:31297777	0.149044	0.0452784	0.00806948	2.01087e-08	Hematology	Neutrophil count	Astle W	27863252	European	2016	C	A	-0.06741	0.005006	2.495e-41	-	173480	IVNT	Astle-W_Blood-Cell-Traits_EUR_2016
LVEDV	HLA-B	19	6:31344981:C:T	6:31297777:C:A	rs2524115	Multi-trait	HLA-C	6	31297777	6:31265554	6:31297777	0.149044	0.0452784	0.00806948	2.01087e-08	Hematology	Red blood cell count	Astle W	27863252	European	2016	C	A	0.03307	0.004963	2.706e-11	+	173480	IVNT	Astle-W_Blood-Cell-Traits_EUR_2016
LVEDV	HLA-B	19	6:31344981:C:T	6:31297777:C:A	rs2524115	Multi-trait	HLA-C	6	31297777	6:31265554	6:31297777	0.149044	0.0452784	0.00806948	2.01087e-08	Hematology	Sum basophil neutrophil counts	Astle W	27863252	European	2016	C	A	-0.06738	0.005015	3.74e-41	-	173480	IVNT	Astle-W_Blood-Cell-Traits_EUR_2016
LVEDV	HLA-B	19	6:31344981:C:T	6:31297777:C:A	rs2524115	Multi-trait	HLA-C	6	31297777	6:31265554	6:31297777	0.149044	0.0452784	0.00806948	2.01087e-08	Hematology	Sum eosinophil basophil counts	Astle W	27863252	European	2016	C	A	-0.03498	0.00499	2.398e-12	-	173480	IVNT	Astle-W_Blood-Cell-Traits_EUR_2016
LVEDV	HLA-B	19	6:31344981:C:T	6:31297777:C:A	rs2524115	Multi-trait	HLA-C	6	31297777	6:31265554	6:31297777	0.149044	0.0452784	0.00806948	2.01087e-08	Hematology	Sum neutrophil eosinophil counts	Astle W	27863252	European	2016	C	A	-0.06812	0.005011	4.281e-42	-	173480	IVNT	Astle-W_Blood-Cell-Traits_EUR_2016
LVEDV	HLA-B	19	6:31344981:C:T	6:31297777:C:A	rs2524115	Multi-trait	HLA-C	6	31297777	6:31265554	6:31297777	0.149044	0.0452784	0.00806948	2.01087e-08	Hematology	White blood cell count	Astle W	27863252	European	2016	C	A	-0.09459	0.005009	1.548e-79	-	173480	IVNT	Astle-W_Blood-Cell-Traits_EUR_2016
LVEDV	HLA-B	19	6:31344981:C:T	6:31297777:C:A	rs2524115	Multi-trait	HLA-C	6	31297777	6:31265554	6:31297777	0.149044	0.0452784	0.00806948	2.01087e-08	Miscellaneous_Conditions	Crohns disease	IBDGC	23128233	European	2012	C	A	NA	NA	3.7e-08	NA	14342	log OR	IBDGC_Chrons-Disease_EUR_2012
LVEDV	HLA-B	19	6:31344981:C:T	6:31297777:C:A	rs2524115	Multi-trait	HLA-C	6	31297777	6:31265554	6:31297777	0.149044	0.0452784	0.00806948	2.01087e-08	Autoimmune Diseases	Primary sclerosing cholangitis	Ji S	27992413	European	2017	C	A	0.2927	0.049	1.117e-09	+	14890	log OR	Ji-S_PSC_EUR_2017
LVEDV	HLA-B	19	6:31344981:C:T	6:31297777:C:A	rs2524115	Multi-trait	HLA-C	6	31297777	6:31265554	6:31297777	0.149044	0.0452784	0.00806948	2.01087e-08	Miscellaneous_Conditions	Self-reported hyperthyroidism or thyrotoxicosis	Neale B	UKBB	European	2017	C	A	0.002015	0.0002947	7.958e-12	+	337159	risk diff	Neale-B_UKBB_EUR_2017
LVEDV	HLA-B	19	6:31344981:C:T	6:31297777:C:A	rs2524115	Multi-trait	HLA-C	6	31297777	6:31265554	6:31297777	0.149044	0.0452784	0.00806948	2.01087e-08	Miscellaneous_Conditions	Self-reported hypothyroidism or myxoedema	Neale B	UKBB	European	2017	C	A	-0.009722	0.000725	5.445e-41	-	337159	risk diff	Neale-B_UKBB_EUR_2017
LVEDV	HLA-B	19	6:31344981:C:T	6:31297777:C:A	rs2524115	Multi-trait	HLA-C	6	31297777	6:31265554	6:31297777	0.149044	0.0452784	0.00806948	2.01087e-08	Miscellaneous_Conditions	Self-reported malabsorption or coeliac disease	Neale B	UKBB	European	2017	C	A	0.001565	0.0002231	2.306e-12	+	337159	risk diff	Neale-B_UKBB_EUR_2017
LVEDV	HLA-B	19	6:31344981:C:T	6:31297777:C:A	rs2524115	Multi-trait	HLA-C	6	31297777	6:31265554	6:31297777	0.149044	0.0452784	0.00806948	2.01087e-08	Miscellaneous_Conditions	Self-reported psoriasis	Neale B	UKBB	European	2017	C	A	0.002701	0.0003629	9.858e-14	+	337159	risk diff	Neale-B_UKBB_EUR_2017
LVEDV	HLA-B	19	6:31344981:C:T	6:31297777:C:A	rs2524115	Multi-trait	HLA-C	6	31297777	6:31265554	6:31297777	0.149044	0.0452784	0.00806948	2.01087e-08	Miscellaneous_Conditions	Treatment with levothyroxine sodium	Neale B	UKBB	European	2017	C	A	-0.007017	0.0006682	8.566e-26	-	337159	risk diff	Neale-B_UKBB_EUR_2017
LVEDV	HLA-B	19	6:31344981:C:T	6:31297777:C:A	rs2524115	Single-trait	HLA-C	6	31297777	6:31265554	6:31297777	0.149044	0.048682	0.00823317	3.36124e-09	Miscellaneous_Conditions
LVEDV	HLA-B	19	6:31344981:C:T	6:31297135:G:A	rs2524132	Multi-trait	HLA-C	6	31297135	6:31264912	6:31297135	0.149093	0.0451472	0.00806772	2.19324e-08	Hematology	Eosinophil count	Astle W	27863252	European	2016	G	A	-0.03499	0.00498	2.119e-12	-	173480	IVNT	Astle-W_Blood-Cell-Traits_EUR_2016
LVEDV	HLA-B	19	6:31344981:C:T	6:31297135:G:A	rs2524132	Multi-trait	HLA-C	6	31297135	6:31264912	6:31297135	0.149093	0.0451472	0.00806772	2.19324e-08	Hematology	Granulocyte count	Astle W	27863252	European	2016	G	A	-0.06837	0.005015	2.575e-42	-	173480	IVNT	Astle-W_Blood-Cell-Traits_EUR_2016
LVEDV	HLA-B	19	6:31344981:C:T	6:31297135:G:A	rs2524132	Multi-trait	HLA-C	6	31297135	6:31264912	6:31297135	0.149093	0.0451472	0.00806772	2.19324e-08	Hematology	Lymphocyte count	Astle W	27863252	European	2016	G	A	-0.0872	0.005027	2.124e-67	-	173480	IVNT	Astle-W_Blood-Cell-Traits_EUR_2016
LVEDV	HLA-B	19	6:31344981:C:T	6:31297135:G:A	rs2524132	Multi-trait	HLA-C	6	31297135	6:31264912	6:31297135	0.149093	0.0451472	0.00806772	2.19324e-08	Hematology	Mean corpuscular volume	Astle W	27863252	European	2016	G	A	-0.02941	0.004916	2.21e-09	-	173480	IVNT	Astle-W_Blood-Cell-Traits_EUR_2016
LVEDV	HLA-B	19	6:31344981:C:T	6:31297135:G:A	rs2524132	Multi-trait	HLA-C	6	31297135	6:31264912	6:31297135	0.149093	0.0451472	0.00806772	2.19324e-08	Hematology	Mean platelet volume	Astle W	27863252	European	2016	G	A	-0.0482	0.005066	1.824e-21	-	173480	IVNT	Astle-W_Blood-Cell-Traits_EUR_2016
LVEDV	HLA-B	19	6:31344981:C:T	6:31297135:G:A	rs2524132	Multi-trait	HLA-C	6	31297135	6:31264912	6:31297135	0.149093	0.0451472	0.00806772	2.19324e-08	Hematology	Monocyte count	Astle W	27863252	European	2016	G	A	-0.06139	0.004989	8.444e-35	-	173480	IVNT	Astle-W_Blood-Cell-Traits_EUR_2016
LVEDV	HLA-B	19	6:31344981:C:T	6:31297135:G:A	rs2524132	Multi-trait	HLA-C	6	31297135	6:31264912	6:31297135	0.149093	0.0451472	0.00806772	2.19324e-08	Hematology	Myeloid white cell count	Astle W	27863252	European	2016	G	A	-0.07215	0.005028	1.097e-46	-	173480	IVNT	Astle-W_Blood-Cell-Traits_EUR_2016
LVEDV	HLA-B	19	6:31344981:C:T	6:31297135:G:A	rs2524132	Multi-trait	HLA-C	6	31297135	6:31264912	6:31297135	0.149093	0.0451472	0.00806772	2.19324e-08	Hematology	Neutrophil count	Astle W	27863252	European	2016	G	A	-0.0677	0.005001	9.63e-42	-	173480	IVNT	Astle-W_Blood-Cell-Traits_EUR_2016
LVEDV	HLA-B	19	6:31344981:C:T	6:31297135:G:A	rs2524132	Multi-trait	HLA-C	6	31297135	6:31264912	6:31297135	0.149093	0.0451472	0.00806772	2.19324e-08	Hematology	Red blood cell count	Astle W	27863252	European	2016	G	A	0.03261	0.004959	4.867e-11	+	173480	IVNT	Astle-W_Blood-Cell-Traits_EUR_2016
LVEDV	HLA-B	19	6:31344981:C:T	6:31297135:G:A	rs2524132	Multi-trait	HLA-C	6	31297135	6:31264912	6:31297135	0.149093	0.0451472	0.00806772	2.19324e-08	Hematology	Sum basophil neutrophil counts	Astle W	27863252	European	2016	G	A	-0.0677	0.005011	1.365e-41	-	173480	IVNT	Astle-W_Blood-Cell-Traits_EUR_2016
LVEDV	HLA-B	19	6:31344981:C:T	6:31297135:G:A	rs2524132	Multi-trait	HLA-C	6	31297135	6:31264912	6:31297135	0.149093	0.0451472	0.00806772	2.19324e-08	Hematology	Sum eosinophil basophil counts	Astle W	27863252	European	2016	G	A	-0.03529	0.004986	1.467e-12	-	173480	IVNT	Astle-W_Blood-Cell-Traits_EUR_2016
LVEDV	HLA-B	19	6:31344981:C:T	6:31297135:G:A	rs2524132	Multi-trait	HLA-C	6	31297135	6:31264912	6:31297135	0.149093	0.0451472	0.00806772	2.19324e-08	Hematology	Sum neutrophil eosinophil counts	Astle W	27863252	European	2016	G	A	-0.06841	0.005006	1.647e-42	-	173480	IVNT	Astle-W_Blood-Cell-Traits_EUR_2016
LVEDV	HLA-B	19	6:31344981:C:T	6:31297135:G:A	rs2524132	Multi-trait	HLA-C	6	31297135	6:31264912	6:31297135	0.149093	0.0451472	0.00806772	2.19324e-08	Hematology	White blood cell count	Astle W	27863252	European	2016	G	A	-0.09475	0.005005	6.021e-80	-	173480	IVNT	Astle-W_Blood-Cell-Traits_EUR_2016
LVEDV	HLA-B	19	6:31344981:C:T	6:31297135:G:A	rs2524132	Multi-trait	HLA-C	6	31297135	6:31264912	6:31297135	0.149093	0.0451472	0.00806772	2.19324e-08	Autoimmune Diseases	Primary sclerosing cholangitis	Ji S	27992413	European	2017	G	A	0.2904	0.049	1.501e-09	+	14890	log OR	Ji-S_PSC_EUR_2017
LVEDV	HLA-B	19	6:31344981:C:T	6:31297135:G:A	rs2524132	Multi-trait	HLA-C	6	31297135	6:31264912	6:31297135	0.149093	0.0451472	0.00806772	2.19324e-08	Miscellaneous_Conditions	Self-reported hyperthyroidism or thyrotoxicosis	Neale B	UKBB	European	2017	G	A	0.002014	0.0002945	8.021e-12	+	337159	risk diff	Neale-B_UKBB_EUR_2017
LVEDV	HLA-B	19	6:31344981:C:T	6:31297135:G:A	rs2524132	Multi-trait	HLA-C	6	31297135	6:31264912	6:31297135	0.149093	0.0451472	0.00806772	2.19324e-08	Miscellaneous_Conditions	Self-reported hypothyroidism or myxoedema	Neale B	UKBB	European	2017	G	A	-0.0097	0.0007246	7.374e-41	-	337159	risk diff	Neale-B_UKBB_EUR_2017
LVEDV	HLA-B	19	6:31344981:C:T	6:31297135:G:A	rs2524132	Multi-trait	HLA-C	6	31297135	6:31264912	6:31297135	0.149093	0.0451472	0.00806772	2.19324e-08	Miscellaneous_Conditions	Self-reported malabsorption or coeliac disease	Neale B	UKBB	European	2017	G	A	0.00157	0.000223	1.878e-12	+	337159	risk diff	Neale-B_UKBB_EUR_2017
LVEDV	HLA-B	19	6:31344981:C:T	6:31297135:G:A	rs2524132	Multi-trait	HLA-C	6	31297135	6:31264912	6:31297135	0.149093	0.0451472	0.00806772	2.19324e-08	Miscellaneous_Conditions	Self-reported psoriasis	Neale B	UKBB	European	2017	G	A	0.002684	0.0003627	1.383e-13	+	337159	risk diff	Neale-B_UKBB_EUR_2017
LVEDV	HLA-B	19	6:31344981:C:T	6:31297135:G:A	rs2524132	Multi-trait	HLA-C	6	31297135	6:31264912	6:31297135	0.149093	0.0451472	0.00806772	2.19324e-08	Miscellaneous_Conditions	Treatment with levothyroxine sodium	Neale B	UKBB	European	2017	G	A	-0.007034	0.0006678	6.139e-26	-	337159	risk diff	Neale-B_UKBB_EUR_2017
LVEDV	HLA-B	19	6:31344981:C:T	6:31297135:G:A	rs2524132	Single-trait	HLA-C	6	31297135	6:31264912	6:31297135	0.149093	0.0485182	0.00823138	3.76288e-09	Miscellaneous_Conditions
LVEDV	HLA-B	19	6:31344981:C:T	6:31297045:C:T	rs2524133	Multi-trait	HLA-C	6	31297045	6:31264822	6:31297045	0.149083	0.0451355	0.00806846	2.21807e-08	Hematology	Eosinophil count	Astle W	27863252	European	2016	T	C	0.0347	0.004993	3.628e-12	+	173480	IVNT	Astle-W_Blood-Cell-Traits_EUR_2016
LVEDV	HLA-B	19	6:31344981:C:T	6:31297045:C:T	rs2524133	Multi-trait	HLA-C	6	31297045	6:31264822	6:31297045	0.149083	0.0451355	0.00806846	2.21807e-08	Hematology	Granulocyte count	Astle W	27863252	European	2016	T	C	0.06853	0.005028	2.704e-42	+	173480	IVNT	Astle-W_Blood-Cell-Traits_EUR_2016
LVEDV	HLA-B	19	6:31344981:C:T	6:31297045:C:T	rs2524133	Multi-trait	HLA-C	6	31297045	6:31264822	6:31297045	0.149083	0.0451355	0.00806846	2.21807e-08	Hematology	Hemoglobin concentration	Astle W	27863252	European	2016	T	C	-0.02766	0.004965	2.54e-08	-	173480	IVNT	Astle-W_Blood-Cell-Traits_EUR_2016
LVEDV	HLA-B	19	6:31344981:C:T	6:31297045:C:T	rs2524133	Multi-trait	HLA-C	6	31297045	6:31264822	6:31297045	0.149083	0.0451355	0.00806846	2.21807e-08	Hematology	Lymphocyte count	Astle W	27863252	European	2016	T	C	0.08733	0.00504	2.967e-67	+	173480	IVNT	Astle-W_Blood-Cell-Traits_EUR_2016
LVEDV	HLA-B	19	6:31344981:C:T	6:31297045:C:T	rs2524133	Multi-trait	HLA-C	6	31297045	6:31264822	6:31297045	0.149083	0.0451355	0.00806846	2.21807e-08	Hematology	Mean corpuscular volume	Astle W	27863252	European	2016	T	C	0.02946	0.004929	2.28e-09	+	173480	IVNT	Astle-W_Blood-Cell-Traits_EUR_2016
LVEDV	HLA-B	19	6:31344981:C:T	6:31297045:C:T	rs2524133	Multi-trait	HLA-C	6	31297045	6:31264822	6:31297045	0.149083	0.0451355	0.00806846	2.21807e-08	Hematology	Mean platelet volume	Astle W	27863252	European	2016	T	C	0.04832	0.005078	1.835e-21	+	173480	IVNT	Astle-W_Blood-Cell-Traits_EUR_2016
LVEDV	HLA-B	19	6:31344981:C:T	6:31297045:C:T	rs2524133	Multi-trait	HLA-C	6	31297045	6:31264822	6:31297045	0.149083	0.0451355	0.00806846	2.21807e-08	Hematology	Monocyte count	Astle W	27863252	European	2016	T	C	0.06169	0.005002	6.056e-35	+	173480	IVNT	Astle-W_Blood-Cell-Traits_EUR_2016
LVEDV	HLA-B	19	6:31344981:C:T	6:31297045:C:T	rs2524133	Multi-trait	HLA-C	6	31297045	6:31264822	6:31297045	0.149083	0.0451355	0.00806846	2.21807e-08	Hematology	Myeloid white cell count	Astle W	27863252	European	2016	T	C	0.07233	0.005042	1.114e-46	+	173480	IVNT	Astle-W_Blood-Cell-Traits_EUR_2016
LVEDV	HLA-B	19	6:31344981:C:T	6:31297045:C:T	rs2524133	Multi-trait	HLA-C	6	31297045	6:31264822	6:31297045	0.149083	0.0451355	0.00806846	2.21807e-08	Hematology	Neutrophil count	Astle W	27863252	European	2016	T	C	0.06792	0.005015	8.57e-42	+	173480	IVNT	Astle-W_Blood-Cell-Traits_EUR_2016
LVEDV	HLA-B	19	6:31344981:C:T	6:31297045:C:T	rs2524133	Multi-trait	HLA-C	6	31297045	6:31264822	6:31297045	0.149083	0.0451355	0.00806846	2.21807e-08	Hematology	Red blood cell count	Astle W	27863252	European	2016	T	C	-0.03324	0.004972	2.3e-11	-	173480	IVNT	Astle-W_Blood-Cell-Traits_EUR_2016
LVEDV	HLA-B	19	6:31344981:C:T	6:31297045:C:T	rs2524133	Multi-trait	HLA-C	6	31297045	6:31264822	6:31297045	0.149083	0.0451355	0.00806846	2.21807e-08	Hematology	Sum basophil neutrophil counts	Astle W	27863252	European	2016	T	C	0.06789	0.005024	1.301e-41	+	173480	IVNT	Astle-W_Blood-Cell-Traits_EUR_2016
LVEDV	HLA-B	19	6:31344981:C:T	6:31297045:C:T	rs2524133	Multi-trait	HLA-C	6	31297045	6:31264822	6:31297045	0.149083	0.0451355	0.00806846	2.21807e-08	Hematology	Sum eosinophil basophil counts	Astle W	27863252	European	2016	T	C	0.03483	0.004999	3.202e-12	+	173480	IVNT	Astle-W_Blood-Cell-Traits_EUR_2016
LVEDV	HLA-B	19	6:31344981:C:T	6:31297045:C:T	rs2524133	Multi-trait	HLA-C	6	31297045	6:31264822	6:31297045	0.149083	0.0451355	0.00806846	2.21807e-08	Hematology	Sum neutrophil eosinophil counts	Astle W	27863252	European	2016	T	C	0.0686	0.00502	1.59e-42	+	173480	IVNT	Astle-W_Blood-Cell-Traits_EUR_2016
LVEDV	HLA-B	19	6:31344981:C:T	6:31297045:C:T	rs2524133	Multi-trait	HLA-C	6	31297045	6:31264822	6:31297045	0.149083	0.0451355	0.00806846	2.21807e-08	Hematology	White blood cell count	Astle W	27863252	European	2016	T	C	0.09493	0.005018	7.941e-80	+	173480	IVNT	Astle-W_Blood-Cell-Traits_EUR_2016
LVEDV	HLA-B	19	6:31344981:C:T	6:31297045:C:T	rs2524133	Multi-trait	HLA-C	6	31297045	6:31264822	6:31297045	0.149083	0.0451355	0.00806846	2.21807e-08	Autoimmune Diseases	Primary sclerosing cholangitis	Ji S	27992413	European	2017	T	C	-0.3141	0.05	1.057e-10	-	14890	log OR	Ji-S_PSC_EUR_2017
LVEDV	HLA-B	19	6:31344981:C:T	6:31297045:C:T	rs2524133	Multi-trait	HLA-C	6	31297045	6:31264822	6:31297045	0.149083	0.0451355	0.00806846	2.21807e-08	Miscellaneous_Conditions	Self-reported hyperthyroidism or thyrotoxicosis	Neale B	UKBB	European	2017	T	C	-0.002007	0.0002947	9.626e-12	-	337159	risk diff	Neale-B_UKBB_EUR_2017
LVEDV	HLA-B	19	6:31344981:C:T	6:31297045:C:T	rs2524133	Multi-trait	HLA-C	6	31297045	6:31264822	6:31297045	0.149083	0.0451355	0.00806846	2.21807e-08	Miscellaneous_Conditions	Self-reported hypothyroidism or myxoedema	Neale B	UKBB	European	2017	T	C	0.009723	0.000725	5.281e-41	+	337159	risk diff	Neale-B_UKBB_EUR_2017
LVEDV	HLA-B	19	6:31344981:C:T	6:31297045:C:T	rs2524133	Multi-trait	HLA-C	6	31297045	6:31264822	6:31297045	0.149083	0.0451355	0.00806846	2.21807e-08	Miscellaneous_Conditions	Self-reported malabsorption or coeliac disease	Neale B	UKBB	European	2017	T	C	-0.001566	0.0002231	2.217e-12	-	337159	risk diff	Neale-B_UKBB_EUR_2017
LVEDV	HLA-B	19	6:31344981:C:T	6:31297045:C:T	rs2524133	Multi-trait	HLA-C	6	31297045	6:31264822	6:31297045	0.149083	0.0451355	0.00806846	2.21807e-08	Miscellaneous_Conditions	Self-reported psoriasis	Neale B	UKBB	European	2017	T	C	-0.002705	0.0003629	9.132e-14	-	337159	risk diff	Neale-B_UKBB_EUR_2017
LVEDV	HLA-B	19	6:31344981:C:T	6:31297045:C:T	rs2524133	Multi-trait	HLA-C	6	31297045	6:31264822	6:31297045	0.149083	0.0451355	0.00806846	2.21807e-08	Miscellaneous_Conditions	Treatment with levothyroxine sodium	Neale B	UKBB	European	2017	T	C	0.007021	0.0006682	7.989e-26	+	337159	risk diff	Neale-B_UKBB_EUR_2017
LVEDV	HLA-B	19	6:31344981:C:T	6:31297045:C:T	rs2524133	Single-trait	HLA-C	6	31297045	6:31264822	6:31297045	0.149083	0.0485072	0.00823213	3.80566e-09	Miscellaneous_Conditions
LVEDV	HLA-B	19	6:31344981:C:T	6:31301153:G:A	rs2524135	Multi-trait	HLA-C	6	31301153	6:31268930	6:31301153	0.148721	0.0448659	0.00807785	2.78915e-08	Hematology	Eosinophil count	Astle W	27863252	European	2016	G	A	-0.03475	0.005004	3.77e-12	-	173480	IVNT	Astle-W_Blood-Cell-Traits_EUR_2016
LVEDV	HLA-B	19	6:31344981:C:T	6:31301153:G:A	rs2524135	Multi-trait	HLA-C	6	31301153	6:31268930	6:31301153	0.148721	0.0448659	0.00807785	2.78915e-08	Hematology	Granulocyte count	Astle W	27863252	European	2016	G	A	-0.0685	0.005039	4.406e-42	-	173480	IVNT	Astle-W_Blood-Cell-Traits_EUR_2016
LVEDV	HLA-B	19	6:31344981:C:T	6:31301153:G:A	rs2524135	Multi-trait	HLA-C	6	31301153	6:31268930	6:31301153	0.148721	0.0448659	0.00807785	2.78915e-08	Hematology	Lymphocyte count	Astle W	27863252	European	2016	G	A	-0.08786	0.005052	9.258e-68	-	173480	IVNT	Astle-W_Blood-Cell-Traits_EUR_2016
LVEDV	HLA-B	19	6:31344981:C:T	6:31301153:G:A	rs2524135	Multi-trait	HLA-C	6	31301153	6:31268930	6:31301153	0.148721	0.0448659	0.00807785	2.78915e-08	Hematology	Mean corpuscular volume	Astle W	27863252	European	2016	G	A	-0.02913	0.00494	3.707e-09	-	173480	IVNT	Astle-W_Blood-Cell-Traits_EUR_2016
LVEDV	HLA-B	19	6:31344981:C:T	6:31301153:G:A	rs2524135	Multi-trait	HLA-C	6	31301153	6:31268930	6:31301153	0.148721	0.0448659	0.00807785	2.78915e-08	Hematology	Mean platelet volume	Astle W	27863252	European	2016	G	A	-0.04805	0.00509	3.716e-21	-	173480	IVNT	Astle-W_Blood-Cell-Traits_EUR_2016
LVEDV	HLA-B	19	6:31344981:C:T	6:31301153:G:A	rs2524135	Multi-trait	HLA-C	6	31301153	6:31268930	6:31301153	0.148721	0.0448659	0.00807785	2.78915e-08	Hematology	Monocyte count	Astle W	27863252	European	2016	G	A	-0.0614	0.005013	1.732e-34	-	173480	IVNT	Astle-W_Blood-Cell-Traits_EUR_2016
LVEDV	HLA-B	19	6:31344981:C:T	6:31301153:G:A	rs2524135	Multi-trait	HLA-C	6	31301153	6:31268930	6:31301153	0.148721	0.0448659	0.00807785	2.78915e-08	Hematology	Myeloid white cell count	Astle W	27863252	European	2016	G	A	-0.0723	0.005053	1.904e-46	-	173480	IVNT	Astle-W_Blood-Cell-Traits_EUR_2016
LVEDV	HLA-B	19	6:31344981:C:T	6:31301153:G:A	rs2524135	Multi-trait	HLA-C	6	31301153	6:31268930	6:31301153	0.148721	0.0448659	0.00807785	2.78915e-08	Hematology	Neutrophil count	Astle W	27863252	European	2016	G	A	-0.06786	0.005026	1.487e-41	-	173480	IVNT	Astle-W_Blood-Cell-Traits_EUR_2016
LVEDV	HLA-B	19	6:31344981:C:T	6:31301153:G:A	rs2524135	Multi-trait	HLA-C	6	31301153	6:31268930	6:31301153	0.148721	0.0448659	0.00807785	2.78915e-08	Hematology	Red blood cell count	Astle W	27863252	European	2016	G	A	0.03261	0.004983	5.999e-11	+	173480	IVNT	Astle-W_Blood-Cell-Traits_EUR_2016
LVEDV	HLA-B	19	6:31344981:C:T	6:31301153:G:A	rs2524135	Multi-trait	HLA-C	6	31301153	6:31268930	6:31301153	0.148721	0.0448659	0.00807785	2.78915e-08	Hematology	Sum basophil neutrophil counts	Astle W	27863252	European	2016	G	A	-0.06784	0.005035	2.247e-41	-	173480	IVNT	Astle-W_Blood-Cell-Traits_EUR_2016
LVEDV	HLA-B	19	6:31344981:C:T	6:31301153:G:A	rs2524135	Multi-trait	HLA-C	6	31301153	6:31268930	6:31301153	0.148721	0.0448659	0.00807785	2.78915e-08	Hematology	Sum eosinophil basophil counts	Astle W	27863252	European	2016	G	A	-0.035	0.00501	2.81e-12	-	173480	IVNT	Astle-W_Blood-Cell-Traits_EUR_2016
LVEDV	HLA-B	19	6:31344981:C:T	6:31301153:G:A	rs2524135	Multi-trait	HLA-C	6	31301153	6:31268930	6:31301153	0.148721	0.0448659	0.00807785	2.78915e-08	Hematology	Sum neutrophil eosinophil counts	Astle W	27863252	European	2016	G	A	-0.06857	0.005031	2.607e-42	-	173480	IVNT	Astle-W_Blood-Cell-Traits_EUR_2016
LVEDV	HLA-B	19	6:31344981:C:T	6:31301153:G:A	rs2524135	Multi-trait	HLA-C	6	31301153	6:31268930	6:31301153	0.148721	0.0448659	0.00807785	2.78915e-08	Hematology	White blood cell count	Astle W	27863252	European	2016	G	A	-0.09508	0.005029	1.009e-79	-	173480	IVNT	Astle-W_Blood-Cell-Traits_EUR_2016
LVEDV	HLA-B	19	6:31344981:C:T	6:31301153:G:A	rs2524135	Multi-trait	HLA-C	6	31301153	6:31268930	6:31301153	0.148721	0.0448659	0.00807785	2.78915e-08	Autoimmune Diseases	Primary sclerosing cholangitis	Ji S	27992413	European	2017	G	A	0.2912	0.049	1.563e-09	+	14890	log OR	Ji-S_PSC_EUR_2017
LVEDV	HLA-B	19	6:31344981:C:T	6:31301153:G:A	rs2524135	Multi-trait	HLA-C	6	31301153	6:31268930	6:31301153	0.148721	0.0448659	0.00807785	2.78915e-08	Miscellaneous_Conditions	Self-reported hyperthyroidism or thyrotoxicosis	Neale B	UKBB	European	2017	G	A	0.002011	0.0002947	8.959e-12	+	337159	risk diff	Neale-B_UKBB_EUR_2017
LVEDV	HLA-B	19	6:31344981:C:T	6:31301153:G:A	rs2524135	Multi-trait	HLA-C	6	31301153	6:31268930	6:31301153	0.148721	0.0448659	0.00807785	2.78915e-08	Miscellaneous_Conditions	Self-reported hypothyroidism or myxoedema	Neale B	UKBB	European	2017	G	A	-0.009744	0.0007251	3.71e-41	-	337159	risk diff	Neale-B_UKBB_EUR_2017
LVEDV	HLA-B	19	6:31344981:C:T	6:31301153:G:A	rs2524135	Multi-trait	HLA-C	6	31301153	6:31268930	6:31301153	0.148721	0.0448659	0.00807785	2.78915e-08	Miscellaneous_Conditions	Self-reported malabsorption or coeliac disease	Neale B	UKBB	European	2017	G	A	0.001562	0.0002231	2.518e-12	+	337159	risk diff	Neale-B_UKBB_EUR_2017
LVEDV	HLA-B	19	6:31344981:C:T	6:31301153:G:A	rs2524135	Multi-trait	HLA-C	6	31301153	6:31268930	6:31301153	0.148721	0.0448659	0.00807785	2.78915e-08	Miscellaneous_Conditions	Self-reported psoriasis	Neale B	UKBB	European	2017	G	A	0.002695	0.000363	1.134e-13	+	337159	risk diff	Neale-B_UKBB_EUR_2017
LVEDV	HLA-B	19	6:31344981:C:T	6:31301153:G:A	rs2524135	Multi-trait	HLA-C	6	31301153	6:31268930	6:31301153	0.148721	0.0448659	0.00807785	2.78915e-08	Miscellaneous_Conditions	Treatment with levothyroxine sodium	Neale B	UKBB	European	2017	G	A	-0.007033	0.0006683	6.772e-26	-	337159	risk diff	Neale-B_UKBB_EUR_2017
LVEDV	HLA-B	19	6:31344981:C:T	6:31301153:G:A	rs2524135	Single-trait	HLA-C	6	31301153	6:31268930	6:31301153	0.148721	0.0484014	0.00824173	4.28677e-09	Miscellaneous_Conditions
LVEDV	HLA-B	19	6:31344981:C:T	6:31296985:G:A	rs2524136	Multi-trait	HLA-C	6	31296985	6:31264762	6:31296985	0.185006	0.039477	0.00741063	9.98073e-08	Hematology	Eosinophil count	Astle W	27863252	European	2016	G	A	-0.03608	0.004569	2.869e-15	-	173480	IVNT	Astle-W_Blood-Cell-Traits_EUR_2016
LVEDV	HLA-B	19	6:31344981:C:T	6:31296985:G:A	rs2524136	Multi-trait	HLA-C	6	31296985	6:31264762	6:31296985	0.185006	0.039477	0.00741063	9.98073e-08	Hematology	Granulocyte count	Astle W	27863252	European	2016	G	A	-0.05742	0.004601	9.672e-36	-	173480	IVNT	Astle-W_Blood-Cell-Traits_EUR_2016
LVEDV	HLA-B	19	6:31344981:C:T	6:31296985:G:A	rs2524136	Multi-trait	HLA-C	6	31296985	6:31264762	6:31296985	0.185006	0.039477	0.00741063	9.98073e-08	Hematology	Lymphocyte count	Astle W	27863252	European	2016	G	A	-0.07099	0.004612	1.85e-53	-	173480	IVNT	Astle-W_Blood-Cell-Traits_EUR_2016
LVEDV	HLA-B	19	6:31344981:C:T	6:31296985:G:A	rs2524136	Multi-trait	HLA-C	6	31296985	6:31264762	6:31296985	0.185006	0.039477	0.00741063	9.98073e-08	Hematology	Mean platelet volume	Astle W	27863252	European	2016	G	A	-0.04281	0.004645	3.056e-20	-	173480	IVNT	Astle-W_Blood-Cell-Traits_EUR_2016
LVEDV	HLA-B	19	6:31344981:C:T	6:31296985:G:A	rs2524136	Multi-trait	HLA-C	6	31296985	6:31264762	6:31296985	0.185006	0.039477	0.00741063	9.98073e-08	Hematology	Monocyte count	Astle W	27863252	European	2016	G	A	-0.05192	0.004577	7.883e-30	-	173480	IVNT	Astle-W_Blood-Cell-Traits_EUR_2016
LVEDV	HLA-B	19	6:31344981:C:T	6:31296985:G:A	rs2524136	Multi-trait	HLA-C	6	31296985	6:31264762	6:31296985	0.185006	0.039477	0.00741063	9.98073e-08	Hematology	Myeloid white cell count	Astle W	27863252	European	2016	G	A	-0.0607	0.004613	1.507e-39	-	173480	IVNT	Astle-W_Blood-Cell-Traits_EUR_2016
LVEDV	HLA-B	19	6:31344981:C:T	6:31296985:G:A	rs2524136	Multi-trait	HLA-C	6	31296985	6:31264762	6:31296985	0.185006	0.039477	0.00741063	9.98073e-08	Hematology	Neutrophil count	Astle W	27863252	European	2016	G	A	-0.05655	0.004589	6.72e-35	-	173480	IVNT	Astle-W_Blood-Cell-Traits_EUR_2016
LVEDV	HLA-B	19	6:31344981:C:T	6:31296985:G:A	rs2524136	Multi-trait	HLA-C	6	31296985	6:31264762	6:31296985	0.185006	0.039477	0.00741063	9.98073e-08	Hematology	Sum basophil neutrophil counts	Astle W	27863252	European	2016	G	A	-0.05653	0.004597	9.542e-35	-	173480	IVNT	Astle-W_Blood-Cell-Traits_EUR_2016
LVEDV	HLA-B	19	6:31344981:C:T	6:31296985:G:A	rs2524136	Multi-trait	HLA-C	6	31296985	6:31264762	6:31296985	0.185006	0.039477	0.00741063	9.98073e-08	Hematology	Sum eosinophil basophil counts	Astle W	27863252	European	2016	G	A	-0.03543	0.004574	9.513e-15	-	173480	IVNT	Astle-W_Blood-Cell-Traits_EUR_2016
LVEDV	HLA-B	19	6:31344981:C:T	6:31296985:G:A	rs2524136	Multi-trait	HLA-C	6	31296985	6:31264762	6:31296985	0.185006	0.039477	0.00741063	9.98073e-08	Hematology	Sum neutrophil eosinophil counts	Astle W	27863252	European	2016	G	A	-0.05748	0.004593	6.267e-36	-	173480	IVNT	Astle-W_Blood-Cell-Traits_EUR_2016
LVEDV	HLA-B	19	6:31344981:C:T	6:31296985:G:A	rs2524136	Multi-trait	HLA-C	6	31296985	6:31264762	6:31296985	0.185006	0.039477	0.00741063	9.98073e-08	Hematology	White blood cell count	Astle W	27863252	European	2016	G	A	-0.07908	0.004592	1.774e-66	-	173480	IVNT	Astle-W_Blood-Cell-Traits_EUR_2016
LVEDV	HLA-B	19	6:31344981:C:T	6:31296985:G:A	rs2524136	Multi-trait	HLA-C	6	31296985	6:31264762	6:31296985	0.185006	0.039477	0.00741063	9.98073e-08	Autoimmune Diseases	Primary sclerosing cholangitis	Ji S	27992413	European	2017	G	A	0.2897	0.043	6.844e-12	+	14890	log OR	Ji-S_PSC_EUR_2017
LVEDV	HLA-B	19	6:31344981:C:T	6:31296985:G:A	rs2524136	Multi-trait	HLA-C	6	31296985	6:31264762	6:31296985	0.185006	0.039477	0.00741063	9.98073e-08	Miscellaneous_Conditions	Self-reported hyperthyroidism or thyrotoxicosis	Neale B	UKBB	European	2017	G	A	0.001928	0.0002702	9.561e-13	+	337159	risk diff	Neale-B_UKBB_EUR_2017
LVEDV	HLA-B	19	6:31344981:C:T	6:31296985:G:A	rs2524136	Multi-trait	HLA-C	6	31296985	6:31264762	6:31296985	0.185006	0.039477	0.00741063	9.98073e-08	Miscellaneous_Conditions	Self-reported hypothyroidism or myxoedema	Neale B	UKBB	European	2017	G	A	-0.008212	0.0006648	4.768e-35	-	337159	risk diff	Neale-B_UKBB_EUR_2017
LVEDV	HLA-B	19	6:31344981:C:T	6:31296985:G:A	rs2524136	Multi-trait	HLA-C	6	31296985	6:31264762	6:31296985	0.185006	0.039477	0.00741063	9.98073e-08	Miscellaneous_Conditions	Self-reported malabsorption or coeliac disease	Neale B	UKBB	European	2017	G	A	0.001851	0.0002045	1.417e-19	+	337159	risk diff	Neale-B_UKBB_EUR_2017
LVEDV	HLA-B	19	6:31344981:C:T	6:31296985:G:A	rs2524136	Multi-trait	HLA-C	6	31296985	6:31264762	6:31296985	0.185006	0.039477	0.00741063	9.98073e-08	Miscellaneous_Conditions	Self-reported psoriasis	Neale B	UKBB	European	2017	G	A	0.002963	0.0003328	5.449e-19	+	337159	risk diff	Neale-B_UKBB_EUR_2017
LVEDV	HLA-B	19	6:31344981:C:T	6:31296985:G:A	rs2524136	Multi-trait	HLA-C	6	31296985	6:31264762	6:31296985	0.185006	0.039477	0.00741063	9.98073e-08	Miscellaneous_Conditions	Treatment with levothyroxine sodium	Neale B	UKBB	European	2017	G	A	-0.005876	0.0006127	8.791e-22	-	337159	risk diff	Neale-B_UKBB_EUR_2017
LVEDV	HLA-B	19	6:31344981:C:T	6:31296985:G:A	rs2524136	Multi-trait	HLA-C	6	31296985	6:31264762	6:31296985	0.185006	0.039477	0.00741063	9.98073e-08	Autoimmune Diseases	Rheumatoid arthritis	Okada Y	24390342	Mixed	2014	G	A	-0.09531	0.01856	1.1e-08	-	80799	log OR	Okada-Y_RA_Mixed_2014
LVEDV	HLA-B	19	6:31344981:C:T	6:31296985:G:A	rs2524136	Single-trait	HLA-C	6	31296985	6:31264762	6:31296985	0.185006	0.042188	0.00756098	2.40935e-08	Miscellaneous_Conditions
LVEDV	HLA-B	19	6:31344981:C:T	6:31296394:T:C	rs2524138	Multi-trait	HLA-C	6	31296394	6:31264171	6:31296394	0.149013	0.0450774	0.00807021	2.32824e-08	Hematology	Eosinophil count	Astle W	27863252	European	2016	T	C	-0.03472	0.004983	3.217e-12	-	173480	IVNT	Astle-W_Blood-Cell-Traits_EUR_2016
LVEDV	HLA-B	19	6:31344981:C:T	6:31296394:T:C	rs2524138	Multi-trait	HLA-C	6	31296394	6:31264171	6:31296394	0.149013	0.0450774	0.00807021	2.32824e-08	Hematology	Granulocyte count	Astle W	27863252	European	2016	T	C	-0.06809	0.005019	6.311e-42	-	173480	IVNT	Astle-W_Blood-Cell-Traits_EUR_2016
LVEDV	HLA-B	19	6:31344981:C:T	6:31296394:T:C	rs2524138	Multi-trait	HLA-C	6	31296394	6:31264171	6:31296394	0.149013	0.0450774	0.00807021	2.32824e-08	Hematology	Hemoglobin concentration	Astle W	27863252	European	2016	T	C	0.02742	0.004955	3.149e-08	+	173480	IVNT	Astle-W_Blood-Cell-Traits_EUR_2016
LVEDV	HLA-B	19	6:31344981:C:T	6:31296394:T:C	rs2524138	Multi-trait	HLA-C	6	31296394	6:31264171	6:31296394	0.149013	0.0450774	0.00807021	2.32824e-08	Hematology	Lymphocyte count	Astle W	27863252	European	2016	T	C	-0.0873	0.005031	1.822e-67	-	173480	IVNT	Astle-W_Blood-Cell-Traits_EUR_2016
LVEDV	HLA-B	19	6:31344981:C:T	6:31296394:T:C	rs2524138	Multi-trait	HLA-C	6	31296394	6:31264171	6:31296394	0.149013	0.0450774	0.00807021	2.32824e-08	Hematology	Mean corpuscular volume	Astle W	27863252	European	2016	T	C	-0.02952	0.004919	1.974e-09	-	173480	IVNT	Astle-W_Blood-Cell-Traits_EUR_2016
LVEDV	HLA-B	19	6:31344981:C:T	6:31296394:T:C	rs2524138	Multi-trait	HLA-C	6	31296394	6:31264171	6:31296394	0.149013	0.0450774	0.00807021	2.32824e-08	Hematology	Mean platelet volume	Astle W	27863252	European	2016	T	C	-0.04797	0.005069	2.997e-21	-	173480	IVNT	Astle-W_Blood-Cell-Traits_EUR_2016
LVEDV	HLA-B	19	6:31344981:C:T	6:31296394:T:C	rs2524138	Multi-trait	HLA-C	6	31296394	6:31264171	6:31296394	0.149013	0.0450774	0.00807021	2.32824e-08	Hematology	Monocyte count	Astle W	27863252	European	2016	T	C	-0.06141	0.004992	8.982e-35	-	173480	IVNT	Astle-W_Blood-Cell-Traits_EUR_2016
LVEDV	HLA-B	19	6:31344981:C:T	6:31296394:T:C	rs2524138	Multi-trait	HLA-C	6	31296394	6:31264171	6:31296394	0.149013	0.0450774	0.00807021	2.32824e-08	Hematology	Myeloid white cell count	Astle W	27863252	European	2016	T	C	-0.07188	0.005032	2.664e-46	-	173480	IVNT	Astle-W_Blood-Cell-Traits_EUR_2016
LVEDV	HLA-B	19	6:31344981:C:T	6:31296394:T:C	rs2524138	Multi-trait	HLA-C	6	31296394	6:31264171	6:31296394	0.149013	0.0450774	0.00807021	2.32824e-08	Hematology	Neutrophil count	Astle W	27863252	European	2016	T	C	-0.06745	0.005005	2.129e-41	-	173480	IVNT	Astle-W_Blood-Cell-Traits_EUR_2016
LVEDV	HLA-B	19	6:31344981:C:T	6:31296394:T:C	rs2524138	Multi-trait	HLA-C	6	31296394	6:31264171	6:31296394	0.149013	0.0450774	0.00807021	2.32824e-08	Hematology	Red blood cell count	Astle W	27863252	European	2016	T	C	0.0332	0.004962	2.225e-11	+	173480	IVNT	Astle-W_Blood-Cell-Traits_EUR_2016
LVEDV	HLA-B	19	6:31344981:C:T	6:31296394:T:C	rs2524138	Multi-trait	HLA-C	6	31296394	6:31264171	6:31296394	0.149013	0.0450774	0.00807021	2.32824e-08	Hematology	Sum basophil neutrophil counts	Astle W	27863252	European	2016	T	C	-0.06743	0.005014	3.207e-41	-	173480	IVNT	Astle-W_Blood-Cell-Traits_EUR_2016
LVEDV	HLA-B	19	6:31344981:C:T	6:31296394:T:C	rs2524138	Multi-trait	HLA-C	6	31296394	6:31264171	6:31296394	0.149013	0.0450774	0.00807021	2.32824e-08	Hematology	Sum eosinophil basophil counts	Astle W	27863252	European	2016	T	C	-0.03488	0.004989	2.725e-12	-	173480	IVNT	Astle-W_Blood-Cell-Traits_EUR_2016
LVEDV	HLA-B	19	6:31344981:C:T	6:31296394:T:C	rs2524138	Multi-trait	HLA-C	6	31296394	6:31264171	6:31296394	0.149013	0.0450774	0.00807021	2.32824e-08	Hematology	Sum neutrophil eosinophil counts	Astle W	27863252	European	2016	T	C	-0.06815	0.00501	3.774e-42	-	173480	IVNT	Astle-W_Blood-Cell-Traits_EUR_2016
LVEDV	HLA-B	19	6:31344981:C:T	6:31296394:T:C	rs2524138	Multi-trait	HLA-C	6	31296394	6:31264171	6:31296394	0.149013	0.0450774	0.00807021	2.32824e-08	Hematology	White blood cell count	Astle W	27863252	European	2016	T	C	-0.09458	0.005008	1.515e-79	-	173480	IVNT	Astle-W_Blood-Cell-Traits_EUR_2016
LVEDV	HLA-B	19	6:31344981:C:T	6:31296394:T:C	rs2524138	Multi-trait	HLA-C	6	31296394	6:31264171	6:31296394	0.149013	0.0450774	0.00807021	2.32824e-08	Autoimmune Diseases	Primary sclerosing cholangitis	Ji S	27992413	European	2017	T	C	0.2919	0.049	1.312e-09	+	14890	log OR	Ji-S_PSC_EUR_2017
LVEDV	HLA-B	19	6:31344981:C:T	6:31296394:T:C	rs2524138	Multi-trait	HLA-C	6	31296394	6:31264171	6:31296394	0.149013	0.0450774	0.00807021	2.32824e-08	Miscellaneous_Conditions	Self-reported hyperthyroidism or thyrotoxicosis	Neale B	UKBB	European	2017	T	C	0.002016	0.0002947	7.928e-12	+	337159	risk diff	Neale-B_UKBB_EUR_2017
LVEDV	HLA-B	19	6:31344981:C:T	6:31296394:T:C	rs2524138	Multi-trait	HLA-C	6	31296394	6:31264171	6:31296394	0.149013	0.0450774	0.00807021	2.32824e-08	Miscellaneous_Conditions	Self-reported hypothyroidism or myxoedema	Neale B	UKBB	European	2017	T	C	-0.009717	0.000725	6.033e-41	-	337159	risk diff	Neale-B_UKBB_EUR_2017
LVEDV	HLA-B	19	6:31344981:C:T	6:31296394:T:C	rs2524138	Multi-trait	HLA-C	6	31296394	6:31264171	6:31296394	0.149013	0.0450774	0.00807021	2.32824e-08	Miscellaneous_Conditions	Self-reported malabsorption or coeliac disease	Neale B	UKBB	European	2017	T	C	0.001565	0.0002231	2.273e-12	+	337159	risk diff	Neale-B_UKBB_EUR_2017
LVEDV	HLA-B	19	6:31344981:C:T	6:31296394:T:C	rs2524138	Multi-trait	HLA-C	6	31296394	6:31264171	6:31296394	0.149013	0.0450774	0.00807021	2.32824e-08	Miscellaneous_Conditions	Self-reported psoriasis	Neale B	UKBB	European	2017	T	C	0.002707	0.0003629	8.706e-14	+	337159	risk diff	Neale-B_UKBB_EUR_2017
LVEDV	HLA-B	19	6:31344981:C:T	6:31296394:T:C	rs2524138	Multi-trait	HLA-C	6	31296394	6:31264171	6:31296394	0.149013	0.0450774	0.00807021	2.32824e-08	Miscellaneous_Conditions	Treatment with levothyroxine sodium	Neale B	UKBB	European	2017	T	C	-0.007019	0.0006682	8.401e-26	-	337159	risk diff	Neale-B_UKBB_EUR_2017
LVEDV	HLA-B	19	6:31344981:C:T	6:31296394:T:C	rs2524138	Single-trait	HLA-C	6	31296394	6:31264171	6:31296394	0.149013	0.0484372	0.00823391	4.03748e-09	Miscellaneous_Conditions
LVEDV	HLA-B	19	6:31344981:C:T	6:31295885:C:A	rs2524141	Multi-trait	HLA-C	6	31295885	6:31263662	6:31295885	0.149002	0.0450695	0.00806994	2.33885e-08	Hematology	Eosinophil count	Astle W	27863252	European	2016	C	A	-0.03484	0.004983	2.719e-12	-	173480	IVNT	Astle-W_Blood-Cell-Traits_EUR_2016
LVEDV	HLA-B	19	6:31344981:C:T	6:31295885:C:A	rs2524141	Multi-trait	HLA-C	6	31295885	6:31263662	6:31295885	0.149002	0.0450695	0.00806994	2.33885e-08	Hematology	Granulocyte count	Astle W	27863252	European	2016	C	A	-0.06807	0.005018	6.519e-42	-	173480	IVNT	Astle-W_Blood-Cell-Traits_EUR_2016
LVEDV	HLA-B	19	6:31344981:C:T	6:31295885:C:A	rs2524141	Multi-trait	HLA-C	6	31295885	6:31263662	6:31295885	0.149002	0.0450695	0.00806994	2.33885e-08	Hematology	Hemoglobin concentration	Astle W	27863252	European	2016	C	A	0.02741	0.004955	3.183e-08	+	173480	IVNT	Astle-W_Blood-Cell-Traits_EUR_2016
LVEDV	HLA-B	19	6:31344981:C:T	6:31295885:C:A	rs2524141	Multi-trait	HLA-C	6	31295885	6:31263662	6:31295885	0.149002	0.0450695	0.00806994	2.33885e-08	Hematology	Lymphocyte count	Astle W	27863252	European	2016	C	A	-0.08734	0.00503	1.616e-67	-	173480	IVNT	Astle-W_Blood-Cell-Traits_EUR_2016
LVEDV	HLA-B	19	6:31344981:C:T	6:31295885:C:A	rs2524141	Multi-trait	HLA-C	6	31295885	6:31263662	6:31295885	0.149002	0.0450695	0.00806994	2.33885e-08	Hematology	Mean corpuscular volume	Astle W	27863252	European	2016	C	A	-0.02938	0.004919	2.337e-09	-	173480	IVNT	Astle-W_Blood-Cell-Traits_EUR_2016
LVEDV	HLA-B	19	6:31344981:C:T	6:31295885:C:A	rs2524141	Multi-trait	HLA-C	6	31295885	6:31263662	6:31295885	0.149002	0.0450695	0.00806994	2.33885e-08	Hematology	Mean platelet volume	Astle W	27863252	European	2016	C	A	-0.04784	0.005069	3.808e-21	-	173480	IVNT	Astle-W_Blood-Cell-Traits_EUR_2016
LVEDV	HLA-B	19	6:31344981:C:T	6:31295885:C:A	rs2524141	Multi-trait	HLA-C	6	31295885	6:31263662	6:31295885	0.149002	0.0450695	0.00806994	2.33885e-08	Hematology	Monocyte count	Astle W	27863252	European	2016	C	A	-0.0615	0.004992	7.139e-35	-	173480	IVNT	Astle-W_Blood-Cell-Traits_EUR_2016
LVEDV	HLA-B	19	6:31344981:C:T	6:31295885:C:A	rs2524141	Multi-trait	HLA-C	6	31295885	6:31263662	6:31295885	0.149002	0.0450695	0.00806994	2.33885e-08	Hematology	Myeloid white cell count	Astle W	27863252	European	2016	C	A	-0.07188	0.005032	2.661e-46	-	173480	IVNT	Astle-W_Blood-Cell-Traits_EUR_2016
LVEDV	HLA-B	19	6:31344981:C:T	6:31295885:C:A	rs2524141	Multi-trait	HLA-C	6	31295885	6:31263662	6:31295885	0.149002	0.0450695	0.00806994	2.33885e-08	Hematology	Neutrophil count	Astle W	27863252	European	2016	C	A	-0.06743	0.005005	2.254e-41	-	173480	IVNT	Astle-W_Blood-Cell-Traits_EUR_2016
LVEDV	HLA-B	19	6:31344981:C:T	6:31295885:C:A	rs2524141	Multi-trait	HLA-C	6	31295885	6:31263662	6:31295885	0.149002	0.0450695	0.00806994	2.33885e-08	Hematology	Red blood cell count	Astle W	27863252	European	2016	C	A	0.03309	0.004962	2.579e-11	+	173480	IVNT	Astle-W_Blood-Cell-Traits_EUR_2016
LVEDV	HLA-B	19	6:31344981:C:T	6:31295885:C:A	rs2524141	Multi-trait	HLA-C	6	31295885	6:31263662	6:31295885	0.149002	0.0450695	0.00806994	2.33885e-08	Hematology	Sum basophil neutrophil counts	Astle W	27863252	European	2016	C	A	-0.0674	0.005014	3.381e-41	-	173480	IVNT	Astle-W_Blood-Cell-Traits_EUR_2016
LVEDV	HLA-B	19	6:31344981:C:T	6:31295885:C:A	rs2524141	Multi-trait	HLA-C	6	31295885	6:31263662	6:31295885	0.149002	0.0450695	0.00806994	2.33885e-08	Hematology	Sum eosinophil basophil counts	Astle W	27863252	European	2016	C	A	-0.03499	0.004989	2.313e-12	-	173480	IVNT	Astle-W_Blood-Cell-Traits_EUR_2016
LVEDV	HLA-B	19	6:31344981:C:T	6:31295885:C:A	rs2524141	Multi-trait	HLA-C	6	31295885	6:31263662	6:31295885	0.149002	0.0450695	0.00806994	2.33885e-08	Hematology	Sum neutrophil eosinophil counts	Astle W	27863252	European	2016	C	A	-0.06814	0.00501	3.916e-42	-	173480	IVNT	Astle-W_Blood-Cell-Traits_EUR_2016
LVEDV	HLA-B	19	6:31344981:C:T	6:31295885:C:A	rs2524141	Multi-trait	HLA-C	6	31295885	6:31263662	6:31295885	0.149002	0.0450695	0.00806994	2.33885e-08	Hematology	White blood cell count	Astle W	27863252	European	2016	C	A	-0.09458	0.005008	1.494e-79	-	173480	IVNT	Astle-W_Blood-Cell-Traits_EUR_2016
LVEDV	HLA-B	19	6:31344981:C:T	6:31295885:C:A	rs2524141	Multi-trait	HLA-C	6	31295885	6:31263662	6:31295885	0.149002	0.0450695	0.00806994	2.33885e-08	Autoimmune Diseases	Primary sclerosing cholangitis	Ji S	27992413	European	2017	C	A	0.2919	0.049	1.199e-09	+	14890	log OR	Ji-S_PSC_EUR_2017
LVEDV	HLA-B	19	6:31344981:C:T	6:31295885:C:A	rs2524141	Multi-trait	HLA-C	6	31295885	6:31263662	6:31295885	0.149002	0.0450695	0.00806994	2.33885e-08	Miscellaneous_Conditions	Self-reported hyperthyroidism or thyrotoxicosis	Neale B	UKBB	European	2017	C	A	0.002015	0.0002947	8.11e-12	+	337159	risk diff	Neale-B_UKBB_EUR_2017
LVEDV	HLA-B	19	6:31344981:C:T	6:31295885:C:A	rs2524141	Multi-trait	HLA-C	6	31295885	6:31263662	6:31295885	0.149002	0.0450695	0.00806994	2.33885e-08	Miscellaneous_Conditions	Self-reported hypothyroidism or myxoedema	Neale B	UKBB	European	2017	C	A	-0.009724	0.000725	5.222e-41	-	337159	risk diff	Neale-B_UKBB_EUR_2017
LVEDV	HLA-B	19	6:31344981:C:T	6:31295885:C:A	rs2524141	Multi-trait	HLA-C	6	31295885	6:31263662	6:31295885	0.149002	0.0450695	0.00806994	2.33885e-08	Miscellaneous_Conditions	Self-reported malabsorption or coeliac disease	Neale B	UKBB	European	2017	C	A	0.001565	0.0002231	2.329e-12	+	337159	risk diff	Neale-B_UKBB_EUR_2017
LVEDV	HLA-B	19	6:31344981:C:T	6:31295885:C:A	rs2524141	Multi-trait	HLA-C	6	31295885	6:31263662	6:31295885	0.149002	0.0450695	0.00806994	2.33885e-08	Miscellaneous_Conditions	Self-reported psoriasis	Neale B	UKBB	European	2017	C	A	0.002709	0.0003629	8.464e-14	+	337159	risk diff	Neale-B_UKBB_EUR_2017
LVEDV	HLA-B	19	6:31344981:C:T	6:31295885:C:A	rs2524141	Multi-trait	HLA-C	6	31295885	6:31263662	6:31295885	0.149002	0.0450695	0.00806994	2.33885e-08	Miscellaneous_Conditions	Treatment with levothyroxine sodium	Neale B	UKBB	European	2017	C	A	-0.007027	0.0006682	7.294e-26	-	337159	risk diff	Neale-B_UKBB_EUR_2017
LVEDV	HLA-B	19	6:31344981:C:T	6:31295885:C:A	rs2524141	Single-trait	HLA-C	6	31295885	6:31263662	6:31295885	0.149002	0.0484526	0.00823364	3.9874e-09	Miscellaneous_Conditions
LVEDV	HLA-B	19	6:31344981:C:T	6:31295573:G:A	rs2524144	Multi-trait	HLA-C	6	31295573	6:31263350	6:31295573	0.149033	0.0450001	0.0080695	2.45313e-08	Hematology	Eosinophil count	Astle W	27863252	European	2016	G	A	-0.03476	0.004984	3.092e-12	-	173480	IVNT	Astle-W_Blood-Cell-Traits_EUR_2016
LVEDV	HLA-B	19	6:31344981:C:T	6:31295573:G:A	rs2524144	Multi-trait	HLA-C	6	31295573	6:31263350	6:31295573	0.149033	0.0450001	0.0080695	2.45313e-08	Hematology	Granulocyte count	Astle W	27863252	European	2016	G	A	-0.06815	0.00502	5.587e-42	-	173480	IVNT	Astle-W_Blood-Cell-Traits_EUR_2016
LVEDV	HLA-B	19	6:31344981:C:T	6:31295573:G:A	rs2524144	Multi-trait	HLA-C	6	31295573	6:31263350	6:31295573	0.149033	0.0450001	0.0080695	2.45313e-08	Hematology	Hemoglobin concentration	Astle W	27863252	European	2016	G	A	0.02739	0.004957	3.281e-08	+	173480	IVNT	Astle-W_Blood-Cell-Traits_EUR_2016
LVEDV	HLA-B	19	6:31344981:C:T	6:31295573:G:A	rs2524144	Multi-trait	HLA-C	6	31295573	6:31263350	6:31295573	0.149033	0.0450001	0.0080695	2.45313e-08	Hematology	Lymphocyte count	Astle W	27863252	European	2016	G	A	-0.08736	0.005032	1.648e-67	-	173480	IVNT	Astle-W_Blood-Cell-Traits_EUR_2016
LVEDV	HLA-B	19	6:31344981:C:T	6:31295573:G:A	rs2524144	Multi-trait	HLA-C	6	31295573	6:31263350	6:31295573	0.149033	0.0450001	0.0080695	2.45313e-08	Hematology	Mean corpuscular volume	Astle W	27863252	European	2016	G	A	-0.02943	0.004921	2.222e-09	-	173480	IVNT	Astle-W_Blood-Cell-Traits_EUR_2016
LVEDV	HLA-B	19	6:31344981:C:T	6:31295573:G:A	rs2524144	Multi-trait	HLA-C	6	31295573	6:31263350	6:31295573	0.149033	0.0450001	0.0080695	2.45313e-08	Hematology	Mean platelet volume	Astle W	27863252	European	2016	G	A	-0.04798	0.005071	3.029e-21	-	173480	IVNT	Astle-W_Blood-Cell-Traits_EUR_2016
LVEDV	HLA-B	19	6:31344981:C:T	6:31295573:G:A	rs2524144	Multi-trait	HLA-C	6	31295573	6:31263350	6:31295573	0.149033	0.0450001	0.0080695	2.45313e-08	Hematology	Monocyte count	Astle W	27863252	European	2016	G	A	-0.06148	0.004994	7.844e-35	-	173480	IVNT	Astle-W_Blood-Cell-Traits_EUR_2016
LVEDV	HLA-B	19	6:31344981:C:T	6:31295573:G:A	rs2524144	Multi-trait	HLA-C	6	31295573	6:31263350	6:31295573	0.149033	0.0450001	0.0080695	2.45313e-08	Hematology	Myeloid white cell count	Astle W	27863252	European	2016	G	A	-0.07196	0.005033	2.287e-46	-	173480	IVNT	Astle-W_Blood-Cell-Traits_EUR_2016
LVEDV	HLA-B	19	6:31344981:C:T	6:31295573:G:A	rs2524144	Multi-trait	HLA-C	6	31295573	6:31263350	6:31295573	0.149033	0.0450001	0.0080695	2.45313e-08	Hematology	Neutrophil count	Astle W	27863252	European	2016	G	A	-0.06752	0.005006	1.877e-41	-	173480	IVNT	Astle-W_Blood-Cell-Traits_EUR_2016
LVEDV	HLA-B	19	6:31344981:C:T	6:31295573:G:A	rs2524144	Multi-trait	HLA-C	6	31295573	6:31263350	6:31295573	0.149033	0.0450001	0.0080695	2.45313e-08	Hematology	Red blood cell count	Astle W	27863252	European	2016	G	A	0.03307	0.004964	2.703e-11	+	173480	IVNT	Astle-W_Blood-Cell-Traits_EUR_2016
LVEDV	HLA-B	19	6:31344981:C:T	6:31295573:G:A	rs2524144	Multi-trait	HLA-C	6	31295573	6:31263350	6:31295573	0.149033	0.0450001	0.0080695	2.45313e-08	Hematology	Sum basophil neutrophil counts	Astle W	27863252	European	2016	G	A	-0.0675	0.005016	2.804e-41	-	173480	IVNT	Astle-W_Blood-Cell-Traits_EUR_2016
LVEDV	HLA-B	19	6:31344981:C:T	6:31295573:G:A	rs2524144	Multi-trait	HLA-C	6	31295573	6:31263350	6:31295573	0.149033	0.0450001	0.0080695	2.45313e-08	Hematology	Sum eosinophil basophil counts	Astle W	27863252	European	2016	G	A	-0.03492	0.00499	2.593e-12	-	173480	IVNT	Astle-W_Blood-Cell-Traits_EUR_2016
LVEDV	HLA-B	19	6:31344981:C:T	6:31295573:G:A	rs2524144	Multi-trait	HLA-C	6	31295573	6:31263350	6:31295573	0.149033	0.0450001	0.0080695	2.45313e-08	Hematology	Sum neutrophil eosinophil counts	Astle W	27863252	European	2016	G	A	-0.06821	0.005011	3.381e-42	-	173480	IVNT	Astle-W_Blood-Cell-Traits_EUR_2016
LVEDV	HLA-B	19	6:31344981:C:T	6:31295573:G:A	rs2524144	Multi-trait	HLA-C	6	31295573	6:31263350	6:31295573	0.149033	0.0450001	0.0080695	2.45313e-08	Hematology	White blood cell count	Astle W	27863252	European	2016	G	A	-0.09466	0.005009	1.231e-79	-	173480	IVNT	Astle-W_Blood-Cell-Traits_EUR_2016
LVEDV	HLA-B	19	6:31344981:C:T	6:31295573:G:A	rs2524144	Multi-trait	HLA-C	6	31295573	6:31263350	6:31295573	0.149033	0.0450001	0.0080695	2.45313e-08	Autoimmune Diseases	Primary sclerosing cholangitis	Ji S	27992413	European	2017	G	A	0.2904	0.049	1.491e-09	+	14890	log OR	Ji-S_PSC_EUR_2017
LVEDV	HLA-B	19	6:31344981:C:T	6:31295573:G:A	rs2524144	Multi-trait	HLA-C	6	31295573	6:31263350	6:31295573	0.149033	0.0450001	0.0080695	2.45313e-08	Miscellaneous_Conditions	Self-reported hyperthyroidism or thyrotoxicosis	Neale B	UKBB	European	2017	G	A	0.002014	0.0002947	8.165e-12	+	337159	risk diff	Neale-B_UKBB_EUR_2017
LVEDV	HLA-B	19	6:31344981:C:T	6:31295573:G:A	rs2524144	Multi-trait	HLA-C	6	31295573	6:31263350	6:31295573	0.149033	0.0450001	0.0080695	2.45313e-08	Miscellaneous_Conditions	Self-reported hypothyroidism or myxoedema	Neale B	UKBB	European	2017	G	A	-0.009716	0.000725	6.11e-41	-	337159	risk diff	Neale-B_UKBB_EUR_2017
LVEDV	HLA-B	19	6:31344981:C:T	6:31295573:G:A	rs2524144	Multi-trait	HLA-C	6	31295573	6:31263350	6:31295573	0.149033	0.0450001	0.0080695	2.45313e-08	Miscellaneous_Conditions	Self-reported malabsorption or coeliac disease	Neale B	UKBB	European	2017	G	A	0.001564	0.0002231	2.336e-12	+	337159	risk diff	Neale-B_UKBB_EUR_2017
LVEDV	HLA-B	19	6:31344981:C:T	6:31295573:G:A	rs2524144	Multi-trait	HLA-C	6	31295573	6:31263350	6:31295573	0.149033	0.0450001	0.0080695	2.45313e-08	Miscellaneous_Conditions	Self-reported psoriasis	Neale B	UKBB	European	2017	G	A	0.002708	0.0003629	8.492e-14	+	337159	risk diff	Neale-B_UKBB_EUR_2017
LVEDV	HLA-B	19	6:31344981:C:T	6:31295573:G:A	rs2524144	Multi-trait	HLA-C	6	31295573	6:31263350	6:31295573	0.149033	0.0450001	0.0080695	2.45313e-08	Miscellaneous_Conditions	Treatment with levothyroxine sodium	Neale B	UKBB	European	2017	G	A	-0.00702	0.0006682	8.19e-26	-	337159	risk diff	Neale-B_UKBB_EUR_2017
LVEDV	HLA-B	19	6:31344981:C:T	6:31295573:G:A	rs2524144	Single-trait	HLA-C	6	31295573	6:31263350	6:31295573	0.149033	0.0483768	0.00823319	4.20727e-09	Miscellaneous_Conditions
LVEDV	HLA-B	19	6:31344981:C:T	6:31300970:A:C	rs2524145	Multi-trait	HLA-C	6	31300970	6:31268747	6:31300970	0.148772	0.0448919	0.0080753	2.71069e-08	Hematology	Eosinophil count	Astle W	27863252	European	2016	C	A	0.03439	0.004982	5.091e-12	+	173480	IVNT	Astle-W_Blood-Cell-Traits_EUR_2016
LVEDV	HLA-B	19	6:31344981:C:T	6:31300970:A:C	rs2524145	Multi-trait	HLA-C	6	31300970	6:31268747	6:31300970	0.148772	0.0448919	0.0080753	2.71069e-08	Hematology	Granulocyte count	Astle W	27863252	European	2016	C	A	0.06785	0.005018	1.167e-41	+	173480	IVNT	Astle-W_Blood-Cell-Traits_EUR_2016
LVEDV	HLA-B	19	6:31344981:C:T	6:31300970:A:C	rs2524145	Multi-trait	HLA-C	6	31300970	6:31268747	6:31300970	0.148772	0.0448919	0.0080753	2.71069e-08	Hematology	Hemoglobin concentration	Astle W	27863252	European	2016	C	A	-0.02706	0.004955	4.704e-08	-	173480	IVNT	Astle-W_Blood-Cell-Traits_EUR_2016
LVEDV	HLA-B	19	6:31344981:C:T	6:31300970:A:C	rs2524145	Multi-trait	HLA-C	6	31300970	6:31268747	6:31300970	0.148772	0.0448919	0.0080753	2.71069e-08	Hematology	Lymphocyte count	Astle W	27863252	European	2016	C	A	0.08694	0.00503	6.164e-67	+	173480	IVNT	Astle-W_Blood-Cell-Traits_EUR_2016
LVEDV	HLA-B	19	6:31344981:C:T	6:31300970:A:C	rs2524145	Multi-trait	HLA-C	6	31300970	6:31268747	6:31300970	0.148772	0.0448919	0.0080753	2.71069e-08	Hematology	Mean corpuscular volume	Astle W	27863252	European	2016	C	A	0.0292	0.004919	2.926e-09	+	173480	IVNT	Astle-W_Blood-Cell-Traits_EUR_2016
LVEDV	HLA-B	19	6:31344981:C:T	6:31300970:A:C	rs2524145	Multi-trait	HLA-C	6	31300970	6:31268747	6:31300970	0.148772	0.0448919	0.0080753	2.71069e-08	Hematology	Mean platelet volume	Astle W	27863252	European	2016	C	A	0.04739	0.005068	8.612e-21	+	173480	IVNT	Astle-W_Blood-Cell-Traits_EUR_2016
LVEDV	HLA-B	19	6:31344981:C:T	6:31300970:A:C	rs2524145	Multi-trait	HLA-C	6	31300970	6:31268747	6:31300970	0.148772	0.0448919	0.0080753	2.71069e-08	Hematology	Monocyte count	Astle W	27863252	European	2016	C	A	0.06066	0.004992	5.589e-34	+	173480	IVNT	Astle-W_Blood-Cell-Traits_EUR_2016
LVEDV	HLA-B	19	6:31344981:C:T	6:31300970:A:C	rs2524145	Multi-trait	HLA-C	6	31300970	6:31268747	6:31300970	0.148772	0.0448919	0.0080753	2.71069e-08	Hematology	Myeloid white cell count	Astle W	27863252	European	2016	C	A	0.07156	0.005031	6.487e-46	+	173480	IVNT	Astle-W_Blood-Cell-Traits_EUR_2016
LVEDV	HLA-B	19	6:31344981:C:T	6:31300970:A:C	rs2524145	Multi-trait	HLA-C	6	31300970	6:31268747	6:31300970	0.148772	0.0448919	0.0080753	2.71069e-08	Hematology	Neutrophil count	Astle W	27863252	European	2016	C	A	0.06717	0.005004	4.434e-41	+	173480	IVNT	Astle-W_Blood-Cell-Traits_EUR_2016
LVEDV	HLA-B	19	6:31344981:C:T	6:31300970:A:C	rs2524145	Multi-trait	HLA-C	6	31300970	6:31268747	6:31300970	0.148772	0.0448919	0.0080753	2.71069e-08	Hematology	Red blood cell count	Astle W	27863252	European	2016	C	A	-0.03286	0.004962	3.545e-11	-	173480	IVNT	Astle-W_Blood-Cell-Traits_EUR_2016
LVEDV	HLA-B	19	6:31344981:C:T	6:31300970:A:C	rs2524145	Multi-trait	HLA-C	6	31300970	6:31268747	6:31300970	0.148772	0.0448919	0.0080753	2.71069e-08	Hematology	Sum basophil neutrophil counts	Astle W	27863252	European	2016	C	A	0.06713	0.005013	6.858e-41	+	173480	IVNT	Astle-W_Blood-Cell-Traits_EUR_2016
LVEDV	HLA-B	19	6:31344981:C:T	6:31300970:A:C	rs2524145	Multi-trait	HLA-C	6	31300970	6:31268747	6:31300970	0.148772	0.0448919	0.0080753	2.71069e-08	Hematology	Sum eosinophil basophil counts	Astle W	27863252	European	2016	C	A	0.03451	0.004988	4.561e-12	+	173480	IVNT	Astle-W_Blood-Cell-Traits_EUR_2016
LVEDV	HLA-B	19	6:31344981:C:T	6:31300970:A:C	rs2524145	Multi-trait	HLA-C	6	31300970	6:31268747	6:31300970	0.148772	0.0448919	0.0080753	2.71069e-08	Hematology	Sum neutrophil eosinophil counts	Astle W	27863252	European	2016	C	A	0.06792	0.005009	6.924e-42	+	173480	IVNT	Astle-W_Blood-Cell-Traits_EUR_2016
LVEDV	HLA-B	19	6:31344981:C:T	6:31300970:A:C	rs2524145	Multi-trait	HLA-C	6	31300970	6:31268747	6:31300970	0.148772	0.0448919	0.0080753	2.71069e-08	Hematology	White blood cell count	Astle W	27863252	European	2016	C	A	0.09412	0.005007	7.903e-79	+	173480	IVNT	Astle-W_Blood-Cell-Traits_EUR_2016
LVEDV	HLA-B	19	6:31344981:C:T	6:31300970:A:C	rs2524145	Multi-trait	HLA-C	6	31300970	6:31268747	6:31300970	0.148772	0.0448919	0.0080753	2.71069e-08	Autoimmune Diseases	Primary sclerosing cholangitis	Ji S	27992413	European	2017	C	A	-0.2882	0.049	2.081e-09	-	14890	log OR	Ji-S_PSC_EUR_2017
LVEDV	HLA-B	19	6:31344981:C:T	6:31300970:A:C	rs2524145	Multi-trait	HLA-C	6	31300970	6:31268747	6:31300970	0.148772	0.0448919	0.0080753	2.71069e-08	Miscellaneous_Conditions	Self-reported hyperthyroidism or thyrotoxicosis	Neale B	UKBB	European	2017	C	A	-0.002034	0.0002943	4.82e-12	-	337159	risk diff	Neale-B_UKBB_EUR_2017
LVEDV	HLA-B	19	6:31344981:C:T	6:31300970:A:C	rs2524145	Multi-trait	HLA-C	6	31300970	6:31268747	6:31300970	0.148772	0.0448919	0.0080753	2.71069e-08	Miscellaneous_Conditions	Self-reported hypothyroidism or myxoedema	Neale B	UKBB	European	2017	C	A	0.009619	0.000724	2.808e-40	+	337159	risk diff	Neale-B_UKBB_EUR_2017
LVEDV	HLA-B	19	6:31344981:C:T	6:31300970:A:C	rs2524145	Multi-trait	HLA-C	6	31300970	6:31268747	6:31300970	0.148772	0.0448919	0.0080753	2.71069e-08	Miscellaneous_Conditions	Self-reported malabsorption or coeliac disease	Neale B	UKBB	European	2017	C	A	-0.001586	0.0002228	1.093e-12	-	337159	risk diff	Neale-B_UKBB_EUR_2017
LVEDV	HLA-B	19	6:31344981:C:T	6:31300970:A:C	rs2524145	Multi-trait	HLA-C	6	31300970	6:31268747	6:31300970	0.148772	0.0448919	0.0080753	2.71069e-08	Miscellaneous_Conditions	Self-reported psoriasis	Neale B	UKBB	European	2017	C	A	-0.002698	0.0003624	9.828e-14	-	337159	risk diff	Neale-B_UKBB_EUR_2017
LVEDV	HLA-B	19	6:31344981:C:T	6:31300970:A:C	rs2524145	Multi-trait	HLA-C	6	31300970	6:31268747	6:31300970	0.148772	0.0448919	0.0080753	2.71069e-08	Miscellaneous_Conditions	Treatment with levothyroxine sodium	Neale B	UKBB	European	2017	C	A	0.006971	0.0006672	1.514e-25	+	337159	risk diff	Neale-B_UKBB_EUR_2017
LVEDV	HLA-B	19	6:31344981:C:T	6:31300970:A:C	rs2524145	Single-trait	HLA-C	6	31300970	6:31268747	6:31300970	0.148772	0.0484211	0.00823911	4.17821e-09	Miscellaneous_Conditions
LVEDV	HLA-B	19	6:31344981:C:T	6:31295006:T:C	rs2524146	Multi-trait	HLA-C	6	31295006	6:31262783	6:31295006	0.184696	0.0390678	0.00741257	1.36067e-07	Hematology	Eosinophil count	Astle W	27863252	European	2016	T	C	-0.03599	0.004587	4.271e-15	-	173480	IVNT	Astle-W_Blood-Cell-Traits_EUR_2016
LVEDV	HLA-B	19	6:31344981:C:T	6:31295006:T:C	rs2524146	Multi-trait	HLA-C	6	31295006	6:31262783	6:31295006	0.184696	0.0390678	0.00741257	1.36067e-07	Hematology	Granulocyte count	Astle W	27863252	European	2016	T	C	-0.05791	0.00462	4.811e-36	-	173480	IVNT	Astle-W_Blood-Cell-Traits_EUR_2016
LVEDV	HLA-B	19	6:31344981:C:T	6:31295006:T:C	rs2524146	Multi-trait	HLA-C	6	31295006	6:31262783	6:31295006	0.184696	0.0390678	0.00741257	1.36067e-07	Hematology	Lymphocyte count	Astle W	27863252	European	2016	T	C	-0.07163	0.00463	5.631e-54	-	173480	IVNT	Astle-W_Blood-Cell-Traits_EUR_2016
LVEDV	HLA-B	19	6:31344981:C:T	6:31295006:T:C	rs2524146	Multi-trait	HLA-C	6	31295006	6:31262783	6:31295006	0.184696	0.0390678	0.00741257	1.36067e-07	Hematology	Mean platelet volume	Astle W	27863252	European	2016	T	C	-0.04283	0.004663	4.162e-20	-	173480	IVNT	Astle-W_Blood-Cell-Traits_EUR_2016
LVEDV	HLA-B	19	6:31344981:C:T	6:31295006:T:C	rs2524146	Multi-trait	HLA-C	6	31295006	6:31262783	6:31295006	0.184696	0.0390678	0.00741257	1.36067e-07	Hematology	Monocyte count	Astle W	27863252	European	2016	T	C	-0.05204	0.004595	9.844e-30	-	173480	IVNT	Astle-W_Blood-Cell-Traits_EUR_2016
LVEDV	HLA-B	19	6:31344981:C:T	6:31295006:T:C	rs2524146	Multi-trait	HLA-C	6	31295006	6:31262783	6:31295006	0.184696	0.0390678	0.00741257	1.36067e-07	Hematology	Myeloid white cell count	Astle W	27863252	European	2016	T	C	-0.06119	0.004631	7.409e-40	-	173480	IVNT	Astle-W_Blood-Cell-Traits_EUR_2016
LVEDV	HLA-B	19	6:31344981:C:T	6:31295006:T:C	rs2524146	Multi-trait	HLA-C	6	31295006	6:31262783	6:31295006	0.184696	0.0390678	0.00741257	1.36067e-07	Hematology	Neutrophil count	Astle W	27863252	European	2016	T	C	-0.05706	0.004607	3.091e-35	-	173480	IVNT	Astle-W_Blood-Cell-Traits_EUR_2016
LVEDV	HLA-B	19	6:31344981:C:T	6:31295006:T:C	rs2524146	Multi-trait	HLA-C	6	31295006	6:31262783	6:31295006	0.184696	0.0390678	0.00741257	1.36067e-07	Hematology	Sum basophil neutrophil counts	Astle W	27863252	European	2016	T	C	-0.05703	0.004616	4.528e-35	-	173480	IVNT	Astle-W_Blood-Cell-Traits_EUR_2016
LVEDV	HLA-B	19	6:31344981:C:T	6:31295006:T:C	rs2524146	Multi-trait	HLA-C	6	31295006	6:31262783	6:31295006	0.184696	0.0390678	0.00741257	1.36067e-07	Hematology	Sum eosinophil basophil counts	Astle W	27863252	European	2016	T	C	-0.03544	0.004593	1.202e-14	-	173480	IVNT	Astle-W_Blood-Cell-Traits_EUR_2016
LVEDV	HLA-B	19	6:31344981:C:T	6:31295006:T:C	rs2524146	Multi-trait	HLA-C	6	31295006	6:31262783	6:31295006	0.184696	0.0390678	0.00741257	1.36067e-07	Hematology	Sum neutrophil eosinophil counts	Astle W	27863252	European	2016	T	C	-0.05797	0.004611	3.058e-36	-	173480	IVNT	Astle-W_Blood-Cell-Traits_EUR_2016
LVEDV	HLA-B	19	6:31344981:C:T	6:31295006:T:C	rs2524146	Multi-trait	HLA-C	6	31295006	6:31262783	6:31295006	0.184696	0.0390678	0.00741257	1.36067e-07	Hematology	White blood cell count	Astle W	27863252	European	2016	T	C	-0.07973	0.00461	5.204e-67	-	173480	IVNT	Astle-W_Blood-Cell-Traits_EUR_2016
LVEDV	HLA-B	19	6:31344981:C:T	6:31295006:T:C	rs2524146	Multi-trait	HLA-C	6	31295006	6:31262783	6:31295006	0.184696	0.0390678	0.00741257	1.36067e-07	Miscellaneous_Conditions	Self-reported hyperthyroidism or thyrotoxicosis	Neale B	UKBB	European	2017	T	C	0.001943	0.0002702	6.535e-13	+	337159	risk diff	Neale-B_UKBB_EUR_2017
LVEDV	HLA-B	19	6:31344981:C:T	6:31295006:T:C	rs2524146	Multi-trait	HLA-C	6	31295006	6:31262783	6:31295006	0.184696	0.0390678	0.00741257	1.36067e-07	Miscellaneous_Conditions	Self-reported hypothyroidism or myxoedema	Neale B	UKBB	European	2017	T	C	-0.008225	0.0006649	3.861e-35	-	337159	risk diff	Neale-B_UKBB_EUR_2017
LVEDV	HLA-B	19	6:31344981:C:T	6:31295006:T:C	rs2524146	Multi-trait	HLA-C	6	31295006	6:31262783	6:31295006	0.184696	0.0390678	0.00741257	1.36067e-07	Miscellaneous_Conditions	Self-reported malabsorption or coeliac disease	Neale B	UKBB	European	2017	T	C	0.001839	0.0002046	2.479e-19	+	337159	risk diff	Neale-B_UKBB_EUR_2017
LVEDV	HLA-B	19	6:31344981:C:T	6:31295006:T:C	rs2524146	Multi-trait	HLA-C	6	31295006	6:31262783	6:31295006	0.184696	0.0390678	0.00741257	1.36067e-07	Miscellaneous_Conditions	Self-reported psoriasis	Neale B	UKBB	European	2017	T	C	0.002979	0.0003328	3.526e-19	+	337159	risk diff	Neale-B_UKBB_EUR_2017
LVEDV	HLA-B	19	6:31344981:C:T	6:31295006:T:C	rs2524146	Multi-trait	HLA-C	6	31295006	6:31262783	6:31295006	0.184696	0.0390678	0.00741257	1.36067e-07	Miscellaneous_Conditions	Treatment with levothyroxine sodium	Neale B	UKBB	European	2017	T	C	-0.005884	0.0006128	7.869e-22	-	337159	risk diff	Neale-B_UKBB_EUR_2017
LVEDV	HLA-B	19	6:31344981:C:T	6:31295006:T:C	rs2524146	Single-trait	HLA-C	6	31295006	6:31262783	6:31295006	0.184696	0.0417481	0.00756295	3.38844e-08	Miscellaneous_Conditions
LVEDV	HLA-B	19	6:31344981:C:T	6:31295004:G:A	rs2524147	Multi-trait	HLA-C	6	31295004	6:31262781	6:31295004	0.184696	0.0390678	0.00741257	1.36067e-07	Hematology	Eosinophil count	Astle W	27863252	European	2016	G	A	-0.0361	0.004587	3.578e-15	-	173480	IVNT	Astle-W_Blood-Cell-Traits_EUR_2016
LVEDV	HLA-B	19	6:31344981:C:T	6:31295004:G:A	rs2524147	Multi-trait	HLA-C	6	31295004	6:31262781	6:31295004	0.184696	0.0390678	0.00741257	1.36067e-07	Hematology	Granulocyte count	Astle W	27863252	European	2016	G	A	-0.05786	0.004619	5.463e-36	-	173480	IVNT	Astle-W_Blood-Cell-Traits_EUR_2016
LVEDV	HLA-B	19	6:31344981:C:T	6:31295004:G:A	rs2524147	Multi-trait	HLA-C	6	31295004	6:31262781	6:31295004	0.184696	0.0390678	0.00741257	1.36067e-07	Hematology	Lymphocyte count	Astle W	27863252	European	2016	G	A	-0.07161	0.00463	5.878e-54	-	173480	IVNT	Astle-W_Blood-Cell-Traits_EUR_2016
LVEDV	HLA-B	19	6:31344981:C:T	6:31295004:G:A	rs2524147	Multi-trait	HLA-C	6	31295004	6:31262781	6:31295004	0.184696	0.0390678	0.00741257	1.36067e-07	Hematology	Mean platelet volume	Astle W	27863252	European	2016	G	A	-0.04272	0.004663	5.088e-20	-	173480	IVNT	Astle-W_Blood-Cell-Traits_EUR_2016
LVEDV	HLA-B	19	6:31344981:C:T	6:31295004:G:A	rs2524147	Multi-trait	HLA-C	6	31295004	6:31262781	6:31295004	0.184696	0.0390678	0.00741257	1.36067e-07	Hematology	Monocyte count	Astle W	27863252	European	2016	G	A	-0.05207	0.004594	8.954e-30	-	173480	IVNT	Astle-W_Blood-Cell-Traits_EUR_2016
LVEDV	HLA-B	19	6:31344981:C:T	6:31295004:G:A	rs2524147	Multi-trait	HLA-C	6	31295004	6:31262781	6:31295004	0.184696	0.0390678	0.00741257	1.36067e-07	Hematology	Myeloid white cell count	Astle W	27863252	European	2016	G	A	-0.06114	0.004631	8.356e-40	-	173480	IVNT	Astle-W_Blood-Cell-Traits_EUR_2016
LVEDV	HLA-B	19	6:31344981:C:T	6:31295004:G:A	rs2524147	Multi-trait	HLA-C	6	31295004	6:31262781	6:31295004	0.184696	0.0390678	0.00741257	1.36067e-07	Hematology	Neutrophil count	Astle W	27863252	European	2016	G	A	-0.057	0.004607	3.665e-35	-	173480	IVNT	Astle-W_Blood-Cell-Traits_EUR_2016
LVEDV	HLA-B	19	6:31344981:C:T	6:31295004:G:A	rs2524147	Multi-trait	HLA-C	6	31295004	6:31262781	6:31295004	0.184696	0.0390678	0.00741257	1.36067e-07	Hematology	Sum basophil neutrophil counts	Astle W	27863252	European	2016	G	A	-0.05697	0.004615	5.211e-35	-	173480	IVNT	Astle-W_Blood-Cell-Traits_EUR_2016
LVEDV	HLA-B	19	6:31344981:C:T	6:31295004:G:A	rs2524147	Multi-trait	HLA-C	6	31295004	6:31262781	6:31295004	0.184696	0.0390678	0.00741257	1.36067e-07	Hematology	Sum eosinophil basophil counts	Astle W	27863252	European	2016	G	A	-0.03552	0.004592	1.032e-14	-	173480	IVNT	Astle-W_Blood-Cell-Traits_EUR_2016
LVEDV	HLA-B	19	6:31344981:C:T	6:31295004:G:A	rs2524147	Multi-trait	HLA-C	6	31295004	6:31262781	6:31295004	0.184696	0.0390678	0.00741257	1.36067e-07	Hematology	Sum neutrophil eosinophil counts	Astle W	27863252	European	2016	G	A	-0.05791	0.004611	3.582e-36	-	173480	IVNT	Astle-W_Blood-Cell-Traits_EUR_2016
LVEDV	HLA-B	19	6:31344981:C:T	6:31295004:G:A	rs2524147	Multi-trait	HLA-C	6	31295004	6:31262781	6:31295004	0.184696	0.0390678	0.00741257	1.36067e-07	Hematology	White blood cell count	Astle W	27863252	European	2016	G	A	-0.07968	0.00461	6.138e-67	-	173480	IVNT	Astle-W_Blood-Cell-Traits_EUR_2016
LVEDV	HLA-B	19	6:31344981:C:T	6:31295004:G:A	rs2524147	Multi-trait	HLA-C	6	31295004	6:31262781	6:31295004	0.184696	0.0390678	0.00741257	1.36067e-07	Miscellaneous_Conditions	Self-reported hyperthyroidism or thyrotoxicosis	Neale B	UKBB	European	2017	G	A	0.001943	0.0002702	6.528e-13	+	337159	risk diff	Neale-B_UKBB_EUR_2017
LVEDV	HLA-B	19	6:31344981:C:T	6:31295004:G:A	rs2524147	Multi-trait	HLA-C	6	31295004	6:31262781	6:31295004	0.184696	0.0390678	0.00741257	1.36067e-07	Miscellaneous_Conditions	Self-reported hypothyroidism or myxoedema	Neale B	UKBB	European	2017	G	A	-0.008225	0.0006649	3.864e-35	-	337159	risk diff	Neale-B_UKBB_EUR_2017
LVEDV	HLA-B	19	6:31344981:C:T	6:31295004:G:A	rs2524147	Multi-trait	HLA-C	6	31295004	6:31262781	6:31295004	0.184696	0.0390678	0.00741257	1.36067e-07	Miscellaneous_Conditions	Self-reported malabsorption or coeliac disease	Neale B	UKBB	European	2017	G	A	0.001839	0.0002046	2.481e-19	+	337159	risk diff	Neale-B_UKBB_EUR_2017
LVEDV	HLA-B	19	6:31344981:C:T	6:31295004:G:A	rs2524147	Multi-trait	HLA-C	6	31295004	6:31262781	6:31295004	0.184696	0.0390678	0.00741257	1.36067e-07	Miscellaneous_Conditions	Self-reported psoriasis	Neale B	UKBB	European	2017	G	A	0.002979	0.0003328	3.525e-19	+	337159	risk diff	Neale-B_UKBB_EUR_2017
LVEDV	HLA-B	19	6:31344981:C:T	6:31295004:G:A	rs2524147	Multi-trait	HLA-C	6	31295004	6:31262781	6:31295004	0.184696	0.0390678	0.00741257	1.36067e-07	Miscellaneous_Conditions	Treatment with levothyroxine sodium	Neale B	UKBB	European	2017	G	A	-0.005884	0.0006128	7.876e-22	-	337159	risk diff	Neale-B_UKBB_EUR_2017
LVEDV	HLA-B	19	6:31344981:C:T	6:31295004:G:A	rs2524147	Single-trait	HLA-C	6	31295004	6:31262781	6:31295004	0.184696	0.0417481	0.00756295	3.38844e-08	Miscellaneous_Conditions
LVEDV	HLA-B	19	6:31344981:C:T	6:31294993:T:G	rs2524148	Multi-trait	HLA-C	6	31294993	6:31262770	6:31294993	0.148981	0.0449047	0.00806978	2.62825e-08	Hematology	Eosinophil count	Astle W	27863252	European	2016	T	G	-0.03492	0.004983	2.412e-12	-	173480	IVNT	Astle-W_Blood-Cell-Traits_EUR_2016
LVEDV	HLA-B	19	6:31344981:C:T	6:31294993:T:G	rs2524148	Multi-trait	HLA-C	6	31294993	6:31262770	6:31294993	0.148981	0.0449047	0.00806978	2.62825e-08	Hematology	Granulocyte count	Astle W	27863252	European	2016	T	G	-0.0683	0.005019	3.528e-42	-	173480	IVNT	Astle-W_Blood-Cell-Traits_EUR_2016
LVEDV	HLA-B	19	6:31344981:C:T	6:31294993:T:G	rs2524148	Multi-trait	HLA-C	6	31294993	6:31262770	6:31294993	0.148981	0.0449047	0.00806978	2.62825e-08	Hematology	Hemoglobin concentration	Astle W	27863252	European	2016	T	G	0.0276	0.004955	2.549e-08	+	173480	IVNT	Astle-W_Blood-Cell-Traits_EUR_2016
LVEDV	HLA-B	19	6:31344981:C:T	6:31294993:T:G	rs2524148	Multi-trait	HLA-C	6	31294993	6:31262770	6:31294993	0.148981	0.0449047	0.00806978	2.62825e-08	Hematology	Lymphocyte count	Astle W	27863252	European	2016	T	G	-0.08722	0.005031	2.457e-67	-	173480	IVNT	Astle-W_Blood-Cell-Traits_EUR_2016
LVEDV	HLA-B	19	6:31344981:C:T	6:31294993:T:G	rs2524148	Multi-trait	HLA-C	6	31294993	6:31262770	6:31294993	0.148981	0.0449047	0.00806978	2.62825e-08	Hematology	Mean corpuscular volume	Astle W	27863252	European	2016	T	G	-0.02935	0.004919	2.424e-09	-	173480	IVNT	Astle-W_Blood-Cell-Traits_EUR_2016
LVEDV	HLA-B	19	6:31344981:C:T	6:31294993:T:G	rs2524148	Multi-trait	HLA-C	6	31294993	6:31262770	6:31294993	0.148981	0.0449047	0.00806978	2.62825e-08	Hematology	Mean platelet volume	Astle W	27863252	European	2016	T	G	-0.04844	0.005069	1.219e-21	-	173480	IVNT	Astle-W_Blood-Cell-Traits_EUR_2016
LVEDV	HLA-B	19	6:31344981:C:T	6:31294993:T:G	rs2524148	Multi-trait	HLA-C	6	31294993	6:31262770	6:31294993	0.148981	0.0449047	0.00806978	2.62825e-08	Hematology	Monocyte count	Astle W	27863252	European	2016	T	G	-0.0614	0.004992	9.326e-35	-	173480	IVNT	Astle-W_Blood-Cell-Traits_EUR_2016
LVEDV	HLA-B	19	6:31344981:C:T	6:31294993:T:G	rs2524148	Multi-trait	HLA-C	6	31294993	6:31262770	6:31294993	0.148981	0.0449047	0.00806978	2.62825e-08	Hematology	Myeloid white cell count	Astle W	27863252	European	2016	T	G	-0.07209	0.005032	1.487e-46	-	173480	IVNT	Astle-W_Blood-Cell-Traits_EUR_2016
LVEDV	HLA-B	19	6:31344981:C:T	6:31294993:T:G	rs2524148	Multi-trait	HLA-C	6	31294993	6:31262770	6:31294993	0.148981	0.0449047	0.00806978	2.62825e-08	Hematology	Neutrophil count	Astle W	27863252	European	2016	T	G	-0.06764	0.005005	1.278e-41	-	173480	IVNT	Astle-W_Blood-Cell-Traits_EUR_2016
LVEDV	HLA-B	19	6:31344981:C:T	6:31294993:T:G	rs2524148	Multi-trait	HLA-C	6	31294993	6:31262770	6:31294993	0.148981	0.0449047	0.00806978	2.62825e-08	Hematology	Red blood cell count	Astle W	27863252	European	2016	T	G	0.03314	0.004963	2.421e-11	+	173480	IVNT	Astle-W_Blood-Cell-Traits_EUR_2016
LVEDV	HLA-B	19	6:31344981:C:T	6:31294993:T:G	rs2524148	Multi-trait	HLA-C	6	31294993	6:31262770	6:31294993	0.148981	0.0449047	0.00806978	2.62825e-08	Hematology	Sum basophil neutrophil counts	Astle W	27863252	European	2016	T	G	-0.06763	0.005014	1.878e-41	-	173480	IVNT	Astle-W_Blood-Cell-Traits_EUR_2016
LVEDV	HLA-B	19	6:31344981:C:T	6:31294993:T:G	rs2524148	Multi-trait	HLA-C	6	31294993	6:31262770	6:31294993	0.148981	0.0449047	0.00806978	2.62825e-08	Hematology	Sum eosinophil basophil counts	Astle W	27863252	European	2016	T	G	-0.03512	0.004989	1.934e-12	-	173480	IVNT	Astle-W_Blood-Cell-Traits_EUR_2016
LVEDV	HLA-B	19	6:31344981:C:T	6:31294993:T:G	rs2524148	Multi-trait	HLA-C	6	31294993	6:31262770	6:31294993	0.148981	0.0449047	0.00806978	2.62825e-08	Hematology	Sum neutrophil eosinophil counts	Astle W	27863252	European	2016	T	G	-0.06836	0.00501	2.17e-42	-	173480	IVNT	Astle-W_Blood-Cell-Traits_EUR_2016
LVEDV	HLA-B	19	6:31344981:C:T	6:31294993:T:G	rs2524148	Multi-trait	HLA-C	6	31294993	6:31262770	6:31294993	0.148981	0.0449047	0.00806978	2.62825e-08	Hematology	White blood cell count	Astle W	27863252	European	2016	T	G	-0.09471	0.005008	9.229e-80	-	173480	IVNT	Astle-W_Blood-Cell-Traits_EUR_2016
LVEDV	HLA-B	19	6:31344981:C:T	6:31294993:T:G	rs2524148	Multi-trait	HLA-C	6	31294993	6:31262770	6:31294993	0.148981	0.0449047	0.00806978	2.62825e-08	Miscellaneous_Conditions	Self-reported hyperthyroidism or thyrotoxicosis	Neale B	UKBB	European	2017	T	G	0.002015	0.0002947	8.152e-12	+	337159	risk diff	Neale-B_UKBB_EUR_2017
LVEDV	HLA-B	19	6:31344981:C:T	6:31294993:T:G	rs2524148	Multi-trait	HLA-C	6	31294993	6:31262770	6:31294993	0.148981	0.0449047	0.00806978	2.62825e-08	Miscellaneous_Conditions	Self-reported hypothyroidism or myxoedema	Neale B	UKBB	European	2017	T	G	-0.009707	0.000725	7.257e-41	-	337159	risk diff	Neale-B_UKBB_EUR_2017
LVEDV	HLA-B	19	6:31344981:C:T	6:31294993:T:G	rs2524148	Multi-trait	HLA-C	6	31294993	6:31262770	6:31294993	0.148981	0.0449047	0.00806978	2.62825e-08	Miscellaneous_Conditions	Self-reported malabsorption or coeliac disease	Neale B	UKBB	European	2017	T	G	0.001553	0.0002231	3.391e-12	+	337159	risk diff	Neale-B_UKBB_EUR_2017
LVEDV	HLA-B	19	6:31344981:C:T	6:31294993:T:G	rs2524148	Multi-trait	HLA-C	6	31294993	6:31262770	6:31294993	0.148981	0.0449047	0.00806978	2.62825e-08	Miscellaneous_Conditions	Self-reported psoriasis	Neale B	UKBB	European	2017	T	G	0.002711	0.0003629	8.036e-14	+	337159	risk diff	Neale-B_UKBB_EUR_2017
LVEDV	HLA-B	19	6:31344981:C:T	6:31294993:T:G	rs2524148	Multi-trait	HLA-C	6	31294993	6:31262770	6:31294993	0.148981	0.0449047	0.00806978	2.62825e-08	Miscellaneous_Conditions	Treatment with levothyroxine sodium	Neale B	UKBB	European	2017	T	G	-0.007012	0.0006682	9.264e-26	-	337159	risk diff	Neale-B_UKBB_EUR_2017
LVEDV	HLA-B	19	6:31344981:C:T	6:31294993:T:G	rs2524148	Single-trait	HLA-C	6	31294993	6:31262770	6:31294993	0.148981	0.0482574	0.00823348	4.59759e-09	Miscellaneous_Conditions
LVEDV	HLA-B	19	6:31344981:C:T	6:31294874:C:T	rs2524149	Multi-trait	HLA-C	6	31294874	6:31262651	6:31294874	0.184627	0.0391191	0.00741387	1.31698e-07	Hematology	Eosinophil count	Astle W	27863252	European	2016	T	C	0.03649	0.004584	1.696e-15	+	173480	IVNT	Astle-W_Blood-Cell-Traits_EUR_2016
LVEDV	HLA-B	19	6:31344981:C:T	6:31294874:C:T	rs2524149	Multi-trait	HLA-C	6	31294874	6:31262651	6:31294874	0.184627	0.0391191	0.00741387	1.31698e-07	Hematology	Granulocyte count	Astle W	27863252	European	2016	T	C	0.05744	0.004616	1.515e-35	+	173480	IVNT	Astle-W_Blood-Cell-Traits_EUR_2016
LVEDV	HLA-B	19	6:31344981:C:T	6:31294874:C:T	rs2524149	Multi-trait	HLA-C	6	31294874	6:31262651	6:31294874	0.184627	0.0391191	0.00741387	1.31698e-07	Hematology	Lymphocyte count	Astle W	27863252	European	2016	T	C	0.07069	0.004627	1.073e-52	+	173480	IVNT	Astle-W_Blood-Cell-Traits_EUR_2016
LVEDV	HLA-B	19	6:31344981:C:T	6:31294874:C:T	rs2524149	Multi-trait	HLA-C	6	31294874	6:31262651	6:31294874	0.184627	0.0391191	0.00741387	1.31698e-07	Hematology	Mean platelet volume	Astle W	27863252	European	2016	T	C	0.04254	0.00466	6.913e-20	+	173480	IVNT	Astle-W_Blood-Cell-Traits_EUR_2016
LVEDV	HLA-B	19	6:31344981:C:T	6:31294874:C:T	rs2524149	Multi-trait	HLA-C	6	31294874	6:31262651	6:31294874	0.184627	0.0391191	0.00741387	1.31698e-07	Hematology	Monocyte count	Astle W	27863252	European	2016	T	C	0.05084	0.004591	1.699e-28	+	173480	IVNT	Astle-W_Blood-Cell-Traits_EUR_2016
LVEDV	HLA-B	19	6:31344981:C:T	6:31294874:C:T	rs2524149	Multi-trait	HLA-C	6	31294874	6:31262651	6:31294874	0.184627	0.0391191	0.00741387	1.31698e-07	Hematology	Myeloid white cell count	Astle W	27863252	European	2016	T	C	0.06061	0.004627	3.411e-39	+	173480	IVNT	Astle-W_Blood-Cell-Traits_EUR_2016
LVEDV	HLA-B	19	6:31344981:C:T	6:31294874:C:T	rs2524149	Multi-trait	HLA-C	6	31294874	6:31262651	6:31294874	0.184627	0.0391191	0.00741387	1.31698e-07	Hematology	Neutrophil count	Astle W	27863252	European	2016	T	C	0.05662	0.004603	9.09e-35	+	173480	IVNT	Astle-W_Blood-Cell-Traits_EUR_2016
LVEDV	HLA-B	19	6:31344981:C:T	6:31294874:C:T	rs2524149	Multi-trait	HLA-C	6	31294874	6:31262651	6:31294874	0.184627	0.0391191	0.00741387	1.31698e-07	Hematology	Sum basophil neutrophil counts	Astle W	27863252	European	2016	T	C	0.05658	0.004612	1.347e-34	+	173480	IVNT	Astle-W_Blood-Cell-Traits_EUR_2016
LVEDV	HLA-B	19	6:31344981:C:T	6:31294874:C:T	rs2524149	Multi-trait	HLA-C	6	31294874	6:31262651	6:31294874	0.184627	0.0391191	0.00741387	1.31698e-07	Hematology	Sum eosinophil basophil counts	Astle W	27863252	European	2016	T	C	0.03588	0.004589	5.339e-15	+	173480	IVNT	Astle-W_Blood-Cell-Traits_EUR_2016
LVEDV	HLA-B	19	6:31344981:C:T	6:31294874:C:T	rs2524149	Multi-trait	HLA-C	6	31294874	6:31262651	6:31294874	0.184627	0.0391191	0.00741387	1.31698e-07	Hematology	Sum neutrophil eosinophil counts	Astle W	27863252	European	2016	T	C	0.05751	0.004607	9.492e-36	+	173480	IVNT	Astle-W_Blood-Cell-Traits_EUR_2016
LVEDV	HLA-B	19	6:31344981:C:T	6:31294874:C:T	rs2524149	Multi-trait	HLA-C	6	31294874	6:31262651	6:31294874	0.184627	0.0391191	0.00741387	1.31698e-07	Hematology	White blood cell count	Astle W	27863252	European	2016	T	C	0.07896	0.004606	7.221e-66	+	173480	IVNT	Astle-W_Blood-Cell-Traits_EUR_2016
LVEDV	HLA-B	19	6:31344981:C:T	6:31294874:C:T	rs2524149	Multi-trait	HLA-C	6	31294874	6:31262651	6:31294874	0.184627	0.0391191	0.00741387	1.31698e-07	Miscellaneous_Conditions	Self-reported hyperthyroidism or thyrotoxicosis	Neale B	UKBB	European	2017	T	C	-0.001934	0.0002702	8.345e-13	-	337159	risk diff	Neale-B_UKBB_EUR_2017
LVEDV	HLA-B	19	6:31344981:C:T	6:31294874:C:T	rs2524149	Multi-trait	HLA-C	6	31294874	6:31262651	6:31294874	0.184627	0.0391191	0.00741387	1.31698e-07	Miscellaneous_Conditions	Self-reported hypothyroidism or myxoedema	Neale B	UKBB	European	2017	T	C	0.008217	0.0006648	4.408e-35	+	337159	risk diff	Neale-B_UKBB_EUR_2017
LVEDV	HLA-B	19	6:31344981:C:T	6:31294874:C:T	rs2524149	Multi-trait	HLA-C	6	31294874	6:31262651	6:31294874	0.184627	0.0391191	0.00741387	1.31698e-07	Miscellaneous_Conditions	Self-reported malabsorption or coeliac disease	Neale B	UKBB	European	2017	T	C	-0.001848	0.0002045	1.649e-19	-	337159	risk diff	Neale-B_UKBB_EUR_2017
LVEDV	HLA-B	19	6:31344981:C:T	6:31294874:C:T	rs2524149	Multi-trait	HLA-C	6	31294874	6:31262651	6:31294874	0.184627	0.0391191	0.00741387	1.31698e-07	Miscellaneous_Conditions	Self-reported psoriasis	Neale B	UKBB	European	2017	T	C	-0.002963	0.0003328	5.4e-19	-	337159	risk diff	Neale-B_UKBB_EUR_2017
LVEDV	HLA-B	19	6:31344981:C:T	6:31294874:C:T	rs2524149	Multi-trait	HLA-C	6	31294874	6:31262651	6:31294874	0.184627	0.0391191	0.00741387	1.31698e-07	Miscellaneous_Conditions	Treatment with levothyroxine sodium	Neale B	UKBB	European	2017	T	C	0.005878	0.0006127	8.534e-22	+	337159	risk diff	Neale-B_UKBB_EUR_2017
LVEDV	HLA-B	19	6:31344981:C:T	6:31294874:C:T	rs2524149	Multi-trait	HLA-C	6	31294874	6:31262651	6:31294874	0.184627	0.0391191	0.00741387	1.31698e-07	Autoimmune Diseases	Rheumatoid arthritis	Okada Y	24390342	Mixed	2014	T	C	0.1044	0.01839	1.9e-09	+	80799	log OR	Okada-Y_RA_Mixed_2014
LVEDV	HLA-B	19	6:31344981:C:T	6:31294874:C:T	rs2524149	Single-trait	HLA-C	6	31294874	6:31262651	6:31294874	0.184627	0.0418067	0.00756427	3.26002e-08	Miscellaneous_Conditions
LVEDV	HLA-B	19	6:31344981:C:T	6:31294182:G:A	rs2524151	Multi-trait	HLA-C	6	31294182	6:31261959	6:31294182	0.14899	0.0449022	0.00806928	2.62778e-08	Hematology	Eosinophil count	Astle W	27863252	European	2016	G	A	-0.03506	0.004984	2.015e-12	-	173480	IVNT	Astle-W_Blood-Cell-Traits_EUR_2016
LVEDV	HLA-B	19	6:31344981:C:T	6:31294182:G:A	rs2524151	Multi-trait	HLA-C	6	31294182	6:31261959	6:31294182	0.14899	0.0449022	0.00806928	2.62778e-08	Hematology	Granulocyte count	Astle W	27863252	European	2016	G	A	-0.06818	0.00502	5.105e-42	-	173480	IVNT	Astle-W_Blood-Cell-Traits_EUR_2016
LVEDV	HLA-B	19	6:31344981:C:T	6:31294182:G:A	rs2524151	Multi-trait	HLA-C	6	31294182	6:31261959	6:31294182	0.14899	0.0449022	0.00806928	2.62778e-08	Hematology	Hemoglobin concentration	Astle W	27863252	European	2016	G	A	0.02753	0.004956	2.774e-08	+	173480	IVNT	Astle-W_Blood-Cell-Traits_EUR_2016
LVEDV	HLA-B	19	6:31344981:C:T	6:31294182:G:A	rs2524151	Multi-trait	HLA-C	6	31294182	6:31261959	6:31294182	0.14899	0.0449022	0.00806928	2.62778e-08	Hematology	Lymphocyte count	Astle W	27863252	European	2016	G	A	-0.08729	0.005032	2.036e-67	-	173480	IVNT	Astle-W_Blood-Cell-Traits_EUR_2016
LVEDV	HLA-B	19	6:31344981:C:T	6:31294182:G:A	rs2524151	Multi-trait	HLA-C	6	31294182	6:31261959	6:31294182	0.14899	0.0449022	0.00806928	2.62778e-08	Hematology	Mean corpuscular volume	Astle W	27863252	European	2016	G	A	-0.02938	0.00492	2.365e-09	-	173480	IVNT	Astle-W_Blood-Cell-Traits_EUR_2016
LVEDV	HLA-B	19	6:31344981:C:T	6:31294182:G:A	rs2524151	Multi-trait	HLA-C	6	31294182	6:31261959	6:31294182	0.14899	0.0449022	0.00806928	2.62778e-08	Hematology	Mean platelet volume	Astle W	27863252	European	2016	G	A	-0.04793	0.00507	3.322e-21	-	173480	IVNT	Astle-W_Blood-Cell-Traits_EUR_2016
LVEDV	HLA-B	19	6:31344981:C:T	6:31294182:G:A	rs2524151	Multi-trait	HLA-C	6	31294182	6:31261959	6:31294182	0.14899	0.0449022	0.00806928	2.62778e-08	Hematology	Monocyte count	Astle W	27863252	European	2016	G	A	-0.06146	0.004994	8.299e-35	-	173480	IVNT	Astle-W_Blood-Cell-Traits_EUR_2016
LVEDV	HLA-B	19	6:31344981:C:T	6:31294182:G:A	rs2524151	Multi-trait	HLA-C	6	31294182	6:31261959	6:31294182	0.14899	0.0449022	0.00806928	2.62778e-08	Hematology	Myeloid white cell count	Astle W	27863252	European	2016	G	A	-0.07199	0.005033	2.091e-46	-	173480	IVNT	Astle-W_Blood-Cell-Traits_EUR_2016
LVEDV	HLA-B	19	6:31344981:C:T	6:31294182:G:A	rs2524151	Multi-trait	HLA-C	6	31294182	6:31261959	6:31294182	0.14899	0.0449022	0.00806928	2.62778e-08	Hematology	Neutrophil count	Astle W	27863252	European	2016	G	A	-0.06749	0.005006	2.021e-41	-	173480	IVNT	Astle-W_Blood-Cell-Traits_EUR_2016
LVEDV	HLA-B	19	6:31344981:C:T	6:31294182:G:A	rs2524151	Multi-trait	HLA-C	6	31294182	6:31261959	6:31294182	0.14899	0.0449022	0.00806928	2.62778e-08	Hematology	Red blood cell count	Astle W	27863252	European	2016	G	A	0.03302	0.004964	2.871e-11	+	173480	IVNT	Astle-W_Blood-Cell-Traits_EUR_2016
LVEDV	HLA-B	19	6:31344981:C:T	6:31294182:G:A	rs2524151	Multi-trait	HLA-C	6	31294182	6:31261959	6:31294182	0.14899	0.0449022	0.00806928	2.62778e-08	Hematology	Sum basophil neutrophil counts	Astle W	27863252	European	2016	G	A	-0.06747	0.005015	3.007e-41	-	173480	IVNT	Astle-W_Blood-Cell-Traits_EUR_2016
LVEDV	HLA-B	19	6:31344981:C:T	6:31294182:G:A	rs2524151	Multi-trait	HLA-C	6	31294182	6:31261959	6:31294182	0.14899	0.0449022	0.00806928	2.62778e-08	Hematology	Sum eosinophil basophil counts	Astle W	27863252	European	2016	G	A	-0.03527	0.00499	1.583e-12	-	173480	IVNT	Astle-W_Blood-Cell-Traits_EUR_2016
LVEDV	HLA-B	19	6:31344981:C:T	6:31294182:G:A	rs2524151	Multi-trait	HLA-C	6	31294182	6:31261959	6:31294182	0.14899	0.0449022	0.00806928	2.62778e-08	Hematology	Sum neutrophil eosinophil counts	Astle W	27863252	European	2016	G	A	-0.06824	0.005011	3.107e-42	-	173480	IVNT	Astle-W_Blood-Cell-Traits_EUR_2016
LVEDV	HLA-B	19	6:31344981:C:T	6:31294182:G:A	rs2524151	Multi-trait	HLA-C	6	31294182	6:31261959	6:31294182	0.14899	0.0449022	0.00806928	2.62778e-08	Hematology	White blood cell count	Astle W	27863252	European	2016	G	A	-0.09463	0.005009	1.325e-79	-	173480	IVNT	Astle-W_Blood-Cell-Traits_EUR_2016
LVEDV	HLA-B	19	6:31344981:C:T	6:31294182:G:A	rs2524151	Multi-trait	HLA-C	6	31294182	6:31261959	6:31294182	0.14899	0.0449022	0.00806928	2.62778e-08	Autoimmune Diseases	Primary sclerosing cholangitis	Ji S	27992413	European	2017	G	A	0.2889	0.049	1.804e-09	+	14890	log OR	Ji-S_PSC_EUR_2017
LVEDV	HLA-B	19	6:31344981:C:T	6:31294182:G:A	rs2524151	Multi-trait	HLA-C	6	31294182	6:31261959	6:31294182	0.14899	0.0449022	0.00806928	2.62778e-08	Miscellaneous_Conditions	Self-reported hyperthyroidism or thyrotoxicosis	Neale B	UKBB	European	2017	G	A	0.002014	0.0002947	8.251e-12	+	337159	risk diff	Neale-B_UKBB_EUR_2017
LVEDV	HLA-B	19	6:31344981:C:T	6:31294182:G:A	rs2524151	Multi-trait	HLA-C	6	31294182	6:31261959	6:31294182	0.14899	0.0449022	0.00806928	2.62778e-08	Miscellaneous_Conditions	Self-reported hypothyroidism or myxoedema	Neale B	UKBB	European	2017	G	A	-0.009715	0.0007251	6.245e-41	-	337159	risk diff	Neale-B_UKBB_EUR_2017
LVEDV	HLA-B	19	6:31344981:C:T	6:31294182:G:A	rs2524151	Multi-trait	HLA-C	6	31294182	6:31261959	6:31294182	0.14899	0.0449022	0.00806928	2.62778e-08	Miscellaneous_Conditions	Self-reported malabsorption or coeliac disease	Neale B	UKBB	European	2017	G	A	0.001565	0.0002231	2.339e-12	+	337159	risk diff	Neale-B_UKBB_EUR_2017
LVEDV	HLA-B	19	6:31344981:C:T	6:31294182:G:A	rs2524151	Multi-trait	HLA-C	6	31294182	6:31261959	6:31294182	0.14899	0.0449022	0.00806928	2.62778e-08	Miscellaneous_Conditions	Self-reported psoriasis	Neale B	UKBB	European	2017	G	A	0.002711	0.0003629	8.014e-14	+	337159	risk diff	Neale-B_UKBB_EUR_2017
LVEDV	HLA-B	19	6:31344981:C:T	6:31294182:G:A	rs2524151	Multi-trait	HLA-C	6	31294182	6:31261959	6:31294182	0.14899	0.0449022	0.00806928	2.62778e-08	Miscellaneous_Conditions	Treatment with levothyroxine sodium	Neale B	UKBB	European	2017	G	A	-0.00702	0.0006682	8.277e-26	-	337159	risk diff	Neale-B_UKBB_EUR_2017
LVEDV	HLA-B	19	6:31344981:C:T	6:31294182:G:A	rs2524151	Single-trait	HLA-C	6	31294182	6:31261959	6:31294182	0.14899	0.0482394	0.00823296	4.64826e-09	Miscellaneous_Conditions
LVEDV	HLA-B	19	6:31344981:C:T	6:31294152:C:T	rs2524152	Multi-trait	HLA-C	6	31294152	6:31261929	6:31294152	0.184683	0.0390559	0.00741282	1.37397e-07	Hematology	Eosinophil count	Astle W	27863252	European	2016	T	C	0.03642	0.004567	1.517e-15	+	173480	IVNT	Astle-W_Blood-Cell-Traits_EUR_2016
LVEDV	HLA-B	19	6:31344981:C:T	6:31294152:C:T	rs2524152	Multi-trait	HLA-C	6	31294152	6:31261929	6:31294152	0.184683	0.0390559	0.00741282	1.37397e-07	Hematology	Granulocyte count	Astle W	27863252	European	2016	T	C	0.05745	0.004599	8.339e-36	+	173480	IVNT	Astle-W_Blood-Cell-Traits_EUR_2016
LVEDV	HLA-B	19	6:31344981:C:T	6:31294152:C:T	rs2524152	Multi-trait	HLA-C	6	31294152	6:31261929	6:31294152	0.184683	0.0390559	0.00741282	1.37397e-07	Hematology	Lymphocyte count	Astle W	27863252	European	2016	T	C	0.07116	0.00461	9.532e-54	+	173480	IVNT	Astle-W_Blood-Cell-Traits_EUR_2016
LVEDV	HLA-B	19	6:31344981:C:T	6:31294152:C:T	rs2524152	Multi-trait	HLA-C	6	31294152	6:31261929	6:31294152	0.184683	0.0390559	0.00741282	1.37397e-07	Hematology	Mean platelet volume	Astle W	27863252	European	2016	T	C	0.04273	0.004644	3.529e-20	+	173480	IVNT	Astle-W_Blood-Cell-Traits_EUR_2016
LVEDV	HLA-B	19	6:31344981:C:T	6:31294152:C:T	rs2524152	Multi-trait	HLA-C	6	31294152	6:31261929	6:31294152	0.184683	0.0390559	0.00741282	1.37397e-07	Hematology	Monocyte count	Astle W	27863252	European	2016	T	C	0.05194	0.004575	7.056e-30	+	173480	IVNT	Astle-W_Blood-Cell-Traits_EUR_2016
LVEDV	HLA-B	19	6:31344981:C:T	6:31294152:C:T	rs2524152	Multi-trait	HLA-C	6	31294152	6:31261929	6:31294152	0.184683	0.0390559	0.00741282	1.37397e-07	Hematology	Myeloid white cell count	Astle W	27863252	European	2016	T	C	0.06074	0.004611	1.255e-39	+	173480	IVNT	Astle-W_Blood-Cell-Traits_EUR_2016
LVEDV	HLA-B	19	6:31344981:C:T	6:31294152:C:T	rs2524152	Multi-trait	HLA-C	6	31294152	6:31261929	6:31294152	0.184683	0.0390559	0.00741282	1.37397e-07	Hematology	Neutrophil count	Astle W	27863252	European	2016	T	C	0.05652	0.004587	6.913e-35	+	173480	IVNT	Astle-W_Blood-Cell-Traits_EUR_2016
LVEDV	HLA-B	19	6:31344981:C:T	6:31294152:C:T	rs2524152	Multi-trait	HLA-C	6	31294152	6:31261929	6:31294152	0.184683	0.0390559	0.00741282	1.37397e-07	Hematology	Sum basophil neutrophil counts	Astle W	27863252	European	2016	T	C	0.0565	0.004595	9.714e-35	+	173480	IVNT	Astle-W_Blood-Cell-Traits_EUR_2016
LVEDV	HLA-B	19	6:31344981:C:T	6:31294152:C:T	rs2524152	Multi-trait	HLA-C	6	31294152	6:31261929	6:31294152	0.184683	0.0390559	0.00741282	1.37397e-07	Hematology	Sum eosinophil basophil counts	Astle W	27863252	European	2016	T	C	0.03582	0.004572	4.754e-15	+	173480	IVNT	Astle-W_Blood-Cell-Traits_EUR_2016
LVEDV	HLA-B	19	6:31344981:C:T	6:31294152:C:T	rs2524152	Multi-trait	HLA-C	6	31294152	6:31261929	6:31294152	0.184683	0.0390559	0.00741282	1.37397e-07	Hematology	Sum neutrophil eosinophil counts	Astle W	27863252	European	2016	T	C	0.0575	0.004591	5.501e-36	+	173480	IVNT	Astle-W_Blood-Cell-Traits_EUR_2016
LVEDV	HLA-B	19	6:31344981:C:T	6:31294152:C:T	rs2524152	Multi-trait	HLA-C	6	31294152	6:31261929	6:31294152	0.184683	0.0390559	0.00741282	1.37397e-07	Hematology	White blood cell count	Astle W	27863252	European	2016	T	C	0.07915	0.00459	1.224e-66	+	173480	IVNT	Astle-W_Blood-Cell-Traits_EUR_2016
LVEDV	HLA-B	19	6:31344981:C:T	6:31294152:C:T	rs2524152	Multi-trait	HLA-C	6	31294152	6:31261929	6:31294152	0.184683	0.0390559	0.00741282	1.37397e-07	Autoimmune Diseases	Primary sclerosing cholangitis	Ji S	27992413	European	2017	T	C	-0.2897	0.043	7.235e-12	-	14890	log OR	Ji-S_PSC_EUR_2017
LVEDV	HLA-B	19	6:31344981:C:T	6:31294152:C:T	rs2524152	Multi-trait	HLA-C	6	31294152	6:31261929	6:31294152	0.184683	0.0390559	0.00741282	1.37397e-07	Miscellaneous_Conditions	Self-reported hyperthyroidism or thyrotoxicosis	Neale B	UKBB	European	2017	T	C	-0.001933	0.0002702	8.54e-13	-	337159	risk diff	Neale-B_UKBB_EUR_2017
LVEDV	HLA-B	19	6:31344981:C:T	6:31294152:C:T	rs2524152	Multi-trait	HLA-C	6	31294152	6:31261929	6:31294152	0.184683	0.0390559	0.00741282	1.37397e-07	Miscellaneous_Conditions	Self-reported hypothyroidism or myxoedema	Neale B	UKBB	European	2017	T	C	0.008219	0.0006648	4.235e-35	+	337159	risk diff	Neale-B_UKBB_EUR_2017
LVEDV	HLA-B	19	6:31344981:C:T	6:31294152:C:T	rs2524152	Multi-trait	HLA-C	6	31294152	6:31261929	6:31294152	0.184683	0.0390559	0.00741282	1.37397e-07	Miscellaneous_Conditions	Self-reported malabsorption or coeliac disease	Neale B	UKBB	European	2017	T	C	-0.001848	0.0002045	1.648e-19	-	337159	risk diff	Neale-B_UKBB_EUR_2017
LVEDV	HLA-B	19	6:31344981:C:T	6:31294152:C:T	rs2524152	Multi-trait	HLA-C	6	31294152	6:31261929	6:31294152	0.184683	0.0390559	0.00741282	1.37397e-07	Miscellaneous_Conditions	Self-reported psoriasis	Neale B	UKBB	European	2017	T	C	-0.002963	0.0003328	5.352e-19	-	337159	risk diff	Neale-B_UKBB_EUR_2017
LVEDV	HLA-B	19	6:31344981:C:T	6:31294152:C:T	rs2524152	Multi-trait	HLA-C	6	31294152	6:31261929	6:31294152	0.184683	0.0390559	0.00741282	1.37397e-07	Miscellaneous_Conditions	Treatment with levothyroxine sodium	Neale B	UKBB	European	2017	T	C	0.00588	0.0006127	8.295e-22	+	337159	risk diff	Neale-B_UKBB_EUR_2017
LVEDV	HLA-B	19	6:31344981:C:T	6:31294152:C:T	rs2524152	Multi-trait	HLA-C	6	31294152	6:31261929	6:31294152	0.184683	0.0390559	0.00741282	1.37397e-07	Autoimmune Diseases	Rheumatoid arthritis	Okada Y	24390342	Mixed	2014	T	C	0.09531	0.01856	1e-08	+	80799	log OR	Okada-Y_RA_Mixed_2014
LVEDV	HLA-B	19	6:31344981:C:T	6:31294152:C:T	rs2524152	Single-trait	HLA-C	6	31294152	6:31261929	6:31294152	0.184683	0.041726	0.00756319	3.44874e-08	Miscellaneous_Conditions
LVEDV	HLA-B	19	6:31344981:C:T	6:31293396:C:T	rs2524154	Multi-trait	HLA-C	6	31293396	6:31261173	6:31293396	0.148949	0.0467388	0.00819291	1.16489e-08	Hematology	Eosinophil count	Astle W	27863252	European	2016	T	C	0.03386	0.004988	1.137e-11	+	173480	IVNT	Astle-W_Blood-Cell-Traits_EUR_2016
LVEDV	HLA-B	19	6:31344981:C:T	6:31293396:C:T	rs2524154	Multi-trait	HLA-C	6	31293396	6:31261173	6:31293396	0.148949	0.0467388	0.00819291	1.16489e-08	Hematology	Granulocyte count	Astle W	27863252	European	2016	T	C	0.06685	0.005024	2.103e-40	+	173480	IVNT	Astle-W_Blood-Cell-Traits_EUR_2016
LVEDV	HLA-B	19	6:31344981:C:T	6:31293396:C:T	rs2524154	Multi-trait	HLA-C	6	31293396	6:31261173	6:31293396	0.148949	0.0467388	0.00819291	1.16489e-08	Hematology	Hemoglobin concentration	Astle W	27863252	European	2016	T	C	-0.02809	0.00496	1.492e-08	-	173480	IVNT	Astle-W_Blood-Cell-Traits_EUR_2016
LVEDV	HLA-B	19	6:31344981:C:T	6:31293396:C:T	rs2524154	Multi-trait	HLA-C	6	31293396	6:31261173	6:31293396	0.148949	0.0467388	0.00819291	1.16489e-08	Hematology	Lymphocyte count	Astle W	27863252	European	2016	T	C	0.08481	0.005036	1.22e-63	+	173480	IVNT	Astle-W_Blood-Cell-Traits_EUR_2016
LVEDV	HLA-B	19	6:31344981:C:T	6:31293396:C:T	rs2524154	Multi-trait	HLA-C	6	31293396	6:31261173	6:31293396	0.148949	0.0467388	0.00819291	1.16489e-08	Hematology	Mean corpuscular volume	Astle W	27863252	European	2016	T	C	0.02933	0.004924	2.577e-09	+	173480	IVNT	Astle-W_Blood-Cell-Traits_EUR_2016
LVEDV	HLA-B	19	6:31344981:C:T	6:31293396:C:T	rs2524154	Multi-trait	HLA-C	6	31293396	6:31261173	6:31293396	0.148949	0.0467388	0.00819291	1.16489e-08	Hematology	Mean platelet volume	Astle W	27863252	European	2016	T	C	0.04857	0.005074	1.055e-21	+	173480	IVNT	Astle-W_Blood-Cell-Traits_EUR_2016
LVEDV	HLA-B	19	6:31344981:C:T	6:31293396:C:T	rs2524154	Multi-trait	HLA-C	6	31293396	6:31261173	6:31293396	0.148949	0.0467388	0.00819291	1.16489e-08	Hematology	Monocyte count	Astle W	27863252	European	2016	T	C	0.05962	0.004997	8.289e-33	+	173480	IVNT	Astle-W_Blood-Cell-Traits_EUR_2016
LVEDV	HLA-B	19	6:31344981:C:T	6:31293396:C:T	rs2524154	Multi-trait	HLA-C	6	31293396	6:31261173	6:31293396	0.148949	0.0467388	0.00819291	1.16489e-08	Hematology	Myeloid white cell count	Astle W	27863252	European	2016	T	C	0.0705	0.005037	1.636e-44	+	173480	IVNT	Astle-W_Blood-Cell-Traits_EUR_2016
LVEDV	HLA-B	19	6:31344981:C:T	6:31293396:C:T	rs2524154	Multi-trait	HLA-C	6	31293396	6:31261173	6:31293396	0.148949	0.0467388	0.00819291	1.16489e-08	Hematology	Neutrophil count	Astle W	27863252	European	2016	T	C	0.06626	0.00501	6.233e-40	+	173480	IVNT	Astle-W_Blood-Cell-Traits_EUR_2016
LVEDV	HLA-B	19	6:31344981:C:T	6:31293396:C:T	rs2524154	Multi-trait	HLA-C	6	31293396	6:31261173	6:31293396	0.148949	0.0467388	0.00819291	1.16489e-08	Hematology	Red blood cell count	Astle W	27863252	European	2016	T	C	-0.03341	0.004968	1.739e-11	-	173480	IVNT	Astle-W_Blood-Cell-Traits_EUR_2016
LVEDV	HLA-B	19	6:31344981:C:T	6:31293396:C:T	rs2524154	Multi-trait	HLA-C	6	31293396	6:31261173	6:31293396	0.148949	0.0467388	0.00819291	1.16489e-08	Hematology	Sum basophil neutrophil counts	Astle W	27863252	European	2016	T	C	0.06621	0.005019	9.846e-40	+	173480	IVNT	Astle-W_Blood-Cell-Traits_EUR_2016
LVEDV	HLA-B	19	6:31344981:C:T	6:31293396:C:T	rs2524154	Multi-trait	HLA-C	6	31293396	6:31261173	6:31293396	0.148949	0.0467388	0.00819291	1.16489e-08	Hematology	Sum eosinophil basophil counts	Astle W	27863252	European	2016	T	C	0.03387	0.004994	1.177e-11	+	173480	IVNT	Astle-W_Blood-Cell-Traits_EUR_2016
LVEDV	HLA-B	19	6:31344981:C:T	6:31293396:C:T	rs2524154	Multi-trait	HLA-C	6	31293396	6:31261173	6:31293396	0.148949	0.0467388	0.00819291	1.16489e-08	Hematology	Sum neutrophil eosinophil counts	Astle W	27863252	European	2016	T	C	0.06694	0.005015	1.197e-40	+	173480	IVNT	Astle-W_Blood-Cell-Traits_EUR_2016
LVEDV	HLA-B	19	6:31344981:C:T	6:31293396:C:T	rs2524154	Multi-trait	HLA-C	6	31293396	6:31261173	6:31293396	0.148949	0.0467388	0.00819291	1.16489e-08	Hematology	White blood cell count	Astle W	27863252	European	2016	T	C	0.09224	0.005013	1.304e-75	+	173480	IVNT	Astle-W_Blood-Cell-Traits_EUR_2016
LVEDV	HLA-B	19	6:31344981:C:T	6:31293396:C:T	rs2524154	Multi-trait	HLA-C	6	31293396	6:31261173	6:31293396	0.148949	0.0467388	0.00819291	1.16489e-08	Autoimmune Diseases	Primary sclerosing cholangitis	Ji S	27992413	European	2017	T	C	-0.2852	0.049	3.18e-09	-	14890	log OR	Ji-S_PSC_EUR_2017
LVEDV	HLA-B	19	6:31344981:C:T	6:31293396:C:T	rs2524154	Multi-trait	HLA-C	6	31293396	6:31261173	6:31293396	0.148949	0.0467388	0.00819291	1.16489e-08	Miscellaneous_Conditions	Self-reported hyperthyroidism or thyrotoxicosis	Neale B	UKBB	European	2017	T	C	-0.002014	0.0002947	8.261e-12	-	337159	risk diff	Neale-B_UKBB_EUR_2017
LVEDV	HLA-B	19	6:31344981:C:T	6:31293396:C:T	rs2524154	Multi-trait	HLA-C	6	31293396	6:31261173	6:31293396	0.148949	0.0467388	0.00819291	1.16489e-08	Miscellaneous_Conditions	Self-reported hypothyroidism or myxoedema	Neale B	UKBB	European	2017	T	C	0.009716	0.000725	6.132e-41	+	337159	risk diff	Neale-B_UKBB_EUR_2017
LVEDV	HLA-B	19	6:31344981:C:T	6:31293396:C:T	rs2524154	Multi-trait	HLA-C	6	31293396	6:31261173	6:31293396	0.148949	0.0467388	0.00819291	1.16489e-08	Miscellaneous_Conditions	Self-reported malabsorption or coeliac disease	Neale B	UKBB	European	2017	T	C	-0.001564	0.0002231	2.356e-12	-	337159	risk diff	Neale-B_UKBB_EUR_2017
LVEDV	HLA-B	19	6:31344981:C:T	6:31293396:C:T	rs2524154	Multi-trait	HLA-C	6	31293396	6:31261173	6:31293396	0.148949	0.0467388	0.00819291	1.16489e-08	Miscellaneous_Conditions	Self-reported psoriasis	Neale B	UKBB	European	2017	T	C	-0.002711	0.0003629	8.121e-14	-	337159	risk diff	Neale-B_UKBB_EUR_2017
LVEDV	HLA-B	19	6:31344981:C:T	6:31293396:C:T	rs2524154	Multi-trait	HLA-C	6	31293396	6:31261173	6:31293396	0.148949	0.0467388	0.00819291	1.16489e-08	Miscellaneous_Conditions	Treatment with levothyroxine sodium	Neale B	UKBB	European	2017	T	C	0.007021	0.0006682	8.085e-26	+	337159	risk diff	Neale-B_UKBB_EUR_2017
LVEDV	HLA-B	19	6:31344981:C:T	6:31293396:C:T	rs2524154	Single-trait	HLA-C	6	31293396	6:31261173	6:31293396	0.148949	0.0483069	0.00823491	4.46129e-09	Miscellaneous_Conditions
LVEDV	HLA-B	19	6:31344981:C:T	6:31292962:A:G	rs2524155	Multi-trait	HLA-C	6	31292962	6:31260739	6:31292962	0.148981	0.044887	0.00806993	2.66312e-08	Hematology	Eosinophil count	Astle W	27863252	European	2016	G	A	0.03387	0.004995	1.187e-11	+	173480	IVNT	Astle-W_Blood-Cell-Traits_EUR_2016
LVEDV	HLA-B	19	6:31344981:C:T	6:31292962:A:G	rs2524155	Multi-trait	HLA-C	6	31292962	6:31260739	6:31292962	0.148981	0.044887	0.00806993	2.66312e-08	Hematology	Granulocyte count	Astle W	27863252	European	2016	G	A	0.06715	0.00503	1.18e-40	+	173480	IVNT	Astle-W_Blood-Cell-Traits_EUR_2016
LVEDV	HLA-B	19	6:31344981:C:T	6:31292962:A:G	rs2524155	Multi-trait	HLA-C	6	31292962	6:31260739	6:31292962	0.148981	0.044887	0.00806993	2.66312e-08	Hematology	Hemoglobin concentration	Astle W	27863252	European	2016	G	A	-0.02795	0.004967	1.831e-08	-	173480	IVNT	Astle-W_Blood-Cell-Traits_EUR_2016
LVEDV	HLA-B	19	6:31344981:C:T	6:31292962:A:G	rs2524155	Multi-trait	HLA-C	6	31292962	6:31260739	6:31292962	0.148981	0.044887	0.00806993	2.66312e-08	Hematology	Lymphocyte count	Astle W	27863252	European	2016	G	A	0.08535	0.005042	2.839e-64	+	173480	IVNT	Astle-W_Blood-Cell-Traits_EUR_2016
LVEDV	HLA-B	19	6:31344981:C:T	6:31292962:A:G	rs2524155	Multi-trait	HLA-C	6	31292962	6:31260739	6:31292962	0.148981	0.044887	0.00806993	2.66312e-08	Hematology	Mean corpuscular volume	Astle W	27863252	European	2016	G	A	0.02955	0.004931	2.071e-09	+	173480	IVNT	Astle-W_Blood-Cell-Traits_EUR_2016
LVEDV	HLA-B	19	6:31344981:C:T	6:31292962:A:G	rs2524155	Multi-trait	HLA-C	6	31292962	6:31260739	6:31292962	0.148981	0.044887	0.00806993	2.66312e-08	Hematology	Mean platelet volume	Astle W	27863252	European	2016	G	A	0.04883	0.00508	7.1e-22	+	173480	IVNT	Astle-W_Blood-Cell-Traits_EUR_2016
LVEDV	HLA-B	19	6:31344981:C:T	6:31292962:A:G	rs2524155	Multi-trait	HLA-C	6	31292962	6:31260739	6:31292962	0.148981	0.044887	0.00806993	2.66312e-08	Hematology	Monocyte count	Astle W	27863252	European	2016	G	A	0.05998	0.005004	4.128e-33	+	173480	IVNT	Astle-W_Blood-Cell-Traits_EUR_2016
LVEDV	HLA-B	19	6:31344981:C:T	6:31292962:A:G	rs2524155	Multi-trait	HLA-C	6	31292962	6:31260739	6:31292962	0.148981	0.044887	0.00806993	2.66312e-08	Hematology	Myeloid white cell count	Astle W	27863252	European	2016	G	A	0.07082	0.005043	8.731e-45	+	173480	IVNT	Astle-W_Blood-Cell-Traits_EUR_2016
LVEDV	HLA-B	19	6:31344981:C:T	6:31292962:A:G	rs2524155	Multi-trait	HLA-C	6	31292962	6:31260739	6:31292962	0.148981	0.044887	0.00806993	2.66312e-08	Hematology	Neutrophil count	Astle W	27863252	European	2016	G	A	0.06658	0.005016	3.299e-40	+	173480	IVNT	Astle-W_Blood-Cell-Traits_EUR_2016
LVEDV	HLA-B	19	6:31344981:C:T	6:31292962:A:G	rs2524155	Multi-trait	HLA-C	6	31292962	6:31260739	6:31292962	0.148981	0.044887	0.00806993	2.66312e-08	Hematology	Red blood cell count	Astle W	27863252	European	2016	G	A	-0.03351	0.004974	1.616e-11	-	173480	IVNT	Astle-W_Blood-Cell-Traits_EUR_2016
LVEDV	HLA-B	19	6:31344981:C:T	6:31292962:A:G	rs2524155	Multi-trait	HLA-C	6	31292962	6:31260739	6:31292962	0.148981	0.044887	0.00806993	2.66312e-08	Hematology	Sum basophil neutrophil counts	Astle W	27863252	European	2016	G	A	0.06654	0.005026	5.189e-40	+	173480	IVNT	Astle-W_Blood-Cell-Traits_EUR_2016
LVEDV	HLA-B	19	6:31344981:C:T	6:31292962:A:G	rs2524155	Multi-trait	HLA-C	6	31292962	6:31260739	6:31292962	0.148981	0.044887	0.00806993	2.66312e-08	Hematology	Sum eosinophil basophil counts	Astle W	27863252	European	2016	G	A	0.03398	0.005001	1.078e-11	+	173480	IVNT	Astle-W_Blood-Cell-Traits_EUR_2016
LVEDV	HLA-B	19	6:31344981:C:T	6:31292962:A:G	rs2524155	Multi-trait	HLA-C	6	31292962	6:31260739	6:31292962	0.148981	0.044887	0.00806993	2.66312e-08	Hematology	Sum neutrophil eosinophil counts	Astle W	27863252	European	2016	G	A	0.06723	0.005021	6.978e-41	+	173480	IVNT	Astle-W_Blood-Cell-Traits_EUR_2016
LVEDV	HLA-B	19	6:31344981:C:T	6:31292962:A:G	rs2524155	Multi-trait	HLA-C	6	31292962	6:31260739	6:31292962	0.148981	0.044887	0.00806993	2.66312e-08	Hematology	White blood cell count	Astle W	27863252	European	2016	G	A	0.09274	0.00502	3.25e-76	+	173480	IVNT	Astle-W_Blood-Cell-Traits_EUR_2016
LVEDV	HLA-B	19	6:31344981:C:T	6:31292962:A:G	rs2524155	Multi-trait	HLA-C	6	31292962	6:31260739	6:31292962	0.148981	0.044887	0.00806993	2.66312e-08	Autoimmune Diseases	Primary sclerosing cholangitis	Ji S	27992413	European	2017	G	A	-0.2897	0.049	1.754e-09	-	14890	log OR	Ji-S_PSC_EUR_2017
LVEDV	HLA-B	19	6:31344981:C:T	6:31292962:A:G	rs2524155	Multi-trait	HLA-C	6	31292962	6:31260739	6:31292962	0.148981	0.044887	0.00806993	2.66312e-08	Miscellaneous_Conditions	Self-reported hyperthyroidism or thyrotoxicosis	Neale B	UKBB	European	2017	G	A	-0.002014	0.0002947	8.266e-12	-	337159	risk diff	Neale-B_UKBB_EUR_2017
LVEDV	HLA-B	19	6:31344981:C:T	6:31292962:A:G	rs2524155	Multi-trait	HLA-C	6	31292962	6:31260739	6:31292962	0.148981	0.044887	0.00806993	2.66312e-08	Miscellaneous_Conditions	Self-reported hypothyroidism or myxoedema	Neale B	UKBB	European	2017	G	A	0.009717	0.000725	6.073e-41	+	337159	risk diff	Neale-B_UKBB_EUR_2017
LVEDV	HLA-B	19	6:31344981:C:T	6:31292962:A:G	rs2524155	Multi-trait	HLA-C	6	31292962	6:31260739	6:31292962	0.148981	0.044887	0.00806993	2.66312e-08	Miscellaneous_Conditions	Self-reported malabsorption or coeliac disease	Neale B	UKBB	European	2017	G	A	-0.001564	0.0002231	2.359e-12	-	337159	risk diff	Neale-B_UKBB_EUR_2017
LVEDV	HLA-B	19	6:31344981:C:T	6:31292962:A:G	rs2524155	Multi-trait	HLA-C	6	31292962	6:31260739	6:31292962	0.148981	0.044887	0.00806993	2.66312e-08	Miscellaneous_Conditions	Self-reported psoriasis	Neale B	UKBB	European	2017	G	A	-0.00271	0.0003629	8.151e-14	-	337159	risk diff	Neale-B_UKBB_EUR_2017
LVEDV	HLA-B	19	6:31344981:C:T	6:31292962:A:G	rs2524155	Multi-trait	HLA-C	6	31292962	6:31260739	6:31292962	0.148981	0.044887	0.00806993	2.66312e-08	Miscellaneous_Conditions	Treatment with levothyroxine sodium	Neale B	UKBB	European	2017	G	A	0.007021	0.0006682	8.022e-26	+	337159	risk diff	Neale-B_UKBB_EUR_2017
LVEDV	HLA-B	19	6:31344981:C:T	6:31292962:A:G	rs2524155	Single-trait	HLA-C	6	31292962	6:31260739	6:31292962	0.148981	0.0482305	0.00823363	4.69202e-09	Miscellaneous_Conditions
LVEDV	HLA-B	19	6:31344981:C:T	6:31292077:G:A	rs2524160	Multi-trait	HLA-C	6	31292077	6:31259854	6:31292077	0.149038	0.044928	0.00806838	2.57088e-08	Hematology	Eosinophil count	Astle W	27863252	European	2016	G	A	-0.03394	0.004993	1.063e-11	-	173480	IVNT	Astle-W_Blood-Cell-Traits_EUR_2016
LVEDV	HLA-B	19	6:31344981:C:T	6:31292077:G:A	rs2524160	Multi-trait	HLA-C	6	31292077	6:31259854	6:31292077	0.149038	0.044928	0.00806838	2.57088e-08	Hematology	Granulocyte count	Astle W	27863252	European	2016	G	A	-0.06707	0.005028	1.391e-40	-	173480	IVNT	Astle-W_Blood-Cell-Traits_EUR_2016
LVEDV	HLA-B	19	6:31344981:C:T	6:31292077:G:A	rs2524160	Multi-trait	HLA-C	6	31292077	6:31259854	6:31292077	0.149038	0.044928	0.00806838	2.57088e-08	Hematology	Hemoglobin concentration	Astle W	27863252	European	2016	G	A	0.02787	0.004965	1.991e-08	+	173480	IVNT	Astle-W_Blood-Cell-Traits_EUR_2016
LVEDV	HLA-B	19	6:31344981:C:T	6:31292077:G:A	rs2524160	Multi-trait	HLA-C	6	31292077	6:31259854	6:31292077	0.149038	0.044928	0.00806838	2.57088e-08	Hematology	Lymphocyte count	Astle W	27863252	European	2016	G	A	-0.08567	0.00504	8.648e-65	-	173480	IVNT	Astle-W_Blood-Cell-Traits_EUR_2016
LVEDV	HLA-B	19	6:31344981:C:T	6:31292077:G:A	rs2524160	Multi-trait	HLA-C	6	31292077	6:31259854	6:31292077	0.149038	0.044928	0.00806838	2.57088e-08	Hematology	Mean corpuscular volume	Astle W	27863252	European	2016	G	A	-0.02937	0.00493	2.538e-09	-	173480	IVNT	Astle-W_Blood-Cell-Traits_EUR_2016
LVEDV	HLA-B	19	6:31344981:C:T	6:31292077:G:A	rs2524160	Multi-trait	HLA-C	6	31292077	6:31259854	6:31292077	0.149038	0.044928	0.00806838	2.57088e-08	Hematology	Mean platelet volume	Astle W	27863252	European	2016	G	A	-0.04857	0.005079	1.138e-21	-	173480	IVNT	Astle-W_Blood-Cell-Traits_EUR_2016
LVEDV	HLA-B	19	6:31344981:C:T	6:31292077:G:A	rs2524160	Multi-trait	HLA-C	6	31292077	6:31259854	6:31292077	0.149038	0.044928	0.00806838	2.57088e-08	Hematology	Monocyte count	Astle W	27863252	European	2016	G	A	-0.06008	0.005002	3.141e-33	-	173480	IVNT	Astle-W_Blood-Cell-Traits_EUR_2016
LVEDV	HLA-B	19	6:31344981:C:T	6:31292077:G:A	rs2524160	Multi-trait	HLA-C	6	31292077	6:31259854	6:31292077	0.149038	0.044928	0.00806838	2.57088e-08	Hematology	Myeloid white cell count	Astle W	27863252	European	2016	G	A	-0.07075	0.005042	9.727e-45	-	173480	IVNT	Astle-W_Blood-Cell-Traits_EUR_2016
LVEDV	HLA-B	19	6:31344981:C:T	6:31292077:G:A	rs2524160	Multi-trait	HLA-C	6	31292077	6:31259854	6:31292077	0.149038	0.044928	0.00806838	2.57088e-08	Hematology	Neutrophil count	Astle W	27863252	European	2016	G	A	-0.06648	0.005015	4.15e-40	-	173480	IVNT	Astle-W_Blood-Cell-Traits_EUR_2016
LVEDV	HLA-B	19	6:31344981:C:T	6:31292077:G:A	rs2524160	Multi-trait	HLA-C	6	31292077	6:31259854	6:31292077	0.149038	0.044928	0.00806838	2.57088e-08	Hematology	Red blood cell count	Astle W	27863252	European	2016	G	A	0.03343	0.004972	1.789e-11	+	173480	IVNT	Astle-W_Blood-Cell-Traits_EUR_2016
LVEDV	HLA-B	19	6:31344981:C:T	6:31292077:G:A	rs2524160	Multi-trait	HLA-C	6	31292077	6:31259854	6:31292077	0.149038	0.044928	0.00806838	2.57088e-08	Hematology	Sum basophil neutrophil counts	Astle W	27863252	European	2016	G	A	-0.06644	0.005024	6.361e-40	-	173480	IVNT	Astle-W_Blood-Cell-Traits_EUR_2016
LVEDV	HLA-B	19	6:31344981:C:T	6:31292077:G:A	rs2524160	Multi-trait	HLA-C	6	31292077	6:31259854	6:31292077	0.149038	0.044928	0.00806838	2.57088e-08	Hematology	Sum eosinophil basophil counts	Astle W	27863252	European	2016	G	A	-0.03409	0.004999	9.123e-12	-	173480	IVNT	Astle-W_Blood-Cell-Traits_EUR_2016
LVEDV	HLA-B	19	6:31344981:C:T	6:31292077:G:A	rs2524160	Multi-trait	HLA-C	6	31292077	6:31259854	6:31292077	0.149038	0.044928	0.00806838	2.57088e-08	Hematology	Sum neutrophil eosinophil counts	Astle W	27863252	European	2016	G	A	-0.06715	0.005019	8.206e-41	-	173480	IVNT	Astle-W_Blood-Cell-Traits_EUR_2016
LVEDV	HLA-B	19	6:31344981:C:T	6:31292077:G:A	rs2524160	Multi-trait	HLA-C	6	31292077	6:31259854	6:31292077	0.149038	0.044928	0.00806838	2.57088e-08	Hematology	White blood cell count	Astle W	27863252	European	2016	G	A	-0.09288	0.005018	1.733e-76	-	173480	IVNT	Astle-W_Blood-Cell-Traits_EUR_2016
LVEDV	HLA-B	19	6:31344981:C:T	6:31292077:G:A	rs2524160	Multi-trait	HLA-C	6	31292077	6:31259854	6:31292077	0.149038	0.044928	0.00806838	2.57088e-08	Miscellaneous_Conditions	Crohns disease	IBDGC	23128233	European	2012	G	A	NA	NA	4.7e-08	NA	14342	log OR	IBDGC_Chrons-Disease_EUR_2012
LVEDV	HLA-B	19	6:31344981:C:T	6:31292077:G:A	rs2524160	Multi-trait	HLA-C	6	31292077	6:31259854	6:31292077	0.149038	0.044928	0.00806838	2.57088e-08	Autoimmune Diseases	Primary sclerosing cholangitis	Ji S	27992413	European	2017	G	A	0.2882	0.049	1.94e-09	+	14890	log OR	Ji-S_PSC_EUR_2017
LVEDV	HLA-B	19	6:31344981:C:T	6:31292077:G:A	rs2524160	Multi-trait	HLA-C	6	31292077	6:31259854	6:31292077	0.149038	0.044928	0.00806838	2.57088e-08	Miscellaneous_Conditions	Self-reported hyperthyroidism or thyrotoxicosis	Neale B	UKBB	European	2017	G	A	0.002007	0.0002947	9.741e-12	+	337159	risk diff	Neale-B_UKBB_EUR_2017
LVEDV	HLA-B	19	6:31344981:C:T	6:31292077:G:A	rs2524160	Multi-trait	HLA-C	6	31292077	6:31259854	6:31292077	0.149038	0.044928	0.00806838	2.57088e-08	Miscellaneous_Conditions	Self-reported hypothyroidism or myxoedema	Neale B	UKBB	European	2017	G	A	-0.009726	0.000725	5.086e-41	-	337159	risk diff	Neale-B_UKBB_EUR_2017
LVEDV	HLA-B	19	6:31344981:C:T	6:31292077:G:A	rs2524160	Multi-trait	HLA-C	6	31292077	6:31259854	6:31292077	0.149038	0.044928	0.00806838	2.57088e-08	Miscellaneous_Conditions	Self-reported malabsorption or coeliac disease	Neale B	UKBB	European	2017	G	A	0.001564	0.0002231	2.339e-12	+	337159	risk diff	Neale-B_UKBB_EUR_2017
LVEDV	HLA-B	19	6:31344981:C:T	6:31292077:G:A	rs2524160	Multi-trait	HLA-C	6	31292077	6:31259854	6:31292077	0.149038	0.044928	0.00806838	2.57088e-08	Miscellaneous_Conditions	Self-reported psoriasis	Neale B	UKBB	European	2017	G	A	0.002711	0.0003629	8.039e-14	+	337159	risk diff	Neale-B_UKBB_EUR_2017
[truncated: 87,792 more rows]
