# Supplementary material for: Genome-wide analysis of cardiac ventricular phenotypes reveals novel loci and therapeutic targets for heart failure
Source: Nat Commun. 2026 Feb 27;17:3293. doi: 10.1038/s41467-026-69982-0 (PMC13066029; doi:10.1038/s41467-026-69982-0)
Supplement: Supplementary file 8 — Supplementary Data 6 [file 41467_2026_69982_MOESM8_ESM.xlsx]

## Sheet: Sheet1
Supplementary Data 6. Lookup of the right ventricular GWAS lead variants and their proxies in 99% credible sets in Phenoscanner v2. Statistical associations were tested using two-sided linear regression under an additive genetic model. Genome-wide significance was defined using a Bonferroni-corrected threshold of P<5x10-8 and Phenoscanner P-values correspond to previously published association st…
Phenotype	Locus_name	Locus_number	Lead_SNP	CredibleSet_SNP	CredibleSet_SNP_rsid	Method	Gene_Symbol	CHROM	GENPOS	BP38	BP37	MAF	BETA	SE	P	Trait_category_manually_curated	Phenoscanner_Trait	Study	PMID	Phenoscanner_Ancestry	Year	Phenoscanner_A1	Phenoscanner_A2	Phenoscanner_BETA	Phenoscanner_SE	Phenoscanner_P	Phenoscanner_Direction	Phenoscanner_N	Phenoscanner_Unit	Phenoscanner_Dataset
RVEDV	LOC100505768	156	1:87437341:C:A	1:87451273:T:A	rs1023189	Single-trait		1	87451273	1:87916956	1:87451273	0.445751	0.0329457	0.00594797	3.04243e-08	Cardiovascular Traits	Pulse rate	Neale B	UKBB	European	2017	A	T	-0.02376	0.002525	5.014e-21	-	317756	IVNT	Neale-B_UKBB_EUR_2017
RVEDV	LOC100505768	156	1:87437341:C:A	1:87451273:T:A	rs1023189	Single-trait		1	87451273	1:87916956	1:87451273	0.445751	0.0329457	0.00594797	3.04243e-08	Cardiovascular Traits	Pulse rate	Neale B	UKBB	European	2017	A	T	-0.02447	0.004287	1.157e-08	-	110153	IVNT	Neale-B_UKBB_EUR_2017
RVEDV	LOC100505768	156	1:87437341:C:A	1:87427585:A:G	rs10782600	Multi-trait	LOC100505768	1	87427585	1:87893268	1:87427585	0.412293	0.030179	0.00592191	3.46622e-07	Cardiovascular Traits	Pulse rate	Neale B	UKBB	European	2017	A	G	0.02499	0.002564	1.898e-22	+	317756	IVNT	Neale-B_UKBB_EUR_2017
RVEDV	LOC100505768	156	1:87437341:C:A	1:87427585:A:G	rs10782600	Multi-trait	LOC100505768	1	87427585	1:87893268	1:87427585	0.412293	0.030179	0.00592191	3.46622e-07	Cardiovascular Traits	Pulse rate	Neale B	UKBB	European	2017	A	G	0.02576	0.00435	3.178e-09	+	110153	IVNT	Neale-B_UKBB_EUR_2017
RVEDV	LOC100505768	156	1:87437341:C:A	1:87427585:A:G	rs10782600	Single-trait	LOC100505768	1	87427585	1:87893268	1:87427585	0.412293	0.033138	0.00604025	4.10677e-08	Cardiovascular Traits	Pulse rate	Neale B	UKBB	European	2017	A	G	0.02499	0.002564	1.898e-22	+	317756	IVNT	Neale-B_UKBB_EUR_2017
RVEDV	LOC100505768	156	1:87437341:C:A	1:87427585:A:G	rs10782600	Single-trait	LOC100505768	1	87427585	1:87893268	1:87427585	0.412293	0.033138	0.00604025	4.10677e-08	Cardiovascular Traits	Pulse rate	Neale B	UKBB	European	2017	A	G	0.02576	0.00435	3.178e-09	+	110153	IVNT	Neale-B_UKBB_EUR_2017
RVEDV	LOC100505768	156	1:87437341:C:A	1:87461825:T:C	rs10873848	Multi-trait	LOC100505768	1	87461825	1:87927508	1:87461825	0.490309	0.0272829	0.00579362	2.48778e-06	Cardiovascular Traits	Pulse rate	Neale B	UKBB	European	2017	C	T	-0.02052	0.002508	2.839e-16	-	317756	IVNT	Neale-B_UKBB_EUR_2017
RVEDV	LOC100505768	156	1:87437341:C:A	1:87465465:T:G	rs10873849	Multi-trait	LOC100505768	1	87465465	1:87931148	1:87465465	0.488139	0.0271936	0.0058215	2.99403e-06	Cardiovascular Traits	Pulse rate	Neale B	UKBB	European	2017	G	T	-0.02063	0.002507	1.869e-16	-	317756	IVNT	Neale-B_UKBB_EUR_2017
RVEDV	LOC100505768	156	1:87437341:C:A	1:87435181:G:C	rs11162015	Single-trait		1	87435181	1:87900864	1:87435181	0.444759	0.0347518	0.00596681	5.73945e-09	Cardiovascular Traits	Pulse rate	Neale B	UKBB	European	2017	C	G	-0.02468	0.002536	2.177e-22	-	317756	IVNT	Neale-B_UKBB_EUR_2017
RVEDV	LOC100505768	156	1:87437341:C:A	1:87435181:G:C	rs11162015	Single-trait		1	87435181	1:87900864	1:87435181	0.444759	0.0347518	0.00596681	5.73945e-09	Cardiovascular Traits	Pulse rate	Neale B	UKBB	European	2017	C	G	-0.02613	0.004305	1.279e-09	-	110153	IVNT	Neale-B_UKBB_EUR_2017
RVEDV	LOC100505768	156	1:87437341:C:A	1:87436479:A:G	rs11162016	Single-trait	LOC100505768	1	87436479	1:87902162	1:87436479	0.360504	0.0349692	0.00615834	1.35997e-08	Miscellaneous_Conditions
RVEDV	LOC100505768	156	1:87437341:C:A	1:87436628:G:A	rs11162017	Multi-trait	LOC100505768	1	87436628	1:87902311	1:87436628	0.444614	0.0315156	0.00584973	7.14297e-08	Cardiovascular Traits	Pulse rate	Neale B	UKBB	European	2017	A	G	-0.02466	0.002535	2.313e-22	-	317756	IVNT	Neale-B_UKBB_EUR_2017
RVEDV	LOC100505768	156	1:87437341:C:A	1:87436628:G:A	rs11162017	Multi-trait	LOC100505768	1	87436628	1:87902311	1:87436628	0.444614	0.0315156	0.00584973	7.14297e-08	Cardiovascular Traits	Pulse rate	Neale B	UKBB	European	2017	A	G	-0.02614	0.004304	1.243e-09	-	110153	IVNT	Neale-B_UKBB_EUR_2017
RVEDV	LOC100505768	156	1:87437341:C:A	1:87436628:G:A	rs11162017	Single-trait	LOC100505768	1	87436628	1:87902311	1:87436628	0.444614	0.0346358	0.00596651	6.43561e-09	Cardiovascular Traits	Pulse rate	Neale B	UKBB	European	2017	A	G	-0.02466	0.002535	2.313e-22	-	317756	IVNT	Neale-B_UKBB_EUR_2017
RVEDV	LOC100505768	156	1:87437341:C:A	1:87436628:G:A	rs11162017	Single-trait	LOC100505768	1	87436628	1:87902311	1:87436628	0.444614	0.0346358	0.00596651	6.43561e-09	Cardiovascular Traits	Pulse rate	Neale B	UKBB	European	2017	A	G	-0.02614	0.004304	1.243e-09	-	110153	IVNT	Neale-B_UKBB_EUR_2017
RVEDV	LOC100505768	156	1:87437341:C:A	1:87447493:C:T	rs11162019	Multi-trait	LOC100505768	1	87447493	1:87913176	1:87447493	0.360439	0.0306373	0.00605179	4.13773e-07	Cardiovascular Traits	Pulse rate	Neale B	UKBB	European	2017	C	T	0.02411	0.00261	2.483e-20	+	317756	IVNT	Neale-B_UKBB_EUR_2017
RVEDV	LOC100505768	156	1:87437341:C:A	1:87447493:C:T	rs11162019	Multi-trait	LOC100505768	1	87447493	1:87913176	1:87447493	0.360439	0.0306373	0.00605179	4.13773e-07	Cardiovascular Traits	Pulse rate	Neale B	UKBB	European	2017	C	T	0.02474	0.004426	2.298e-08	+	110153	IVNT	Neale-B_UKBB_EUR_2017
RVEDV	LOC100505768	156	1:87437341:C:A	1:87450936:G:A	rs11162020	Multi-trait	LOC100505768	1	87450936	1:87916619	1:87450936	0.360197	0.0301477	0.00605143	6.29573e-07	Cardiovascular Traits	Pulse rate	Neale B	UKBB	European	2017	A	G	-0.02405	0.002607	2.843e-20	-	317756	IVNT	Neale-B_UKBB_EUR_2017
RVEDV	LOC100505768	156	1:87437341:C:A	1:87450936:G:A	rs11162020	Multi-trait	LOC100505768	1	87450936	1:87916619	1:87450936	0.360197	0.0301477	0.00605143	6.29573e-07	Cardiovascular Traits	Pulse rate	Neale B	UKBB	European	2017	A	G	-0.02418	0.004422	4.552e-08	-	110153	IVNT	Neale-B_UKBB_EUR_2017
RVEDV	LOC100505768	156	1:87437341:C:A	1:87459957:T:C	rs11162021	Multi-trait	LOC100505768	1	87459957	1:87925640	1:87459957	0.490814	0.0274615	0.00579263	2.12908e-06	Cardiovascular Traits	Pulse rate	Neale B	UKBB	European	2017	C	T	-0.02053	0.002508	2.674e-16	-	317756	IVNT	Neale-B_UKBB_EUR_2017
RVEDV	LOC100505768	156	1:87437341:C:A	1:87462442:T:C	rs11162022	Multi-trait	LOC100505768	1	87462442	1:87928125	1:87462442	0.403665	0.0273857	0.00591752	3.69401e-06	Cardiovascular Traits	Pulse rate	Neale B	UKBB	European	2017	C	T	-0.02042	0.00255	1.16e-15	-	317756	IVNT	Neale-B_UKBB_EUR_2017
RVEDV	LOC100505768	156	1:87437341:C:A	1:87462539:A:C	rs11162023	Multi-trait	LOC100505768	1	87462539	1:87928222	1:87462539	0.490826	0.0275554	0.00579269	1.96564e-06	Cardiovascular Traits	Pulse rate	Neale B	UKBB	European	2017	A	C	0.02057	0.002508	2.361e-16	+	317756	IVNT	Neale-B_UKBB_EUR_2017
RVEDV	LOC100505768	156	1:87437341:C:A	1:87462558:G:A	rs12064417	Multi-trait	LOC100505768	1	87462558	1:87928241	1:87462558	0.490733	0.0274766	0.00579286	2.10377e-06	Cardiovascular Traits	Pulse rate	Neale B	UKBB	European	2017	A	G	-0.02057	0.002508	2.361e-16	-	317756	IVNT	Neale-B_UKBB_EUR_2017
RVEDV	LOC100505768	156	1:87437341:C:A	1:87435483:A:G	rs12141405	Multi-trait	LOC100505768	1	87435483	1:87901166	1:87435483	0.444873	0.0317938	0.00588306	6.50606e-08	Cardiovascular Traits	Pulse rate	Neale B	UKBB	European	2017	A	G	0.02462	0.002536	2.747e-22	+	317756	IVNT	Neale-B_UKBB_EUR_2017
RVEDV	LOC100505768	156	1:87437341:C:A	1:87435483:A:G	rs12141405	Multi-trait	LOC100505768	1	87435483	1:87901166	1:87435483	0.444873	0.0317938	0.00588306	6.50606e-08	Cardiovascular Traits	Pulse rate	Neale B	UKBB	European	2017	A	G	0.02613	0.004304	1.278e-09	+	110153	IVNT	Neale-B_UKBB_EUR_2017
RVEDV	LOC100505768	156	1:87437341:C:A	1:87435483:A:G	rs12141405	Single-trait	LOC100505768	1	87435483	1:87901166	1:87435483	0.444873	0.0347478	0.00596689	5.76474e-09	Cardiovascular Traits	Pulse rate	Neale B	UKBB	European	2017	A	G	0.02462	0.002536	2.747e-22	+	317756	IVNT	Neale-B_UKBB_EUR_2017
RVEDV	LOC100505768	156	1:87437341:C:A	1:87435483:A:G	rs12141405	Single-trait	LOC100505768	1	87435483	1:87901166	1:87435483	0.444873	0.0347478	0.00596689	5.76474e-09	Cardiovascular Traits	Pulse rate	Neale B	UKBB	European	2017	A	G	0.02613	0.004304	1.278e-09	+	110153	IVNT	Neale-B_UKBB_EUR_2017
RVEDV	LOC100505768	156	1:87437341:C:A	1:87449571:T:C	rs12727441	Multi-trait	LOC100505768	1	87449571	1:87915254	1:87449571	0.362525	0.0296962	0.00601981	8.09447e-07	Cardiovascular Traits	Pulse rate	Neale B	UKBB	European	2017	C	T	-0.02377	0.002604	6.892e-20	-	317756	IVNT	Neale-B_UKBB_EUR_2017
RVEDV	LOC100505768	156	1:87437341:C:A	1:87449571:T:C	rs12727441	Multi-trait	LOC100505768	1	87449571	1:87915254	1:87449571	0.362525	0.0296962	0.00601981	8.09447e-07	Cardiovascular Traits	Pulse rate	Neale B	UKBB	European	2017	C	T	-0.02416	0.004417	4.541e-08	-	110153	IVNT	Neale-B_UKBB_EUR_2017
RVEDV	LOC100505768	156	1:87437341:C:A	1:87466639:C:T	rs1572481	Multi-trait	LOC100505768	1	87466639	1:87932322	1:87466639	0.488031	0.0271643	0.00578997	2.71061e-06	Cardiovascular Traits	Pulse rate	Neale B	UKBB	European	2017	T	C	-0.02054	0.002508	2.623e-16	-	317756	IVNT	Neale-B_UKBB_EUR_2017
RVEDV	LOC100505768	156	1:87437341:C:A	1:87466552:G:A	rs1572483	Multi-trait	LOC100505768	1	87466552	1:87932235	1:87466552	0.487673	0.0268746	0.00579003	3.45828e-06	Cardiovascular Traits	Pulse rate	Neale B	UKBB	European	2017	G	A	0.02064	0.002509	1.909e-16	+	317756	IVNT	Neale-B_UKBB_EUR_2017
RVEDV	LOC100505768	156	1:87437341:C:A	1:87466522:A:G	rs1572484	Multi-trait	LOC100505768	1	87466522	1:87932205	1:87466522	0.488064	0.0272117	0.00578991	2.60353e-06	Cardiovascular Traits	Pulse rate	Neale B	UKBB	European	2017	G	A	-0.0206	0.002508	2.167e-16	-	317756	IVNT	Neale-B_UKBB_EUR_2017
RVEDV	LOC100505768	156	1:87437341:C:A	1:87456742:T:C	rs1576672	Multi-trait	LOC100505768	1	87456742	1:87922425	1:87456742	0.491552	0.0270107	0.00579308	3.12277e-06	Cardiovascular Traits	Pulse rate	Neale B	UKBB	European	2017	C	T	-0.02026	0.002508	6.725e-16	-	317756	IVNT	Neale-B_UKBB_EUR_2017
RVEDV	LOC100505768	156	1:87437341:C:A	1:87456966:T:G	rs1854893	Multi-trait	LOC100505768	1	87456966	1:87922649	1:87456966	0.491574	0.0270408	0.00579277	3.04121e-06	Cardiovascular Traits	Pulse rate	Neale B	UKBB	European	2017	G	T	-0.02032	0.002508	5.418e-16	-	317756	IVNT	Neale-B_UKBB_EUR_2017
RVEDV	LOC100505768	156	1:87437341:C:A	1:87432224:A:G	rs1856047	Multi-trait	LOC100505768	1	87432224	1:87897907	1:87432224	0.445251	0.0315066	0.00585967	7.57985e-08	Cardiovascular Traits	Pulse rate	Neale B	UKBB	European	2017	G	A	-0.02457	0.002537	3.585e-22	-	317756	IVNT	Neale-B_UKBB_EUR_2017
RVEDV	LOC100505768	156	1:87437341:C:A	1:87432224:A:G	rs1856047	Multi-trait	LOC100505768	1	87432224	1:87897907	1:87432224	0.445251	0.0315066	0.00585967	7.57985e-08	Cardiovascular Traits	Pulse rate	Neale B	UKBB	European	2017	G	A	-0.02609	0.004307	1.388e-09	-	110153	IVNT	Neale-B_UKBB_EUR_2017
RVEDV	LOC100505768	156	1:87437341:C:A	1:87432224:A:G	rs1856047	Single-trait	LOC100505768	1	87432224	1:87897907	1:87432224	0.445251	0.03463	0.00597673	6.86689e-09	Cardiovascular Traits	Pulse rate	Neale B	UKBB	European	2017	G	A	-0.02457	0.002537	3.585e-22	-	317756	IVNT	Neale-B_UKBB_EUR_2017
RVEDV	LOC100505768	156	1:87437341:C:A	1:87432224:A:G	rs1856047	Single-trait	LOC100505768	1	87432224	1:87897907	1:87432224	0.445251	0.03463	0.00597673	6.86689e-09	Cardiovascular Traits	Pulse rate	Neale B	UKBB	European	2017	G	A	-0.02609	0.004307	1.388e-09	-	110153	IVNT	Neale-B_UKBB_EUR_2017
RVEDV	LOC100505768	156	1:87437341:C:A	1:87452063:C:T	rs2077522	Multi-trait	LOC100505768	1	87452063	1:87917746	1:87452063	0.445482	0.0302286	0.00583176	2.17833e-07	Cardiovascular Traits	Pulse rate	Neale B	UKBB	European	2017	T	C	-0.02377	0.002526	4.934e-21	-	317756	IVNT	Neale-B_UKBB_EUR_2017
RVEDV	LOC100505768	156	1:87437341:C:A	1:87452063:C:T	rs2077522	Multi-trait	LOC100505768	1	87452063	1:87917746	1:87452063	0.445482	0.0302286	0.00583176	2.17833e-07	Cardiovascular Traits	Pulse rate	Neale B	UKBB	European	2017	T	C	-0.02444	0.004288	1.199e-08	-	110153	IVNT	Neale-B_UKBB_EUR_2017
RVEDV	LOC100505768	156	1:87437341:C:A	1:87452063:C:T	rs2077522	Single-trait	LOC100505768	1	87452063	1:87917746	1:87452063	0.445482	0.0327979	0.00594807	3.50679e-08	Cardiovascular Traits	Pulse rate	Neale B	UKBB	European	2017	T	C	-0.02377	0.002526	4.934e-21	-	317756	IVNT	Neale-B_UKBB_EUR_2017
RVEDV	LOC100505768	156	1:87437341:C:A	1:87452063:C:T	rs2077522	Single-trait	LOC100505768	1	87452063	1:87917746	1:87452063	0.445482	0.0327979	0.00594807	3.50679e-08	Cardiovascular Traits	Pulse rate	Neale B	UKBB	European	2017	T	C	-0.02444	0.004288	1.199e-08	-	110153	IVNT	Neale-B_UKBB_EUR_2017
RVEDV	LOC100505768	156	1:87437341:C:A	1:87432923:G:A	rs2184834	Single-trait	LOC100505768	1	87432923	1:87898606	1:87432923	0.359746	0.0348846	0.00617385	1.60092e-08	Miscellaneous_Conditions
RVEDV	LOC100505768	156	1:87437341:C:A	1:87444970:C:T	rs3920785	Multi-trait	LOC100505768	1	87444970	1:87910653	1:87444970	0.359489	0.0313756	0.00602133	1.8809e-07	Cardiovascular Traits	Pulse rate	Neale B	UKBB	European	2017	C	T	0.02422	0.002613	1.911e-20	+	317756	IVNT	Neale-B_UKBB_EUR_2017
RVEDV	LOC100505768	156	1:87437341:C:A	1:87444970:C:T	rs3920785	Multi-trait	LOC100505768	1	87444970	1:87910653	1:87444970	0.359489	0.0313756	0.00602133	1.8809e-07	Cardiovascular Traits	Pulse rate	Neale B	UKBB	European	2017	C	T	0.02478	0.004432	2.247e-08	+	110153	IVNT	Neale-B_UKBB_EUR_2017
RVEDV	LOC100505768	156	1:87437341:C:A	1:87444954:G:C	rs4255361	Single-trait		1	87444954	1:87910637	1:87444954	0.444939	0.0333919	0.00594985	1.99738e-08	Cardiovascular Traits	Pulse rate	Neale B	UKBB	European	2017	C	G	-0.024	0.00253	2.454e-21	-	317756	IVNT	Neale-B_UKBB_EUR_2017
RVEDV	LOC100505768	156	1:87437341:C:A	1:87444954:G:C	rs4255361	Single-trait		1	87444954	1:87910637	1:87444954	0.444939	0.0333919	0.00594985	1.99738e-08	Cardiovascular Traits	Pulse rate	Neale B	UKBB	European	2017	C	G	-0.0252	0.004296	4.482e-09	-	110153	IVNT	Neale-B_UKBB_EUR_2017
RVEDV	LOC100505768	156	1:87437341:C:A	1:87437341:C:A	rs4295863	Multi-trait	LOC100505768	1	87437341	1:87903024	1:87437341	0.444672	0.0318923	0.00584967	4.98114e-08	Cardiovascular Traits	Pulse rate	Neale B	UKBB	European	2017	A	C	-0.02467	0.002535	2.207e-22	-	317756	IVNT	Neale-B_UKBB_EUR_2017
RVEDV	LOC100505768	156	1:87437341:C:A	1:87437341:C:A	rs4295863	Multi-trait	LOC100505768	1	87437341	1:87903024	1:87437341	0.444672	0.0318923	0.00584967	4.98114e-08	Cardiovascular Traits	Pulse rate	Neale B	UKBB	European	2017	A	C	-0.02612	0.004303	1.273e-09	-	110153	IVNT	Neale-B_UKBB_EUR_2017
RVEDV	LOC100505768	156	1:87437341:C:A	1:87437341:C:A	rs4295863	Single-trait	LOC100505768	1	87437341	1:87903024	1:87437341	0.444672	0.0350009	0.00596645	4.45656e-09	Cardiovascular Traits	Pulse rate	Neale B	UKBB	European	2017	A	C	-0.02467	0.002535	2.207e-22	-	317756	IVNT	Neale-B_UKBB_EUR_2017
RVEDV	LOC100505768	156	1:87437341:C:A	1:87437341:C:A	rs4295863	Single-trait	LOC100505768	1	87437341	1:87903024	1:87437341	0.444672	0.0350009	0.00596645	4.45656e-09	Cardiovascular Traits	Pulse rate	Neale B	UKBB	European	2017	A	C	-0.02612	0.004303	1.273e-09	-	110153	IVNT	Neale-B_UKBB_EUR_2017
RVEDV	LOC100505768	156	1:87437341:C:A	1:87481276:G:A	rs4561015	Multi-trait	LOC100505768	1	87481276	1:87946959	1:87481276	0.487898	0.0271711	0.00583676	3.23718e-06	Cardiovascular Traits	Pulse rate	Neale B	UKBB	European	2017	A	G	-0.02043	0.00251	4.008e-16	-	317756	IVNT	Neale-B_UKBB_EUR_2017
RVEDV	LOC100505768	156	1:87437341:C:A	1:87460766:A:G	rs4655849	Multi-trait	LOC100505768	1	87460766	1:87926449	1:87460766	0.490826	0.0274623	0.00579257	2.12726e-06	Cardiovascular Traits	Pulse rate	Neale B	UKBB	European	2017	A	G	0.02053	0.002508	2.673e-16	+	317756	IVNT	Neale-B_UKBB_EUR_2017
RVEDV	LOC100505768	156	1:87437341:C:A	1:87463831:G:A	rs4655850	Multi-trait	LOC100505768	1	87463831	1:87929514	1:87463831	0.490609	0.0272334	0.00582156	2.89659e-06	Cardiovascular Traits	Pulse rate	Neale B	UKBB	European	2017	A	G	-0.02063	0.002508	1.939e-16	-	317756	IVNT	Neale-B_UKBB_EUR_2017
RVEDV	LOC100505768	156	1:87437341:C:A	1:87460856:A:C	rs4655965	Multi-trait	LOC100505768	1	87460856	1:87926539	1:87460856	0.490806	0.0276154	0.00582519	2.12985e-06	Cardiovascular Traits	Pulse rate	Neale B	UKBB	European	2017	A	C	0.02055	0.002508	2.554e-16	+	317756	IVNT	Neale-B_UKBB_EUR_2017
RVEDV	LOC100505768	156	1:87437341:C:A	1:87461038:G:A	rs4655966	Multi-trait	LOC100505768	1	87461038	1:87926721	1:87461038	0.404092	0.0275146	0.00588188	2.89882e-06	Cardiovascular Traits	Pulse rate	Neale B	UKBB	European	2017	A	G	-0.02047	0.002549	9.867e-16	-	317756	IVNT	Neale-B_UKBB_EUR_2017
RVEDV	LOC100505768	156	1:87437341:C:A	1:87465138:C:A	rs6576899	Multi-trait	LOC100505768	1	87465138	1:87930821	1:87465138	0.401152	0.0272643	0.00588613	3.62226e-06	Cardiovascular Traits	Pulse rate	Neale B	UKBB	European	2017	A	C	-0.02043	0.002551	1.151e-15	-	317756	IVNT	Neale-B_UKBB_EUR_2017
RVEDV	LOC100505768	156	1:87437341:C:A	1:87467677:C:T	rs6576901	Multi-trait	LOC100505768	1	87467677	1:87933360	1:87467677	0.488316	0.0272717	0.00582186	2.80844e-06	Cardiovascular Traits	Pulse rate	Neale B	UKBB	European	2017	C	T	0.02061	0.002507	2.04e-16	+	317756	IVNT	Neale-B_UKBB_EUR_2017
RVEDV	LOC100505768	156	1:87437341:C:A	1:87442354:C:T	rs6658602	Multi-trait	LOC100505768	1	87442354	1:87908037	1:87442354	0.359372	0.0314645	0.00603755	1.87349e-07	Cardiovascular Traits	Pulse rate	Neale B	UKBB	European	2017	C	T	0.02423	0.002614	1.893e-20	+	317756	IVNT	Neale-B_UKBB_EUR_2017
RVEDV	LOC100505768	156	1:87437341:C:A	1:87442354:C:T	rs6658602	Multi-trait	LOC100505768	1	87442354	1:87908037	1:87442354	0.359372	0.0314645	0.00603755	1.87349e-07	Cardiovascular Traits	Pulse rate	Neale B	UKBB	European	2017	C	T	0.02483	0.004434	2.141e-08	+	110153	IVNT	Neale-B_UKBB_EUR_2017
RVEDV	LOC100505768	156	1:87437341:C:A	1:87465206:C:T	rs6683030	Multi-trait	LOC100505768	1	87465206	1:87930889	1:87465206	0.49059	0.0271147	0.00576085	2.51734e-06	Cardiovascular Traits	Pulse rate	Neale B	UKBB	European	2017	C	T	0.02079	0.002507	1.114e-16	+	317756	IVNT	Neale-B_UKBB_EUR_2017
RVEDV	LOC100505768	156	1:87437341:C:A	1:87443234:G:A	rs6685678	Multi-trait	LOC100505768	1	87443234	1:87908917	1:87443234	0.444551	0.0309912	0.00584859	1.16487e-07	Cardiovascular Traits	Pulse rate	Neale B	UKBB	European	2017	A	G	-0.0241	0.002531	1.722e-21	-	317756	IVNT	Neale-B_UKBB_EUR_2017
RVEDV	LOC100505768	156	1:87437341:C:A	1:87443234:G:A	rs6685678	Multi-trait	LOC100505768	1	87443234	1:87908917	1:87443234	0.444551	0.0309912	0.00584859	1.16487e-07	Cardiovascular Traits	Pulse rate	Neale B	UKBB	European	2017	A	G	-0.02535	0.004297	3.649e-09	-	110153	IVNT	Neale-B_UKBB_EUR_2017
RVEDV	LOC100505768	156	1:87437341:C:A	1:87443234:G:A	rs6685678	Single-trait	LOC100505768	1	87443234	1:87908917	1:87443234	0.444551	0.0336319	0.00596534	1.72151e-08	Cardiovascular Traits	Pulse rate	Neale B	UKBB	European	2017	A	G	-0.0241	0.002531	1.722e-21	-	317756	IVNT	Neale-B_UKBB_EUR_2017
RVEDV	LOC100505768	156	1:87437341:C:A	1:87443234:G:A	rs6685678	Single-trait	LOC100505768	1	87443234	1:87908917	1:87443234	0.444551	0.0336319	0.00596534	1.72151e-08	Cardiovascular Traits	Pulse rate	Neale B	UKBB	European	2017	A	G	-0.02535	0.004297	3.649e-09	-	110153	IVNT	Neale-B_UKBB_EUR_2017
RVEDV	LOC100505768	156	1:87437341:C:A	1:87443690:G:A	rs6686094	Multi-trait	LOC100505768	1	87443690	1:87909373	1:87443690	0.444402	0.0308287	0.00588173	1.59334e-07	Cardiovascular Traits	Pulse rate	Neale B	UKBB	European	2017	A	G	-0.02402	0.002531	2.297e-21	-	317756	IVNT	Neale-B_UKBB_EUR_2017
RVEDV	LOC100505768	156	1:87437341:C:A	1:87443690:G:A	rs6686094	Multi-trait	LOC100505768	1	87443690	1:87909373	1:87443690	0.444402	0.0308287	0.00588173	1.59334e-07	Cardiovascular Traits	Pulse rate	Neale B	UKBB	European	2017	A	G	-0.0253	0.004297	3.903e-09	-	110153	IVNT	Neale-B_UKBB_EUR_2017
RVEDV	LOC100505768	156	1:87437341:C:A	1:87443690:G:A	rs6686094	Single-trait	LOC100505768	1	87443690	1:87909373	1:87443690	0.444402	0.033415	0.00596553	2.12696e-08	Cardiovascular Traits	Pulse rate	Neale B	UKBB	European	2017	A	G	-0.02402	0.002531	2.297e-21	-	317756	IVNT	Neale-B_UKBB_EUR_2017
RVEDV	LOC100505768	156	1:87437341:C:A	1:87443690:G:A	rs6686094	Single-trait	LOC100505768	1	87443690	1:87909373	1:87443690	0.444402	0.033415	0.00596553	2.12696e-08	Cardiovascular Traits	Pulse rate	Neale B	UKBB	European	2017	A	G	-0.0253	0.004297	3.903e-09	-	110153	IVNT	Neale-B_UKBB_EUR_2017
RVEDV	LOC100505768	156	1:87437341:C:A	1:87461742:C:T	rs7543591	Multi-trait	LOC100505768	1	87461742	1:87927425	1:87461742	0.490754	0.0275448	0.00582485	2.25813e-06	Cardiovascular Traits	Pulse rate	Neale B	UKBB	European	2017	C	T	0.02057	0.002508	2.375e-16	+	317756	IVNT	Neale-B_UKBB_EUR_2017
RVEDV	PLEKHA3	6	2:178502359:A:G	2:178805204:C:T	rs111692972	Single-trait	TTN	2	178805204	2:179669931	2:178805204	0.0551081	-0.0969057	0.0128927	5.63378e-14	Miscellaneous_Conditions
RVEDV	PLEKHA3	6	2:178502359:A:G	2:178807687:C:T	rs2279472	Single-trait	TTN	2	178807687	2:179672414	2:178807687	0.0469388	-0.101899	0.0139062	2.34261e-13	Miscellaneous_Conditions
RVEDV	PLEKHA3	6	2:178502359:A:G	2:178827066:T:C	rs73040346	Single-trait	CCDC141	2	178827066	2:179691793	2:178827066	0.0468669	-0.101082	0.0139264	3.92013e-13	Miscellaneous_Conditions
RVEDV	TTN	6	2:178649706:T:C	2:178805204:C:T	rs111692972	Multi-trait	TTN	2	178805204	2:179669931	2:178805204	0.0551081	-0.0919815	0.0126399	3.41189e-13	Cardiovascular Traits	Pulse rate	Neale B	UKBB	European	2017	C	T	-0.04153	0.005474	3.296e-14	-	317756	IVNT	Neale-B_UKBB_EUR_2017
RVEDV	TTN	6	2:178649706:T:C	2:178795185:G:A	rs16866538	Multi-trait	TTN	2	178795185	2:179659912	2:178795185	0.0516676	-0.0887901	0.0130071	8.71376e-12	Cardiovascular Traits	Pulse rate	Neale B	UKBB	European	2017	A	G	0.04508	0.005644	1.39e-15	+	317756	IVNT	Neale-B_UKBB_EUR_2017
RVEDV	TTN	6	2:178649706:T:C	2:178807687:C:T	rs2279472	Multi-trait	TTN	2	178807687	2:179672414	2:178807687	0.0469388	-0.0974854	0.0136336	8.65313e-13	Cardiovascular Traits	Pulse rate	Neale B	UKBB	European	2017	T	C	0.05137	0.005914	3.756e-18	+	317756	IVNT	Neale-B_UKBB_EUR_2017
RVEDV	TTN	6	2:178649706:T:C	2:178827066:T:C	rs73040346	Multi-trait	CCDC141	2	178827066	2:179691793	2:178827066	0.0468669	-0.098349	0.0137274	7.81203e-13	Cardiovascular Traits	Pulse rate	Neale B	UKBB	European	2017	C	T	0.05289	0.005925	4.389e-19	+	317756	IVNT	Neale-B_UKBB_EUR_2017
RVEDV	TTN	6	2:178649706:T:C	2:178840246:G:A	rs7564036	Multi-trait	CCDC141	2	178840246	2:179704973	2:178840246	0.0403831	-0.101768	0.0146777	4.10465e-12	Cardiovascular Traits	Pulse rate	Neale B	UKBB	European	2017	A	G	0.07021	0.006355	2.26e-28	+	317756	IVNT	Neale-B_UKBB_EUR_2017
RVEDV	TTN	6	2:178649706:T:C	2:178840246:G:A	rs7564036	Multi-trait	CCDC141	2	178840246	2:179704973	2:178840246	0.0403831	-0.101768	0.0146777	4.10465e-12	Cardiovascular Traits	Pulse rate	Neale B	UKBB	European	2017	A	G	0.07466	0.01081	4.888e-12	+	110153	IVNT	Neale-B_UKBB_EUR_2017
RVEDV	KCNK3	115	2:26701955:A:C	2:26705943:G:A	rs11126666	Single-trait	KCNK3	2	26705943	2:26928811	2:26705943	0.255261	0.0396349	0.00675057	4.32305e-09	Body Composition	Body mass index in males	GIANT	25673413	Mixed	2015	A	G	0.0258	0.0045	1.292e-08	+	152799	IVNT	GIANT_BMI-M_Mixed_2015
RVEDV	KCNK3	115	2:26701955:A:C	2:26705943:G:A	rs11126666	Single-trait	KCNK3	2	26705943	2:26928811	2:26705943	0.255261	0.0396349	0.00675057	4.32305e-09	Body Composition	Body mass index	GIANT	25673413	European	2015	A	G	0.0207	0.0034	1.332e-09	+	321979	IVNT	GIANT_BMI_EUR_2015
RVEDV	KCNK3	115	2:26701955:A:C	2:26705943:G:A	rs11126666	Single-trait	KCNK3	2	26705943	2:26928811	2:26705943	0.255261	0.0396349	0.00675057	4.32305e-09	Body Composition	Body mass index	GIANT	25673413	Mixed	2015	A	G	0.0201	0.0033	1.324e-09	+	338142	IVNT	GIANT_BMI_Mixed_2015
RVEDV	KCNK3	115	2:26701955:A:C	2:26705943:G:A	rs11126666	Single-trait	KCNK3	2	26705943	2:26928811	2:26705943	0.255261	0.0396349	0.00675057	4.32305e-09	Body Composition	Body mass index	GIANT	25673413	Mixed	2015	A	G	0.021	0.003437	1e-09	+	-	kg/m2 increase	NHGRI-EBI_GWAS_Catalog
RVEDV	KCNK3	115	2:26701955:A:C	2:26705943:G:A	rs11126666	Single-trait	KCNK3	2	26705943	2:26928811	2:26705943	0.255261	0.0396349	0.00675057	4.32305e-09	Body Composition	Body mass index	GIANT	25673413	Mixed	2015	A	G	0.026	0.004537	1e-08	+	-	kg/m2 increase	NHGRI-EBI_GWAS_Catalog
RVEDV	KCNK3	115	2:26701955:A:C	2:26705943:G:A	rs11126666	Single-trait	KCNK3	2	26705943	2:26928811	2:26705943	0.255261	0.0396349	0.00675057	4.32305e-09	Body Composition	Body mass index	GIANT	25673413	Mixed	2015	A	G	0.02	0.003274	1e-09	+	-	kg/m2 increase	NHGRI-EBI_GWAS_Catalog
RVEDV	KCNK3	115	2:26701955:A:C	2:26705943:G:A	rs11126666	Single-trait	KCNK3	2	26705943	2:26928811	2:26705943	0.255261	0.0396349	0.00675057	4.32305e-09	Body Composition	Body mass index	Akiyama M	28892062	East Asian	2017	A	G	0.019	0.002553	1e-13	+	-	kg/m	NHGRI-EBI_GWAS_Catalog
RVEDV	KCNK3	115	2:26701955:A:C	2:26705943:G:A	rs11126666	Single-trait	KCNK3	2	26705943	2:26928811	2:26705943	0.255261	0.0396349	0.00675057	4.32305e-09	Blood Pressure	Diastolic blood pressure	Neale B	UKBB	European	2017	A	G	0.02016	0.002823	9.36e-13	+	317756	IVNT	Neale-B_UKBB_EUR_2017
RVEDV	KCNK3	115	2:26701955:A:C	2:26705943:G:A	rs11126666	Single-trait	KCNK3	2	26705943	2:26928811	2:26705943	0.255261	0.0396349	0.00675057	4.32305e-09	Blood Pressure	Illnesses of mother: high blood pressure	Neale B	UKBB	European	2017	A	G	0.008022	0.001332	1.719e-09	+	311681	risk diff	Neale-B_UKBB_EUR_2017
RVEDV	KCNK3	115	2:26701955:A:C	2:26705943:G:A	rs11126666	Single-trait	KCNK3	2	26705943	2:26928811	2:26705943	0.255261	0.0396349	0.00675057	4.32305e-09	Blood Pressure	Illnesses of siblings: high blood pressure	Neale B	UKBB	European	2017	A	G	0.007412	0.001273	5.774e-09	+	262361	risk diff	Neale-B_UKBB_EUR_2017
RVEDV	KCNK3	115	2:26701955:A:C	2:26705943:G:A	rs11126666	Single-trait	KCNK3	2	26705943	2:26928811	2:26705943	0.255261	0.0396349	0.00675057	4.32305e-09	Metabolic Traits	Medication for cholesterol, blood pressure or diabetes: blood pressure medication	Neale B	UKBB	European	2017	A	G	0.01247	0.001783	2.713e-12	+	154702	risk diff	Neale-B_UKBB_EUR_2017
RVEDV	KCNK3	115	2:26701955:A:C	2:26705943:G:A	rs11126666	Single-trait	KCNK3	2	26705943	2:26928811	2:26705943	0.255261	0.0396349	0.00675057	4.32305e-09	Cardiovascular Traits	Pulse rate	Neale B	UKBB	European	2017	A	G	-0.01824	0.002871	2.104e-10	-	317756	IVNT	Neale-B_UKBB_EUR_2017
RVEDV	KCNK3	115	2:26701955:A:C	2:26705943:G:A	rs11126666	Single-trait	KCNK3	2	26705943	2:26928811	2:26705943	0.255261	0.0396349	0.00675057	4.32305e-09	Blood Pressure	Self-reported hypertension	Neale B	UKBB	European	2017	A	G	0.01335	0.001222	9.04e-28	+	337159	risk diff	Neale-B_UKBB_EUR_2017
RVEDV	KCNK3	115	2:26701955:A:C	2:26705943:G:A	rs11126666	Single-trait	KCNK3	2	26705943	2:26928811	2:26705943	0.255261	0.0396349	0.00675057	4.32305e-09	Blood Pressure	Systolic blood pressure	Neale B	UKBB	European	2017	A	G	0.01986	0.002822	1.945e-12	+	317754	IVNT	Neale-B_UKBB_EUR_2017
RVEDV	KCNK3	115	2:26701955:A:C	2:26705943:G:A	rs11126666	Single-trait	KCNK3	2	26705943	2:26928811	2:26705943	0.255261	0.0396349	0.00675057	4.32305e-09	Cardiovascular Diseases	Treatment with amlodipine	Neale B	UKBB	European	2017	A	G	0.003769	0.0005504	7.542e-12	+	337159	risk diff	Neale-B_UKBB_EUR_2017
RVEDV	KCNK3	115	2:26701955:A:C	2:26705943:G:A	rs11126666	Single-trait	KCNK3	2	26705943	2:26928811	2:26705943	0.255261	0.0396349	0.00675057	4.32305e-09	Cardiovascular Diseases	Treatment with bendroflumethiazide	Neale B	UKBB	European	2017	A	G	0.005483	0.0006459	2.082e-17	+	337159	risk diff	Neale-B_UKBB_EUR_2017
RVEDV	KCNK3	115	2:26701955:A:C	2:26705943:G:A	rs11126666	Single-trait	KCNK3	2	26705943	2:26928811	2:26705943	0.255261	0.0396349	0.00675057	4.32305e-09	Blood Pressure	Treatment with blood pressure medication	Neale B	UKBB	European	2017	A	G	0.01118	0.001453	1.456e-14	+	180203	risk diff	Neale-B_UKBB_EUR_2017
RVEDV	KCNK3	115	2:26701955:A:C	2:26705943:G:A	rs11126666	Single-trait	KCNK3	2	26705943	2:26928811	2:26705943	0.255261	0.0396349	0.00675057	4.32305e-09	Cardiovascular Diseases	Vascular or heart problems diagnosed by doctor: high blood pressure	Neale B	UKBB	European	2017	A	G	0.01241	0.001239	1.344e-23	+	336683	risk diff	Neale-B_UKBB_EUR_2017
RVEDV	KCNK3	115	2:26701955:A:C	2:26705943:G:A	rs11126666	Single-trait	KCNK3	2	26705943	2:26928811	2:26705943	0.255261	0.0396349	0.00675057	4.32305e-09	Cardiovascular Diseases	Vascular or heart problems diagnosed by doctor: none of the above	Neale B	UKBB	European	2017	A	G	-0.01104	0.001272	4.137e-18	-	336683	risk diff	Neale-B_UKBB_EUR_2017
RVEDV	KCNK3	115	2:26701955:A:C	2:26696561:T:C	rs11694327	Single-trait	KCNK3	2	26696561	2:26919429	2:26696561	0.212405	0.0338241	0.0071957	2.59394e-06	Miscellaneous_Conditions
RVEDV	KCNK3	115	2:26701955:A:C	2:26710019:A:G	rs1275922	Single-trait	KCNK3	2	26710019	2:26932887	2:26710019	0.255534	-0.0395161	0.00672343	4.16821e-09	Blood Pressure	Diastolic blood pressure	Neale B	UKBB	European	2017	G	A	-0.0203	0.002824	6.489e-13	-	317756	IVNT	Neale-B_UKBB_EUR_2017
RVEDV	KCNK3	115	2:26701955:A:C	2:26710019:A:G	rs1275922	Single-trait	KCNK3	2	26710019	2:26932887	2:26710019	0.255534	-0.0395161	0.00672343	4.16821e-09	Blood Pressure	Illnesses of mother: high blood pressure	Neale B	UKBB	European	2017	G	A	-0.007882	0.001333	3.324e-09	-	311681	risk diff	Neale-B_UKBB_EUR_2017
RVEDV	KCNK3	115	2:26701955:A:C	2:26710019:A:G	rs1275922	Single-trait	KCNK3	2	26710019	2:26932887	2:26710019	0.255534	-0.0395161	0.00672343	4.16821e-09	Blood Pressure	Illnesses of siblings: high blood pressure	Neale B	UKBB	European	2017	G	A	-0.007131	0.001273	2.137e-08	-	262361	risk diff	Neale-B_UKBB_EUR_2017
RVEDV	KCNK3	115	2:26701955:A:C	2:26710019:A:G	rs1275922	Single-trait	KCNK3	2	26710019	2:26932887	2:26710019	0.255534	-0.0395161	0.00672343	4.16821e-09	Metabolic Traits	Medication for cholesterol, blood pressure or diabetes: blood pressure medication	Neale B	UKBB	European	2017	G	A	-0.01244	0.001784	3.113e-12	-	154702	risk diff	Neale-B_UKBB_EUR_2017
RVEDV	KCNK3	115	2:26701955:A:C	2:26710019:A:G	rs1275922	Single-trait	KCNK3	2	26710019	2:26932887	2:26710019	0.255534	-0.0395161	0.00672343	4.16821e-09	Cardiovascular Traits	Pulse rate	Neale B	UKBB	European	2017	G	A	0.01855	0.002872	1.048e-10	+	317756	IVNT	Neale-B_UKBB_EUR_2017
RVEDV	KCNK3	115	2:26701955:A:C	2:26710019:A:G	rs1275922	Single-trait	KCNK3	2	26710019	2:26932887	2:26710019	0.255534	-0.0395161	0.00672343	4.16821e-09	Blood Pressure	Self-reported hypertension	Neale B	UKBB	European	2017	G	A	-0.0131	0.001223	8.859e-27	-	337159	risk diff	Neale-B_UKBB_EUR_2017
RVEDV	KCNK3	115	2:26701955:A:C	2:26710019:A:G	rs1275922	Single-trait	KCNK3	2	26710019	2:26932887	2:26710019	0.255534	-0.0395161	0.00672343	4.16821e-09	Blood Pressure	Systolic blood pressure	Neale B	UKBB	European	2017	G	A	-0.02027	0.002822	6.98e-13	-	317754	IVNT	Neale-B_UKBB_EUR_2017
RVEDV	KCNK3	115	2:26701955:A:C	2:26710019:A:G	rs1275922	Single-trait	KCNK3	2	26710019	2:26932887	2:26710019	0.255534	-0.0395161	0.00672343	4.16821e-09	Cardiovascular Diseases	Treatment with amlodipine	Neale B	UKBB	European	2017	G	A	-0.003834	0.0005506	3.35e-12	-	337159	risk diff	Neale-B_UKBB_EUR_2017
RVEDV	KCNK3	115	2:26701955:A:C	2:26710019:A:G	rs1275922	Single-trait	KCNK3	2	26710019	2:26932887	2:26710019	0.255534	-0.0395161	0.00672343	4.16821e-09	Cardiovascular Diseases	Treatment with bendroflumethiazide	Neale B	UKBB	European	2017	G	A	-0.005443	0.0006461	3.654e-17	-	337159	risk diff	Neale-B_UKBB_EUR_2017
RVEDV	KCNK3	115	2:26701955:A:C	2:26710019:A:G	rs1275922	Single-trait	KCNK3	2	26710019	2:26932887	2:26710019	0.255534	-0.0395161	0.00672343	4.16821e-09	Blood Pressure	Treatment with blood pressure medication	Neale B	UKBB	European	2017	G	A	-0.01086	0.001454	8.22e-14	-	180203	risk diff	Neale-B_UKBB_EUR_2017
RVEDV	KCNK3	115	2:26701955:A:C	2:26710019:A:G	rs1275922	Single-trait	KCNK3	2	26710019	2:26932887	2:26710019	0.255534	-0.0395161	0.00672343	4.16821e-09	Cardiovascular Diseases	Vascular or heart problems diagnosed by doctor: high blood pressure	Neale B	UKBB	European	2017	G	A	-0.0121	0.00124	1.636e-22	-	336683	risk diff	Neale-B_UKBB_EUR_2017
RVEDV	KCNK3	115	2:26701955:A:C	2:26710019:A:G	rs1275922	Single-trait	KCNK3	2	26710019	2:26932887	2:26710019	0.255534	-0.0395161	0.00672343	4.16821e-09	Cardiovascular Diseases	Vascular or heart problems diagnosed by doctor: none of the above	Neale B	UKBB	European	2017	G	A	0.01067	0.001273	5.191e-17	+	336683	risk diff	Neale-B_UKBB_EUR_2017
RVEDV	KCNK3	115	2:26701955:A:C	2:26699987:G:A	rs1275977	Single-trait	KCNK3	2	26699987	2:26922855	2:26699987	0.347813	-0.0280441	0.00622726	6.68621e-06	Miscellaneous_Conditions
RVEDV	KCNK3	115	2:26701955:A:C	2:26700227:C:T	rs1275978	Single-trait	KCNK3	2	26700227	2:26923095	2:26700227	0.388977	-0.0267494	0.00608875	1.11668e-05	Miscellaneous_Conditions
RVEDV	KCNK3	115	2:26701955:A:C	2:26700700:T:C	rs1275979	Single-trait	KCNK3	2	26700700	2:26923568	2:26700700	0.388675	-0.0267133	0.00608903	1.14863e-05	Miscellaneous_Conditions
RVEDV	KCNK3	115	2:26701955:A:C	2:26694101:C:T	rs1275980	Single-trait	KCNK3	2	26694101	2:26916969	2:26694101	0.389159	-0.0268397	0.00609023	1.04807e-05	Miscellaneous_Conditions
RVEDV	KCNK3	115	2:26701955:A:C	2:26696221:C:T	rs1275982	Single-trait	KCNK3	2	26696221	2:26919089	2:26696221	0.389159	-0.0268225	0.00609083	1.06395e-05	Miscellaneous_Conditions
RVEDV	KCNK3	115	2:26701955:A:C	2:26687688:T:C	rs1275983	Single-trait	KCNK3	2	26687688	2:26910556	2:26687688	0.314967	-0.0296993	0.00633006	2.70832e-06	Miscellaneous_Conditions
RVEDV	KCNK3	115	2:26701955:A:C	2:26688641:A:C	rs1275984	Single-trait	KCNK3	2	26688641	2:26911509	2:26688641	0.388686	-0.0274161	0.00609766	6.91895e-06	Miscellaneous_Conditions
RVEDV	KCNK3	115	2:26701955:A:C	2:26688877:C:T	rs1275985	Single-trait	KCNK3	2	26688877	2:26911745	2:26688877	0.388221	-0.0265885	0.00609815	1.30014e-05	Miscellaneous_Conditions
RVEDV	KCNK3	115	2:26701955:A:C	2:26691496:C:T	rs1275988	Single-trait	KCNK3	2	26691496	2:26914364	2:26691496	0.38979	-0.0269813	0.00609329	9.50977e-06	Miscellaneous_Conditions
RVEDV	KCNK3	115	2:26701955:A:C	2:26705229:A:G	rs1731247	Single-trait	KCNK3	2	26705229	2:26928097	2:26705229	0.260842	-0.0396704	0.00675109	4.19914e-09	Blood Pressure	Diastolic blood pressure	Neale B	UKBB	European	2017	G	A	-0.02017	0.002822	8.932e-13	-	317756	IVNT	Neale-B_UKBB_EUR_2017
RVEDV	KCNK3	115	2:26701955:A:C	2:26705229:A:G	rs1731247	Single-trait	KCNK3	2	26705229	2:26928097	2:26705229	0.260842	-0.0396704	0.00675109	4.19914e-09	Blood Pressure	Illnesses of mother: high blood pressure	Neale B	UKBB	European	2017	G	A	-0.007978	0.001332	2.086e-09	-	311681	risk diff	Neale-B_UKBB_EUR_2017
RVEDV	KCNK3	115	2:26701955:A:C	2:26705229:A:G	rs1731247	Single-trait	KCNK3	2	26705229	2:26928097	2:26705229	0.260842	-0.0396704	0.00675109	4.19914e-09	Blood Pressure	Illnesses of siblings: high blood pressure	Neale B	UKBB	European	2017	G	A	-0.007469	0.001273	4.393e-09	-	262361	risk diff	Neale-B_UKBB_EUR_2017
RVEDV	KCNK3	115	2:26701955:A:C	2:26705229:A:G	rs1731247	Single-trait	KCNK3	2	26705229	2:26928097	2:26705229	0.260842	-0.0396704	0.00675109	4.19914e-09	Metabolic Traits	Medication for cholesterol, blood pressure or diabetes: blood pressure medication	Neale B	UKBB	European	2017	G	A	-0.01239	0.001783	3.66e-12	-	154702	risk diff	Neale-B_UKBB_EUR_2017
RVEDV	KCNK3	115	2:26701955:A:C	2:26705229:A:G	rs1731247	Single-trait	KCNK3	2	26705229	2:26928097	2:26705229	0.260842	-0.0396704	0.00675109	4.19914e-09	Cardiovascular Traits	Pulse rate	Neale B	UKBB	European	2017	G	A	0.01825	0.00287	2.055e-10	+	317756	IVNT	Neale-B_UKBB_EUR_2017
RVEDV	KCNK3	115	2:26701955:A:C	2:26705229:A:G	rs1731247	Single-trait	KCNK3	2	26705229	2:26928097	2:26705229	0.260842	-0.0396704	0.00675109	4.19914e-09	Blood Pressure	Self-reported hypertension	Neale B	UKBB	European	2017	G	A	-0.01332	0.001222	1.141e-27	-	337159	risk diff	Neale-B_UKBB_EUR_2017
RVEDV	KCNK3	115	2:26701955:A:C	2:26705229:A:G	rs1731247	Single-trait	KCNK3	2	26705229	2:26928097	2:26705229	0.260842	-0.0396704	0.00675109	4.19914e-09	Blood Pressure	Systolic blood pressure	Neale B	UKBB	European	2017	G	A	-0.01994	0.002821	1.575e-12	-	317754	IVNT	Neale-B_UKBB_EUR_2017
RVEDV	KCNK3	115	2:26701955:A:C	2:26705229:A:G	rs1731247	Single-trait	KCNK3	2	26705229	2:26928097	2:26705229	0.260842	-0.0396704	0.00675109	4.19914e-09	Cardiovascular Diseases	Treatment with amlodipine	Neale B	UKBB	European	2017	G	A	-0.003746	0.0005503	9.911e-12	-	337159	risk diff	Neale-B_UKBB_EUR_2017
RVEDV	KCNK3	115	2:26701955:A:C	2:26705229:A:G	rs1731247	Single-trait	KCNK3	2	26705229	2:26928097	2:26705229	0.260842	-0.0396704	0.00675109	4.19914e-09	Cardiovascular Diseases	Treatment with bendroflumethiazide	Neale B	UKBB	European	2017	G	A	-0.005506	0.0006457	1.514e-17	-	337159	risk diff	Neale-B_UKBB_EUR_2017
RVEDV	KCNK3	115	2:26701955:A:C	2:26705229:A:G	rs1731247	Single-trait	KCNK3	2	26705229	2:26928097	2:26705229	0.260842	-0.0396704	0.00675109	4.19914e-09	Blood Pressure	Treatment with blood pressure medication	Neale B	UKBB	European	2017	G	A	-0.01115	0.001453	1.629e-14	-	180203	risk diff	Neale-B_UKBB_EUR_2017
RVEDV	KCNK3	115	2:26701955:A:C	2:26705229:A:G	rs1731247	Single-trait	KCNK3	2	26705229	2:26928097	2:26705229	0.260842	-0.0396704	0.00675109	4.19914e-09	Cardiovascular Diseases	Vascular or heart problems diagnosed by doctor: high blood pressure	Neale B	UKBB	European	2017	G	A	-0.01237	0.001239	1.706e-23	-	336683	risk diff	Neale-B_UKBB_EUR_2017
RVEDV	KCNK3	115	2:26701955:A:C	2:26705229:A:G	rs1731247	Single-trait	KCNK3	2	26705229	2:26928097	2:26705229	0.260842	-0.0396704	0.00675109	4.19914e-09	Cardiovascular Diseases	Vascular or heart problems diagnosed by doctor: none of the above	Neale B	UKBB	European	2017	G	A	0.011	0.001272	5.499e-18	+	336683	risk diff	Neale-B_UKBB_EUR_2017
RVEDV	KCNK3	115	2:26701955:A:C	2:26701955:A:C	rs1731248	Single-trait	KCNK3	2	26701955	2:26924823	2:26701955	0.261437	-0.0400391	0.0067507	3.00912e-09	Blood Pressure	Diastolic blood pressure	Neale B	UKBB	European	2017	C	A	-0.02027	0.002818	6.417e-13	-	317756	IVNT	Neale-B_UKBB_EUR_2017
RVEDV	KCNK3	115	2:26701955:A:C	2:26701955:A:C	rs1731248	Single-trait	KCNK3	2	26701955	2:26924823	2:26701955	0.261437	-0.0400391	0.0067507	3.00912e-09	Blood Pressure	Illnesses of mother: high blood pressure	Neale B	UKBB	European	2017	C	A	-0.007914	0.00133	2.657e-09	-	311681	risk diff	Neale-B_UKBB_EUR_2017
RVEDV	KCNK3	115	2:26701955:A:C	2:26701955:A:C	rs1731248	Single-trait	KCNK3	2	26701955	2:26924823	2:26701955	0.261437	-0.0400391	0.0067507	3.00912e-09	Blood Pressure	Illnesses of siblings: high blood pressure	Neale B	UKBB	European	2017	C	A	-0.007482	0.001271	3.935e-09	-	262361	risk diff	Neale-B_UKBB_EUR_2017
RVEDV	KCNK3	115	2:26701955:A:C	2:26701955:A:C	rs1731248	Single-trait	KCNK3	2	26701955	2:26924823	2:26701955	0.261437	-0.0400391	0.0067507	3.00912e-09	Metabolic Traits	Medication for cholesterol, blood pressure or diabetes: blood pressure medication	Neale B	UKBB	European	2017	C	A	-0.01235	0.00178	4.087e-12	-	154702	risk diff	Neale-B_UKBB_EUR_2017
RVEDV	KCNK3	115	2:26701955:A:C	2:26701955:A:C	rs1731248	Single-trait	KCNK3	2	26701955	2:26924823	2:26701955	0.261437	-0.0400391	0.0067507	3.00912e-09	Cardiovascular Traits	Pulse rate	Neale B	UKBB	European	2017	C	A	0.0183	0.002866	1.721e-10	+	317756	IVNT	Neale-B_UKBB_EUR_2017
RVEDV	KCNK3	115	2:26701955:A:C	2:26701955:A:C	rs1731248	Single-trait	KCNK3	2	26701955	2:26924823	2:26701955	0.261437	-0.0400391	0.0067507	3.00912e-09	Blood Pressure	Self-reported hypertension	Neale B	UKBB	European	2017	C	A	-0.01333	0.00122	8.755e-28	-	337159	risk diff	Neale-B_UKBB_EUR_2017
RVEDV	KCNK3	115	2:26701955:A:C	2:26701955:A:C	rs1731248	Single-trait	KCNK3	2	26701955	2:26924823	2:26701955	0.261437	-0.0400391	0.0067507	3.00912e-09	Blood Pressure	Systolic blood pressure	Neale B	UKBB	European	2017	C	A	-0.02003	0.002817	1.149e-12	-	317754	IVNT	Neale-B_UKBB_EUR_2017
RVEDV	KCNK3	115	2:26701955:A:C	2:26701955:A:C	rs1731248	Single-trait	KCNK3	2	26701955	2:26924823	2:26701955	0.261437	-0.0400391	0.0067507	3.00912e-09	Cardiovascular Diseases	Treatment with amlodipine	Neale B	UKBB	European	2017	C	A	-0.003717	0.0005495	1.349e-11	-	337159	risk diff	Neale-B_UKBB_EUR_2017
RVEDV	KCNK3	115	2:26701955:A:C	2:26701955:A:C	rs1731248	Single-trait	KCNK3	2	26701955	2:26924823	2:26701955	0.261437	-0.0400391	0.0067507	3.00912e-09	Cardiovascular Diseases	Treatment with bendroflumethiazide	Neale B	UKBB	European	2017	C	A	-0.005461	0.0006448	2.495e-17	-	337159	risk diff	Neale-B_UKBB_EUR_2017
RVEDV	KCNK3	115	2:26701955:A:C	2:26701955:A:C	rs1731248	Single-trait	KCNK3	2	26701955	2:26924823	2:26701955	0.261437	-0.0400391	0.0067507	3.00912e-09	Blood Pressure	Treatment with blood pressure medication	Neale B	UKBB	European	2017	C	A	-0.01115	0.001451	1.553e-14	-	180203	risk diff	Neale-B_UKBB_EUR_2017
RVEDV	KCNK3	115	2:26701955:A:C	2:26701955:A:C	rs1731248	Single-trait	KCNK3	2	26701955	2:26924823	2:26701955	0.261437	-0.0400391	0.0067507	3.00912e-09	Cardiovascular Diseases	Vascular or heart problems diagnosed by doctor: high blood pressure	Neale B	UKBB	European	2017	C	A	-0.01237	0.001237	1.533e-23	-	336683	risk diff	Neale-B_UKBB_EUR_2017
RVEDV	KCNK3	115	2:26701955:A:C	2:26701955:A:C	rs1731248	Single-trait	KCNK3	2	26701955	2:26924823	2:26701955	0.261437	-0.0400391	0.0067507	3.00912e-09	Cardiovascular Diseases	Vascular or heart problems diagnosed by doctor: none of the above	Neale B	UKBB	European	2017	C	A	0.01101	0.00127	4.616e-18	+	336683	risk diff	Neale-B_UKBB_EUR_2017
RVEDV	KCNK3	115	2:26701955:A:C	2:26691062:A:G	rs736699	Single-trait	KCNK3	2	26691062	2:26913930	2:26691062	0.388562	-0.0275473	0.00609914	6.28449e-06	Miscellaneous_Conditions
RVEDV	KCNK3	115	2:26701955:A:C	2:26691919:G:A	rs935168	Single-trait	KCNK3	2	26691919	2:26914787	2:26691919	0.351475	-0.0290418	0.00621879	3.0119e-06	Miscellaneous_Conditions
RVEDV	KCNK3	115	2:26710019:A:G	2:26705943:G:A	rs11126666	Multi-trait	KCNK3	2	26705943	2:26928811	2:26705943	0.255261	0.040782	0.00661821	7.17901e-10	Body Composition	Body mass index in males	GIANT	25673413	Mixed	2015	A	G	0.0258	0.0045	1.292e-08	+	152799	IVNT	GIANT_BMI-M_Mixed_2015
RVEDV	KCNK3	115	2:26710019:A:G	2:26705943:G:A	rs11126666	Multi-trait	KCNK3	2	26705943	2:26928811	2:26705943	0.255261	0.040782	0.00661821	7.17901e-10	Body Composition	Body mass index	GIANT	25673413	European	2015	A	G	0.0207	0.0034	1.332e-09	+	321979	IVNT	GIANT_BMI_EUR_2015
RVEDV	KCNK3	115	2:26710019:A:G	2:26705943:G:A	rs11126666	Multi-trait	KCNK3	2	26705943	2:26928811	2:26705943	0.255261	0.040782	0.00661821	7.17901e-10	Body Composition	Body mass index	GIANT	25673413	Mixed	2015	A	G	0.0201	0.0033	1.324e-09	+	338142	IVNT	GIANT_BMI_Mixed_2015
RVEDV	KCNK3	115	2:26710019:A:G	2:26705943:G:A	rs11126666	Multi-trait	KCNK3	2	26705943	2:26928811	2:26705943	0.255261	0.040782	0.00661821	7.17901e-10	Body Composition	Body mass index	GIANT	25673413	Mixed	2015	A	G	0.021	0.003437	1e-09	+	-	kg/m2 increase	NHGRI-EBI_GWAS_Catalog
RVEDV	KCNK3	115	2:26710019:A:G	2:26705943:G:A	rs11126666	Multi-trait	KCNK3	2	26705943	2:26928811	2:26705943	0.255261	0.040782	0.00661821	7.17901e-10	Body Composition	Body mass index	GIANT	25673413	Mixed	2015	A	G	0.026	0.004537	1e-08	+	-	kg/m2 increase	NHGRI-EBI_GWAS_Catalog
RVEDV	KCNK3	115	2:26710019:A:G	2:26705943:G:A	rs11126666	Multi-trait	KCNK3	2	26705943	2:26928811	2:26705943	0.255261	0.040782	0.00661821	7.17901e-10	Body Composition	Body mass index	GIANT	25673413	Mixed	2015	A	G	0.02	0.003274	1e-09	+	-	kg/m2 increase	NHGRI-EBI_GWAS_Catalog
RVEDV	KCNK3	115	2:26710019:A:G	2:26705943:G:A	rs11126666	Multi-trait	KCNK3	2	26705943	2:26928811	2:26705943	0.255261	0.040782	0.00661821	7.17901e-10	Body Composition	Body mass index	Akiyama M	28892062	East Asian	2017	A	G	0.019	0.002553	1e-13	+	-	kg/m	NHGRI-EBI_GWAS_Catalog
RVEDV	KCNK3	115	2:26710019:A:G	2:26705943:G:A	rs11126666	Multi-trait	KCNK3	2	26705943	2:26928811	2:26705943	0.255261	0.040782	0.00661821	7.17901e-10	Blood Pressure	Diastolic blood pressure	Neale B	UKBB	European	2017	A	G	0.02016	0.002823	9.36e-13	+	317756	IVNT	Neale-B_UKBB_EUR_2017
RVEDV	KCNK3	115	2:26710019:A:G	2:26705943:G:A	rs11126666	Multi-trait	KCNK3	2	26705943	2:26928811	2:26705943	0.255261	0.040782	0.00661821	7.17901e-10	Blood Pressure	Illnesses of mother: high blood pressure	Neale B	UKBB	European	2017	A	G	0.008022	0.001332	1.719e-09	+	311681	risk diff	Neale-B_UKBB_EUR_2017
RVEDV	KCNK3	115	2:26710019:A:G	2:26705943:G:A	rs11126666	Multi-trait	KCNK3	2	26705943	2:26928811	2:26705943	0.255261	0.040782	0.00661821	7.17901e-10	Blood Pressure	Illnesses of siblings: high blood pressure	Neale B	UKBB	European	2017	A	G	0.007412	0.001273	5.774e-09	+	262361	risk diff	Neale-B_UKBB_EUR_2017
RVEDV	KCNK3	115	2:26710019:A:G	2:26705943:G:A	rs11126666	Multi-trait	KCNK3	2	26705943	2:26928811	2:26705943	0.255261	0.040782	0.00661821	7.17901e-10	Metabolic Traits	Medication for cholesterol, blood pressure or diabetes: blood pressure medication	Neale B	UKBB	European	2017	A	G	0.01247	0.001783	2.713e-12	+	154702	risk diff	Neale-B_UKBB_EUR_2017
RVEDV	KCNK3	115	2:26710019:A:G	2:26705943:G:A	rs11126666	Multi-trait	KCNK3	2	26705943	2:26928811	2:26705943	0.255261	0.040782	0.00661821	7.17901e-10	Cardiovascular Traits	Pulse rate	Neale B	UKBB	European	2017	A	G	-0.01824	0.002871	2.104e-10	-	317756	IVNT	Neale-B_UKBB_EUR_2017
RVEDV	KCNK3	115	2:26710019:A:G	2:26705943:G:A	rs11126666	Multi-trait	KCNK3	2	26705943	2:26928811	2:26705943	0.255261	0.040782	0.00661821	7.17901e-10	Blood Pressure	Self-reported hypertension	Neale B	UKBB	European	2017	A	G	0.01335	0.001222	9.04e-28	+	337159	risk diff	Neale-B_UKBB_EUR_2017
RVEDV	KCNK3	115	2:26710019:A:G	2:26705943:G:A	rs11126666	Multi-trait	KCNK3	2	26705943	2:26928811	2:26705943	0.255261	0.040782	0.00661821	7.17901e-10	Blood Pressure	Systolic blood pressure	Neale B	UKBB	European	2017	A	G	0.01986	0.002822	1.945e-12	+	317754	IVNT	Neale-B_UKBB_EUR_2017
RVEDV	KCNK3	115	2:26710019:A:G	2:26705943:G:A	rs11126666	Multi-trait	KCNK3	2	26705943	2:26928811	2:26705943	0.255261	0.040782	0.00661821	7.17901e-10	Cardiovascular Diseases	Treatment with amlodipine	Neale B	UKBB	European	2017	A	G	0.003769	0.0005504	7.542e-12	+	337159	risk diff	Neale-B_UKBB_EUR_2017
RVEDV	KCNK3	115	2:26710019:A:G	2:26705943:G:A	rs11126666	Multi-trait	KCNK3	2	26705943	2:26928811	2:26705943	0.255261	0.040782	0.00661821	7.17901e-10	Cardiovascular Diseases	Treatment with bendroflumethiazide	Neale B	UKBB	European	2017	A	G	0.005483	0.0006459	2.082e-17	+	337159	risk diff	Neale-B_UKBB_EUR_2017
RVEDV	KCNK3	115	2:26710019:A:G	2:26705943:G:A	rs11126666	Multi-trait	KCNK3	2	26705943	2:26928811	2:26705943	0.255261	0.040782	0.00661821	7.17901e-10	Blood Pressure	Treatment with blood pressure medication	Neale B	UKBB	European	2017	A	G	0.01118	0.001453	1.456e-14	+	180203	risk diff	Neale-B_UKBB_EUR_2017
RVEDV	KCNK3	115	2:26710019:A:G	2:26705943:G:A	rs11126666	Multi-trait	KCNK3	2	26705943	2:26928811	2:26705943	0.255261	0.040782	0.00661821	7.17901e-10	Cardiovascular Diseases	Vascular or heart problems diagnosed by doctor: high blood pressure	Neale B	UKBB	European	2017	A	G	0.01241	0.001239	1.344e-23	+	336683	risk diff	Neale-B_UKBB_EUR_2017
RVEDV	KCNK3	115	2:26710019:A:G	2:26705943:G:A	rs11126666	Multi-trait	KCNK3	2	26705943	2:26928811	2:26705943	0.255261	0.040782	0.00661821	7.17901e-10	Cardiovascular Diseases	Vascular or heart problems diagnosed by doctor: none of the above	Neale B	UKBB	European	2017	A	G	-0.01104	0.001272	4.137e-18	-	336683	risk diff	Neale-B_UKBB_EUR_2017
RVEDV	KCNK3	115	2:26710019:A:G	2:26710019:A:G	rs1275922	Multi-trait	KCNK3	2	26710019	2:26932887	2:26710019	0.255534	-0.0410468	0.00659177	4.75527e-10	Blood Pressure	Diastolic blood pressure	Neale B	UKBB	European	2017	G	A	-0.0203	0.002824	6.489e-13	-	317756	IVNT	Neale-B_UKBB_EUR_2017
RVEDV	KCNK3	115	2:26710019:A:G	2:26710019:A:G	rs1275922	Multi-trait	KCNK3	2	26710019	2:26932887	2:26710019	0.255534	-0.0410468	0.00659177	4.75527e-10	Blood Pressure	Illnesses of mother: high blood pressure	Neale B	UKBB	European	2017	G	A	-0.007882	0.001333	3.324e-09	-	311681	risk diff	Neale-B_UKBB_EUR_2017
RVEDV	KCNK3	115	2:26710019:A:G	2:26710019:A:G	rs1275922	Multi-trait	KCNK3	2	26710019	2:26932887	2:26710019	0.255534	-0.0410468	0.00659177	4.75527e-10	Blood Pressure	Illnesses of siblings: high blood pressure	Neale B	UKBB	European	2017	G	A	-0.007131	0.001273	2.137e-08	-	262361	risk diff	Neale-B_UKBB_EUR_2017
RVEDV	KCNK3	115	2:26710019:A:G	2:26710019:A:G	rs1275922	Multi-trait	KCNK3	2	26710019	2:26932887	2:26710019	0.255534	-0.0410468	0.00659177	4.75527e-10	Metabolic Traits	Medication for cholesterol, blood pressure or diabetes: blood pressure medication	Neale B	UKBB	European	2017	G	A	-0.01244	0.001784	3.113e-12	-	154702	risk diff	Neale-B_UKBB_EUR_2017
RVEDV	KCNK3	115	2:26710019:A:G	2:26710019:A:G	rs1275922	Multi-trait	KCNK3	2	26710019	2:26932887	2:26710019	0.255534	-0.0410468	0.00659177	4.75527e-10	Cardiovascular Traits	Pulse rate	Neale B	UKBB	European	2017	G	A	0.01855	0.002872	1.048e-10	+	317756	IVNT	Neale-B_UKBB_EUR_2017
RVEDV	KCNK3	115	2:26710019:A:G	2:26710019:A:G	rs1275922	Multi-trait	KCNK3	2	26710019	2:26932887	2:26710019	0.255534	-0.0410468	0.00659177	4.75527e-10	Blood Pressure	Self-reported hypertension	Neale B	UKBB	European	2017	G	A	-0.0131	0.001223	8.859e-27	-	337159	risk diff	Neale-B_UKBB_EUR_2017
RVEDV	KCNK3	115	2:26710019:A:G	2:26710019:A:G	rs1275922	Multi-trait	KCNK3	2	26710019	2:26932887	2:26710019	0.255534	-0.0410468	0.00659177	4.75527e-10	Blood Pressure	Systolic blood pressure	Neale B	UKBB	European	2017	G	A	-0.02027	0.002822	6.98e-13	-	317754	IVNT	Neale-B_UKBB_EUR_2017
RVEDV	KCNK3	115	2:26710019:A:G	2:26710019:A:G	rs1275922	Multi-trait	KCNK3	2	26710019	2:26932887	2:26710019	0.255534	-0.0410468	0.00659177	4.75527e-10	Cardiovascular Diseases	Treatment with amlodipine	Neale B	UKBB	European	2017	G	A	-0.003834	0.0005506	3.35e-12	-	337159	risk diff	Neale-B_UKBB_EUR_2017
RVEDV	KCNK3	115	2:26710019:A:G	2:26710019:A:G	rs1275922	Multi-trait	KCNK3	2	26710019	2:26932887	2:26710019	0.255534	-0.0410468	0.00659177	4.75527e-10	Cardiovascular Diseases	Treatment with bendroflumethiazide	Neale B	UKBB	European	2017	G	A	-0.005443	0.0006461	3.654e-17	-	337159	risk diff	Neale-B_UKBB_EUR_2017
RVEDV	KCNK3	115	2:26710019:A:G	2:26710019:A:G	rs1275922	Multi-trait	KCNK3	2	26710019	2:26932887	2:26710019	0.255534	-0.0410468	0.00659177	4.75527e-10	Blood Pressure	Treatment with blood pressure medication	Neale B	UKBB	European	2017	G	A	-0.01086	0.001454	8.22e-14	-	180203	risk diff	Neale-B_UKBB_EUR_2017
RVEDV	KCNK3	115	2:26710019:A:G	2:26710019:A:G	rs1275922	Multi-trait	KCNK3	2	26710019	2:26932887	2:26710019	0.255534	-0.0410468	0.00659177	4.75527e-10	Cardiovascular Diseases	Vascular or heart problems diagnosed by doctor: high blood pressure	Neale B	UKBB	European	2017	G	A	-0.0121	0.00124	1.636e-22	-	336683	risk diff	Neale-B_UKBB_EUR_2017
RVEDV	KCNK3	115	2:26710019:A:G	2:26710019:A:G	rs1275922	Multi-trait	KCNK3	2	26710019	2:26932887	2:26710019	0.255534	-0.0410468	0.00659177	4.75527e-10	Cardiovascular Diseases	Vascular or heart problems diagnosed by doctor: none of the above	Neale B	UKBB	European	2017	G	A	0.01067	0.001273	5.191e-17	+	336683	risk diff	Neale-B_UKBB_EUR_2017
RVEDV	KCNK3	115	2:26710019:A:G	2:26705229:A:G	rs1731247	Multi-trait	KCNK3	2	26705229	2:26928097	2:26705229	0.260842	-0.0405811	0.00665432	1.07096e-09	Blood Pressure	Diastolic blood pressure	Neale B	UKBB	European	2017	G	A	-0.02017	0.002822	8.932e-13	-	317756	IVNT	Neale-B_UKBB_EUR_2017
RVEDV	KCNK3	115	2:26710019:A:G	2:26705229:A:G	rs1731247	Multi-trait	KCNK3	2	26705229	2:26928097	2:26705229	0.260842	-0.0405811	0.00665432	1.07096e-09	Blood Pressure	Illnesses of mother: high blood pressure	Neale B	UKBB	European	2017	G	A	-0.007978	0.001332	2.086e-09	-	311681	risk diff	Neale-B_UKBB_EUR_2017
RVEDV	KCNK3	115	2:26710019:A:G	2:26705229:A:G	rs1731247	Multi-trait	KCNK3	2	26705229	2:26928097	2:26705229	0.260842	-0.0405811	0.00665432	1.07096e-09	Blood Pressure	Illnesses of siblings: high blood pressure	Neale B	UKBB	European	2017	G	A	-0.007469	0.001273	4.393e-09	-	262361	risk diff	Neale-B_UKBB_EUR_2017
RVEDV	KCNK3	115	2:26710019:A:G	2:26705229:A:G	rs1731247	Multi-trait	KCNK3	2	26705229	2:26928097	2:26705229	0.260842	-0.0405811	0.00665432	1.07096e-09	Metabolic Traits	Medication for cholesterol, blood pressure or diabetes: blood pressure medication	Neale B	UKBB	European	2017	G	A	-0.01239	0.001783	3.66e-12	-	154702	risk diff	Neale-B_UKBB_EUR_2017
RVEDV	KCNK3	115	2:26710019:A:G	2:26705229:A:G	rs1731247	Multi-trait	KCNK3	2	26705229	2:26928097	2:26705229	0.260842	-0.0405811	0.00665432	1.07096e-09	Cardiovascular Traits	Pulse rate	Neale B	UKBB	European	2017	G	A	0.01825	0.00287	2.055e-10	+	317756	IVNT	Neale-B_UKBB_EUR_2017
RVEDV	KCNK3	115	2:26710019:A:G	2:26705229:A:G	rs1731247	Multi-trait	KCNK3	2	26705229	2:26928097	2:26705229	0.260842	-0.0405811	0.00665432	1.07096e-09	Blood Pressure	Self-reported hypertension	Neale B	UKBB	European	2017	G	A	-0.01332	0.001222	1.141e-27	-	337159	risk diff	Neale-B_UKBB_EUR_2017
RVEDV	KCNK3	115	2:26710019:A:G	2:26705229:A:G	rs1731247	Multi-trait	KCNK3	2	26705229	2:26928097	2:26705229	0.260842	-0.0405811	0.00665432	1.07096e-09	Blood Pressure	Systolic blood pressure	Neale B	UKBB	European	2017	G	A	-0.01994	0.002821	1.575e-12	-	317754	IVNT	Neale-B_UKBB_EUR_2017
RVEDV	KCNK3	115	2:26710019:A:G	2:26705229:A:G	rs1731247	Multi-trait	KCNK3	2	26705229	2:26928097	2:26705229	0.260842	-0.0405811	0.00665432	1.07096e-09	Cardiovascular Diseases	Treatment with amlodipine	Neale B	UKBB	European	2017	G	A	-0.003746	0.0005503	9.911e-12	-	337159	risk diff	Neale-B_UKBB_EUR_2017
RVEDV	KCNK3	115	2:26710019:A:G	2:26705229:A:G	rs1731247	Multi-trait	KCNK3	2	26705229	2:26928097	2:26705229	0.260842	-0.0405811	0.00665432	1.07096e-09	Cardiovascular Diseases	Treatment with bendroflumethiazide	Neale B	UKBB	European	2017	G	A	-0.005506	0.0006457	1.514e-17	-	337159	risk diff	Neale-B_UKBB_EUR_2017
RVEDV	KCNK3	115	2:26710019:A:G	2:26705229:A:G	rs1731247	Multi-trait	KCNK3	2	26705229	2:26928097	2:26705229	0.260842	-0.0405811	0.00665432	1.07096e-09	Blood Pressure	Treatment with blood pressure medication	Neale B	UKBB	European	2017	G	A	-0.01115	0.001453	1.629e-14	-	180203	risk diff	Neale-B_UKBB_EUR_2017
RVEDV	KCNK3	115	2:26710019:A:G	2:26705229:A:G	rs1731247	Multi-trait	KCNK3	2	26705229	2:26928097	2:26705229	0.260842	-0.0405811	0.00665432	1.07096e-09	Cardiovascular Diseases	Vascular or heart problems diagnosed by doctor: high blood pressure	Neale B	UKBB	European	2017	G	A	-0.01237	0.001239	1.706e-23	-	336683	risk diff	Neale-B_UKBB_EUR_2017
RVEDV	KCNK3	115	2:26710019:A:G	2:26705229:A:G	rs1731247	Multi-trait	KCNK3	2	26705229	2:26928097	2:26705229	0.260842	-0.0405811	0.00665432	1.07096e-09	Cardiovascular Diseases	Vascular or heart problems diagnosed by doctor: none of the above	Neale B	UKBB	European	2017	G	A	0.011	0.001272	5.499e-18	+	336683	risk diff	Neale-B_UKBB_EUR_2017
RVEDV	KCNK3	115	2:26710019:A:G	2:26701955:A:C	rs1731248	Multi-trait	KCNK3	2	26701955	2:26924823	2:26701955	0.261437	-0.0409459	0.00661798	6.12971e-10	Blood Pressure	Diastolic blood pressure	Neale B	UKBB	European	2017	C	A	-0.02027	0.002818	6.417e-13	-	317756	IVNT	Neale-B_UKBB_EUR_2017
RVEDV	KCNK3	115	2:26710019:A:G	2:26701955:A:C	rs1731248	Multi-trait	KCNK3	2	26701955	2:26924823	2:26701955	0.261437	-0.0409459	0.00661798	6.12971e-10	Blood Pressure	Illnesses of mother: high blood pressure	Neale B	UKBB	European	2017	C	A	-0.007914	0.00133	2.657e-09	-	311681	risk diff	Neale-B_UKBB_EUR_2017
RVEDV	KCNK3	115	2:26710019:A:G	2:26701955:A:C	rs1731248	Multi-trait	KCNK3	2	26701955	2:26924823	2:26701955	0.261437	-0.0409459	0.00661798	6.12971e-10	Blood Pressure	Illnesses of siblings: high blood pressure	Neale B	UKBB	European	2017	C	A	-0.007482	0.001271	3.935e-09	-	262361	risk diff	Neale-B_UKBB_EUR_2017
RVEDV	KCNK3	115	2:26710019:A:G	2:26701955:A:C	rs1731248	Multi-trait	KCNK3	2	26701955	2:26924823	2:26701955	0.261437	-0.0409459	0.00661798	6.12971e-10	Metabolic Traits	Medication for cholesterol, blood pressure or diabetes: blood pressure medication	Neale B	UKBB	European	2017	C	A	-0.01235	0.00178	4.087e-12	-	154702	risk diff	Neale-B_UKBB_EUR_2017
RVEDV	KCNK3	115	2:26710019:A:G	2:26701955:A:C	rs1731248	Multi-trait	KCNK3	2	26701955	2:26924823	2:26701955	0.261437	-0.0409459	0.00661798	6.12971e-10	Cardiovascular Traits	Pulse rate	Neale B	UKBB	European	2017	C	A	0.0183	0.002866	1.721e-10	+	317756	IVNT	Neale-B_UKBB_EUR_2017
RVEDV	KCNK3	115	2:26710019:A:G	2:26701955:A:C	rs1731248	Multi-trait	KCNK3	2	26701955	2:26924823	2:26701955	0.261437	-0.0409459	0.00661798	6.12971e-10	Blood Pressure	Self-reported hypertension	Neale B	UKBB	European	2017	C	A	-0.01333	0.00122	8.755e-28	-	337159	risk diff	Neale-B_UKBB_EUR_2017
RVEDV	KCNK3	115	2:26710019:A:G	2:26701955:A:C	rs1731248	Multi-trait	KCNK3	2	26701955	2:26924823	2:26701955	0.261437	-0.0409459	0.00661798	6.12971e-10	Blood Pressure	Systolic blood pressure	Neale B	UKBB	European	2017	C	A	-0.02003	0.002817	1.149e-12	-	317754	IVNT	Neale-B_UKBB_EUR_2017
RVEDV	KCNK3	115	2:26710019:A:G	2:26701955:A:C	rs1731248	Multi-trait	KCNK3	2	26701955	2:26924823	2:26701955	0.261437	-0.0409459	0.00661798	6.12971e-10	Cardiovascular Diseases	Treatment with amlodipine	Neale B	UKBB	European	2017	C	A	-0.003717	0.0005495	1.349e-11	-	337159	risk diff	Neale-B_UKBB_EUR_2017
RVEDV	KCNK3	115	2:26710019:A:G	2:26701955:A:C	rs1731248	Multi-trait	KCNK3	2	26701955	2:26924823	2:26701955	0.261437	-0.0409459	0.00661798	6.12971e-10	Cardiovascular Diseases	Treatment with bendroflumethiazide	Neale B	UKBB	European	2017	C	A	-0.005461	0.0006448	2.495e-17	-	337159	risk diff	Neale-B_UKBB_EUR_2017
RVEDV	KCNK3	115	2:26710019:A:G	2:26701955:A:C	rs1731248	Multi-trait	KCNK3	2	26701955	2:26924823	2:26701955	0.261437	-0.0409459	0.00661798	6.12971e-10	Blood Pressure	Treatment with blood pressure medication	Neale B	UKBB	European	2017	C	A	-0.01115	0.001451	1.553e-14	-	180203	risk diff	Neale-B_UKBB_EUR_2017
RVEDV	KCNK3	115	2:26710019:A:G	2:26701955:A:C	rs1731248	Multi-trait	KCNK3	2	26701955	2:26924823	2:26701955	0.261437	-0.0409459	0.00661798	6.12971e-10	Cardiovascular Diseases	Vascular or heart problems diagnosed by doctor: high blood pressure	Neale B	UKBB	European	2017	C	A	-0.01237	0.001237	1.533e-23	-	336683	risk diff	Neale-B_UKBB_EUR_2017
RVEDV	KCNK3	115	2:26710019:A:G	2:26701955:A:C	rs1731248	Multi-trait	KCNK3	2	26701955	2:26924823	2:26701955	0.261437	-0.0409459	0.00661798	6.12971e-10	Cardiovascular Diseases	Vascular or heart problems diagnosed by doctor: none of the above	Neale B	UKBB	European	2017	C	A	0.01101	0.00127	4.616e-18	+	336683	risk diff	Neale-B_UKBB_EUR_2017
RVEDV	CMSS1	15	3:100089601:G:A	3:100125449:G:A	rs9811920	Multi-trait	CMSS1	3	100125449	3:99844293	3:100125449	0.407913	-0.0383225	0.00586746	6.51696e-11	Miscellaneous_Conditions	Axial length	Cheng CY	24144296	Mixed	2013	A	G	0.0803	0.01222	5e-11	+	-	unit increase	NHGRI-EBI_GWAS_Catalog
RVEDV	CMSS1	15	3:100109087:TA:T	3:99554551:C:T	rs13070310	Single-trait	COL8A1	3	99554551	3:99273395	3:99554551	0.363034	0.0352168	0.00614124	9.78115e-09	Miscellaneous_Conditions
RVEDV	CMSS1	15	3:100109087:TA:T	3:99553149:C:T	rs2089983	Single-trait	COL8A1	3	99553149	3:99271993	3:99553149	0.366336	0.0355245	0.00617292	8.66962e-09	Miscellaneous_Conditions
RVEDV	CMSS1	15	3:100109087:TA:T	3:99576147:C:T	rs3914294	Single-trait	COL8A1	3	99576147	3:99294991	3:99576147	0.366158	0.0352557	0.00618021	1.16608e-08	Miscellaneous_Conditions
RVEDV	CMSS1	15	3:100109087:TA:T	3:99571094:T:C	rs4413343	Single-trait	COL8A1	3	99571094	3:99289938	3:99571094	0.365856	0.0354354	0.00617757	9.68545e-09	Miscellaneous_Conditions
RVEDV	CMSS1	15	3:100109087:TA:T	3:99557023:C:A	rs4491947	Single-trait	COL8A1	3	99557023	3:99275867	3:99557023	0.365957	0.0356943	0.00616905	7.20692e-09	Miscellaneous_Conditions
RVEDV	CMSS1	15	3:100109087:TA:T	3:100125449:G:A	rs9811920	Single-trait	CMSS1	3	100125449	3:99844293	3:100125449	0.407913	-0.039614	0.00598351	3.57932e-11	Miscellaneous_Conditions	Axial length	Cheng CY	24144296	Mixed	2013	A	G	0.0803	0.01222	5e-11	+	-	unit increase	NHGRI-EBI_GWAS_Catalog
RVEDV	CMSS1	15	3:100109087:TA:T	3:99571258:A:G	rs9872283	Single-trait	COL8A1	3	99571258	3:99290102	3:99571258	0.36624	0.0354663	0.00617726	9.38815e-09	Miscellaneous_Conditions
RVEDV	CMSS1	15	3:100109087:TA:T	3:99578163:A:G	rs9881223	Single-trait	COL8A1	3	99578163	3:99297007	3:99578163	0.366125	0.0352468	0.00618008	1.17514e-08	Miscellaneous_Conditions
RVEDV	RSRC1	16	3:158341218:T:C	3:158401866:C:T	rs10446336	Multi-trait	RSRC1	3	158401866	3:158119655	3:158401866	0.499142	0.0413676	0.00576014	6.885e-13	Respiratory Traits	Forced expiratory volume in 1-second	Neale B	UKBB	European	2017	C	T	0.01156	0.002078	2.65e-08	+	307638	IVNT	Neale-B_UKBB_EUR_2017
RVEDV	RSRC1	16	3:158341218:T:C	3:158401866:C:T	rs10446336	Multi-trait	RSRC1	3	158401866	3:158119655	3:158401866	0.499142	0.0413676	0.00576014	6.885e-13	Respiratory Traits	Forced expiratory volume in 1-second, best measure	Neale B	UKBB	European	2017	C	T	0.01281	0.002282	1.984e-08	+	255492	IVNT	Neale-B_UKBB_EUR_2017
RVEDV	RSRC1	16	3:158341218:T:C	3:158401866:C:T	rs10446336	Multi-trait	RSRC1	3	158401866	3:158119655	3:158401866	0.499142	0.0413676	0.00576014	6.885e-13	Respiratory Traits	Forced vital capacity	Neale B	UKBB	European	2017	C	T	0.01485	0.00197	4.863e-14	+	307638	IVNT	Neale-B_UKBB_EUR_2017
RVEDV	RSRC1	16	3:158341218:T:C	3:158401866:C:T	rs10446336	Multi-trait	RSRC1	3	158401866	3:158119655	3:158401866	0.499142	0.0413676	0.00576014	6.885e-13	Respiratory Traits	Forced vital capacity, best measure	Neale B	UKBB	European	2017	C	T	0.01583	0.002161	2.4e-13	+	255492	IVNT	Neale-B_UKBB_EUR_2017
RVEDV	RSRC1	16	3:158341218:T:C	3:158401866:C:T	rs10446336	Multi-trait	RSRC1	3	158401866	3:158119655	3:158401866	0.499142	0.0413676	0.00576014	6.885e-13	Body Size	Height	Neale B	UKBB	European	2017	C	T	0.01254	0.001724	3.502e-13	+	336474	IVNT	Neale-B_UKBB_EUR_2017
RVEDV	RSRC1	16	3:158341218:T:C	3:158401866:C:T	rs10446336	Multi-trait	RSRC1	3	158401866	3:158119655	3:158401866	0.499142	0.0413676	0.00576014	6.885e-13	Body Size	Sitting height	Neale B	UKBB	European	2017	C	T	0.01263	0.001876	1.633e-11	+	336172	IVNT	Neale-B_UKBB_EUR_2017
RVEDV	RSRC1	16	3:158341218:T:C	3:158338442:A:G	rs10936129	Multi-trait	RSRC1	3	158338442	3:158056231	3:158338442	0.499909	0.0416517	0.00576715	5.11424e-13	Respiratory Traits	Forced expiratory volume in 1-second, best measure	Neale B	UKBB	European	2017	A	G	0.01247	0.002283	4.678e-08	+	255492	IVNT	Neale-B_UKBB_EUR_2017
RVEDV	RSRC1	16	3:158341218:T:C	3:158338442:A:G	rs10936129	Multi-trait	RSRC1	3	158338442	3:158056231	3:158338442	0.499909	0.0416517	0.00576715	5.11424e-13	Respiratory Traits	Forced vital capacity	Neale B	UKBB	European	2017	A	G	0.01453	0.00197	1.641e-13	+	307638	IVNT	Neale-B_UKBB_EUR_2017
RVEDV	RSRC1	16	3:158341218:T:C	3:158338442:A:G	rs10936129	Multi-trait	RSRC1	3	158338442	3:158056231	3:158338442	0.499909	0.0416517	0.00576715	5.11424e-13	Respiratory Traits	Forced vital capacity, best measure	Neale B	UKBB	European	2017	A	G	0.01554	0.002161	6.591e-13	+	255492	IVNT	Neale-B_UKBB_EUR_2017
RVEDV	RSRC1	16	3:158341218:T:C	3:158338442:A:G	rs10936129	Multi-trait	RSRC1	3	158338442	3:158056231	3:158338442	0.499909	0.0416517	0.00576715	5.11424e-13	Body Size	Height	Neale B	UKBB	European	2017	A	G	0.01244	0.001725	5.393e-13	+	336474	IVNT	Neale-B_UKBB_EUR_2017
RVEDV	RSRC1	16	3:158341218:T:C	3:158338442:A:G	rs10936129	Multi-trait	RSRC1	3	158338442	3:158056231	3:158338442	0.499909	0.0416517	0.00576715	5.11424e-13	Body Size	Sitting height	Neale B	UKBB	European	2017	A	G	0.0127	0.001876	1.313e-11	+	336172	IVNT	Neale-B_UKBB_EUR_2017
RVEDV	RSRC1	16	3:158341218:T:C	3:158372184:C:A	rs10936133	Multi-trait	RSRC1	3	158372184	3:158089973	3:158372184	0.499103	0.0415809	0.00576013	5.24741e-13	Body Size	Height	GIANT	25282103	European	2014	A	C	-0.018	0.0029	2.4e-09	-	253177	Z-score	GIANT_Height_EUR_2014
RVEDV	RSRC1	16	3:158341218:T:C	3:158372184:C:A	rs10936133	Multi-trait	RSRC1	3	158372184	3:158089973	3:158372184	0.499103	0.0415809	0.00576013	5.24741e-13	Respiratory Traits	Forced expiratory volume in 1-second	Neale B	UKBB	European	2017	A	C	-0.0115	0.002078	3.161e-08	-	307638	IVNT	Neale-B_UKBB_EUR_2017
RVEDV	RSRC1	16	3:158341218:T:C	3:158372184:C:A	rs10936133	Multi-trait	RSRC1	3	158372184	3:158089973	3:158372184	0.499103	0.0415809	0.00576013	5.24741e-13	Respiratory Traits	Forced expiratory volume in 1-second, best measure	Neale B	UKBB	European	2017	A	C	-0.01271	0.002282	2.553e-08	-	255492	IVNT	Neale-B_UKBB_EUR_2017
RVEDV	RSRC1	16	3:158341218:T:C	3:158372184:C:A	rs10936133	Multi-trait	RSRC1	3	158372184	3:158089973	3:158372184	0.499103	0.0415809	0.00576013	5.24741e-13	Respiratory Traits	Forced vital capacity	Neale B	UKBB	European	2017	A	C	-0.01478	0.00197	6.223e-14	-	307638	IVNT	Neale-B_UKBB_EUR_2017
RVEDV	RSRC1	16	3:158341218:T:C	3:158372184:C:A	rs10936133	Multi-trait	RSRC1	3	158372184	3:158089973	3:158372184	0.499103	0.0415809	0.00576013	5.24741e-13	Respiratory Traits	Forced vital capacity, best measure	Neale B	UKBB	European	2017	A	C	-0.01575	0.002161	3.166e-13	-	255492	IVNT	Neale-B_UKBB_EUR_2017
RVEDV	RSRC1	16	3:158341218:T:C	3:158372184:C:A	rs10936133	Multi-trait	RSRC1	3	158372184	3:158089973	3:158372184	0.499103	0.0415809	0.00576013	5.24741e-13	Body Size	Height	Neale B	UKBB	European	2017	A	C	-0.01255	0.001724	3.342e-13	-	336474	IVNT	Neale-B_UKBB_EUR_2017
RVEDV	RSRC1	16	3:158341218:T:C	3:158372184:C:A	rs10936133	Multi-trait	RSRC1	3	158372184	3:158089973	3:158372184	0.499103	0.0415809	0.00576013	5.24741e-13	Body Size	Sitting height	Neale B	UKBB	European	2017	A	C	-0.01275	0.001876	1.084e-11	-	336172	IVNT	Neale-B_UKBB_EUR_2017
RVEDV	RSRC1	16	3:158341218:T:C	3:158372334:A:G	rs10936134	Multi-trait	RSRC1	3	158372334	3:158090123	3:158372334	0.499269	0.0421522	0.00579034	3.34474e-13	Body Size	Height	GIANT	25282103	European	2014	A	G	0.017	0.0029	3.1e-09	+	253177	Z-score	GIANT_Height_EUR_2014
RVEDV	RSRC1	16	3:158341218:T:C	3:158372334:A:G	rs10936134	Multi-trait	RSRC1	3	158372334	3:158090123	3:158372334	0.499269	0.0421522	0.00579034	3.34474e-13	Respiratory Traits	Forced expiratory volume in 1-second	Neale B	UKBB	European	2017	A	G	0.0115	0.002078	3.166e-08	+	307638	IVNT	Neale-B_UKBB_EUR_2017
RVEDV	RSRC1	16	3:158341218:T:C	3:158372334:A:G	rs10936134	Multi-trait	RSRC1	3	158372334	3:158090123	3:158372334	0.499269	0.0421522	0.00579034	3.34474e-13	Respiratory Traits	Forced expiratory volume in 1-second, best measure	Neale B	UKBB	European	2017	A	G	0.01271	0.002282	2.559e-08	+	255492	IVNT	Neale-B_UKBB_EUR_2017
RVEDV	RSRC1	16	3:158341218:T:C	3:158372334:A:G	rs10936134	Multi-trait	RSRC1	3	158372334	3:158090123	3:158372334	0.499269	0.0421522	0.00579034	3.34474e-13	Respiratory Traits	Forced vital capacity	Neale B	UKBB	European	2017	A	G	0.01478	0.00197	6.291e-14	+	307638	IVNT	Neale-B_UKBB_EUR_2017
RVEDV	RSRC1	16	3:158341218:T:C	3:158372334:A:G	rs10936134	Multi-trait	RSRC1	3	158372334	3:158090123	3:158372334	0.499269	0.0421522	0.00579034	3.34474e-13	Respiratory Traits	Forced vital capacity, best measure	Neale B	UKBB	European	2017	A	G	0.01574	0.002161	3.215e-13	+	255492	IVNT	Neale-B_UKBB_EUR_2017
RVEDV	RSRC1	16	3:158341218:T:C	3:158372334:A:G	rs10936134	Multi-trait	RSRC1	3	158372334	3:158090123	3:158372334	0.499269	0.0421522	0.00579034	3.34474e-13	Body Size	Height	Neale B	UKBB	European	2017	A	G	0.01255	0.001724	3.393e-13	+	336474	IVNT	Neale-B_UKBB_EUR_2017
RVEDV	RSRC1	16	3:158341218:T:C	3:158372334:A:G	rs10936134	Multi-trait	RSRC1	3	158372334	3:158090123	3:158372334	0.499269	0.0421522	0.00579034	3.34474e-13	Body Size	Sitting height	Neale B	UKBB	European	2017	A	G	0.01274	0.001876	1.091e-11	+	336172	IVNT	Neale-B_UKBB_EUR_2017
RVEDV	RSRC1	16	3:158341218:T:C	3:158373985:A:G	rs10936135	Multi-trait	RSRC1	3	158373985	3:158091774	3:158373985	0.49938	0.0422012	0.00579142	3.17297e-13	Respiratory Traits	Forced expiratory volume in 1-second	Neale B	UKBB	European	2017	A	G	0.0114	0.002078	4.115e-08	+	307638	IVNT	Neale-B_UKBB_EUR_2017
RVEDV	RSRC1	16	3:158341218:T:C	3:158373985:A:G	rs10936135	Multi-trait	RSRC1	3	158373985	3:158091774	3:158373985	0.49938	0.0422012	0.00579142	3.17297e-13	Respiratory Traits	Forced expiratory volume in 1-second, best measure	Neale B	UKBB	European	2017	A	G	0.01263	0.002283	3.172e-08	+	255492	IVNT	Neale-B_UKBB_EUR_2017
RVEDV	RSRC1	16	3:158341218:T:C	3:158373985:A:G	rs10936135	Multi-trait	RSRC1	3	158373985	3:158091774	3:158373985	0.49938	0.0422012	0.00579142	3.17297e-13	Respiratory Traits	Forced vital capacity	Neale B	UKBB	European	2017	A	G	0.01469	0.00197	8.881e-14	+	307638	IVNT	Neale-B_UKBB_EUR_2017
RVEDV	RSRC1	16	3:158341218:T:C	3:158373985:A:G	rs10936135	Multi-trait	RSRC1	3	158373985	3:158091774	3:158373985	0.49938	0.0422012	0.00579142	3.17297e-13	Respiratory Traits	Forced vital capacity, best measure	Neale B	UKBB	European	2017	A	G	0.01569	0.002161	3.953e-13	+	255492	IVNT	Neale-B_UKBB_EUR_2017
RVEDV	RSRC1	16	3:158341218:T:C	3:158373985:A:G	rs10936135	Multi-trait	RSRC1	3	158373985	3:158091774	3:158373985	0.49938	0.0422012	0.00579142	3.17297e-13	Body Size	Height	Neale B	UKBB	European	2017	A	G	0.01254	0.001724	3.593e-13	+	336474	IVNT	Neale-B_UKBB_EUR_2017
RVEDV	RSRC1	16	3:158341218:T:C	3:158373985:A:G	rs10936135	Multi-trait	RSRC1	3	158373985	3:158091774	3:158373985	0.49938	0.0422012	0.00579142	3.17297e-13	Body Size	Sitting height	Neale B	UKBB	European	2017	A	G	0.01278	0.001876	9.669e-12	+	336172	IVNT	Neale-B_UKBB_EUR_2017
RVEDV	RSRC1	16	3:158341218:T:C	3:158485679:T:C	rs10936146	Multi-trait	RSRC1	3	158485679	3:158203468	3:158485679	0.480239	0.0408256	0.00575755	1.33345e-12	Respiratory Traits	Forced expiratory volume in 1-second	Neale B	UKBB	European	2017	C	T	-0.01386	0.00208	2.688e-11	-	307638	IVNT	Neale-B_UKBB_EUR_2017
RVEDV	RSRC1	16	3:158341218:T:C	3:158485679:T:C	rs10936146	Multi-trait	RSRC1	3	158485679	3:158203468	3:158485679	0.480239	0.0408256	0.00575755	1.33345e-12	Respiratory Traits	Forced expiratory volume in 1-second, best measure	Neale B	UKBB	European	2017	C	T	-0.01454	0.002285	1.992e-10	-	255492	IVNT	Neale-B_UKBB_EUR_2017
RVEDV	RSRC1	16	3:158341218:T:C	3:158485679:T:C	rs10936146	Multi-trait	RSRC1	3	158485679	3:158203468	3:158485679	0.480239	0.0408256	0.00575755	1.33345e-12	Respiratory Traits	Forced vital capacity	Neale B	UKBB	European	2017	C	T	-0.01732	0.001972	1.558e-18	-	307638	IVNT	Neale-B_UKBB_EUR_2017
RVEDV	RSRC1	16	3:158341218:T:C	3:158485679:T:C	rs10936146	Multi-trait	RSRC1	3	158485679	3:158203468	3:158485679	0.480239	0.0408256	0.00575755	1.33345e-12	Respiratory Traits	Forced vital capacity, best measure	Neale B	UKBB	European	2017	C	T	-0.01806	0.002163	7.053e-17	-	255492	IVNT	Neale-B_UKBB_EUR_2017
RVEDV	RSRC1	16	3:158341218:T:C	3:158485679:T:C	rs10936146	Multi-trait	RSRC1	3	158485679	3:158203468	3:158485679	0.480239	0.0408256	0.00575755	1.33345e-12	Body Size	Height	Neale B	UKBB	European	2017	C	T	-0.01022	0.001725	3.207e-09	-	336474	IVNT	Neale-B_UKBB_EUR_2017
RVEDV	RSRC1	16	3:158341218:T:C	3:158485679:T:C	rs10936146	Multi-trait	RSRC1	3	158485679	3:158203468	3:158485679	0.480239	0.0408256	0.00575755	1.33345e-12	Body Size	Sitting height	Neale B	UKBB	European	2017	C	T	-0.01163	0.001877	5.804e-10	-	336172	IVNT	Neale-B_UKBB_EUR_2017
RVEDV	RSRC1	16	3:158341218:T:C	3:158341218:T:C	rs113575144	Multi-trait	RSRC1	3	158341218	3:158059007	3:158341218	0.499705	0.0425119	0.0057975	2.25383e-13	Respiratory Traits	Forced expiratory volume in 1-second	Neale B	UKBB	European	2017	C	T	-0.01143	0.002078	3.843e-08	-	307638	IVNT	Neale-B_UKBB_EUR_2017
RVEDV	RSRC1	16	3:158341218:T:C	3:158341218:T:C	rs113575144	Multi-trait	RSRC1	3	158341218	3:158059007	3:158341218	0.499705	0.0425119	0.0057975	2.25383e-13	Respiratory Traits	Forced expiratory volume in 1-second, best measure	Neale B	UKBB	European	2017	C	T	-0.01262	0.002283	3.255e-08	-	255492	IVNT	Neale-B_UKBB_EUR_2017
RVEDV	RSRC1	16	3:158341218:T:C	3:158341218:T:C	rs113575144	Multi-trait	RSRC1	3	158341218	3:158059007	3:158341218	0.499705	0.0425119	0.0057975	2.25383e-13	Respiratory Traits	Forced vital capacity	Neale B	UKBB	European	2017	C	T	-0.01469	0.00197	8.989e-14	-	307638	IVNT	Neale-B_UKBB_EUR_2017
RVEDV	RSRC1	16	3:158341218:T:C	3:158341218:T:C	rs113575144	Multi-trait	RSRC1	3	158341218	3:158059007	3:158341218	0.499705	0.0425119	0.0057975	2.25383e-13	Respiratory Traits	Forced vital capacity, best measure	Neale B	UKBB	European	2017	C	T	-0.01563	0.002161	4.796e-13	-	255492	IVNT	Neale-B_UKBB_EUR_2017
RVEDV	RSRC1	16	3:158341218:T:C	3:158341218:T:C	rs113575144	Multi-trait	RSRC1	3	158341218	3:158059007	3:158341218	0.499705	0.0425119	0.0057975	2.25383e-13	Body Size	Height	Neale B	UKBB	European	2017	C	T	-0.01248	0.001725	4.565e-13	-	336474	IVNT	Neale-B_UKBB_EUR_2017
RVEDV	RSRC1	16	3:158341218:T:C	3:158341218:T:C	rs113575144	Multi-trait	RSRC1	3	158341218	3:158059007	3:158341218	0.499705	0.0425119	0.0057975	2.25383e-13	Body Size	Sitting height	Neale B	UKBB	European	2017	C	T	-0.01268	0.001876	1.408e-11	-	336172	IVNT	Neale-B_UKBB_EUR_2017
RVEDV	RSRC1	16	3:158341218:T:C	3:158338865:T:C	rs11710570	Multi-trait	RSRC1	3	158338865	3:158056654	3:158338865	0.445801	0.040476	0.00579607	2.8821e-12	Respiratory Traits	Forced expiratory volume in 1-second	Neale B	UKBB	European	2017	C	T	-0.01227	0.002091	4.453e-09	-	307638	IVNT	Neale-B_UKBB_EUR_2017
RVEDV	RSRC1	16	3:158341218:T:C	3:158338865:T:C	rs11710570	Multi-trait	RSRC1	3	158338865	3:158056654	3:158338865	0.445801	0.040476	0.00579607	2.8821e-12	Respiratory Traits	Forced expiratory volume in 1-second, best measure	Neale B	UKBB	European	2017	C	T	-0.01311	0.002297	1.14e-08	-	255492	IVNT	Neale-B_UKBB_EUR_2017
RVEDV	RSRC1	16	3:158341218:T:C	3:158338865:T:C	rs11710570	Multi-trait	RSRC1	3	158338865	3:158056654	3:158338865	0.445801	0.040476	0.00579607	2.8821e-12	Respiratory Traits	Forced vital capacity	Neale B	UKBB	European	2017	C	T	-0.01533	0.001982	1.058e-14	-	307638	IVNT	Neale-B_UKBB_EUR_2017
RVEDV	RSRC1	16	3:158341218:T:C	3:158338865:T:C	rs11710570	Multi-trait	RSRC1	3	158338865	3:158056654	3:158338865	0.445801	0.040476	0.00579607	2.8821e-12	Respiratory Traits	Forced vital capacity, best measure	Neale B	UKBB	European	2017	C	T	-0.01597	0.002175	2.072e-13	-	255492	IVNT	Neale-B_UKBB_EUR_2017
RVEDV	RSRC1	16	3:158341218:T:C	3:158375680:G:A	rs11714104	Multi-trait	RSRC1	3	158375680	3:158093469	3:158375680	0.499191	0.0422095	0.00579033	3.10723e-13	Respiratory Traits	Forced expiratory volume in 1-second	Neale B	UKBB	European	2017	A	G	-0.0115	0.002078	3.166e-08	-	307638	IVNT	Neale-B_UKBB_EUR_2017
RVEDV	RSRC1	16	3:158341218:T:C	3:158375680:G:A	rs11714104	Multi-trait	RSRC1	3	158375680	3:158093469	3:158375680	0.499191	0.0422095	0.00579033	3.10723e-13	Respiratory Traits	Forced expiratory volume in 1-second, best measure	Neale B	UKBB	European	2017	A	G	-0.01271	0.002282	2.56e-08	-	255492	IVNT	Neale-B_UKBB_EUR_2017
RVEDV	RSRC1	16	3:158341218:T:C	3:158375680:G:A	rs11714104	Multi-trait	RSRC1	3	158375680	3:158093469	3:158375680	0.499191	0.0422095	0.00579033	3.10723e-13	Respiratory Traits	Forced vital capacity	Neale B	UKBB	European	2017	A	G	-0.01478	0.00197	6.283e-14	-	307638	IVNT	Neale-B_UKBB_EUR_2017
RVEDV	RSRC1	16	3:158341218:T:C	3:158375680:G:A	rs11714104	Multi-trait	RSRC1	3	158375680	3:158093469	3:158375680	0.499191	0.0422095	0.00579033	3.10723e-13	Respiratory Traits	Forced vital capacity, best measure	Neale B	UKBB	European	2017	A	G	-0.01574	0.002161	3.21e-13	-	255492	IVNT	Neale-B_UKBB_EUR_2017
RVEDV	RSRC1	16	3:158341218:T:C	3:158375680:G:A	rs11714104	Multi-trait	RSRC1	3	158375680	3:158093469	3:158375680	0.499191	0.0422095	0.00579033	3.10723e-13	Body Size	Height	Neale B	UKBB	European	2017	A	G	-0.01255	0.001724	3.383e-13	-	336474	IVNT	Neale-B_UKBB_EUR_2017
RVEDV	RSRC1	16	3:158341218:T:C	3:158375680:G:A	rs11714104	Multi-trait	RSRC1	3	158375680	3:158093469	3:158375680	0.499191	0.0422095	0.00579033	3.10723e-13	Body Size	Sitting height	Neale B	UKBB	European	2017	A	G	-0.01274	0.001876	1.088e-11	-	336172	IVNT	Neale-B_UKBB_EUR_2017
RVEDV	RSRC1	16	3:158341218:T:C	3:158476896:C:T	rs11714821	Multi-trait	RSRC1	3	158476896	3:158194685	3:158476896	0.480231	0.0407396	0.0057603	1.52189e-12	Respiratory Traits	Forced expiratory volume in 1-second	Neale B	UKBB	European	2017	C	T	0.01383	0.00208	2.907e-11	+	307638	IVNT	Neale-B_UKBB_EUR_2017
RVEDV	RSRC1	16	3:158341218:T:C	3:158476896:C:T	rs11714821	Multi-trait	RSRC1	3	158476896	3:158194685	3:158476896	0.480231	0.0407396	0.0057603	1.52189e-12	Respiratory Traits	Forced expiratory volume in 1-second, best measure	Neale B	UKBB	European	2017	C	T	0.01453	0.002285	2.042e-10	+	255492	IVNT	Neale-B_UKBB_EUR_2017
RVEDV	RSRC1	16	3:158341218:T:C	3:158476896:C:T	rs11714821	Multi-trait	RSRC1	3	158476896	3:158194685	3:158476896	0.480231	0.0407396	0.0057603	1.52189e-12	Respiratory Traits	Forced vital capacity	Neale B	UKBB	European	2017	C	T	0.01731	0.001972	1.672e-18	+	307638	IVNT	Neale-B_UKBB_EUR_2017
RVEDV	RSRC1	16	3:158341218:T:C	3:158476896:C:T	rs11714821	Multi-trait	RSRC1	3	158476896	3:158194685	3:158476896	0.480231	0.0407396	0.0057603	1.52189e-12	Respiratory Traits	Forced vital capacity, best measure	Neale B	UKBB	European	2017	C	T	0.01805	0.002164	7.323e-17	+	255492	IVNT	Neale-B_UKBB_EUR_2017
RVEDV	RSRC1	16	3:158341218:T:C	3:158476896:C:T	rs11714821	Multi-trait	RSRC1	3	158476896	3:158194685	3:158476896	0.480231	0.0407396	0.0057603	1.52189e-12	Body Size	Height	Neale B	UKBB	European	2017	C	T	0.0102	0.001726	3.381e-09	+	336474	IVNT	Neale-B_UKBB_EUR_2017
RVEDV	RSRC1	16	3:158341218:T:C	3:158476896:C:T	rs11714821	Multi-trait	RSRC1	3	158476896	3:158194685	3:158476896	0.480231	0.0407396	0.0057603	1.52189e-12	Body Size	Sitting height	Neale B	UKBB	European	2017	C	T	0.01163	0.001877	5.799e-10	+	336172	IVNT	Neale-B_UKBB_EUR_2017
RVEDV	RSRC1	16	3:158341218:T:C	3:158476931:G:A	rs11714869	Multi-trait	RSRC1	3	158476931	3:158194720	3:158476931	0.480248	0.0412075	0.00579038	1.10666e-12	Respiratory Traits	Forced expiratory volume in 1-second	Neale B	UKBB	European	2017	A	G	-0.01383	0.00208	2.897e-11	-	307638	IVNT	Neale-B_UKBB_EUR_2017
RVEDV	RSRC1	16	3:158341218:T:C	3:158476931:G:A	rs11714869	Multi-trait	RSRC1	3	158476931	3:158194720	3:158476931	0.480248	0.0412075	0.00579038	1.10666e-12	Respiratory Traits	Forced expiratory volume in 1-second, best measure	Neale B	UKBB	European	2017	A	G	-0.01453	0.002285	2.028e-10	-	255492	IVNT	Neale-B_UKBB_EUR_2017
RVEDV	RSRC1	16	3:158341218:T:C	3:158476931:G:A	rs11714869	Multi-trait	RSRC1	3	158476931	3:158194720	3:158476931	0.480248	0.0412075	0.00579038	1.10666e-12	Respiratory Traits	Forced vital capacity	Neale B	UKBB	European	2017	A	G	-0.01731	0.001972	1.663e-18	-	307638	IVNT	Neale-B_UKBB_EUR_2017
RVEDV	RSRC1	16	3:158341218:T:C	3:158476931:G:A	rs11714869	Multi-trait	RSRC1	3	158476931	3:158194720	3:158476931	0.480248	0.0412075	0.00579038	1.10666e-12	Respiratory Traits	Forced vital capacity, best measure	Neale B	UKBB	European	2017	A	G	-0.01805	0.002164	7.247e-17	-	255492	IVNT	Neale-B_UKBB_EUR_2017
RVEDV	RSRC1	16	3:158341218:T:C	3:158476931:G:A	rs11714869	Multi-trait	RSRC1	3	158476931	3:158194720	3:158476931	0.480248	0.0412075	0.00579038	1.10666e-12	Body Size	Height	Neale B	UKBB	European	2017	A	G	-0.0102	0.001726	3.393e-09	-	336474	IVNT	Neale-B_UKBB_EUR_2017
RVEDV	RSRC1	16	3:158341218:T:C	3:158476931:G:A	rs11714869	Multi-trait	RSRC1	3	158476931	3:158194720	3:158476931	0.480248	0.0412075	0.00579038	1.10666e-12	Body Size	Sitting height	Neale B	UKBB	European	2017	A	G	-0.01163	0.001877	5.849e-10	-	336172	IVNT	Neale-B_UKBB_EUR_2017
RVEDV	RSRC1	16	3:158341218:T:C	3:158417131:A:C	rs11717725	Multi-trait	RSRC1	3	158417131	3:158134920	3:158417131	0.499005	0.0410215	0.00576089	1.07397e-12	Body Size	Height	GIANT	25282103	European	2014	A	C	0.017	0.0029	8.9e-09	+	252184	Z-score	GIANT_Height_EUR_2014
RVEDV	RSRC1	16	3:158341218:T:C	3:158417131:A:C	rs11717725	Multi-trait	RSRC1	3	158417131	3:158134920	3:158417131	0.499005	0.0410215	0.00576089	1.07397e-12	Respiratory Traits	Forced expiratory volume in 1-second	Neale B	UKBB	European	2017	A	C	0.01155	0.002079	2.763e-08	+	307638	IVNT	Neale-B_UKBB_EUR_2017
RVEDV	RSRC1	16	3:158341218:T:C	3:158417131:A:C	rs11717725	Multi-trait	RSRC1	3	158417131	3:158134920	3:158417131	0.499005	0.0410215	0.00576089	1.07397e-12	Respiratory Traits	Forced expiratory volume in 1-second, best measure	Neale B	UKBB	European	2017	A	C	0.01278	0.002283	2.164e-08	+	255492	IVNT	Neale-B_UKBB_EUR_2017
RVEDV	RSRC1	16	3:158341218:T:C	3:158417131:A:C	rs11717725	Multi-trait	RSRC1	3	158417131	3:158134920	3:158417131	0.499005	0.0410215	0.00576089	1.07397e-12	Respiratory Traits	Forced vital capacity	Neale B	UKBB	European	2017	A	C	0.01486	0.001971	4.761e-14	+	307638	IVNT	Neale-B_UKBB_EUR_2017
RVEDV	RSRC1	16	3:158341218:T:C	3:158417131:A:C	rs11717725	Multi-trait	RSRC1	3	158417131	3:158134920	3:158417131	0.499005	0.0410215	0.00576089	1.07397e-12	Respiratory Traits	Forced vital capacity, best measure	Neale B	UKBB	European	2017	A	C	0.01582	0.002162	2.534e-13	+	255492	IVNT	Neale-B_UKBB_EUR_2017
RVEDV	RSRC1	16	3:158341218:T:C	3:158417131:A:C	rs11717725	Multi-trait	RSRC1	3	158417131	3:158134920	3:158417131	0.499005	0.0410215	0.00576089	1.07397e-12	Body Size	Height	Neale B	UKBB	European	2017	A	C	0.01258	0.001725	3.062e-13	+	336474	IVNT	Neale-B_UKBB_EUR_2017
RVEDV	RSRC1	16	3:158341218:T:C	3:158417131:A:C	rs11717725	Multi-trait	RSRC1	3	158417131	3:158134920	3:158417131	0.499005	0.0410215	0.00576089	1.07397e-12	Body Size	Sitting height	Neale B	UKBB	European	2017	A	C	0.01275	0.001877	1.092e-11	+	336172	IVNT	Neale-B_UKBB_EUR_2017
RVEDV	RSRC1	16	3:158341218:T:C	3:158497352:T:C	rs11719037	Multi-trait	RSRC1	3	158497352	3:158215141	3:158497352	0.475769	0.040726	0.0057672	1.64529e-12	Respiratory Traits	Forced expiratory volume in 1-second	Neale B	UKBB	European	2017	C	T	-0.01364	0.002081	5.667e-11	-	307638	IVNT	Neale-B_UKBB_EUR_2017
RVEDV	RSRC1	16	3:158341218:T:C	3:158497352:T:C	rs11719037	Multi-trait	RSRC1	3	158497352	3:158215141	3:158497352	0.475769	0.040726	0.0057672	1.64529e-12	Respiratory Traits	Forced expiratory volume in 1-second, best measure	Neale B	UKBB	European	2017	C	T	-0.01421	0.002287	5.114e-10	-	255492	IVNT	Neale-B_UKBB_EUR_2017
RVEDV	RSRC1	16	3:158341218:T:C	3:158497352:T:C	rs11719037	Multi-trait	RSRC1	3	158497352	3:158215141	3:158497352	0.475769	0.040726	0.0057672	1.64529e-12	Respiratory Traits	Forced vital capacity	Neale B	UKBB	European	2017	C	T	-0.01733	0.001973	1.576e-18	-	307638	IVNT	Neale-B_UKBB_EUR_2017
RVEDV	RSRC1	16	3:158341218:T:C	3:158497352:T:C	rs11719037	Multi-trait	RSRC1	3	158497352	3:158215141	3:158497352	0.475769	0.040726	0.0057672	1.64529e-12	Respiratory Traits	Forced vital capacity, best measure	Neale B	UKBB	European	2017	C	T	-0.01797	0.002165	1.053e-16	-	255492	IVNT	Neale-B_UKBB_EUR_2017
RVEDV	RSRC1	16	3:158341218:T:C	3:158497352:T:C	rs11719037	Multi-trait	RSRC1	3	158497352	3:158215141	3:158497352	0.475769	0.040726	0.0057672	1.64529e-12	Body Size	Height	Neale B	UKBB	European	2017	C	T	-0.0102	0.001727	3.498e-09	-	336474	IVNT	Neale-B_UKBB_EUR_2017
RVEDV	RSRC1	16	3:158341218:T:C	3:158497352:T:C	rs11719037	Multi-trait	RSRC1	3	158497352	3:158215141	3:158497352	0.475769	0.040726	0.0057672	1.64529e-12	Body Size	Sitting height	Neale B	UKBB	European	2017	C	T	-0.01132	0.001879	1.693e-09	-	336172	IVNT	Neale-B_UKBB_EUR_2017
RVEDV	RSRC1	16	3:158341218:T:C	3:158388975:A:C	rs11719188	Multi-trait	RSRC1	3	158388975	3:158106764	3:158388975	0.49922	0.0412041	0.00576102	8.53832e-13	Body Size	Height	GIANT	25282103	European	2014	A	C	0.018	0.003	2.4e-09	+	247931	Z-score	GIANT_Height_EUR_2014
RVEDV	RSRC1	16	3:158341218:T:C	3:158388975:A:C	rs11719188	Multi-trait	RSRC1	3	158388975	3:158106764	3:158388975	0.49922	0.0412041	0.00576102	8.53832e-13	Respiratory Traits	Forced expiratory volume in 1-second	Neale B	UKBB	European	2017	A	C	0.01146	0.002078	3.471e-08	+	307638	IVNT	Neale-B_UKBB_EUR_2017
RVEDV	RSRC1	16	3:158341218:T:C	3:158388975:A:C	rs11719188	Multi-trait	RSRC1	3	158388975	3:158106764	3:158388975	0.49922	0.0412041	0.00576102	8.53832e-13	Respiratory Traits	Forced expiratory volume in 1-second, best measure	Neale B	UKBB	European	2017	A	C	0.0127	0.002283	2.625e-08	+	255492	IVNT	Neale-B_UKBB_EUR_2017
RVEDV	RSRC1	16	3:158341218:T:C	3:158388975:A:C	rs11719188	Multi-trait	RSRC1	3	158388975	3:158106764	3:158388975	0.49922	0.0412041	0.00576102	8.53832e-13	Respiratory Traits	Forced vital capacity	Neale B	UKBB	European	2017	A	C	0.01475	0.00197	7.174e-14	+	307638	IVNT	Neale-B_UKBB_EUR_2017
RVEDV	RSRC1	16	3:158341218:T:C	3:158388975:A:C	rs11719188	Multi-trait	RSRC1	3	158388975	3:158106764	3:158388975	0.49922	0.0412041	0.00576102	8.53832e-13	Respiratory Traits	Forced vital capacity, best measure	Neale B	UKBB	European	2017	A	C	0.01577	0.002161	3.01e-13	+	255492	IVNT	Neale-B_UKBB_EUR_2017
RVEDV	RSRC1	16	3:158341218:T:C	3:158388975:A:C	rs11719188	Multi-trait	RSRC1	3	158388975	3:158106764	3:158388975	0.49922	0.0412041	0.00576102	8.53832e-13	Body Size	Height	Neale B	UKBB	European	2017	A	C	0.01256	0.001725	3.314e-13	+	336474	IVNT	Neale-B_UKBB_EUR_2017
RVEDV	RSRC1	16	3:158341218:T:C	3:158388975:A:C	rs11719188	Multi-trait	RSRC1	3	158388975	3:158106764	3:158388975	0.49922	0.0412041	0.00576102	8.53832e-13	Body Size	Sitting height	Neale B	UKBB	European	2017	A	C	0.01279	0.001876	9.462e-12	+	336172	IVNT	Neale-B_UKBB_EUR_2017
RVEDV	RSRC1	16	3:158341218:T:C	3:158408493:T:C	rs12107103	Multi-trait	RSRC1	3	158408493	3:158126282	3:158408493	0.498841	0.0411229	0.00576076	9.43914e-13	Body Size	Height	GIANT	25282103	European	2014	C	T	-0.017	0.003	1.4e-08	-	252658	Z-score	GIANT_Height_EUR_2014
RVEDV	RSRC1	16	3:158341218:T:C	3:158408493:T:C	rs12107103	Multi-trait	RSRC1	3	158408493	3:158126282	3:158408493	0.498841	0.0411229	0.00576076	9.43914e-13	Respiratory Traits	Forced expiratory volume in 1-second	Neale B	UKBB	European	2017	C	T	-0.01153	0.002078	2.861e-08	-	307638	IVNT	Neale-B_UKBB_EUR_2017
RVEDV	RSRC1	16	3:158341218:T:C	3:158408493:T:C	rs12107103	Multi-trait	RSRC1	3	158408493	3:158126282	3:158408493	0.498841	0.0411229	0.00576076	9.43914e-13	Respiratory Traits	Forced expiratory volume in 1-second, best measure	Neale B	UKBB	European	2017	C	T	-0.01276	0.002283	2.278e-08	-	255492	IVNT	Neale-B_UKBB_EUR_2017
RVEDV	RSRC1	16	3:158341218:T:C	3:158408493:T:C	rs12107103	Multi-trait	RSRC1	3	158408493	3:158126282	3:158408493	0.498841	0.0411229	0.00576076	9.43914e-13	Respiratory Traits	Forced vital capacity	Neale B	UKBB	European	2017	C	T	-0.01481	0.00197	5.546e-14	-	307638	IVNT	Neale-B_UKBB_EUR_2017
RVEDV	RSRC1	16	3:158341218:T:C	3:158408493:T:C	rs12107103	Multi-trait	RSRC1	3	158408493	3:158126282	3:158408493	0.498841	0.0411229	0.00576076	9.43914e-13	Respiratory Traits	Forced vital capacity, best measure	Neale B	UKBB	European	2017	C	T	-0.01578	0.002161	2.878e-13	-	255492	IVNT	Neale-B_UKBB_EUR_2017
RVEDV	RSRC1	16	3:158341218:T:C	3:158408493:T:C	rs12107103	Multi-trait	RSRC1	3	158408493	3:158126282	3:158408493	0.498841	0.0411229	0.00576076	9.43914e-13	Body Size	Height	Neale B	UKBB	European	2017	C	T	-0.01256	0.001725	3.243e-13	-	336474	IVNT	Neale-B_UKBB_EUR_2017
RVEDV	RSRC1	16	3:158341218:T:C	3:158408493:T:C	rs12107103	Multi-trait	RSRC1	3	158408493	3:158126282	3:158408493	0.498841	0.0411229	0.00576076	9.43914e-13	Body Size	Sitting height	Neale B	UKBB	European	2017	C	T	-0.01272	0.001876	1.214e-11	-	336172	IVNT	Neale-B_UKBB_EUR_2017
RVEDV	RSRC1	16	3:158341218:T:C	3:158408538:T:G	rs12107104	Multi-trait	RSRC1	3	158408538	3:158126327	3:158408538	0.498945	0.0416058	0.00579159	6.77885e-13	Body Size	Height	GIANT	25282103	European	2014	G	T	-0.017	0.0029	3.6e-09	-	253158	Z-score	GIANT_Height_EUR_2014
RVEDV	RSRC1	16	3:158341218:T:C	3:158408538:T:G	rs12107104	Multi-trait	RSRC1	3	158408538	3:158126327	3:158408538	0.498945	0.0416058	0.00579159	6.77885e-13	Respiratory Traits	Forced expiratory volume in 1-second	Neale B	UKBB	European	2017	G	T	-0.01155	0.002078	2.768e-08	-	307638	IVNT	Neale-B_UKBB_EUR_2017
RVEDV	RSRC1	16	3:158341218:T:C	3:158408538:T:G	rs12107104	Multi-trait	RSRC1	3	158408538	3:158126327	3:158408538	0.498945	0.0416058	0.00579159	6.77885e-13	Respiratory Traits	Forced expiratory volume in 1-second, best measure	Neale B	UKBB	European	2017	G	T	-0.01277	0.002283	2.204e-08	-	255492	IVNT	Neale-B_UKBB_EUR_2017
RVEDV	RSRC1	16	3:158341218:T:C	3:158408538:T:G	rs12107104	Multi-trait	RSRC1	3	158408538	3:158126327	3:158408538	0.498945	0.0416058	0.00579159	6.77885e-13	Respiratory Traits	Forced vital capacity	Neale B	UKBB	European	2017	G	T	-0.01483	0.00197	5.331e-14	-	307638	IVNT	Neale-B_UKBB_EUR_2017
RVEDV	RSRC1	16	3:158341218:T:C	3:158408538:T:G	rs12107104	Multi-trait	RSRC1	3	158408538	3:158126327	3:158408538	0.498945	0.0416058	0.00579159	6.77885e-13	Respiratory Traits	Forced vital capacity, best measure	Neale B	UKBB	European	2017	G	T	-0.01579	0.002161	2.783e-13	-	255492	IVNT	Neale-B_UKBB_EUR_2017
RVEDV	RSRC1	16	3:158341218:T:C	3:158408538:T:G	rs12107104	Multi-trait	RSRC1	3	158408538	3:158126327	3:158408538	0.498945	0.0416058	0.00579159	6.77885e-13	Body Size	Height	Neale B	UKBB	European	2017	G	T	-0.01257	0.001725	3.14e-13	-	336474	IVNT	Neale-B_UKBB_EUR_2017
RVEDV	RSRC1	16	3:158341218:T:C	3:158408538:T:G	rs12107104	Multi-trait	RSRC1	3	158408538	3:158126327	3:158408538	0.498945	0.0416058	0.00579159	6.77885e-13	Body Size	Sitting height	Neale B	UKBB	European	2017	G	T	-0.01274	0.001876	1.13e-11	-	336172	IVNT	Neale-B_UKBB_EUR_2017
RVEDV	RSRC1	16	3:158341218:T:C	3:158370807:A:G	rs12494098	Multi-trait	RSRC1	3	158370807	3:158088596	3:158370807	0.499553	0.0419925	0.00579144	4.14355e-13	Body Size	Height	GIANT	25282103	European	2014	A	G	0.017	0.0029	2.9e-09	+	253177	Z-score	GIANT_Height_EUR_2014
RVEDV	RSRC1	16	3:158341218:T:C	3:158370807:A:G	rs12494098	Multi-trait	RSRC1	3	158370807	3:158088596	3:158370807	0.499553	0.0419925	0.00579144	4.14355e-13	Respiratory Traits	Forced expiratory volume in 1-second	Neale B	UKBB	European	2017	A	G	0.0114	0.002078	4.146e-08	+	307638	IVNT	Neale-B_UKBB_EUR_2017
RVEDV	RSRC1	16	3:158341218:T:C	3:158370807:A:G	rs12494098	Multi-trait	RSRC1	3	158370807	3:158088596	3:158370807	0.499553	0.0419925	0.00579144	4.14355e-13	Respiratory Traits	Forced expiratory volume in 1-second, best measure	Neale B	UKBB	European	2017	A	G	0.01263	0.002283	3.137e-08	+	255492	IVNT	Neale-B_UKBB_EUR_2017
RVEDV	RSRC1	16	3:158341218:T:C	3:158370807:A:G	rs12494098	Multi-trait	RSRC1	3	158370807	3:158088596	3:158370807	0.499553	0.0419925	0.00579144	4.14355e-13	Respiratory Traits	Forced vital capacity	Neale B	UKBB	European	2017	A	G	0.01469	0.00197	8.921e-14	+	307638	IVNT	Neale-B_UKBB_EUR_2017
RVEDV	RSRC1	16	3:158341218:T:C	3:158370807:A:G	rs12494098	Multi-trait	RSRC1	3	158370807	3:158088596	3:158370807	0.499553	0.0419925	0.00579144	4.14355e-13	Respiratory Traits	Forced vital capacity, best measure	Neale B	UKBB	European	2017	A	G	0.01569	0.002161	3.872e-13	+	255492	IVNT	Neale-B_UKBB_EUR_2017
RVEDV	RSRC1	16	3:158341218:T:C	3:158370807:A:G	rs12494098	Multi-trait	RSRC1	3	158370807	3:158088596	3:158370807	0.499553	0.0419925	0.00579144	4.14355e-13	Body Size	Height	Neale B	UKBB	European	2017	A	G	0.01253	0.001724	3.68e-13	+	336474	IVNT	Neale-B_UKBB_EUR_2017
RVEDV	RSRC1	16	3:158341218:T:C	3:158370807:A:G	rs12494098	Multi-trait	RSRC1	3	158370807	3:158088596	3:158370807	0.499553	0.0419925	0.00579144	4.14355e-13	Body Size	Sitting height	Neale B	UKBB	European	2017	A	G	0.01278	0.001876	9.73e-12	+	336172	IVNT	Neale-B_UKBB_EUR_2017
RVEDV	RSRC1	16	3:158341218:T:C	3:158461448:C:A	rs12496767	Multi-trait	RSRC1	3	158461448	3:158179237	3:158461448	0.465519	0.0394972	0.00580293	1.00051e-11	Respiratory Traits	Forced expiratory volume in 1-second	Neale B	UKBB	European	2017	A	C	-0.01364	0.002086	6.244e-11	-	307638	IVNT	Neale-B_UKBB_EUR_2017
RVEDV	RSRC1	16	3:158341218:T:C	3:158461448:C:A	rs12496767	Multi-trait	RSRC1	3	158461448	3:158179237	3:158461448	0.465519	0.0394972	0.00580293	1.00051e-11	Respiratory Traits	Forced expiratory volume in 1-second, best measure	Neale B	UKBB	European	2017	A	C	-0.01458	0.002292	1.97e-10	-	255492	IVNT	Neale-B_UKBB_EUR_2017
RVEDV	RSRC1	16	3:158341218:T:C	3:158461448:C:A	rs12496767	Multi-trait	RSRC1	3	158461448	3:158179237	3:158461448	0.465519	0.0394972	0.00580293	1.00051e-11	Respiratory Traits	Forced vital capacity	Neale B	UKBB	European	2017	A	C	-0.01713	0.001978	4.667e-18	-	307638	IVNT	Neale-B_UKBB_EUR_2017
RVEDV	RSRC1	16	3:158341218:T:C	3:158461448:C:A	rs12496767	Multi-trait	RSRC1	3	158461448	3:158179237	3:158461448	0.465519	0.0394972	0.00580293	1.00051e-11	Respiratory Traits	Forced vital capacity, best measure	Neale B	UKBB	European	2017	A	C	-0.01797	0.00217	1.207e-16	-	255492	IVNT	Neale-B_UKBB_EUR_2017
RVEDV	RSRC1	16	3:158341218:T:C	3:158461448:C:A	rs12496767	Multi-trait	RSRC1	3	158461448	3:158179237	3:158461448	0.465519	0.0394972	0.00580293	1.00051e-11	Body Size	Height	Neale B	UKBB	European	2017	A	C	-0.01088	0.001731	3.228e-10	-	336474	IVNT	Neale-B_UKBB_EUR_2017
RVEDV	RSRC1	16	3:158341218:T:C	3:158461448:C:A	rs12496767	Multi-trait	RSRC1	3	158461448	3:158179237	3:158461448	0.465519	0.0394972	0.00580293	1.00051e-11	Body Size	Sitting height	Neale B	UKBB	European	2017	A	C	-0.01164	0.001883	6.405e-10	-	336172	IVNT	Neale-B_UKBB_EUR_2017
RVEDV	RSRC1	16	3:158341218:T:C	3:158415481:A:G	rs12629125	Multi-trait	RSRC1	3	158415481	3:158133270	3:158415481	0.498869	0.0411644	0.00576115	8.98779e-13	Body Size	Height	GIANT	25282103	European	2014	A	G	0.017	0.0029	5.2e-09	+	253169	Z-score	GIANT_Height_EUR_2014
RVEDV	RSRC1	16	3:158341218:T:C	3:158415481:A:G	rs12629125	Multi-trait	RSRC1	3	158415481	3:158133270	3:158415481	0.498869	0.0411644	0.00576115	8.98779e-13	Respiratory Traits	Forced expiratory volume in 1-second	Neale B	UKBB	European	2017	A	G	0.01154	0.002078	2.803e-08	+	307638	IVNT	Neale-B_UKBB_EUR_2017
RVEDV	RSRC1	16	3:158341218:T:C	3:158415481:A:G	rs12629125	Multi-trait	RSRC1	3	158415481	3:158133270	3:158415481	0.498869	0.0411644	0.00576115	8.98779e-13	Respiratory Traits	Forced expiratory volume in 1-second, best measure	Neale B	UKBB	European	2017	A	G	0.01278	0.002283	2.176e-08	+	255492	IVNT	Neale-B_UKBB_EUR_2017
RVEDV	RSRC1	16	3:158341218:T:C	3:158415481:A:G	rs12629125	Multi-trait	RSRC1	3	158415481	3:158133270	3:158415481	0.498869	0.0411644	0.00576115	8.98779e-13	Respiratory Traits	Forced vital capacity	Neale B	UKBB	European	2017	A	G	0.01483	0.00197	5.314e-14	+	307638	IVNT	Neale-B_UKBB_EUR_2017
RVEDV	RSRC1	16	3:158341218:T:C	3:158415481:A:G	rs12629125	Multi-trait	RSRC1	3	158415481	3:158133270	3:158415481	0.498869	0.0411644	0.00576115	8.98779e-13	Respiratory Traits	Forced vital capacity, best measure	Neale B	UKBB	European	2017	A	G	0.0158	0.002161	2.691e-13	+	255492	IVNT	Neale-B_UKBB_EUR_2017
RVEDV	RSRC1	16	3:158341218:T:C	3:158415481:A:G	rs12629125	Multi-trait	RSRC1	3	158415481	3:158133270	3:158415481	0.498869	0.0411644	0.00576115	8.98779e-13	Body Size	Height	Neale B	UKBB	European	2017	A	G	0.01257	0.001725	3.102e-13	+	336474	IVNT	Neale-B_UKBB_EUR_2017
RVEDV	RSRC1	16	3:158341218:T:C	3:158415481:A:G	rs12629125	Multi-trait	RSRC1	3	158415481	3:158133270	3:158415481	0.498869	0.0411644	0.00576115	8.98779e-13	Body Size	Sitting height	Neale B	UKBB	European	2017	A	G	0.01274	0.001876	1.122e-11	+	336172	IVNT	Neale-B_UKBB_EUR_2017
RVEDV	RSRC1	16	3:158341218:T:C	3:158391143:A:G	rs12629587	Multi-trait	RSRC1	3	158391143	3:158108932	3:158391143	0.499064	0.0418492	0.00579266	5.02871e-13	Body Size	Height	GIANT	25282103	European	2014	A	G	0.017	0.0029	3.3e-09	+	253179	Z-score	GIANT_Height_EUR_2014
RVEDV	RSRC1	16	3:158341218:T:C	3:158391143:A:G	rs12629587	Multi-trait	RSRC1	3	158391143	3:158108932	3:158391143	0.499064	0.0418492	0.00579266	5.02871e-13	Respiratory Traits	Forced expiratory volume in 1-second	Neale B	UKBB	European	2017	A	G	0.01139	0.002078	4.223e-08	+	307638	IVNT	Neale-B_UKBB_EUR_2017
RVEDV	RSRC1	16	3:158341218:T:C	3:158391143:A:G	rs12629587	Multi-trait	RSRC1	3	158391143	3:158108932	3:158391143	0.499064	0.0418492	0.00579266	5.02871e-13	Respiratory Traits	Forced expiratory volume in 1-second, best measure	Neale B	UKBB	European	2017	A	G	0.01263	0.002283	3.191e-08	+	255492	IVNT	Neale-B_UKBB_EUR_2017
RVEDV	RSRC1	16	3:158341218:T:C	3:158391143:A:G	rs12629587	Multi-trait	RSRC1	3	158391143	3:158108932	3:158391143	0.499064	0.0418492	0.00579266	5.02871e-13	Respiratory Traits	Forced vital capacity	Neale B	UKBB	European	2017	A	G	0.01472	0.001971	7.909e-14	+	307638	IVNT	Neale-B_UKBB_EUR_2017
RVEDV	RSRC1	16	3:158341218:T:C	3:158391143:A:G	rs12629587	Multi-trait	RSRC1	3	158391143	3:158108932	3:158391143	0.499064	0.0418492	0.00579266	5.02871e-13	Respiratory Traits	Forced vital capacity, best measure	Neale B	UKBB	European	2017	A	G	0.01572	0.002162	3.486e-13	+	255492	IVNT	Neale-B_UKBB_EUR_2017
RVEDV	RSRC1	16	3:158341218:T:C	3:158391143:A:G	rs12629587	Multi-trait	RSRC1	3	158391143	3:158108932	3:158391143	0.499064	0.0418492	0.00579266	5.02871e-13	Body Size	Height	Neale B	UKBB	European	2017	A	G	0.01262	0.001725	2.517e-13	+	336474	IVNT	Neale-B_UKBB_EUR_2017
RVEDV	RSRC1	16	3:158341218:T:C	3:158391143:A:G	rs12629587	Multi-trait	RSRC1	3	158391143	3:158108932	3:158391143	0.499064	0.0418492	0.00579266	5.02871e-13	Body Size	Sitting height	Neale B	UKBB	European	2017	A	G	0.01286	0.001876	7.226e-12	+	336172	IVNT	Neale-B_UKBB_EUR_2017
RVEDV	RSRC1	16	3:158341218:T:C	3:158407155:A:G	rs12633594	Multi-trait	RSRC1	3	158407155	3:158124944	3:158407155	0.498943	0.0416867	0.00579142	6.11026e-13	Body Size	Height	GIANT	25282103	European	2014	A	G	0.017	0.0029	4.5e-09	+	253171	Z-score	GIANT_Height_EUR_2014
RVEDV	RSRC1	16	3:158341218:T:C	3:158407155:A:G	rs12633594	Multi-trait	RSRC1	3	158407155	3:158124944	3:158407155	0.498943	0.0416867	0.00579142	6.11026e-13	Respiratory Traits	Forced expiratory volume in 1-second	Neale B	UKBB	European	2017	A	G	0.01154	0.002078	2.831e-08	+	307638	IVNT	Neale-B_UKBB_EUR_2017
RVEDV	RSRC1	16	3:158341218:T:C	3:158407155:A:G	rs12633594	Multi-trait	RSRC1	3	158407155	3:158124944	3:158407155	0.498943	0.0416867	0.00579142	6.11026e-13	Respiratory Traits	Forced expiratory volume in 1-second, best measure	Neale B	UKBB	European	2017	A	G	0.01277	0.002283	2.193e-08	+	255492	IVNT	Neale-B_UKBB_EUR_2017
RVEDV	RSRC1	16	3:158341218:T:C	3:158407155:A:G	rs12633594	Multi-trait	RSRC1	3	158407155	3:158124944	3:158407155	0.498943	0.0416867	0.00579142	6.11026e-13	Respiratory Traits	Forced vital capacity	Neale B	UKBB	European	2017	A	G	0.01482	0.00197	5.423e-14	+	307638	IVNT	Neale-B_UKBB_EUR_2017
RVEDV	RSRC1	16	3:158341218:T:C	3:158407155:A:G	rs12633594	Multi-trait	RSRC1	3	158407155	3:158124944	3:158407155	0.498943	0.0416867	0.00579142	6.11026e-13	Respiratory Traits	Forced vital capacity, best measure	Neale B	UKBB	European	2017	A	G	0.0158	0.002161	2.715e-13	+	255492	IVNT	Neale-B_UKBB_EUR_2017
RVEDV	RSRC1	16	3:158341218:T:C	3:158407155:A:G	rs12633594	Multi-trait	RSRC1	3	158407155	3:158124944	3:158407155	0.498943	0.0416867	0.00579142	6.11026e-13	Body Size	Height	Neale B	UKBB	European	2017	A	G	0.01257	0.001725	3.174e-13	+	336474	IVNT	Neale-B_UKBB_EUR_2017
RVEDV	RSRC1	16	3:158341218:T:C	3:158407155:A:G	rs12633594	Multi-trait	RSRC1	3	158407155	3:158124944	3:158407155	0.498943	0.0416867	0.00579142	6.11026e-13	Body Size	Sitting height	Neale B	UKBB	European	2017	A	G	0.01272	0.001876	1.189e-11	+	336172	IVNT	Neale-B_UKBB_EUR_2017
RVEDV	RSRC1	16	3:158341218:T:C	3:158530833:G:A	rs12637678	Multi-trait	RSRC1	3	158530833	3:158248622	3:158530833	0.47616	0.0415843	0.00579767	7.35888e-13	Respiratory Traits	Forced expiratory volume in 1-second	Neale B	UKBB	European	2017	A	G	-0.01355	0.002083	7.666e-11	-	307638	IVNT	Neale-B_UKBB_EUR_2017
RVEDV	RSRC1	16	3:158341218:T:C	3:158530833:G:A	rs12637678	Multi-trait	RSRC1	3	158530833	3:158248622	3:158530833	0.47616	0.0415843	0.00579767	7.35888e-13	Respiratory Traits	Forced expiratory volume in 1-second, best measure	Neale B	UKBB	European	2017	A	G	-0.0141	0.002288	7.161e-10	-	255492	IVNT	Neale-B_UKBB_EUR_2017
RVEDV	RSRC1	16	3:158341218:T:C	3:158530833:G:A	rs12637678	Multi-trait	RSRC1	3	158530833	3:158248622	3:158530833	0.47616	0.0415843	0.00579767	7.35888e-13	Respiratory Traits	Forced vital capacity	Neale B	UKBB	European	2017	A	G	-0.01728	0.001974	2.066e-18	-	307638	IVNT	Neale-B_UKBB_EUR_2017
RVEDV	RSRC1	16	3:158341218:T:C	3:158530833:G:A	rs12637678	Multi-trait	RSRC1	3	158530833	3:158248622	3:158530833	0.47616	0.0415843	0.00579767	7.35888e-13	Respiratory Traits	Forced vital capacity, best measure	Neale B	UKBB	European	2017	A	G	-0.01791	0.002167	1.414e-16	-	255492	IVNT	Neale-B_UKBB_EUR_2017
RVEDV	RSRC1	16	3:158341218:T:C	3:158530833:G:A	rs12637678	Multi-trait	RSRC1	3	158530833	3:158248622	3:158530833	0.47616	0.0415843	0.00579767	7.35888e-13	Body Size	Height	Neale B	UKBB	European	2017	A	G	-0.01015	0.001728	4.197e-09	-	336474	IVNT	Neale-B_UKBB_EUR_2017
RVEDV	RSRC1	16	3:158341218:T:C	3:158530833:G:A	rs12637678	Multi-trait	RSRC1	3	158530833	3:158248622	3:158530833	0.47616	0.0415843	0.00579767	7.35888e-13	Body Size	Sitting height	Neale B	UKBB	European	2017	A	G	-0.01126	0.00188	2.11e-09	-	336172	IVNT	Neale-B_UKBB_EUR_2017
RVEDV	RSRC1	16	3:158341218:T:C	3:158413062:A:G	rs12638169	Multi-trait	RSRC1	3	158413062	3:158130851	3:158413062	0.498904	0.0417322	0.00579122	5.75661e-13	Respiratory Traits	Forced expiratory volume in 1-second	Neale B	UKBB	European	2017	A	G	0.01153	0.002078	2.914e-08	+	307638	IVNT	Neale-B_UKBB_EUR_2017
RVEDV	RSRC1	16	3:158341218:T:C	3:158413062:A:G	rs12638169	Multi-trait	RSRC1	3	158413062	3:158130851	3:158413062	0.498904	0.0417322	0.00579122	5.75661e-13	Respiratory Traits	Forced expiratory volume in 1-second, best measure	Neale B	UKBB	European	2017	A	G	0.01276	0.002283	2.251e-08	+	255492	IVNT	Neale-B_UKBB_EUR_2017
RVEDV	RSRC1	16	3:158341218:T:C	3:158413062:A:G	rs12638169	Multi-trait	RSRC1	3	158413062	3:158130851	3:158413062	0.498904	0.0417322	0.00579122	5.75661e-13	Respiratory Traits	Forced vital capacity	Neale B	UKBB	European	2017	A	G	0.01481	0.00197	5.586e-14	+	307638	IVNT	Neale-B_UKBB_EUR_2017
RVEDV	RSRC1	16	3:158341218:T:C	3:158413062:A:G	rs12638169	Multi-trait	RSRC1	3	158413062	3:158130851	3:158413062	0.498904	0.0417322	0.00579122	5.75661e-13	Respiratory Traits	Forced vital capacity, best measure	Neale B	UKBB	European	2017	A	G	0.01579	0.002161	2.784e-13	+	255492	IVNT	Neale-B_UKBB_EUR_2017
RVEDV	RSRC1	16	3:158341218:T:C	3:158413062:A:G	rs12638169	Multi-trait	RSRC1	3	158413062	3:158130851	3:158413062	0.498904	0.0417322	0.00579122	5.75661e-13	Body Size	Height	Neale B	UKBB	European	2017	A	G	0.01256	0.001724	3.222e-13	+	336474	IVNT	Neale-B_UKBB_EUR_2017
RVEDV	RSRC1	16	3:158341218:T:C	3:158413062:A:G	rs12638169	Multi-trait	RSRC1	3	158413062	3:158130851	3:158413062	0.498904	0.0417322	0.00579122	5.75661e-13	Body Size	Sitting height	Neale B	UKBB	European	2017	A	G	0.01272	0.001876	1.195e-11	+	336172	IVNT	Neale-B_UKBB_EUR_2017
RVEDV	RSRC1	16	3:158341218:T:C	3:158502045:G:T	rs12638438	Multi-trait	RSRC1	3	158502045	3:158219834	3:158502045	0.475758	0.0412399	0.00579793	1.13658e-12	Respiratory Traits	Forced expiratory volume in 1-second	Neale B	UKBB	European	2017	G	T	0.01365	0.002081	5.537e-11	+	307638	IVNT	Neale-B_UKBB_EUR_2017
RVEDV	RSRC1	16	3:158341218:T:C	3:158502045:G:T	rs12638438	Multi-trait	RSRC1	3	158502045	3:158219834	3:158502045	0.475758	0.0412399	0.00579793	1.13658e-12	Respiratory Traits	Forced expiratory volume in 1-second, best measure	Neale B	UKBB	European	2017	G	T	0.01422	0.002287	5.04e-10	+	255492	IVNT	Neale-B_UKBB_EUR_2017
RVEDV	RSRC1	16	3:158341218:T:C	3:158502045:G:T	rs12638438	Multi-trait	RSRC1	3	158502045	3:158219834	3:158502045	0.475758	0.0412399	0.00579793	1.13658e-12	Respiratory Traits	Forced vital capacity	Neale B	UKBB	European	2017	G	T	0.01733	0.001973	1.627e-18	+	307638	IVNT	Neale-B_UKBB_EUR_2017
RVEDV	RSRC1	16	3:158341218:T:C	3:158502045:G:T	rs12638438	Multi-trait	RSRC1	3	158502045	3:158219834	3:158502045	0.475758	0.0412399	0.00579793	1.13658e-12	Respiratory Traits	Forced vital capacity, best measure	Neale B	UKBB	European	2017	G	T	0.01797	0.002165	1.063e-16	+	255492	IVNT	Neale-B_UKBB_EUR_2017
RVEDV	RSRC1	16	3:158341218:T:C	3:158502045:G:T	rs12638438	Multi-trait	RSRC1	3	158502045	3:158219834	3:158502045	0.475758	0.0412399	0.00579793	1.13658e-12	Body Size	Height	Neale B	UKBB	European	2017	G	T	0.01017	0.001727	3.833e-09	+	336474	IVNT	Neale-B_UKBB_EUR_2017
RVEDV	RSRC1	16	3:158341218:T:C	3:158502045:G:T	rs12638438	Multi-trait	RSRC1	3	158502045	3:158219834	3:158502045	0.475758	0.0412399	0.00579793	1.13658e-12	Body Size	Sitting height	Neale B	UKBB	European	2017	G	T	0.01131	0.001879	1.729e-09	+	336172	IVNT	Neale-B_UKBB_EUR_2017
RVEDV	RSRC1	16	3:158341218:T:C	3:158490771:T:C	rs1369562	Multi-trait	RSRC1	3	158490771	3:158208560	3:158490771	0.480263	0.0409073	0.00575833	1.21177e-12	Respiratory Traits	Forced expiratory volume in 1-second	Neale B	UKBB	European	2017	T	C	0.01389	0.002081	2.493e-11	+	307638	IVNT	Neale-B_UKBB_EUR_2017
RVEDV	RSRC1	16	3:158341218:T:C	3:158490771:T:C	rs1369562	Multi-trait	RSRC1	3	158490771	3:158208560	3:158490771	0.480263	0.0409073	0.00575833	1.21177e-12	Respiratory Traits	Forced expiratory volume in 1-second, best measure	Neale B	UKBB	European	2017	T	C	0.0146	0.002286	1.712e-10	+	255492	IVNT	Neale-B_UKBB_EUR_2017
RVEDV	RSRC1	16	3:158341218:T:C	3:158490771:T:C	rs1369562	Multi-trait	RSRC1	3	158490771	3:158208560	3:158490771	0.480263	0.0409073	0.00575833	1.21177e-12	Respiratory Traits	Forced vital capacity	Neale B	UKBB	European	2017	T	C	0.01735	0.001973	1.455e-18	+	307638	IVNT	Neale-B_UKBB_EUR_2017
RVEDV	RSRC1	16	3:158341218:T:C	3:158490771:T:C	rs1369562	Multi-trait	RSRC1	3	158490771	3:158208560	3:158490771	0.480263	0.0409073	0.00575833	1.21177e-12	Respiratory Traits	Forced vital capacity, best measure	Neale B	UKBB	European	2017	T	C	0.0181	0.002164	6.098e-17	+	255492	IVNT	Neale-B_UKBB_EUR_2017
RVEDV	RSRC1	16	3:158341218:T:C	3:158490771:T:C	rs1369562	Multi-trait	RSRC1	3	158490771	3:158208560	3:158490771	0.480263	0.0409073	0.00575833	1.21177e-12	Body Size	Height	Neale B	UKBB	European	2017	T	C	0.01024	0.001726	2.967e-09	+	336474	IVNT	Neale-B_UKBB_EUR_2017
RVEDV	RSRC1	16	3:158341218:T:C	3:158490771:T:C	rs1369562	Multi-trait	RSRC1	3	158490771	3:158208560	3:158490771	0.480263	0.0409073	0.00575833	1.21177e-12	Body Size	Sitting height	Neale B	UKBB	European	2017	T	C	0.01167	0.001878	5.248e-10	+	336172	IVNT	Neale-B_UKBB_EUR_2017
RVEDV	RSRC1	16	3:158341218:T:C	3:158524109:T:C	rs1595028	Multi-trait	RSRC1	3	158524109	3:158241898	3:158524109	0.475687	0.0410285	0.0057654	1.10842e-12	Respiratory Traits	Forced expiratory volume in 1-second	Neale B	UKBB	European	2017	T	C	0.01359	0.002081	6.647e-11	+	307638	IVNT	Neale-B_UKBB_EUR_2017
RVEDV	RSRC1	16	3:158341218:T:C	3:158524109:T:C	rs1595028	Multi-trait	RSRC1	3	158524109	3:158241898	3:158524109	0.475687	0.0410285	0.0057654	1.10842e-12	Respiratory Traits	Forced expiratory volume in 1-second, best measure	Neale B	UKBB	European	2017	T	C	0.01413	0.002287	6.443e-10	+	255492	IVNT	Neale-B_UKBB_EUR_2017
RVEDV	RSRC1	16	3:158341218:T:C	3:158524109:T:C	rs1595028	Multi-trait	RSRC1	3	158524109	3:158241898	3:158524109	0.475687	0.0410285	0.0057654	1.10842e-12	Respiratory Traits	Forced vital capacity	Neale B	UKBB	European	2017	T	C	0.01728	0.001973	1.976e-18	+	307638	IVNT	Neale-B_UKBB_EUR_2017
RVEDV	RSRC1	16	3:158341218:T:C	3:158524109:T:C	rs1595028	Multi-trait	RSRC1	3	158524109	3:158241898	3:158524109	0.475687	0.0410285	0.0057654	1.10842e-12	Respiratory Traits	Forced vital capacity, best measure	Neale B	UKBB	European	2017	T	C	0.0179	0.002165	1.394e-16	+	255492	IVNT	Neale-B_UKBB_EUR_2017
RVEDV	RSRC1	16	3:158341218:T:C	3:158524109:T:C	rs1595028	Multi-trait	RSRC1	3	158524109	3:158241898	3:158524109	0.475687	0.0410285	0.0057654	1.10842e-12	Body Size	Height	Neale B	UKBB	European	2017	T	C	0.01015	0.001727	4.18e-09	+	336474	IVNT	Neale-B_UKBB_EUR_2017
RVEDV	RSRC1	16	3:158341218:T:C	3:158524109:T:C	rs1595028	Multi-trait	RSRC1	3	158524109	3:158241898	3:158524109	0.475687	0.0410285	0.0057654	1.10842e-12	Body Size	Sitting height	Neale B	UKBB	European	2017	T	C	0.01127	0.001878	1.968e-09	+	336172	IVNT	Neale-B_UKBB_EUR_2017
RVEDV	RSRC1	16	3:158341218:T:C	3:158523978:A:C	rs1595029	Multi-trait	RSRC1	3	158523978	3:158241767	3:158523978	0.475687	0.0410278	0.0057654	1.10941e-12	Respiratory Traits	Lung function FVC	Wain LV	28166213	European	2017	C	A	0.038	0.006631	1e-08	+	-	unit decrease	NHGRI-EBI_GWAS_Catalog
RVEDV	RSRC1	16	3:158341218:T:C	3:158523978:A:C	rs1595029	Multi-trait	RSRC1	3	158523978	3:158241767	3:158523978	0.475687	0.0410278	0.0057654	1.10941e-12	Respiratory Traits	Forced expiratory volume in 1-second	Neale B	UKBB	European	2017	C	A	-0.01359	0.002081	6.648e-11	-	307638	IVNT	Neale-B_UKBB_EUR_2017
RVEDV	RSRC1	16	3:158341218:T:C	3:158523978:A:C	rs1595029	Multi-trait	RSRC1	3	158523978	3:158241767	3:158523978	0.475687	0.0410278	0.0057654	1.10941e-12	Respiratory Traits	Forced expiratory volume in 1-second, best measure	Neale B	UKBB	European	2017	C	A	-0.01413	0.002287	6.459e-10	-	255492	IVNT	Neale-B_UKBB_EUR_2017
RVEDV	RSRC1	16	3:158341218:T:C	3:158523978:A:C	rs1595029	Multi-trait	RSRC1	3	158523978	3:158241767	3:158523978	0.475687	0.0410278	0.0057654	1.10941e-12	Respiratory Traits	Forced vital capacity	Neale B	UKBB	European	2017	C	A	-0.01729	0.001973	1.957e-18	-	307638	IVNT	Neale-B_UKBB_EUR_2017
RVEDV	RSRC1	16	3:158341218:T:C	3:158523978:A:C	rs1595029	Multi-trait	RSRC1	3	158523978	3:158241767	3:158523978	0.475687	0.0410278	0.0057654	1.10941e-12	Respiratory Traits	Forced vital capacity, best measure	Neale B	UKBB	European	2017	C	A	-0.0179	0.002165	1.381e-16	-	255492	IVNT	Neale-B_UKBB_EUR_2017
RVEDV	RSRC1	16	3:158341218:T:C	3:158523978:A:C	rs1595029	Multi-trait	RSRC1	3	158523978	3:158241767	3:158523978	0.475687	0.0410278	0.0057654	1.10941e-12	Body Size	Height	Neale B	UKBB	European	2017	C	A	-0.01015	0.001727	4.124e-09	-	336474	IVNT	Neale-B_UKBB_EUR_2017
RVEDV	RSRC1	16	3:158341218:T:C	3:158523978:A:C	rs1595029	Multi-trait	RSRC1	3	158523978	3:158241767	3:158523978	0.475687	0.0410278	0.0057654	1.10941e-12	Body Size	Sitting height	Neale B	UKBB	European	2017	C	A	-0.01127	0.001878	1.952e-09	-	336172	IVNT	Neale-B_UKBB_EUR_2017
RVEDV	RSRC1	16	3:158341218:T:C	3:158475878:G:A	rs1595030	Multi-trait	RSRC1	3	158475878	3:158193667	3:158475878	0.480216	0.0407325	0.00575984	1.52938e-12	Respiratory Traits	Forced expiratory volume in 1-second	Neale B	UKBB	European	2017	A	G	-0.01384	0.00208	2.888e-11	-	307638	IVNT	Neale-B_UKBB_EUR_2017
RVEDV	RSRC1	16	3:158341218:T:C	3:158475878:G:A	rs1595030	Multi-trait	RSRC1	3	158475878	3:158193667	3:158475878	0.480216	0.0407325	0.00575984	1.52938e-12	Respiratory Traits	Forced expiratory volume in 1-second, best measure	Neale B	UKBB	European	2017	A	G	-0.01453	0.002285	2.012e-10	-	255492	IVNT	Neale-B_UKBB_EUR_2017
RVEDV	RSRC1	16	3:158341218:T:C	3:158475878:G:A	rs1595030	Multi-trait	RSRC1	3	158475878	3:158193667	3:158475878	0.480216	0.0407325	0.00575984	1.52938e-12	Respiratory Traits	Forced vital capacity	Neale B	UKBB	European	2017	A	G	-0.01731	0.001972	1.655e-18	-	307638	IVNT	Neale-B_UKBB_EUR_2017
RVEDV	RSRC1	16	3:158341218:T:C	3:158475878:G:A	rs1595030	Multi-trait	RSRC1	3	158475878	3:158193667	3:158475878	0.480216	0.0407325	0.00575984	1.52938e-12	Respiratory Traits	Forced vital capacity, best measure	Neale B	UKBB	European	2017	A	G	-0.01805	0.002164	7.157e-17	-	255492	IVNT	Neale-B_UKBB_EUR_2017
RVEDV	RSRC1	16	3:158341218:T:C	3:158475878:G:A	rs1595030	Multi-trait	RSRC1	3	158475878	3:158193667	3:158475878	0.480216	0.0407325	0.00575984	1.52938e-12	Body Size	Height	Neale B	UKBB	European	2017	A	G	-0.0102	0.001726	3.38e-09	-	336474	IVNT	Neale-B_UKBB_EUR_2017
RVEDV	RSRC1	16	3:158341218:T:C	3:158475878:G:A	rs1595030	Multi-trait	RSRC1	3	158475878	3:158193667	3:158475878	0.480216	0.0407325	0.00575984	1.52938e-12	Body Size	Sitting height	Neale B	UKBB	European	2017	A	G	-0.01163	0.001877	5.831e-10	-	336172	IVNT	Neale-B_UKBB_EUR_2017
RVEDV	RSRC1	16	3:158341218:T:C	3:158493502:C:T	rs1978779	Multi-trait	RSRC1	3	158493502	3:158211291	3:158493502	0.480255	0.0417195	0.00579142	5.86078e-13	Respiratory Traits	Forced expiratory volume in 1-second	Neale B	UKBB	European	2017	T	C	-0.01389	0.002081	2.466e-11	-	307638	IVNT	Neale-B_UKBB_EUR_2017
RVEDV	RSRC1	16	3:158341218:T:C	3:158493502:C:T	rs1978779	Multi-trait	RSRC1	3	158493502	3:158211291	3:158493502	0.480255	0.0417195	0.00579142	5.86078e-13	Respiratory Traits	Forced expiratory volume in 1-second, best measure	Neale B	UKBB	European	2017	T	C	-0.01462	0.002287	1.629e-10	-	255492	IVNT	Neale-B_UKBB_EUR_2017
RVEDV	RSRC1	16	3:158341218:T:C	3:158493502:C:T	rs1978779	Multi-trait	RSRC1	3	158493502	3:158211291	3:158493502	0.480255	0.0417195	0.00579142	5.86078e-13	Respiratory Traits	Forced vital capacity	Neale B	UKBB	European	2017	T	C	-0.01735	0.001973	1.483e-18	-	307638	IVNT	Neale-B_UKBB_EUR_2017
RVEDV	RSRC1	16	3:158341218:T:C	3:158493502:C:T	rs1978779	Multi-trait	RSRC1	3	158493502	3:158211291	3:158493502	0.480255	0.0417195	0.00579142	5.86078e-13	Respiratory Traits	Forced vital capacity, best measure	Neale B	UKBB	European	2017	T	C	-0.01811	0.002165	6.059e-17	-	255492	IVNT	Neale-B_UKBB_EUR_2017
RVEDV	RSRC1	16	3:158341218:T:C	3:158493502:C:T	rs1978779	Multi-trait	RSRC1	3	158493502	3:158211291	3:158493502	0.480255	0.0417195	0.00579142	5.86078e-13	Body Size	Height	Neale B	UKBB	European	2017	T	C	-0.01024	0.001727	3.043e-09	-	336474	IVNT	Neale-B_UKBB_EUR_2017
RVEDV	RSRC1	16	3:158341218:T:C	3:158493502:C:T	rs1978779	Multi-trait	RSRC1	3	158493502	3:158211291	3:158493502	0.480255	0.0417195	0.00579142	5.86078e-13	Body Size	Sitting height	Neale B	UKBB	European	2017	T	C	-0.01167	0.001879	5.241e-10	-	336172	IVNT	Neale-B_UKBB_EUR_2017
RVEDV	RSRC1	16	3:158341218:T:C	3:158344238:G:A	rs2176893	Multi-trait	RSRC1	3	158344238	3:158062027	3:158344238	0.499986	0.0413146	0.00576644	7.79821e-13	Respiratory Traits	Forced expiratory volume in 1-second	Neale B	UKBB	European	2017	A	G	-0.01138	0.002078	4.407e-08	-	307638	IVNT	Neale-B_UKBB_EUR_2017
RVEDV	RSRC1	16	3:158341218:T:C	3:158344238:G:A	rs2176893	Multi-trait	RSRC1	3	158344238	3:158062027	3:158344238	0.499986	0.0413146	0.00576644	7.79821e-13	Respiratory Traits	Forced expiratory volume in 1-second, best measure	Neale B	UKBB	European	2017	A	G	-0.01262	0.002283	3.246e-08	-	255492	IVNT	Neale-B_UKBB_EUR_2017
RVEDV	RSRC1	16	3:158341218:T:C	3:158344238:G:A	rs2176893	Multi-trait	RSRC1	3	158344238	3:158062027	3:158344238	0.499986	0.0413146	0.00576644	7.79821e-13	Respiratory Traits	Forced vital capacity	Neale B	UKBB	European	2017	A	G	-0.01464	0.00197	1.1e-13	-	307638	IVNT	Neale-B_UKBB_EUR_2017
RVEDV	RSRC1	16	3:158341218:T:C	3:158344238:G:A	rs2176893	Multi-trait	RSRC1	3	158344238	3:158062027	3:158344238	0.499986	0.0413146	0.00576644	7.79821e-13	Respiratory Traits	Forced vital capacity, best measure	Neale B	UKBB	European	2017	A	G	-0.01567	0.002161	4.227e-13	-	255492	IVNT	Neale-B_UKBB_EUR_2017
RVEDV	RSRC1	16	3:158341218:T:C	3:158344238:G:A	rs2176893	Multi-trait	RSRC1	3	158344238	3:158062027	3:158344238	0.499986	0.0413146	0.00576644	7.79821e-13	Body Size	Height	Neale B	UKBB	European	2017	A	G	-0.01252	0.001725	3.902e-13	-	336474	IVNT	Neale-B_UKBB_EUR_2017
RVEDV	RSRC1	16	3:158341218:T:C	3:158344238:G:A	rs2176893	Multi-trait	RSRC1	3	158344238	3:158062027	3:158344238	0.499986	0.0413146	0.00576644	7.79821e-13	Body Size	Sitting height	Neale B	UKBB	European	2017	A	G	-0.01275	0.001876	1.091e-11	-	336172	IVNT	Neale-B_UKBB_EUR_2017
RVEDV	RSRC1	16	3:158341218:T:C	3:158350743:G:A	rs2222326	Multi-trait	RSRC1	3	158350743	3:158068532	3:158350743	0.4998	0.041904	0.00579653	4.86009e-13	Body Size	Height	GIANT	25282103	European	2014	A	G	-0.018	0.0029	2.5e-09	-	253213	Z-score	GIANT_Height_EUR_2014
RVEDV	RSRC1	16	3:158341218:T:C	3:158350743:G:A	rs2222326	Multi-trait	RSRC1	3	158350743	3:158068532	3:158350743	0.4998	0.041904	0.00579653	4.86009e-13	Respiratory Traits	Forced expiratory volume in 1-second	Neale B	UKBB	European	2017	A	G	-0.0114	0.002078	4.113e-08	-	307638	IVNT	Neale-B_UKBB_EUR_2017
RVEDV	RSRC1	16	3:158341218:T:C	3:158350743:G:A	rs2222326	Multi-trait	RSRC1	3	158350743	3:158068532	3:158350743	0.4998	0.041904	0.00579653	4.86009e-13	Respiratory Traits	Forced expiratory volume in 1-second, best measure	Neale B	UKBB	European	2017	A	G	-0.01264	0.002283	3.044e-08	-	255492	IVNT	Neale-B_UKBB_EUR_2017
RVEDV	RSRC1	16	3:158341218:T:C	3:158350743:G:A	rs2222326	Multi-trait	RSRC1	3	158350743	3:158068532	3:158350743	0.4998	0.041904	0.00579653	4.86009e-13	Respiratory Traits	Forced vital capacity	Neale B	UKBB	European	2017	A	G	-0.01467	0.00197	9.692e-14	-	307638	IVNT	Neale-B_UKBB_EUR_2017
RVEDV	RSRC1	16	3:158341218:T:C	3:158350743:G:A	rs2222326	Multi-trait	RSRC1	3	158350743	3:158068532	3:158350743	0.4998	0.041904	0.00579653	4.86009e-13	Respiratory Traits	Forced vital capacity, best measure	Neale B	UKBB	European	2017	A	G	-0.0157	0.002162	3.788e-13	-	255492	IVNT	Neale-B_UKBB_EUR_2017
RVEDV	RSRC1	16	3:158341218:T:C	3:158350743:G:A	rs2222326	Multi-trait	RSRC1	3	158350743	3:158068532	3:158350743	0.4998	0.041904	0.00579653	4.86009e-13	Body Size	Height	Neale B	UKBB	European	2017	A	G	-0.01254	0.001725	3.568e-13	-	336474	IVNT	Neale-B_UKBB_EUR_2017
RVEDV	RSRC1	16	3:158341218:T:C	3:158350743:G:A	rs2222326	Multi-trait	RSRC1	3	158350743	3:158068532	3:158350743	0.4998	0.041904	0.00579653	4.86009e-13	Body Size	Sitting height	Neale B	UKBB	European	2017	A	G	-0.01278	0.001876	9.617e-12	-	336172	IVNT	Neale-B_UKBB_EUR_2017
RVEDV	RSRC1	16	3:158341218:T:C	3:158408157:A:G	rs2362968	Multi-trait	RSRC1	3	158408157	3:158125946	3:158408157	0.498943	0.0417175	0.00579114	5.86126e-13	Respiratory Traits	Forced expiratory volume in 1-second	Neale B	UKBB	European	2017	A	G	0.01154	0.002078	2.831e-08	+	307638	IVNT	Neale-B_UKBB_EUR_2017
RVEDV	RSRC1	16	3:158341218:T:C	3:158408157:A:G	rs2362968	Multi-trait	RSRC1	3	158408157	3:158125946	3:158408157	0.498943	0.0417175	0.00579114	5.86126e-13	Respiratory Traits	Forced expiratory volume in 1-second, best measure	Neale B	UKBB	European	2017	A	G	0.01277	0.002283	2.193e-08	+	255492	IVNT	Neale-B_UKBB_EUR_2017
RVEDV	RSRC1	16	3:158341218:T:C	3:158408157:A:G	rs2362968	Multi-trait	RSRC1	3	158408157	3:158125946	3:158408157	0.498943	0.0417175	0.00579114	5.86126e-13	Respiratory Traits	Forced vital capacity	Neale B	UKBB	European	2017	A	G	0.01482	0.00197	5.423e-14	+	307638	IVNT	Neale-B_UKBB_EUR_2017
RVEDV	RSRC1	16	3:158341218:T:C	3:158408157:A:G	rs2362968	Multi-trait	RSRC1	3	158408157	3:158125946	3:158408157	0.498943	0.0417175	0.00579114	5.86126e-13	Respiratory Traits	Forced vital capacity, best measure	Neale B	UKBB	European	2017	A	G	0.0158	0.002161	2.716e-13	+	255492	IVNT	Neale-B_UKBB_EUR_2017
RVEDV	RSRC1	16	3:158341218:T:C	3:158408157:A:G	rs2362968	Multi-trait	RSRC1	3	158408157	3:158125946	3:158408157	0.498943	0.0417175	0.00579114	5.86126e-13	Body Size	Height	Neale B	UKBB	European	2017	A	G	0.01257	0.001725	3.174e-13	+	336474	IVNT	Neale-B_UKBB_EUR_2017
RVEDV	RSRC1	16	3:158341218:T:C	3:158408157:A:G	rs2362968	Multi-trait	RSRC1	3	158408157	3:158125946	3:158408157	0.498943	0.0417175	0.00579114	5.86126e-13	Body Size	Sitting height	Neale B	UKBB	European	2017	A	G	0.01272	0.001876	1.188e-11	+	336172	IVNT	Neale-B_UKBB_EUR_2017
RVEDV	RSRC1	16	3:158341218:T:C	3:158412854:G:T	rs2362970	Multi-trait	RSRC1	3	158412854	3:158130643	3:158412854	0.498908	0.0411844	0.00576088	8.7423e-13	Respiratory Traits	Forced expiratory volume in 1-second	Neale B	UKBB	European	2017	G	T	0.01154	0.002078	2.816e-08	+	307638	IVNT	Neale-B_UKBB_EUR_2017
RVEDV	RSRC1	16	3:158341218:T:C	3:158412854:G:T	rs2362970	Multi-trait	RSRC1	3	158412854	3:158130643	3:158412854	0.498908	0.0411844	0.00576088	8.7423e-13	Respiratory Traits	Forced expiratory volume in 1-second, best measure	Neale B	UKBB	European	2017	G	T	0.01278	0.002283	2.175e-08	+	255492	IVNT	Neale-B_UKBB_EUR_2017
RVEDV	RSRC1	16	3:158341218:T:C	3:158412854:G:T	rs2362970	Multi-trait	RSRC1	3	158412854	3:158130643	3:158412854	0.498908	0.0411844	0.00576088	8.7423e-13	Respiratory Traits	Forced vital capacity	Neale B	UKBB	European	2017	G	T	0.01482	0.00197	5.366e-14	+	307638	IVNT	Neale-B_UKBB_EUR_2017
RVEDV	RSRC1	16	3:158341218:T:C	3:158412854:G:T	rs2362970	Multi-trait	RSRC1	3	158412854	3:158130643	3:158412854	0.498908	0.0411844	0.00576088	8.7423e-13	Respiratory Traits	Forced vital capacity, best measure	Neale B	UKBB	European	2017	G	T	0.0158	0.002161	2.69e-13	+	255492	IVNT	Neale-B_UKBB_EUR_2017
RVEDV	RSRC1	16	3:158341218:T:C	3:158412854:G:T	rs2362970	Multi-trait	RSRC1	3	158412854	3:158130643	3:158412854	0.498908	0.0411844	0.00576088	8.7423e-13	Body Size	Height	Neale B	UKBB	European	2017	G	T	0.01257	0.001725	3.119e-13	+	336474	IVNT	Neale-B_UKBB_EUR_2017
RVEDV	RSRC1	16	3:158341218:T:C	3:158412854:G:T	rs2362970	Multi-trait	RSRC1	3	158412854	3:158130643	3:158412854	0.498908	0.0411844	0.00576088	8.7423e-13	Body Size	Sitting height	Neale B	UKBB	European	2017	G	T	0.01274	0.001876	1.113e-11	+	336172	IVNT	Neale-B_UKBB_EUR_2017
RVEDV	RSRC1	16	3:158341218:T:C	3:158516958:T:C	rs2363655	Multi-trait	RSRC1	3	158516958	3:158234747	3:158516958	0.47565	0.0414721	0.00579635	8.3751e-13	Respiratory Traits	Forced expiratory volume in 1-second	Neale B	UKBB	European	2017	C	T	-0.0136	0.002081	6.403e-11	-	307638	IVNT	Neale-B_UKBB_EUR_2017
RVEDV	RSRC1	16	3:158341218:T:C	3:158516958:T:C	rs2363655	Multi-trait	RSRC1	3	158516958	3:158234747	3:158516958	0.47565	0.0414721	0.00579635	8.3751e-13	Respiratory Traits	Forced expiratory volume in 1-second, best measure	Neale B	UKBB	European	2017	C	T	-0.01414	0.002287	6.259e-10	-	255492	IVNT	Neale-B_UKBB_EUR_2017
RVEDV	RSRC1	16	3:158341218:T:C	3:158516958:T:C	rs2363655	Multi-trait	RSRC1	3	158516958	3:158234747	3:158516958	0.47565	0.0414721	0.00579635	8.3751e-13	Respiratory Traits	Forced vital capacity	Neale B	UKBB	European	2017	C	T	-0.01729	0.001973	1.887e-18	-	307638	IVNT	Neale-B_UKBB_EUR_2017
RVEDV	RSRC1	16	3:158341218:T:C	3:158516958:T:C	rs2363655	Multi-trait	RSRC1	3	158516958	3:158234747	3:158516958	0.47565	0.0414721	0.00579635	8.3751e-13	Respiratory Traits	Forced vital capacity, best measure	Neale B	UKBB	European	2017	C	T	-0.0179	0.002165	1.355e-16	-	255492	IVNT	Neale-B_UKBB_EUR_2017
RVEDV	RSRC1	16	3:158341218:T:C	3:158516958:T:C	rs2363655	Multi-trait	RSRC1	3	158516958	3:158234747	3:158516958	0.47565	0.0414721	0.00579635	8.3751e-13	Body Size	Height	Neale B	UKBB	European	2017	C	T	-0.01016	0.001727	4.061e-09	-	336474	IVNT	Neale-B_UKBB_EUR_2017
RVEDV	RSRC1	16	3:158341218:T:C	3:158516958:T:C	rs2363655	Multi-trait	RSRC1	3	158516958	3:158234747	3:158516958	0.47565	0.0414721	0.00579635	8.3751e-13	Body Size	Sitting height	Neale B	UKBB	European	2017	C	T	-0.01128	0.001878	1.936e-09	-	336172	IVNT	Neale-B_UKBB_EUR_2017
RVEDV	RSRC1	16	3:158341218:T:C	3:158377431:G:A	rs28578723	Multi-trait	RSRC1	3	158377431	3:158095220	3:158377431	0.499201	0.0422185	0.0057902	3.06826e-13	Respiratory Traits	Forced expiratory volume in 1-second	Neale B	UKBB	European	2017	A	G	-0.0115	0.002078	3.167e-08	-	307638	IVNT	Neale-B_UKBB_EUR_2017
RVEDV	RSRC1	16	3:158341218:T:C	3:158377431:G:A	rs28578723	Multi-trait	RSRC1	3	158377431	3:158095220	3:158377431	0.499201	0.0422185	0.0057902	3.06826e-13	Respiratory Traits	Forced expiratory volume in 1-second, best measure	Neale B	UKBB	European	2017	A	G	-0.01271	0.002282	2.56e-08	-	255492	IVNT	Neale-B_UKBB_EUR_2017
RVEDV	RSRC1	16	3:158341218:T:C	3:158377431:G:A	rs28578723	Multi-trait	RSRC1	3	158377431	3:158095220	3:158377431	0.499201	0.0422185	0.0057902	3.06826e-13	Respiratory Traits	Forced vital capacity	Neale B	UKBB	European	2017	A	G	-0.01478	0.00197	6.283e-14	-	307638	IVNT	Neale-B_UKBB_EUR_2017
RVEDV	RSRC1	16	3:158341218:T:C	3:158377431:G:A	rs28578723	Multi-trait	RSRC1	3	158377431	3:158095220	3:158377431	0.499201	0.0422185	0.0057902	3.06826e-13	Respiratory Traits	Forced vital capacity, best measure	Neale B	UKBB	European	2017	A	G	-0.01574	0.002161	3.212e-13	-	255492	IVNT	Neale-B_UKBB_EUR_2017
RVEDV	RSRC1	16	3:158341218:T:C	3:158377431:G:A	rs28578723	Multi-trait	RSRC1	3	158377431	3:158095220	3:158377431	0.499201	0.0422185	0.0057902	3.06826e-13	Body Size	Height	Neale B	UKBB	European	2017	A	G	-0.01255	0.001724	3.383e-13	-	336474	IVNT	Neale-B_UKBB_EUR_2017
RVEDV	RSRC1	16	3:158341218:T:C	3:158377431:G:A	rs28578723	Multi-trait	RSRC1	3	158377431	3:158095220	3:158377431	0.499201	0.0422185	0.0057902	3.06826e-13	Body Size	Sitting height	Neale B	UKBB	European	2017	A	G	-0.01274	0.001876	1.088e-11	-	336172	IVNT	Neale-B_UKBB_EUR_2017
RVEDV	RSRC1	16	3:158341218:T:C	3:158366129:G:A	rs28813180	Multi-trait	RSRC1	3	158366129	3:158083918	3:158366129	0.498783	0.0418714	0.00576299	3.71472e-13	Respiratory Traits	Forced vital capacity	Neale B	UKBB	European	2017	A	G	-0.01444	0.001972	2.498e-13	-	307638	IVNT	Neale-B_UKBB_EUR_2017
RVEDV	RSRC1	16	3:158341218:T:C	3:158366129:G:A	rs28813180	Multi-trait	RSRC1	3	158366129	3:158083918	3:158366129	0.498783	0.0418714	0.00576299	3.71472e-13	Respiratory Traits	Forced vital capacity, best measure	Neale B	UKBB	European	2017	A	G	-0.01552	0.002163	7.358e-13	-	255492	IVNT	Neale-B_UKBB_EUR_2017
RVEDV	RSRC1	16	3:158341218:T:C	3:158366129:G:A	rs28813180	Multi-trait	RSRC1	3	158366129	3:158083918	3:158366129	0.498783	0.0418714	0.00576299	3.71472e-13	Body Size	Height	Neale B	UKBB	European	2017	A	G	-0.01266	0.001726	2.257e-13	-	336474	IVNT	Neale-B_UKBB_EUR_2017
RVEDV	RSRC1	16	3:158341218:T:C	3:158366129:G:A	rs28813180	Multi-trait	RSRC1	3	158366129	3:158083918	3:158366129	0.498783	0.0418714	0.00576299	3.71472e-13	Body Size	Sitting height	Neale B	UKBB	European	2017	A	G	-0.01287	0.001878	7.28e-12	-	336172	IVNT	Neale-B_UKBB_EUR_2017
RVEDV	RSRC1	16	3:158341218:T:C	3:158364717:G:T	rs3845981	Multi-trait	RSRC1	3	158364717	3:158082506	3:158364717	0.49944	0.0415771	0.0057607	5.30031e-13	Body Size	Height	GIANT	25282103	European	2014	G	T	0.017	0.0029	3e-09	+	253176	Z-score	GIANT_Height_EUR_2014
RVEDV	RSRC1	16	3:158341218:T:C	3:158364717:G:T	rs3845981	Multi-trait	RSRC1	3	158364717	3:158082506	3:158364717	0.49944	0.0415771	0.0057607	5.30031e-13	Respiratory Traits	Forced expiratory volume in 1-second	Neale B	UKBB	European	2017	G	T	0.01137	0.002078	4.449e-08	+	307638	IVNT	Neale-B_UKBB_EUR_2017
RVEDV	RSRC1	16	3:158341218:T:C	3:158364717:G:T	rs3845981	Multi-trait	RSRC1	3	158364717	3:158082506	3:158364717	0.49944	0.0415771	0.0057607	5.30031e-13	Respiratory Traits	Forced expiratory volume in 1-second, best measure	Neale B	UKBB	European	2017	G	T	0.01262	0.002283	3.227e-08	+	255492	IVNT	Neale-B_UKBB_EUR_2017
RVEDV	RSRC1	16	3:158341218:T:C	3:158364717:G:T	rs3845981	Multi-trait	RSRC1	3	158364717	3:158082506	3:158364717	0.49944	0.0415771	0.0057607	5.30031e-13	Respiratory Traits	Forced vital capacity	Neale B	UKBB	European	2017	G	T	0.01465	0.00197	1.039e-13	+	307638	IVNT	Neale-B_UKBB_EUR_2017
RVEDV	RSRC1	16	3:158341218:T:C	3:158364717:G:T	rs3845981	Multi-trait	RSRC1	3	158364717	3:158082506	3:158364717	0.49944	0.0415771	0.0057607	5.30031e-13	Respiratory Traits	Forced vital capacity, best measure	Neale B	UKBB	European	2017	G	T	0.01568	0.002161	4e-13	+	255492	IVNT	Neale-B_UKBB_EUR_2017
RVEDV	RSRC1	16	3:158341218:T:C	3:158364717:G:T	rs3845981	Multi-trait	RSRC1	3	158364717	3:158082506	3:158364717	0.49944	0.0415771	0.0057607	5.30031e-13	Body Size	Height	Neale B	UKBB	European	2017	G	T	0.01252	0.001725	3.893e-13	+	336474	IVNT	Neale-B_UKBB_EUR_2017
RVEDV	RSRC1	16	3:158341218:T:C	3:158364717:G:T	rs3845981	Multi-trait	RSRC1	3	158364717	3:158082506	3:158364717	0.49944	0.0415771	0.0057607	5.30031e-13	Body Size	Sitting height	Neale B	UKBB	European	2017	G	T	0.01275	0.001876	1.08e-11	+	336172	IVNT	Neale-B_UKBB_EUR_2017
RVEDV	RSRC1	16	3:158341218:T:C	3:158446499:A:G	rs4289388	Multi-trait	RSRC1	3	158446499	3:158164288	3:158446499	0.497667	0.0409538	0.00576738	1.23909e-12	Body Size	Height	GIANT	25282103	European	2014	A	G	0.017	0.003	1.3e-08	+	250982	Z-score	GIANT_Height_EUR_2014
RVEDV	RSRC1	16	3:158341218:T:C	3:158446499:A:G	rs4289388	Multi-trait	RSRC1	3	158446499	3:158164288	3:158446499	0.497667	0.0409538	0.00576738	1.23909e-12	Respiratory Traits	Forced expiratory volume in 1-second	Neale B	UKBB	European	2017	A	G	0.012	0.00208	8e-09	+	307638	IVNT	Neale-B_UKBB_EUR_2017
RVEDV	RSRC1	16	3:158341218:T:C	3:158446499:A:G	rs4289388	Multi-trait	RSRC1	3	158446499	3:158164288	3:158446499	0.497667	0.0409538	0.00576738	1.23909e-12	Respiratory Traits	Forced expiratory volume in 1-second, best measure	Neale B	UKBB	European	2017	A	G	0.01309	0.002285	1.006e-08	+	255492	IVNT	Neale-B_UKBB_EUR_2017
RVEDV	RSRC1	16	3:158341218:T:C	3:158446499:A:G	rs4289388	Multi-trait	RSRC1	3	158446499	3:158164288	3:158446499	0.497667	0.0409538	0.00576738	1.23909e-12	Respiratory Traits	Forced vital capacity	Neale B	UKBB	European	2017	A	G	0.01525	0.001972	1.045e-14	+	307638	IVNT	Neale-B_UKBB_EUR_2017
RVEDV	RSRC1	16	3:158341218:T:C	3:158446499:A:G	rs4289388	Multi-trait	RSRC1	3	158446499	3:158164288	3:158446499	0.497667	0.0409538	0.00576738	1.23909e-12	Respiratory Traits	Forced vital capacity, best measure	Neale B	UKBB	European	2017	A	G	0.01611	0.002164	9.803e-14	+	255492	IVNT	Neale-B_UKBB_EUR_2017
RVEDV	RSRC1	16	3:158341218:T:C	3:158446499:A:G	rs4289388	Multi-trait	RSRC1	3	158446499	3:158164288	3:158446499	0.497667	0.0409538	0.00576738	1.23909e-12	Body Size	Height	Neale B	UKBB	European	2017	A	G	0.01253	0.001726	3.959e-13	+	336474	IVNT	Neale-B_UKBB_EUR_2017
RVEDV	RSRC1	16	3:158341218:T:C	3:158446499:A:G	rs4289388	Multi-trait	RSRC1	3	158446499	3:158164288	3:158446499	0.497667	0.0409538	0.00576738	1.23909e-12	Body Size	Sitting height	Neale B	UKBB	European	2017	A	G	0.0128	0.001878	9.508e-12	+	336172	IVNT	Neale-B_UKBB_EUR_2017
RVEDV	RSRC1	16	3:158341218:T:C	3:158336014:T:C	rs4309677	Multi-trait	RSRC1	3	158336014	3:158053803	3:158336014	0.499634	0.0419178	0.00576716	3.6384e-13	Body Size	Height	GIANT	25282103	European	2014	C	T	-0.018	0.0029	2.5e-09	-	253201	Z-score	GIANT_Height_EUR_2014
RVEDV	RSRC1	16	3:158341218:T:C	3:158336014:T:C	rs4309677	Multi-trait	RSRC1	3	158336014	3:158053803	3:158336014	0.499634	0.0419178	0.00576716	3.6384e-13	Respiratory Traits	Forced expiratory volume in 1-second	Neale B	UKBB	European	2017	C	T	-0.01144	0.002078	3.71e-08	-	307638	IVNT	Neale-B_UKBB_EUR_2017
RVEDV	RSRC1	16	3:158341218:T:C	3:158336014:T:C	rs4309677	Multi-trait	RSRC1	3	158336014	3:158053803	3:158336014	0.499634	0.0419178	0.00576716	3.6384e-13	Respiratory Traits	Forced expiratory volume in 1-second, best measure	Neale B	UKBB	European	2017	C	T	-0.01266	0.002283	2.926e-08	-	255492	IVNT	Neale-B_UKBB_EUR_2017
RVEDV	RSRC1	16	3:158341218:T:C	3:158336014:T:C	rs4309677	Multi-trait	RSRC1	3	158336014	3:158053803	3:158336014	0.499634	0.0419178	0.00576716	3.6384e-13	Respiratory Traits	Forced vital capacity	Neale B	UKBB	European	2017	C	T	-0.01472	0.00197	8.114e-14	-	307638	IVNT	Neale-B_UKBB_EUR_2017
RVEDV	RSRC1	16	3:158341218:T:C	3:158336014:T:C	rs4309677	Multi-trait	RSRC1	3	158336014	3:158053803	3:158336014	0.499634	0.0419178	0.00576716	3.6384e-13	Respiratory Traits	Forced vital capacity, best measure	Neale B	UKBB	European	2017	C	T	-0.01568	0.002161	4.088e-13	-	255492	IVNT	Neale-B_UKBB_EUR_2017
RVEDV	RSRC1	16	3:158341218:T:C	3:158336014:T:C	rs4309677	Multi-trait	RSRC1	3	158336014	3:158053803	3:158336014	0.499634	0.0419178	0.00576716	3.6384e-13	Body Size	Height	Neale B	UKBB	European	2017	C	T	-0.01251	0.001724	4.091e-13	-	336474	IVNT	Neale-B_UKBB_EUR_2017
RVEDV	RSRC1	16	3:158341218:T:C	3:158336014:T:C	rs4309677	Multi-trait	RSRC1	3	158336014	3:158053803	3:158336014	0.499634	0.0419178	0.00576716	3.6384e-13	Body Size	Sitting height	Neale B	UKBB	European	2017	C	T	-0.01274	0.001876	1.115e-11	-	336172	IVNT	Neale-B_UKBB_EUR_2017
RVEDV	RSRC1	16	3:158341218:T:C	3:158491277:A:G	rs4431160	Multi-trait	RSRC1	3	158491277	3:158209066	3:158491277	0.480267	0.0408302	0.00575833	1.33503e-12	Respiratory Traits	Forced expiratory volume in 1-second	Neale B	UKBB	European	2017	A	G	0.0139	0.002081	2.386e-11	+	307638	IVNT	Neale-B_UKBB_EUR_2017
RVEDV	RSRC1	16	3:158341218:T:C	3:158491277:A:G	rs4431160	Multi-trait	RSRC1	3	158491277	3:158209066	3:158491277	0.480267	0.0408302	0.00575833	1.33503e-12	Respiratory Traits	Forced expiratory volume in 1-second, best measure	Neale B	UKBB	European	2017	A	G	0.01461	0.002286	1.636e-10	+	255492	IVNT	Neale-B_UKBB_EUR_2017
RVEDV	RSRC1	16	3:158341218:T:C	3:158491277:A:G	rs4431160	Multi-trait	RSRC1	3	158491277	3:158209066	3:158491277	0.480267	0.0408302	0.00575833	1.33503e-12	Respiratory Traits	Forced vital capacity	Neale B	UKBB	European	2017	A	G	0.01736	0.001973	1.4e-18	+	307638	IVNT	Neale-B_UKBB_EUR_2017
RVEDV	RSRC1	16	3:158341218:T:C	3:158491277:A:G	rs4431160	Multi-trait	RSRC1	3	158491277	3:158209066	3:158491277	0.480267	0.0408302	0.00575833	1.33503e-12	Respiratory Traits	Forced vital capacity, best measure	Neale B	UKBB	European	2017	A	G	0.01811	0.002165	5.916e-17	+	255492	IVNT	Neale-B_UKBB_EUR_2017
RVEDV	RSRC1	16	3:158341218:T:C	3:158491277:A:G	rs4431160	Multi-trait	RSRC1	3	158491277	3:158209066	3:158491277	0.480267	0.0408302	0.00575833	1.33503e-12	Body Size	Height	Neale B	UKBB	European	2017	A	G	0.01025	0.001726	2.942e-09	+	336474	IVNT	Neale-B_UKBB_EUR_2017
RVEDV	RSRC1	16	3:158341218:T:C	3:158491277:A:G	rs4431160	Multi-trait	RSRC1	3	158491277	3:158209066	3:158491277	0.480267	0.0408302	0.00575833	1.33503e-12	Body Size	Sitting height	Neale B	UKBB	European	2017	A	G	0.01168	0.001878	5.088e-10	+	336172	IVNT	Neale-B_UKBB_EUR_2017
RVEDV	RSRC1	16	3:158341218:T:C	3:158406754:T:C	rs4679827	Multi-trait	RSRC1	3	158406754	3:158124543	3:158406754	0.498864	0.0412102	0.0057615	8.50947e-13	Respiratory Traits	Forced expiratory volume in 1-second	Neale B	UKBB	European	2017	C	T	-0.01154	0.002078	2.831e-08	-	307638	IVNT	Neale-B_UKBB_EUR_2017
RVEDV	RSRC1	16	3:158341218:T:C	3:158406754:T:C	rs4679827	Multi-trait	RSRC1	3	158406754	3:158124543	3:158406754	0.498864	0.0412102	0.0057615	8.50947e-13	Respiratory Traits	Forced expiratory volume in 1-second, best measure	Neale B	UKBB	European	2017	C	T	-0.01277	0.002283	2.193e-08	-	255492	IVNT	Neale-B_UKBB_EUR_2017
RVEDV	RSRC1	16	3:158341218:T:C	3:158406754:T:C	rs4679827	Multi-trait	RSRC1	3	158406754	3:158124543	3:158406754	0.498864	0.0412102	0.0057615	8.50947e-13	Respiratory Traits	Forced vital capacity	Neale B	UKBB	European	2017	C	T	-0.01482	0.00197	5.423e-14	-	307638	IVNT	Neale-B_UKBB_EUR_2017
RVEDV	RSRC1	16	3:158341218:T:C	3:158406754:T:C	rs4679827	Multi-trait	RSRC1	3	158406754	3:158124543	3:158406754	0.498864	0.0412102	0.0057615	8.50947e-13	Respiratory Traits	Forced vital capacity, best measure	Neale B	UKBB	European	2017	C	T	-0.0158	0.002161	2.715e-13	-	255492	IVNT	Neale-B_UKBB_EUR_2017
RVEDV	RSRC1	16	3:158341218:T:C	3:158406754:T:C	rs4679827	Multi-trait	RSRC1	3	158406754	3:158124543	3:158406754	0.498864	0.0412102	0.0057615	8.50947e-13	Body Size	Height	Neale B	UKBB	European	2017	C	T	-0.01257	0.001725	3.174e-13	-	336474	IVNT	Neale-B_UKBB_EUR_2017
RVEDV	RSRC1	16	3:158341218:T:C	3:158406754:T:C	rs4679827	Multi-trait	RSRC1	3	158406754	3:158124543	3:158406754	0.498864	0.0412102	0.0057615	8.50947e-13	Body Size	Sitting height	Neale B	UKBB	European	2017	C	T	-0.01272	0.001876	1.189e-11	-	336172	IVNT	Neale-B_UKBB_EUR_2017
RVEDV	RSRC1	16	3:158341218:T:C	3:158335659:A:G	rs4680426	Multi-trait	RSRC1	3	158335659	3:158053448	3:158335659	0.499927	0.041711	0.00576734	4.74939e-13	Respiratory Traits	Forced expiratory volume in 1-second	Neale B	UKBB	European	2017	A	G	0.01134	0.002078	4.834e-08	+	307638	IVNT	Neale-B_UKBB_EUR_2017
RVEDV	RSRC1	16	3:158341218:T:C	3:158335659:A:G	rs4680426	Multi-trait	RSRC1	3	158335659	3:158053448	3:158335659	0.499927	0.041711	0.00576734	4.74939e-13	Respiratory Traits	Forced expiratory volume in 1-second, best measure	Neale B	UKBB	European	2017	A	G	0.01258	0.002283	3.587e-08	+	255492	IVNT	Neale-B_UKBB_EUR_2017
RVEDV	RSRC1	16	3:158341218:T:C	3:158335659:A:G	rs4680426	Multi-trait	RSRC1	3	158335659	3:158053448	3:158335659	0.499927	0.041711	0.00576734	4.74939e-13	Respiratory Traits	Forced vital capacity	Neale B	UKBB	European	2017	A	G	0.01463	0.00197	1.15e-13	+	307638	IVNT	Neale-B_UKBB_EUR_2017
RVEDV	RSRC1	16	3:158341218:T:C	3:158335659:A:G	rs4680426	Multi-trait	RSRC1	3	158335659	3:158053448	3:158335659	0.499927	0.041711	0.00576734	4.74939e-13	Respiratory Traits	Forced vital capacity, best measure	Neale B	UKBB	European	2017	A	G	0.01562	0.002161	4.912e-13	+	255492	IVNT	Neale-B_UKBB_EUR_2017
RVEDV	RSRC1	16	3:158341218:T:C	3:158335659:A:G	rs4680426	Multi-trait	RSRC1	3	158335659	3:158053448	3:158335659	0.499927	0.041711	0.00576734	4.74939e-13	Body Size	Height	Neale B	UKBB	European	2017	A	G	0.01249	0.001725	4.341e-13	+	336474	IVNT	Neale-B_UKBB_EUR_2017
RVEDV	RSRC1	16	3:158341218:T:C	3:158335659:A:G	rs4680426	Multi-trait	RSRC1	3	158335659	3:158053448	3:158335659	0.499927	0.041711	0.00576734	4.74939e-13	Body Size	Sitting height	Neale B	UKBB	European	2017	A	G	0.01277	0.001876	9.858e-12	+	336172	IVNT	Neale-B_UKBB_EUR_2017
RVEDV	RSRC1	16	3:158341218:T:C	3:158371300:C:T	rs4680430	Multi-trait	RSRC1	3	158371300	3:158089089	3:158371300	0.499482	0.0415874	0.00576112	5.25085e-13	Respiratory Traits	Forced expiratory volume in 1-second	Neale B	UKBB	European	2017	C	T	0.0114	0.002078	4.145e-08	+	307638	IVNT	Neale-B_UKBB_EUR_2017
RVEDV	RSRC1	16	3:158341218:T:C	3:158371300:C:T	rs4680430	Multi-trait	RSRC1	3	158371300	3:158089089	3:158371300	0.499482	0.0415874	0.00576112	5.25085e-13	Respiratory Traits	Forced expiratory volume in 1-second, best measure	Neale B	UKBB	European	2017	C	T	0.01263	0.002283	3.134e-08	+	255492	IVNT	Neale-B_UKBB_EUR_2017
RVEDV	RSRC1	16	3:158341218:T:C	3:158371300:C:T	rs4680430	Multi-trait	RSRC1	3	158371300	3:158089089	3:158371300	0.499482	0.0415874	0.00576112	5.25085e-13	Respiratory Traits	Forced vital capacity	Neale B	UKBB	European	2017	C	T	0.01469	0.00197	8.922e-14	+	307638	IVNT	Neale-B_UKBB_EUR_2017
RVEDV	RSRC1	16	3:158341218:T:C	3:158371300:C:T	rs4680430	Multi-trait	RSRC1	3	158371300	3:158089089	3:158371300	0.499482	0.0415874	0.00576112	5.25085e-13	Respiratory Traits	Forced vital capacity, best measure	Neale B	UKBB	European	2017	C	T	0.01569	0.002161	3.87e-13	+	255492	IVNT	Neale-B_UKBB_EUR_2017
RVEDV	RSRC1	16	3:158341218:T:C	3:158371300:C:T	rs4680430	Multi-trait	RSRC1	3	158371300	3:158089089	3:158371300	0.499482	0.0415874	0.00576112	5.25085e-13	Body Size	Height	Neale B	UKBB	European	2017	C	T	0.01253	0.001724	3.677e-13	+	336474	IVNT	Neale-B_UKBB_EUR_2017
RVEDV	RSRC1	16	3:158341218:T:C	3:158371300:C:T	rs4680430	Multi-trait	RSRC1	3	158371300	3:158089089	3:158371300	0.499482	0.0415874	0.00576112	5.25085e-13	Body Size	Sitting height	Neale B	UKBB	European	2017	C	T	0.01278	0.001876	9.72e-12	+	336172	IVNT	Neale-B_UKBB_EUR_2017
RVEDV	RSRC1	16	3:158341218:T:C	3:158419059:G:A	rs4680433	Multi-trait	RSRC1	3	158419059	3:158136848	3:158419059	0.499709	0.0419704	0.00579999	4.61156e-13	Body Size	Height	GIANT	25282103	European	2014	A	G	-0.018	0.0029	1.8e-09	-	252969	Z-score	GIANT_Height_EUR_2014
RVEDV	RSRC1	16	3:158341218:T:C	3:158419059:G:A	rs4680433	Multi-trait	RSRC1	3	158419059	3:158136848	3:158419059	0.499709	0.0419704	0.00579999	4.61156e-13	Respiratory Traits	Forced expiratory volume in 1-second, best measure	Neale B	UKBB	European	2017	A	G	-0.01261	0.002287	3.48e-08	-	255492	IVNT	Neale-B_UKBB_EUR_2017
RVEDV	RSRC1	16	3:158341218:T:C	3:158419059:G:A	rs4680433	Multi-trait	RSRC1	3	158419059	3:158136848	3:158419059	0.499709	0.0419704	0.00579999	4.61156e-13	Respiratory Traits	Forced vital capacity	Neale B	UKBB	European	2017	A	G	-0.01464	0.001974	1.189e-13	-	307638	IVNT	Neale-B_UKBB_EUR_2017
RVEDV	RSRC1	16	3:158341218:T:C	3:158419059:G:A	rs4680433	Multi-trait	RSRC1	3	158419059	3:158136848	3:158419059	0.499709	0.0419704	0.00579999	4.61156e-13	Respiratory Traits	Forced vital capacity, best measure	Neale B	UKBB	European	2017	A	G	-0.01564	0.002165	5.154e-13	-	255492	IVNT	Neale-B_UKBB_EUR_2017
RVEDV	RSRC1	16	3:158341218:T:C	3:158419059:G:A	rs4680433	Multi-trait	RSRC1	3	158419059	3:158136848	3:158419059	0.499709	0.0419704	0.00579999	4.61156e-13	Body Size	Height	Neale B	UKBB	European	2017	A	G	-0.01239	0.001728	7.593e-13	-	336474	IVNT	Neale-B_UKBB_EUR_2017
RVEDV	RSRC1	16	3:158341218:T:C	3:158419059:G:A	rs4680433	Multi-trait	RSRC1	3	158419059	3:158136848	3:158419059	0.499709	0.0419704	0.00579999	4.61156e-13	Body Size	Sitting height	Neale B	UKBB	European	2017	A	G	-0.01251	0.00188	2.859e-11	-	336172	IVNT	Neale-B_UKBB_EUR_2017
RVEDV	RSRC1	16	3:158341218:T:C	3:158441528:G:A	rs4680436	Multi-trait	RSRC1	3	158441528	3:158159317	3:158441528	0.49772	0.0415547	0.00579728	7.61275e-13	Body Size	Height	GIANT	25282103	European	2014	A	G	-0.017	0.0029	5.5e-09	-	253122	Z-score	GIANT_Height_EUR_2014
RVEDV	RSRC1	16	3:158341218:T:C	3:158441528:G:A	rs4680436	Multi-trait	RSRC1	3	158441528	3:158159317	3:158441528	0.49772	0.0415547	0.00579728	7.61275e-13	Respiratory Traits	Forced expiratory volume in 1-second	Neale B	UKBB	European	2017	A	G	-0.01199	0.00208	8.124e-09	-	307638	IVNT	Neale-B_UKBB_EUR_2017
RVEDV	RSRC1	16	3:158341218:T:C	3:158441528:G:A	rs4680436	Multi-trait	RSRC1	3	158441528	3:158159317	3:158441528	0.49772	0.0415547	0.00579728	7.61275e-13	Respiratory Traits	Forced expiratory volume in 1-second, best measure	Neale B	UKBB	European	2017	A	G	-0.01309	0.002285	1.012e-08	-	255492	IVNT	Neale-B_UKBB_EUR_2017
RVEDV	RSRC1	16	3:158341218:T:C	3:158441528:G:A	rs4680436	Multi-trait	RSRC1	3	158441528	3:158159317	3:158441528	0.49772	0.0415547	0.00579728	7.61275e-13	Respiratory Traits	Forced vital capacity	Neale B	UKBB	European	2017	A	G	-0.01524	0.001972	1.116e-14	-	307638	IVNT	Neale-B_UKBB_EUR_2017
RVEDV	RSRC1	16	3:158341218:T:C	3:158441528:G:A	rs4680436	Multi-trait	RSRC1	3	158441528	3:158159317	3:158441528	0.49772	0.0415547	0.00579728	7.61275e-13	Respiratory Traits	Forced vital capacity, best measure	Neale B	UKBB	European	2017	A	G	-0.01609	0.002163	1.038e-13	-	255492	IVNT	Neale-B_UKBB_EUR_2017
RVEDV	RSRC1	16	3:158341218:T:C	3:158441528:G:A	rs4680436	Multi-trait	RSRC1	3	158441528	3:158159317	3:158441528	0.49772	0.0415547	0.00579728	7.61275e-13	Body Size	Height	Neale B	UKBB	European	2017	A	G	-0.01254	0.001726	3.755e-13	-	336474	IVNT	Neale-B_UKBB_EUR_2017
RVEDV	RSRC1	16	3:158341218:T:C	3:158441528:G:A	rs4680436	Multi-trait	RSRC1	3	158441528	3:158159317	3:158441528	0.49772	0.0415547	0.00579728	7.61275e-13	Body Size	Sitting height	Neale B	UKBB	European	2017	A	G	-0.01279	0.001878	9.833e-12	-	336172	IVNT	Neale-B_UKBB_EUR_2017
RVEDV	RSRC1	16	3:158341218:T:C	3:158452333:A:G	rs4680437	Multi-trait	RSRC1	3	158452333	3:158170122	3:158452333	0.49788	0.0407078	0.0057662	1.6683e-12	Body Size	Height	GIANT	25282103	European	2014	A	G	0.017	0.0029	6.6e-09	+	253138	Z-score	GIANT_Height_EUR_2014
RVEDV	RSRC1	16	3:158341218:T:C	3:158452333:A:G	rs4680437	Multi-trait	RSRC1	3	158452333	3:158170122	3:158452333	0.49788	0.0407078	0.0057662	1.6683e-12	Respiratory Traits	Forced expiratory volume in 1-second	Neale B	UKBB	European	2017	A	G	0.01203	0.002081	7.405e-09	+	307638	IVNT	Neale-B_UKBB_EUR_2017
RVEDV	RSRC1	16	3:158341218:T:C	3:158452333:A:G	rs4680437	Multi-trait	RSRC1	3	158452333	3:158170122	3:158452333	0.49788	0.0407078	0.0057662	1.6683e-12	Respiratory Traits	Forced expiratory volume in 1-second, best measure	Neale B	UKBB	European	2017	A	G	0.0131	0.002286	9.888e-09	+	255492	IVNT	Neale-B_UKBB_EUR_2017
RVEDV	RSRC1	16	3:158341218:T:C	3:158452333:A:G	rs4680437	Multi-trait	RSRC1	3	158452333	3:158170122	3:158452333	0.49788	0.0407078	0.0057662	1.6683e-12	Respiratory Traits	Forced vital capacity	Neale B	UKBB	European	2017	A	G	0.01528	0.001973	9.601e-15	+	307638	IVNT	Neale-B_UKBB_EUR_2017
RVEDV	RSRC1	16	3:158341218:T:C	3:158452333:A:G	rs4680437	Multi-trait	RSRC1	3	158452333	3:158170122	3:158452333	0.49788	0.0407078	0.0057662	1.6683e-12	Respiratory Traits	Forced vital capacity, best measure	Neale B	UKBB	European	2017	A	G	0.01612	0.002164	9.495e-14	+	255492	IVNT	Neale-B_UKBB_EUR_2017
RVEDV	RSRC1	16	3:158341218:T:C	3:158452333:A:G	rs4680437	Multi-trait	RSRC1	3	158452333	3:158170122	3:158452333	0.49788	0.0407078	0.0057662	1.6683e-12	Body Size	Height	Neale B	UKBB	European	2017	A	G	0.01255	0.001727	3.639e-13	+	336474	IVNT	Neale-B_UKBB_EUR_2017
RVEDV	RSRC1	16	3:158341218:T:C	3:158452333:A:G	rs4680437	Multi-trait	RSRC1	3	158452333	3:158170122	3:158452333	0.49788	0.0407078	0.0057662	1.6683e-12	Body Size	Sitting height	Neale B	UKBB	European	2017	A	G	0.0129	0.001879	6.54e-12	+	336172	IVNT	Neale-B_UKBB_EUR_2017
RVEDV	RSRC1	16	3:158341218:T:C	3:158490287:C:T	rs4680439	Multi-trait	RSRC1	3	158490287	3:158208076	3:158490287	0.480328	0.0415206	0.00578865	7.34965e-13	Respiratory Traits	Forced expiratory volume in 1-second	Neale B	UKBB	European	2017	C	T	0.01388	0.00208	2.568e-11	+	307638	IVNT	Neale-B_UKBB_EUR_2017
RVEDV	RSRC1	16	3:158341218:T:C	3:158490287:C:T	rs4680439	Multi-trait	RSRC1	3	158490287	3:158208076	3:158490287	0.480328	0.0415206	0.00578865	7.34965e-13	Respiratory Traits	Forced expiratory volume in 1-second, best measure	Neale B	UKBB	European	2017	C	T	0.01458	0.002286	1.785e-10	+	255492	IVNT	Neale-B_UKBB_EUR_2017
RVEDV	RSRC1	16	3:158341218:T:C	3:158490287:C:T	rs4680439	Multi-trait	RSRC1	3	158490287	3:158208076	3:158490287	0.480328	0.0415206	0.00578865	7.34965e-13	Respiratory Traits	Forced vital capacity	Neale B	UKBB	European	2017	C	T	0.01734	0.001972	1.511e-18	+	307638	IVNT	Neale-B_UKBB_EUR_2017
RVEDV	RSRC1	16	3:158341218:T:C	3:158490287:C:T	rs4680439	Multi-trait	RSRC1	3	158490287	3:158208076	3:158490287	0.480328	0.0415206	0.00578865	7.34965e-13	Respiratory Traits	Forced vital capacity, best measure	Neale B	UKBB	European	2017	C	T	0.01809	0.002164	6.415e-17	+	255492	IVNT	Neale-B_UKBB_EUR_2017
RVEDV	RSRC1	16	3:158341218:T:C	3:158490287:C:T	rs4680439	Multi-trait	RSRC1	3	158490287	3:158208076	3:158490287	0.480328	0.0415206	0.00578865	7.34965e-13	Body Size	Height	Neale B	UKBB	European	2017	C	T	0.01024	0.001726	2.995e-09	+	336474	IVNT	Neale-B_UKBB_EUR_2017
RVEDV	RSRC1	16	3:158341218:T:C	3:158490287:C:T	rs4680439	Multi-trait	RSRC1	3	158490287	3:158208076	3:158490287	0.480328	0.0415206	0.00578865	7.34965e-13	Body Size	Sitting height	Neale B	UKBB	European	2017	C	T	0.01166	0.001878	5.378e-10	+	336172	IVNT	Neale-B_UKBB_EUR_2017
RVEDV	RSRC1	16	3:158341218:T:C	3:158375877:G:A	rs55964653	Multi-trait	RSRC1	3	158375877	3:158093666	3:158375877	0.49944	0.0421358	0.00579093	3.4342e-13	Respiratory Traits	Forced expiratory volume in 1-second	Neale B	UKBB	European	2017	A	G	-0.0114	0.002078	4.17e-08	-	307638	IVNT	Neale-B_UKBB_EUR_2017
RVEDV	RSRC1	16	3:158341218:T:C	3:158375877:G:A	rs55964653	Multi-trait	RSRC1	3	158375877	3:158093666	3:158375877	0.49944	0.0421358	0.00579093	3.4342e-13	Respiratory Traits	Forced expiratory volume in 1-second, best measure	Neale B	UKBB	European	2017	A	G	-0.01263	0.002283	3.163e-08	-	255492	IVNT	Neale-B_UKBB_EUR_2017
RVEDV	RSRC1	16	3:158341218:T:C	3:158375877:G:A	rs55964653	Multi-trait	RSRC1	3	158375877	3:158093666	3:158375877	0.49944	0.0421358	0.00579093	3.4342e-13	Respiratory Traits	Forced vital capacity	Neale B	UKBB	European	2017	A	G	-0.01469	0.00197	8.901e-14	-	307638	IVNT	Neale-B_UKBB_EUR_2017
RVEDV	RSRC1	16	3:158341218:T:C	3:158375877:G:A	rs55964653	Multi-trait	RSRC1	3	158375877	3:158093666	3:158375877	0.49944	0.0421358	0.00579093	3.4342e-13	Respiratory Traits	Forced vital capacity, best measure	Neale B	UKBB	European	2017	A	G	-0.01569	0.002161	3.873e-13	-	255492	IVNT	Neale-B_UKBB_EUR_2017
RVEDV	RSRC1	16	3:158341218:T:C	3:158375877:G:A	rs55964653	Multi-trait	RSRC1	3	158375877	3:158093666	3:158375877	0.49944	0.0421358	0.00579093	3.4342e-13	Body Size	Height	Neale B	UKBB	European	2017	A	G	-0.01253	0.001724	3.699e-13	-	336474	IVNT	Neale-B_UKBB_EUR_2017
RVEDV	RSRC1	16	3:158341218:T:C	3:158375877:G:A	rs55964653	Multi-trait	RSRC1	3	158375877	3:158093666	3:158375877	0.49944	0.0421358	0.00579093	3.4342e-13	Body Size	Sitting height	Neale B	UKBB	European	2017	A	G	-0.01277	0.001876	9.86e-12	-	336172	IVNT	Neale-B_UKBB_EUR_2017
RVEDV	RSRC1	16	3:158341218:T:C	3:158379931:A:C	rs56387731	Multi-trait	RSRC1	3	158379931	3:158097720	3:158379931	0.499203	0.0422285	0.00579082	3.04667e-13	Respiratory Traits	Forced expiratory volume in 1-second	Neale B	UKBB	European	2017	A	C	0.01147	0.002078	3.424e-08	+	307638	IVNT	Neale-B_UKBB_EUR_2017
RVEDV	RSRC1	16	3:158341218:T:C	3:158379931:A:C	rs56387731	Multi-trait	RSRC1	3	158379931	3:158097720	3:158379931	0.499203	0.0422285	0.00579082	3.04667e-13	Respiratory Traits	Forced expiratory volume in 1-second, best measure	Neale B	UKBB	European	2017	A	C	0.01268	0.002283	2.816e-08	+	255492	IVNT	Neale-B_UKBB_EUR_2017
RVEDV	RSRC1	16	3:158341218:T:C	3:158379931:A:C	rs56387731	Multi-trait	RSRC1	3	158379931	3:158097720	3:158379931	0.499203	0.0422285	0.00579082	3.04667e-13	Respiratory Traits	Forced vital capacity	Neale B	UKBB	European	2017	A	C	0.01478	0.00197	6.428e-14	+	307638	IVNT	Neale-B_UKBB_EUR_2017
RVEDV	RSRC1	16	3:158341218:T:C	3:158379931:A:C	rs56387731	Multi-trait	RSRC1	3	158379931	3:158097720	3:158379931	0.499203	0.0422285	0.00579082	3.04667e-13	Respiratory Traits	Forced vital capacity, best measure	Neale B	UKBB	European	2017	A	C	0.0157	0.002162	3.816e-13	+	255492	IVNT	Neale-B_UKBB_EUR_2017
RVEDV	RSRC1	16	3:158341218:T:C	3:158379931:A:C	rs56387731	Multi-trait	RSRC1	3	158379931	3:158097720	3:158379931	0.499203	0.0422285	0.00579082	3.04667e-13	Body Size	Height	Neale B	UKBB	European	2017	A	C	0.01252	0.001725	3.917e-13	+	336474	IVNT	Neale-B_UKBB_EUR_2017
RVEDV	RSRC1	16	3:158341218:T:C	3:158379931:A:C	rs56387731	Multi-trait	RSRC1	3	158379931	3:158097720	3:158379931	0.499203	0.0422285	0.00579082	3.04667e-13	Body Size	Sitting height	Neale B	UKBB	European	2017	A	C	0.01275	0.001876	1.088e-11	+	336172	IVNT	Neale-B_UKBB_EUR_2017
RVEDV	RSRC1	16	3:158341218:T:C	3:158377733:C:A	rs57519456	Multi-trait	RSRC1	3	158377733	3:158095522	3:158377733	0.49948	0.0421583	0.005791	3.339e-13	Respiratory Traits	Forced expiratory volume in 1-second	Neale B	UKBB	European	2017	A	C	-0.0114	0.002078	4.146e-08	-	307638	IVNT	Neale-B_UKBB_EUR_2017
RVEDV	RSRC1	16	3:158341218:T:C	3:158377733:C:A	rs57519456	Multi-trait	RSRC1	3	158377733	3:158095522	3:158377733	0.49948	0.0421583	0.005791	3.339e-13	Respiratory Traits	Forced expiratory volume in 1-second, best measure	Neale B	UKBB	European	2017	A	C	-0.01263	0.002283	3.111e-08	-	255492	IVNT	Neale-B_UKBB_EUR_2017
RVEDV	RSRC1	16	3:158341218:T:C	3:158377733:C:A	rs57519456	Multi-trait	RSRC1	3	158377733	3:158095522	3:158377733	0.49948	0.0421583	0.005791	3.339e-13	Respiratory Traits	Forced vital capacity	Neale B	UKBB	European	2017	A	C	-0.01469	0.00197	8.837e-14	-	307638	IVNT	Neale-B_UKBB_EUR_2017
RVEDV	RSRC1	16	3:158341218:T:C	3:158377733:C:A	rs57519456	Multi-trait	RSRC1	3	158377733	3:158095522	3:158377733	0.49948	0.0421583	0.005791	3.339e-13	Respiratory Traits	Forced vital capacity, best measure	Neale B	UKBB	European	2017	A	C	-0.01569	0.002161	3.863e-13	-	255492	IVNT	Neale-B_UKBB_EUR_2017
RVEDV	RSRC1	16	3:158341218:T:C	3:158377733:C:A	rs57519456	Multi-trait	RSRC1	3	158377733	3:158095522	3:158377733	0.49948	0.0421583	0.005791	3.339e-13	Body Size	Height	Neale B	UKBB	European	2017	A	C	-0.01253	0.001724	3.656e-13	-	336474	IVNT	Neale-B_UKBB_EUR_2017
RVEDV	RSRC1	16	3:158341218:T:C	3:158377733:C:A	rs57519456	Multi-trait	RSRC1	3	158377733	3:158095522	3:158377733	0.49948	0.0421583	0.005791	3.339e-13	Body Size	Sitting height	Neale B	UKBB	European	2017	A	C	-0.01277	0.001876	9.938e-12	-	336172	IVNT	Neale-B_UKBB_EUR_2017
RVEDV	RSRC1	16	3:158341218:T:C	3:158526407:A:G	rs58733163	Multi-trait	RSRC1	3	158526407	3:158244196	3:158526407	0.475684	0.0410083	0.00576536	1.13642e-12	Respiratory Traits	Forced expiratory volume in 1-second	Neale B	UKBB	European	2017	A	G	0.01359	0.002081	6.591e-11	+	307638	IVNT	Neale-B_UKBB_EUR_2017
RVEDV	RSRC1	16	3:158341218:T:C	3:158526407:A:G	rs58733163	Multi-trait	RSRC1	3	158526407	3:158244196	3:158526407	0.475684	0.0410083	0.00576536	1.13642e-12	Respiratory Traits	Forced expiratory volume in 1-second, best measure	Neale B	UKBB	European	2017	A	G	0.01413	0.002287	6.411e-10	+	255492	IVNT	Neale-B_UKBB_EUR_2017
RVEDV	RSRC1	16	3:158341218:T:C	3:158526407:A:G	rs58733163	Multi-trait	RSRC1	3	158526407	3:158244196	3:158526407	0.475684	0.0410083	0.00576536	1.13642e-12	Respiratory Traits	Forced vital capacity	Neale B	UKBB	European	2017	A	G	0.01729	0.001973	1.947e-18	+	307638	IVNT	Neale-B_UKBB_EUR_2017
RVEDV	RSRC1	16	3:158341218:T:C	3:158526407:A:G	rs58733163	Multi-trait	RSRC1	3	158526407	3:158244196	3:158526407	0.475684	0.0410083	0.00576536	1.13642e-12	Respiratory Traits	Forced vital capacity, best measure	Neale B	UKBB	European	2017	A	G	0.0179	0.002165	1.375e-16	+	255492	IVNT	Neale-B_UKBB_EUR_2017
RVEDV	RSRC1	16	3:158341218:T:C	3:158526407:A:G	rs58733163	Multi-trait	RSRC1	3	158526407	3:158244196	3:158526407	0.475684	0.0410083	0.00576536	1.13642e-12	Body Size	Height	Neale B	UKBB	European	2017	A	G	0.01015	0.001727	4.178e-09	+	336474	IVNT	Neale-B_UKBB_EUR_2017
RVEDV	RSRC1	16	3:158341218:T:C	3:158526407:A:G	rs58733163	Multi-trait	RSRC1	3	158526407	3:158244196	3:158526407	0.475684	0.0410083	0.00576536	1.13642e-12	Body Size	Sitting height	Neale B	UKBB	European	2017	A	G	0.01127	0.001878	1.959e-09	+	336172	IVNT	Neale-B_UKBB_EUR_2017
RVEDV	RSRC1	16	3:158341218:T:C	3:158390300:A:G	rs6414388	Multi-trait	RSRC1	3	158390300	3:158108089	3:158390300	0.498709	0.0412278	0.00576117	8.29732e-13	Respiratory Traits	Forced expiratory volume in 1-second	Neale B	UKBB	European	2017	A	G	0.01147	0.002079	3.391e-08	+	307638	IVNT	Neale-B_UKBB_EUR_2017
RVEDV	RSRC1	16	3:158341218:T:C	3:158390300:A:G	rs6414388	Multi-trait	RSRC1	3	158390300	3:158108089	3:158390300	0.498709	0.0412278	0.00576117	8.29732e-13	Respiratory Traits	Forced expiratory volume in 1-second, best measure	Neale B	UKBB	European	2017	A	G	0.01267	0.002283	2.86e-08	+	255492	IVNT	Neale-B_UKBB_EUR_2017
RVEDV	RSRC1	16	3:158341218:T:C	3:158390300:A:G	rs6414388	Multi-trait	RSRC1	3	158390300	3:158108089	3:158390300	0.498709	0.0412278	0.00576117	8.29732e-13	Respiratory Traits	Forced vital capacity	Neale B	UKBB	European	2017	A	G	0.01479	0.001971	6.148e-14	+	307638	IVNT	Neale-B_UKBB_EUR_2017
RVEDV	RSRC1	16	3:158341218:T:C	3:158390300:A:G	rs6414388	Multi-trait	RSRC1	3	158390300	3:158108089	3:158390300	0.498709	0.0412278	0.00576117	8.29732e-13	Respiratory Traits	Forced vital capacity, best measure	Neale B	UKBB	European	2017	A	G	0.01575	0.002162	3.2e-13	+	255492	IVNT	Neale-B_UKBB_EUR_2017
RVEDV	RSRC1	16	3:158341218:T:C	3:158390300:A:G	rs6414388	Multi-trait	RSRC1	3	158390300	3:158108089	3:158390300	0.498709	0.0412278	0.00576117	8.29732e-13	Body Size	Height	Neale B	UKBB	European	2017	A	G	0.01262	0.001725	2.542e-13	+	336474	IVNT	Neale-B_UKBB_EUR_2017
RVEDV	RSRC1	16	3:158341218:T:C	3:158390300:A:G	rs6414388	Multi-trait	RSRC1	3	158390300	3:158108089	3:158390300	0.498709	0.0412278	0.00576117	8.29732e-13	Body Size	Sitting height	Neale B	UKBB	European	2017	A	G	0.01281	0.001876	8.745e-12	+	336172	IVNT	Neale-B_UKBB_EUR_2017
RVEDV	RSRC1	16	3:158341218:T:C	3:158390349:G:A	rs6414389	Multi-trait	RSRC1	3	158390349	3:158108138	3:158390349	0.498761	0.0419356	0.00579161	4.46235e-13	Respiratory Traits	Forced expiratory volume in 1-second	Neale B	UKBB	European	2017	A	G	-0.01148	0.002079	3.373e-08	-	307638	IVNT	Neale-B_UKBB_EUR_2017
RVEDV	RSRC1	16	3:158341218:T:C	3:158390349:G:A	rs6414389	Multi-trait	RSRC1	3	158390349	3:158108138	3:158390349	0.498761	0.0419356	0.00579161	4.46235e-13	Respiratory Traits	Forced expiratory volume in 1-second, best measure	Neale B	UKBB	European	2017	A	G	-0.01268	0.002283	2.808e-08	-	255492	IVNT	Neale-B_UKBB_EUR_2017
RVEDV	RSRC1	16	3:158341218:T:C	3:158390349:G:A	rs6414389	Multi-trait	RSRC1	3	158390349	3:158108138	3:158390349	0.498761	0.0419356	0.00579161	4.46235e-13	Respiratory Traits	Forced vital capacity	Neale B	UKBB	European	2017	A	G	-0.01479	0.001971	6.146e-14	-	307638	IVNT	Neale-B_UKBB_EUR_2017
RVEDV	RSRC1	16	3:158341218:T:C	3:158390349:G:A	rs6414389	Multi-trait	RSRC1	3	158390349	3:158108138	3:158390349	0.498761	0.0419356	0.00579161	4.46235e-13	Respiratory Traits	Forced vital capacity, best measure	Neale B	UKBB	European	2017	A	G	-0.01576	0.002162	3.123e-13	-	255492	IVNT	Neale-B_UKBB_EUR_2017
RVEDV	RSRC1	16	3:158341218:T:C	3:158390349:G:A	rs6414389	Multi-trait	RSRC1	3	158390349	3:158108138	3:158390349	0.498761	0.0419356	0.00579161	4.46235e-13	Body Size	Height	Neale B	UKBB	European	2017	A	G	-0.01262	0.001725	2.529e-13	-	336474	IVNT	Neale-B_UKBB_EUR_2017
RVEDV	RSRC1	16	3:158341218:T:C	3:158390349:G:A	rs6414389	Multi-trait	RSRC1	3	158390349	3:158108138	3:158390349	0.498761	0.0419356	0.00579161	4.46235e-13	Body Size	Sitting height	Neale B	UKBB	European	2017	A	G	-0.01281	0.001876	8.756e-12	-	336172	IVNT	Neale-B_UKBB_EUR_2017
RVEDV	RSRC1	16	3:158341218:T:C	3:158390355:A:G	rs6414390	Multi-trait	RSRC1	3	158390355	3:158108144	3:158390355	0.498761	0.0419356	0.00579162	4.46253e-13	Respiratory Traits	Forced expiratory volume in 1-second	Neale B	UKBB	European	2017	A	G	0.01148	0.002079	3.37e-08	+	307638	IVNT	Neale-B_UKBB_EUR_2017
RVEDV	RSRC1	16	3:158341218:T:C	3:158390355:A:G	rs6414390	Multi-trait	RSRC1	3	158390355	3:158108144	3:158390355	0.498761	0.0419356	0.00579162	4.46253e-13	Respiratory Traits	Forced expiratory volume in 1-second, best measure	Neale B	UKBB	European	2017	A	G	0.01268	0.002283	2.831e-08	+	255492	IVNT	Neale-B_UKBB_EUR_2017
RVEDV	RSRC1	16	3:158341218:T:C	3:158390355:A:G	rs6414390	Multi-trait	RSRC1	3	158390355	3:158108144	3:158390355	0.498761	0.0419356	0.00579162	4.46253e-13	Respiratory Traits	Forced vital capacity	Neale B	UKBB	European	2017	A	G	0.01479	0.001971	6.12e-14	+	307638	IVNT	Neale-B_UKBB_EUR_2017
RVEDV	RSRC1	16	3:158341218:T:C	3:158390355:A:G	rs6414390	Multi-trait	RSRC1	3	158390355	3:158108144	3:158390355	0.498761	0.0419356	0.00579162	4.46253e-13	Respiratory Traits	Forced vital capacity, best measure	Neale B	UKBB	European	2017	A	G	0.01576	0.002162	3.16e-13	+	255492	IVNT	Neale-B_UKBB_EUR_2017
RVEDV	RSRC1	16	3:158341218:T:C	3:158390355:A:G	rs6414390	Multi-trait	RSRC1	3	158390355	3:158108144	3:158390355	0.498761	0.0419356	0.00579162	4.46253e-13	Body Size	Height	Neale B	UKBB	European	2017	A	G	0.01262	0.001725	2.555e-13	+	336474	IVNT	Neale-B_UKBB_EUR_2017
RVEDV	RSRC1	16	3:158341218:T:C	3:158390355:A:G	rs6414390	Multi-trait	RSRC1	3	158390355	3:158108144	3:158390355	0.498761	0.0419356	0.00579162	4.46253e-13	Body Size	Sitting height	Neale B	UKBB	European	2017	A	G	0.01281	0.001876	8.785e-12	+	336172	IVNT	Neale-B_UKBB_EUR_2017
RVEDV	RSRC1	16	3:158341218:T:C	3:158351318:C:A	rs6441188	Multi-trait	RSRC1	3	158351318	3:158069107	3:158351318	0.499826	0.0414423	0.00576606	6.61001e-13	Body Size	Height	GIANT	25282103	European	2014	A	C	-0.017	0.0029	4e-09	-	252738	Z-score	GIANT_Height_EUR_2014
RVEDV	RSRC1	16	3:158341218:T:C	3:158351318:C:A	rs6441188	Multi-trait	RSRC1	3	158351318	3:158069107	3:158351318	0.499826	0.0414423	0.00576606	6.61001e-13	Respiratory Traits	Forced expiratory volume in 1-second	Neale B	UKBB	European	2017	A	C	-0.01137	0.002078	4.538e-08	-	307638	IVNT	Neale-B_UKBB_EUR_2017
RVEDV	RSRC1	16	3:158341218:T:C	3:158351318:C:A	rs6441188	Multi-trait	RSRC1	3	158351318	3:158069107	3:158351318	0.499826	0.0414423	0.00576606	6.61001e-13	Respiratory Traits	Forced expiratory volume in 1-second, best measure	Neale B	UKBB	European	2017	A	C	-0.01262	0.002283	3.269e-08	-	255492	IVNT	Neale-B_UKBB_EUR_2017
RVEDV	RSRC1	16	3:158341218:T:C	3:158351318:C:A	rs6441188	Multi-trait	RSRC1	3	158351318	3:158069107	3:158351318	0.499826	0.0414423	0.00576606	6.61001e-13	Respiratory Traits	Forced vital capacity	Neale B	UKBB	European	2017	A	C	-0.01465	0.00197	1.051e-13	-	307638	IVNT	Neale-B_UKBB_EUR_2017
RVEDV	RSRC1	16	3:158341218:T:C	3:158351318:C:A	rs6441188	Multi-trait	RSRC1	3	158351318	3:158069107	3:158351318	0.499826	0.0414423	0.00576606	6.61001e-13	Respiratory Traits	Forced vital capacity, best measure	Neale B	UKBB	European	2017	A	C	-0.01569	0.002161	3.957e-13	-	255492	IVNT	Neale-B_UKBB_EUR_2017
RVEDV	RSRC1	16	3:158341218:T:C	3:158351318:C:A	rs6441188	Multi-trait	RSRC1	3	158351318	3:158069107	3:158351318	0.499826	0.0414423	0.00576606	6.61001e-13	Body Size	Height	Neale B	UKBB	European	2017	A	C	-0.01252	0.001725	3.895e-13	-	336474	IVNT	Neale-B_UKBB_EUR_2017
RVEDV	RSRC1	16	3:158341218:T:C	3:158351318:C:A	rs6441188	Multi-trait	RSRC1	3	158351318	3:158069107	3:158351318	0.499826	0.0414423	0.00576606	6.61001e-13	Body Size	Sitting height	Neale B	UKBB	European	2017	A	C	-0.01275	0.001876	1.08e-11	-	336172	IVNT	Neale-B_UKBB_EUR_2017
RVEDV	RSRC1	16	3:158341218:T:C	3:158433957:T:C	rs6441195	Multi-trait	RSRC1	3	158433957	3:158151746	3:158433957	0.497582	0.0408033	0.00576712	1.49261e-12	Body Size	Height	GIANT	25282103	European	2014	C	T	-0.017	0.003	1e-08	-	246906	Z-score	GIANT_Height_EUR_2014
RVEDV	RSRC1	16	3:158341218:T:C	3:158433957:T:C	rs6441195	Multi-trait	RSRC1	3	158433957	3:158151746	3:158433957	0.497582	0.0408033	0.00576712	1.49261e-12	Respiratory Traits	Forced expiratory volume in 1-second	Neale B	UKBB	European	2017	C	T	-0.01192	0.002078	9.88e-09	-	307638	IVNT	Neale-B_UKBB_EUR_2017
RVEDV	RSRC1	16	3:158341218:T:C	3:158433957:T:C	rs6441195	Multi-trait	RSRC1	3	158433957	3:158151746	3:158433957	0.497582	0.0408033	0.00576712	1.49261e-12	Respiratory Traits	Forced expiratory volume in 1-second, best measure	Neale B	UKBB	European	2017	C	T	-0.01302	0.002283	1.191e-08	-	255492	IVNT	Neale-B_UKBB_EUR_2017
RVEDV	RSRC1	16	3:158341218:T:C	3:158433957:T:C	rs6441195	Multi-trait	RSRC1	3	158433957	3:158151746	3:158433957	0.497582	0.0408033	0.00576712	1.49261e-12	Respiratory Traits	Forced vital capacity	Neale B	UKBB	European	2017	C	T	-0.01514	0.001971	1.531e-14	-	307638	IVNT	Neale-B_UKBB_EUR_2017
RVEDV	RSRC1	16	3:158341218:T:C	3:158433957:T:C	rs6441195	Multi-trait	RSRC1	3	158433957	3:158151746	3:158433957	0.497582	0.0408033	0.00576712	1.49261e-12	Respiratory Traits	Forced vital capacity, best measure	Neale B	UKBB	European	2017	C	T	-0.01599	0.002162	1.391e-13	-	255492	IVNT	Neale-B_UKBB_EUR_2017
RVEDV	RSRC1	16	3:158341218:T:C	3:158433957:T:C	rs6441195	Multi-trait	RSRC1	3	158433957	3:158151746	3:158433957	0.497582	0.0408033	0.00576712	1.49261e-12	Body Size	Height	Neale B	UKBB	European	2017	C	T	-0.01255	0.001725	3.475e-13	-	336474	IVNT	Neale-B_UKBB_EUR_2017
RVEDV	RSRC1	16	3:158341218:T:C	3:158433957:T:C	rs6441195	Multi-trait	RSRC1	3	158433957	3:158151746	3:158433957	0.497582	0.0408033	0.00576712	1.49261e-12	Body Size	Sitting height	Neale B	UKBB	European	2017	C	T	-0.01278	0.001876	9.546e-12	-	336172	IVNT	Neale-B_UKBB_EUR_2017
RVEDV	RSRC1	16	3:158341218:T:C	3:158443710:T:C	rs6441198	Multi-trait	RSRC1	3	158443710	3:158161499	3:158443710	0.497766	0.0411311	0.005798	1.30275e-12	Respiratory Traits	Forced expiratory volume in 1-second	Neale B	UKBB	European	2017	C	T	-0.01194	0.002081	9.498e-09	-	307638	IVNT	Neale-B_UKBB_EUR_2017
RVEDV	RSRC1	16	3:158341218:T:C	3:158443710:T:C	rs6441198	Multi-trait	RSRC1	3	158443710	3:158161499	3:158443710	0.497766	0.0411311	0.005798	1.30275e-12	Respiratory Traits	Forced expiratory volume in 1-second, best measure	Neale B	UKBB	European	2017	C	T	-0.01305	0.002286	1.14e-08	-	255492	IVNT	Neale-B_UKBB_EUR_2017
RVEDV	RSRC1	16	3:158341218:T:C	3:158443710:T:C	rs6441198	Multi-trait	RSRC1	3	158443710	3:158161499	3:158443710	0.497766	0.0411311	0.005798	1.30275e-12	Respiratory Traits	Forced vital capacity	Neale B	UKBB	European	2017	C	T	-0.0152	0.001973	1.325e-14	-	307638	IVNT	Neale-B_UKBB_EUR_2017
RVEDV	RSRC1	16	3:158341218:T:C	3:158443710:T:C	rs6441198	Multi-trait	RSRC1	3	158443710	3:158161499	3:158443710	0.497766	0.0411311	0.005798	1.30275e-12	Respiratory Traits	Forced vital capacity, best measure	Neale B	UKBB	European	2017	C	T	-0.01607	0.002164	1.11e-13	-	255492	IVNT	Neale-B_UKBB_EUR_2017
RVEDV	RSRC1	16	3:158341218:T:C	3:158443710:T:C	rs6441198	Multi-trait	RSRC1	3	158443710	3:158161499	3:158443710	0.497766	0.0411311	0.005798	1.30275e-12	Body Size	Height	Neale B	UKBB	European	2017	C	T	-0.01257	0.001727	3.419e-13	-	336474	IVNT	Neale-B_UKBB_EUR_2017
RVEDV	RSRC1	16	3:158341218:T:C	3:158443710:T:C	rs6441198	Multi-trait	RSRC1	3	158443710	3:158161499	3:158443710	0.497766	0.0411311	0.005798	1.30275e-12	Body Size	Sitting height	Neale B	UKBB	European	2017	C	T	-0.01289	0.001878	6.82e-12	-	336172	IVNT	Neale-B_UKBB_EUR_2017
RVEDV	RSRC1	16	3:158341218:T:C	3:158460535:G:A	rs6441201	Multi-trait	RSRC1	3	158460535	3:158178324	3:158460535	0.465456	0.0389662	0.00577247	1.47487e-11	Miscellaneous_Conditions	Sporadic neuroblastoma	McDaniel LD	28545128	Mixed	2017	A	G	0.207	0.03041	1e-11	+	-	log OR	NHGRI-EBI_GWAS_Catalog
RVEDV	RSRC1	16	3:158341218:T:C	3:158460535:G:A	rs6441201	Multi-trait	RSRC1	3	158460535	3:158178324	3:158460535	0.465456	0.0389662	0.00577247	1.47487e-11	Respiratory Traits	Forced expiratory volume in 1-second	Neale B	UKBB	European	2017	A	G	-0.01363	0.002086	6.332e-11	-	307638	IVNT	Neale-B_UKBB_EUR_2017
RVEDV	RSRC1	16	3:158341218:T:C	3:158460535:G:A	rs6441201	Multi-trait	RSRC1	3	158460535	3:158178324	3:158460535	0.465456	0.0389662	0.00577247	1.47487e-11	Respiratory Traits	Forced expiratory volume in 1-second, best measure	Neale B	UKBB	European	2017	A	G	-0.01458	0.002292	1.992e-10	-	255492	IVNT	Neale-B_UKBB_EUR_2017
RVEDV	RSRC1	16	3:158341218:T:C	3:158460535:G:A	rs6441201	Multi-trait	RSRC1	3	158460535	3:158178324	3:158460535	0.465456	0.0389662	0.00577247	1.47487e-11	Respiratory Traits	Forced vital capacity	Neale B	UKBB	European	2017	A	G	-0.01713	0.001978	4.73e-18	-	307638	IVNT	Neale-B_UKBB_EUR_2017
RVEDV	RSRC1	16	3:158341218:T:C	3:158460535:G:A	rs6441201	Multi-trait	RSRC1	3	158460535	3:158178324	3:158460535	0.465456	0.0389662	0.00577247	1.47487e-11	Respiratory Traits	Forced vital capacity, best measure	Neale B	UKBB	European	2017	A	G	-0.01797	0.00217	1.22e-16	-	255492	IVNT	Neale-B_UKBB_EUR_2017
RVEDV	RSRC1	16	3:158341218:T:C	3:158460535:G:A	rs6441201	Multi-trait	RSRC1	3	158460535	3:158178324	3:158460535	0.465456	0.0389662	0.00577247	1.47487e-11	Body Size	Height	Neale B	UKBB	European	2017	A	G	-0.01088	0.001731	3.239e-10	-	336474	IVNT	Neale-B_UKBB_EUR_2017
RVEDV	RSRC1	16	3:158341218:T:C	3:158460535:G:A	rs6441201	Multi-trait	RSRC1	3	158460535	3:158178324	3:158460535	0.465456	0.0389662	0.00577247	1.47487e-11	Body Size	Sitting height	Neale B	UKBB	European	2017	A	G	-0.01164	0.001883	6.448e-10	-	336172	IVNT	Neale-B_UKBB_EUR_2017
RVEDV	RSRC1	16	3:158341218:T:C	3:158476351:G:A	rs6441203	Multi-trait	RSRC1	3	158476351	3:158194140	3:158476351	0.480248	0.041185	0.00579018	1.13633e-12	Respiratory Traits	Forced expiratory volume in 1-second	Neale B	UKBB	European	2017	A	G	-0.01383	0.00208	2.907e-11	-	307638	IVNT	Neale-B_UKBB_EUR_2017
RVEDV	RSRC1	16	3:158341218:T:C	3:158476351:G:A	rs6441203	Multi-trait	RSRC1	3	158476351	3:158194140	3:158476351	0.480248	0.041185	0.00579018	1.13633e-12	Respiratory Traits	Forced expiratory volume in 1-second, best measure	Neale B	UKBB	European	2017	A	G	-0.01453	0.002285	2.029e-10	-	255492	IVNT	Neale-B_UKBB_EUR_2017
RVEDV	RSRC1	16	3:158341218:T:C	3:158476351:G:A	rs6441203	Multi-trait	RSRC1	3	158476351	3:158194140	3:158476351	0.480248	0.041185	0.00579018	1.13633e-12	Respiratory Traits	Forced vital capacity	Neale B	UKBB	European	2017	A	G	-0.01731	0.001972	1.666e-18	-	307638	IVNT	Neale-B_UKBB_EUR_2017
RVEDV	RSRC1	16	3:158341218:T:C	3:158476351:G:A	rs6441203	Multi-trait	RSRC1	3	158476351	3:158194140	3:158476351	0.480248	0.041185	0.00579018	1.13633e-12	Respiratory Traits	Forced vital capacity, best measure	Neale B	UKBB	European	2017	A	G	-0.01805	0.002164	7.249e-17	-	255492	IVNT	Neale-B_UKBB_EUR_2017
RVEDV	RSRC1	16	3:158341218:T:C	3:158476351:G:A	rs6441203	Multi-trait	RSRC1	3	158476351	3:158194140	3:158476351	0.480248	0.041185	0.00579018	1.13633e-12	Body Size	Height	Neale B	UKBB	European	2017	A	G	-0.0102	0.001726	3.387e-09	-	336474	IVNT	Neale-B_UKBB_EUR_2017
RVEDV	RSRC1	16	3:158341218:T:C	3:158476351:G:A	rs6441203	Multi-trait	RSRC1	3	158476351	3:158194140	3:158476351	0.480248	0.041185	0.00579018	1.13633e-12	Body Size	Sitting height	Neale B	UKBB	European	2017	A	G	-0.01163	0.001877	5.832e-10	-	336172	IVNT	Neale-B_UKBB_EUR_2017
RVEDV	RSRC1	16	3:158341218:T:C	3:158523282:G:A	rs6441206	Multi-trait	RSRC1	3	158523282	3:158241071	3:158523282	0.476076	0.0409892	0.00576093	1.11879e-12	Respiratory Traits	Forced expiratory volume in 1-second	Neale B	UKBB	European	2017	A	G	-0.01347	0.002082	9.817e-11	-	307638	IVNT	Neale-B_UKBB_EUR_2017
RVEDV	RSRC1	16	3:158341218:T:C	3:158523282:G:A	rs6441206	Multi-trait	RSRC1	3	158523282	3:158241071	3:158523282	0.476076	0.0409892	0.00576093	1.11879e-12	Respiratory Traits	Forced expiratory volume in 1-second, best measure	Neale B	UKBB	European	2017	A	G	-0.01406	0.002288	7.852e-10	-	255492	IVNT	Neale-B_UKBB_EUR_2017
RVEDV	RSRC1	16	3:158341218:T:C	3:158523282:G:A	rs6441206	Multi-trait	RSRC1	3	158523282	3:158241071	3:158523282	0.476076	0.0409892	0.00576093	1.11879e-12	Respiratory Traits	Forced vital capacity	Neale B	UKBB	European	2017	A	G	-0.01715	0.001974	3.704e-18	-	307638	IVNT	Neale-B_UKBB_EUR_2017
RVEDV	RSRC1	16	3:158341218:T:C	3:158523282:G:A	rs6441206	Multi-trait	RSRC1	3	158523282	3:158241071	3:158523282	0.476076	0.0409892	0.00576093	1.11879e-12	Respiratory Traits	Forced vital capacity, best measure	Neale B	UKBB	European	2017	A	G	-0.0178	0.002166	2.052e-16	-	255492	IVNT	Neale-B_UKBB_EUR_2017
RVEDV	RSRC1	16	3:158341218:T:C	3:158523282:G:A	rs6441206	Multi-trait	RSRC1	3	158523282	3:158241071	3:158523282	0.476076	0.0409892	0.00576093	1.11879e-12	Body Size	Height	Neale B	UKBB	European	2017	A	G	-0.01025	0.001727	2.973e-09	-	336474	IVNT	Neale-B_UKBB_EUR_2017
RVEDV	RSRC1	16	3:158341218:T:C	3:158523282:G:A	rs6441206	Multi-trait	RSRC1	3	158523282	3:158241071	3:158523282	0.476076	0.0409892	0.00576093	1.11879e-12	Body Size	Sitting height	Neale B	UKBB	European	2017	A	G	-0.01134	0.001879	1.597e-09	-	336172	IVNT	Neale-B_UKBB_EUR_2017
RVEDV	RSRC1	16	3:158341218:T:C	3:158497753:T:C	rs6762860	Multi-trait	RSRC1	3	158497753	3:158215542	3:158497753	0.475753	0.0412708	0.00579775	1.09172e-12	Respiratory Traits	Forced expiratory volume in 1-second	Neale B	UKBB	European	2017	C	T	-0.01364	0.002081	5.551e-11	-	307638	IVNT	Neale-B_UKBB_EUR_2017
RVEDV	RSRC1	16	3:158341218:T:C	3:158497753:T:C	rs6762860	Multi-trait	RSRC1	3	158497753	3:158215542	3:158497753	0.475753	0.0412708	0.00579775	1.09172e-12	Respiratory Traits	Forced expiratory volume in 1-second, best measure	Neale B	UKBB	European	2017	C	T	-0.01422	0.002287	5.023e-10	-	255492	IVNT	Neale-B_UKBB_EUR_2017
RVEDV	RSRC1	16	3:158341218:T:C	3:158497753:T:C	rs6762860	Multi-trait	RSRC1	3	158497753	3:158215542	3:158497753	0.475753	0.0412708	0.00579775	1.09172e-12	Respiratory Traits	Forced vital capacity	Neale B	UKBB	European	2017	C	T	-0.01734	0.001973	1.515e-18	-	307638	IVNT	Neale-B_UKBB_EUR_2017
RVEDV	RSRC1	16	3:158341218:T:C	3:158497753:T:C	rs6762860	Multi-trait	RSRC1	3	158497753	3:158215542	3:158497753	0.475753	0.0412708	0.00579775	1.09172e-12	Respiratory Traits	Forced vital capacity, best measure	Neale B	UKBB	European	2017	C	T	-0.01798	0.002165	1.018e-16	-	255492	IVNT	Neale-B_UKBB_EUR_2017
RVEDV	RSRC1	16	3:158341218:T:C	3:158497753:T:C	rs6762860	Multi-trait	RSRC1	3	158497753	3:158215542	3:158497753	0.475753	0.0412708	0.00579775	1.09172e-12	Body Size	Height	Neale B	UKBB	European	2017	C	T	-0.0102	0.001727	3.473e-09	-	336474	IVNT	Neale-B_UKBB_EUR_2017
RVEDV	RSRC1	16	3:158341218:T:C	3:158497753:T:C	rs6762860	Multi-trait	RSRC1	3	158497753	3:158215542	3:158497753	0.475753	0.0412708	0.00579775	1.09172e-12	Body Size	Sitting height	Neale B	UKBB	European	2017	C	T	-0.01132	0.001879	1.668e-09	-	336172	IVNT	Neale-B_UKBB_EUR_2017
RVEDV	RSRC1	16	3:158341218:T:C	3:158375252:G:A	rs6774676	Multi-trait	RSRC1	3	158375252	3:158093041	3:158375252	0.499102	0.0423032	0.00579093	2.771e-13	Respiratory Traits	Forced expiratory volume in 1-second	Neale B	UKBB	European	2017	A	G	-0.0115	0.002078	3.166e-08	-	307638	IVNT	Neale-B_UKBB_EUR_2017
RVEDV	RSRC1	16	3:158341218:T:C	3:158375252:G:A	rs6774676	Multi-trait	RSRC1	3	158375252	3:158093041	3:158375252	0.499102	0.0423032	0.00579093	2.771e-13	Respiratory Traits	Forced expiratory volume in 1-second, best measure	Neale B	UKBB	European	2017	A	G	-0.01271	0.002282	2.56e-08	-	255492	IVNT	Neale-B_UKBB_EUR_2017
RVEDV	RSRC1	16	3:158341218:T:C	3:158375252:G:A	rs6774676	Multi-trait	RSRC1	3	158375252	3:158093041	3:158375252	0.499102	0.0423032	0.00579093	2.771e-13	Respiratory Traits	Forced vital capacity	Neale B	UKBB	European	2017	A	G	-0.01478	0.00197	6.283e-14	-	307638	IVNT	Neale-B_UKBB_EUR_2017
RVEDV	RSRC1	16	3:158341218:T:C	3:158375252:G:A	rs6774676	Multi-trait	RSRC1	3	158375252	3:158093041	3:158375252	0.499102	0.0423032	0.00579093	2.771e-13	Respiratory Traits	Forced vital capacity, best measure	Neale B	UKBB	European	2017	A	G	-0.01574	0.002161	3.212e-13	-	255492	IVNT	Neale-B_UKBB_EUR_2017
RVEDV	RSRC1	16	3:158341218:T:C	3:158375252:G:A	rs6774676	Multi-trait	RSRC1	3	158375252	3:158093041	3:158375252	0.499102	0.0423032	0.00579093	2.771e-13	Body Size	Height	Neale B	UKBB	European	2017	A	G	-0.01255	0.001724	3.383e-13	-	336474	IVNT	Neale-B_UKBB_EUR_2017
RVEDV	RSRC1	16	3:158341218:T:C	3:158375252:G:A	rs6774676	Multi-trait	RSRC1	3	158375252	3:158093041	3:158375252	0.499102	0.0423032	0.00579093	2.771e-13	Body Size	Sitting height	Neale B	UKBB	European	2017	A	G	-0.01274	0.001876	1.088e-11	-	336172	IVNT	Neale-B_UKBB_EUR_2017
RVEDV	RSRC1	16	3:158341218:T:C	3:158376633:C:T	rs6778370	Multi-trait	RSRC1	3	158376633	3:158094422	3:158376633	0.498569	0.0416101	0.00575321	4.74213e-13	Body Size	Height	GIANT	25282103	European	2014	C	T	0.017	0.0029	3.1e-09	+	253056	Z-score	GIANT_Height_EUR_2014
RVEDV	RSRC1	16	3:158341218:T:C	3:158376633:C:T	rs6778370	Multi-trait	RSRC1	3	158376633	3:158094422	3:158376633	0.498569	0.0416101	0.00575321	4.74213e-13	Respiratory Traits	Forced expiratory volume in 1-second	Neale B	UKBB	European	2017	C	T	0.0115	0.002078	3.104e-08	+	307638	IVNT	Neale-B_UKBB_EUR_2017
RVEDV	RSRC1	16	3:158341218:T:C	3:158376633:C:T	rs6778370	Multi-trait	RSRC1	3	158376633	3:158094422	3:158376633	0.498569	0.0416101	0.00575321	4.74213e-13	Respiratory Traits	Forced expiratory volume in 1-second, best measure	Neale B	UKBB	European	2017	C	T	0.01272	0.002282	2.481e-08	+	255492	IVNT	Neale-B_UKBB_EUR_2017
RVEDV	RSRC1	16	3:158341218:T:C	3:158376633:C:T	rs6778370	Multi-trait	RSRC1	3	158376633	3:158094422	3:158376633	0.498569	0.0416101	0.00575321	4.74213e-13	Respiratory Traits	Forced vital capacity	Neale B	UKBB	European	2017	C	T	0.01479	0.00197	6.062e-14	+	307638	IVNT	Neale-B_UKBB_EUR_2017
RVEDV	RSRC1	16	3:158341218:T:C	3:158376633:C:T	rs6778370	Multi-trait	RSRC1	3	158376633	3:158094422	3:158376633	0.498569	0.0416101	0.00575321	4.74213e-13	Respiratory Traits	Forced vital capacity, best measure	Neale B	UKBB	European	2017	C	T	0.01576	0.002161	3.099e-13	+	255492	IVNT	Neale-B_UKBB_EUR_2017
RVEDV	RSRC1	16	3:158341218:T:C	3:158376633:C:T	rs6778370	Multi-trait	RSRC1	3	158376633	3:158094422	3:158376633	0.498569	0.0416101	0.00575321	4.74213e-13	Body Size	Height	Neale B	UKBB	European	2017	C	T	0.01258	0.001724	3.011e-13	+	336474	IVNT	Neale-B_UKBB_EUR_2017
RVEDV	RSRC1	16	3:158341218:T:C	3:158376633:C:T	rs6778370	Multi-trait	RSRC1	3	158376633	3:158094422	3:158376633	0.498569	0.0416101	0.00575321	4.74213e-13	Body Size	Sitting height	Neale B	UKBB	European	2017	C	T	0.01276	0.001876	1.013e-11	+	336172	IVNT	Neale-B_UKBB_EUR_2017
RVEDV	RSRC1	16	3:158341218:T:C	3:158517627:G:A	rs6780010	Multi-trait	RSRC1	3	158517627	3:158235416	3:158517627	0.475683	0.0410837	0.00576603	1.03983e-12	Respiratory Traits	Forced expiratory volume in 1-second	Neale B	UKBB	European	2017	A	G	-0.01359	0.002081	6.579e-11	-	307638	IVNT	Neale-B_UKBB_EUR_2017
RVEDV	RSRC1	16	3:158341218:T:C	3:158517627:G:A	rs6780010	Multi-trait	RSRC1	3	158517627	3:158235416	3:158517627	0.475683	0.0410837	0.00576603	1.03983e-12	Respiratory Traits	Forced expiratory volume in 1-second, best measure	Neale B	UKBB	European	2017	A	G	-0.01413	0.002287	6.392e-10	-	255492	IVNT	Neale-B_UKBB_EUR_2017
RVEDV	RSRC1	16	3:158341218:T:C	3:158517627:G:A	rs6780010	Multi-trait	RSRC1	3	158517627	3:158235416	3:158517627	0.475683	0.0410837	0.00576603	1.03983e-12	Respiratory Traits	Forced vital capacity	Neale B	UKBB	European	2017	A	G	-0.01729	0.001973	1.942e-18	-	307638	IVNT	Neale-B_UKBB_EUR_2017
RVEDV	RSRC1	16	3:158341218:T:C	3:158517627:G:A	rs6780010	Multi-trait	RSRC1	3	158517627	3:158235416	3:158517627	0.475683	0.0410837	0.00576603	1.03983e-12	Respiratory Traits	Forced vital capacity, best measure	Neale B	UKBB	European	2017	A	G	-0.0179	0.002165	1.382e-16	-	255492	IVNT	Neale-B_UKBB_EUR_2017
RVEDV	RSRC1	16	3:158341218:T:C	3:158517627:G:A	rs6780010	Multi-trait	RSRC1	3	158517627	3:158235416	3:158517627	0.475683	0.0410837	0.00576603	1.03983e-12	Body Size	Height	Neale B	UKBB	European	2017	A	G	-0.01015	0.001727	4.172e-09	-	336474	IVNT	Neale-B_UKBB_EUR_2017
RVEDV	RSRC1	16	3:158341218:T:C	3:158517627:G:A	rs6780010	Multi-trait	RSRC1	3	158517627	3:158235416	3:158517627	0.475683	0.0410837	0.00576603	1.03983e-12	Body Size	Sitting height	Neale B	UKBB	European	2017	A	G	-0.01127	0.001878	1.953e-09	-	336172	IVNT	Neale-B_UKBB_EUR_2017
RVEDV	RSRC1	16	3:158341218:T:C	3:158468546:T:C	rs6780782	Multi-trait	RSRC1	3	158468546	3:158186335	3:158468546	0.480387	0.0408312	0.00576371	1.39859e-12	Respiratory Traits	Forced expiratory volume in 1-second	Neale B	UKBB	European	2017	C	T	-0.01387	0.002081	2.633e-11	-	307638	IVNT	Neale-B_UKBB_EUR_2017
RVEDV	RSRC1	16	3:158341218:T:C	3:158468546:T:C	rs6780782	Multi-trait	RSRC1	3	158468546	3:158186335	3:158468546	0.480387	0.0408312	0.00576371	1.39859e-12	Respiratory Traits	Forced expiratory volume in 1-second, best measure	Neale B	UKBB	European	2017	C	T	-0.01459	0.002286	1.738e-10	-	255492	IVNT	Neale-B_UKBB_EUR_2017
RVEDV	RSRC1	16	3:158341218:T:C	3:158468546:T:C	rs6780782	Multi-trait	RSRC1	3	158468546	3:158186335	3:158468546	0.480387	0.0408312	0.00576371	1.39859e-12	Respiratory Traits	Forced vital capacity	Neale B	UKBB	European	2017	C	T	-0.01733	0.001973	1.532e-18	-	307638	IVNT	Neale-B_UKBB_EUR_2017
RVEDV	RSRC1	16	3:158341218:T:C	3:158468546:T:C	rs6780782	Multi-trait	RSRC1	3	158468546	3:158186335	3:158468546	0.480387	0.0408312	0.00576371	1.39859e-12	Respiratory Traits	Forced vital capacity, best measure	Neale B	UKBB	European	2017	C	T	-0.0181	0.002164	6.128e-17	-	255492	IVNT	Neale-B_UKBB_EUR_2017
RVEDV	RSRC1	16	3:158341218:T:C	3:158468546:T:C	rs6780782	Multi-trait	RSRC1	3	158468546	3:158186335	3:158468546	0.480387	0.0408312	0.00576371	1.39859e-12	Body Size	Height	Neale B	UKBB	European	2017	C	T	-0.01023	0.001726	3.152e-09	-	336474	IVNT	Neale-B_UKBB_EUR_2017
RVEDV	RSRC1	16	3:158341218:T:C	3:158468546:T:C	rs6780782	Multi-trait	RSRC1	3	158468546	3:158186335	3:158468546	0.480387	0.0408312	0.00576371	1.39859e-12	Body Size	Sitting height	Neale B	UKBB	European	2017	C	T	-0.01166	0.001878	5.321e-10	-	336172	IVNT	Neale-B_UKBB_EUR_2017
RVEDV	RSRC1	16	3:158341218:T:C	3:158477606:G:A	rs6780896	Multi-trait	RSRC1	3	158477606	3:158195395	3:158477606	0.480068	0.0406943	0.00576081	1.61781e-12	Respiratory Traits	Forced expiratory volume in 1-second	Neale B	UKBB	European	2017	A	G	-0.01383	0.00208	2.897e-11	-	307638	IVNT	Neale-B_UKBB_EUR_2017
RVEDV	RSRC1	16	3:158341218:T:C	3:158477606:G:A	rs6780896	Multi-trait	RSRC1	3	158477606	3:158195395	3:158477606	0.480068	0.0406943	0.00576081	1.61781e-12	Respiratory Traits	Forced expiratory volume in 1-second, best measure	Neale B	UKBB	European	2017	A	G	-0.01453	0.002285	2.028e-10	-	255492	IVNT	Neale-B_UKBB_EUR_2017
RVEDV	RSRC1	16	3:158341218:T:C	3:158477606:G:A	rs6780896	Multi-trait	RSRC1	3	158477606	3:158195395	3:158477606	0.480068	0.0406943	0.00576081	1.61781e-12	Respiratory Traits	Forced vital capacity	Neale B	UKBB	European	2017	A	G	-0.01731	0.001972	1.663e-18	-	307638	IVNT	Neale-B_UKBB_EUR_2017
RVEDV	RSRC1	16	3:158341218:T:C	3:158477606:G:A	rs6780896	Multi-trait	RSRC1	3	158477606	3:158195395	3:158477606	0.480068	0.0406943	0.00576081	1.61781e-12	Respiratory Traits	Forced vital capacity, best measure	Neale B	UKBB	European	2017	A	G	-0.01805	0.002164	7.247e-17	-	255492	IVNT	Neale-B_UKBB_EUR_2017
RVEDV	RSRC1	16	3:158341218:T:C	3:158477606:G:A	rs6780896	Multi-trait	RSRC1	3	158477606	3:158195395	3:158477606	0.480068	0.0406943	0.00576081	1.61781e-12	Body Size	Height	Neale B	UKBB	European	2017	A	G	-0.0102	0.001726	3.393e-09	-	336474	IVNT	Neale-B_UKBB_EUR_2017
RVEDV	RSRC1	16	3:158341218:T:C	3:158477606:G:A	rs6780896	Multi-trait	RSRC1	3	158477606	3:158195395	3:158477606	0.480068	0.0406943	0.00576081	1.61781e-12	Body Size	Sitting height	Neale B	UKBB	European	2017	A	G	-0.01163	0.001877	5.849e-10	-	336172	IVNT	Neale-B_UKBB_EUR_2017
RVEDV	RSRC1	16	3:158341218:T:C	3:158349448:C:T	rs6788703	Multi-trait	RSRC1	3	158349448	3:158067237	3:158349448	0.499543	0.0415183	0.00576568	5.97977e-13	Body Size	Height	GIANT	25282103	European	2014	C	T	0.017	0.0029	3.7e-09	+	253213	Z-score	GIANT_Height_EUR_2014
RVEDV	RSRC1	16	3:158341218:T:C	3:158349448:C:T	rs6788703	Multi-trait	RSRC1	3	158349448	3:158067237	3:158349448	0.499543	0.0415183	0.00576568	5.97977e-13	Respiratory Traits	Forced expiratory volume in 1-second	Neale B	UKBB	European	2017	C	T	0.0115	0.002078	3.152e-08	+	307638	IVNT	Neale-B_UKBB_EUR_2017
RVEDV	RSRC1	16	3:158341218:T:C	3:158349448:C:T	rs6788703	Multi-trait	RSRC1	3	158349448	3:158067237	3:158349448	0.499543	0.0415183	0.00576568	5.97977e-13	Respiratory Traits	Forced expiratory volume in 1-second, best measure	Neale B	UKBB	European	2017	C	T	0.01272	0.002283	2.488e-08	+	255492	IVNT	Neale-B_UKBB_EUR_2017
RVEDV	RSRC1	16	3:158341218:T:C	3:158349448:C:T	rs6788703	Multi-trait	RSRC1	3	158349448	3:158067237	3:158349448	0.499543	0.0415183	0.00576568	5.97977e-13	Respiratory Traits	Forced vital capacity	Neale B	UKBB	European	2017	C	T	0.01476	0.00197	6.762e-14	+	307638	IVNT	Neale-B_UKBB_EUR_2017
RVEDV	RSRC1	16	3:158341218:T:C	3:158349448:C:T	rs6788703	Multi-trait	RSRC1	3	158349448	3:158067237	3:158349448	0.499543	0.0415183	0.00576568	5.97977e-13	Respiratory Traits	Forced vital capacity, best measure	Neale B	UKBB	European	2017	C	T	0.01575	0.002161	3.166e-13	+	255492	IVNT	Neale-B_UKBB_EUR_2017
RVEDV	RSRC1	16	3:158341218:T:C	3:158349448:C:T	rs6788703	Multi-trait	RSRC1	3	158349448	3:158067237	3:158349448	0.499543	0.0415183	0.00576568	5.97977e-13	Body Size	Height	Neale B	UKBB	European	2017	C	T	0.01255	0.001724	3.456e-13	+	336474	IVNT	Neale-B_UKBB_EUR_2017
RVEDV	RSRC1	16	3:158341218:T:C	3:158349448:C:T	rs6788703	Multi-trait	RSRC1	3	158349448	3:158067237	3:158349448	0.499543	0.0415183	0.00576568	5.97977e-13	Body Size	Sitting height	Neale B	UKBB	European	2017	C	T	0.01274	0.001876	1.132e-11	+	336172	IVNT	Neale-B_UKBB_EUR_2017
RVEDV	RSRC1	16	3:158341218:T:C	3:158496682:C:T	rs6795376	Multi-trait	RSRC1	3	158496682	3:158214471	3:158496682	0.475796	0.0408049	0.00576695	1.48746e-12	Respiratory Traits	Forced expiratory volume in 1-second	Neale B	UKBB	European	2017	C	T	0.01365	0.002081	5.523e-11	+	307638	IVNT	Neale-B_UKBB_EUR_2017
RVEDV	RSRC1	16	3:158341218:T:C	3:158496682:C:T	rs6795376	Multi-trait	RSRC1	3	158496682	3:158214471	3:158496682	0.475796	0.0408049	0.00576695	1.48746e-12	Respiratory Traits	Forced expiratory volume in 1-second, best measure	Neale B	UKBB	European	2017	C	T	0.01422	0.002287	4.99e-10	+	255492	IVNT	Neale-B_UKBB_EUR_2017
RVEDV	RSRC1	16	3:158341218:T:C	3:158496682:C:T	rs6795376	Multi-trait	RSRC1	3	158496682	3:158214471	3:158496682	0.475796	0.0408049	0.00576695	1.48746e-12	Respiratory Traits	Forced vital capacity	Neale B	UKBB	European	2017	C	T	0.01735	0.001973	1.499e-18	+	307638	IVNT	Neale-B_UKBB_EUR_2017
RVEDV	RSRC1	16	3:158341218:T:C	3:158496682:C:T	rs6795376	Multi-trait	RSRC1	3	158496682	3:158214471	3:158496682	0.475796	0.0408049	0.00576695	1.48746e-12	Respiratory Traits	Forced vital capacity, best measure	Neale B	UKBB	European	2017	C	T	0.01798	0.002165	1.005e-16	+	255492	IVNT	Neale-B_UKBB_EUR_2017
RVEDV	RSRC1	16	3:158341218:T:C	3:158496682:C:T	rs6795376	Multi-trait	RSRC1	3	158496682	3:158214471	3:158496682	0.475796	0.0408049	0.00576695	1.48746e-12	Body Size	Height	Neale B	UKBB	European	2017	C	T	0.0102	0.001727	3.484e-09	+	336474	IVNT	Neale-B_UKBB_EUR_2017
RVEDV	RSRC1	16	3:158341218:T:C	3:158496682:C:T	rs6795376	Multi-trait	RSRC1	3	158496682	3:158214471	3:158496682	0.475796	0.0408049	0.00576695	1.48746e-12	Body Size	Sitting height	Neale B	UKBB	European	2017	C	T	0.01132	0.001879	1.705e-09	+	336172	IVNT	Neale-B_UKBB_EUR_2017
RVEDV	RSRC1	16	3:158341218:T:C	3:158375232:A:G	rs6798940	Multi-trait	RSRC1	3	158375232	3:158093021	3:158375232	0.499101	0.0422617	0.00579069	2.91598e-13	Respiratory Traits	Forced expiratory volume in 1-second	Neale B	UKBB	European	2017	A	G	0.01184	0.002083	1.302e-08	+	307638	IVNT	Neale-B_UKBB_EUR_2017
RVEDV	RSRC1	16	3:158341218:T:C	3:158375232:A:G	rs6798940	Multi-trait	RSRC1	3	158375232	3:158093021	3:158375232	0.499101	0.0422617	0.00579069	2.91598e-13	Respiratory Traits	Forced expiratory volume in 1-second, best measure	Neale B	UKBB	European	2017	A	G	0.01312	0.002288	9.812e-09	+	255492	IVNT	Neale-B_UKBB_EUR_2017
RVEDV	RSRC1	16	3:158341218:T:C	3:158375232:A:G	rs6798940	Multi-trait	RSRC1	3	158375232	3:158093021	3:158375232	0.499101	0.0422617	0.00579069	2.91598e-13	Respiratory Traits	Forced vital capacity	Neale B	UKBB	European	2017	A	G	0.01513	0.001975	1.841e-14	+	307638	IVNT	Neale-B_UKBB_EUR_2017
RVEDV	RSRC1	16	3:158341218:T:C	3:158375232:A:G	rs6798940	Multi-trait	RSRC1	3	158375232	3:158093021	3:158375232	0.499101	0.0422617	0.00579069	2.91598e-13	Respiratory Traits	Forced vital capacity, best measure	Neale B	UKBB	European	2017	A	G	0.01609	0.002166	1.127e-13	+	255492	IVNT	Neale-B_UKBB_EUR_2017
RVEDV	RSRC1	16	3:158341218:T:C	3:158375232:A:G	rs6798940	Multi-trait	RSRC1	3	158375232	3:158093021	3:158375232	0.499101	0.0422617	0.00579069	2.91598e-13	Body Size	Height	Neale B	UKBB	European	2017	A	G	0.01273	0.001729	1.773e-13	+	336474	IVNT	Neale-B_UKBB_EUR_2017
RVEDV	RSRC1	16	3:158341218:T:C	3:158375232:A:G	rs6798940	Multi-trait	RSRC1	3	158375232	3:158093021	3:158375232	0.499101	0.0422617	0.00579069	2.91598e-13	Body Size	Sitting height	Neale B	UKBB	European	2017	A	G	0.0128	0.00188	9.946e-12	+	336172	IVNT	Neale-B_UKBB_EUR_2017
RVEDV	RSRC1	16	3:158341218:T:C	3:158445839:A:G	rs6800887	Multi-trait	RSRC1	3	158445839	3:158163628	3:158445839	0.497675	0.0409179	0.00576696	1.2914e-12	Body Size	Height	GIANT	25282103	European	2014	A	G	0.017	0.0029	6.2e-09	+	253139	Z-score	GIANT_Height_EUR_2014
RVEDV	RSRC1	16	3:158341218:T:C	3:158445839:A:G	rs6800887	Multi-trait	RSRC1	3	158445839	3:158163628	3:158445839	0.497675	0.0409179	0.00576696	1.2914e-12	Respiratory Traits	Forced expiratory volume in 1-second	Neale B	UKBB	European	2017	A	G	0.012	0.00208	7.991e-09	+	307638	IVNT	Neale-B_UKBB_EUR_2017
RVEDV	RSRC1	16	3:158341218:T:C	3:158445839:A:G	rs6800887	Multi-trait	RSRC1	3	158445839	3:158163628	3:158445839	0.497675	0.0409179	0.00576696	1.2914e-12	Respiratory Traits	Forced expiratory volume in 1-second, best measure	Neale B	UKBB	European	2017	A	G	0.01309	0.002285	1.005e-08	+	255492	IVNT	Neale-B_UKBB_EUR_2017
RVEDV	RSRC1	16	3:158341218:T:C	3:158445839:A:G	rs6800887	Multi-trait	RSRC1	3	158445839	3:158163628	3:158445839	0.497675	0.0409179	0.00576696	1.2914e-12	Respiratory Traits	Forced vital capacity	Neale B	UKBB	European	2017	A	G	0.01526	0.001972	1.044e-14	+	307638	IVNT	Neale-B_UKBB_EUR_2017
RVEDV	RSRC1	16	3:158341218:T:C	3:158445839:A:G	rs6800887	Multi-trait	RSRC1	3	158445839	3:158163628	3:158445839	0.497675	0.0409179	0.00576696	1.2914e-12	Respiratory Traits	Forced vital capacity, best measure	Neale B	UKBB	European	2017	A	G	0.01611	0.002164	9.785e-14	+	255492	IVNT	Neale-B_UKBB_EUR_2017
RVEDV	RSRC1	16	3:158341218:T:C	3:158445839:A:G	rs6800887	Multi-trait	RSRC1	3	158445839	3:158163628	3:158445839	0.497675	0.0409179	0.00576696	1.2914e-12	Body Size	Height	Neale B	UKBB	European	2017	A	G	0.01253	0.001726	3.967e-13	+	336474	IVNT	Neale-B_UKBB_EUR_2017
RVEDV	RSRC1	16	3:158341218:T:C	3:158445839:A:G	rs6800887	Multi-trait	RSRC1	3	158445839	3:158163628	3:158445839	0.497675	0.0409179	0.00576696	1.2914e-12	Body Size	Sitting height	Neale B	UKBB	European	2017	A	G	0.0128	0.001878	9.477e-12	+	336172	IVNT	Neale-B_UKBB_EUR_2017
RVEDV	RSRC1	16	3:158341218:T:C	3:158420939:T:C	rs6806702	Multi-trait	RSRC1	3	158420939	3:158138728	3:158420939	0.497742	0.0410204	0.00576745	1.14035e-12	Respiratory Traits	Forced expiratory volume in 1-second	Neale B	UKBB	European	2017	C	T	-0.01182	0.002078	1.294e-08	-	307638	IVNT	Neale-B_UKBB_EUR_2017
RVEDV	RSRC1	16	3:158341218:T:C	3:158420939:T:C	rs6806702	Multi-trait	RSRC1	3	158420939	3:158138728	3:158420939	0.497742	0.0410204	0.00576745	1.14035e-12	Respiratory Traits	Forced expiratory volume in 1-second, best measure	Neale B	UKBB	European	2017	C	T	-0.01292	0.002283	1.527e-08	-	255492	IVNT	Neale-B_UKBB_EUR_2017
RVEDV	RSRC1	16	3:158341218:T:C	3:158420939:T:C	rs6806702	Multi-trait	RSRC1	3	158420939	3:158138728	3:158420939	0.497742	0.0410204	0.00576745	1.14035e-12	Respiratory Traits	Forced vital capacity	Neale B	UKBB	European	2017	C	T	-0.01506	0.001971	2.131e-14	-	307638	IVNT	Neale-B_UKBB_EUR_2017
RVEDV	RSRC1	16	3:158341218:T:C	3:158420939:T:C	rs6806702	Multi-trait	RSRC1	3	158420939	3:158138728	3:158420939	0.497742	0.0410204	0.00576745	1.14035e-12	Respiratory Traits	Forced vital capacity, best measure	Neale B	UKBB	European	2017	C	T	-0.01592	0.002162	1.802e-13	-	255492	IVNT	Neale-B_UKBB_EUR_2017
RVEDV	RSRC1	16	3:158341218:T:C	3:158420939:T:C	rs6806702	Multi-trait	RSRC1	3	158420939	3:158138728	3:158420939	0.497742	0.0410204	0.00576745	1.14035e-12	Body Size	Height	Neale B	UKBB	European	2017	C	T	-0.01251	0.001725	4.143e-13	-	336474	IVNT	Neale-B_UKBB_EUR_2017
RVEDV	RSRC1	16	3:158341218:T:C	3:158420939:T:C	rs6806702	Multi-trait	RSRC1	3	158420939	3:158138728	3:158420939	0.497742	0.0410204	0.00576745	1.14035e-12	Body Size	Sitting height	Neale B	UKBB	European	2017	C	T	-0.01273	0.001876	1.146e-11	-	336172	IVNT	Neale-B_UKBB_EUR_2017
RVEDV	RSRC1	16	3:158341218:T:C	3:158339812:A:G	rs73170315	Multi-trait	RSRC1	3	158339812	3:158057601	3:158339812	0.499807	0.0423463	0.00579899	2.82791e-13	Respiratory Traits	Forced expiratory volume in 1-second, best measure	Neale B	UKBB	European	2017	A	G	0.01245	0.002283	4.984e-08	+	255492	IVNT	Neale-B_UKBB_EUR_2017
RVEDV	RSRC1	16	3:158341218:T:C	3:158339812:A:G	rs73170315	Multi-trait	RSRC1	3	158339812	3:158057601	3:158339812	0.499807	0.0423463	0.00579899	2.82791e-13	Respiratory Traits	Forced vital capacity	Neale B	UKBB	European	2017	A	G	0.01449	0.001971	1.928e-13	+	307638	IVNT	Neale-B_UKBB_EUR_2017
RVEDV	RSRC1	16	3:158341218:T:C	3:158339812:A:G	rs73170315	Multi-trait	RSRC1	3	158339812	3:158057601	3:158339812	0.499807	0.0423463	0.00579899	2.82791e-13	Respiratory Traits	Forced vital capacity, best measure	Neale B	UKBB	European	2017	A	G	0.0155	0.002162	7.524e-13	+	255492	IVNT	Neale-B_UKBB_EUR_2017
RVEDV	RSRC1	16	3:158341218:T:C	3:158339812:A:G	rs73170315	Multi-trait	RSRC1	3	158339812	3:158057601	3:158339812	0.499807	0.0423463	0.00579899	2.82791e-13	Body Size	Height	Neale B	UKBB	European	2017	A	G	0.01243	0.001725	5.756e-13	+	336474	IVNT	Neale-B_UKBB_EUR_2017
RVEDV	RSRC1	16	3:158341218:T:C	3:158339812:A:G	rs73170315	Multi-trait	RSRC1	3	158339812	3:158057601	3:158339812	0.499807	0.0423463	0.00579899	2.82791e-13	Body Size	Sitting height	Neale B	UKBB	European	2017	A	G	0.01267	0.001876	1.471e-11	+	336172	IVNT	Neale-B_UKBB_EUR_2017
RVEDV	RSRC1	16	3:158341218:T:C	3:158369965:C:T	rs73170348	Multi-trait	RSRC1	3	158369965	3:158087754	3:158369965	0.49945	0.0421351	0.00579107	3.44176e-13	Respiratory Traits	Forced expiratory volume in 1-second	Neale B	UKBB	European	2017	C	T	0.01141	0.002078	4.002e-08	+	307638	IVNT	Neale-B_UKBB_EUR_2017
RVEDV	RSRC1	16	3:158341218:T:C	3:158369965:C:T	rs73170348	Multi-trait	RSRC1	3	158369965	3:158087754	3:158369965	0.49945	0.0421351	0.00579107	3.44176e-13	Respiratory Traits	Forced expiratory volume in 1-second, best measure	Neale B	UKBB	European	2017	C	T	0.01265	0.002283	3.003e-08	+	255492	IVNT	Neale-B_UKBB_EUR_2017
RVEDV	RSRC1	16	3:158341218:T:C	3:158369965:C:T	rs73170348	Multi-trait	RSRC1	3	158369965	3:158087754	3:158369965	0.49945	0.0421351	0.00579107	3.44176e-13	Respiratory Traits	Forced vital capacity	Neale B	UKBB	European	2017	C	T	0.0147	0.00197	8.667e-14	+	307638	IVNT	Neale-B_UKBB_EUR_2017
RVEDV	RSRC1	16	3:158341218:T:C	3:158369965:C:T	rs73170348	Multi-trait	RSRC1	3	158369965	3:158087754	3:158369965	0.49945	0.0421351	0.00579107	3.44176e-13	Respiratory Traits	Forced vital capacity, best measure	Neale B	UKBB	European	2017	C	T	0.01571	0.002161	3.691e-13	+	255492	IVNT	Neale-B_UKBB_EUR_2017
RVEDV	RSRC1	16	3:158341218:T:C	3:158369965:C:T	rs73170348	Multi-trait	RSRC1	3	158369965	3:158087754	3:158369965	0.49945	0.0421351	0.00579107	3.44176e-13	Body Size	Height	Neale B	UKBB	European	2017	C	T	0.01253	0.001724	3.714e-13	+	336474	IVNT	Neale-B_UKBB_EUR_2017
RVEDV	RSRC1	16	3:158341218:T:C	3:158369965:C:T	rs73170348	Multi-trait	RSRC1	3	158369965	3:158087754	3:158369965	0.49945	0.0421351	0.00579107	3.44176e-13	Body Size	Sitting height	Neale B	UKBB	European	2017	C	T	0.01277	0.001876	1.01e-11	+	336172	IVNT	Neale-B_UKBB_EUR_2017
RVEDV	RSRC1	16	3:158341218:T:C	3:158433054:T:C	rs7610691	Multi-trait	RSRC1	3	158433054	3:158150843	3:158433054	0.497777	0.0408677	0.0057669	1.37453e-12	Body Size	Height	GIANT	25282103	European	2014	C	T	-0.017	0.0029	6.7e-09	-	253140	Z-score	GIANT_Height_EUR_2014
RVEDV	RSRC1	16	3:158341218:T:C	3:158433054:T:C	rs7610691	Multi-trait	RSRC1	3	158433054	3:158150843	3:158433054	0.497777	0.0408677	0.0057669	1.37453e-12	Respiratory Traits	Forced expiratory volume in 1-second	Neale B	UKBB	European	2017	C	T	-0.0119	0.002078	1.025e-08	-	307638	IVNT	Neale-B_UKBB_EUR_2017
RVEDV	RSRC1	16	3:158341218:T:C	3:158433054:T:C	rs7610691	Multi-trait	RSRC1	3	158433054	3:158150843	3:158433054	0.497777	0.0408677	0.0057669	1.37453e-12	Respiratory Traits	Forced expiratory volume in 1-second, best measure	Neale B	UKBB	European	2017	C	T	-0.013	0.002283	1.231e-08	-	255492	IVNT	Neale-B_UKBB_EUR_2017
RVEDV	RSRC1	16	3:158341218:T:C	3:158433054:T:C	rs7610691	Multi-trait	RSRC1	3	158433054	3:158150843	3:158433054	0.497777	0.0408677	0.0057669	1.37453e-12	Respiratory Traits	Forced vital capacity	Neale B	UKBB	European	2017	C	T	-0.01513	0.001971	1.597e-14	-	307638	IVNT	Neale-B_UKBB_EUR_2017
RVEDV	RSRC1	16	3:158341218:T:C	3:158433054:T:C	rs7610691	Multi-trait	RSRC1	3	158433054	3:158150843	3:158433054	0.497777	0.0408677	0.0057669	1.37453e-12	Respiratory Traits	Forced vital capacity, best measure	Neale B	UKBB	European	2017	C	T	-0.01598	0.002162	1.442e-13	-	255492	IVNT	Neale-B_UKBB_EUR_2017
RVEDV	RSRC1	16	3:158341218:T:C	3:158433054:T:C	rs7610691	Multi-trait	RSRC1	3	158433054	3:158150843	3:158433054	0.497777	0.0408677	0.0057669	1.37453e-12	Body Size	Height	Neale B	UKBB	European	2017	C	T	-0.01254	0.001725	3.626e-13	-	336474	IVNT	Neale-B_UKBB_EUR_2017
RVEDV	RSRC1	16	3:158341218:T:C	3:158433054:T:C	rs7610691	Multi-trait	RSRC1	3	158433054	3:158150843	3:158433054	0.497777	0.0408677	0.0057669	1.37453e-12	Body Size	Sitting height	Neale B	UKBB	European	2017	C	T	-0.01276	0.001876	1.027e-11	-	336172	IVNT	Neale-B_UKBB_EUR_2017
RVEDV	RSRC1	16	3:158341218:T:C	3:158354468:A:G	rs7610713	Multi-trait	RSRC1	3	158354468	3:158072257	3:158354468	0.499545	0.0421456	0.00579623	3.56308e-13	Body Size	Height	GIANT	25282103	European	2014	A	G	0.017	0.0029	3.4e-09	+	253212	Z-score	GIANT_Height_EUR_2014
RVEDV	RSRC1	16	3:158341218:T:C	3:158354468:A:G	rs7610713	Multi-trait	RSRC1	3	158354468	3:158072257	3:158354468	0.499545	0.0421456	0.00579623	3.56308e-13	Respiratory Traits	Forced expiratory volume in 1-second	Neale B	UKBB	European	2017	A	G	0.01146	0.002078	3.471e-08	+	307638	IVNT	Neale-B_UKBB_EUR_2017
RVEDV	RSRC1	16	3:158341218:T:C	3:158354468:A:G	rs7610713	Multi-trait	RSRC1	3	158354468	3:158072257	3:158354468	0.499545	0.0421456	0.00579623	3.56308e-13	Respiratory Traits	Forced expiratory volume in 1-second, best measure	Neale B	UKBB	European	2017	A	G	0.01269	0.002283	2.675e-08	+	255492	IVNT	Neale-B_UKBB_EUR_2017
RVEDV	RSRC1	16	3:158341218:T:C	3:158354468:A:G	rs7610713	Multi-trait	RSRC1	3	158354468	3:158072257	3:158354468	0.499545	0.0421456	0.00579623	3.56308e-13	Respiratory Traits	Forced vital capacity	Neale B	UKBB	European	2017	A	G	0.01474	0.00197	7.428e-14	+	307638	IVNT	Neale-B_UKBB_EUR_2017
RVEDV	RSRC1	16	3:158341218:T:C	3:158354468:A:G	rs7610713	Multi-trait	RSRC1	3	158354468	3:158072257	3:158354468	0.499545	0.0421456	0.00579623	3.56308e-13	Respiratory Traits	Forced vital capacity, best measure	Neale B	UKBB	European	2017	A	G	0.01574	0.002161	3.3e-13	+	255492	IVNT	Neale-B_UKBB_EUR_2017
RVEDV	RSRC1	16	3:158341218:T:C	3:158354468:A:G	rs7610713	Multi-trait	RSRC1	3	158354468	3:158072257	3:158354468	0.499545	0.0421456	0.00579623	3.56308e-13	Body Size	Height	Neale B	UKBB	European	2017	A	G	0.01254	0.001724	3.614e-13	+	336474	IVNT	Neale-B_UKBB_EUR_2017
RVEDV	RSRC1	16	3:158341218:T:C	3:158354468:A:G	rs7610713	Multi-trait	RSRC1	3	158354468	3:158072257	3:158354468	0.499545	0.0421456	0.00579623	3.56308e-13	Body Size	Sitting height	Neale B	UKBB	European	2017	A	G	0.01272	0.001876	1.217e-11	+	336172	IVNT	Neale-B_UKBB_EUR_2017
RVEDV	RSRC1	16	3:158341218:T:C	3:158349889:A:G	rs7614259	Multi-trait	RSRC1	3	158349889	3:158067678	3:158349889	0.49984	0.0420011	0.00579666	4.30109e-13	Respiratory Traits	Forced expiratory volume in 1-second	Neale B	UKBB	European	2017	A	G	0.0114	0.002078	4.154e-08	+	307638	IVNT	Neale-B_UKBB_EUR_2017
RVEDV	RSRC1	16	3:158341218:T:C	3:158349889:A:G	rs7614259	Multi-trait	RSRC1	3	158349889	3:158067678	3:158349889	0.49984	0.0420011	0.00579666	4.30109e-13	Respiratory Traits	Forced expiratory volume in 1-second, best measure	Neale B	UKBB	European	2017	A	G	0.01264	0.002283	3.098e-08	+	255492	IVNT	Neale-B_UKBB_EUR_2017
RVEDV	RSRC1	16	3:158341218:T:C	3:158349889:A:G	rs7614259	Multi-trait	RSRC1	3	158349889	3:158067678	3:158349889	0.49984	0.0420011	0.00579666	4.30109e-13	Respiratory Traits	Forced vital capacity	Neale B	UKBB	European	2017	A	G	0.01467	0.00197	9.674e-14	+	307638	IVNT	Neale-B_UKBB_EUR_2017
RVEDV	RSRC1	16	3:158341218:T:C	3:158349889:A:G	rs7614259	Multi-trait	RSRC1	3	158349889	3:158067678	3:158349889	0.49984	0.0420011	0.00579666	4.30109e-13	Respiratory Traits	Forced vital capacity, best measure	Neale B	UKBB	European	2017	A	G	0.0157	0.002161	3.808e-13	+	255492	IVNT	Neale-B_UKBB_EUR_2017
RVEDV	RSRC1	16	3:158341218:T:C	3:158349889:A:G	rs7614259	Multi-trait	RSRC1	3	158349889	3:158067678	3:158349889	0.49984	0.0420011	0.00579666	4.30109e-13	Body Size	Height	Neale B	UKBB	European	2017	A	G	0.01254	0.001725	3.614e-13	+	336474	IVNT	Neale-B_UKBB_EUR_2017
RVEDV	RSRC1	16	3:158341218:T:C	3:158349889:A:G	rs7614259	Multi-trait	RSRC1	3	158349889	3:158067678	3:158349889	0.49984	0.0420011	0.00579666	4.30109e-13	Body Size	Sitting height	Neale B	UKBB	European	2017	A	G	0.01278	0.001876	9.79e-12	+	336172	IVNT	Neale-B_UKBB_EUR_2017
RVEDV	RSRC1	16	3:158341218:T:C	3:158528094:A:G	rs7620927	Multi-trait	RSRC1	3	158528094	3:158245883	3:158528094	0.475689	0.0410289	0.00576542	1.10803e-12	Respiratory Traits	Forced expiratory volume in 1-second	Neale B	UKBB	European	2017	A	G	0.01359	0.002081	6.572e-11	+	307638	IVNT	Neale-B_UKBB_EUR_2017
RVEDV	RSRC1	16	3:158341218:T:C	3:158528094:A:G	rs7620927	Multi-trait	RSRC1	3	158528094	3:158245883	3:158528094	0.475689	0.0410289	0.00576542	1.10803e-12	Respiratory Traits	Forced expiratory volume in 1-second, best measure	Neale B	UKBB	European	2017	A	G	0.01414	0.002287	6.373e-10	+	255492	IVNT	Neale-B_UKBB_EUR_2017
RVEDV	RSRC1	16	3:158341218:T:C	3:158528094:A:G	rs7620927	Multi-trait	RSRC1	3	158528094	3:158245883	3:158528094	0.475689	0.0410289	0.00576542	1.10803e-12	Respiratory Traits	Forced vital capacity	Neale B	UKBB	European	2017	A	G	0.01729	0.001973	1.911e-18	+	307638	IVNT	Neale-B_UKBB_EUR_2017
RVEDV	RSRC1	16	3:158341218:T:C	3:158528094:A:G	rs7620927	Multi-trait	RSRC1	3	158528094	3:158245883	3:158528094	0.475689	0.0410289	0.00576542	1.10803e-12	Respiratory Traits	Forced vital capacity, best measure	Neale B	UKBB	European	2017	A	G	0.01791	0.002165	1.343e-16	+	255492	IVNT	Neale-B_UKBB_EUR_2017
RVEDV	RSRC1	16	3:158341218:T:C	3:158528094:A:G	rs7620927	Multi-trait	RSRC1	3	158528094	3:158245883	3:158528094	0.475689	0.0410289	0.00576542	1.10803e-12	Body Size	Height	Neale B	UKBB	European	2017	A	G	0.01015	0.001727	4.161e-09	+	336474	IVNT	Neale-B_UKBB_EUR_2017
RVEDV	RSRC1	16	3:158341218:T:C	3:158528094:A:G	rs7620927	Multi-trait	RSRC1	3	158528094	3:158245883	3:158528094	0.475689	0.0410289	0.00576542	1.10803e-12	Body Size	Sitting height	Neale B	UKBB	European	2017	A	G	0.01127	0.001879	1.981e-09	+	336172	IVNT	Neale-B_UKBB_EUR_2017
RVEDV	RSRC1	16	3:158341218:T:C	3:158504647:A:G	rs7623732	Multi-trait	RSRC1	3	158504647	3:158222436	3:158504647	0.475767	0.0411974	0.00579783	1.19751e-12	Respiratory Traits	Forced expiratory volume in 1-second	Neale B	UKBB	European	2017	A	G	0.01364	0.002081	5.706e-11	+	307638	IVNT	Neale-B_UKBB_EUR_2017
RVEDV	RSRC1	16	3:158341218:T:C	3:158504647:A:G	rs7623732	Multi-trait	RSRC1	3	158504647	3:158222436	3:158504647	0.475767	0.0411974	0.00579783	1.19751e-12	Respiratory Traits	Forced expiratory volume in 1-second, best measure	Neale B	UKBB	European	2017	A	G	0.01421	0.002287	5.169e-10	+	255492	IVNT	Neale-B_UKBB_EUR_2017
RVEDV	RSRC1	16	3:158341218:T:C	3:158504647:A:G	rs7623732	Multi-trait	RSRC1	3	158504647	3:158222436	3:158504647	0.475767	0.0411974	0.00579783	1.19751e-12	Respiratory Traits	Forced vital capacity	Neale B	UKBB	European	2017	A	G	0.01732	0.001973	1.691e-18	+	307638	IVNT	Neale-B_UKBB_EUR_2017
RVEDV	RSRC1	16	3:158341218:T:C	3:158504647:A:G	rs7623732	Multi-trait	RSRC1	3	158504647	3:158222436	3:158504647	0.475767	0.0411974	0.00579783	1.19751e-12	Respiratory Traits	Forced vital capacity, best measure	Neale B	UKBB	European	2017	A	G	0.01796	0.002165	1.093e-16	+	255492	IVNT	Neale-B_UKBB_EUR_2017
RVEDV	RSRC1	16	3:158341218:T:C	3:158504647:A:G	rs7623732	Multi-trait	RSRC1	3	158504647	3:158222436	3:158504647	0.475767	0.0411974	0.00579783	1.19751e-12	Body Size	Height	Neale B	UKBB	European	2017	A	G	0.01017	0.001727	3.859e-09	+	336474	IVNT	Neale-B_UKBB_EUR_2017
RVEDV	RSRC1	16	3:158341218:T:C	3:158504647:A:G	rs7623732	Multi-trait	RSRC1	3	158504647	3:158222436	3:158504647	0.475767	0.0411974	0.00579783	1.19751e-12	Body Size	Sitting height	Neale B	UKBB	European	2017	A	G	0.01131	0.001879	1.745e-09	+	336172	IVNT	Neale-B_UKBB_EUR_2017
RVEDV	RSRC1	16	3:158341218:T:C	3:158406115:A:G	rs7630443	Multi-trait	RSRC1	3	158406115	3:158123904	3:158406115	0.446562	0.0400446	0.00578726	4.53411e-12	Respiratory Traits	Forced expiratory volume in 1-second	Neale B	UKBB	European	2017	A	G	0.01244	0.00209	2.691e-09	+	307638	IVNT	Neale-B_UKBB_EUR_2017
RVEDV	RSRC1	16	3:158341218:T:C	3:158406115:A:G	rs7630443	Multi-trait	RSRC1	3	158406115	3:158123904	3:158406115	0.446562	0.0400446	0.00578726	4.53411e-12	Respiratory Traits	Forced expiratory volume in 1-second, best measure	Neale B	UKBB	European	2017	A	G	0.01334	0.002296	6.247e-09	+	255492	IVNT	Neale-B_UKBB_EUR_2017
RVEDV	RSRC1	16	3:158341218:T:C	3:158406115:A:G	rs7630443	Multi-trait	RSRC1	3	158406115	3:158123904	3:158406115	0.446562	0.0400446	0.00578726	4.53411e-12	Respiratory Traits	Forced vital capacity	Neale B	UKBB	European	2017	A	G	0.01552	0.001982	4.884e-15	+	307638	IVNT	Neale-B_UKBB_EUR_2017
RVEDV	RSRC1	16	3:158341218:T:C	3:158406115:A:G	rs7630443	Multi-trait	RSRC1	3	158406115	3:158123904	3:158406115	0.446562	0.0400446	0.00578726	4.53411e-12	Respiratory Traits	Forced vital capacity, best measure	Neale B	UKBB	European	2017	A	G	0.01619	0.002174	9.597e-14	+	255492	IVNT	Neale-B_UKBB_EUR_2017
RVEDV	RSRC1	16	3:158341218:T:C	3:158415518:T:G	rs7632059	Multi-trait	RSRC1	3	158415518	3:158133307	3:158415518	0.498882	0.0416679	0.00579099	6.23251e-13	Body Size	Height	GIANT	25282103	European	2014	G	T	-0.017	0.0029	4.7e-09	-	253119	Z-score	GIANT_Height_EUR_2014
RVEDV	RSRC1	16	3:158341218:T:C	3:158415518:T:G	rs7632059	Multi-trait	RSRC1	3	158415518	3:158133307	3:158415518	0.498882	0.0416679	0.00579099	6.23251e-13	Respiratory Traits	Forced expiratory volume in 1-second	Neale B	UKBB	European	2017	G	T	-0.01151	0.002078	3.054e-08	-	307638	IVNT	Neale-B_UKBB_EUR_2017
RVEDV	RSRC1	16	3:158341218:T:C	3:158415518:T:G	rs7632059	Multi-trait	RSRC1	3	158415518	3:158133307	3:158415518	0.498882	0.0416679	0.00579099	6.23251e-13	Respiratory Traits	Forced expiratory volume in 1-second, best measure	Neale B	UKBB	European	2017	G	T	-0.01275	0.002283	2.339e-08	-	255492	IVNT	Neale-B_UKBB_EUR_2017
RVEDV	RSRC1	16	3:158341218:T:C	3:158415518:T:G	rs7632059	Multi-trait	RSRC1	3	158415518	3:158133307	3:158415518	0.498882	0.0416679	0.00579099	6.23251e-13	Respiratory Traits	Forced vital capacity	Neale B	UKBB	European	2017	G	T	-0.0148	0.00197	5.861e-14	-	307638	IVNT	Neale-B_UKBB_EUR_2017
RVEDV	RSRC1	16	3:158341218:T:C	3:158415518:T:G	rs7632059	Multi-trait	RSRC1	3	158415518	3:158133307	3:158415518	0.498882	0.0416679	0.00579099	6.23251e-13	Respiratory Traits	Forced vital capacity, best measure	Neale B	UKBB	European	2017	G	T	-0.01578	0.002161	2.894e-13	-	255492	IVNT	Neale-B_UKBB_EUR_2017
RVEDV	RSRC1	16	3:158341218:T:C	3:158415518:T:G	rs7632059	Multi-trait	RSRC1	3	158415518	3:158133307	3:158415518	0.498882	0.0416679	0.00579099	6.23251e-13	Body Size	Height	Neale B	UKBB	European	2017	G	T	-0.01255	0.001724	3.427e-13	-	336474	IVNT	Neale-B_UKBB_EUR_2017
RVEDV	RSRC1	16	3:158341218:T:C	3:158415518:T:G	rs7632059	Multi-trait	RSRC1	3	158415518	3:158133307	3:158415518	0.498882	0.0416679	0.00579099	6.23251e-13	Body Size	Sitting height	Neale B	UKBB	European	2017	G	T	-0.01272	0.001876	1.179e-11	-	336172	IVNT	Neale-B_UKBB_EUR_2017
RVEDV	RSRC1	16	3:158341218:T:C	3:158523664:T:C	rs7639678	Multi-trait	RSRC1	3	158523664	3:158241453	3:158523664	0.475703	0.0414714	0.00579612	8.36596e-13	Respiratory Traits	Forced expiratory volume in 1-second	Neale B	UKBB	European	2017	C	T	-0.01359	0.002081	6.649e-11	-	307638	IVNT	Neale-B_UKBB_EUR_2017
RVEDV	RSRC1	16	3:158341218:T:C	3:158523664:T:C	rs7639678	Multi-trait	RSRC1	3	158523664	3:158241453	3:158523664	0.475703	0.0414714	0.00579612	8.36596e-13	Respiratory Traits	Forced expiratory volume in 1-second, best measure	Neale B	UKBB	European	2017	C	T	-0.01413	0.002287	6.46e-10	-	255492	IVNT	Neale-B_UKBB_EUR_2017
RVEDV	RSRC1	16	3:158341218:T:C	3:158523664:T:C	rs7639678	Multi-trait	RSRC1	3	158523664	3:158241453	3:158523664	0.475703	0.0414714	0.00579612	8.36596e-13	Respiratory Traits	Forced vital capacity	Neale B	UKBB	European	2017	C	T	-0.01729	0.001973	1.957e-18	-	307638	IVNT	Neale-B_UKBB_EUR_2017
RVEDV	RSRC1	16	3:158341218:T:C	3:158523664:T:C	rs7639678	Multi-trait	RSRC1	3	158523664	3:158241453	3:158523664	0.475703	0.0414714	0.00579612	8.36596e-13	Respiratory Traits	Forced vital capacity, best measure	Neale B	UKBB	European	2017	C	T	-0.0179	0.002165	1.381e-16	-	255492	IVNT	Neale-B_UKBB_EUR_2017
RVEDV	RSRC1	16	3:158341218:T:C	3:158523664:T:C	rs7639678	Multi-trait	RSRC1	3	158523664	3:158241453	3:158523664	0.475703	0.0414714	0.00579612	8.36596e-13	Body Size	Height	Neale B	UKBB	European	2017	C	T	-0.01015	0.001727	4.125e-09	-	336474	IVNT	Neale-B_UKBB_EUR_2017
RVEDV	RSRC1	16	3:158341218:T:C	3:158523664:T:C	rs7639678	Multi-trait	RSRC1	3	158523664	3:158241453	3:158523664	0.475703	0.0414714	0.00579612	8.36596e-13	Body Size	Sitting height	Neale B	UKBB	European	2017	C	T	-0.01127	0.001878	1.953e-09	-	336172	IVNT	Neale-B_UKBB_EUR_2017
RVEDV	RSRC1	16	3:158341218:T:C	3:158381387:C:A	rs7639867	Multi-trait	RSRC1	3	158381387	3:158099176	3:158381387	0.499182	0.0416054	0.00576065	5.10992e-13	Body Size	Height	GIANT	25282103	European	2014	A	C	-0.018	0.0029	2.4e-09	-	253094	Z-score	GIANT_Height_EUR_2014
RVEDV	RSRC1	16	3:158341218:T:C	3:158381387:C:A	rs7639867	Multi-trait	RSRC1	3	158381387	3:158099176	3:158381387	0.499182	0.0416054	0.00576065	5.10992e-13	Respiratory Traits	Forced expiratory volume in 1-second	Neale B	UKBB	European	2017	A	C	-0.01149	0.002078	3.199e-08	-	307638	IVNT	Neale-B_UKBB_EUR_2017
RVEDV	RSRC1	16	3:158341218:T:C	3:158381387:C:A	rs7639867	Multi-trait	RSRC1	3	158381387	3:158099176	3:158381387	0.499182	0.0416054	0.00576065	5.10992e-13	Respiratory Traits	Forced expiratory volume in 1-second, best measure	Neale B	UKBB	European	2017	A	C	-0.01271	0.002282	2.552e-08	-	255492	IVNT	Neale-B_UKBB_EUR_2017
RVEDV	RSRC1	16	3:158341218:T:C	3:158381387:C:A	rs7639867	Multi-trait	RSRC1	3	158381387	3:158099176	3:158381387	0.499182	0.0416054	0.00576065	5.10992e-13	Respiratory Traits	Forced vital capacity	Neale B	UKBB	European	2017	A	C	-0.01478	0.00197	6.173e-14	-	307638	IVNT	Neale-B_UKBB_EUR_2017
RVEDV	RSRC1	16	3:158341218:T:C	3:158381387:C:A	rs7639867	Multi-trait	RSRC1	3	158381387	3:158099176	3:158381387	0.499182	0.0416054	0.00576065	5.10992e-13	Respiratory Traits	Forced vital capacity, best measure	Neale B	UKBB	European	2017	A	C	-0.01575	0.002161	3.197e-13	-	255492	IVNT	Neale-B_UKBB_EUR_2017
RVEDV	RSRC1	16	3:158341218:T:C	3:158381387:C:A	rs7639867	Multi-trait	RSRC1	3	158381387	3:158099176	3:158381387	0.499182	0.0416054	0.00576065	5.10992e-13	Body Size	Height	Neale B	UKBB	European	2017	A	C	-0.01255	0.001724	3.393e-13	-	336474	IVNT	Neale-B_UKBB_EUR_2017
RVEDV	RSRC1	16	3:158341218:T:C	3:158381387:C:A	rs7639867	Multi-trait	RSRC1	3	158381387	3:158099176	3:158381387	0.499182	0.0416054	0.00576065	5.10992e-13	Body Size	Sitting height	Neale B	UKBB	European	2017	A	C	-0.01273	0.001876	1.146e-11	-	336172	IVNT	Neale-B_UKBB_EUR_2017
RVEDV	RSRC1	16	3:158341218:T:C	3:158445207:A:G	rs7641954	Multi-trait	RSRC1	3	158445207	3:158162996	3:158445207	0.497344	0.0409567	0.00576727	1.23347e-12	Body Size	Height	GIANT	25282103	European	2014	A	G	0.017	0.0029	6e-09	+	253139	Z-score	GIANT_Height_EUR_2014
RVEDV	RSRC1	16	3:158341218:T:C	3:158445207:A:G	rs7641954	Multi-trait	RSRC1	3	158445207	3:158162996	3:158445207	0.497344	0.0409567	0.00576727	1.23347e-12	Respiratory Traits	Forced expiratory volume in 1-second	Neale B	UKBB	European	2017	A	G	0.01193	0.002081	9.71e-09	+	307638	IVNT	Neale-B_UKBB_EUR_2017
RVEDV	RSRC1	16	3:158341218:T:C	3:158445207:A:G	rs7641954	Multi-trait	RSRC1	3	158445207	3:158162996	3:158445207	0.497344	0.0409567	0.00576727	1.23347e-12	Respiratory Traits	Forced expiratory volume in 1-second, best measure	Neale B	UKBB	European	2017	A	G	0.01304	0.002285	1.149e-08	+	255492	IVNT	Neale-B_UKBB_EUR_2017
RVEDV	RSRC1	16	3:158341218:T:C	3:158445207:A:G	rs7641954	Multi-trait	RSRC1	3	158445207	3:158162996	3:158445207	0.497344	0.0409567	0.00576727	1.23347e-12	Respiratory Traits	Forced vital capacity	Neale B	UKBB	European	2017	A	G	0.01519	0.001973	1.384e-14	+	307638	IVNT	Neale-B_UKBB_EUR_2017
RVEDV	RSRC1	16	3:158341218:T:C	3:158445207:A:G	rs7641954	Multi-trait	RSRC1	3	158445207	3:158162996	3:158445207	0.497344	0.0409567	0.00576727	1.23347e-12	Respiratory Traits	Forced vital capacity, best measure	Neale B	UKBB	European	2017	A	G	0.01607	0.002164	1.101e-13	+	255492	IVNT	Neale-B_UKBB_EUR_2017
RVEDV	RSRC1	16	3:158341218:T:C	3:158445207:A:G	rs7641954	Multi-trait	RSRC1	3	158445207	3:158162996	3:158445207	0.497344	0.0409567	0.00576727	1.23347e-12	Body Size	Height	Neale B	UKBB	European	2017	A	G	0.01253	0.001727	3.958e-13	+	336474	IVNT	Neale-B_UKBB_EUR_2017
RVEDV	RSRC1	16	3:158341218:T:C	3:158445207:A:G	rs7641954	Multi-trait	RSRC1	3	158445207	3:158162996	3:158445207	0.497344	0.0409567	0.00576727	1.23347e-12	Body Size	Sitting height	Neale B	UKBB	European	2017	A	G	0.01283	0.001878	8.407e-12	+	336172	IVNT	Neale-B_UKBB_EUR_2017
RVEDV	RSRC1	16	3:158341218:T:C	3:158386917:A:G	rs7648196	Multi-trait	RSRC1	3	158386917	3:158104706	3:158386917	0.498767	0.0413958	0.00576081	6.68344e-13	Body Size	Height	GIANT	25282103	European	2014	A	G	0.017	0.0029	3.2e-09	+	253174	Z-score	GIANT_Height_EUR_2014
RVEDV	RSRC1	16	3:158341218:T:C	3:158386917:A:G	rs7648196	Multi-trait	RSRC1	3	158386917	3:158104706	3:158386917	0.498767	0.0413958	0.00576081	6.68344e-13	Body Size	Height	GIANT	28146470	European	2017	A	G	0.019	0.0035	3.7e-08	+	381625	IVNT	GIANT_Height_EUR_2017
RVEDV	RSRC1	16	3:158341218:T:C	3:158386917:A:G	rs7648196	Multi-trait	RSRC1	3	158386917	3:158104706	3:158386917	0.498767	0.0413958	0.00576081	6.68344e-13	Body Size	Height	GIANT	28146470	Mixed	2017	A	G	0.019	0.0033	1.2e-08	+	458927	IVNT	GIANT_Height_Mixed_2017
RVEDV	RSRC1	16	3:158341218:T:C	3:158386917:A:G	rs7648196	Multi-trait	RSRC1	3	158386917	3:158104706	3:158386917	0.498767	0.0413958	0.00576081	6.68344e-13	Respiratory Traits	Forced expiratory volume in 1-second	Neale B	UKBB	European	2017	A	G	0.01149	0.002078	3.232e-08	+	307638	IVNT	Neale-B_UKBB_EUR_2017
RVEDV	RSRC1	16	3:158341218:T:C	3:158386917:A:G	rs7648196	Multi-trait	RSRC1	3	158386917	3:158104706	3:158386917	0.498767	0.0413958	0.00576081	6.68344e-13	Respiratory Traits	Forced expiratory volume in 1-second, best measure	Neale B	UKBB	European	2017	A	G	0.0127	0.002283	2.672e-08	+	255492	IVNT	Neale-B_UKBB_EUR_2017
RVEDV	RSRC1	16	3:158341218:T:C	3:158386917:A:G	rs7648196	Multi-trait	RSRC1	3	158386917	3:158104706	3:158386917	0.498767	0.0413958	0.00576081	6.68344e-13	Respiratory Traits	Forced vital capacity	Neale B	UKBB	European	2017	A	G	0.01481	0.00197	5.704e-14	+	307638	IVNT	Neale-B_UKBB_EUR_2017
RVEDV	RSRC1	16	3:158341218:T:C	3:158386917:A:G	rs7648196	Multi-trait	RSRC1	3	158386917	3:158104706	3:158386917	0.498767	0.0413958	0.00576081	6.68344e-13	Respiratory Traits	Forced vital capacity, best measure	Neale B	UKBB	European	2017	A	G	0.01577	0.002161	2.93e-13	+	255492	IVNT	Neale-B_UKBB_EUR_2017
RVEDV	RSRC1	16	3:158341218:T:C	3:158386917:A:G	rs7648196	Multi-trait	RSRC1	3	158386917	3:158104706	3:158386917	0.498767	0.0413958	0.00576081	6.68344e-13	Body Size	Height	Neale B	UKBB	European	2017	A	G	0.01263	0.001725	2.408e-13	+	336474	IVNT	Neale-B_UKBB_EUR_2017
RVEDV	RSRC1	16	3:158341218:T:C	3:158386917:A:G	rs7648196	Multi-trait	RSRC1	3	158386917	3:158104706	3:158386917	0.498767	0.0413958	0.00576081	6.68344e-13	Body Size	Sitting height	Neale B	UKBB	European	2017	A	G	0.01283	0.001876	7.966e-12	+	336172	IVNT	Neale-B_UKBB_EUR_2017
RVEDV	RSRC1	16	3:158341218:T:C	3:158505049:G:A	rs7648618	Multi-trait	RSRC1	3	158505049	3:158222838	3:158505049	0.475751	0.0411467	0.00579793	1.27688e-12	Respiratory Traits	Forced expiratory volume in 1-second	Neale B	UKBB	European	2017	A	G	-0.01364	0.002081	5.706e-11	-	307638	IVNT	Neale-B_UKBB_EUR_2017
RVEDV	RSRC1	16	3:158341218:T:C	3:158505049:G:A	rs7648618	Multi-trait	RSRC1	3	158505049	3:158222838	3:158505049	0.475751	0.0411467	0.00579793	1.27688e-12	Respiratory Traits	Forced expiratory volume in 1-second, best measure	Neale B	UKBB	European	2017	A	G	-0.01421	0.002287	5.169e-10	-	255492	IVNT	Neale-B_UKBB_EUR_2017
RVEDV	RSRC1	16	3:158341218:T:C	3:158505049:G:A	rs7648618	Multi-trait	RSRC1	3	158505049	3:158222838	3:158505049	0.475751	0.0411467	0.00579793	1.27688e-12	Respiratory Traits	Forced vital capacity	Neale B	UKBB	European	2017	A	G	-0.01732	0.001973	1.691e-18	-	307638	IVNT	Neale-B_UKBB_EUR_2017
RVEDV	RSRC1	16	3:158341218:T:C	3:158505049:G:A	rs7648618	Multi-trait	RSRC1	3	158505049	3:158222838	3:158505049	0.475751	0.0411467	0.00579793	1.27688e-12	Respiratory Traits	Forced vital capacity, best measure	Neale B	UKBB	European	2017	A	G	-0.01796	0.002165	1.093e-16	-	255492	IVNT	Neale-B_UKBB_EUR_2017
RVEDV	RSRC1	16	3:158341218:T:C	3:158505049:G:A	rs7648618	Multi-trait	RSRC1	3	158505049	3:158222838	3:158505049	0.475751	0.0411467	0.00579793	1.27688e-12	Body Size	Height	Neale B	UKBB	European	2017	A	G	-0.01017	0.001727	3.859e-09	-	336474	IVNT	Neale-B_UKBB_EUR_2017
RVEDV	RSRC1	16	3:158341218:T:C	3:158505049:G:A	rs7648618	Multi-trait	RSRC1	3	158505049	3:158222838	3:158505049	0.475751	0.0411467	0.00579793	1.27688e-12	Body Size	Sitting height	Neale B	UKBB	European	2017	A	G	-0.01131	0.001879	1.745e-09	-	336172	IVNT	Neale-B_UKBB_EUR_2017
RVEDV	RSRC1	16	3:158341218:T:C	3:158472524:A:G	rs7649463	Multi-trait	RSRC1	3	158472524	3:158190313	3:158472524	0.480384	0.0413501	0.00579079	9.28757e-13	Respiratory Traits	Forced expiratory volume in 1-second	Neale B	UKBB	European	2017	A	G	0.01383	0.00208	3.002e-11	+	307638	IVNT	Neale-B_UKBB_EUR_2017
RVEDV	RSRC1	16	3:158341218:T:C	3:158472524:A:G	rs7649463	Multi-trait	RSRC1	3	158472524	3:158190313	3:158472524	0.480384	0.0413501	0.00579079	9.28757e-13	Respiratory Traits	Forced expiratory volume in 1-second, best measure	Neale B	UKBB	European	2017	A	G	0.01453	0.002285	2.045e-10	+	255492	IVNT	Neale-B_UKBB_EUR_2017
RVEDV	RSRC1	16	3:158341218:T:C	3:158472524:A:G	rs7649463	Multi-trait	RSRC1	3	158472524	3:158190313	3:158472524	0.480384	0.0413501	0.00579079	9.28757e-13	Respiratory Traits	Forced vital capacity	Neale B	UKBB	European	2017	A	G	0.01729	0.001972	1.8e-18	+	307638	IVNT	Neale-B_UKBB_EUR_2017
RVEDV	RSRC1	16	3:158341218:T:C	3:158472524:A:G	rs7649463	Multi-trait	RSRC1	3	158472524	3:158190313	3:158472524	0.480384	0.0413501	0.00579079	9.28757e-13	Respiratory Traits	Forced vital capacity, best measure	Neale B	UKBB	European	2017	A	G	0.01804	0.002164	7.582e-17	+	255492	IVNT	Neale-B_UKBB_EUR_2017
RVEDV	RSRC1	16	3:158341218:T:C	3:158472524:A:G	rs7649463	Multi-trait	RSRC1	3	158472524	3:158190313	3:158472524	0.480384	0.0413501	0.00579079	9.28757e-13	Body Size	Height	Neale B	UKBB	European	2017	A	G	0.0102	0.001726	3.452e-09	+	336474	IVNT	Neale-B_UKBB_EUR_2017
RVEDV	RSRC1	16	3:158341218:T:C	3:158472524:A:G	rs7649463	Multi-trait	RSRC1	3	158472524	3:158190313	3:158472524	0.480384	0.0413501	0.00579079	9.28757e-13	Body Size	Sitting height	Neale B	UKBB	European	2017	A	G	0.01162	0.001877	6.063e-10	+	336172	IVNT	Neale-B_UKBB_EUR_2017
RVEDV	RSRC1	16	3:158341218:T:C	3:158392698:A:G	rs7650256	Multi-trait	RSRC1	3	158392698	3:158110487	3:158392698	0.446722	0.0402213	0.0057878	3.67033e-12	Respiratory Traits	Forced expiratory volume in 1-second	Neale B	UKBB	European	2017	A	G	0.01238	0.00209	3.157e-09	+	307638	IVNT	Neale-B_UKBB_EUR_2017
RVEDV	RSRC1	16	3:158341218:T:C	3:158392698:A:G	rs7650256	Multi-trait	RSRC1	3	158392698	3:158110487	3:158392698	0.446722	0.0402213	0.0057878	3.67033e-12	Respiratory Traits	Forced expiratory volume in 1-second, best measure	Neale B	UKBB	European	2017	A	G	0.01327	0.002296	7.504e-09	+	255492	IVNT	Neale-B_UKBB_EUR_2017
RVEDV	RSRC1	16	3:158341218:T:C	3:158392698:A:G	rs7650256	Multi-trait	RSRC1	3	158392698	3:158110487	3:158392698	0.446722	0.0402213	0.0057878	3.67033e-12	Respiratory Traits	Forced vital capacity	Neale B	UKBB	European	2017	A	G	0.01551	0.001982	5.111e-15	+	307638	IVNT	Neale-B_UKBB_EUR_2017
RVEDV	RSRC1	16	3:158341218:T:C	3:158392698:A:G	rs7650256	Multi-trait	RSRC1	3	158392698	3:158110487	3:158392698	0.446722	0.0402213	0.0057878	3.67033e-12	Respiratory Traits	Forced vital capacity, best measure	Neale B	UKBB	European	2017	A	G	0.01617	0.002174	1.039e-13	+	255492	IVNT	Neale-B_UKBB_EUR_2017
RVEDV	RSRC1	16	3:158341218:T:C	3:158397464:C:A	rs939114	Multi-trait	RSRC1	3	158397464	3:158115253	3:158397464	0.499427	0.0412974	0.0057606	7.55778e-13	Body Size	Height	GIANT	25282103	European	2014	C	A	0.017	0.0029	4.1e-09	+	253101	Z-score	GIANT_Height_EUR_2014
RVEDV	RSRC1	16	3:158341218:T:C	3:158397464:C:A	rs939114	Multi-trait	RSRC1	3	158397464	3:158115253	3:158397464	0.499427	0.0412974	0.0057606	7.55778e-13	Respiratory Traits	Forced expiratory volume in 1-second	Neale B	UKBB	European	2017	C	A	0.01148	0.002078	3.295e-08	+	307638	IVNT	Neale-B_UKBB_EUR_2017
RVEDV	RSRC1	16	3:158341218:T:C	3:158397464:C:A	rs939114	Multi-trait	RSRC1	3	158397464	3:158115253	3:158397464	0.499427	0.0412974	0.0057606	7.55778e-13	Respiratory Traits	Forced expiratory volume in 1-second, best measure	Neale B	UKBB	European	2017	C	A	0.01275	0.002282	2.299e-08	+	255492	IVNT	Neale-B_UKBB_EUR_2017
RVEDV	RSRC1	16	3:158341218:T:C	3:158397464:C:A	rs939114	Multi-trait	RSRC1	3	158397464	3:158115253	3:158397464	0.499427	0.0412974	0.0057606	7.55778e-13	Respiratory Traits	Forced vital capacity	Neale B	UKBB	European	2017	C	A	0.01478	0.00197	6.422e-14	+	307638	IVNT	Neale-B_UKBB_EUR_2017
RVEDV	RSRC1	16	3:158341218:T:C	3:158397464:C:A	rs939114	Multi-trait	RSRC1	3	158397464	3:158115253	3:158397464	0.499427	0.0412974	0.0057606	7.55778e-13	Respiratory Traits	Forced vital capacity, best measure	Neale B	UKBB	European	2017	C	A	0.0158	0.002161	2.684e-13	+	255492	IVNT	Neale-B_UKBB_EUR_2017
RVEDV	RSRC1	16	3:158341218:T:C	3:158397464:C:A	rs939114	Multi-trait	RSRC1	3	158397464	3:158115253	3:158397464	0.499427	0.0412974	0.0057606	7.55778e-13	Body Size	Height	Neale B	UKBB	European	2017	C	A	0.01254	0.001724	3.578e-13	+	336474	IVNT	Neale-B_UKBB_EUR_2017
RVEDV	RSRC1	16	3:158341218:T:C	3:158397464:C:A	rs939114	Multi-trait	RSRC1	3	158397464	3:158115253	3:158397464	0.499427	0.0412974	0.0057606	7.55778e-13	Body Size	Sitting height	Neale B	UKBB	European	2017	C	A	0.01268	0.001876	1.37e-11	+	336172	IVNT	Neale-B_UKBB_EUR_2017
RVEDV	RSRC1	16	3:158341218:T:C	3:158380655:A:G	rs9809952	Multi-trait	RSRC1	3	158380655	3:158098444	3:158380655	0.499169	0.0420652	0.00579064	3.74839e-13	Body Size	Height	GIANT	25282103	European	2014	A	G	0.017	0.0029	3.1e-09	+	253177	Z-score	GIANT_Height_EUR_2014
RVEDV	RSRC1	16	3:158341218:T:C	3:158380655:A:G	rs9809952	Multi-trait	RSRC1	3	158380655	3:158098444	3:158380655	0.499169	0.0420652	0.00579064	3.74839e-13	Respiratory Traits	Forced expiratory volume in 1-second	Neale B	UKBB	European	2017	A	G	0.01149	0.002078	3.192e-08	+	307638	IVNT	Neale-B_UKBB_EUR_2017
RVEDV	RSRC1	16	3:158341218:T:C	3:158380655:A:G	rs9809952	Multi-trait	RSRC1	3	158380655	3:158098444	3:158380655	0.499169	0.0420652	0.00579064	3.74839e-13	Respiratory Traits	Forced expiratory volume in 1-second, best measure	Neale B	UKBB	European	2017	A	G	0.01271	0.002282	2.548e-08	+	255492	IVNT	Neale-B_UKBB_EUR_2017
RVEDV	RSRC1	16	3:158341218:T:C	3:158380655:A:G	rs9809952	Multi-trait	RSRC1	3	158380655	3:158098444	3:158380655	0.499169	0.0420652	0.00579064	3.74839e-13	Respiratory Traits	Forced vital capacity	Neale B	UKBB	European	2017	A	G	0.01479	0.00197	6.158e-14	+	307638	IVNT	Neale-B_UKBB_EUR_2017
RVEDV	RSRC1	16	3:158341218:T:C	3:158380655:A:G	rs9809952	Multi-trait	RSRC1	3	158380655	3:158098444	3:158380655	0.499169	0.0420652	0.00579064	3.74839e-13	Respiratory Traits	Forced vital capacity, best measure	Neale B	UKBB	European	2017	A	G	0.01575	0.002161	3.191e-13	+	255492	IVNT	Neale-B_UKBB_EUR_2017
RVEDV	RSRC1	16	3:158341218:T:C	3:158380655:A:G	rs9809952	Multi-trait	RSRC1	3	158380655	3:158098444	3:158380655	0.499169	0.0420652	0.00579064	3.74839e-13	Body Size	Height	Neale B	UKBB	European	2017	A	G	0.01255	0.001724	3.388e-13	+	336474	IVNT	Neale-B_UKBB_EUR_2017
RVEDV	RSRC1	16	3:158341218:T:C	3:158380655:A:G	rs9809952	Multi-trait	RSRC1	3	158380655	3:158098444	3:158380655	0.499169	0.0420652	0.00579064	3.74839e-13	Body Size	Sitting height	Neale B	UKBB	European	2017	A	G	0.01273	0.001876	1.144e-11	+	336172	IVNT	Neale-B_UKBB_EUR_2017
RVEDV	RSRC1	16	3:158341218:T:C	3:158399911:T:C	rs9811217	Multi-trait	RSRC1	3	158399911	3:158117700	3:158399911	0.499198	0.041038	0.00576192	1.06152e-12	Body Size	Height	GIANT	25282103	European	2014	C	T	-0.017	0.0029	7.7e-09	-	253169	Z-score	GIANT_Height_EUR_2014
RVEDV	RSRC1	16	3:158341218:T:C	3:158399911:T:C	rs9811217	Multi-trait	RSRC1	3	158399911	3:158117700	3:158399911	0.499198	0.041038	0.00576192	1.06152e-12	Respiratory Traits	Forced expiratory volume in 1-second	Neale B	UKBB	European	2017	C	T	-0.01155	0.002078	2.758e-08	-	307638	IVNT	Neale-B_UKBB_EUR_2017
RVEDV	RSRC1	16	3:158341218:T:C	3:158399911:T:C	rs9811217	Multi-trait	RSRC1	3	158399911	3:158117700	3:158399911	0.499198	0.041038	0.00576192	1.06152e-12	Respiratory Traits	Forced expiratory volume in 1-second, best measure	Neale B	UKBB	European	2017	C	T	-0.01278	0.002283	2.144e-08	-	255492	IVNT	Neale-B_UKBB_EUR_2017
RVEDV	RSRC1	16	3:158341218:T:C	3:158399911:T:C	rs9811217	Multi-trait	RSRC1	3	158399911	3:158117700	3:158399911	0.499198	0.041038	0.00576192	1.06152e-12	Respiratory Traits	Forced vital capacity	Neale B	UKBB	European	2017	C	T	-0.01483	0.00197	5.199e-14	-	307638	IVNT	Neale-B_UKBB_EUR_2017
RVEDV	RSRC1	16	3:158341218:T:C	3:158399911:T:C	rs9811217	Multi-trait	RSRC1	3	158399911	3:158117700	3:158399911	0.499198	0.041038	0.00576192	1.06152e-12	Respiratory Traits	Forced vital capacity, best measure	Neale B	UKBB	European	2017	C	T	-0.01581	0.002161	2.606e-13	-	255492	IVNT	Neale-B_UKBB_EUR_2017
RVEDV	RSRC1	16	3:158341218:T:C	3:158399911:T:C	rs9811217	Multi-trait	RSRC1	3	158399911	3:158117700	3:158399911	0.499198	0.041038	0.00576192	1.06152e-12	Body Size	Height	Neale B	UKBB	European	2017	C	T	-0.01258	0.001725	3.039e-13	-	336474	IVNT	Neale-B_UKBB_EUR_2017
RVEDV	RSRC1	16	3:158341218:T:C	3:158399911:T:C	rs9811217	Multi-trait	RSRC1	3	158399911	3:158117700	3:158399911	0.499198	0.041038	0.00576192	1.06152e-12	Body Size	Sitting height	Neale B	UKBB	European	2017	C	T	-0.01273	0.001876	1.158e-11	-	336172	IVNT	Neale-B_UKBB_EUR_2017
RVEDV	RSRC1	16	3:158341218:T:C	3:158491861:A:C	rs9812624	Multi-trait	RSRC1	3	158491861	3:158209650	3:158491861	0.48033	0.0414027	0.00578841	8.5094e-13	Respiratory Traits	Forced expiratory volume in 1-second	Neale B	UKBB	European	2017	A	C	0.01389	0.002081	2.485e-11	+	307638	IVNT	Neale-B_UKBB_EUR_2017
RVEDV	RSRC1	16	3:158341218:T:C	3:158491861:A:C	rs9812624	Multi-trait	RSRC1	3	158491861	3:158209650	3:158491861	0.48033	0.0414027	0.00578841	8.5094e-13	Respiratory Traits	Forced expiratory volume in 1-second, best measure	Neale B	UKBB	European	2017	A	C	0.01461	0.002286	1.666e-10	+	255492	IVNT	Neale-B_UKBB_EUR_2017
RVEDV	RSRC1	16	3:158341218:T:C	3:158491861:A:C	rs9812624	Multi-trait	RSRC1	3	158491861	3:158209650	3:158491861	0.48033	0.0414027	0.00578841	8.5094e-13	Respiratory Traits	Forced vital capacity	Neale B	UKBB	European	2017	A	C	0.01734	0.001973	1.488e-18	+	307638	IVNT	Neale-B_UKBB_EUR_2017
RVEDV	RSRC1	16	3:158341218:T:C	3:158491861:A:C	rs9812624	Multi-trait	RSRC1	3	158491861	3:158209650	3:158491861	0.48033	0.0414027	0.00578841	8.5094e-13	Respiratory Traits	Forced vital capacity, best measure	Neale B	UKBB	European	2017	A	C	0.01811	0.002165	6.11e-17	+	255492	IVNT	Neale-B_UKBB_EUR_2017
RVEDV	RSRC1	16	3:158341218:T:C	3:158491861:A:C	rs9812624	Multi-trait	RSRC1	3	158491861	3:158209650	3:158491861	0.48033	0.0414027	0.00578841	8.5094e-13	Body Size	Height	Neale B	UKBB	European	2017	A	C	0.01024	0.001727	2.975e-09	+	336474	IVNT	Neale-B_UKBB_EUR_2017
RVEDV	RSRC1	16	3:158341218:T:C	3:158491861:A:C	rs9812624	Multi-trait	RSRC1	3	158491861	3:158209650	3:158491861	0.48033	0.0414027	0.00578841	8.5094e-13	Body Size	Sitting height	Neale B	UKBB	European	2017	A	C	0.01167	0.001878	5.186e-10	+	336172	IVNT	Neale-B_UKBB_EUR_2017
RVEDV	RSRC1	16	3:158341218:T:C	3:158510483:C:T	rs9819134	Multi-trait	RSRC1	3	158510483	3:158228272	3:158510483	0.475669	0.04103	0.00576617	1.114e-12	Respiratory Traits	Forced expiratory volume in 1-second	Neale B	UKBB	European	2017	C	T	0.01361	0.002081	6.211e-11	+	307638	IVNT	Neale-B_UKBB_EUR_2017
RVEDV	RSRC1	16	3:158341218:T:C	3:158510483:C:T	rs9819134	Multi-trait	RSRC1	3	158510483	3:158228272	3:158510483	0.475669	0.04103	0.00576617	1.114e-12	Respiratory Traits	Forced expiratory volume in 1-second, best measure	Neale B	UKBB	European	2017	C	T	0.01415	0.002287	6.093e-10	+	255492	IVNT	Neale-B_UKBB_EUR_2017
RVEDV	RSRC1	16	3:158341218:T:C	3:158510483:C:T	rs9819134	Multi-trait	RSRC1	3	158510483	3:158228272	3:158510483	0.475669	0.04103	0.00576617	1.114e-12	Respiratory Traits	Forced vital capacity	Neale B	UKBB	European	2017	C	T	0.0173	0.001973	1.81e-18	+	307638	IVNT	Neale-B_UKBB_EUR_2017
RVEDV	RSRC1	16	3:158341218:T:C	3:158510483:C:T	rs9819134	Multi-trait	RSRC1	3	158510483	3:158228272	3:158510483	0.475669	0.04103	0.00576617	1.114e-12	Respiratory Traits	Forced vital capacity, best measure	Neale B	UKBB	European	2017	C	T	0.01791	0.002165	1.314e-16	+	255492	IVNT	Neale-B_UKBB_EUR_2017
RVEDV	RSRC1	16	3:158341218:T:C	3:158510483:C:T	rs9819134	Multi-trait	RSRC1	3	158510483	3:158228272	3:158510483	0.475669	0.04103	0.00576617	1.114e-12	Body Size	Height	Neale B	UKBB	European	2017	C	T	0.01016	0.001727	4.056e-09	+	336474	IVNT	Neale-B_UKBB_EUR_2017
RVEDV	RSRC1	16	3:158341218:T:C	3:158510483:C:T	rs9819134	Multi-trait	RSRC1	3	158510483	3:158228272	3:158510483	0.475669	0.04103	0.00576617	1.114e-12	Body Size	Sitting height	Neale B	UKBB	European	2017	C	T	0.01128	0.001879	1.934e-09	+	336172	IVNT	Neale-B_UKBB_EUR_2017
RVEDV	RSRC1	16	3:158341218:T:C	3:158435771:G:A	rs9823076	Multi-trait	RSRC1	3	158435771	3:158153560	3:158435771	0.49768	0.0413462	0.00579802	9.957e-13	Body Size	Height	GIANT	25282103	European	2014	A	G	-0.017	0.0029	6.9e-09	-	253140	Z-score	GIANT_Height_EUR_2014
RVEDV	RSRC1	16	3:158341218:T:C	3:158435771:G:A	rs9823076	Multi-trait	RSRC1	3	158435771	3:158153560	3:158435771	0.49768	0.0413462	0.00579802	9.957e-13	Respiratory Traits	Forced expiratory volume in 1-second	Neale B	UKBB	European	2017	A	G	-0.01199	0.00208	8.274e-09	-	307638	IVNT	Neale-B_UKBB_EUR_2017
RVEDV	RSRC1	16	3:158341218:T:C	3:158435771:G:A	rs9823076	Multi-trait	RSRC1	3	158435771	3:158153560	3:158435771	0.49768	0.0413462	0.00579802	9.957e-13	Respiratory Traits	Forced expiratory volume in 1-second, best measure	Neale B	UKBB	European	2017	A	G	-0.01307	0.002285	1.054e-08	-	255492	IVNT	Neale-B_UKBB_EUR_2017
RVEDV	RSRC1	16	3:158341218:T:C	3:158435771:G:A	rs9823076	Multi-trait	RSRC1	3	158435771	3:158153560	3:158435771	0.49768	0.0413462	0.00579802	9.957e-13	Respiratory Traits	Forced vital capacity	Neale B	UKBB	European	2017	A	G	-0.01523	0.001972	1.13e-14	-	307638	IVNT	Neale-B_UKBB_EUR_2017
RVEDV	RSRC1	16	3:158341218:T:C	3:158435771:G:A	rs9823076	Multi-trait	RSRC1	3	158435771	3:158153560	3:158435771	0.49768	0.0413462	0.00579802	9.957e-13	Respiratory Traits	Forced vital capacity, best measure	Neale B	UKBB	European	2017	A	G	-0.01607	0.002163	1.09e-13	-	255492	IVNT	Neale-B_UKBB_EUR_2017
RVEDV	RSRC1	16	3:158341218:T:C	3:158435771:G:A	rs9823076	Multi-trait	RSRC1	3	158435771	3:158153560	3:158435771	0.49768	0.0413462	0.00579802	9.957e-13	Body Size	Height	Neale B	UKBB	European	2017	A	G	-0.01254	0.001726	3.7e-13	-	336474	IVNT	Neale-B_UKBB_EUR_2017
RVEDV	RSRC1	16	3:158341218:T:C	3:158435771:G:A	rs9823076	Multi-trait	RSRC1	3	158435771	3:158153560	3:158435771	0.49768	0.0413462	0.00579802	9.957e-13	Body Size	Sitting height	Neale B	UKBB	European	2017	A	G	-0.01278	0.001878	9.921e-12	-	336172	IVNT	Neale-B_UKBB_EUR_2017
RVEDV	RSRC1	16	3:158341218:T:C	3:158332407:T:C	rs9827781	Multi-trait	RSRC1	3	158332407	3:158050196	3:158332407	0.499608	0.041571	0.00576668	5.64359e-13	Body Size	Height	GIANT	25282103	European	2014	C	T	-0.017	0.0029	3.2e-09	-	253166	Z-score	GIANT_Height_EUR_2014
RVEDV	RSRC1	16	3:158341218:T:C	3:158332407:T:C	rs9827781	Multi-trait	RSRC1	3	158332407	3:158050196	3:158332407	0.499608	0.041571	0.00576668	5.64359e-13	Respiratory Traits	Forced expiratory volume in 1-second	Neale B	UKBB	European	2017	C	T	-0.01146	0.002078	3.46e-08	-	307638	IVNT	Neale-B_UKBB_EUR_2017
RVEDV	RSRC1	16	3:158341218:T:C	3:158332407:T:C	rs9827781	Multi-trait	RSRC1	3	158332407	3:158050196	3:158332407	0.499608	0.041571	0.00576668	5.64359e-13	Respiratory Traits	Forced expiratory volume in 1-second, best measure	Neale B	UKBB	European	2017	C	T	-0.0127	0.002283	2.668e-08	-	255492	IVNT	Neale-B_UKBB_EUR_2017
RVEDV	RSRC1	16	3:158341218:T:C	3:158332407:T:C	rs9827781	Multi-trait	RSRC1	3	158332407	3:158050196	3:158332407	0.499608	0.041571	0.00576668	5.64359e-13	Respiratory Traits	Forced vital capacity	Neale B	UKBB	European	2017	C	T	-0.01471	0.00197	8.228e-14	-	307638	IVNT	Neale-B_UKBB_EUR_2017
RVEDV	RSRC1	16	3:158341218:T:C	3:158332407:T:C	rs9827781	Multi-trait	RSRC1	3	158332407	3:158050196	3:158332407	0.499608	0.041571	0.00576668	5.64359e-13	Respiratory Traits	Forced vital capacity, best measure	Neale B	UKBB	European	2017	C	T	-0.0157	0.002161	3.777e-13	-	255492	IVNT	Neale-B_UKBB_EUR_2017
RVEDV	RSRC1	16	3:158341218:T:C	3:158332407:T:C	rs9827781	Multi-trait	RSRC1	3	158332407	3:158050196	3:158332407	0.499608	0.041571	0.00576668	5.64359e-13	Body Size	Height	Neale B	UKBB	European	2017	C	T	-0.01253	0.001725	3.701e-13	-	336474	IVNT	Neale-B_UKBB_EUR_2017
RVEDV	RSRC1	16	3:158341218:T:C	3:158332407:T:C	rs9827781	Multi-trait	RSRC1	3	158332407	3:158050196	3:158332407	0.499608	0.041571	0.00576668	5.64359e-13	Body Size	Sitting height	Neale B	UKBB	European	2017	C	T	-0.01273	0.001876	1.165e-11	-	336172	IVNT	Neale-B_UKBB_EUR_2017
RVEDV	RSRC1	16	3:158341218:T:C	3:158486005:A:C	rs9835244	Multi-trait	RSRC1	3	158486005	3:158203794	3:158486005	0.480728	0.0412158	0.00578224	1.01841e-12	Respiratory Traits	Forced expiratory volume in 1-second	Neale B	UKBB	European	2017	A	C	0.01385	0.00208	2.778e-11	+	307638	IVNT	Neale-B_UKBB_EUR_2017
RVEDV	RSRC1	16	3:158341218:T:C	3:158486005:A:C	rs9835244	Multi-trait	RSRC1	3	158486005	3:158203794	3:158486005	0.480728	0.0412158	0.00578224	1.01841e-12	Respiratory Traits	Forced expiratory volume in 1-second, best measure	Neale B	UKBB	European	2017	A	C	0.01453	0.002285	2.051e-10	+	255492	IVNT	Neale-B_UKBB_EUR_2017
RVEDV	RSRC1	16	3:158341218:T:C	3:158486005:A:C	rs9835244	Multi-trait	RSRC1	3	158486005	3:158203794	3:158486005	0.480728	0.0412158	0.00578224	1.01841e-12	Respiratory Traits	Forced vital capacity	Neale B	UKBB	European	2017	A	C	0.0173	0.001972	1.695e-18	+	307638	IVNT	Neale-B_UKBB_EUR_2017
RVEDV	RSRC1	16	3:158341218:T:C	3:158486005:A:C	rs9835244	Multi-trait	RSRC1	3	158486005	3:158203794	3:158486005	0.480728	0.0412158	0.00578224	1.01841e-12	Respiratory Traits	Forced vital capacity, best measure	Neale B	UKBB	European	2017	A	C	0.01805	0.002163	7.318e-17	+	255492	IVNT	Neale-B_UKBB_EUR_2017
RVEDV	RSRC1	16	3:158341218:T:C	3:158486005:A:C	rs9835244	Multi-trait	RSRC1	3	158486005	3:158203794	3:158486005	0.480728	0.0412158	0.00578224	1.01841e-12	Body Size	Height	Neale B	UKBB	European	2017	A	C	0.01021	0.001725	3.257e-09	+	336474	IVNT	Neale-B_UKBB_EUR_2017
RVEDV	RSRC1	16	3:158341218:T:C	3:158486005:A:C	rs9835244	Multi-trait	RSRC1	3	158486005	3:158203794	3:158486005	0.480728	0.0412158	0.00578224	1.01841e-12	Body Size	Sitting height	Neale B	UKBB	European	2017	A	C	0.01163	0.001877	5.885e-10	+	336172	IVNT	Neale-B_UKBB_EUR_2017
RVEDV	RSRC1	16	3:158341218:T:C	3:158412014:T:G	rs9847045	Multi-trait	RSRC1	3	158412014	3:158129803	3:158412014	0.498924	0.041787	0.00579123	5.37056e-13	Respiratory Traits	Forced expiratory volume in 1-second	Neale B	UKBB	European	2017	G	T	-0.01153	0.002078	2.914e-08	-	307638	IVNT	Neale-B_UKBB_EUR_2017
RVEDV	RSRC1	16	3:158341218:T:C	3:158412014:T:G	rs9847045	Multi-trait	RSRC1	3	158412014	3:158129803	3:158412014	0.498924	0.041787	0.00579123	5.37056e-13	Respiratory Traits	Forced expiratory volume in 1-second, best measure	Neale B	UKBB	European	2017	G	T	-0.01276	0.002283	2.251e-08	-	255492	IVNT	Neale-B_UKBB_EUR_2017
RVEDV	RSRC1	16	3:158341218:T:C	3:158412014:T:G	rs9847045	Multi-trait	RSRC1	3	158412014	3:158129803	3:158412014	0.498924	0.041787	0.00579123	5.37056e-13	Respiratory Traits	Forced vital capacity	Neale B	UKBB	European	2017	G	T	-0.01481	0.00197	5.586e-14	-	307638	IVNT	Neale-B_UKBB_EUR_2017
RVEDV	RSRC1	16	3:158341218:T:C	3:158412014:T:G	rs9847045	Multi-trait	RSRC1	3	158412014	3:158129803	3:158412014	0.498924	0.041787	0.00579123	5.37056e-13	Respiratory Traits	Forced vital capacity, best measure	Neale B	UKBB	European	2017	G	T	-0.01579	0.002161	2.784e-13	-	255492	IVNT	Neale-B_UKBB_EUR_2017
RVEDV	RSRC1	16	3:158341218:T:C	3:158412014:T:G	rs9847045	Multi-trait	RSRC1	3	158412014	3:158129803	3:158412014	0.498924	0.041787	0.00579123	5.37056e-13	Body Size	Height	Neale B	UKBB	European	2017	G	T	-0.01256	0.001724	3.222e-13	-	336474	IVNT	Neale-B_UKBB_EUR_2017
RVEDV	RSRC1	16	3:158341218:T:C	3:158412014:T:G	rs9847045	Multi-trait	RSRC1	3	158412014	3:158129803	3:158412014	0.498924	0.041787	0.00579123	5.37056e-13	Body Size	Sitting height	Neale B	UKBB	European	2017	G	T	-0.01272	0.001876	1.195e-11	-	336172	IVNT	Neale-B_UKBB_EUR_2017
RVEDV	RSRC1	16	3:158341218:T:C	3:158438264:A:G	rs9847316	Multi-trait	RSRC1	3	158438264	3:158156053	3:158438264	0.497834	0.0412551	0.00579812	1.11709e-12	Respiratory Traits	Forced expiratory volume in 1-second	Neale B	UKBB	European	2017	A	G	0.01199	0.00208	8.144e-09	+	307638	IVNT	Neale-B_UKBB_EUR_2017
RVEDV	RSRC1	16	3:158341218:T:C	3:158438264:A:G	rs9847316	Multi-trait	RSRC1	3	158438264	3:158156053	3:158438264	0.497834	0.0412551	0.00579812	1.11709e-12	Respiratory Traits	Forced expiratory volume in 1-second, best measure	Neale B	UKBB	European	2017	A	G	0.01307	0.002285	1.062e-08	+	255492	IVNT	Neale-B_UKBB_EUR_2017
RVEDV	RSRC1	16	3:158341218:T:C	3:158438264:A:G	rs9847316	Multi-trait	RSRC1	3	158438264	3:158156053	3:158438264	0.497834	0.0412551	0.00579812	1.11709e-12	Respiratory Traits	Forced vital capacity	Neale B	UKBB	European	2017	A	G	0.01523	0.001972	1.145e-14	+	307638	IVNT	Neale-B_UKBB_EUR_2017
RVEDV	RSRC1	16	3:158341218:T:C	3:158438264:A:G	rs9847316	Multi-trait	RSRC1	3	158438264	3:158156053	3:158438264	0.497834	0.0412551	0.00579812	1.11709e-12	Respiratory Traits	Forced vital capacity, best measure	Neale B	UKBB	European	2017	A	G	0.01607	0.002164	1.095e-13	+	255492	IVNT	Neale-B_UKBB_EUR_2017
RVEDV	RSRC1	16	3:158341218:T:C	3:158438264:A:G	rs9847316	Multi-trait	RSRC1	3	158438264	3:158156053	3:158438264	0.497834	0.0412551	0.00579812	1.11709e-12	Body Size	Height	Neale B	UKBB	European	2017	A	G	0.01259	0.001726	3.073e-13	+	336474	IVNT	Neale-B_UKBB_EUR_2017
RVEDV	RSRC1	16	3:158341218:T:C	3:158438264:A:G	rs9847316	Multi-trait	RSRC1	3	158438264	3:158156053	3:158438264	0.497834	0.0412551	0.00579812	1.11709e-12	Body Size	Sitting height	Neale B	UKBB	European	2017	A	G	0.0129	0.001878	6.45e-12	+	336172	IVNT	Neale-B_UKBB_EUR_2017
RVEDV	RSRC1	16	3:158341218:T:C	3:158511008:A:G	rs9857535	Multi-trait	RSRC1	3	158511008	3:158228797	3:158511008	0.475655	0.0414647	0.00579657	8.47034e-13	Respiratory Traits	Forced expiratory volume in 1-second	Neale B	UKBB	European	2017	A	G	0.01361	0.002081	6.211e-11	+	307638	IVNT	Neale-B_UKBB_EUR_2017
RVEDV	RSRC1	16	3:158341218:T:C	3:158511008:A:G	rs9857535	Multi-trait	RSRC1	3	158511008	3:158228797	3:158511008	0.475655	0.0414647	0.00579657	8.47034e-13	Respiratory Traits	Forced expiratory volume in 1-second, best measure	Neale B	UKBB	European	2017	A	G	0.01415	0.002287	6.093e-10	+	255492	IVNT	Neale-B_UKBB_EUR_2017
RVEDV	RSRC1	16	3:158341218:T:C	3:158511008:A:G	rs9857535	Multi-trait	RSRC1	3	158511008	3:158228797	3:158511008	0.475655	0.0414647	0.00579657	8.47034e-13	Respiratory Traits	Forced vital capacity	Neale B	UKBB	European	2017	A	G	0.0173	0.001973	1.81e-18	+	307638	IVNT	Neale-B_UKBB_EUR_2017
RVEDV	RSRC1	16	3:158341218:T:C	3:158511008:A:G	rs9857535	Multi-trait	RSRC1	3	158511008	3:158228797	3:158511008	0.475655	0.0414647	0.00579657	8.47034e-13	Respiratory Traits	Forced vital capacity, best measure	Neale B	UKBB	European	2017	A	G	0.01791	0.002165	1.314e-16	+	255492	IVNT	Neale-B_UKBB_EUR_2017
RVEDV	RSRC1	16	3:158341218:T:C	3:158511008:A:G	rs9857535	Multi-trait	RSRC1	3	158511008	3:158228797	3:158511008	0.475655	0.0414647	0.00579657	8.47034e-13	Body Size	Height	Neale B	UKBB	European	2017	A	G	0.01016	0.001727	4.056e-09	+	336474	IVNT	Neale-B_UKBB_EUR_2017
RVEDV	RSRC1	16	3:158341218:T:C	3:158511008:A:G	rs9857535	Multi-trait	RSRC1	3	158511008	3:158228797	3:158511008	0.475655	0.0414647	0.00579657	8.47034e-13	Body Size	Sitting height	Neale B	UKBB	European	2017	A	G	0.01128	0.001879	1.934e-09	+	336172	IVNT	Neale-B_UKBB_EUR_2017
RVEDV	RSRC1	16	3:158341218:T:C	3:158505502:A:G	rs9858318	Multi-trait	RSRC1	3	158505502	3:158223291	3:158505502	0.475762	0.0407671	0.00576757	1.56803e-12	Respiratory Traits	Forced expiratory volume in 1-second	Neale B	UKBB	European	2017	A	G	0.01364	0.002081	5.706e-11	+	307638	IVNT	Neale-B_UKBB_EUR_2017
RVEDV	RSRC1	16	3:158341218:T:C	3:158505502:A:G	rs9858318	Multi-trait	RSRC1	3	158505502	3:158223291	3:158505502	0.475762	0.0407671	0.00576757	1.56803e-12	Respiratory Traits	Forced expiratory volume in 1-second, best measure	Neale B	UKBB	European	2017	A	G	0.01421	0.002287	5.169e-10	+	255492	IVNT	Neale-B_UKBB_EUR_2017
RVEDV	RSRC1	16	3:158341218:T:C	3:158505502:A:G	rs9858318	Multi-trait	RSRC1	3	158505502	3:158223291	3:158505502	0.475762	0.0407671	0.00576757	1.56803e-12	Respiratory Traits	Forced vital capacity	Neale B	UKBB	European	2017	A	G	0.01732	0.001973	1.691e-18	+	307638	IVNT	Neale-B_UKBB_EUR_2017
RVEDV	RSRC1	16	3:158341218:T:C	3:158505502:A:G	rs9858318	Multi-trait	RSRC1	3	158505502	3:158223291	3:158505502	0.475762	0.0407671	0.00576757	1.56803e-12	Respiratory Traits	Forced vital capacity, best measure	Neale B	UKBB	European	2017	A	G	0.01796	0.002165	1.093e-16	+	255492	IVNT	Neale-B_UKBB_EUR_2017
RVEDV	RSRC1	16	3:158341218:T:C	3:158505502:A:G	rs9858318	Multi-trait	RSRC1	3	158505502	3:158223291	3:158505502	0.475762	0.0407671	0.00576757	1.56803e-12	Body Size	Height	Neale B	UKBB	European	2017	A	G	0.01017	0.001727	3.859e-09	+	336474	IVNT	Neale-B_UKBB_EUR_2017
RVEDV	RSRC1	16	3:158341218:T:C	3:158505502:A:G	rs9858318	Multi-trait	RSRC1	3	158505502	3:158223291	3:158505502	0.475762	0.0407671	0.00576757	1.56803e-12	Body Size	Sitting height	Neale B	UKBB	European	2017	A	G	0.01131	0.001879	1.745e-09	+	336172	IVNT	Neale-B_UKBB_EUR_2017
RVEDV	RSRC1	16	3:158341218:T:C	3:158506005:A:G	rs9859129	Multi-trait	RSRC1	3	158506005	3:158223794	3:158506005	0.475734	0.0407584	0.00576758	1.58539e-12	Respiratory Traits	Forced expiratory volume in 1-second	Neale B	UKBB	European	2017	A	G	0.01364	0.002081	5.706e-11	+	307638	IVNT	Neale-B_UKBB_EUR_2017
RVEDV	RSRC1	16	3:158341218:T:C	3:158506005:A:G	rs9859129	Multi-trait	RSRC1	3	158506005	3:158223794	3:158506005	0.475734	0.0407584	0.00576758	1.58539e-12	Respiratory Traits	Forced expiratory volume in 1-second, best measure	Neale B	UKBB	European	2017	A	G	0.01421	0.002287	5.169e-10	+	255492	IVNT	Neale-B_UKBB_EUR_2017
RVEDV	RSRC1	16	3:158341218:T:C	3:158506005:A:G	rs9859129	Multi-trait	RSRC1	3	158506005	3:158223794	3:158506005	0.475734	0.0407584	0.00576758	1.58539e-12	Respiratory Traits	Forced vital capacity	Neale B	UKBB	European	2017	A	G	0.01732	0.001973	1.691e-18	+	307638	IVNT	Neale-B_UKBB_EUR_2017
RVEDV	RSRC1	16	3:158341218:T:C	3:158506005:A:G	rs9859129	Multi-trait	RSRC1	3	158506005	3:158223794	3:158506005	0.475734	0.0407584	0.00576758	1.58539e-12	Respiratory Traits	Forced vital capacity, best measure	Neale B	UKBB	European	2017	A	G	0.01796	0.002165	1.093e-16	+	255492	IVNT	Neale-B_UKBB_EUR_2017
RVEDV	RSRC1	16	3:158341218:T:C	3:158506005:A:G	rs9859129	Multi-trait	RSRC1	3	158506005	3:158223794	3:158506005	0.475734	0.0407584	0.00576758	1.58539e-12	Body Size	Height	Neale B	UKBB	European	2017	A	G	0.01017	0.001727	3.859e-09	+	336474	IVNT	Neale-B_UKBB_EUR_2017
RVEDV	RSRC1	16	3:158341218:T:C	3:158506005:A:G	rs9859129	Multi-trait	RSRC1	3	158506005	3:158223794	3:158506005	0.475734	0.0407584	0.00576758	1.58539e-12	Body Size	Sitting height	Neale B	UKBB	European	2017	A	G	0.01131	0.001879	1.745e-09	+	336172	IVNT	Neale-B_UKBB_EUR_2017
RVEDV	RSRC1	16	3:158341218:T:C	3:158494230:G:A	rs9865460	Multi-trait	RSRC1	3	158494230	3:158212019	3:158494230	0.471971	0.0420655	0.00581274	4.59477e-13	Respiratory Traits	Forced expiratory volume in 1-second	Neale B	UKBB	European	2017	A	G	-0.01409	0.00209	1.576e-11	-	307638	IVNT	Neale-B_UKBB_EUR_2017
RVEDV	RSRC1	16	3:158341218:T:C	3:158494230:G:A	rs9865460	Multi-trait	RSRC1	3	158494230	3:158212019	3:158494230	0.471971	0.0420655	0.00581274	4.59477e-13	Respiratory Traits	Forced expiratory volume in 1-second, best measure	Neale B	UKBB	European	2017	A	G	-0.01458	0.002296	2.15e-10	-	255492	IVNT	Neale-B_UKBB_EUR_2017
RVEDV	RSRC1	16	3:158341218:T:C	3:158494230:G:A	rs9865460	Multi-trait	RSRC1	3	158494230	3:158212019	3:158494230	0.471971	0.0420655	0.00581274	4.59477e-13	Respiratory Traits	Forced vital capacity	Neale B	UKBB	European	2017	A	G	-0.01786	0.001981	1.947e-19	-	307638	IVNT	Neale-B_UKBB_EUR_2017
RVEDV	RSRC1	16	3:158341218:T:C	3:158494230:G:A	rs9865460	Multi-trait	RSRC1	3	158494230	3:158212019	3:158494230	0.471971	0.0420655	0.00581274	4.59477e-13	Respiratory Traits	Forced vital capacity, best measure	Neale B	UKBB	European	2017	A	G	-0.01832	0.002174	3.53e-17	-	255492	IVNT	Neale-B_UKBB_EUR_2017
RVEDV	RSRC1	16	3:158341218:T:C	3:158494230:G:A	rs9865460	Multi-trait	RSRC1	3	158494230	3:158212019	3:158494230	0.471971	0.0420655	0.00581274	4.59477e-13	Body Size	Height	Neale B	UKBB	European	2017	A	G	-0.01046	0.001734	1.63e-09	-	336474	IVNT	Neale-B_UKBB_EUR_2017
RVEDV	RSRC1	16	3:158341218:T:C	3:158494230:G:A	rs9865460	Multi-trait	RSRC1	3	158494230	3:158212019	3:158494230	0.471971	0.0420655	0.00581274	4.59477e-13	Body Size	Sitting height	Neale B	UKBB	European	2017	A	G	-0.01163	0.001886	7.075e-10	-	336172	IVNT	Neale-B_UKBB_EUR_2017
RVEDV	RSRC1	16	3:158341218:T:C	3:158380374:T:C	rs9867152	Multi-trait	RSRC1	3	158380374	3:158098163	3:158380374	0.499172	0.0415699	0.00576008	5.31821e-13	Respiratory Traits	Forced expiratory volume in 1-second	Neale B	UKBB	European	2017	C	T	-0.01149	0.002078	3.192e-08	-	307638	IVNT	Neale-B_UKBB_EUR_2017
RVEDV	RSRC1	16	3:158341218:T:C	3:158380374:T:C	rs9867152	Multi-trait	RSRC1	3	158380374	3:158098163	3:158380374	0.499172	0.0415699	0.00576008	5.31821e-13	Respiratory Traits	Forced expiratory volume in 1-second, best measure	Neale B	UKBB	European	2017	C	T	-0.01271	0.002282	2.548e-08	-	255492	IVNT	Neale-B_UKBB_EUR_2017
RVEDV	RSRC1	16	3:158341218:T:C	3:158380374:T:C	rs9867152	Multi-trait	RSRC1	3	158380374	3:158098163	3:158380374	0.499172	0.0415699	0.00576008	5.31821e-13	Respiratory Traits	Forced vital capacity	Neale B	UKBB	European	2017	C	T	-0.01479	0.00197	6.158e-14	-	307638	IVNT	Neale-B_UKBB_EUR_2017
RVEDV	RSRC1	16	3:158341218:T:C	3:158380374:T:C	rs9867152	Multi-trait	RSRC1	3	158380374	3:158098163	3:158380374	0.499172	0.0415699	0.00576008	5.31821e-13	Respiratory Traits	Forced vital capacity, best measure	Neale B	UKBB	European	2017	C	T	-0.01575	0.002161	3.191e-13	-	255492	IVNT	Neale-B_UKBB_EUR_2017
RVEDV	RSRC1	16	3:158341218:T:C	3:158380374:T:C	rs9867152	Multi-trait	RSRC1	3	158380374	3:158098163	3:158380374	0.499172	0.0415699	0.00576008	5.31821e-13	Body Size	Height	Neale B	UKBB	European	2017	C	T	-0.01255	0.001724	3.388e-13	-	336474	IVNT	Neale-B_UKBB_EUR_2017
RVEDV	RSRC1	16	3:158341218:T:C	3:158380374:T:C	rs9867152	Multi-trait	RSRC1	3	158380374	3:158098163	3:158380374	0.499172	0.0415699	0.00576008	5.31821e-13	Body Size	Sitting height	Neale B	UKBB	European	2017	C	T	-0.01273	0.001876	1.144e-11	-	336172	IVNT	Neale-B_UKBB_EUR_2017
RVEDV	RSRC1	16	3:158341218:T:C	3:158359555:G:A	rs9867617	Multi-trait	RSRC1	3	158359555	3:158077344	3:158359555	0.49957	0.0421194	0.00579614	3.68089e-13	Body Size	Height	GIANT	25282103	European	2014	A	G	-0.018	0.003	1.7e-09	-	247952	Z-score	GIANT_Height_EUR_2014
RVEDV	RSRC1	16	3:158341218:T:C	3:158359555:G:A	rs9867617	Multi-trait	RSRC1	3	158359555	3:158077344	3:158359555	0.49957	0.0421194	0.00579614	3.68089e-13	Respiratory Traits	Forced expiratory volume in 1-second	Neale B	UKBB	European	2017	A	G	-0.01147	0.002078	3.392e-08	-	307638	IVNT	Neale-B_UKBB_EUR_2017
RVEDV	RSRC1	16	3:158341218:T:C	3:158359555:G:A	rs9867617	Multi-trait	RSRC1	3	158359555	3:158077344	3:158359555	0.49957	0.0421194	0.00579614	3.68089e-13	Respiratory Traits	Forced expiratory volume in 1-second, best measure	Neale B	UKBB	European	2017	A	G	-0.0127	0.002283	2.634e-08	-	255492	IVNT	Neale-B_UKBB_EUR_2017
RVEDV	RSRC1	16	3:158341218:T:C	3:158359555:G:A	rs9867617	Multi-trait	RSRC1	3	158359555	3:158077344	3:158359555	0.49957	0.0421194	0.00579614	3.68089e-13	Respiratory Traits	Forced vital capacity	Neale B	UKBB	European	2017	A	G	-0.01474	0.00197	7.357e-14	-	307638	IVNT	Neale-B_UKBB_EUR_2017
RVEDV	RSRC1	16	3:158341218:T:C	3:158359555:G:A	rs9867617	Multi-trait	RSRC1	3	158359555	3:158077344	3:158359555	0.49957	0.0421194	0.00579614	3.68089e-13	Respiratory Traits	Forced vital capacity, best measure	Neale B	UKBB	European	2017	A	G	-0.01573	0.002162	3.388e-13	-	255492	IVNT	Neale-B_UKBB_EUR_2017
RVEDV	RSRC1	16	3:158341218:T:C	3:158359555:G:A	rs9867617	Multi-trait	RSRC1	3	158359555	3:158077344	3:158359555	0.49957	0.0421194	0.00579614	3.68089e-13	Body Size	Height	Neale B	UKBB	European	2017	A	G	-0.01253	0.001725	3.698e-13	-	336474	IVNT	Neale-B_UKBB_EUR_2017
RVEDV	RSRC1	16	3:158341218:T:C	3:158359555:G:A	rs9867617	Multi-trait	RSRC1	3	158359555	3:158077344	3:158359555	0.49957	0.0421194	0.00579614	3.68089e-13	Body Size	Sitting height	Neale B	UKBB	European	2017	A	G	-0.01271	0.001876	1.246e-11	-	336172	IVNT	Neale-B_UKBB_EUR_2017
RVEDV	RSRC1	16	3:158341218:T:C	3:158360206:C:T	rs9872089	Multi-trait	RSRC1	3	158360206	3:158077995	3:158360206	0.499589	0.0421295	0.00579605	3.63084e-13	Respiratory Traits	Forced expiratory volume in 1-second	Neale B	UKBB	European	2017	C	T	0.01148	0.002078	3.305e-08	+	307638	IVNT	Neale-B_UKBB_EUR_2017
RVEDV	RSRC1	16	3:158341218:T:C	3:158360206:C:T	rs9872089	Multi-trait	RSRC1	3	158360206	3:158077995	3:158360206	0.499589	0.0421295	0.00579605	3.63084e-13	Respiratory Traits	Forced expiratory volume in 1-second, best measure	Neale B	UKBB	European	2017	C	T	0.01271	0.002283	2.572e-08	+	255492	IVNT	Neale-B_UKBB_EUR_2017
RVEDV	RSRC1	16	3:158341218:T:C	3:158360206:C:T	rs9872089	Multi-trait	RSRC1	3	158360206	3:158077995	3:158360206	0.499589	0.0421295	0.00579605	3.63084e-13	Respiratory Traits	Forced vital capacity	Neale B	UKBB	European	2017	C	T	0.01475	0.00197	7.058e-14	+	307638	IVNT	Neale-B_UKBB_EUR_2017
RVEDV	RSRC1	16	3:158341218:T:C	3:158360206:C:T	rs9872089	Multi-trait	RSRC1	3	158360206	3:158077995	3:158360206	0.499589	0.0421295	0.00579605	3.63084e-13	Respiratory Traits	Forced vital capacity, best measure	Neale B	UKBB	European	2017	C	T	0.01574	0.002161	3.235e-13	+	255492	IVNT	Neale-B_UKBB_EUR_2017
RVEDV	RSRC1	16	3:158341218:T:C	3:158360206:C:T	rs9872089	Multi-trait	RSRC1	3	158360206	3:158077995	3:158360206	0.499589	0.0421295	0.00579605	3.63084e-13	Body Size	Height	Neale B	UKBB	European	2017	C	T	0.01254	0.001724	3.515e-13	+	336474	IVNT	Neale-B_UKBB_EUR_2017
RVEDV	RSRC1	16	3:158341218:T:C	3:158360206:C:T	rs9872089	Multi-trait	RSRC1	3	158360206	3:158077995	3:158360206	0.499589	0.0421295	0.00579605	3.63084e-13	Body Size	Sitting height	Neale B	UKBB	European	2017	C	T	0.01274	0.001876	1.128e-11	+	336172	IVNT	Neale-B_UKBB_EUR_2017
RVEDV	RSRC1	16	3:158341218:T:C	3:158381993:T:C	rs9873426	Multi-trait	RSRC1	3	158381993	3:158099782	3:158381993	0.499209	0.0422806	0.00579067	2.8455e-13	Respiratory Traits	Forced expiratory volume in 1-second	Neale B	UKBB	European	2017	C	T	-0.01149	0.002078	3.191e-08	-	307638	IVNT	Neale-B_UKBB_EUR_2017
RVEDV	RSRC1	16	3:158341218:T:C	3:158381993:T:C	rs9873426	Multi-trait	RSRC1	3	158381993	3:158099782	3:158381993	0.499209	0.0422806	0.00579067	2.8455e-13	Respiratory Traits	Forced expiratory volume in 1-second, best measure	Neale B	UKBB	European	2017	C	T	-0.01271	0.002282	2.548e-08	-	255492	IVNT	Neale-B_UKBB_EUR_2017
RVEDV	RSRC1	16	3:158341218:T:C	3:158381993:T:C	rs9873426	Multi-trait	RSRC1	3	158381993	3:158099782	3:158381993	0.499209	0.0422806	0.00579067	2.8455e-13	Respiratory Traits	Forced vital capacity	Neale B	UKBB	European	2017	C	T	-0.01479	0.00197	6.156e-14	-	307638	IVNT	Neale-B_UKBB_EUR_2017
RVEDV	RSRC1	16	3:158341218:T:C	3:158381993:T:C	rs9873426	Multi-trait	RSRC1	3	158381993	3:158099782	3:158381993	0.499209	0.0422806	0.00579067	2.8455e-13	Respiratory Traits	Forced vital capacity, best measure	Neale B	UKBB	European	2017	C	T	-0.01575	0.002161	3.191e-13	-	255492	IVNT	Neale-B_UKBB_EUR_2017
RVEDV	RSRC1	16	3:158341218:T:C	3:158381993:T:C	rs9873426	Multi-trait	RSRC1	3	158381993	3:158099782	3:158381993	0.499209	0.0422806	0.00579067	2.8455e-13	Body Size	Height	Neale B	UKBB	European	2017	C	T	-0.01255	0.001724	3.388e-13	-	336474	IVNT	Neale-B_UKBB_EUR_2017
RVEDV	RSRC1	16	3:158341218:T:C	3:158381993:T:C	rs9873426	Multi-trait	RSRC1	3	158381993	3:158099782	3:158381993	0.499209	0.0422806	0.00579067	2.8455e-13	Body Size	Sitting height	Neale B	UKBB	European	2017	C	T	-0.01273	0.001876	1.144e-11	-	336172	IVNT	Neale-B_UKBB_EUR_2017
RVEDV	RSRC1	16	3:158341218:T:C	3:158376400:T:G	rs9874003	Multi-trait	RSRC1	3	158376400	3:158094189	3:158376400	0.499185	0.0421899	0.00579082	3.20097e-13	Respiratory Traits	Forced expiratory volume in 1-second	Neale B	UKBB	European	2017	G	T	-0.0115	0.002078	3.167e-08	-	307638	IVNT	Neale-B_UKBB_EUR_2017
RVEDV	RSRC1	16	3:158341218:T:C	3:158376400:T:G	rs9874003	Multi-trait	RSRC1	3	158376400	3:158094189	3:158376400	0.499185	0.0421899	0.00579082	3.20097e-13	Respiratory Traits	Forced expiratory volume in 1-second, best measure	Neale B	UKBB	European	2017	G	T	-0.01271	0.002282	2.56e-08	-	255492	IVNT	Neale-B_UKBB_EUR_2017
RVEDV	RSRC1	16	3:158341218:T:C	3:158376400:T:G	rs9874003	Multi-trait	RSRC1	3	158376400	3:158094189	3:158376400	0.499185	0.0421899	0.00579082	3.20097e-13	Respiratory Traits	Forced vital capacity	Neale B	UKBB	European	2017	G	T	-0.01478	0.00197	6.283e-14	-	307638	IVNT	Neale-B_UKBB_EUR_2017
RVEDV	RSRC1	16	3:158341218:T:C	3:158376400:T:G	rs9874003	Multi-trait	RSRC1	3	158376400	3:158094189	3:158376400	0.499185	0.0421899	0.00579082	3.20097e-13	Respiratory Traits	Forced vital capacity, best measure	Neale B	UKBB	European	2017	G	T	-0.01574	0.002161	3.212e-13	-	255492	IVNT	Neale-B_UKBB_EUR_2017
RVEDV	RSRC1	16	3:158341218:T:C	3:158376400:T:G	rs9874003	Multi-trait	RSRC1	3	158376400	3:158094189	3:158376400	0.499185	0.0421899	0.00579082	3.20097e-13	Body Size	Height	Neale B	UKBB	European	2017	G	T	-0.01255	0.001724	3.383e-13	-	336474	IVNT	Neale-B_UKBB_EUR_2017
RVEDV	RSRC1	16	3:158341218:T:C	3:158376400:T:G	rs9874003	Multi-trait	RSRC1	3	158376400	3:158094189	3:158376400	0.499185	0.0421899	0.00579082	3.20097e-13	Body Size	Sitting height	Neale B	UKBB	European	2017	G	T	-0.01274	0.001876	1.088e-11	-	336172	IVNT	Neale-B_UKBB_EUR_2017
RVEDV	RSRC1	16	3:158341218:T:C	3:158401449:C:A	rs9876322	Multi-trait	RSRC1	3	158401449	3:158119238	3:158401449	0.499158	0.041723	0.00579074	5.79861e-13	Body Size	Height	GIANT	25282103	European	2014	A	C	-0.017	0.0029	2.8e-09	-	253148	Z-score	GIANT_Height_EUR_2014
RVEDV	RSRC1	16	3:158341218:T:C	3:158401449:C:A	rs9876322	Multi-trait	RSRC1	3	158401449	3:158119238	3:158401449	0.499158	0.041723	0.00579074	5.79861e-13	Respiratory Traits	Forced expiratory volume in 1-second	Neale B	UKBB	European	2017	A	C	-0.01156	0.002078	2.65e-08	-	307638	IVNT	Neale-B_UKBB_EUR_2017
RVEDV	RSRC1	16	3:158341218:T:C	3:158401449:C:A	rs9876322	Multi-trait	RSRC1	3	158401449	3:158119238	3:158401449	0.499158	0.041723	0.00579074	5.79861e-13	Respiratory Traits	Forced expiratory volume in 1-second, best measure	Neale B	UKBB	European	2017	A	C	-0.01281	0.002282	1.98e-08	-	255492	IVNT	Neale-B_UKBB_EUR_2017
RVEDV	RSRC1	16	3:158341218:T:C	3:158401449:C:A	rs9876322	Multi-trait	RSRC1	3	158401449	3:158119238	3:158401449	0.499158	0.041723	0.00579074	5.79861e-13	Respiratory Traits	Forced vital capacity	Neale B	UKBB	European	2017	A	C	-0.01485	0.00197	4.86e-14	-	307638	IVNT	Neale-B_UKBB_EUR_2017
RVEDV	RSRC1	16	3:158341218:T:C	3:158401449:C:A	rs9876322	Multi-trait	RSRC1	3	158401449	3:158119238	3:158401449	0.499158	0.041723	0.00579074	5.79861e-13	Respiratory Traits	Forced vital capacity, best measure	Neale B	UKBB	European	2017	A	C	-0.01583	0.002161	2.392e-13	-	255492	IVNT	Neale-B_UKBB_EUR_2017
RVEDV	RSRC1	16	3:158341218:T:C	3:158401449:C:A	rs9876322	Multi-trait	RSRC1	3	158401449	3:158119238	3:158401449	0.499158	0.041723	0.00579074	5.79861e-13	Body Size	Height	Neale B	UKBB	European	2017	A	C	-0.01254	0.001724	3.496e-13	-	336474	IVNT	Neale-B_UKBB_EUR_2017
RVEDV	RSRC1	16	3:158341218:T:C	3:158401449:C:A	rs9876322	Multi-trait	RSRC1	3	158401449	3:158119238	3:158401449	0.499158	0.041723	0.00579074	5.79861e-13	Body Size	Sitting height	Neale B	UKBB	European	2017	A	C	-0.01263	0.001876	1.631e-11	-	336172	IVNT	Neale-B_UKBB_EUR_2017
RVEDV	RSRC1	16	3:158341218:T:C	3:158379480:A:G	rs9879545	Multi-trait	RSRC1	3	158379480	3:158097269	3:158379480	0.490212	0.040448	0.0057627	2.23581e-12	Respiratory Traits	Forced expiratory volume in 1-second	Neale B	UKBB	European	2017	A	G	0.01153	0.002084	3.18e-08	+	307638	IVNT	Neale-B_UKBB_EUR_2017
RVEDV	RSRC1	16	3:158341218:T:C	3:158379480:A:G	rs9879545	Multi-trait	RSRC1	3	158379480	3:158097269	3:158379480	0.490212	0.040448	0.0057627	2.23581e-12	Respiratory Traits	Forced expiratory volume in 1-second, best measure	Neale B	UKBB	European	2017	A	G	0.01285	0.002289	1.992e-08	+	255492	IVNT	Neale-B_UKBB_EUR_2017
RVEDV	RSRC1	16	3:158341218:T:C	3:158379480:A:G	rs9879545	Multi-trait	RSRC1	3	158379480	3:158097269	3:158379480	0.490212	0.040448	0.0057627	2.23581e-12	Respiratory Traits	Forced vital capacity	Neale B	UKBB	European	2017	A	G	0.01441	0.001976	3.054e-13	+	307638	IVNT	Neale-B_UKBB_EUR_2017
RVEDV	RSRC1	16	3:158341218:T:C	3:158379480:A:G	rs9879545	Multi-trait	RSRC1	3	158379480	3:158097269	3:158379480	0.490212	0.040448	0.0057627	2.23581e-12	Respiratory Traits	Forced vital capacity, best measure	Neale B	UKBB	European	2017	A	G	0.01559	0.002168	6.418e-13	+	255492	IVNT	Neale-B_UKBB_EUR_2017
RVEDV	RSRC1	16	3:158341218:T:C	3:158379480:A:G	rs9879545	Multi-trait	RSRC1	3	158379480	3:158097269	3:158379480	0.490212	0.040448	0.0057627	2.23581e-12	Body Size	Height	Neale B	UKBB	European	2017	A	G	0.0125	0.001729	5.015e-13	+	336474	IVNT	Neale-B_UKBB_EUR_2017
RVEDV	RSRC1	16	3:158341218:T:C	3:158379480:A:G	rs9879545	Multi-trait	RSRC1	3	158379480	3:158097269	3:158379480	0.490212	0.040448	0.0057627	2.23581e-12	Body Size	Sitting height	Neale B	UKBB	European	2017	A	G	0.01272	0.001881	1.375e-11	+	336172	IVNT	Neale-B_UKBB_EUR_2017
RVEDV	RSRC1	16	3:158341218:T:C	3:158398664:T:C	rs9880806	Multi-trait	RSRC1	3	158398664	3:158116453	3:158398664	0.498913	0.0412571	0.00576211	8.06365e-13	Body Size	Height	GIANT	25282103	European	2014	C	T	-0.017	0.0029	7.7e-09	-	253169	Z-score	GIANT_Height_EUR_2014
RVEDV	RSRC1	16	3:158341218:T:C	3:158398664:T:C	rs9880806	Multi-trait	RSRC1	3	158398664	3:158116453	3:158398664	0.498913	0.0412571	0.00576211	8.06365e-13	Respiratory Traits	Forced expiratory volume in 1-second	Neale B	UKBB	European	2017	C	T	-0.01148	0.002078	3.361e-08	-	307638	IVNT	Neale-B_UKBB_EUR_2017
RVEDV	RSRC1	16	3:158341218:T:C	3:158398664:T:C	rs9880806	Multi-trait	RSRC1	3	158398664	3:158116453	3:158398664	0.498913	0.0412571	0.00576211	8.06365e-13	Respiratory Traits	Forced expiratory volume in 1-second, best measure	Neale B	UKBB	European	2017	C	T	-0.0127	0.002283	2.667e-08	-	255492	IVNT	Neale-B_UKBB_EUR_2017
RVEDV	RSRC1	16	3:158341218:T:C	3:158398664:T:C	rs9880806	Multi-trait	RSRC1	3	158398664	3:158116453	3:158398664	0.498913	0.0412571	0.00576211	8.06365e-13	Respiratory Traits	Forced vital capacity	Neale B	UKBB	European	2017	C	T	-0.0148	0.00197	5.847e-14	-	307638	IVNT	Neale-B_UKBB_EUR_2017
RVEDV	RSRC1	16	3:158341218:T:C	3:158398664:T:C	rs9880806	Multi-trait	RSRC1	3	158398664	3:158116453	3:158398664	0.498913	0.0412571	0.00576211	8.06365e-13	Respiratory Traits	Forced vital capacity, best measure	Neale B	UKBB	European	2017	C	T	-0.01576	0.002162	3.043e-13	-	255492	IVNT	Neale-B_UKBB_EUR_2017
RVEDV	RSRC1	16	3:158341218:T:C	3:158398664:T:C	rs9880806	Multi-trait	RSRC1	3	158398664	3:158116453	3:158398664	0.498913	0.0412571	0.00576211	8.06365e-13	Body Size	Height	Neale B	UKBB	European	2017	C	T	-0.01263	0.001725	2.392e-13	-	336474	IVNT	Neale-B_UKBB_EUR_2017
RVEDV	RSRC1	16	3:158341218:T:C	3:158398664:T:C	rs9880806	Multi-trait	RSRC1	3	158398664	3:158116453	3:158398664	0.498913	0.0412571	0.00576211	8.06365e-13	Body Size	Sitting height	Neale B	UKBB	European	2017	C	T	-0.01281	0.001876	8.718e-12	-	336172	IVNT	Neale-B_UKBB_EUR_2017
RVEDV	RSRC1	16	3:158341218:T:C	3:158402644:G:A	rs9882274	Multi-trait	RSRC1	3	158402644	3:158120433	3:158402644	0.499211	0.041402	0.00576087	6.63472e-13	Body Size	Height	GIANT	25282103	European	2014	A	G	-0.017	0.0029	3.6e-09	-	253172	Z-score	GIANT_Height_EUR_2014
RVEDV	RSRC1	16	3:158341218:T:C	3:158402644:G:A	rs9882274	Multi-trait	RSRC1	3	158402644	3:158120433	3:158402644	0.499211	0.041402	0.00576087	6.63472e-13	Respiratory Traits	Forced expiratory volume in 1-second	Neale B	UKBB	European	2017	A	G	-0.01156	0.002078	2.651e-08	-	307638	IVNT	Neale-B_UKBB_EUR_2017
RVEDV	RSRC1	16	3:158341218:T:C	3:158402644:G:A	rs9882274	Multi-trait	RSRC1	3	158402644	3:158120433	3:158402644	0.499211	0.041402	0.00576087	6.63472e-13	Respiratory Traits	Forced expiratory volume in 1-second, best measure	Neale B	UKBB	European	2017	A	G	-0.01281	0.002282	1.98e-08	-	255492	IVNT	Neale-B_UKBB_EUR_2017
RVEDV	RSRC1	16	3:158341218:T:C	3:158402644:G:A	rs9882274	Multi-trait	RSRC1	3	158402644	3:158120433	3:158402644	0.499211	0.041402	0.00576087	6.63472e-13	Respiratory Traits	Forced vital capacity	Neale B	UKBB	European	2017	A	G	-0.01485	0.00197	4.86e-14	-	307638	IVNT	Neale-B_UKBB_EUR_2017
RVEDV	RSRC1	16	3:158341218:T:C	3:158402644:G:A	rs9882274	Multi-trait	RSRC1	3	158402644	3:158120433	3:158402644	0.499211	0.041402	0.00576087	6.63472e-13	Respiratory Traits	Forced vital capacity, best measure	Neale B	UKBB	European	2017	A	G	-0.01583	0.002161	2.392e-13	-	255492	IVNT	Neale-B_UKBB_EUR_2017
RVEDV	RSRC1	16	3:158341218:T:C	3:158402644:G:A	rs9882274	Multi-trait	RSRC1	3	158402644	3:158120433	3:158402644	0.499211	0.041402	0.00576087	6.63472e-13	Body Size	Height	Neale B	UKBB	European	2017	A	G	-0.01254	0.001724	3.498e-13	-	336474	IVNT	Neale-B_UKBB_EUR_2017
RVEDV	RSRC1	16	3:158341218:T:C	3:158402644:G:A	rs9882274	Multi-trait	RSRC1	3	158402644	3:158120433	3:158402644	0.499211	0.041402	0.00576087	6.63472e-13	Body Size	Sitting height	Neale B	UKBB	European	2017	A	G	-0.01263	0.001876	1.631e-11	-	336172	IVNT	Neale-B_UKBB_EUR_2017
RVEDV	MLF1	16	3:158586811:A:AAATAT	3:158643091:C:T	rs12185969	Single-trait	GFM1	3	158643091	3:158360880	3:158643091	0.162514	0.0468666	0.00797099	4.11159e-09	Miscellaneous_Conditions
RVEDV	MLF1	16	3:158586811:A:AAATAT	3:158604280:C:T	rs12629635	Single-trait	MLF1	3	158604280	3:158322069	3:158604280	0.161932	0.0466733	0.00798651	5.09577e-09	Miscellaneous_Conditions
RVEDV	MLF1	16	3:158586811:A:AAATAT	3:158620379:G:T	rs12633687	Single-trait	MLF1	3	158620379	3:158338168	3:158620379	0.158996	0.0474571	0.00807296	4.13942e-09	Miscellaneous_Conditions
RVEDV	MLF1	16	3:158586811:A:AAATAT	3:158648539:G:T	rs146399253	Single-trait	GFM1	3	158648539	3:158366328	3:158648539	0.162407	0.0470007	0.00797263	3.74111e-09	Miscellaneous_Conditions
RVEDV	MLF1	16	3:158586811:A:AAATAT	3:158641878:C:T	rs2082159	Single-trait	GFM1	3	158641878	3:158359667	3:158641878	0.162533	0.0468382	0.00797087	4.19885e-09	Miscellaneous_Conditions
RVEDV	MLF1	16	3:158586811:A:AAATAT	3:158603199:C:T	rs4679831	Single-trait	MLF1	3	158603199	3:158320988	3:158603199	0.161855	0.0466584	0.00798793	5.18537e-09	Miscellaneous_Conditions
RVEDV	MLF1	16	3:158586811:A:AAATAT	3:158632189:C:A	rs4680448	Single-trait		3	158632189	3:158349978	3:158632189	0.16253	0.0466358	0.0079734	4.94755e-09	Miscellaneous_Conditions
RVEDV	MLF1	16	3:158586811:A:AAATAT	3:158641495:T:C	rs73156437	Single-trait	GFM1	3	158641495	3:158359284	3:158641495	0.162566	0.0467554	0.00797031	4.45923e-09	Miscellaneous_Conditions
RVEDV	MLF1	16	3:158586811:A:AAATAT	3:158647660:T:C	rs73156451	Single-trait	GFM1	3	158647660	3:158365449	3:158647660	0.162508	0.0468526	0.00797052	4.14658e-09	Miscellaneous_Conditions
RVEDV	MLF1	16	3:158619442:C:A	3:158401866:C:T	rs10446336	Multi-trait	RSRC1	3	158401866	3:158119655	3:158401866	0.499142	0.0413676	0.00576014	6.885e-13	Respiratory Traits	Forced expiratory volume in 1-second	Neale B	UKBB	European	2017	C	T	0.01156	0.002078	2.65e-08	+	307638	IVNT	Neale-B_UKBB_EUR_2017
RVEDV	MLF1	16	3:158619442:C:A	3:158401866:C:T	rs10446336	Multi-trait	RSRC1	3	158401866	3:158119655	3:158401866	0.499142	0.0413676	0.00576014	6.885e-13	Respiratory Traits	Forced expiratory volume in 1-second, best measure	Neale B	UKBB	European	2017	C	T	0.01281	0.002282	1.984e-08	+	255492	IVNT	Neale-B_UKBB_EUR_2017
RVEDV	MLF1	16	3:158619442:C:A	3:158401866:C:T	rs10446336	Multi-trait	RSRC1	3	158401866	3:158119655	3:158401866	0.499142	0.0413676	0.00576014	6.885e-13	Respiratory Traits	Forced vital capacity	Neale B	UKBB	European	2017	C	T	0.01485	0.00197	4.863e-14	+	307638	IVNT	Neale-B_UKBB_EUR_2017
RVEDV	MLF1	16	3:158619442:C:A	3:158401866:C:T	rs10446336	Multi-trait	RSRC1	3	158401866	3:158119655	3:158401866	0.499142	0.0413676	0.00576014	6.885e-13	Respiratory Traits	Forced vital capacity, best measure	Neale B	UKBB	European	2017	C	T	0.01583	0.002161	2.4e-13	+	255492	IVNT	Neale-B_UKBB_EUR_2017
RVEDV	MLF1	16	3:158619442:C:A	3:158401866:C:T	rs10446336	Multi-trait	RSRC1	3	158401866	3:158119655	3:158401866	0.499142	0.0413676	0.00576014	6.885e-13	Body Size	Height	Neale B	UKBB	European	2017	C	T	0.01254	0.001724	3.502e-13	+	336474	IVNT	Neale-B_UKBB_EUR_2017
RVEDV	MLF1	16	3:158619442:C:A	3:158401866:C:T	rs10446336	Multi-trait	RSRC1	3	158401866	3:158119655	3:158401866	0.499142	0.0413676	0.00576014	6.885e-13	Body Size	Sitting height	Neale B	UKBB	European	2017	C	T	0.01263	0.001876	1.633e-11	+	336172	IVNT	Neale-B_UKBB_EUR_2017
RVEDV	MLF1	16	3:158619442:C:A	3:158338442:A:G	rs10936129	Multi-trait	RSRC1	3	158338442	3:158056231	3:158338442	0.499909	0.0416517	0.00576715	5.11424e-13	Respiratory Traits	Forced expiratory volume in 1-second, best measure	Neale B	UKBB	European	2017	A	G	0.01247	0.002283	4.678e-08	+	255492	IVNT	Neale-B_UKBB_EUR_2017
RVEDV	MLF1	16	3:158619442:C:A	3:158338442:A:G	rs10936129	Multi-trait	RSRC1	3	158338442	3:158056231	3:158338442	0.499909	0.0416517	0.00576715	5.11424e-13	Respiratory Traits	Forced vital capacity	Neale B	UKBB	European	2017	A	G	0.01453	0.00197	1.641e-13	+	307638	IVNT	Neale-B_UKBB_EUR_2017
RVEDV	MLF1	16	3:158619442:C:A	3:158338442:A:G	rs10936129	Multi-trait	RSRC1	3	158338442	3:158056231	3:158338442	0.499909	0.0416517	0.00576715	5.11424e-13	Respiratory Traits	Forced vital capacity, best measure	Neale B	UKBB	European	2017	A	G	0.01554	0.002161	6.591e-13	+	255492	IVNT	Neale-B_UKBB_EUR_2017
RVEDV	MLF1	16	3:158619442:C:A	3:158338442:A:G	rs10936129	Multi-trait	RSRC1	3	158338442	3:158056231	3:158338442	0.499909	0.0416517	0.00576715	5.11424e-13	Body Size	Height	Neale B	UKBB	European	2017	A	G	0.01244	0.001725	5.393e-13	+	336474	IVNT	Neale-B_UKBB_EUR_2017
RVEDV	MLF1	16	3:158619442:C:A	3:158338442:A:G	rs10936129	Multi-trait	RSRC1	3	158338442	3:158056231	3:158338442	0.499909	0.0416517	0.00576715	5.11424e-13	Body Size	Sitting height	Neale B	UKBB	European	2017	A	G	0.0127	0.001876	1.313e-11	+	336172	IVNT	Neale-B_UKBB_EUR_2017
RVEDV	MLF1	16	3:158619442:C:A	3:158372184:C:A	rs10936133	Multi-trait	RSRC1	3	158372184	3:158089973	3:158372184	0.499103	0.0421295	0.00579051	3.44846e-13	Body Size	Height	GIANT	25282103	European	2014	A	C	-0.018	0.0029	2.4e-09	-	253177	Z-score	GIANT_Height_EUR_2014
RVEDV	MLF1	16	3:158619442:C:A	3:158372184:C:A	rs10936133	Multi-trait	RSRC1	3	158372184	3:158089973	3:158372184	0.499103	0.0421295	0.00579051	3.44846e-13	Respiratory Traits	Forced expiratory volume in 1-second	Neale B	UKBB	European	2017	A	C	-0.0115	0.002078	3.161e-08	-	307638	IVNT	Neale-B_UKBB_EUR_2017
RVEDV	MLF1	16	3:158619442:C:A	3:158372184:C:A	rs10936133	Multi-trait	RSRC1	3	158372184	3:158089973	3:158372184	0.499103	0.0421295	0.00579051	3.44846e-13	Respiratory Traits	Forced expiratory volume in 1-second, best measure	Neale B	UKBB	European	2017	A	C	-0.01271	0.002282	2.553e-08	-	255492	IVNT	Neale-B_UKBB_EUR_2017
RVEDV	MLF1	16	3:158619442:C:A	3:158372184:C:A	rs10936133	Multi-trait	RSRC1	3	158372184	3:158089973	3:158372184	0.499103	0.0421295	0.00579051	3.44846e-13	Respiratory Traits	Forced vital capacity	Neale B	UKBB	European	2017	A	C	-0.01478	0.00197	6.223e-14	-	307638	IVNT	Neale-B_UKBB_EUR_2017
RVEDV	MLF1	16	3:158619442:C:A	3:158372184:C:A	rs10936133	Multi-trait	RSRC1	3	158372184	3:158089973	3:158372184	0.499103	0.0421295	0.00579051	3.44846e-13	Respiratory Traits	Forced vital capacity, best measure	Neale B	UKBB	European	2017	A	C	-0.01575	0.002161	3.166e-13	-	255492	IVNT	Neale-B_UKBB_EUR_2017
RVEDV	MLF1	16	3:158619442:C:A	3:158372184:C:A	rs10936133	Multi-trait	RSRC1	3	158372184	3:158089973	3:158372184	0.499103	0.0421295	0.00579051	3.44846e-13	Body Size	Height	Neale B	UKBB	European	2017	A	C	-0.01255	0.001724	3.342e-13	-	336474	IVNT	Neale-B_UKBB_EUR_2017
RVEDV	MLF1	16	3:158619442:C:A	3:158372184:C:A	rs10936133	Multi-trait	RSRC1	3	158372184	3:158089973	3:158372184	0.499103	0.0421295	0.00579051	3.44846e-13	Body Size	Sitting height	Neale B	UKBB	European	2017	A	C	-0.01275	0.001876	1.084e-11	-	336172	IVNT	Neale-B_UKBB_EUR_2017
RVEDV	MLF1	16	3:158619442:C:A	3:158372334:A:G	rs10936134	Multi-trait	RSRC1	3	158372334	3:158090123	3:158372334	0.499269	0.0415986	0.00575998	5.12262e-13	Body Size	Height	GIANT	25282103	European	2014	A	G	0.017	0.0029	3.1e-09	+	253177	Z-score	GIANT_Height_EUR_2014
RVEDV	MLF1	16	3:158619442:C:A	3:158372334:A:G	rs10936134	Multi-trait	RSRC1	3	158372334	3:158090123	3:158372334	0.499269	0.0415986	0.00575998	5.12262e-13	Respiratory Traits	Forced expiratory volume in 1-second	Neale B	UKBB	European	2017	A	G	0.0115	0.002078	3.166e-08	+	307638	IVNT	Neale-B_UKBB_EUR_2017
RVEDV	MLF1	16	3:158619442:C:A	3:158372334:A:G	rs10936134	Multi-trait	RSRC1	3	158372334	3:158090123	3:158372334	0.499269	0.0415986	0.00575998	5.12262e-13	Respiratory Traits	Forced expiratory volume in 1-second, best measure	Neale B	UKBB	European	2017	A	G	0.01271	0.002282	2.559e-08	+	255492	IVNT	Neale-B_UKBB_EUR_2017
RVEDV	MLF1	16	3:158619442:C:A	3:158372334:A:G	rs10936134	Multi-trait	RSRC1	3	158372334	3:158090123	3:158372334	0.499269	0.0415986	0.00575998	5.12262e-13	Respiratory Traits	Forced vital capacity	Neale B	UKBB	European	2017	A	G	0.01478	0.00197	6.291e-14	+	307638	IVNT	Neale-B_UKBB_EUR_2017
RVEDV	MLF1	16	3:158619442:C:A	3:158372334:A:G	rs10936134	Multi-trait	RSRC1	3	158372334	3:158090123	3:158372334	0.499269	0.0415986	0.00575998	5.12262e-13	Respiratory Traits	Forced vital capacity, best measure	Neale B	UKBB	European	2017	A	G	0.01574	0.002161	3.215e-13	+	255492	IVNT	Neale-B_UKBB_EUR_2017
RVEDV	MLF1	16	3:158619442:C:A	3:158372334:A:G	rs10936134	Multi-trait	RSRC1	3	158372334	3:158090123	3:158372334	0.499269	0.0415986	0.00575998	5.12262e-13	Body Size	Height	Neale B	UKBB	European	2017	A	G	0.01255	0.001724	3.393e-13	+	336474	IVNT	Neale-B_UKBB_EUR_2017
RVEDV	MLF1	16	3:158619442:C:A	3:158372334:A:G	rs10936134	Multi-trait	RSRC1	3	158372334	3:158090123	3:158372334	0.499269	0.0415986	0.00575998	5.12262e-13	Body Size	Sitting height	Neale B	UKBB	European	2017	A	G	0.01274	0.001876	1.091e-11	+	336172	IVNT	Neale-B_UKBB_EUR_2017
RVEDV	MLF1	16	3:158619442:C:A	3:158373985:A:G	rs10936135	Multi-trait	RSRC1	3	158373985	3:158091774	3:158373985	0.49938	0.0422012	0.00579142	3.17297e-13	Respiratory Traits	Forced expiratory volume in 1-second	Neale B	UKBB	European	2017	A	G	0.0114	0.002078	4.115e-08	+	307638	IVNT	Neale-B_UKBB_EUR_2017
RVEDV	MLF1	16	3:158619442:C:A	3:158373985:A:G	rs10936135	Multi-trait	RSRC1	3	158373985	3:158091774	3:158373985	0.49938	0.0422012	0.00579142	3.17297e-13	Respiratory Traits	Forced expiratory volume in 1-second, best measure	Neale B	UKBB	European	2017	A	G	0.01263	0.002283	3.172e-08	+	255492	IVNT	Neale-B_UKBB_EUR_2017
RVEDV	MLF1	16	3:158619442:C:A	3:158373985:A:G	rs10936135	Multi-trait	RSRC1	3	158373985	3:158091774	3:158373985	0.49938	0.0422012	0.00579142	3.17297e-13	Respiratory Traits	Forced vital capacity	Neale B	UKBB	European	2017	A	G	0.01469	0.00197	8.881e-14	+	307638	IVNT	Neale-B_UKBB_EUR_2017
RVEDV	MLF1	16	3:158619442:C:A	3:158373985:A:G	rs10936135	Multi-trait	RSRC1	3	158373985	3:158091774	3:158373985	0.49938	0.0422012	0.00579142	3.17297e-13	Respiratory Traits	Forced vital capacity, best measure	Neale B	UKBB	European	2017	A	G	0.01569	0.002161	3.953e-13	+	255492	IVNT	Neale-B_UKBB_EUR_2017
RVEDV	MLF1	16	3:158619442:C:A	3:158373985:A:G	rs10936135	Multi-trait	RSRC1	3	158373985	3:158091774	3:158373985	0.49938	0.0422012	0.00579142	3.17297e-13	Body Size	Height	Neale B	UKBB	European	2017	A	G	0.01254	0.001724	3.593e-13	+	336474	IVNT	Neale-B_UKBB_EUR_2017
RVEDV	MLF1	16	3:158619442:C:A	3:158373985:A:G	rs10936135	Multi-trait	RSRC1	3	158373985	3:158091774	3:158373985	0.49938	0.0422012	0.00579142	3.17297e-13	Body Size	Sitting height	Neale B	UKBB	European	2017	A	G	0.01278	0.001876	9.669e-12	+	336172	IVNT	Neale-B_UKBB_EUR_2017
RVEDV	MLF1	16	3:158619442:C:A	3:158485679:T:C	rs10936146	Multi-trait	RSRC1	3	158485679	3:158203468	3:158485679	0.480239	0.0408256	0.00575755	1.33345e-12	Respiratory Traits	Forced expiratory volume in 1-second	Neale B	UKBB	European	2017	C	T	-0.01386	0.00208	2.688e-11	-	307638	IVNT	Neale-B_UKBB_EUR_2017
RVEDV	MLF1	16	3:158619442:C:A	3:158485679:T:C	rs10936146	Multi-trait	RSRC1	3	158485679	3:158203468	3:158485679	0.480239	0.0408256	0.00575755	1.33345e-12	Respiratory Traits	Forced expiratory volume in 1-second, best measure	Neale B	UKBB	European	2017	C	T	-0.01454	0.002285	1.992e-10	-	255492	IVNT	Neale-B_UKBB_EUR_2017
RVEDV	MLF1	16	3:158619442:C:A	3:158485679:T:C	rs10936146	Multi-trait	RSRC1	3	158485679	3:158203468	3:158485679	0.480239	0.0408256	0.00575755	1.33345e-12	Respiratory Traits	Forced vital capacity	Neale B	UKBB	European	2017	C	T	-0.01732	0.001972	1.558e-18	-	307638	IVNT	Neale-B_UKBB_EUR_2017
RVEDV	MLF1	16	3:158619442:C:A	3:158485679:T:C	rs10936146	Multi-trait	RSRC1	3	158485679	3:158203468	3:158485679	0.480239	0.0408256	0.00575755	1.33345e-12	Respiratory Traits	Forced vital capacity, best measure	Neale B	UKBB	European	2017	C	T	-0.01806	0.002163	7.053e-17	-	255492	IVNT	Neale-B_UKBB_EUR_2017
RVEDV	MLF1	16	3:158619442:C:A	3:158485679:T:C	rs10936146	Multi-trait	RSRC1	3	158485679	3:158203468	3:158485679	0.480239	0.0408256	0.00575755	1.33345e-12	Body Size	Height	Neale B	UKBB	European	2017	C	T	-0.01022	0.001725	3.207e-09	-	336474	IVNT	Neale-B_UKBB_EUR_2017
RVEDV	MLF1	16	3:158619442:C:A	3:158485679:T:C	rs10936146	Multi-trait	RSRC1	3	158485679	3:158203468	3:158485679	0.480239	0.0408256	0.00575755	1.33345e-12	Body Size	Sitting height	Neale B	UKBB	European	2017	C	T	-0.01163	0.001877	5.804e-10	-	336172	IVNT	Neale-B_UKBB_EUR_2017
RVEDV	MLF1	16	3:158619442:C:A	3:158341218:T:C	rs113575144	Multi-trait	RSRC1	3	158341218	3:158059007	3:158341218	0.499705	0.0419561	0.00576709	3.46161e-13	Respiratory Traits	Forced expiratory volume in 1-second	Neale B	UKBB	European	2017	C	T	-0.01143	0.002078	3.843e-08	-	307638	IVNT	Neale-B_UKBB_EUR_2017
RVEDV	MLF1	16	3:158619442:C:A	3:158341218:T:C	rs113575144	Multi-trait	RSRC1	3	158341218	3:158059007	3:158341218	0.499705	0.0419561	0.00576709	3.46161e-13	Respiratory Traits	Forced expiratory volume in 1-second, best measure	Neale B	UKBB	European	2017	C	T	-0.01262	0.002283	3.255e-08	-	255492	IVNT	Neale-B_UKBB_EUR_2017
RVEDV	MLF1	16	3:158619442:C:A	3:158341218:T:C	rs113575144	Multi-trait	RSRC1	3	158341218	3:158059007	3:158341218	0.499705	0.0419561	0.00576709	3.46161e-13	Respiratory Traits	Forced vital capacity	Neale B	UKBB	European	2017	C	T	-0.01469	0.00197	8.989e-14	-	307638	IVNT	Neale-B_UKBB_EUR_2017
RVEDV	MLF1	16	3:158619442:C:A	3:158341218:T:C	rs113575144	Multi-trait	RSRC1	3	158341218	3:158059007	3:158341218	0.499705	0.0419561	0.00576709	3.46161e-13	Respiratory Traits	Forced vital capacity, best measure	Neale B	UKBB	European	2017	C	T	-0.01563	0.002161	4.796e-13	-	255492	IVNT	Neale-B_UKBB_EUR_2017
RVEDV	MLF1	16	3:158619442:C:A	3:158341218:T:C	rs113575144	Multi-trait	RSRC1	3	158341218	3:158059007	3:158341218	0.499705	0.0419561	0.00576709	3.46161e-13	Body Size	Height	Neale B	UKBB	European	2017	C	T	-0.01248	0.001725	4.565e-13	-	336474	IVNT	Neale-B_UKBB_EUR_2017
RVEDV	MLF1	16	3:158619442:C:A	3:158341218:T:C	rs113575144	Multi-trait	RSRC1	3	158341218	3:158059007	3:158341218	0.499705	0.0419561	0.00576709	3.46161e-13	Body Size	Sitting height	Neale B	UKBB	European	2017	C	T	-0.01268	0.001876	1.408e-11	-	336172	IVNT	Neale-B_UKBB_EUR_2017
RVEDV	MLF1	16	3:158619442:C:A	3:158375680:G:A	rs11714104	Multi-trait	RSRC1	3	158375680	3:158093469	3:158375680	0.499191	0.0416569	0.00575996	4.75402e-13	Respiratory Traits	Forced expiratory volume in 1-second	Neale B	UKBB	European	2017	A	G	-0.0115	0.002078	3.166e-08	-	307638	IVNT	Neale-B_UKBB_EUR_2017
RVEDV	MLF1	16	3:158619442:C:A	3:158375680:G:A	rs11714104	Multi-trait	RSRC1	3	158375680	3:158093469	3:158375680	0.499191	0.0416569	0.00575996	4.75402e-13	Respiratory Traits	Forced expiratory volume in 1-second, best measure	Neale B	UKBB	European	2017	A	G	-0.01271	0.002282	2.56e-08	-	255492	IVNT	Neale-B_UKBB_EUR_2017
RVEDV	MLF1	16	3:158619442:C:A	3:158375680:G:A	rs11714104	Multi-trait	RSRC1	3	158375680	3:158093469	3:158375680	0.499191	0.0416569	0.00575996	4.75402e-13	Respiratory Traits	Forced vital capacity	Neale B	UKBB	European	2017	A	G	-0.01478	0.00197	6.283e-14	-	307638	IVNT	Neale-B_UKBB_EUR_2017
RVEDV	MLF1	16	3:158619442:C:A	3:158375680:G:A	rs11714104	Multi-trait	RSRC1	3	158375680	3:158093469	3:158375680	0.499191	0.0416569	0.00575996	4.75402e-13	Respiratory Traits	Forced vital capacity, best measure	Neale B	UKBB	European	2017	A	G	-0.01574	0.002161	3.21e-13	-	255492	IVNT	Neale-B_UKBB_EUR_2017
RVEDV	MLF1	16	3:158619442:C:A	3:158375680:G:A	rs11714104	Multi-trait	RSRC1	3	158375680	3:158093469	3:158375680	0.499191	0.0416569	0.00575996	4.75402e-13	Body Size	Height	Neale B	UKBB	European	2017	A	G	-0.01255	0.001724	3.383e-13	-	336474	IVNT	Neale-B_UKBB_EUR_2017
RVEDV	MLF1	16	3:158619442:C:A	3:158375680:G:A	rs11714104	Multi-trait	RSRC1	3	158375680	3:158093469	3:158375680	0.499191	0.0416569	0.00575996	4.75402e-13	Body Size	Sitting height	Neale B	UKBB	European	2017	A	G	-0.01274	0.001876	1.088e-11	-	336172	IVNT	Neale-B_UKBB_EUR_2017
RVEDV	MLF1	16	3:158619442:C:A	3:158476896:C:T	rs11714821	Multi-trait	RSRC1	3	158476896	3:158194685	3:158476896	0.480231	0.0412023	0.00579067	1.11679e-12	Respiratory Traits	Forced expiratory volume in 1-second	Neale B	UKBB	European	2017	C	T	0.01383	0.00208	2.907e-11	+	307638	IVNT	Neale-B_UKBB_EUR_2017
RVEDV	MLF1	16	3:158619442:C:A	3:158476896:C:T	rs11714821	Multi-trait	RSRC1	3	158476896	3:158194685	3:158476896	0.480231	0.0412023	0.00579067	1.11679e-12	Respiratory Traits	Forced expiratory volume in 1-second, best measure	Neale B	UKBB	European	2017	C	T	0.01453	0.002285	2.042e-10	+	255492	IVNT	Neale-B_UKBB_EUR_2017
RVEDV	MLF1	16	3:158619442:C:A	3:158476896:C:T	rs11714821	Multi-trait	RSRC1	3	158476896	3:158194685	3:158476896	0.480231	0.0412023	0.00579067	1.11679e-12	Respiratory Traits	Forced vital capacity	Neale B	UKBB	European	2017	C	T	0.01731	0.001972	1.672e-18	+	307638	IVNT	Neale-B_UKBB_EUR_2017
RVEDV	MLF1	16	3:158619442:C:A	3:158476896:C:T	rs11714821	Multi-trait	RSRC1	3	158476896	3:158194685	3:158476896	0.480231	0.0412023	0.00579067	1.11679e-12	Respiratory Traits	Forced vital capacity, best measure	Neale B	UKBB	European	2017	C	T	0.01805	0.002164	7.323e-17	+	255492	IVNT	Neale-B_UKBB_EUR_2017
RVEDV	MLF1	16	3:158619442:C:A	3:158476896:C:T	rs11714821	Multi-trait	RSRC1	3	158476896	3:158194685	3:158476896	0.480231	0.0412023	0.00579067	1.11679e-12	Body Size	Height	Neale B	UKBB	European	2017	C	T	0.0102	0.001726	3.381e-09	+	336474	IVNT	Neale-B_UKBB_EUR_2017
RVEDV	MLF1	16	3:158619442:C:A	3:158476896:C:T	rs11714821	Multi-trait	RSRC1	3	158476896	3:158194685	3:158476896	0.480231	0.0412023	0.00579067	1.11679e-12	Body Size	Sitting height	Neale B	UKBB	European	2017	C	T	0.01163	0.001877	5.799e-10	+	336172	IVNT	Neale-B_UKBB_EUR_2017
RVEDV	MLF1	16	3:158619442:C:A	3:158476931:G:A	rs11714869	Multi-trait	RSRC1	3	158476931	3:158194720	3:158476931	0.480248	0.0407451	0.00576001	1.50751e-12	Respiratory Traits	Forced expiratory volume in 1-second	Neale B	UKBB	European	2017	A	G	-0.01383	0.00208	2.897e-11	-	307638	IVNT	Neale-B_UKBB_EUR_2017
RVEDV	MLF1	16	3:158619442:C:A	3:158476931:G:A	rs11714869	Multi-trait	RSRC1	3	158476931	3:158194720	3:158476931	0.480248	0.0407451	0.00576001	1.50751e-12	Respiratory Traits	Forced expiratory volume in 1-second, best measure	Neale B	UKBB	European	2017	A	G	-0.01453	0.002285	2.028e-10	-	255492	IVNT	Neale-B_UKBB_EUR_2017
RVEDV	MLF1	16	3:158619442:C:A	3:158476931:G:A	rs11714869	Multi-trait	RSRC1	3	158476931	3:158194720	3:158476931	0.480248	0.0407451	0.00576001	1.50751e-12	Respiratory Traits	Forced vital capacity	Neale B	UKBB	European	2017	A	G	-0.01731	0.001972	1.663e-18	-	307638	IVNT	Neale-B_UKBB_EUR_2017
RVEDV	MLF1	16	3:158619442:C:A	3:158476931:G:A	rs11714869	Multi-trait	RSRC1	3	158476931	3:158194720	3:158476931	0.480248	0.0407451	0.00576001	1.50751e-12	Respiratory Traits	Forced vital capacity, best measure	Neale B	UKBB	European	2017	A	G	-0.01805	0.002164	7.247e-17	-	255492	IVNT	Neale-B_UKBB_EUR_2017
RVEDV	MLF1	16	3:158619442:C:A	3:158476931:G:A	rs11714869	Multi-trait	RSRC1	3	158476931	3:158194720	3:158476931	0.480248	0.0407451	0.00576001	1.50751e-12	Body Size	Height	Neale B	UKBB	European	2017	A	G	-0.0102	0.001726	3.393e-09	-	336474	IVNT	Neale-B_UKBB_EUR_2017
RVEDV	MLF1	16	3:158619442:C:A	3:158476931:G:A	rs11714869	Multi-trait	RSRC1	3	158476931	3:158194720	3:158476931	0.480248	0.0407451	0.00576001	1.50751e-12	Body Size	Sitting height	Neale B	UKBB	European	2017	A	G	-0.01163	0.001877	5.849e-10	-	336172	IVNT	Neale-B_UKBB_EUR_2017
RVEDV	MLF1	16	3:158619442:C:A	3:158417131:A:C	rs11717725	Multi-trait	RSRC1	3	158417131	3:158134920	3:158417131	0.499005	0.0410215	0.00576089	1.07397e-12	Body Size	Height	GIANT	25282103	European	2014	A	C	0.017	0.0029	8.9e-09	+	252184	Z-score	GIANT_Height_EUR_2014
RVEDV	MLF1	16	3:158619442:C:A	3:158417131:A:C	rs11717725	Multi-trait	RSRC1	3	158417131	3:158134920	3:158417131	0.499005	0.0410215	0.00576089	1.07397e-12	Respiratory Traits	Forced expiratory volume in 1-second	Neale B	UKBB	European	2017	A	C	0.01155	0.002079	2.763e-08	+	307638	IVNT	Neale-B_UKBB_EUR_2017
RVEDV	MLF1	16	3:158619442:C:A	3:158417131:A:C	rs11717725	Multi-trait	RSRC1	3	158417131	3:158134920	3:158417131	0.499005	0.0410215	0.00576089	1.07397e-12	Respiratory Traits	Forced expiratory volume in 1-second, best measure	Neale B	UKBB	European	2017	A	C	0.01278	0.002283	2.164e-08	+	255492	IVNT	Neale-B_UKBB_EUR_2017
RVEDV	MLF1	16	3:158619442:C:A	3:158417131:A:C	rs11717725	Multi-trait	RSRC1	3	158417131	3:158134920	3:158417131	0.499005	0.0410215	0.00576089	1.07397e-12	Respiratory Traits	Forced vital capacity	Neale B	UKBB	European	2017	A	C	0.01486	0.001971	4.761e-14	+	307638	IVNT	Neale-B_UKBB_EUR_2017
RVEDV	MLF1	16	3:158619442:C:A	3:158417131:A:C	rs11717725	Multi-trait	RSRC1	3	158417131	3:158134920	3:158417131	0.499005	0.0410215	0.00576089	1.07397e-12	Respiratory Traits	Forced vital capacity, best measure	Neale B	UKBB	European	2017	A	C	0.01582	0.002162	2.534e-13	+	255492	IVNT	Neale-B_UKBB_EUR_2017
RVEDV	MLF1	16	3:158619442:C:A	3:158417131:A:C	rs11717725	Multi-trait	RSRC1	3	158417131	3:158134920	3:158417131	0.499005	0.0410215	0.00576089	1.07397e-12	Body Size	Height	Neale B	UKBB	European	2017	A	C	0.01258	0.001725	3.062e-13	+	336474	IVNT	Neale-B_UKBB_EUR_2017
RVEDV	MLF1	16	3:158619442:C:A	3:158417131:A:C	rs11717725	Multi-trait	RSRC1	3	158417131	3:158134920	3:158417131	0.499005	0.0410215	0.00576089	1.07397e-12	Body Size	Sitting height	Neale B	UKBB	European	2017	A	C	0.01275	0.001877	1.092e-11	+	336172	IVNT	Neale-B_UKBB_EUR_2017
RVEDV	MLF1	16	3:158619442:C:A	3:158497352:T:C	rs11719037	Multi-trait	RSRC1	3	158497352	3:158215141	3:158497352	0.475769	0.0412002	0.00579759	1.19081e-12	Respiratory Traits	Forced expiratory volume in 1-second	Neale B	UKBB	European	2017	C	T	-0.01364	0.002081	5.667e-11	-	307638	IVNT	Neale-B_UKBB_EUR_2017
RVEDV	MLF1	16	3:158619442:C:A	3:158497352:T:C	rs11719037	Multi-trait	RSRC1	3	158497352	3:158215141	3:158497352	0.475769	0.0412002	0.00579759	1.19081e-12	Respiratory Traits	Forced expiratory volume in 1-second, best measure	Neale B	UKBB	European	2017	C	T	-0.01421	0.002287	5.114e-10	-	255492	IVNT	Neale-B_UKBB_EUR_2017
RVEDV	MLF1	16	3:158619442:C:A	3:158497352:T:C	rs11719037	Multi-trait	RSRC1	3	158497352	3:158215141	3:158497352	0.475769	0.0412002	0.00579759	1.19081e-12	Respiratory Traits	Forced vital capacity	Neale B	UKBB	European	2017	C	T	-0.01733	0.001973	1.576e-18	-	307638	IVNT	Neale-B_UKBB_EUR_2017
RVEDV	MLF1	16	3:158619442:C:A	3:158497352:T:C	rs11719037	Multi-trait	RSRC1	3	158497352	3:158215141	3:158497352	0.475769	0.0412002	0.00579759	1.19081e-12	Respiratory Traits	Forced vital capacity, best measure	Neale B	UKBB	European	2017	C	T	-0.01797	0.002165	1.053e-16	-	255492	IVNT	Neale-B_UKBB_EUR_2017
RVEDV	MLF1	16	3:158619442:C:A	3:158497352:T:C	rs11719037	Multi-trait	RSRC1	3	158497352	3:158215141	3:158497352	0.475769	0.0412002	0.00579759	1.19081e-12	Body Size	Height	Neale B	UKBB	European	2017	C	T	-0.0102	0.001727	3.498e-09	-	336474	IVNT	Neale-B_UKBB_EUR_2017
RVEDV	MLF1	16	3:158619442:C:A	3:158497352:T:C	rs11719037	Multi-trait	RSRC1	3	158497352	3:158215141	3:158497352	0.475769	0.0412002	0.00579759	1.19081e-12	Body Size	Sitting height	Neale B	UKBB	European	2017	C	T	-0.01132	0.001879	1.693e-09	-	336172	IVNT	Neale-B_UKBB_EUR_2017
RVEDV	MLF1	16	3:158619442:C:A	3:158388975:A:C	rs11719188	Multi-trait	RSRC1	3	158388975	3:158106764	3:158388975	0.49922	0.0417295	0.00579139	5.7861e-13	Body Size	Height	GIANT	25282103	European	2014	A	C	0.018	0.003	2.4e-09	+	247931	Z-score	GIANT_Height_EUR_2014
RVEDV	MLF1	16	3:158619442:C:A	3:158388975:A:C	rs11719188	Multi-trait	RSRC1	3	158388975	3:158106764	3:158388975	0.49922	0.0417295	0.00579139	5.7861e-13	Respiratory Traits	Forced expiratory volume in 1-second	Neale B	UKBB	European	2017	A	C	0.01146	0.002078	3.471e-08	+	307638	IVNT	Neale-B_UKBB_EUR_2017
RVEDV	MLF1	16	3:158619442:C:A	3:158388975:A:C	rs11719188	Multi-trait	RSRC1	3	158388975	3:158106764	3:158388975	0.49922	0.0417295	0.00579139	5.7861e-13	Respiratory Traits	Forced expiratory volume in 1-second, best measure	Neale B	UKBB	European	2017	A	C	0.0127	0.002283	2.625e-08	+	255492	IVNT	Neale-B_UKBB_EUR_2017
RVEDV	MLF1	16	3:158619442:C:A	3:158388975:A:C	rs11719188	Multi-trait	RSRC1	3	158388975	3:158106764	3:158388975	0.49922	0.0417295	0.00579139	5.7861e-13	Respiratory Traits	Forced vital capacity	Neale B	UKBB	European	2017	A	C	0.01475	0.00197	7.174e-14	+	307638	IVNT	Neale-B_UKBB_EUR_2017
RVEDV	MLF1	16	3:158619442:C:A	3:158388975:A:C	rs11719188	Multi-trait	RSRC1	3	158388975	3:158106764	3:158388975	0.49922	0.0417295	0.00579139	5.7861e-13	Respiratory Traits	Forced vital capacity, best measure	Neale B	UKBB	European	2017	A	C	0.01577	0.002161	3.01e-13	+	255492	IVNT	Neale-B_UKBB_EUR_2017
RVEDV	MLF1	16	3:158619442:C:A	3:158388975:A:C	rs11719188	Multi-trait	RSRC1	3	158388975	3:158106764	3:158388975	0.49922	0.0417295	0.00579139	5.7861e-13	Body Size	Height	Neale B	UKBB	European	2017	A	C	0.01256	0.001725	3.314e-13	+	336474	IVNT	Neale-B_UKBB_EUR_2017
RVEDV	MLF1	16	3:158619442:C:A	3:158388975:A:C	rs11719188	Multi-trait	RSRC1	3	158388975	3:158106764	3:158388975	0.49922	0.0417295	0.00579139	5.7861e-13	Body Size	Sitting height	Neale B	UKBB	European	2017	A	C	0.01279	0.001876	9.462e-12	+	336172	IVNT	Neale-B_UKBB_EUR_2017
RVEDV	MLF1	16	3:158619442:C:A	3:158408493:T:C	rs12107103	Multi-trait	RSRC1	3	158408493	3:158126282	3:158408493	0.498841	0.0411229	0.00576076	9.43914e-13	Body Size	Height	GIANT	25282103	European	2014	C	T	-0.017	0.003	1.4e-08	-	252658	Z-score	GIANT_Height_EUR_2014
RVEDV	MLF1	16	3:158619442:C:A	3:158408493:T:C	rs12107103	Multi-trait	RSRC1	3	158408493	3:158126282	3:158408493	0.498841	0.0411229	0.00576076	9.43914e-13	Respiratory Traits	Forced expiratory volume in 1-second	Neale B	UKBB	European	2017	C	T	-0.01153	0.002078	2.861e-08	-	307638	IVNT	Neale-B_UKBB_EUR_2017
RVEDV	MLF1	16	3:158619442:C:A	3:158408493:T:C	rs12107103	Multi-trait	RSRC1	3	158408493	3:158126282	3:158408493	0.498841	0.0411229	0.00576076	9.43914e-13	Respiratory Traits	Forced expiratory volume in 1-second, best measure	Neale B	UKBB	European	2017	C	T	-0.01276	0.002283	2.278e-08	-	255492	IVNT	Neale-B_UKBB_EUR_2017
RVEDV	MLF1	16	3:158619442:C:A	3:158408493:T:C	rs12107103	Multi-trait	RSRC1	3	158408493	3:158126282	3:158408493	0.498841	0.0411229	0.00576076	9.43914e-13	Respiratory Traits	Forced vital capacity	Neale B	UKBB	European	2017	C	T	-0.01481	0.00197	5.546e-14	-	307638	IVNT	Neale-B_UKBB_EUR_2017
RVEDV	MLF1	16	3:158619442:C:A	3:158408493:T:C	rs12107103	Multi-trait	RSRC1	3	158408493	3:158126282	3:158408493	0.498841	0.0411229	0.00576076	9.43914e-13	Respiratory Traits	Forced vital capacity, best measure	Neale B	UKBB	European	2017	C	T	-0.01578	0.002161	2.878e-13	-	255492	IVNT	Neale-B_UKBB_EUR_2017
RVEDV	MLF1	16	3:158619442:C:A	3:158408493:T:C	rs12107103	Multi-trait	RSRC1	3	158408493	3:158126282	3:158408493	0.498841	0.0411229	0.00576076	9.43914e-13	Body Size	Height	Neale B	UKBB	European	2017	C	T	-0.01256	0.001725	3.243e-13	-	336474	IVNT	Neale-B_UKBB_EUR_2017
RVEDV	MLF1	16	3:158619442:C:A	3:158408493:T:C	rs12107103	Multi-trait	RSRC1	3	158408493	3:158126282	3:158408493	0.498841	0.0411229	0.00576076	9.43914e-13	Body Size	Sitting height	Neale B	UKBB	European	2017	C	T	-0.01272	0.001876	1.214e-11	-	336172	IVNT	Neale-B_UKBB_EUR_2017
RVEDV	MLF1	16	3:158619442:C:A	3:158408538:T:G	rs12107104	Multi-trait	RSRC1	3	158408538	3:158126327	3:158408538	0.498945	0.041051	0.00576122	1.03782e-12	Body Size	Height	GIANT	25282103	European	2014	G	T	-0.017	0.0029	3.6e-09	-	253158	Z-score	GIANT_Height_EUR_2014
RVEDV	MLF1	16	3:158619442:C:A	3:158408538:T:G	rs12107104	Multi-trait	RSRC1	3	158408538	3:158126327	3:158408538	0.498945	0.041051	0.00576122	1.03782e-12	Respiratory Traits	Forced expiratory volume in 1-second	Neale B	UKBB	European	2017	G	T	-0.01155	0.002078	2.768e-08	-	307638	IVNT	Neale-B_UKBB_EUR_2017
RVEDV	MLF1	16	3:158619442:C:A	3:158408538:T:G	rs12107104	Multi-trait	RSRC1	3	158408538	3:158126327	3:158408538	0.498945	0.041051	0.00576122	1.03782e-12	Respiratory Traits	Forced expiratory volume in 1-second, best measure	Neale B	UKBB	European	2017	G	T	-0.01277	0.002283	2.204e-08	-	255492	IVNT	Neale-B_UKBB_EUR_2017
RVEDV	MLF1	16	3:158619442:C:A	3:158408538:T:G	rs12107104	Multi-trait	RSRC1	3	158408538	3:158126327	3:158408538	0.498945	0.041051	0.00576122	1.03782e-12	Respiratory Traits	Forced vital capacity	Neale B	UKBB	European	2017	G	T	-0.01483	0.00197	5.331e-14	-	307638	IVNT	Neale-B_UKBB_EUR_2017
RVEDV	MLF1	16	3:158619442:C:A	3:158408538:T:G	rs12107104	Multi-trait	RSRC1	3	158408538	3:158126327	3:158408538	0.498945	0.041051	0.00576122	1.03782e-12	Respiratory Traits	Forced vital capacity, best measure	Neale B	UKBB	European	2017	G	T	-0.01579	0.002161	2.783e-13	-	255492	IVNT	Neale-B_UKBB_EUR_2017
RVEDV	MLF1	16	3:158619442:C:A	3:158408538:T:G	rs12107104	Multi-trait	RSRC1	3	158408538	3:158126327	3:158408538	0.498945	0.041051	0.00576122	1.03782e-12	Body Size	Height	Neale B	UKBB	European	2017	G	T	-0.01257	0.001725	3.14e-13	-	336474	IVNT	Neale-B_UKBB_EUR_2017
RVEDV	MLF1	16	3:158619442:C:A	3:158408538:T:G	rs12107104	Multi-trait	RSRC1	3	158408538	3:158126327	3:158408538	0.498945	0.041051	0.00576122	1.03782e-12	Body Size	Sitting height	Neale B	UKBB	European	2017	G	T	-0.01274	0.001876	1.13e-11	-	336172	IVNT	Neale-B_UKBB_EUR_2017
RVEDV	MLF1	16	3:158619442:C:A	3:158370807:A:G	rs12494098	Multi-trait	RSRC1	3	158370807	3:158088596	3:158370807	0.499553	0.0414616	0.00576107	6.16142e-13	Body Size	Height	GIANT	25282103	European	2014	A	G	0.017	0.0029	2.9e-09	+	253177	Z-score	GIANT_Height_EUR_2014
RVEDV	MLF1	16	3:158619442:C:A	3:158370807:A:G	rs12494098	Multi-trait	RSRC1	3	158370807	3:158088596	3:158370807	0.499553	0.0414616	0.00576107	6.16142e-13	Respiratory Traits	Forced expiratory volume in 1-second	Neale B	UKBB	European	2017	A	G	0.0114	0.002078	4.146e-08	+	307638	IVNT	Neale-B_UKBB_EUR_2017
RVEDV	MLF1	16	3:158619442:C:A	3:158370807:A:G	rs12494098	Multi-trait	RSRC1	3	158370807	3:158088596	3:158370807	0.499553	0.0414616	0.00576107	6.16142e-13	Respiratory Traits	Forced expiratory volume in 1-second, best measure	Neale B	UKBB	European	2017	A	G	0.01263	0.002283	3.137e-08	+	255492	IVNT	Neale-B_UKBB_EUR_2017
RVEDV	MLF1	16	3:158619442:C:A	3:158370807:A:G	rs12494098	Multi-trait	RSRC1	3	158370807	3:158088596	3:158370807	0.499553	0.0414616	0.00576107	6.16142e-13	Respiratory Traits	Forced vital capacity	Neale B	UKBB	European	2017	A	G	0.01469	0.00197	8.921e-14	+	307638	IVNT	Neale-B_UKBB_EUR_2017
RVEDV	MLF1	16	3:158619442:C:A	3:158370807:A:G	rs12494098	Multi-trait	RSRC1	3	158370807	3:158088596	3:158370807	0.499553	0.0414616	0.00576107	6.16142e-13	Respiratory Traits	Forced vital capacity, best measure	Neale B	UKBB	European	2017	A	G	0.01569	0.002161	3.872e-13	+	255492	IVNT	Neale-B_UKBB_EUR_2017
RVEDV	MLF1	16	3:158619442:C:A	3:158370807:A:G	rs12494098	Multi-trait	RSRC1	3	158370807	3:158088596	3:158370807	0.499553	0.0414616	0.00576107	6.16142e-13	Body Size	Height	Neale B	UKBB	European	2017	A	G	0.01253	0.001724	3.68e-13	+	336474	IVNT	Neale-B_UKBB_EUR_2017
RVEDV	MLF1	16	3:158619442:C:A	3:158370807:A:G	rs12494098	Multi-trait	RSRC1	3	158370807	3:158088596	3:158370807	0.499553	0.0414616	0.00576107	6.16142e-13	Body Size	Sitting height	Neale B	UKBB	European	2017	A	G	0.01278	0.001876	9.73e-12	+	336172	IVNT	Neale-B_UKBB_EUR_2017
RVEDV	MLF1	16	3:158619442:C:A	3:158415481:A:G	rs12629125	Multi-trait	RSRC1	3	158415481	3:158133270	3:158415481	0.498869	0.0411644	0.00576115	8.98779e-13	Body Size	Height	GIANT	25282103	European	2014	A	G	0.017	0.0029	5.2e-09	+	253169	Z-score	GIANT_Height_EUR_2014
RVEDV	MLF1	16	3:158619442:C:A	3:158415481:A:G	rs12629125	Multi-trait	RSRC1	3	158415481	3:158133270	3:158415481	0.498869	0.0411644	0.00576115	8.98779e-13	Respiratory Traits	Forced expiratory volume in 1-second	Neale B	UKBB	European	2017	A	G	0.01154	0.002078	2.803e-08	+	307638	IVNT	Neale-B_UKBB_EUR_2017
RVEDV	MLF1	16	3:158619442:C:A	3:158415481:A:G	rs12629125	Multi-trait	RSRC1	3	158415481	3:158133270	3:158415481	0.498869	0.0411644	0.00576115	8.98779e-13	Respiratory Traits	Forced expiratory volume in 1-second, best measure	Neale B	UKBB	European	2017	A	G	0.01278	0.002283	2.176e-08	+	255492	IVNT	Neale-B_UKBB_EUR_2017
RVEDV	MLF1	16	3:158619442:C:A	3:158415481:A:G	rs12629125	Multi-trait	RSRC1	3	158415481	3:158133270	3:158415481	0.498869	0.0411644	0.00576115	8.98779e-13	Respiratory Traits	Forced vital capacity	Neale B	UKBB	European	2017	A	G	0.01483	0.00197	5.314e-14	+	307638	IVNT	Neale-B_UKBB_EUR_2017
RVEDV	MLF1	16	3:158619442:C:A	3:158415481:A:G	rs12629125	Multi-trait	RSRC1	3	158415481	3:158133270	3:158415481	0.498869	0.0411644	0.00576115	8.98779e-13	Respiratory Traits	Forced vital capacity, best measure	Neale B	UKBB	European	2017	A	G	0.0158	0.002161	2.691e-13	+	255492	IVNT	Neale-B_UKBB_EUR_2017
RVEDV	MLF1	16	3:158619442:C:A	3:158415481:A:G	rs12629125	Multi-trait	RSRC1	3	158415481	3:158133270	3:158415481	0.498869	0.0411644	0.00576115	8.98779e-13	Body Size	Height	Neale B	UKBB	European	2017	A	G	0.01257	0.001725	3.102e-13	+	336474	IVNT	Neale-B_UKBB_EUR_2017
RVEDV	MLF1	16	3:158619442:C:A	3:158415481:A:G	rs12629125	Multi-trait	RSRC1	3	158415481	3:158133270	3:158415481	0.498869	0.0411644	0.00576115	8.98779e-13	Body Size	Sitting height	Neale B	UKBB	European	2017	A	G	0.01274	0.001876	1.122e-11	+	336172	IVNT	Neale-B_UKBB_EUR_2017
RVEDV	MLF1	16	3:158619442:C:A	3:158391143:A:G	rs12629587	Multi-trait	RSRC1	3	158391143	3:158108932	3:158391143	0.499064	0.0418492	0.00579266	5.02871e-13	Body Size	Height	GIANT	25282103	European	2014	A	G	0.017	0.0029	3.3e-09	+	253179	Z-score	GIANT_Height_EUR_2014
RVEDV	MLF1	16	3:158619442:C:A	3:158391143:A:G	rs12629587	Multi-trait	RSRC1	3	158391143	3:158108932	3:158391143	0.499064	0.0418492	0.00579266	5.02871e-13	Respiratory Traits	Forced expiratory volume in 1-second	Neale B	UKBB	European	2017	A	G	0.01139	0.002078	4.223e-08	+	307638	IVNT	Neale-B_UKBB_EUR_2017
RVEDV	MLF1	16	3:158619442:C:A	3:158391143:A:G	rs12629587	Multi-trait	RSRC1	3	158391143	3:158108932	3:158391143	0.499064	0.0418492	0.00579266	5.02871e-13	Respiratory Traits	Forced expiratory volume in 1-second, best measure	Neale B	UKBB	European	2017	A	G	0.01263	0.002283	3.191e-08	+	255492	IVNT	Neale-B_UKBB_EUR_2017
RVEDV	MLF1	16	3:158619442:C:A	3:158391143:A:G	rs12629587	Multi-trait	RSRC1	3	158391143	3:158108932	3:158391143	0.499064	0.0418492	0.00579266	5.02871e-13	Respiratory Traits	Forced vital capacity	Neale B	UKBB	European	2017	A	G	0.01472	0.001971	7.909e-14	+	307638	IVNT	Neale-B_UKBB_EUR_2017
RVEDV	MLF1	16	3:158619442:C:A	3:158391143:A:G	rs12629587	Multi-trait	RSRC1	3	158391143	3:158108932	3:158391143	0.499064	0.0418492	0.00579266	5.02871e-13	Respiratory Traits	Forced vital capacity, best measure	Neale B	UKBB	European	2017	A	G	0.01572	0.002162	3.486e-13	+	255492	IVNT	Neale-B_UKBB_EUR_2017
RVEDV	MLF1	16	3:158619442:C:A	3:158391143:A:G	rs12629587	Multi-trait	RSRC1	3	158391143	3:158108932	3:158391143	0.499064	0.0418492	0.00579266	5.02871e-13	Body Size	Height	Neale B	UKBB	European	2017	A	G	0.01262	0.001725	2.517e-13	+	336474	IVNT	Neale-B_UKBB_EUR_2017
RVEDV	MLF1	16	3:158619442:C:A	3:158391143:A:G	rs12629587	Multi-trait	RSRC1	3	158391143	3:158108932	3:158391143	0.499064	0.0418492	0.00579266	5.02871e-13	Body Size	Sitting height	Neale B	UKBB	European	2017	A	G	0.01286	0.001876	7.226e-12	+	336172	IVNT	Neale-B_UKBB_EUR_2017
RVEDV	MLF1	16	3:158619442:C:A	3:158407155:A:G	rs12633594	Multi-trait	RSRC1	3	158407155	3:158124944	3:158407155	0.498943	0.0416867	0.00579142	6.11026e-13	Body Size	Height	GIANT	25282103	European	2014	A	G	0.017	0.0029	4.5e-09	+	253171	Z-score	GIANT_Height_EUR_2014
RVEDV	MLF1	16	3:158619442:C:A	3:158407155:A:G	rs12633594	Multi-trait	RSRC1	3	158407155	3:158124944	3:158407155	0.498943	0.0416867	0.00579142	6.11026e-13	Respiratory Traits	Forced expiratory volume in 1-second	Neale B	UKBB	European	2017	A	G	0.01154	0.002078	2.831e-08	+	307638	IVNT	Neale-B_UKBB_EUR_2017
RVEDV	MLF1	16	3:158619442:C:A	3:158407155:A:G	rs12633594	Multi-trait	RSRC1	3	158407155	3:158124944	3:158407155	0.498943	0.0416867	0.00579142	6.11026e-13	Respiratory Traits	Forced expiratory volume in 1-second, best measure	Neale B	UKBB	European	2017	A	G	0.01277	0.002283	2.193e-08	+	255492	IVNT	Neale-B_UKBB_EUR_2017
RVEDV	MLF1	16	3:158619442:C:A	3:158407155:A:G	rs12633594	Multi-trait	RSRC1	3	158407155	3:158124944	3:158407155	0.498943	0.0416867	0.00579142	6.11026e-13	Respiratory Traits	Forced vital capacity	Neale B	UKBB	European	2017	A	G	0.01482	0.00197	5.423e-14	+	307638	IVNT	Neale-B_UKBB_EUR_2017
RVEDV	MLF1	16	3:158619442:C:A	3:158407155:A:G	rs12633594	Multi-trait	RSRC1	3	158407155	3:158124944	3:158407155	0.498943	0.0416867	0.00579142	6.11026e-13	Respiratory Traits	Forced vital capacity, best measure	Neale B	UKBB	European	2017	A	G	0.0158	0.002161	2.715e-13	+	255492	IVNT	Neale-B_UKBB_EUR_2017
RVEDV	MLF1	16	3:158619442:C:A	3:158407155:A:G	rs12633594	Multi-trait	RSRC1	3	158407155	3:158124944	3:158407155	0.498943	0.0416867	0.00579142	6.11026e-13	Body Size	Height	Neale B	UKBB	European	2017	A	G	0.01257	0.001725	3.174e-13	+	336474	IVNT	Neale-B_UKBB_EUR_2017
RVEDV	MLF1	16	3:158619442:C:A	3:158407155:A:G	rs12633594	Multi-trait	RSRC1	3	158407155	3:158124944	3:158407155	0.498943	0.0416867	0.00579142	6.11026e-13	Body Size	Sitting height	Neale B	UKBB	European	2017	A	G	0.01272	0.001876	1.189e-11	+	336172	IVNT	Neale-B_UKBB_EUR_2017
RVEDV	MLF1	16	3:158619442:C:A	3:158530833:G:A	rs12637678	Multi-trait	RSRC1	3	158530833	3:158248622	3:158530833	0.47616	0.0411136	0.00576726	1.01255e-12	Respiratory Traits	Forced expiratory volume in 1-second	Neale B	UKBB	European	2017	A	G	-0.01355	0.002083	7.666e-11	-	307638	IVNT	Neale-B_UKBB_EUR_2017
RVEDV	MLF1	16	3:158619442:C:A	3:158530833:G:A	rs12637678	Multi-trait	RSRC1	3	158530833	3:158248622	3:158530833	0.47616	0.0411136	0.00576726	1.01255e-12	Respiratory Traits	Forced expiratory volume in 1-second, best measure	Neale B	UKBB	European	2017	A	G	-0.0141	0.002288	7.161e-10	-	255492	IVNT	Neale-B_UKBB_EUR_2017
RVEDV	MLF1	16	3:158619442:C:A	3:158530833:G:A	rs12637678	Multi-trait	RSRC1	3	158530833	3:158248622	3:158530833	0.47616	0.0411136	0.00576726	1.01255e-12	Respiratory Traits	Forced vital capacity	Neale B	UKBB	European	2017	A	G	-0.01728	0.001974	2.066e-18	-	307638	IVNT	Neale-B_UKBB_EUR_2017
RVEDV	MLF1	16	3:158619442:C:A	3:158530833:G:A	rs12637678	Multi-trait	RSRC1	3	158530833	3:158248622	3:158530833	0.47616	0.0411136	0.00576726	1.01255e-12	Respiratory Traits	Forced vital capacity, best measure	Neale B	UKBB	European	2017	A	G	-0.01791	0.002167	1.414e-16	-	255492	IVNT	Neale-B_UKBB_EUR_2017
RVEDV	MLF1	16	3:158619442:C:A	3:158530833:G:A	rs12637678	Multi-trait	RSRC1	3	158530833	3:158248622	3:158530833	0.47616	0.0411136	0.00576726	1.01255e-12	Body Size	Height	Neale B	UKBB	European	2017	A	G	-0.01015	0.001728	4.197e-09	-	336474	IVNT	Neale-B_UKBB_EUR_2017
RVEDV	MLF1	16	3:158619442:C:A	3:158530833:G:A	rs12637678	Multi-trait	RSRC1	3	158530833	3:158248622	3:158530833	0.47616	0.0411136	0.00576726	1.01255e-12	Body Size	Sitting height	Neale B	UKBB	European	2017	A	G	-0.01126	0.00188	2.11e-09	-	336172	IVNT	Neale-B_UKBB_EUR_2017
RVEDV	MLF1	16	3:158619442:C:A	3:158413062:A:G	rs12638169	Multi-trait	RSRC1	3	158413062	3:158130851	3:158413062	0.498904	0.0417322	0.00579122	5.75661e-13	Respiratory Traits	Forced expiratory volume in 1-second	Neale B	UKBB	European	2017	A	G	0.01153	0.002078	2.914e-08	+	307638	IVNT	Neale-B_UKBB_EUR_2017
RVEDV	MLF1	16	3:158619442:C:A	3:158413062:A:G	rs12638169	Multi-trait	RSRC1	3	158413062	3:158130851	3:158413062	0.498904	0.0417322	0.00579122	5.75661e-13	Respiratory Traits	Forced expiratory volume in 1-second, best measure	Neale B	UKBB	European	2017	A	G	0.01276	0.002283	2.251e-08	+	255492	IVNT	Neale-B_UKBB_EUR_2017
RVEDV	MLF1	16	3:158619442:C:A	3:158413062:A:G	rs12638169	Multi-trait	RSRC1	3	158413062	3:158130851	3:158413062	0.498904	0.0417322	0.00579122	5.75661e-13	Respiratory Traits	Forced vital capacity	Neale B	UKBB	European	2017	A	G	0.01481	0.00197	5.586e-14	+	307638	IVNT	Neale-B_UKBB_EUR_2017
RVEDV	MLF1	16	3:158619442:C:A	3:158413062:A:G	rs12638169	Multi-trait	RSRC1	3	158413062	3:158130851	3:158413062	0.498904	0.0417322	0.00579122	5.75661e-13	Respiratory Traits	Forced vital capacity, best measure	Neale B	UKBB	European	2017	A	G	0.01579	0.002161	2.784e-13	+	255492	IVNT	Neale-B_UKBB_EUR_2017
RVEDV	MLF1	16	3:158619442:C:A	3:158413062:A:G	rs12638169	Multi-trait	RSRC1	3	158413062	3:158130851	3:158413062	0.498904	0.0417322	0.00579122	5.75661e-13	Body Size	Height	Neale B	UKBB	European	2017	A	G	0.01256	0.001724	3.222e-13	+	336474	IVNT	Neale-B_UKBB_EUR_2017
RVEDV	MLF1	16	3:158619442:C:A	3:158413062:A:G	rs12638169	Multi-trait	RSRC1	3	158413062	3:158130851	3:158413062	0.498904	0.0417322	0.00579122	5.75661e-13	Body Size	Sitting height	Neale B	UKBB	European	2017	A	G	0.01272	0.001876	1.195e-11	+	336172	IVNT	Neale-B_UKBB_EUR_2017
RVEDV	MLF1	16	3:158619442:C:A	3:158502045:G:T	rs12638438	Multi-trait	RSRC1	3	158502045	3:158219834	3:158502045	0.475758	0.0407575	0.00576754	1.58662e-12	Respiratory Traits	Forced expiratory volume in 1-second	Neale B	UKBB	European	2017	G	T	0.01365	0.002081	5.537e-11	+	307638	IVNT	Neale-B_UKBB_EUR_2017
RVEDV	MLF1	16	3:158619442:C:A	3:158502045:G:T	rs12638438	Multi-trait	RSRC1	3	158502045	3:158219834	3:158502045	0.475758	0.0407575	0.00576754	1.58662e-12	Respiratory Traits	Forced expiratory volume in 1-second, best measure	Neale B	UKBB	European	2017	G	T	0.01422	0.002287	5.04e-10	+	255492	IVNT	Neale-B_UKBB_EUR_2017
RVEDV	MLF1	16	3:158619442:C:A	3:158502045:G:T	rs12638438	Multi-trait	RSRC1	3	158502045	3:158219834	3:158502045	0.475758	0.0407575	0.00576754	1.58662e-12	Respiratory Traits	Forced vital capacity	Neale B	UKBB	European	2017	G	T	0.01733	0.001973	1.627e-18	+	307638	IVNT	Neale-B_UKBB_EUR_2017
RVEDV	MLF1	16	3:158619442:C:A	3:158502045:G:T	rs12638438	Multi-trait	RSRC1	3	158502045	3:158219834	3:158502045	0.475758	0.0407575	0.00576754	1.58662e-12	Respiratory Traits	Forced vital capacity, best measure	Neale B	UKBB	European	2017	G	T	0.01797	0.002165	1.063e-16	+	255492	IVNT	Neale-B_UKBB_EUR_2017
RVEDV	MLF1	16	3:158619442:C:A	3:158502045:G:T	rs12638438	Multi-trait	RSRC1	3	158502045	3:158219834	3:158502045	0.475758	0.0407575	0.00576754	1.58662e-12	Body Size	Height	Neale B	UKBB	European	2017	G	T	0.01017	0.001727	3.833e-09	+	336474	IVNT	Neale-B_UKBB_EUR_2017
RVEDV	MLF1	16	3:158619442:C:A	3:158502045:G:T	rs12638438	Multi-trait	RSRC1	3	158502045	3:158219834	3:158502045	0.475758	0.0407575	0.00576754	1.58662e-12	Body Size	Sitting height	Neale B	UKBB	European	2017	G	T	0.01131	0.001879	1.729e-09	+	336172	IVNT	Neale-B_UKBB_EUR_2017
RVEDV	MLF1	16	3:158619442:C:A	3:158490771:T:C	rs1369562	Multi-trait	RSRC1	3	158490771	3:158208560	3:158490771	0.480263	0.0413868	0.00578868	8.70225e-13	Respiratory Traits	Forced expiratory volume in 1-second	Neale B	UKBB	European	2017	T	C	0.01389	0.002081	2.493e-11	+	307638	IVNT	Neale-B_UKBB_EUR_2017
RVEDV	MLF1	16	3:158619442:C:A	3:158490771:T:C	rs1369562	Multi-trait	RSRC1	3	158490771	3:158208560	3:158490771	0.480263	0.0413868	0.00578868	8.70225e-13	Respiratory Traits	Forced expiratory volume in 1-second, best measure	Neale B	UKBB	European	2017	T	C	0.0146	0.002286	1.712e-10	+	255492	IVNT	Neale-B_UKBB_EUR_2017
RVEDV	MLF1	16	3:158619442:C:A	3:158490771:T:C	rs1369562	Multi-trait	RSRC1	3	158490771	3:158208560	3:158490771	0.480263	0.0413868	0.00578868	8.70225e-13	Respiratory Traits	Forced vital capacity	Neale B	UKBB	European	2017	T	C	0.01735	0.001973	1.455e-18	+	307638	IVNT	Neale-B_UKBB_EUR_2017
RVEDV	MLF1	16	3:158619442:C:A	3:158490771:T:C	rs1369562	Multi-trait	RSRC1	3	158490771	3:158208560	3:158490771	0.480263	0.0413868	0.00578868	8.70225e-13	Respiratory Traits	Forced vital capacity, best measure	Neale B	UKBB	European	2017	T	C	0.0181	0.002164	6.098e-17	+	255492	IVNT	Neale-B_UKBB_EUR_2017
RVEDV	MLF1	16	3:158619442:C:A	3:158490771:T:C	rs1369562	Multi-trait	RSRC1	3	158490771	3:158208560	3:158490771	0.480263	0.0413868	0.00578868	8.70225e-13	Body Size	Height	Neale B	UKBB	European	2017	T	C	0.01024	0.001726	2.967e-09	+	336474	IVNT	Neale-B_UKBB_EUR_2017
RVEDV	MLF1	16	3:158619442:C:A	3:158490771:T:C	rs1369562	Multi-trait	RSRC1	3	158490771	3:158208560	3:158490771	0.480263	0.0413868	0.00578868	8.70225e-13	Body Size	Sitting height	Neale B	UKBB	European	2017	T	C	0.01167	0.001878	5.248e-10	+	336172	IVNT	Neale-B_UKBB_EUR_2017
RVEDV	MLF1	16	3:158619442:C:A	3:158524109:T:C	rs1595028	Multi-trait	RSRC1	3	158524109	3:158241898	3:158524109	0.475687	0.0410285	0.0057654	1.10842e-12	Respiratory Traits	Forced expiratory volume in 1-second	Neale B	UKBB	European	2017	T	C	0.01359	0.002081	6.647e-11	+	307638	IVNT	Neale-B_UKBB_EUR_2017
RVEDV	MLF1	16	3:158619442:C:A	3:158524109:T:C	rs1595028	Multi-trait	RSRC1	3	158524109	3:158241898	3:158524109	0.475687	0.0410285	0.0057654	1.10842e-12	Respiratory Traits	Forced expiratory volume in 1-second, best measure	Neale B	UKBB	European	2017	T	C	0.01413	0.002287	6.443e-10	+	255492	IVNT	Neale-B_UKBB_EUR_2017
RVEDV	MLF1	16	3:158619442:C:A	3:158524109:T:C	rs1595028	Multi-trait	RSRC1	3	158524109	3:158241898	3:158524109	0.475687	0.0410285	0.0057654	1.10842e-12	Respiratory Traits	Forced vital capacity	Neale B	UKBB	European	2017	T	C	0.01728	0.001973	1.976e-18	+	307638	IVNT	Neale-B_UKBB_EUR_2017
RVEDV	MLF1	16	3:158619442:C:A	3:158524109:T:C	rs1595028	Multi-trait	RSRC1	3	158524109	3:158241898	3:158524109	0.475687	0.0410285	0.0057654	1.10842e-12	Respiratory Traits	Forced vital capacity, best measure	Neale B	UKBB	European	2017	T	C	0.0179	0.002165	1.394e-16	+	255492	IVNT	Neale-B_UKBB_EUR_2017
RVEDV	MLF1	16	3:158619442:C:A	3:158524109:T:C	rs1595028	Multi-trait	RSRC1	3	158524109	3:158241898	3:158524109	0.475687	0.0410285	0.0057654	1.10842e-12	Body Size	Height	Neale B	UKBB	European	2017	T	C	0.01015	0.001727	4.18e-09	+	336474	IVNT	Neale-B_UKBB_EUR_2017
RVEDV	MLF1	16	3:158619442:C:A	3:158524109:T:C	rs1595028	Multi-trait	RSRC1	3	158524109	3:158241898	3:158524109	0.475687	0.0410285	0.0057654	1.10842e-12	Body Size	Sitting height	Neale B	UKBB	European	2017	T	C	0.01127	0.001878	1.968e-09	+	336172	IVNT	Neale-B_UKBB_EUR_2017
RVEDV	MLF1	16	3:158619442:C:A	3:158523978:A:C	rs1595029	Multi-trait	RSRC1	3	158523978	3:158241767	3:158523978	0.475687	0.0410278	0.0057654	1.10941e-12	Respiratory Traits	Lung function FVC	Wain LV	28166213	European	2017	C	A	0.038	0.006631	1e-08	+	-	unit decrease	NHGRI-EBI_GWAS_Catalog
RVEDV	MLF1	16	3:158619442:C:A	3:158523978:A:C	rs1595029	Multi-trait	RSRC1	3	158523978	3:158241767	3:158523978	0.475687	0.0410278	0.0057654	1.10941e-12	Respiratory Traits	Forced expiratory volume in 1-second	Neale B	UKBB	European	2017	C	A	-0.01359	0.002081	6.648e-11	-	307638	IVNT	Neale-B_UKBB_EUR_2017
RVEDV	MLF1	16	3:158619442:C:A	3:158523978:A:C	rs1595029	Multi-trait	RSRC1	3	158523978	3:158241767	3:158523978	0.475687	0.0410278	0.0057654	1.10941e-12	Respiratory Traits	Forced expiratory volume in 1-second, best measure	Neale B	UKBB	European	2017	C	A	-0.01413	0.002287	6.459e-10	-	255492	IVNT	Neale-B_UKBB_EUR_2017
RVEDV	MLF1	16	3:158619442:C:A	3:158523978:A:C	rs1595029	Multi-trait	RSRC1	3	158523978	3:158241767	3:158523978	0.475687	0.0410278	0.0057654	1.10941e-12	Respiratory Traits	Forced vital capacity	Neale B	UKBB	European	2017	C	A	-0.01729	0.001973	1.957e-18	-	307638	IVNT	Neale-B_UKBB_EUR_2017
RVEDV	MLF1	16	3:158619442:C:A	3:158523978:A:C	rs1595029	Multi-trait	RSRC1	3	158523978	3:158241767	3:158523978	0.475687	0.0410278	0.0057654	1.10941e-12	Respiratory Traits	Forced vital capacity, best measure	Neale B	UKBB	European	2017	C	A	-0.0179	0.002165	1.381e-16	-	255492	IVNT	Neale-B_UKBB_EUR_2017
RVEDV	MLF1	16	3:158619442:C:A	3:158523978:A:C	rs1595029	Multi-trait	RSRC1	3	158523978	3:158241767	3:158523978	0.475687	0.0410278	0.0057654	1.10941e-12	Body Size	Height	Neale B	UKBB	European	2017	C	A	-0.01015	0.001727	4.124e-09	-	336474	IVNT	Neale-B_UKBB_EUR_2017
RVEDV	MLF1	16	3:158619442:C:A	3:158523978:A:C	rs1595029	Multi-trait	RSRC1	3	158523978	3:158241767	3:158523978	0.475687	0.0410278	0.0057654	1.10941e-12	Body Size	Sitting height	Neale B	UKBB	European	2017	C	A	-0.01127	0.001878	1.952e-09	-	336172	IVNT	Neale-B_UKBB_EUR_2017
RVEDV	MLF1	16	3:158619442:C:A	3:158475878:G:A	rs1595030	Multi-trait	RSRC1	3	158475878	3:158193667	3:158475878	0.480216	0.0407325	0.00575984	1.52938e-12	Respiratory Traits	Forced expiratory volume in 1-second	Neale B	UKBB	European	2017	A	G	-0.01384	0.00208	2.888e-11	-	307638	IVNT	Neale-B_UKBB_EUR_2017
RVEDV	MLF1	16	3:158619442:C:A	3:158475878:G:A	rs1595030	Multi-trait	RSRC1	3	158475878	3:158193667	3:158475878	0.480216	0.0407325	0.00575984	1.52938e-12	Respiratory Traits	Forced expiratory volume in 1-second, best measure	Neale B	UKBB	European	2017	A	G	-0.01453	0.002285	2.012e-10	-	255492	IVNT	Neale-B_UKBB_EUR_2017
RVEDV	MLF1	16	3:158619442:C:A	3:158475878:G:A	rs1595030	Multi-trait	RSRC1	3	158475878	3:158193667	3:158475878	0.480216	0.0407325	0.00575984	1.52938e-12	Respiratory Traits	Forced vital capacity	Neale B	UKBB	European	2017	A	G	-0.01731	0.001972	1.655e-18	-	307638	IVNT	Neale-B_UKBB_EUR_2017
RVEDV	MLF1	16	3:158619442:C:A	3:158475878:G:A	rs1595030	Multi-trait	RSRC1	3	158475878	3:158193667	3:158475878	0.480216	0.0407325	0.00575984	1.52938e-12	Respiratory Traits	Forced vital capacity, best measure	Neale B	UKBB	European	2017	A	G	-0.01805	0.002164	7.157e-17	-	255492	IVNT	Neale-B_UKBB_EUR_2017
RVEDV	MLF1	16	3:158619442:C:A	3:158475878:G:A	rs1595030	Multi-trait	RSRC1	3	158475878	3:158193667	3:158475878	0.480216	0.0407325	0.00575984	1.52938e-12	Body Size	Height	Neale B	UKBB	European	2017	A	G	-0.0102	0.001726	3.38e-09	-	336474	IVNT	Neale-B_UKBB_EUR_2017
RVEDV	MLF1	16	3:158619442:C:A	3:158475878:G:A	rs1595030	Multi-trait	RSRC1	3	158475878	3:158193667	3:158475878	0.480216	0.0407325	0.00575984	1.52938e-12	Body Size	Sitting height	Neale B	UKBB	European	2017	A	G	-0.01163	0.001877	5.831e-10	-	336172	IVNT	Neale-B_UKBB_EUR_2017
RVEDV	MLF1	16	3:158619442:C:A	3:158493502:C:T	rs1978779	Multi-trait	RSRC1	3	158493502	3:158211291	3:158493502	0.480255	0.0417195	0.00579142	5.86078e-13	Respiratory Traits	Forced expiratory volume in 1-second	Neale B	UKBB	European	2017	T	C	-0.01389	0.002081	2.466e-11	-	307638	IVNT	Neale-B_UKBB_EUR_2017
RVEDV	MLF1	16	3:158619442:C:A	3:158493502:C:T	rs1978779	Multi-trait	RSRC1	3	158493502	3:158211291	3:158493502	0.480255	0.0417195	0.00579142	5.86078e-13	Respiratory Traits	Forced expiratory volume in 1-second, best measure	Neale B	UKBB	European	2017	T	C	-0.01462	0.002287	1.629e-10	-	255492	IVNT	Neale-B_UKBB_EUR_2017
RVEDV	MLF1	16	3:158619442:C:A	3:158493502:C:T	rs1978779	Multi-trait	RSRC1	3	158493502	3:158211291	3:158493502	0.480255	0.0417195	0.00579142	5.86078e-13	Respiratory Traits	Forced vital capacity	Neale B	UKBB	European	2017	T	C	-0.01735	0.001973	1.483e-18	-	307638	IVNT	Neale-B_UKBB_EUR_2017
RVEDV	MLF1	16	3:158619442:C:A	3:158493502:C:T	rs1978779	Multi-trait	RSRC1	3	158493502	3:158211291	3:158493502	0.480255	0.0417195	0.00579142	5.86078e-13	Respiratory Traits	Forced vital capacity, best measure	Neale B	UKBB	European	2017	T	C	-0.01811	0.002165	6.059e-17	-	255492	IVNT	Neale-B_UKBB_EUR_2017
RVEDV	MLF1	16	3:158619442:C:A	3:158493502:C:T	rs1978779	Multi-trait	RSRC1	3	158493502	3:158211291	3:158493502	0.480255	0.0417195	0.00579142	5.86078e-13	Body Size	Height	Neale B	UKBB	European	2017	T	C	-0.01024	0.001727	3.043e-09	-	336474	IVNT	Neale-B_UKBB_EUR_2017
RVEDV	MLF1	16	3:158619442:C:A	3:158493502:C:T	rs1978779	Multi-trait	RSRC1	3	158493502	3:158211291	3:158493502	0.480255	0.0417195	0.00579142	5.86078e-13	Body Size	Sitting height	Neale B	UKBB	European	2017	T	C	-0.01167	0.001879	5.241e-10	-	336172	IVNT	Neale-B_UKBB_EUR_2017
RVEDV	MLF1	16	3:158619442:C:A	3:158488994:G:T	rs1978781	Multi-trait	RSRC1	3	158488994	3:158206783	3:158488994	0.481115	0.0409322	0.00579121	1.57191e-12	Respiratory Traits	Forced expiratory volume in 1-second	Neale B	UKBB	European	2017	T	G	-0.01387	0.00208	2.608e-11	-	307638	IVNT	Neale-B_UKBB_EUR_2017
RVEDV	MLF1	16	3:158619442:C:A	3:158488994:G:T	rs1978781	Multi-trait	RSRC1	3	158488994	3:158206783	3:158488994	0.481115	0.0409322	0.00579121	1.57191e-12	Respiratory Traits	Forced expiratory volume in 1-second, best measure	Neale B	UKBB	European	2017	T	G	-0.01456	0.002285	1.891e-10	-	255492	IVNT	Neale-B_UKBB_EUR_2017
RVEDV	MLF1	16	3:158619442:C:A	3:158488994:G:T	rs1978781	Multi-trait	RSRC1	3	158488994	3:158206783	3:158488994	0.481115	0.0409322	0.00579121	1.57191e-12	Respiratory Traits	Forced vital capacity	Neale B	UKBB	European	2017	T	G	-0.01734	0.001972	1.497e-18	-	307638	IVNT	Neale-B_UKBB_EUR_2017
RVEDV	MLF1	16	3:158619442:C:A	3:158488994:G:T	rs1978781	Multi-trait	RSRC1	3	158488994	3:158206783	3:158488994	0.481115	0.0409322	0.00579121	1.57191e-12	Respiratory Traits	Forced vital capacity, best measure	Neale B	UKBB	European	2017	T	G	-0.01807	0.002164	6.749e-17	-	255492	IVNT	Neale-B_UKBB_EUR_2017
RVEDV	MLF1	16	3:158619442:C:A	3:158488994:G:T	rs1978781	Multi-trait	RSRC1	3	158488994	3:158206783	3:158488994	0.481115	0.0409322	0.00579121	1.57191e-12	Body Size	Height	Neale B	UKBB	European	2017	T	G	-0.01023	0.001726	3.055e-09	-	336474	IVNT	Neale-B_UKBB_EUR_2017
RVEDV	MLF1	16	3:158619442:C:A	3:158488994:G:T	rs1978781	Multi-trait	RSRC1	3	158488994	3:158206783	3:158488994	0.481115	0.0409322	0.00579121	1.57191e-12	Body Size	Sitting height	Neale B	UKBB	European	2017	T	G	-0.01165	0.001877	5.438e-10	-	336172	IVNT	Neale-B_UKBB_EUR_2017
RVEDV	MLF1	16	3:158619442:C:A	3:158344238:G:A	rs2176893	Multi-trait	RSRC1	3	158344238	3:158062027	3:158344238	0.499986	0.0413146	0.00576644	7.79821e-13	Respiratory Traits	Forced expiratory volume in 1-second	Neale B	UKBB	European	2017	A	G	-0.01138	0.002078	4.407e-08	-	307638	IVNT	Neale-B_UKBB_EUR_2017
RVEDV	MLF1	16	3:158619442:C:A	3:158344238:G:A	rs2176893	Multi-trait	RSRC1	3	158344238	3:158062027	3:158344238	0.499986	0.0413146	0.00576644	7.79821e-13	Respiratory Traits	Forced expiratory volume in 1-second, best measure	Neale B	UKBB	European	2017	A	G	-0.01262	0.002283	3.246e-08	-	255492	IVNT	Neale-B_UKBB_EUR_2017
RVEDV	MLF1	16	3:158619442:C:A	3:158344238:G:A	rs2176893	Multi-trait	RSRC1	3	158344238	3:158062027	3:158344238	0.499986	0.0413146	0.00576644	7.79821e-13	Respiratory Traits	Forced vital capacity	Neale B	UKBB	European	2017	A	G	-0.01464	0.00197	1.1e-13	-	307638	IVNT	Neale-B_UKBB_EUR_2017
RVEDV	MLF1	16	3:158619442:C:A	3:158344238:G:A	rs2176893	Multi-trait	RSRC1	3	158344238	3:158062027	3:158344238	0.499986	0.0413146	0.00576644	7.79821e-13	Respiratory Traits	Forced vital capacity, best measure	Neale B	UKBB	European	2017	A	G	-0.01567	0.002161	4.227e-13	-	255492	IVNT	Neale-B_UKBB_EUR_2017
RVEDV	MLF1	16	3:158619442:C:A	3:158344238:G:A	rs2176893	Multi-trait	RSRC1	3	158344238	3:158062027	3:158344238	0.499986	0.0413146	0.00576644	7.79821e-13	Body Size	Height	Neale B	UKBB	European	2017	A	G	-0.01252	0.001725	3.902e-13	-	336474	IVNT	Neale-B_UKBB_EUR_2017
RVEDV	MLF1	16	3:158619442:C:A	3:158344238:G:A	rs2176893	Multi-trait	RSRC1	3	158344238	3:158062027	3:158344238	0.499986	0.0413146	0.00576644	7.79821e-13	Body Size	Sitting height	Neale B	UKBB	European	2017	A	G	-0.01275	0.001876	1.091e-11	-	336172	IVNT	Neale-B_UKBB_EUR_2017
RVEDV	MLF1	16	3:158619442:C:A	3:158350743:G:A	rs2222326	Multi-trait	RSRC1	3	158350743	3:158068532	3:158350743	0.4998	0.041904	0.00579653	4.86009e-13	Body Size	Height	GIANT	25282103	European	2014	A	G	-0.018	0.0029	2.5e-09	-	253213	Z-score	GIANT_Height_EUR_2014
RVEDV	MLF1	16	3:158619442:C:A	3:158350743:G:A	rs2222326	Multi-trait	RSRC1	3	158350743	3:158068532	3:158350743	0.4998	0.041904	0.00579653	4.86009e-13	Respiratory Traits	Forced expiratory volume in 1-second	Neale B	UKBB	European	2017	A	G	-0.0114	0.002078	4.113e-08	-	307638	IVNT	Neale-B_UKBB_EUR_2017
RVEDV	MLF1	16	3:158619442:C:A	3:158350743:G:A	rs2222326	Multi-trait	RSRC1	3	158350743	3:158068532	3:158350743	0.4998	0.041904	0.00579653	4.86009e-13	Respiratory Traits	Forced expiratory volume in 1-second, best measure	Neale B	UKBB	European	2017	A	G	-0.01264	0.002283	3.044e-08	-	255492	IVNT	Neale-B_UKBB_EUR_2017
RVEDV	MLF1	16	3:158619442:C:A	3:158350743:G:A	rs2222326	Multi-trait	RSRC1	3	158350743	3:158068532	3:158350743	0.4998	0.041904	0.00579653	4.86009e-13	Respiratory Traits	Forced vital capacity	Neale B	UKBB	European	2017	A	G	-0.01467	0.00197	9.692e-14	-	307638	IVNT	Neale-B_UKBB_EUR_2017
RVEDV	MLF1	16	3:158619442:C:A	3:158350743:G:A	rs2222326	Multi-trait	RSRC1	3	158350743	3:158068532	3:158350743	0.4998	0.041904	0.00579653	4.86009e-13	Respiratory Traits	Forced vital capacity, best measure	Neale B	UKBB	European	2017	A	G	-0.0157	0.002162	3.788e-13	-	255492	IVNT	Neale-B_UKBB_EUR_2017
RVEDV	MLF1	16	3:158619442:C:A	3:158350743:G:A	rs2222326	Multi-trait	RSRC1	3	158350743	3:158068532	3:158350743	0.4998	0.041904	0.00579653	4.86009e-13	Body Size	Height	Neale B	UKBB	European	2017	A	G	-0.01254	0.001725	3.568e-13	-	336474	IVNT	Neale-B_UKBB_EUR_2017
RVEDV	MLF1	16	3:158619442:C:A	3:158350743:G:A	rs2222326	Multi-trait	RSRC1	3	158350743	3:158068532	3:158350743	0.4998	0.041904	0.00579653	4.86009e-13	Body Size	Sitting height	Neale B	UKBB	European	2017	A	G	-0.01278	0.001876	9.617e-12	-	336172	IVNT	Neale-B_UKBB_EUR_2017
RVEDV	MLF1	16	3:158619442:C:A	3:158408157:A:G	rs2362968	Multi-trait	RSRC1	3	158408157	3:158125946	3:158408157	0.498943	0.0417175	0.00579114	5.86126e-13	Respiratory Traits	Forced expiratory volume in 1-second	Neale B	UKBB	European	2017	A	G	0.01154	0.002078	2.831e-08	+	307638	IVNT	Neale-B_UKBB_EUR_2017
RVEDV	MLF1	16	3:158619442:C:A	3:158408157:A:G	rs2362968	Multi-trait	RSRC1	3	158408157	3:158125946	3:158408157	0.498943	0.0417175	0.00579114	5.86126e-13	Respiratory Traits	Forced expiratory volume in 1-second, best measure	Neale B	UKBB	European	2017	A	G	0.01277	0.002283	2.193e-08	+	255492	IVNT	Neale-B_UKBB_EUR_2017
RVEDV	MLF1	16	3:158619442:C:A	3:158408157:A:G	rs2362968	Multi-trait	RSRC1	3	158408157	3:158125946	3:158408157	0.498943	0.0417175	0.00579114	5.86126e-13	Respiratory Traits	Forced vital capacity	Neale B	UKBB	European	2017	A	G	0.01482	0.00197	5.423e-14	+	307638	IVNT	Neale-B_UKBB_EUR_2017
RVEDV	MLF1	16	3:158619442:C:A	3:158408157:A:G	rs2362968	Multi-trait	RSRC1	3	158408157	3:158125946	3:158408157	0.498943	0.0417175	0.00579114	5.86126e-13	Respiratory Traits	Forced vital capacity, best measure	Neale B	UKBB	European	2017	A	G	0.0158	0.002161	2.716e-13	+	255492	IVNT	Neale-B_UKBB_EUR_2017
RVEDV	MLF1	16	3:158619442:C:A	3:158408157:A:G	rs2362968	Multi-trait	RSRC1	3	158408157	3:158125946	3:158408157	0.498943	0.0417175	0.00579114	5.86126e-13	Body Size	Height	Neale B	UKBB	European	2017	A	G	0.01257	0.001725	3.174e-13	+	336474	IVNT	Neale-B_UKBB_EUR_2017
RVEDV	MLF1	16	3:158619442:C:A	3:158408157:A:G	rs2362968	Multi-trait	RSRC1	3	158408157	3:158125946	3:158408157	0.498943	0.0417175	0.00579114	5.86126e-13	Body Size	Sitting height	Neale B	UKBB	European	2017	A	G	0.01272	0.001876	1.188e-11	+	336172	IVNT	Neale-B_UKBB_EUR_2017
RVEDV	MLF1	16	3:158619442:C:A	3:158412854:G:T	rs2362970	Multi-trait	RSRC1	3	158412854	3:158130643	3:158412854	0.498908	0.0411844	0.00576088	8.7423e-13	Respiratory Traits	Forced expiratory volume in 1-second	Neale B	UKBB	European	2017	G	T	0.01154	0.002078	2.816e-08	+	307638	IVNT	Neale-B_UKBB_EUR_2017
RVEDV	MLF1	16	3:158619442:C:A	3:158412854:G:T	rs2362970	Multi-trait	RSRC1	3	158412854	3:158130643	3:158412854	0.498908	0.0411844	0.00576088	8.7423e-13	Respiratory Traits	Forced expiratory volume in 1-second, best measure	Neale B	UKBB	European	2017	G	T	0.01278	0.002283	2.175e-08	+	255492	IVNT	Neale-B_UKBB_EUR_2017
RVEDV	MLF1	16	3:158619442:C:A	3:158412854:G:T	rs2362970	Multi-trait	RSRC1	3	158412854	3:158130643	3:158412854	0.498908	0.0411844	0.00576088	8.7423e-13	Respiratory Traits	Forced vital capacity	Neale B	UKBB	European	2017	G	T	0.01482	0.00197	5.366e-14	+	307638	IVNT	Neale-B_UKBB_EUR_2017
RVEDV	MLF1	16	3:158619442:C:A	3:158412854:G:T	rs2362970	Multi-trait	RSRC1	3	158412854	3:158130643	3:158412854	0.498908	0.0411844	0.00576088	8.7423e-13	Respiratory Traits	Forced vital capacity, best measure	Neale B	UKBB	European	2017	G	T	0.0158	0.002161	2.69e-13	+	255492	IVNT	Neale-B_UKBB_EUR_2017
RVEDV	MLF1	16	3:158619442:C:A	3:158412854:G:T	rs2362970	Multi-trait	RSRC1	3	158412854	3:158130643	3:158412854	0.498908	0.0411844	0.00576088	8.7423e-13	Body Size	Height	Neale B	UKBB	European	2017	G	T	0.01257	0.001725	3.119e-13	+	336474	IVNT	Neale-B_UKBB_EUR_2017
RVEDV	MLF1	16	3:158619442:C:A	3:158412854:G:T	rs2362970	Multi-trait	RSRC1	3	158412854	3:158130643	3:158412854	0.498908	0.0411844	0.00576088	8.7423e-13	Body Size	Sitting height	Neale B	UKBB	European	2017	G	T	0.01274	0.001876	1.113e-11	+	336172	IVNT	Neale-B_UKBB_EUR_2017
RVEDV	MLF1	16	3:158619442:C:A	3:158516958:T:C	rs2363655	Multi-trait	RSRC1	3	158516958	3:158234747	3:158516958	0.47565	0.0414721	0.00579635	8.3751e-13	Respiratory Traits	Forced expiratory volume in 1-second	Neale B	UKBB	European	2017	C	T	-0.0136	0.002081	6.403e-11	-	307638	IVNT	Neale-B_UKBB_EUR_2017
RVEDV	MLF1	16	3:158619442:C:A	3:158516958:T:C	rs2363655	Multi-trait	RSRC1	3	158516958	3:158234747	3:158516958	0.47565	0.0414721	0.00579635	8.3751e-13	Respiratory Traits	Forced expiratory volume in 1-second, best measure	Neale B	UKBB	European	2017	C	T	-0.01414	0.002287	6.259e-10	-	255492	IVNT	Neale-B_UKBB_EUR_2017
RVEDV	MLF1	16	3:158619442:C:A	3:158516958:T:C	rs2363655	Multi-trait	RSRC1	3	158516958	3:158234747	3:158516958	0.47565	0.0414721	0.00579635	8.3751e-13	Respiratory Traits	Forced vital capacity	Neale B	UKBB	European	2017	C	T	-0.01729	0.001973	1.887e-18	-	307638	IVNT	Neale-B_UKBB_EUR_2017
RVEDV	MLF1	16	3:158619442:C:A	3:158516958:T:C	rs2363655	Multi-trait	RSRC1	3	158516958	3:158234747	3:158516958	0.47565	0.0414721	0.00579635	8.3751e-13	Respiratory Traits	Forced vital capacity, best measure	Neale B	UKBB	European	2017	C	T	-0.0179	0.002165	1.355e-16	-	255492	IVNT	Neale-B_UKBB_EUR_2017
RVEDV	MLF1	16	3:158619442:C:A	3:158516958:T:C	rs2363655	Multi-trait	RSRC1	3	158516958	3:158234747	3:158516958	0.47565	0.0414721	0.00579635	8.3751e-13	Body Size	Height	Neale B	UKBB	European	2017	C	T	-0.01016	0.001727	4.061e-09	-	336474	IVNT	Neale-B_UKBB_EUR_2017
RVEDV	MLF1	16	3:158619442:C:A	3:158516958:T:C	rs2363655	Multi-trait	RSRC1	3	158516958	3:158234747	3:158516958	0.47565	0.0414721	0.00579635	8.3751e-13	Body Size	Sitting height	Neale B	UKBB	European	2017	C	T	-0.01128	0.001878	1.936e-09	-	336172	IVNT	Neale-B_UKBB_EUR_2017
RVEDV	MLF1	16	3:158619442:C:A	3:158377431:G:A	rs28578723	Multi-trait	RSRC1	3	158377431	3:158095220	3:158377431	0.499201	0.0422185	0.0057902	3.06826e-13	Respiratory Traits	Forced expiratory volume in 1-second	Neale B	UKBB	European	2017	A	G	-0.0115	0.002078	3.167e-08	-	307638	IVNT	Neale-B_UKBB_EUR_2017
RVEDV	MLF1	16	3:158619442:C:A	3:158377431:G:A	rs28578723	Multi-trait	RSRC1	3	158377431	3:158095220	3:158377431	0.499201	0.0422185	0.0057902	3.06826e-13	Respiratory Traits	Forced expiratory volume in 1-second, best measure	Neale B	UKBB	European	2017	A	G	-0.01271	0.002282	2.56e-08	-	255492	IVNT	Neale-B_UKBB_EUR_2017
RVEDV	MLF1	16	3:158619442:C:A	3:158377431:G:A	rs28578723	Multi-trait	RSRC1	3	158377431	3:158095220	3:158377431	0.499201	0.0422185	0.0057902	3.06826e-13	Respiratory Traits	Forced vital capacity	Neale B	UKBB	European	2017	A	G	-0.01478	0.00197	6.283e-14	-	307638	IVNT	Neale-B_UKBB_EUR_2017
RVEDV	MLF1	16	3:158619442:C:A	3:158377431:G:A	rs28578723	Multi-trait	RSRC1	3	158377431	3:158095220	3:158377431	0.499201	0.0422185	0.0057902	3.06826e-13	Respiratory Traits	Forced vital capacity, best measure	Neale B	UKBB	European	2017	A	G	-0.01574	0.002161	3.212e-13	-	255492	IVNT	Neale-B_UKBB_EUR_2017
RVEDV	MLF1	16	3:158619442:C:A	3:158377431:G:A	rs28578723	Multi-trait	RSRC1	3	158377431	3:158095220	3:158377431	0.499201	0.0422185	0.0057902	3.06826e-13	Body Size	Height	Neale B	UKBB	European	2017	A	G	-0.01255	0.001724	3.383e-13	-	336474	IVNT	Neale-B_UKBB_EUR_2017
RVEDV	MLF1	16	3:158619442:C:A	3:158377431:G:A	rs28578723	Multi-trait	RSRC1	3	158377431	3:158095220	3:158377431	0.499201	0.0422185	0.0057902	3.06826e-13	Body Size	Sitting height	Neale B	UKBB	European	2017	A	G	-0.01274	0.001876	1.088e-11	-	336172	IVNT	Neale-B_UKBB_EUR_2017
RVEDV	MLF1	16	3:158619442:C:A	3:158366129:G:A	rs28813180	Multi-trait	RSRC1	3	158366129	3:158083918	3:158366129	0.498783	0.0418714	0.00576299	3.71472e-13	Respiratory Traits	Forced vital capacity	Neale B	UKBB	European	2017	A	G	-0.01444	0.001972	2.498e-13	-	307638	IVNT	Neale-B_UKBB_EUR_2017
RVEDV	MLF1	16	3:158619442:C:A	3:158366129:G:A	rs28813180	Multi-trait	RSRC1	3	158366129	3:158083918	3:158366129	0.498783	0.0418714	0.00576299	3.71472e-13	Respiratory Traits	Forced vital capacity, best measure	Neale B	UKBB	European	2017	A	G	-0.01552	0.002163	7.358e-13	-	255492	IVNT	Neale-B_UKBB_EUR_2017
RVEDV	MLF1	16	3:158619442:C:A	3:158366129:G:A	rs28813180	Multi-trait	RSRC1	3	158366129	3:158083918	3:158366129	0.498783	0.0418714	0.00576299	3.71472e-13	Body Size	Height	Neale B	UKBB	European	2017	A	G	-0.01266	0.001726	2.257e-13	-	336474	IVNT	Neale-B_UKBB_EUR_2017
RVEDV	MLF1	16	3:158619442:C:A	3:158366129:G:A	rs28813180	Multi-trait	RSRC1	3	158366129	3:158083918	3:158366129	0.498783	0.0418714	0.00576299	3.71472e-13	Body Size	Sitting height	Neale B	UKBB	European	2017	A	G	-0.01287	0.001878	7.28e-12	-	336172	IVNT	Neale-B_UKBB_EUR_2017
RVEDV	MLF1	16	3:158619442:C:A	3:158364717:G:T	rs3845981	Multi-trait	RSRC1	3	158364717	3:158082506	3:158364717	0.49944	0.042121	0.00579107	3.50445e-13	Body Size	Height	GIANT	25282103	European	2014	G	T	0.017	0.0029	3e-09	+	253176	Z-score	GIANT_Height_EUR_2014
RVEDV	MLF1	16	3:158619442:C:A	3:158364717:G:T	rs3845981	Multi-trait	RSRC1	3	158364717	3:158082506	3:158364717	0.49944	0.042121	0.00579107	3.50445e-13	Respiratory Traits	Forced expiratory volume in 1-second	Neale B	UKBB	European	2017	G	T	0.01137	0.002078	4.449e-08	+	307638	IVNT	Neale-B_UKBB_EUR_2017
RVEDV	MLF1	16	3:158619442:C:A	3:158364717:G:T	rs3845981	Multi-trait	RSRC1	3	158364717	3:158082506	3:158364717	0.49944	0.042121	0.00579107	3.50445e-13	Respiratory Traits	Forced expiratory volume in 1-second, best measure	Neale B	UKBB	European	2017	G	T	0.01262	0.002283	3.227e-08	+	255492	IVNT	Neale-B_UKBB_EUR_2017
RVEDV	MLF1	16	3:158619442:C:A	3:158364717:G:T	rs3845981	Multi-trait	RSRC1	3	158364717	3:158082506	3:158364717	0.49944	0.042121	0.00579107	3.50445e-13	Respiratory Traits	Forced vital capacity	Neale B	UKBB	European	2017	G	T	0.01465	0.00197	1.039e-13	+	307638	IVNT	Neale-B_UKBB_EUR_2017
RVEDV	MLF1	16	3:158619442:C:A	3:158364717:G:T	rs3845981	Multi-trait	RSRC1	3	158364717	3:158082506	3:158364717	0.49944	0.042121	0.00579107	3.50445e-13	Respiratory Traits	Forced vital capacity, best measure	Neale B	UKBB	European	2017	G	T	0.01568	0.002161	4e-13	+	255492	IVNT	Neale-B_UKBB_EUR_2017
RVEDV	MLF1	16	3:158619442:C:A	3:158364717:G:T	rs3845981	Multi-trait	RSRC1	3	158364717	3:158082506	3:158364717	0.49944	0.042121	0.00579107	3.50445e-13	Body Size	Height	Neale B	UKBB	European	2017	G	T	0.01252	0.001725	3.893e-13	+	336474	IVNT	Neale-B_UKBB_EUR_2017
RVEDV	MLF1	16	3:158619442:C:A	3:158364717:G:T	rs3845981	Multi-trait	RSRC1	3	158364717	3:158082506	3:158364717	0.49944	0.042121	0.00579107	3.50445e-13	Body Size	Sitting height	Neale B	UKBB	European	2017	G	T	0.01275	0.001876	1.08e-11	+	336172	IVNT	Neale-B_UKBB_EUR_2017
RVEDV	MLF1	16	3:158619442:C:A	3:158446499:A:G	rs4289388	Multi-trait	RSRC1	3	158446499	3:158164288	3:158446499	0.497667	0.0414524	0.00579779	8.69729e-13	Body Size	Height	GIANT	25282103	European	2014	A	G	0.017	0.003	1.3e-08	+	250982	Z-score	GIANT_Height_EUR_2014
RVEDV	MLF1	16	3:158619442:C:A	3:158446499:A:G	rs4289388	Multi-trait	RSRC1	3	158446499	3:158164288	3:158446499	0.497667	0.0414524	0.00579779	8.69729e-13	Respiratory Traits	Forced expiratory volume in 1-second	Neale B	UKBB	European	2017	A	G	0.012	0.00208	8e-09	+	307638	IVNT	Neale-B_UKBB_EUR_2017
RVEDV	MLF1	16	3:158619442:C:A	3:158446499:A:G	rs4289388	Multi-trait	RSRC1	3	158446499	3:158164288	3:158446499	0.497667	0.0414524	0.00579779	8.69729e-13	Respiratory Traits	Forced expiratory volume in 1-second, best measure	Neale B	UKBB	European	2017	A	G	0.01309	0.002285	1.006e-08	+	255492	IVNT	Neale-B_UKBB_EUR_2017
RVEDV	MLF1	16	3:158619442:C:A	3:158446499:A:G	rs4289388	Multi-trait	RSRC1	3	158446499	3:158164288	3:158446499	0.497667	0.0414524	0.00579779	8.69729e-13	Respiratory Traits	Forced vital capacity	Neale B	UKBB	European	2017	A	G	0.01525	0.001972	1.045e-14	+	307638	IVNT	Neale-B_UKBB_EUR_2017
RVEDV	MLF1	16	3:158619442:C:A	3:158446499:A:G	rs4289388	Multi-trait	RSRC1	3	158446499	3:158164288	3:158446499	0.497667	0.0414524	0.00579779	8.69729e-13	Respiratory Traits	Forced vital capacity, best measure	Neale B	UKBB	European	2017	A	G	0.01611	0.002164	9.803e-14	+	255492	IVNT	Neale-B_UKBB_EUR_2017
RVEDV	MLF1	16	3:158619442:C:A	3:158446499:A:G	rs4289388	Multi-trait	RSRC1	3	158446499	3:158164288	3:158446499	0.497667	0.0414524	0.00579779	8.69729e-13	Body Size	Height	Neale B	UKBB	European	2017	A	G	0.01253	0.001726	3.959e-13	+	336474	IVNT	Neale-B_UKBB_EUR_2017
RVEDV	MLF1	16	3:158619442:C:A	3:158446499:A:G	rs4289388	Multi-trait	RSRC1	3	158446499	3:158164288	3:158446499	0.497667	0.0414524	0.00579779	8.69729e-13	Body Size	Sitting height	Neale B	UKBB	European	2017	A	G	0.0128	0.001878	9.508e-12	+	336172	IVNT	Neale-B_UKBB_EUR_2017
RVEDV	MLF1	16	3:158619442:C:A	3:158336014:T:C	rs4309677	Multi-trait	RSRC1	3	158336014	3:158053803	3:158336014	0.499634	0.0424758	0.00579757	2.36248e-13	Body Size	Height	GIANT	25282103	European	2014	C	T	-0.018	0.0029	2.5e-09	-	253201	Z-score	GIANT_Height_EUR_2014
RVEDV	MLF1	16	3:158619442:C:A	3:158336014:T:C	rs4309677	Multi-trait	RSRC1	3	158336014	3:158053803	3:158336014	0.499634	0.0424758	0.00579757	2.36248e-13	Respiratory Traits	Forced expiratory volume in 1-second	Neale B	UKBB	European	2017	C	T	-0.01144	0.002078	3.71e-08	-	307638	IVNT	Neale-B_UKBB_EUR_2017
RVEDV	MLF1	16	3:158619442:C:A	3:158336014:T:C	rs4309677	Multi-trait	RSRC1	3	158336014	3:158053803	3:158336014	0.499634	0.0424758	0.00579757	2.36248e-13	Respiratory Traits	Forced expiratory volume in 1-second, best measure	Neale B	UKBB	European	2017	C	T	-0.01266	0.002283	2.926e-08	-	255492	IVNT	Neale-B_UKBB_EUR_2017
RVEDV	MLF1	16	3:158619442:C:A	3:158336014:T:C	rs4309677	Multi-trait	RSRC1	3	158336014	3:158053803	3:158336014	0.499634	0.0424758	0.00579757	2.36248e-13	Respiratory Traits	Forced vital capacity	Neale B	UKBB	European	2017	C	T	-0.01472	0.00197	8.114e-14	-	307638	IVNT	Neale-B_UKBB_EUR_2017
RVEDV	MLF1	16	3:158619442:C:A	3:158336014:T:C	rs4309677	Multi-trait	RSRC1	3	158336014	3:158053803	3:158336014	0.499634	0.0424758	0.00579757	2.36248e-13	Respiratory Traits	Forced vital capacity, best measure	Neale B	UKBB	European	2017	C	T	-0.01568	0.002161	4.088e-13	-	255492	IVNT	Neale-B_UKBB_EUR_2017
RVEDV	MLF1	16	3:158619442:C:A	3:158336014:T:C	rs4309677	Multi-trait	RSRC1	3	158336014	3:158053803	3:158336014	0.499634	0.0424758	0.00579757	2.36248e-13	Body Size	Height	Neale B	UKBB	European	2017	C	T	-0.01251	0.001724	4.091e-13	-	336474	IVNT	Neale-B_UKBB_EUR_2017
RVEDV	MLF1	16	3:158619442:C:A	3:158336014:T:C	rs4309677	Multi-trait	RSRC1	3	158336014	3:158053803	3:158336014	0.499634	0.0424758	0.00579757	2.36248e-13	Body Size	Sitting height	Neale B	UKBB	European	2017	C	T	-0.01274	0.001876	1.115e-11	-	336172	IVNT	Neale-B_UKBB_EUR_2017
RVEDV	MLF1	16	3:158619442:C:A	3:158491277:A:G	rs4431160	Multi-trait	RSRC1	3	158491277	3:158209066	3:158491277	0.480267	0.0408302	0.00575833	1.33503e-12	Respiratory Traits	Forced expiratory volume in 1-second	Neale B	UKBB	European	2017	A	G	0.0139	0.002081	2.386e-11	+	307638	IVNT	Neale-B_UKBB_EUR_2017
RVEDV	MLF1	16	3:158619442:C:A	3:158491277:A:G	rs4431160	Multi-trait	RSRC1	3	158491277	3:158209066	3:158491277	0.480267	0.0408302	0.00575833	1.33503e-12	Respiratory Traits	Forced expiratory volume in 1-second, best measure	Neale B	UKBB	European	2017	A	G	0.01461	0.002286	1.636e-10	+	255492	IVNT	Neale-B_UKBB_EUR_2017
RVEDV	MLF1	16	3:158619442:C:A	3:158491277:A:G	rs4431160	Multi-trait	RSRC1	3	158491277	3:158209066	3:158491277	0.480267	0.0408302	0.00575833	1.33503e-12	Respiratory Traits	Forced vital capacity	Neale B	UKBB	European	2017	A	G	0.01736	0.001973	1.4e-18	+	307638	IVNT	Neale-B_UKBB_EUR_2017
RVEDV	MLF1	16	3:158619442:C:A	3:158491277:A:G	rs4431160	Multi-trait	RSRC1	3	158491277	3:158209066	3:158491277	0.480267	0.0408302	0.00575833	1.33503e-12	Respiratory Traits	Forced vital capacity, best measure	Neale B	UKBB	European	2017	A	G	0.01811	0.002165	5.916e-17	+	255492	IVNT	Neale-B_UKBB_EUR_2017
RVEDV	MLF1	16	3:158619442:C:A	3:158491277:A:G	rs4431160	Multi-trait	RSRC1	3	158491277	3:158209066	3:158491277	0.480267	0.0408302	0.00575833	1.33503e-12	Body Size	Height	Neale B	UKBB	European	2017	A	G	0.01025	0.001726	2.942e-09	+	336474	IVNT	Neale-B_UKBB_EUR_2017
RVEDV	MLF1	16	3:158619442:C:A	3:158491277:A:G	rs4431160	Multi-trait	RSRC1	3	158491277	3:158209066	3:158491277	0.480267	0.0408302	0.00575833	1.33503e-12	Body Size	Sitting height	Neale B	UKBB	European	2017	A	G	0.01168	0.001878	5.088e-10	+	336172	IVNT	Neale-B_UKBB_EUR_2017
RVEDV	MLF1	16	3:158619442:C:A	3:158406754:T:C	rs4679827	Multi-trait	RSRC1	3	158406754	3:158124543	3:158406754	0.498864	0.0417452	0.00579187	5.69728e-13	Respiratory Traits	Forced expiratory volume in 1-second	Neale B	UKBB	European	2017	C	T	-0.01154	0.002078	2.831e-08	-	307638	IVNT	Neale-B_UKBB_EUR_2017
RVEDV	MLF1	16	3:158619442:C:A	3:158406754:T:C	rs4679827	Multi-trait	RSRC1	3	158406754	3:158124543	3:158406754	0.498864	0.0417452	0.00579187	5.69728e-13	Respiratory Traits	Forced expiratory volume in 1-second, best measure	Neale B	UKBB	European	2017	C	T	-0.01277	0.002283	2.193e-08	-	255492	IVNT	Neale-B_UKBB_EUR_2017
RVEDV	MLF1	16	3:158619442:C:A	3:158406754:T:C	rs4679827	Multi-trait	RSRC1	3	158406754	3:158124543	3:158406754	0.498864	0.0417452	0.00579187	5.69728e-13	Respiratory Traits	Forced vital capacity	Neale B	UKBB	European	2017	C	T	-0.01482	0.00197	5.423e-14	-	307638	IVNT	Neale-B_UKBB_EUR_2017
RVEDV	MLF1	16	3:158619442:C:A	3:158406754:T:C	rs4679827	Multi-trait	RSRC1	3	158406754	3:158124543	3:158406754	0.498864	0.0417452	0.00579187	5.69728e-13	Respiratory Traits	Forced vital capacity, best measure	Neale B	UKBB	European	2017	C	T	-0.0158	0.002161	2.715e-13	-	255492	IVNT	Neale-B_UKBB_EUR_2017
RVEDV	MLF1	16	3:158619442:C:A	3:158406754:T:C	rs4679827	Multi-trait	RSRC1	3	158406754	3:158124543	3:158406754	0.498864	0.0417452	0.00579187	5.69728e-13	Body Size	Height	Neale B	UKBB	European	2017	C	T	-0.01257	0.001725	3.174e-13	-	336474	IVNT	Neale-B_UKBB_EUR_2017
RVEDV	MLF1	16	3:158619442:C:A	3:158406754:T:C	rs4679827	Multi-trait	RSRC1	3	158406754	3:158124543	3:158406754	0.498864	0.0417452	0.00579187	5.69728e-13	Body Size	Sitting height	Neale B	UKBB	European	2017	C	T	-0.01272	0.001876	1.189e-11	-	336172	IVNT	Neale-B_UKBB_EUR_2017
RVEDV	MLF1	16	3:158619442:C:A	3:158335659:A:G	rs4680426	Multi-trait	RSRC1	3	158335659	3:158053448	3:158335659	0.499927	0.041711	0.00576734	4.74939e-13	Respiratory Traits	Forced expiratory volume in 1-second	Neale B	UKBB	European	2017	A	G	0.01134	0.002078	4.834e-08	+	307638	IVNT	Neale-B_UKBB_EUR_2017
RVEDV	MLF1	16	3:158619442:C:A	3:158335659:A:G	rs4680426	Multi-trait	RSRC1	3	158335659	3:158053448	3:158335659	0.499927	0.041711	0.00576734	4.74939e-13	Respiratory Traits	Forced expiratory volume in 1-second, best measure	Neale B	UKBB	European	2017	A	G	0.01258	0.002283	3.587e-08	+	255492	IVNT	Neale-B_UKBB_EUR_2017
RVEDV	MLF1	16	3:158619442:C:A	3:158335659:A:G	rs4680426	Multi-trait	RSRC1	3	158335659	3:158053448	3:158335659	0.499927	0.041711	0.00576734	4.74939e-13	Respiratory Traits	Forced vital capacity	Neale B	UKBB	European	2017	A	G	0.01463	0.00197	1.15e-13	+	307638	IVNT	Neale-B_UKBB_EUR_2017
RVEDV	MLF1	16	3:158619442:C:A	3:158335659:A:G	rs4680426	Multi-trait	RSRC1	3	158335659	3:158053448	3:158335659	0.499927	0.041711	0.00576734	4.74939e-13	Respiratory Traits	Forced vital capacity, best measure	Neale B	UKBB	European	2017	A	G	0.01562	0.002161	4.912e-13	+	255492	IVNT	Neale-B_UKBB_EUR_2017
RVEDV	MLF1	16	3:158619442:C:A	3:158335659:A:G	rs4680426	Multi-trait	RSRC1	3	158335659	3:158053448	3:158335659	0.499927	0.041711	0.00576734	4.74939e-13	Body Size	Height	Neale B	UKBB	European	2017	A	G	0.01249	0.001725	4.341e-13	+	336474	IVNT	Neale-B_UKBB_EUR_2017
RVEDV	MLF1	16	3:158619442:C:A	3:158335659:A:G	rs4680426	Multi-trait	RSRC1	3	158335659	3:158053448	3:158335659	0.499927	0.041711	0.00576734	4.74939e-13	Body Size	Sitting height	Neale B	UKBB	European	2017	A	G	0.01277	0.001876	9.858e-12	+	336172	IVNT	Neale-B_UKBB_EUR_2017
RVEDV	MLF1	16	3:158619442:C:A	3:158371300:C:T	rs4680430	Multi-trait	RSRC1	3	158371300	3:158089089	3:158371300	0.499482	0.0415874	0.00576112	5.25085e-13	Respiratory Traits	Forced expiratory volume in 1-second	Neale B	UKBB	European	2017	C	T	0.0114	0.002078	4.145e-08	+	307638	IVNT	Neale-B_UKBB_EUR_2017
RVEDV	MLF1	16	3:158619442:C:A	3:158371300:C:T	rs4680430	Multi-trait	RSRC1	3	158371300	3:158089089	3:158371300	0.499482	0.0415874	0.00576112	5.25085e-13	Respiratory Traits	Forced expiratory volume in 1-second, best measure	Neale B	UKBB	European	2017	C	T	0.01263	0.002283	3.134e-08	+	255492	IVNT	Neale-B_UKBB_EUR_2017
RVEDV	MLF1	16	3:158619442:C:A	3:158371300:C:T	rs4680430	Multi-trait	RSRC1	3	158371300	3:158089089	3:158371300	0.499482	0.0415874	0.00576112	5.25085e-13	Respiratory Traits	Forced vital capacity	Neale B	UKBB	European	2017	C	T	0.01469	0.00197	8.922e-14	+	307638	IVNT	Neale-B_UKBB_EUR_2017
RVEDV	MLF1	16	3:158619442:C:A	3:158371300:C:T	rs4680430	Multi-trait	RSRC1	3	158371300	3:158089089	3:158371300	0.499482	0.0415874	0.00576112	5.25085e-13	Respiratory Traits	Forced vital capacity, best measure	Neale B	UKBB	European	2017	C	T	0.01569	0.002161	3.87e-13	+	255492	IVNT	Neale-B_UKBB_EUR_2017
RVEDV	MLF1	16	3:158619442:C:A	3:158371300:C:T	rs4680430	Multi-trait	RSRC1	3	158371300	3:158089089	3:158371300	0.499482	0.0415874	0.00576112	5.25085e-13	Body Size	Height	Neale B	UKBB	European	2017	C	T	0.01253	0.001724	3.677e-13	+	336474	IVNT	Neale-B_UKBB_EUR_2017
RVEDV	MLF1	16	3:158619442:C:A	3:158371300:C:T	rs4680430	Multi-trait	RSRC1	3	158371300	3:158089089	3:158371300	0.499482	0.0415874	0.00576112	5.25085e-13	Body Size	Sitting height	Neale B	UKBB	European	2017	C	T	0.01278	0.001876	9.72e-12	+	336172	IVNT	Neale-B_UKBB_EUR_2017
RVEDV	MLF1	16	3:158619442:C:A	3:158419059:G:A	rs4680433	Multi-trait	RSRC1	3	158419059	3:158136848	3:158419059	0.499709	0.0419704	0.00579999	4.61156e-13	Body Size	Height	GIANT	25282103	European	2014	A	G	-0.018	0.0029	1.8e-09	-	252969	Z-score	GIANT_Height_EUR_2014
RVEDV	MLF1	16	3:158619442:C:A	3:158419059:G:A	rs4680433	Multi-trait	RSRC1	3	158419059	3:158136848	3:158419059	0.499709	0.0419704	0.00579999	4.61156e-13	Respiratory Traits	Forced expiratory volume in 1-second, best measure	Neale B	UKBB	European	2017	A	G	-0.01261	0.002287	3.48e-08	-	255492	IVNT	Neale-B_UKBB_EUR_2017
RVEDV	MLF1	16	3:158619442:C:A	3:158419059:G:A	rs4680433	Multi-trait	RSRC1	3	158419059	3:158136848	3:158419059	0.499709	0.0419704	0.00579999	4.61156e-13	Respiratory Traits	Forced vital capacity	Neale B	UKBB	European	2017	A	G	-0.01464	0.001974	1.189e-13	-	307638	IVNT	Neale-B_UKBB_EUR_2017
RVEDV	MLF1	16	3:158619442:C:A	3:158419059:G:A	rs4680433	Multi-trait	RSRC1	3	158419059	3:158136848	3:158419059	0.499709	0.0419704	0.00579999	4.61156e-13	Respiratory Traits	Forced vital capacity, best measure	Neale B	UKBB	European	2017	A	G	-0.01564	0.002165	5.154e-13	-	255492	IVNT	Neale-B_UKBB_EUR_2017
RVEDV	MLF1	16	3:158619442:C:A	3:158419059:G:A	rs4680433	Multi-trait	RSRC1	3	158419059	3:158136848	3:158419059	0.499709	0.0419704	0.00579999	4.61156e-13	Body Size	Height	Neale B	UKBB	European	2017	A	G	-0.01239	0.001728	7.593e-13	-	336474	IVNT	Neale-B_UKBB_EUR_2017
RVEDV	MLF1	16	3:158619442:C:A	3:158419059:G:A	rs4680433	Multi-trait	RSRC1	3	158419059	3:158136848	3:158419059	0.499709	0.0419704	0.00579999	4.61156e-13	Body Size	Sitting height	Neale B	UKBB	European	2017	A	G	-0.01251	0.00188	2.859e-11	-	336172	IVNT	Neale-B_UKBB_EUR_2017
RVEDV	MLF1	16	3:158619442:C:A	3:158441528:G:A	rs4680436	Multi-trait	RSRC1	3	158441528	3:158159317	3:158441528	0.49772	0.0410633	0.00576687	1.07494e-12	Body Size	Height	GIANT	25282103	European	2014	A	G	-0.017	0.0029	5.5e-09	-	253122	Z-score	GIANT_Height_EUR_2014
RVEDV	MLF1	16	3:158619442:C:A	3:158441528:G:A	rs4680436	Multi-trait	RSRC1	3	158441528	3:158159317	3:158441528	0.49772	0.0410633	0.00576687	1.07494e-12	Respiratory Traits	Forced expiratory volume in 1-second	Neale B	UKBB	European	2017	A	G	-0.01199	0.00208	8.124e-09	-	307638	IVNT	Neale-B_UKBB_EUR_2017
RVEDV	MLF1	16	3:158619442:C:A	3:158441528:G:A	rs4680436	Multi-trait	RSRC1	3	158441528	3:158159317	3:158441528	0.49772	0.0410633	0.00576687	1.07494e-12	Respiratory Traits	Forced expiratory volume in 1-second, best measure	Neale B	UKBB	European	2017	A	G	-0.01309	0.002285	1.012e-08	-	255492	IVNT	Neale-B_UKBB_EUR_2017
RVEDV	MLF1	16	3:158619442:C:A	3:158441528:G:A	rs4680436	Multi-trait	RSRC1	3	158441528	3:158159317	3:158441528	0.49772	0.0410633	0.00576687	1.07494e-12	Respiratory Traits	Forced vital capacity	Neale B	UKBB	European	2017	A	G	-0.01524	0.001972	1.116e-14	-	307638	IVNT	Neale-B_UKBB_EUR_2017
RVEDV	MLF1	16	3:158619442:C:A	3:158441528:G:A	rs4680436	Multi-trait	RSRC1	3	158441528	3:158159317	3:158441528	0.49772	0.0410633	0.00576687	1.07494e-12	Respiratory Traits	Forced vital capacity, best measure	Neale B	UKBB	European	2017	A	G	-0.01609	0.002163	1.038e-13	-	255492	IVNT	Neale-B_UKBB_EUR_2017
RVEDV	MLF1	16	3:158619442:C:A	3:158441528:G:A	rs4680436	Multi-trait	RSRC1	3	158441528	3:158159317	3:158441528	0.49772	0.0410633	0.00576687	1.07494e-12	Body Size	Height	Neale B	UKBB	European	2017	A	G	-0.01254	0.001726	3.755e-13	-	336474	IVNT	Neale-B_UKBB_EUR_2017
RVEDV	MLF1	16	3:158619442:C:A	3:158441528:G:A	rs4680436	Multi-trait	RSRC1	3	158441528	3:158159317	3:158441528	0.49772	0.0410633	0.00576687	1.07494e-12	Body Size	Sitting height	Neale B	UKBB	European	2017	A	G	-0.01279	0.001878	9.833e-12	-	336172	IVNT	Neale-B_UKBB_EUR_2017
RVEDV	MLF1	16	3:158619442:C:A	3:158452333:A:G	rs4680437	Multi-trait	RSRC1	3	158452333	3:158170122	3:158452333	0.49788	0.0412329	0.0057966	1.13317e-12	Body Size	Height	GIANT	25282103	European	2014	A	G	0.017	0.0029	6.6e-09	+	253138	Z-score	GIANT_Height_EUR_2014
RVEDV	MLF1	16	3:158619442:C:A	3:158452333:A:G	rs4680437	Multi-trait	RSRC1	3	158452333	3:158170122	3:158452333	0.49788	0.0412329	0.0057966	1.13317e-12	Respiratory Traits	Forced expiratory volume in 1-second	Neale B	UKBB	European	2017	A	G	0.01203	0.002081	7.405e-09	+	307638	IVNT	Neale-B_UKBB_EUR_2017
RVEDV	MLF1	16	3:158619442:C:A	3:158452333:A:G	rs4680437	Multi-trait	RSRC1	3	158452333	3:158170122	3:158452333	0.49788	0.0412329	0.0057966	1.13317e-12	Respiratory Traits	Forced expiratory volume in 1-second, best measure	Neale B	UKBB	European	2017	A	G	0.0131	0.002286	9.888e-09	+	255492	IVNT	Neale-B_UKBB_EUR_2017
RVEDV	MLF1	16	3:158619442:C:A	3:158452333:A:G	rs4680437	Multi-trait	RSRC1	3	158452333	3:158170122	3:158452333	0.49788	0.0412329	0.0057966	1.13317e-12	Respiratory Traits	Forced vital capacity	Neale B	UKBB	European	2017	A	G	0.01528	0.001973	9.601e-15	+	307638	IVNT	Neale-B_UKBB_EUR_2017
RVEDV	MLF1	16	3:158619442:C:A	3:158452333:A:G	rs4680437	Multi-trait	RSRC1	3	158452333	3:158170122	3:158452333	0.49788	0.0412329	0.0057966	1.13317e-12	Respiratory Traits	Forced vital capacity, best measure	Neale B	UKBB	European	2017	A	G	0.01612	0.002164	9.495e-14	+	255492	IVNT	Neale-B_UKBB_EUR_2017
RVEDV	MLF1	16	3:158619442:C:A	3:158452333:A:G	rs4680437	Multi-trait	RSRC1	3	158452333	3:158170122	3:158452333	0.49788	0.0412329	0.0057966	1.13317e-12	Body Size	Height	Neale B	UKBB	European	2017	A	G	0.01255	0.001727	3.639e-13	+	336474	IVNT	Neale-B_UKBB_EUR_2017
RVEDV	MLF1	16	3:158619442:C:A	3:158452333:A:G	rs4680437	Multi-trait	RSRC1	3	158452333	3:158170122	3:158452333	0.49788	0.0412329	0.0057966	1.13317e-12	Body Size	Sitting height	Neale B	UKBB	European	2017	A	G	0.0129	0.001879	6.54e-12	+	336172	IVNT	Neale-B_UKBB_EUR_2017
RVEDV	MLF1	16	3:158619442:C:A	3:158490287:C:T	rs4680439	Multi-trait	RSRC1	3	158490287	3:158208076	3:158490287	0.480328	0.0410404	0.0057583	1.02447e-12	Respiratory Traits	Forced expiratory volume in 1-second	Neale B	UKBB	European	2017	C	T	0.01388	0.00208	2.568e-11	+	307638	IVNT	Neale-B_UKBB_EUR_2017
RVEDV	MLF1	16	3:158619442:C:A	3:158490287:C:T	rs4680439	Multi-trait	RSRC1	3	158490287	3:158208076	3:158490287	0.480328	0.0410404	0.0057583	1.02447e-12	Respiratory Traits	Forced expiratory volume in 1-second, best measure	Neale B	UKBB	European	2017	C	T	0.01458	0.002286	1.785e-10	+	255492	IVNT	Neale-B_UKBB_EUR_2017
RVEDV	MLF1	16	3:158619442:C:A	3:158490287:C:T	rs4680439	Multi-trait	RSRC1	3	158490287	3:158208076	3:158490287	0.480328	0.0410404	0.0057583	1.02447e-12	Respiratory Traits	Forced vital capacity	Neale B	UKBB	European	2017	C	T	0.01734	0.001972	1.511e-18	+	307638	IVNT	Neale-B_UKBB_EUR_2017
RVEDV	MLF1	16	3:158619442:C:A	3:158490287:C:T	rs4680439	Multi-trait	RSRC1	3	158490287	3:158208076	3:158490287	0.480328	0.0410404	0.0057583	1.02447e-12	Respiratory Traits	Forced vital capacity, best measure	Neale B	UKBB	European	2017	C	T	0.01809	0.002164	6.415e-17	+	255492	IVNT	Neale-B_UKBB_EUR_2017
RVEDV	MLF1	16	3:158619442:C:A	3:158490287:C:T	rs4680439	Multi-trait	RSRC1	3	158490287	3:158208076	3:158490287	0.480328	0.0410404	0.0057583	1.02447e-12	Body Size	Height	Neale B	UKBB	European	2017	C	T	0.01024	0.001726	2.995e-09	+	336474	IVNT	Neale-B_UKBB_EUR_2017
RVEDV	MLF1	16	3:158619442:C:A	3:158490287:C:T	rs4680439	Multi-trait	RSRC1	3	158490287	3:158208076	3:158490287	0.480328	0.0410404	0.0057583	1.02447e-12	Body Size	Sitting height	Neale B	UKBB	European	2017	C	T	0.01166	0.001878	5.378e-10	+	336172	IVNT	Neale-B_UKBB_EUR_2017
RVEDV	MLF1	16	3:158619442:C:A	3:158375877:G:A	rs55964653	Multi-trait	RSRC1	3	158375877	3:158093666	3:158375877	0.49944	0.0416035	0.00576055	5.11775e-13	Respiratory Traits	Forced expiratory volume in 1-second	Neale B	UKBB	European	2017	A	G	-0.0114	0.002078	4.17e-08	-	307638	IVNT	Neale-B_UKBB_EUR_2017
RVEDV	MLF1	16	3:158619442:C:A	3:158375877:G:A	rs55964653	Multi-trait	RSRC1	3	158375877	3:158093666	3:158375877	0.49944	0.0416035	0.00576055	5.11775e-13	Respiratory Traits	Forced expiratory volume in 1-second, best measure	Neale B	UKBB	European	2017	A	G	-0.01263	0.002283	3.163e-08	-	255492	IVNT	Neale-B_UKBB_EUR_2017
RVEDV	MLF1	16	3:158619442:C:A	3:158375877:G:A	rs55964653	Multi-trait	RSRC1	3	158375877	3:158093666	3:158375877	0.49944	0.0416035	0.00576055	5.11775e-13	Respiratory Traits	Forced vital capacity	Neale B	UKBB	European	2017	A	G	-0.01469	0.00197	8.901e-14	-	307638	IVNT	Neale-B_UKBB_EUR_2017
RVEDV	MLF1	16	3:158619442:C:A	3:158375877:G:A	rs55964653	Multi-trait	RSRC1	3	158375877	3:158093666	3:158375877	0.49944	0.0416035	0.00576055	5.11775e-13	Respiratory Traits	Forced vital capacity, best measure	Neale B	UKBB	European	2017	A	G	-0.01569	0.002161	3.873e-13	-	255492	IVNT	Neale-B_UKBB_EUR_2017
RVEDV	MLF1	16	3:158619442:C:A	3:158375877:G:A	rs55964653	Multi-trait	RSRC1	3	158375877	3:158093666	3:158375877	0.49944	0.0416035	0.00576055	5.11775e-13	Body Size	Height	Neale B	UKBB	European	2017	A	G	-0.01253	0.001724	3.699e-13	-	336474	IVNT	Neale-B_UKBB_EUR_2017
RVEDV	MLF1	16	3:158619442:C:A	3:158375877:G:A	rs55964653	Multi-trait	RSRC1	3	158375877	3:158093666	3:158375877	0.49944	0.0416035	0.00576055	5.11775e-13	Body Size	Sitting height	Neale B	UKBB	European	2017	A	G	-0.01277	0.001876	9.86e-12	-	336172	IVNT	Neale-B_UKBB_EUR_2017
RVEDV	MLF1	16	3:158619442:C:A	3:158379931:A:C	rs56387731	Multi-trait	RSRC1	3	158379931	3:158097720	3:158379931	0.499203	0.0422285	0.00579082	3.04667e-13	Respiratory Traits	Forced expiratory volume in 1-second	Neale B	UKBB	European	2017	A	C	0.01147	0.002078	3.424e-08	+	307638	IVNT	Neale-B_UKBB_EUR_2017
RVEDV	MLF1	16	3:158619442:C:A	3:158379931:A:C	rs56387731	Multi-trait	RSRC1	3	158379931	3:158097720	3:158379931	0.499203	0.0422285	0.00579082	3.04667e-13	Respiratory Traits	Forced expiratory volume in 1-second, best measure	Neale B	UKBB	European	2017	A	C	0.01268	0.002283	2.816e-08	+	255492	IVNT	Neale-B_UKBB_EUR_2017
RVEDV	MLF1	16	3:158619442:C:A	3:158379931:A:C	rs56387731	Multi-trait	RSRC1	3	158379931	3:158097720	3:158379931	0.499203	0.0422285	0.00579082	3.04667e-13	Respiratory Traits	Forced vital capacity	Neale B	UKBB	European	2017	A	C	0.01478	0.00197	6.428e-14	+	307638	IVNT	Neale-B_UKBB_EUR_2017
RVEDV	MLF1	16	3:158619442:C:A	3:158379931:A:C	rs56387731	Multi-trait	RSRC1	3	158379931	3:158097720	3:158379931	0.499203	0.0422285	0.00579082	3.04667e-13	Respiratory Traits	Forced vital capacity, best measure	Neale B	UKBB	European	2017	A	C	0.0157	0.002162	3.816e-13	+	255492	IVNT	Neale-B_UKBB_EUR_2017
RVEDV	MLF1	16	3:158619442:C:A	3:158379931:A:C	rs56387731	Multi-trait	RSRC1	3	158379931	3:158097720	3:158379931	0.499203	0.0422285	0.00579082	3.04667e-13	Body Size	Height	Neale B	UKBB	European	2017	A	C	0.01252	0.001725	3.917e-13	+	336474	IVNT	Neale-B_UKBB_EUR_2017
RVEDV	MLF1	16	3:158619442:C:A	3:158379931:A:C	rs56387731	Multi-trait	RSRC1	3	158379931	3:158097720	3:158379931	0.499203	0.0422285	0.00579082	3.04667e-13	Body Size	Sitting height	Neale B	UKBB	European	2017	A	C	0.01275	0.001876	1.088e-11	+	336172	IVNT	Neale-B_UKBB_EUR_2017
RVEDV	MLF1	16	3:158619442:C:A	3:158377733:C:A	rs57519456	Multi-trait	RSRC1	3	158377733	3:158095522	3:158377733	0.49948	0.0416208	0.00576062	5.00882e-13	Respiratory Traits	Forced expiratory volume in 1-second	Neale B	UKBB	European	2017	A	C	-0.0114	0.002078	4.146e-08	-	307638	IVNT	Neale-B_UKBB_EUR_2017
RVEDV	MLF1	16	3:158619442:C:A	3:158377733:C:A	rs57519456	Multi-trait	RSRC1	3	158377733	3:158095522	3:158377733	0.49948	0.0416208	0.00576062	5.00882e-13	Respiratory Traits	Forced expiratory volume in 1-second, best measure	Neale B	UKBB	European	2017	A	C	-0.01263	0.002283	3.111e-08	-	255492	IVNT	Neale-B_UKBB_EUR_2017
RVEDV	MLF1	16	3:158619442:C:A	3:158377733:C:A	rs57519456	Multi-trait	RSRC1	3	158377733	3:158095522	3:158377733	0.49948	0.0416208	0.00576062	5.00882e-13	Respiratory Traits	Forced vital capacity	Neale B	UKBB	European	2017	A	C	-0.01469	0.00197	8.837e-14	-	307638	IVNT	Neale-B_UKBB_EUR_2017
RVEDV	MLF1	16	3:158619442:C:A	3:158377733:C:A	rs57519456	Multi-trait	RSRC1	3	158377733	3:158095522	3:158377733	0.49948	0.0416208	0.00576062	5.00882e-13	Respiratory Traits	Forced vital capacity, best measure	Neale B	UKBB	European	2017	A	C	-0.01569	0.002161	3.863e-13	-	255492	IVNT	Neale-B_UKBB_EUR_2017
RVEDV	MLF1	16	3:158619442:C:A	3:158377733:C:A	rs57519456	Multi-trait	RSRC1	3	158377733	3:158095522	3:158377733	0.49948	0.0416208	0.00576062	5.00882e-13	Body Size	Height	Neale B	UKBB	European	2017	A	C	-0.01253	0.001724	3.656e-13	-	336474	IVNT	Neale-B_UKBB_EUR_2017
RVEDV	MLF1	16	3:158619442:C:A	3:158377733:C:A	rs57519456	Multi-trait	RSRC1	3	158377733	3:158095522	3:158377733	0.49948	0.0416208	0.00576062	5.00882e-13	Body Size	Sitting height	Neale B	UKBB	European	2017	A	C	-0.01277	0.001876	9.938e-12	-	336172	IVNT	Neale-B_UKBB_EUR_2017
RVEDV	MLF1	16	3:158619442:C:A	3:158526407:A:G	rs58733163	Multi-trait	RSRC1	3	158526407	3:158244196	3:158526407	0.475684	0.0410083	0.00576536	1.13642e-12	Respiratory Traits	Forced expiratory volume in 1-second	Neale B	UKBB	European	2017	A	G	0.01359	0.002081	6.591e-11	+	307638	IVNT	Neale-B_UKBB_EUR_2017
RVEDV	MLF1	16	3:158619442:C:A	3:158526407:A:G	rs58733163	Multi-trait	RSRC1	3	158526407	3:158244196	3:158526407	0.475684	0.0410083	0.00576536	1.13642e-12	Respiratory Traits	Forced expiratory volume in 1-second, best measure	Neale B	UKBB	European	2017	A	G	0.01413	0.002287	6.411e-10	+	255492	IVNT	Neale-B_UKBB_EUR_2017
RVEDV	MLF1	16	3:158619442:C:A	3:158526407:A:G	rs58733163	Multi-trait	RSRC1	3	158526407	3:158244196	3:158526407	0.475684	0.0410083	0.00576536	1.13642e-12	Respiratory Traits	Forced vital capacity	Neale B	UKBB	European	2017	A	G	0.01729	0.001973	1.947e-18	+	307638	IVNT	Neale-B_UKBB_EUR_2017
RVEDV	MLF1	16	3:158619442:C:A	3:158526407:A:G	rs58733163	Multi-trait	RSRC1	3	158526407	3:158244196	3:158526407	0.475684	0.0410083	0.00576536	1.13642e-12	Respiratory Traits	Forced vital capacity, best measure	Neale B	UKBB	European	2017	A	G	0.0179	0.002165	1.375e-16	+	255492	IVNT	Neale-B_UKBB_EUR_2017
RVEDV	MLF1	16	3:158619442:C:A	3:158526407:A:G	rs58733163	Multi-trait	RSRC1	3	158526407	3:158244196	3:158526407	0.475684	0.0410083	0.00576536	1.13642e-12	Body Size	Height	Neale B	UKBB	European	2017	A	G	0.01015	0.001727	4.178e-09	+	336474	IVNT	Neale-B_UKBB_EUR_2017
RVEDV	MLF1	16	3:158619442:C:A	3:158526407:A:G	rs58733163	Multi-trait	RSRC1	3	158526407	3:158244196	3:158526407	0.475684	0.0410083	0.00576536	1.13642e-12	Body Size	Sitting height	Neale B	UKBB	European	2017	A	G	0.01127	0.001878	1.959e-09	+	336172	IVNT	Neale-B_UKBB_EUR_2017
RVEDV	MLF1	16	3:158619442:C:A	3:158390300:A:G	rs6414388	Multi-trait	RSRC1	3	158390300	3:158108089	3:158390300	0.498709	0.0412278	0.00576117	8.29732e-13	Respiratory Traits	Forced expiratory volume in 1-second	Neale B	UKBB	European	2017	A	G	0.01147	0.002079	3.391e-08	+	307638	IVNT	Neale-B_UKBB_EUR_2017
RVEDV	MLF1	16	3:158619442:C:A	3:158390300:A:G	rs6414388	Multi-trait	RSRC1	3	158390300	3:158108089	3:158390300	0.498709	0.0412278	0.00576117	8.29732e-13	Respiratory Traits	Forced expiratory volume in 1-second, best measure	Neale B	UKBB	European	2017	A	G	0.01267	0.002283	2.86e-08	+	255492	IVNT	Neale-B_UKBB_EUR_2017
RVEDV	MLF1	16	3:158619442:C:A	3:158390300:A:G	rs6414388	Multi-trait	RSRC1	3	158390300	3:158108089	3:158390300	0.498709	0.0412278	0.00576117	8.29732e-13	Respiratory Traits	Forced vital capacity	Neale B	UKBB	European	2017	A	G	0.01479	0.001971	6.148e-14	+	307638	IVNT	Neale-B_UKBB_EUR_2017
RVEDV	MLF1	16	3:158619442:C:A	3:158390300:A:G	rs6414388	Multi-trait	RSRC1	3	158390300	3:158108089	3:158390300	0.498709	0.0412278	0.00576117	8.29732e-13	Respiratory Traits	Forced vital capacity, best measure	Neale B	UKBB	European	2017	A	G	0.01575	0.002162	3.2e-13	+	255492	IVNT	Neale-B_UKBB_EUR_2017
RVEDV	MLF1	16	3:158619442:C:A	3:158390300:A:G	rs6414388	Multi-trait	RSRC1	3	158390300	3:158108089	3:158390300	0.498709	0.0412278	0.00576117	8.29732e-13	Body Size	Height	Neale B	UKBB	European	2017	A	G	0.01262	0.001725	2.542e-13	+	336474	IVNT	Neale-B_UKBB_EUR_2017
RVEDV	MLF1	16	3:158619442:C:A	3:158390300:A:G	rs6414388	Multi-trait	RSRC1	3	158390300	3:158108089	3:158390300	0.498709	0.0412278	0.00576117	8.29732e-13	Body Size	Sitting height	Neale B	UKBB	European	2017	A	G	0.01281	0.001876	8.745e-12	+	336172	IVNT	Neale-B_UKBB_EUR_2017
RVEDV	MLF1	16	3:158619442:C:A	3:158390349:G:A	rs6414389	Multi-trait	RSRC1	3	158390349	3:158108138	3:158390349	0.498761	0.0419356	0.00579161	4.46235e-13	Respiratory Traits	Forced expiratory volume in 1-second	Neale B	UKBB	European	2017	A	G	-0.01148	0.002079	3.373e-08	-	307638	IVNT	Neale-B_UKBB_EUR_2017
RVEDV	MLF1	16	3:158619442:C:A	3:158390349:G:A	rs6414389	Multi-trait	RSRC1	3	158390349	3:158108138	3:158390349	0.498761	0.0419356	0.00579161	4.46235e-13	Respiratory Traits	Forced expiratory volume in 1-second, best measure	Neale B	UKBB	European	2017	A	G	-0.01268	0.002283	2.808e-08	-	255492	IVNT	Neale-B_UKBB_EUR_2017
RVEDV	MLF1	16	3:158619442:C:A	3:158390349:G:A	rs6414389	Multi-trait	RSRC1	3	158390349	3:158108138	3:158390349	0.498761	0.0419356	0.00579161	4.46235e-13	Respiratory Traits	Forced vital capacity	Neale B	UKBB	European	2017	A	G	-0.01479	0.001971	6.146e-14	-	307638	IVNT	Neale-B_UKBB_EUR_2017
RVEDV	MLF1	16	3:158619442:C:A	3:158390349:G:A	rs6414389	Multi-trait	RSRC1	3	158390349	3:158108138	3:158390349	0.498761	0.0419356	0.00579161	4.46235e-13	Respiratory Traits	Forced vital capacity, best measure	Neale B	UKBB	European	2017	A	G	-0.01576	0.002162	3.123e-13	-	255492	IVNT	Neale-B_UKBB_EUR_2017
RVEDV	MLF1	16	3:158619442:C:A	3:158390349:G:A	rs6414389	Multi-trait	RSRC1	3	158390349	3:158108138	3:158390349	0.498761	0.0419356	0.00579161	4.46235e-13	Body Size	Height	Neale B	UKBB	European	2017	A	G	-0.01262	0.001725	2.529e-13	-	336474	IVNT	Neale-B_UKBB_EUR_2017
RVEDV	MLF1	16	3:158619442:C:A	3:158390349:G:A	rs6414389	Multi-trait	RSRC1	3	158390349	3:158108138	3:158390349	0.498761	0.0419356	0.00579161	4.46235e-13	Body Size	Sitting height	Neale B	UKBB	European	2017	A	G	-0.01281	0.001876	8.756e-12	-	336172	IVNT	Neale-B_UKBB_EUR_2017
RVEDV	MLF1	16	3:158619442:C:A	3:158390355:A:G	rs6414390	Multi-trait	RSRC1	3	158390355	3:158108144	3:158390355	0.498761	0.0419356	0.00579162	4.46253e-13	Respiratory Traits	Forced expiratory volume in 1-second	Neale B	UKBB	European	2017	A	G	0.01148	0.002079	3.37e-08	+	307638	IVNT	Neale-B_UKBB_EUR_2017
RVEDV	MLF1	16	3:158619442:C:A	3:158390355:A:G	rs6414390	Multi-trait	RSRC1	3	158390355	3:158108144	3:158390355	0.498761	0.0419356	0.00579162	4.46253e-13	Respiratory Traits	Forced expiratory volume in 1-second, best measure	Neale B	UKBB	European	2017	A	G	0.01268	0.002283	2.831e-08	+	255492	IVNT	Neale-B_UKBB_EUR_2017
RVEDV	MLF1	16	3:158619442:C:A	3:158390355:A:G	rs6414390	Multi-trait	RSRC1	3	158390355	3:158108144	3:158390355	0.498761	0.0419356	0.00579162	4.46253e-13	Respiratory Traits	Forced vital capacity	Neale B	UKBB	European	2017	A	G	0.01479	0.001971	6.12e-14	+	307638	IVNT	Neale-B_UKBB_EUR_2017
RVEDV	MLF1	16	3:158619442:C:A	3:158390355:A:G	rs6414390	Multi-trait	RSRC1	3	158390355	3:158108144	3:158390355	0.498761	0.0419356	0.00579162	4.46253e-13	Respiratory Traits	Forced vital capacity, best measure	Neale B	UKBB	European	2017	A	G	0.01576	0.002162	3.16e-13	+	255492	IVNT	Neale-B_UKBB_EUR_2017
RVEDV	MLF1	16	3:158619442:C:A	3:158390355:A:G	rs6414390	Multi-trait	RSRC1	3	158390355	3:158108144	3:158390355	0.498761	0.0419356	0.00579162	4.46253e-13	Body Size	Height	Neale B	UKBB	European	2017	A	G	0.01262	0.001725	2.555e-13	+	336474	IVNT	Neale-B_UKBB_EUR_2017
RVEDV	MLF1	16	3:158619442:C:A	3:158390355:A:G	rs6414390	Multi-trait	RSRC1	3	158390355	3:158108144	3:158390355	0.498761	0.0419356	0.00579162	4.46253e-13	Body Size	Sitting height	Neale B	UKBB	European	2017	A	G	0.01281	0.001876	8.785e-12	+	336172	IVNT	Neale-B_UKBB_EUR_2017
RVEDV	MLF1	16	3:158619442:C:A	3:158351318:C:A	rs6441188	Multi-trait	RSRC1	3	158351318	3:158069107	3:158351318	0.499826	0.0414423	0.00576606	6.61001e-13	Body Size	Height	GIANT	25282103	European	2014	A	C	-0.017	0.0029	4e-09	-	252738	Z-score	GIANT_Height_EUR_2014
RVEDV	MLF1	16	3:158619442:C:A	3:158351318:C:A	rs6441188	Multi-trait	RSRC1	3	158351318	3:158069107	3:158351318	0.499826	0.0414423	0.00576606	6.61001e-13	Respiratory Traits	Forced expiratory volume in 1-second	Neale B	UKBB	European	2017	A	C	-0.01137	0.002078	4.538e-08	-	307638	IVNT	Neale-B_UKBB_EUR_2017
RVEDV	MLF1	16	3:158619442:C:A	3:158351318:C:A	rs6441188	Multi-trait	RSRC1	3	158351318	3:158069107	3:158351318	0.499826	0.0414423	0.00576606	6.61001e-13	Respiratory Traits	Forced expiratory volume in 1-second, best measure	Neale B	UKBB	European	2017	A	C	-0.01262	0.002283	3.269e-08	-	255492	IVNT	Neale-B_UKBB_EUR_2017
RVEDV	MLF1	16	3:158619442:C:A	3:158351318:C:A	rs6441188	Multi-trait	RSRC1	3	158351318	3:158069107	3:158351318	0.499826	0.0414423	0.00576606	6.61001e-13	Respiratory Traits	Forced vital capacity	Neale B	UKBB	European	2017	A	C	-0.01465	0.00197	1.051e-13	-	307638	IVNT	Neale-B_UKBB_EUR_2017
RVEDV	MLF1	16	3:158619442:C:A	3:158351318:C:A	rs6441188	Multi-trait	RSRC1	3	158351318	3:158069107	3:158351318	0.499826	0.0414423	0.00576606	6.61001e-13	Respiratory Traits	Forced vital capacity, best measure	Neale B	UKBB	European	2017	A	C	-0.01569	0.002161	3.957e-13	-	255492	IVNT	Neale-B_UKBB_EUR_2017
RVEDV	MLF1	16	3:158619442:C:A	3:158351318:C:A	rs6441188	Multi-trait	RSRC1	3	158351318	3:158069107	3:158351318	0.499826	0.0414423	0.00576606	6.61001e-13	Body Size	Height	Neale B	UKBB	European	2017	A	C	-0.01252	0.001725	3.895e-13	-	336474	IVNT	Neale-B_UKBB_EUR_2017
RVEDV	MLF1	16	3:158619442:C:A	3:158351318:C:A	rs6441188	Multi-trait	RSRC1	3	158351318	3:158069107	3:158351318	0.499826	0.0414423	0.00576606	6.61001e-13	Body Size	Sitting height	Neale B	UKBB	European	2017	A	C	-0.01275	0.001876	1.08e-11	-	336172	IVNT	Neale-B_UKBB_EUR_2017
RVEDV	MLF1	16	3:158619442:C:A	3:158433957:T:C	rs6441195	Multi-trait	RSRC1	3	158433957	3:158151746	3:158433957	0.497582	0.0412852	0.00579753	1.07017e-12	Body Size	Height	GIANT	25282103	European	2014	C	T	-0.017	0.003	1e-08	-	246906	Z-score	GIANT_Height_EUR_2014
RVEDV	MLF1	16	3:158619442:C:A	3:158433957:T:C	rs6441195	Multi-trait	RSRC1	3	158433957	3:158151746	3:158433957	0.497582	0.0412852	0.00579753	1.07017e-12	Respiratory Traits	Forced expiratory volume in 1-second	Neale B	UKBB	European	2017	C	T	-0.01192	0.002078	9.88e-09	-	307638	IVNT	Neale-B_UKBB_EUR_2017
RVEDV	MLF1	16	3:158619442:C:A	3:158433957:T:C	rs6441195	Multi-trait	RSRC1	3	158433957	3:158151746	3:158433957	0.497582	0.0412852	0.00579753	1.07017e-12	Respiratory Traits	Forced expiratory volume in 1-second, best measure	Neale B	UKBB	European	2017	C	T	-0.01302	0.002283	1.191e-08	-	255492	IVNT	Neale-B_UKBB_EUR_2017
RVEDV	MLF1	16	3:158619442:C:A	3:158433957:T:C	rs6441195	Multi-trait	RSRC1	3	158433957	3:158151746	3:158433957	0.497582	0.0412852	0.00579753	1.07017e-12	Respiratory Traits	Forced vital capacity	Neale B	UKBB	European	2017	C	T	-0.01514	0.001971	1.531e-14	-	307638	IVNT	Neale-B_UKBB_EUR_2017
RVEDV	MLF1	16	3:158619442:C:A	3:158433957:T:C	rs6441195	Multi-trait	RSRC1	3	158433957	3:158151746	3:158433957	0.497582	0.0412852	0.00579753	1.07017e-12	Respiratory Traits	Forced vital capacity, best measure	Neale B	UKBB	European	2017	C	T	-0.01599	0.002162	1.391e-13	-	255492	IVNT	Neale-B_UKBB_EUR_2017
RVEDV	MLF1	16	3:158619442:C:A	3:158433957:T:C	rs6441195	Multi-trait	RSRC1	3	158433957	3:158151746	3:158433957	0.497582	0.0412852	0.00579753	1.07017e-12	Body Size	Height	Neale B	UKBB	European	2017	C	T	-0.01255	0.001725	3.475e-13	-	336474	IVNT	Neale-B_UKBB_EUR_2017
RVEDV	MLF1	16	3:158619442:C:A	3:158433957:T:C	rs6441195	Multi-trait	RSRC1	3	158433957	3:158151746	3:158433957	0.497582	0.0412852	0.00579753	1.07017e-12	Body Size	Sitting height	Neale B	UKBB	European	2017	C	T	-0.01278	0.001876	9.546e-12	-	336172	IVNT	Neale-B_UKBB_EUR_2017
RVEDV	MLF1	16	3:158619442:C:A	3:158476351:G:A	rs6441203	Multi-trait	RSRC1	3	158476351	3:158194140	3:158476351	0.480248	0.041185	0.00579018	1.13633e-12	Respiratory Traits	Forced expiratory volume in 1-second	Neale B	UKBB	European	2017	A	G	-0.01383	0.00208	2.907e-11	-	307638	IVNT	Neale-B_UKBB_EUR_2017
RVEDV	MLF1	16	3:158619442:C:A	3:158476351:G:A	rs6441203	Multi-trait	RSRC1	3	158476351	3:158194140	3:158476351	0.480248	0.041185	0.00579018	1.13633e-12	Respiratory Traits	Forced expiratory volume in 1-second, best measure	Neale B	UKBB	European	2017	A	G	-0.01453	0.002285	2.029e-10	-	255492	IVNT	Neale-B_UKBB_EUR_2017
RVEDV	MLF1	16	3:158619442:C:A	3:158476351:G:A	rs6441203	Multi-trait	RSRC1	3	158476351	3:158194140	3:158476351	0.480248	0.041185	0.00579018	1.13633e-12	Respiratory Traits	Forced vital capacity	Neale B	UKBB	European	2017	A	G	-0.01731	0.001972	1.666e-18	-	307638	IVNT	Neale-B_UKBB_EUR_2017
RVEDV	MLF1	16	3:158619442:C:A	3:158476351:G:A	rs6441203	Multi-trait	RSRC1	3	158476351	3:158194140	3:158476351	0.480248	0.041185	0.00579018	1.13633e-12	Respiratory Traits	Forced vital capacity, best measure	Neale B	UKBB	European	2017	A	G	-0.01805	0.002164	7.249e-17	-	255492	IVNT	Neale-B_UKBB_EUR_2017
RVEDV	MLF1	16	3:158619442:C:A	3:158476351:G:A	rs6441203	Multi-trait	RSRC1	3	158476351	3:158194140	3:158476351	0.480248	0.041185	0.00579018	1.13633e-12	Body Size	Height	Neale B	UKBB	European	2017	A	G	-0.0102	0.001726	3.387e-09	-	336474	IVNT	Neale-B_UKBB_EUR_2017
RVEDV	MLF1	16	3:158619442:C:A	3:158476351:G:A	rs6441203	Multi-trait	RSRC1	3	158476351	3:158194140	3:158476351	0.480248	0.041185	0.00579018	1.13633e-12	Body Size	Sitting height	Neale B	UKBB	European	2017	A	G	-0.01163	0.001877	5.832e-10	-	336172	IVNT	Neale-B_UKBB_EUR_2017
RVEDV	MLF1	16	3:158619442:C:A	3:158523282:G:A	rs6441206	Multi-trait	RSRC1	3	158523282	3:158241071	3:158523282	0.476076	0.0409892	0.00576093	1.11879e-12	Respiratory Traits	Forced expiratory volume in 1-second	Neale B	UKBB	European	2017	A	G	-0.01347	0.002082	9.817e-11	-	307638	IVNT	Neale-B_UKBB_EUR_2017
RVEDV	MLF1	16	3:158619442:C:A	3:158523282:G:A	rs6441206	Multi-trait	RSRC1	3	158523282	3:158241071	3:158523282	0.476076	0.0409892	0.00576093	1.11879e-12	Respiratory Traits	Forced expiratory volume in 1-second, best measure	Neale B	UKBB	European	2017	A	G	-0.01406	0.002288	7.852e-10	-	255492	IVNT	Neale-B_UKBB_EUR_2017
RVEDV	MLF1	16	3:158619442:C:A	3:158523282:G:A	rs6441206	Multi-trait	RSRC1	3	158523282	3:158241071	3:158523282	0.476076	0.0409892	0.00576093	1.11879e-12	Respiratory Traits	Forced vital capacity	Neale B	UKBB	European	2017	A	G	-0.01715	0.001974	3.704e-18	-	307638	IVNT	Neale-B_UKBB_EUR_2017
RVEDV	MLF1	16	3:158619442:C:A	3:158523282:G:A	rs6441206	Multi-trait	RSRC1	3	158523282	3:158241071	3:158523282	0.476076	0.0409892	0.00576093	1.11879e-12	Respiratory Traits	Forced vital capacity, best measure	Neale B	UKBB	European	2017	A	G	-0.0178	0.002166	2.052e-16	-	255492	IVNT	Neale-B_UKBB_EUR_2017
RVEDV	MLF1	16	3:158619442:C:A	3:158523282:G:A	rs6441206	Multi-trait	RSRC1	3	158523282	3:158241071	3:158523282	0.476076	0.0409892	0.00576093	1.11879e-12	Body Size	Height	Neale B	UKBB	European	2017	A	G	-0.01025	0.001727	2.973e-09	-	336474	IVNT	Neale-B_UKBB_EUR_2017
RVEDV	MLF1	16	3:158619442:C:A	3:158523282:G:A	rs6441206	Multi-trait	RSRC1	3	158523282	3:158241071	3:158523282	0.476076	0.0409892	0.00576093	1.11879e-12	Body Size	Sitting height	Neale B	UKBB	European	2017	A	G	-0.01134	0.001879	1.597e-09	-	336172	IVNT	Neale-B_UKBB_EUR_2017
RVEDV	MLF1	16	3:158619442:C:A	3:158497753:T:C	rs6762860	Multi-trait	RSRC1	3	158497753	3:158215542	3:158497753	0.475753	0.0407913	0.00576736	1.51846e-12	Respiratory Traits	Forced expiratory volume in 1-second	Neale B	UKBB	European	2017	C	T	-0.01364	0.002081	5.551e-11	-	307638	IVNT	Neale-B_UKBB_EUR_2017
RVEDV	MLF1	16	3:158619442:C:A	3:158497753:T:C	rs6762860	Multi-trait	RSRC1	3	158497753	3:158215542	3:158497753	0.475753	0.0407913	0.00576736	1.51846e-12	Respiratory Traits	Forced expiratory volume in 1-second, best measure	Neale B	UKBB	European	2017	C	T	-0.01422	0.002287	5.023e-10	-	255492	IVNT	Neale-B_UKBB_EUR_2017
RVEDV	MLF1	16	3:158619442:C:A	3:158497753:T:C	rs6762860	Multi-trait	RSRC1	3	158497753	3:158215542	3:158497753	0.475753	0.0407913	0.00576736	1.51846e-12	Respiratory Traits	Forced vital capacity	Neale B	UKBB	European	2017	C	T	-0.01734	0.001973	1.515e-18	-	307638	IVNT	Neale-B_UKBB_EUR_2017
RVEDV	MLF1	16	3:158619442:C:A	3:158497753:T:C	rs6762860	Multi-trait	RSRC1	3	158497753	3:158215542	3:158497753	0.475753	0.0407913	0.00576736	1.51846e-12	Respiratory Traits	Forced vital capacity, best measure	Neale B	UKBB	European	2017	C	T	-0.01798	0.002165	1.018e-16	-	255492	IVNT	Neale-B_UKBB_EUR_2017
RVEDV	MLF1	16	3:158619442:C:A	3:158497753:T:C	rs6762860	Multi-trait	RSRC1	3	158497753	3:158215542	3:158497753	0.475753	0.0407913	0.00576736	1.51846e-12	Body Size	Height	Neale B	UKBB	European	2017	C	T	-0.0102	0.001727	3.473e-09	-	336474	IVNT	Neale-B_UKBB_EUR_2017
RVEDV	MLF1	16	3:158619442:C:A	3:158497753:T:C	rs6762860	Multi-trait	RSRC1	3	158497753	3:158215542	3:158497753	0.475753	0.0407913	0.00576736	1.51846e-12	Body Size	Sitting height	Neale B	UKBB	European	2017	C	T	-0.01132	0.001879	1.668e-09	-	336172	IVNT	Neale-B_UKBB_EUR_2017
RVEDV	MLF1	16	3:158619442:C:A	3:158375252:G:A	rs6774676	Multi-trait	RSRC1	3	158375252	3:158093041	3:158375252	0.499102	0.0423032	0.00579093	2.771e-13	Respiratory Traits	Forced expiratory volume in 1-second	Neale B	UKBB	European	2017	A	G	-0.0115	0.002078	3.166e-08	-	307638	IVNT	Neale-B_UKBB_EUR_2017
RVEDV	MLF1	16	3:158619442:C:A	3:158375252:G:A	rs6774676	Multi-trait	RSRC1	3	158375252	3:158093041	3:158375252	0.499102	0.0423032	0.00579093	2.771e-13	Respiratory Traits	Forced expiratory volume in 1-second, best measure	Neale B	UKBB	European	2017	A	G	-0.01271	0.002282	2.56e-08	-	255492	IVNT	Neale-B_UKBB_EUR_2017
RVEDV	MLF1	16	3:158619442:C:A	3:158375252:G:A	rs6774676	Multi-trait	RSRC1	3	158375252	3:158093041	3:158375252	0.499102	0.0423032	0.00579093	2.771e-13	Respiratory Traits	Forced vital capacity	Neale B	UKBB	European	2017	A	G	-0.01478	0.00197	6.283e-14	-	307638	IVNT	Neale-B_UKBB_EUR_2017
RVEDV	MLF1	16	3:158619442:C:A	3:158375252:G:A	rs6774676	Multi-trait	RSRC1	3	158375252	3:158093041	3:158375252	0.499102	0.0423032	0.00579093	2.771e-13	Respiratory Traits	Forced vital capacity, best measure	Neale B	UKBB	European	2017	A	G	-0.01574	0.002161	3.212e-13	-	255492	IVNT	Neale-B_UKBB_EUR_2017
RVEDV	MLF1	16	3:158619442:C:A	3:158375252:G:A	rs6774676	Multi-trait	RSRC1	3	158375252	3:158093041	3:158375252	0.499102	0.0423032	0.00579093	2.771e-13	Body Size	Height	Neale B	UKBB	European	2017	A	G	-0.01255	0.001724	3.383e-13	-	336474	IVNT	Neale-B_UKBB_EUR_2017
RVEDV	MLF1	16	3:158619442:C:A	3:158375252:G:A	rs6774676	Multi-trait	RSRC1	3	158375252	3:158093041	3:158375252	0.499102	0.0423032	0.00579093	2.771e-13	Body Size	Sitting height	Neale B	UKBB	European	2017	A	G	-0.01274	0.001876	1.088e-11	-	336172	IVNT	Neale-B_UKBB_EUR_2017
RVEDV	MLF1	16	3:158619442:C:A	3:158376633:C:T	rs6778370	Multi-trait	RSRC1	3	158376633	3:158094422	3:158376633	0.498569	0.0416101	0.00575321	4.74213e-13	Body Size	Height	GIANT	25282103	European	2014	C	T	0.017	0.0029	3.1e-09	+	253056	Z-score	GIANT_Height_EUR_2014
RVEDV	MLF1	16	3:158619442:C:A	3:158376633:C:T	rs6778370	Multi-trait	RSRC1	3	158376633	3:158094422	3:158376633	0.498569	0.0416101	0.00575321	4.74213e-13	Respiratory Traits	Forced expiratory volume in 1-second	Neale B	UKBB	European	2017	C	T	0.0115	0.002078	3.104e-08	+	307638	IVNT	Neale-B_UKBB_EUR_2017
RVEDV	MLF1	16	3:158619442:C:A	3:158376633:C:T	rs6778370	Multi-trait	RSRC1	3	158376633	3:158094422	3:158376633	0.498569	0.0416101	0.00575321	4.74213e-13	Respiratory Traits	Forced expiratory volume in 1-second, best measure	Neale B	UKBB	European	2017	C	T	0.01272	0.002282	2.481e-08	+	255492	IVNT	Neale-B_UKBB_EUR_2017
RVEDV	MLF1	16	3:158619442:C:A	3:158376633:C:T	rs6778370	Multi-trait	RSRC1	3	158376633	3:158094422	3:158376633	0.498569	0.0416101	0.00575321	4.74213e-13	Respiratory Traits	Forced vital capacity	Neale B	UKBB	European	2017	C	T	0.01479	0.00197	6.062e-14	+	307638	IVNT	Neale-B_UKBB_EUR_2017
RVEDV	MLF1	16	3:158619442:C:A	3:158376633:C:T	rs6778370	Multi-trait	RSRC1	3	158376633	3:158094422	3:158376633	0.498569	0.0416101	0.00575321	4.74213e-13	Respiratory Traits	Forced vital capacity, best measure	Neale B	UKBB	European	2017	C	T	0.01576	0.002161	3.099e-13	+	255492	IVNT	Neale-B_UKBB_EUR_2017
RVEDV	MLF1	16	3:158619442:C:A	3:158376633:C:T	rs6778370	Multi-trait	RSRC1	3	158376633	3:158094422	3:158376633	0.498569	0.0416101	0.00575321	4.74213e-13	Body Size	Height	Neale B	UKBB	European	2017	C	T	0.01258	0.001724	3.011e-13	+	336474	IVNT	Neale-B_UKBB_EUR_2017
RVEDV	MLF1	16	3:158619442:C:A	3:158376633:C:T	rs6778370	Multi-trait	RSRC1	3	158376633	3:158094422	3:158376633	0.498569	0.0416101	0.00575321	4.74213e-13	Body Size	Sitting height	Neale B	UKBB	European	2017	C	T	0.01276	0.001876	1.013e-11	+	336172	IVNT	Neale-B_UKBB_EUR_2017
RVEDV	MLF1	16	3:158619442:C:A	3:158517627:G:A	rs6780010	Multi-trait	RSRC1	3	158517627	3:158235416	3:158517627	0.475683	0.0415711	0.00579643	7.3998e-13	Respiratory Traits	Forced expiratory volume in 1-second	Neale B	UKBB	European	2017	A	G	-0.01359	0.002081	6.579e-11	-	307638	IVNT	Neale-B_UKBB_EUR_2017
RVEDV	MLF1	16	3:158619442:C:A	3:158517627:G:A	rs6780010	Multi-trait	RSRC1	3	158517627	3:158235416	3:158517627	0.475683	0.0415711	0.00579643	7.3998e-13	Respiratory Traits	Forced expiratory volume in 1-second, best measure	Neale B	UKBB	European	2017	A	G	-0.01413	0.002287	6.392e-10	-	255492	IVNT	Neale-B_UKBB_EUR_2017
RVEDV	MLF1	16	3:158619442:C:A	3:158517627:G:A	rs6780010	Multi-trait	RSRC1	3	158517627	3:158235416	3:158517627	0.475683	0.0415711	0.00579643	7.3998e-13	Respiratory Traits	Forced vital capacity	Neale B	UKBB	European	2017	A	G	-0.01729	0.001973	1.942e-18	-	307638	IVNT	Neale-B_UKBB_EUR_2017
RVEDV	MLF1	16	3:158619442:C:A	3:158517627:G:A	rs6780010	Multi-trait	RSRC1	3	158517627	3:158235416	3:158517627	0.475683	0.0415711	0.00579643	7.3998e-13	Respiratory Traits	Forced vital capacity, best measure	Neale B	UKBB	European	2017	A	G	-0.0179	0.002165	1.382e-16	-	255492	IVNT	Neale-B_UKBB_EUR_2017
RVEDV	MLF1	16	3:158619442:C:A	3:158517627:G:A	rs6780010	Multi-trait	RSRC1	3	158517627	3:158235416	3:158517627	0.475683	0.0415711	0.00579643	7.3998e-13	Body Size	Height	Neale B	UKBB	European	2017	A	G	-0.01015	0.001727	4.172e-09	-	336474	IVNT	Neale-B_UKBB_EUR_2017
RVEDV	MLF1	16	3:158619442:C:A	3:158517627:G:A	rs6780010	Multi-trait	RSRC1	3	158517627	3:158235416	3:158517627	0.475683	0.0415711	0.00579643	7.3998e-13	Body Size	Sitting height	Neale B	UKBB	European	2017	A	G	-0.01127	0.001878	1.953e-09	-	336172	IVNT	Neale-B_UKBB_EUR_2017
RVEDV	MLF1	16	3:158619442:C:A	3:158468546:T:C	rs6780782	Multi-trait	RSRC1	3	158468546	3:158186335	3:158468546	0.480387	0.0408312	0.00576371	1.39859e-12	Respiratory Traits	Forced expiratory volume in 1-second	Neale B	UKBB	European	2017	C	T	-0.01387	0.002081	2.633e-11	-	307638	IVNT	Neale-B_UKBB_EUR_2017
RVEDV	MLF1	16	3:158619442:C:A	3:158468546:T:C	rs6780782	Multi-trait	RSRC1	3	158468546	3:158186335	3:158468546	0.480387	0.0408312	0.00576371	1.39859e-12	Respiratory Traits	Forced expiratory volume in 1-second, best measure	Neale B	UKBB	European	2017	C	T	-0.01459	0.002286	1.738e-10	-	255492	IVNT	Neale-B_UKBB_EUR_2017
RVEDV	MLF1	16	3:158619442:C:A	3:158468546:T:C	rs6780782	Multi-trait	RSRC1	3	158468546	3:158186335	3:158468546	0.480387	0.0408312	0.00576371	1.39859e-12	Respiratory Traits	Forced vital capacity	Neale B	UKBB	European	2017	C	T	-0.01733	0.001973	1.532e-18	-	307638	IVNT	Neale-B_UKBB_EUR_2017
RVEDV	MLF1	16	3:158619442:C:A	3:158468546:T:C	rs6780782	Multi-trait	RSRC1	3	158468546	3:158186335	3:158468546	0.480387	0.0408312	0.00576371	1.39859e-12	Respiratory Traits	Forced vital capacity, best measure	Neale B	UKBB	European	2017	C	T	-0.0181	0.002164	6.128e-17	-	255492	IVNT	Neale-B_UKBB_EUR_2017
RVEDV	MLF1	16	3:158619442:C:A	3:158468546:T:C	rs6780782	Multi-trait	RSRC1	3	158468546	3:158186335	3:158468546	0.480387	0.0408312	0.00576371	1.39859e-12	Body Size	Height	Neale B	UKBB	European	2017	C	T	-0.01023	0.001726	3.152e-09	-	336474	IVNT	Neale-B_UKBB_EUR_2017
RVEDV	MLF1	16	3:158619442:C:A	3:158468546:T:C	rs6780782	Multi-trait	RSRC1	3	158468546	3:158186335	3:158468546	0.480387	0.0408312	0.00576371	1.39859e-12	Body Size	Sitting height	Neale B	UKBB	European	2017	C	T	-0.01166	0.001878	5.321e-10	-	336172	IVNT	Neale-B_UKBB_EUR_2017
RVEDV	MLF1	16	3:158619442:C:A	3:158477606:G:A	rs6780896	Multi-trait	RSRC1	3	158477606	3:158195395	3:158477606	0.480068	0.0406943	0.00576081	1.61781e-12	Respiratory Traits	Forced expiratory volume in 1-second	Neale B	UKBB	European	2017	A	G	-0.01383	0.00208	2.897e-11	-	307638	IVNT	Neale-B_UKBB_EUR_2017
RVEDV	MLF1	16	3:158619442:C:A	3:158477606:G:A	rs6780896	Multi-trait	RSRC1	3	158477606	3:158195395	3:158477606	0.480068	0.0406943	0.00576081	1.61781e-12	Respiratory Traits	Forced expiratory volume in 1-second, best measure	Neale B	UKBB	European	2017	A	G	-0.01453	0.002285	2.028e-10	-	255492	IVNT	Neale-B_UKBB_EUR_2017
RVEDV	MLF1	16	3:158619442:C:A	3:158477606:G:A	rs6780896	Multi-trait	RSRC1	3	158477606	3:158195395	3:158477606	0.480068	0.0406943	0.00576081	1.61781e-12	Respiratory Traits	Forced vital capacity	Neale B	UKBB	European	2017	A	G	-0.01731	0.001972	1.663e-18	-	307638	IVNT	Neale-B_UKBB_EUR_2017
RVEDV	MLF1	16	3:158619442:C:A	3:158477606:G:A	rs6780896	Multi-trait	RSRC1	3	158477606	3:158195395	3:158477606	0.480068	0.0406943	0.00576081	1.61781e-12	Respiratory Traits	Forced vital capacity, best measure	Neale B	UKBB	European	2017	A	G	-0.01805	0.002164	7.247e-17	-	255492	IVNT	Neale-B_UKBB_EUR_2017
RVEDV	MLF1	16	3:158619442:C:A	3:158477606:G:A	rs6780896	Multi-trait	RSRC1	3	158477606	3:158195395	3:158477606	0.480068	0.0406943	0.00576081	1.61781e-12	Body Size	Height	Neale B	UKBB	European	2017	A	G	-0.0102	0.001726	3.393e-09	-	336474	IVNT	Neale-B_UKBB_EUR_2017
RVEDV	MLF1	16	3:158619442:C:A	3:158477606:G:A	rs6780896	Multi-trait	RSRC1	3	158477606	3:158195395	3:158477606	0.480068	0.0406943	0.00576081	1.61781e-12	Body Size	Sitting height	Neale B	UKBB	European	2017	A	G	-0.01163	0.001877	5.849e-10	-	336172	IVNT	Neale-B_UKBB_EUR_2017
RVEDV	MLF1	16	3:158619442:C:A	3:158349448:C:T	rs6788703	Multi-trait	RSRC1	3	158349448	3:158067237	3:158349448	0.499543	0.0420941	0.00579607	3.79951e-13	Body Size	Height	GIANT	25282103	European	2014	C	T	0.017	0.0029	3.7e-09	+	253213	Z-score	GIANT_Height_EUR_2014
RVEDV	MLF1	16	3:158619442:C:A	3:158349448:C:T	rs6788703	Multi-trait	RSRC1	3	158349448	3:158067237	3:158349448	0.499543	0.0420941	0.00579607	3.79951e-13	Respiratory Traits	Forced expiratory volume in 1-second	Neale B	UKBB	European	2017	C	T	0.0115	0.002078	3.152e-08	+	307638	IVNT	Neale-B_UKBB_EUR_2017
RVEDV	MLF1	16	3:158619442:C:A	3:158349448:C:T	rs6788703	Multi-trait	RSRC1	3	158349448	3:158067237	3:158349448	0.499543	0.0420941	0.00579607	3.79951e-13	Respiratory Traits	Forced expiratory volume in 1-second, best measure	Neale B	UKBB	European	2017	C	T	0.01272	0.002283	2.488e-08	+	255492	IVNT	Neale-B_UKBB_EUR_2017
RVEDV	MLF1	16	3:158619442:C:A	3:158349448:C:T	rs6788703	Multi-trait	RSRC1	3	158349448	3:158067237	3:158349448	0.499543	0.0420941	0.00579607	3.79951e-13	Respiratory Traits	Forced vital capacity	Neale B	UKBB	European	2017	C	T	0.01476	0.00197	6.762e-14	+	307638	IVNT	Neale-B_UKBB_EUR_2017
RVEDV	MLF1	16	3:158619442:C:A	3:158349448:C:T	rs6788703	Multi-trait	RSRC1	3	158349448	3:158067237	3:158349448	0.499543	0.0420941	0.00579607	3.79951e-13	Respiratory Traits	Forced vital capacity, best measure	Neale B	UKBB	European	2017	C	T	0.01575	0.002161	3.166e-13	+	255492	IVNT	Neale-B_UKBB_EUR_2017
RVEDV	MLF1	16	3:158619442:C:A	3:158349448:C:T	rs6788703	Multi-trait	RSRC1	3	158349448	3:158067237	3:158349448	0.499543	0.0420941	0.00579607	3.79951e-13	Body Size	Height	Neale B	UKBB	European	2017	C	T	0.01255	0.001724	3.456e-13	+	336474	IVNT	Neale-B_UKBB_EUR_2017
RVEDV	MLF1	16	3:158619442:C:A	3:158349448:C:T	rs6788703	Multi-trait	RSRC1	3	158349448	3:158067237	3:158349448	0.499543	0.0420941	0.00579607	3.79951e-13	Body Size	Sitting height	Neale B	UKBB	European	2017	C	T	0.01274	0.001876	1.132e-11	+	336172	IVNT	Neale-B_UKBB_EUR_2017
RVEDV	MLF1	16	3:158619442:C:A	3:158496682:C:T	rs6795376	Multi-trait	RSRC1	3	158496682	3:158214471	3:158496682	0.475796	0.0408049	0.00576695	1.48746e-12	Respiratory Traits	Forced expiratory volume in 1-second	Neale B	UKBB	European	2017	C	T	0.01365	0.002081	5.523e-11	+	307638	IVNT	Neale-B_UKBB_EUR_2017
RVEDV	MLF1	16	3:158619442:C:A	3:158496682:C:T	rs6795376	Multi-trait	RSRC1	3	158496682	3:158214471	3:158496682	0.475796	0.0408049	0.00576695	1.48746e-12	Respiratory Traits	Forced expiratory volume in 1-second, best measure	Neale B	UKBB	European	2017	C	T	0.01422	0.002287	4.99e-10	+	255492	IVNT	Neale-B_UKBB_EUR_2017
RVEDV	MLF1	16	3:158619442:C:A	3:158496682:C:T	rs6795376	Multi-trait	RSRC1	3	158496682	3:158214471	3:158496682	0.475796	0.0408049	0.00576695	1.48746e-12	Respiratory Traits	Forced vital capacity	Neale B	UKBB	European	2017	C	T	0.01735	0.001973	1.499e-18	+	307638	IVNT	Neale-B_UKBB_EUR_2017
RVEDV	MLF1	16	3:158619442:C:A	3:158496682:C:T	rs6795376	Multi-trait	RSRC1	3	158496682	3:158214471	3:158496682	0.475796	0.0408049	0.00576695	1.48746e-12	Respiratory Traits	Forced vital capacity, best measure	Neale B	UKBB	European	2017	C	T	0.01798	0.002165	1.005e-16	+	255492	IVNT	Neale-B_UKBB_EUR_2017
RVEDV	MLF1	16	3:158619442:C:A	3:158496682:C:T	rs6795376	Multi-trait	RSRC1	3	158496682	3:158214471	3:158496682	0.475796	0.0408049	0.00576695	1.48746e-12	Body Size	Height	Neale B	UKBB	European	2017	C	T	0.0102	0.001727	3.484e-09	+	336474	IVNT	Neale-B_UKBB_EUR_2017
RVEDV	MLF1	16	3:158619442:C:A	3:158496682:C:T	rs6795376	Multi-trait	RSRC1	3	158496682	3:158214471	3:158496682	0.475796	0.0408049	0.00576695	1.48746e-12	Body Size	Sitting height	Neale B	UKBB	European	2017	C	T	0.01132	0.001879	1.705e-09	+	336172	IVNT	Neale-B_UKBB_EUR_2017
RVEDV	MLF1	16	3:158619442:C:A	3:158375232:A:G	rs6798940	Multi-trait	RSRC1	3	158375232	3:158093021	3:158375232	0.499101	0.0417167	0.00576032	4.41844e-13	Respiratory Traits	Forced expiratory volume in 1-second	Neale B	UKBB	European	2017	A	G	0.01184	0.002083	1.302e-08	+	307638	IVNT	Neale-B_UKBB_EUR_2017
RVEDV	MLF1	16	3:158619442:C:A	3:158375232:A:G	rs6798940	Multi-trait	RSRC1	3	158375232	3:158093021	3:158375232	0.499101	0.0417167	0.00576032	4.41844e-13	Respiratory Traits	Forced expiratory volume in 1-second, best measure	Neale B	UKBB	European	2017	A	G	0.01312	0.002288	9.812e-09	+	255492	IVNT	Neale-B_UKBB_EUR_2017
RVEDV	MLF1	16	3:158619442:C:A	3:158375232:A:G	rs6798940	Multi-trait	RSRC1	3	158375232	3:158093021	3:158375232	0.499101	0.0417167	0.00576032	4.41844e-13	Respiratory Traits	Forced vital capacity	Neale B	UKBB	European	2017	A	G	0.01513	0.001975	1.841e-14	+	307638	IVNT	Neale-B_UKBB_EUR_2017
RVEDV	MLF1	16	3:158619442:C:A	3:158375232:A:G	rs6798940	Multi-trait	RSRC1	3	158375232	3:158093021	3:158375232	0.499101	0.0417167	0.00576032	4.41844e-13	Respiratory Traits	Forced vital capacity, best measure	Neale B	UKBB	European	2017	A	G	0.01609	0.002166	1.127e-13	+	255492	IVNT	Neale-B_UKBB_EUR_2017
RVEDV	MLF1	16	3:158619442:C:A	3:158375232:A:G	rs6798940	Multi-trait	RSRC1	3	158375232	3:158093021	3:158375232	0.499101	0.0417167	0.00576032	4.41844e-13	Body Size	Height	Neale B	UKBB	European	2017	A	G	0.01273	0.001729	1.773e-13	+	336474	IVNT	Neale-B_UKBB_EUR_2017
RVEDV	MLF1	16	3:158619442:C:A	3:158375232:A:G	rs6798940	Multi-trait	RSRC1	3	158375232	3:158093021	3:158375232	0.499101	0.0417167	0.00576032	4.41844e-13	Body Size	Sitting height	Neale B	UKBB	European	2017	A	G	0.0128	0.00188	9.946e-12	+	336172	IVNT	Neale-B_UKBB_EUR_2017
RVEDV	MLF1	16	3:158619442:C:A	3:158445839:A:G	rs6800887	Multi-trait	RSRC1	3	158445839	3:158163628	3:158445839	0.497675	0.0414188	0.00579737	9.03793e-13	Body Size	Height	GIANT	25282103	European	2014	A	G	0.017	0.0029	6.2e-09	+	253139	Z-score	GIANT_Height_EUR_2014
RVEDV	MLF1	16	3:158619442:C:A	3:158445839:A:G	rs6800887	Multi-trait	RSRC1	3	158445839	3:158163628	3:158445839	0.497675	0.0414188	0.00579737	9.03793e-13	Respiratory Traits	Forced expiratory volume in 1-second	Neale B	UKBB	European	2017	A	G	0.012	0.00208	7.991e-09	+	307638	IVNT	Neale-B_UKBB_EUR_2017
RVEDV	MLF1	16	3:158619442:C:A	3:158445839:A:G	rs6800887	Multi-trait	RSRC1	3	158445839	3:158163628	3:158445839	0.497675	0.0414188	0.00579737	9.03793e-13	Respiratory Traits	Forced expiratory volume in 1-second, best measure	Neale B	UKBB	European	2017	A	G	0.01309	0.002285	1.005e-08	+	255492	IVNT	Neale-B_UKBB_EUR_2017
RVEDV	MLF1	16	3:158619442:C:A	3:158445839:A:G	rs6800887	Multi-trait	RSRC1	3	158445839	3:158163628	3:158445839	0.497675	0.0414188	0.00579737	9.03793e-13	Respiratory Traits	Forced vital capacity	Neale B	UKBB	European	2017	A	G	0.01526	0.001972	1.044e-14	+	307638	IVNT	Neale-B_UKBB_EUR_2017
RVEDV	MLF1	16	3:158619442:C:A	3:158445839:A:G	rs6800887	Multi-trait	RSRC1	3	158445839	3:158163628	3:158445839	0.497675	0.0414188	0.00579737	9.03793e-13	Respiratory Traits	Forced vital capacity, best measure	Neale B	UKBB	European	2017	A	G	0.01611	0.002164	9.785e-14	+	255492	IVNT	Neale-B_UKBB_EUR_2017
RVEDV	MLF1	16	3:158619442:C:A	3:158445839:A:G	rs6800887	Multi-trait	RSRC1	3	158445839	3:158163628	3:158445839	0.497675	0.0414188	0.00579737	9.03793e-13	Body Size	Height	Neale B	UKBB	European	2017	A	G	0.01253	0.001726	3.967e-13	+	336474	IVNT	Neale-B_UKBB_EUR_2017
RVEDV	MLF1	16	3:158619442:C:A	3:158445839:A:G	rs6800887	Multi-trait	RSRC1	3	158445839	3:158163628	3:158445839	0.497675	0.0414188	0.00579737	9.03793e-13	Body Size	Sitting height	Neale B	UKBB	European	2017	A	G	0.0128	0.001878	9.477e-12	+	336172	IVNT	Neale-B_UKBB_EUR_2017
RVEDV	MLF1	16	3:158619442:C:A	3:158420939:T:C	rs6806702	Multi-trait	RSRC1	3	158420939	3:158138728	3:158420939	0.497742	0.0410204	0.00576745	1.14035e-12	Respiratory Traits	Forced expiratory volume in 1-second	Neale B	UKBB	European	2017	C	T	-0.01182	0.002078	1.294e-08	-	307638	IVNT	Neale-B_UKBB_EUR_2017
RVEDV	MLF1	16	3:158619442:C:A	3:158420939:T:C	rs6806702	Multi-trait	RSRC1	3	158420939	3:158138728	3:158420939	0.497742	0.0410204	0.00576745	1.14035e-12	Respiratory Traits	Forced expiratory volume in 1-second, best measure	Neale B	UKBB	European	2017	C	T	-0.01292	0.002283	1.527e-08	-	255492	IVNT	Neale-B_UKBB_EUR_2017
RVEDV	MLF1	16	3:158619442:C:A	3:158420939:T:C	rs6806702	Multi-trait	RSRC1	3	158420939	3:158138728	3:158420939	0.497742	0.0410204	0.00576745	1.14035e-12	Respiratory Traits	Forced vital capacity	Neale B	UKBB	European	2017	C	T	-0.01506	0.001971	2.131e-14	-	307638	IVNT	Neale-B_UKBB_EUR_2017
RVEDV	MLF1	16	3:158619442:C:A	3:158420939:T:C	rs6806702	Multi-trait	RSRC1	3	158420939	3:158138728	3:158420939	0.497742	0.0410204	0.00576745	1.14035e-12	Respiratory Traits	Forced vital capacity, best measure	Neale B	UKBB	European	2017	C	T	-0.01592	0.002162	1.802e-13	-	255492	IVNT	Neale-B_UKBB_EUR_2017
RVEDV	MLF1	16	3:158619442:C:A	3:158420939:T:C	rs6806702	Multi-trait	RSRC1	3	158420939	3:158138728	3:158420939	0.497742	0.0410204	0.00576745	1.14035e-12	Body Size	Height	Neale B	UKBB	European	2017	C	T	-0.01251	0.001725	4.143e-13	-	336474	IVNT	Neale-B_UKBB_EUR_2017
RVEDV	MLF1	16	3:158619442:C:A	3:158420939:T:C	rs6806702	Multi-trait	RSRC1	3	158420939	3:158138728	3:158420939	0.497742	0.0410204	0.00576745	1.14035e-12	Body Size	Sitting height	Neale B	UKBB	European	2017	C	T	-0.01273	0.001876	1.146e-11	-	336172	IVNT	Neale-B_UKBB_EUR_2017
RVEDV	MLF1	16	3:158619442:C:A	3:158339812:A:G	rs73170315	Multi-trait	RSRC1	3	158339812	3:158057601	3:158339812	0.499807	0.0423463	0.00579899	2.82791e-13	Respiratory Traits	Forced expiratory volume in 1-second, best measure	Neale B	UKBB	European	2017	A	G	0.01245	0.002283	4.984e-08	+	255492	IVNT	Neale-B_UKBB_EUR_2017
RVEDV	MLF1	16	3:158619442:C:A	3:158339812:A:G	rs73170315	Multi-trait	RSRC1	3	158339812	3:158057601	3:158339812	0.499807	0.0423463	0.00579899	2.82791e-13	Respiratory Traits	Forced vital capacity	Neale B	UKBB	European	2017	A	G	0.01449	0.001971	1.928e-13	+	307638	IVNT	Neale-B_UKBB_EUR_2017
RVEDV	MLF1	16	3:158619442:C:A	3:158339812:A:G	rs73170315	Multi-trait	RSRC1	3	158339812	3:158057601	3:158339812	0.499807	0.0423463	0.00579899	2.82791e-13	Respiratory Traits	Forced vital capacity, best measure	Neale B	UKBB	European	2017	A	G	0.0155	0.002162	7.524e-13	+	255492	IVNT	Neale-B_UKBB_EUR_2017
RVEDV	MLF1	16	3:158619442:C:A	3:158339812:A:G	rs73170315	Multi-trait	RSRC1	3	158339812	3:158057601	3:158339812	0.499807	0.0423463	0.00579899	2.82791e-13	Body Size	Height	Neale B	UKBB	European	2017	A	G	0.01243	0.001725	5.756e-13	+	336474	IVNT	Neale-B_UKBB_EUR_2017
RVEDV	MLF1	16	3:158619442:C:A	3:158339812:A:G	rs73170315	Multi-trait	RSRC1	3	158339812	3:158057601	3:158339812	0.499807	0.0423463	0.00579899	2.82791e-13	Body Size	Sitting height	Neale B	UKBB	European	2017	A	G	0.01267	0.001876	1.471e-11	+	336172	IVNT	Neale-B_UKBB_EUR_2017
RVEDV	MLF1	16	3:158619442:C:A	3:158369965:C:T	rs73170348	Multi-trait	RSRC1	3	158369965	3:158087754	3:158369965	0.49945	0.0415915	0.0057607	5.20381e-13	Respiratory Traits	Forced expiratory volume in 1-second	Neale B	UKBB	European	2017	C	T	0.01141	0.002078	4.002e-08	+	307638	IVNT	Neale-B_UKBB_EUR_2017
RVEDV	MLF1	16	3:158619442:C:A	3:158369965:C:T	rs73170348	Multi-trait	RSRC1	3	158369965	3:158087754	3:158369965	0.49945	0.0415915	0.0057607	5.20381e-13	Respiratory Traits	Forced expiratory volume in 1-second, best measure	Neale B	UKBB	European	2017	C	T	0.01265	0.002283	3.003e-08	+	255492	IVNT	Neale-B_UKBB_EUR_2017
RVEDV	MLF1	16	3:158619442:C:A	3:158369965:C:T	rs73170348	Multi-trait	RSRC1	3	158369965	3:158087754	3:158369965	0.49945	0.0415915	0.0057607	5.20381e-13	Respiratory Traits	Forced vital capacity	Neale B	UKBB	European	2017	C	T	0.0147	0.00197	8.667e-14	+	307638	IVNT	Neale-B_UKBB_EUR_2017
RVEDV	MLF1	16	3:158619442:C:A	3:158369965:C:T	rs73170348	Multi-trait	RSRC1	3	158369965	3:158087754	3:158369965	0.49945	0.0415915	0.0057607	5.20381e-13	Respiratory Traits	Forced vital capacity, best measure	Neale B	UKBB	European	2017	C	T	0.01571	0.002161	3.691e-13	+	255492	IVNT	Neale-B_UKBB_EUR_2017
RVEDV	MLF1	16	3:158619442:C:A	3:158369965:C:T	rs73170348	Multi-trait	RSRC1	3	158369965	3:158087754	3:158369965	0.49945	0.0415915	0.0057607	5.20381e-13	Body Size	Height	Neale B	UKBB	European	2017	C	T	0.01253	0.001724	3.714e-13	+	336474	IVNT	Neale-B_UKBB_EUR_2017
RVEDV	MLF1	16	3:158619442:C:A	3:158369965:C:T	rs73170348	Multi-trait	RSRC1	3	158369965	3:158087754	3:158369965	0.49945	0.0415915	0.0057607	5.20381e-13	Body Size	Sitting height	Neale B	UKBB	European	2017	C	T	0.01277	0.001876	1.01e-11	+	336172	IVNT	Neale-B_UKBB_EUR_2017
RVEDV	MLF1	16	3:158619442:C:A	3:158433054:T:C	rs7610691	Multi-trait	RSRC1	3	158433054	3:158150843	3:158433054	0.497777	0.0413483	0.00579731	9.86886e-13	Body Size	Height	GIANT	25282103	European	2014	C	T	-0.017	0.0029	6.7e-09	-	253140	Z-score	GIANT_Height_EUR_2014
RVEDV	MLF1	16	3:158619442:C:A	3:158433054:T:C	rs7610691	Multi-trait	RSRC1	3	158433054	3:158150843	3:158433054	0.497777	0.0413483	0.00579731	9.86886e-13	Respiratory Traits	Forced expiratory volume in 1-second	Neale B	UKBB	European	2017	C	T	-0.0119	0.002078	1.025e-08	-	307638	IVNT	Neale-B_UKBB_EUR_2017
RVEDV	MLF1	16	3:158619442:C:A	3:158433054:T:C	rs7610691	Multi-trait	RSRC1	3	158433054	3:158150843	3:158433054	0.497777	0.0413483	0.00579731	9.86886e-13	Respiratory Traits	Forced expiratory volume in 1-second, best measure	Neale B	UKBB	European	2017	C	T	-0.013	0.002283	1.231e-08	-	255492	IVNT	Neale-B_UKBB_EUR_2017
RVEDV	MLF1	16	3:158619442:C:A	3:158433054:T:C	rs7610691	Multi-trait	RSRC1	3	158433054	3:158150843	3:158433054	0.497777	0.0413483	0.00579731	9.86886e-13	Respiratory Traits	Forced vital capacity	Neale B	UKBB	European	2017	C	T	-0.01513	0.001971	1.597e-14	-	307638	IVNT	Neale-B_UKBB_EUR_2017
RVEDV	MLF1	16	3:158619442:C:A	3:158433054:T:C	rs7610691	Multi-trait	RSRC1	3	158433054	3:158150843	3:158433054	0.497777	0.0413483	0.00579731	9.86886e-13	Respiratory Traits	Forced vital capacity, best measure	Neale B	UKBB	European	2017	C	T	-0.01598	0.002162	1.442e-13	-	255492	IVNT	Neale-B_UKBB_EUR_2017
RVEDV	MLF1	16	3:158619442:C:A	3:158433054:T:C	rs7610691	Multi-trait	RSRC1	3	158433054	3:158150843	3:158433054	0.497777	0.0413483	0.00579731	9.86886e-13	Body Size	Height	Neale B	UKBB	European	2017	C	T	-0.01254	0.001725	3.626e-13	-	336474	IVNT	Neale-B_UKBB_EUR_2017
RVEDV	MLF1	16	3:158619442:C:A	3:158433054:T:C	rs7610691	Multi-trait	RSRC1	3	158433054	3:158150843	3:158433054	0.497777	0.0413483	0.00579731	9.86886e-13	Body Size	Sitting height	Neale B	UKBB	European	2017	C	T	-0.01276	0.001876	1.027e-11	-	336172	IVNT	Neale-B_UKBB_EUR_2017
RVEDV	MLF1	16	3:158619442:C:A	3:158354468:A:G	rs7610713	Multi-trait	RSRC1	3	158354468	3:158072257	3:158354468	0.499545	0.0415735	0.00576583	5.58187e-13	Body Size	Height	GIANT	25282103	European	2014	A	G	0.017	0.0029	3.4e-09	+	253212	Z-score	GIANT_Height_EUR_2014
RVEDV	MLF1	16	3:158619442:C:A	3:158354468:A:G	rs7610713	Multi-trait	RSRC1	3	158354468	3:158072257	3:158354468	0.499545	0.0415735	0.00576583	5.58187e-13	Respiratory Traits	Forced expiratory volume in 1-second	Neale B	UKBB	European	2017	A	G	0.01146	0.002078	3.471e-08	+	307638	IVNT	Neale-B_UKBB_EUR_2017
RVEDV	MLF1	16	3:158619442:C:A	3:158354468:A:G	rs7610713	Multi-trait	RSRC1	3	158354468	3:158072257	3:158354468	0.499545	0.0415735	0.00576583	5.58187e-13	Respiratory Traits	Forced expiratory volume in 1-second, best measure	Neale B	UKBB	European	2017	A	G	0.01269	0.002283	2.675e-08	+	255492	IVNT	Neale-B_UKBB_EUR_2017
RVEDV	MLF1	16	3:158619442:C:A	3:158354468:A:G	rs7610713	Multi-trait	RSRC1	3	158354468	3:158072257	3:158354468	0.499545	0.0415735	0.00576583	5.58187e-13	Respiratory Traits	Forced vital capacity	Neale B	UKBB	European	2017	A	G	0.01474	0.00197	7.428e-14	+	307638	IVNT	Neale-B_UKBB_EUR_2017
RVEDV	MLF1	16	3:158619442:C:A	3:158354468:A:G	rs7610713	Multi-trait	RSRC1	3	158354468	3:158072257	3:158354468	0.499545	0.0415735	0.00576583	5.58187e-13	Respiratory Traits	Forced vital capacity, best measure	Neale B	UKBB	European	2017	A	G	0.01574	0.002161	3.3e-13	+	255492	IVNT	Neale-B_UKBB_EUR_2017
RVEDV	MLF1	16	3:158619442:C:A	3:158354468:A:G	rs7610713	Multi-trait	RSRC1	3	158354468	3:158072257	3:158354468	0.499545	0.0415735	0.00576583	5.58187e-13	Body Size	Height	Neale B	UKBB	European	2017	A	G	0.01254	0.001724	3.614e-13	+	336474	IVNT	Neale-B_UKBB_EUR_2017
RVEDV	MLF1	16	3:158619442:C:A	3:158354468:A:G	rs7610713	Multi-trait	RSRC1	3	158354468	3:158072257	3:158354468	0.499545	0.0415735	0.00576583	5.58187e-13	Body Size	Sitting height	Neale B	UKBB	European	2017	A	G	0.01272	0.001876	1.217e-11	+	336172	IVNT	Neale-B_UKBB_EUR_2017
RVEDV	MLF1	16	3:158619442:C:A	3:158349889:A:G	rs7614259	Multi-trait	RSRC1	3	158349889	3:158067678	3:158349889	0.49984	0.0420011	0.00579666	4.30109e-13	Respiratory Traits	Forced expiratory volume in 1-second	Neale B	UKBB	European	2017	A	G	0.0114	0.002078	4.154e-08	+	307638	IVNT	Neale-B_UKBB_EUR_2017
RVEDV	MLF1	16	3:158619442:C:A	3:158349889:A:G	rs7614259	Multi-trait	RSRC1	3	158349889	3:158067678	3:158349889	0.49984	0.0420011	0.00579666	4.30109e-13	Respiratory Traits	Forced expiratory volume in 1-second, best measure	Neale B	UKBB	European	2017	A	G	0.01264	0.002283	3.098e-08	+	255492	IVNT	Neale-B_UKBB_EUR_2017
RVEDV	MLF1	16	3:158619442:C:A	3:158349889:A:G	rs7614259	Multi-trait	RSRC1	3	158349889	3:158067678	3:158349889	0.49984	0.0420011	0.00579666	4.30109e-13	Respiratory Traits	Forced vital capacity	Neale B	UKBB	European	2017	A	G	0.01467	0.00197	9.674e-14	+	307638	IVNT	Neale-B_UKBB_EUR_2017
RVEDV	MLF1	16	3:158619442:C:A	3:158349889:A:G	rs7614259	Multi-trait	RSRC1	3	158349889	3:158067678	3:158349889	0.49984	0.0420011	0.00579666	4.30109e-13	Respiratory Traits	Forced vital capacity, best measure	Neale B	UKBB	European	2017	A	G	0.0157	0.002161	3.808e-13	+	255492	IVNT	Neale-B_UKBB_EUR_2017
RVEDV	MLF1	16	3:158619442:C:A	3:158349889:A:G	rs7614259	Multi-trait	RSRC1	3	158349889	3:158067678	3:158349889	0.49984	0.0420011	0.00579666	4.30109e-13	Body Size	Height	Neale B	UKBB	European	2017	A	G	0.01254	0.001725	3.614e-13	+	336474	IVNT	Neale-B_UKBB_EUR_2017
RVEDV	MLF1	16	3:158619442:C:A	3:158349889:A:G	rs7614259	Multi-trait	RSRC1	3	158349889	3:158067678	3:158349889	0.49984	0.0420011	0.00579666	4.30109e-13	Body Size	Sitting height	Neale B	UKBB	European	2017	A	G	0.01278	0.001876	9.79e-12	+	336172	IVNT	Neale-B_UKBB_EUR_2017
RVEDV	MLF1	16	3:158619442:C:A	3:158528094:A:G	rs7620927	Multi-trait	RSRC1	3	158528094	3:158245883	3:158528094	0.475689	0.0415046	0.00579582	8.00099e-13	Respiratory Traits	Forced expiratory volume in 1-second	Neale B	UKBB	European	2017	A	G	0.01359	0.002081	6.572e-11	+	307638	IVNT	Neale-B_UKBB_EUR_2017
RVEDV	MLF1	16	3:158619442:C:A	3:158528094:A:G	rs7620927	Multi-trait	RSRC1	3	158528094	3:158245883	3:158528094	0.475689	0.0415046	0.00579582	8.00099e-13	Respiratory Traits	Forced expiratory volume in 1-second, best measure	Neale B	UKBB	European	2017	A	G	0.01414	0.002287	6.373e-10	+	255492	IVNT	Neale-B_UKBB_EUR_2017
RVEDV	MLF1	16	3:158619442:C:A	3:158528094:A:G	rs7620927	Multi-trait	RSRC1	3	158528094	3:158245883	3:158528094	0.475689	0.0415046	0.00579582	8.00099e-13	Respiratory Traits	Forced vital capacity	Neale B	UKBB	European	2017	A	G	0.01729	0.001973	1.911e-18	+	307638	IVNT	Neale-B_UKBB_EUR_2017
RVEDV	MLF1	16	3:158619442:C:A	3:158528094:A:G	rs7620927	Multi-trait	RSRC1	3	158528094	3:158245883	3:158528094	0.475689	0.0415046	0.00579582	8.00099e-13	Respiratory Traits	Forced vital capacity, best measure	Neale B	UKBB	European	2017	A	G	0.01791	0.002165	1.343e-16	+	255492	IVNT	Neale-B_UKBB_EUR_2017
RVEDV	MLF1	16	3:158619442:C:A	3:158528094:A:G	rs7620927	Multi-trait	RSRC1	3	158528094	3:158245883	3:158528094	0.475689	0.0415046	0.00579582	8.00099e-13	Body Size	Height	Neale B	UKBB	European	2017	A	G	0.01015	0.001727	4.161e-09	+	336474	IVNT	Neale-B_UKBB_EUR_2017
RVEDV	MLF1	16	3:158619442:C:A	3:158528094:A:G	rs7620927	Multi-trait	RSRC1	3	158528094	3:158245883	3:158528094	0.475689	0.0415046	0.00579582	8.00099e-13	Body Size	Sitting height	Neale B	UKBB	European	2017	A	G	0.01127	0.001879	1.981e-09	+	336172	IVNT	Neale-B_UKBB_EUR_2017
RVEDV	MLF1	16	3:158619442:C:A	3:158415518:T:G	rs7632059	Multi-trait	RSRC1	3	158415518	3:158133307	3:158415518	0.498882	0.0411088	0.00576062	9.59634e-13	Body Size	Height	GIANT	25282103	European	2014	G	T	-0.017	0.0029	4.7e-09	-	253119	Z-score	GIANT_Height_EUR_2014
[truncated: 131,821 more rows]
