# Supplementary material for: Genome-wide analysis of cardiac ventricular phenotypes reveals novel loci and therapeutic targets for heart failure
Source: Nat Commun. 2026 Feb 27;17:3293. doi: 10.1038/s41467-026-69982-0 (PMC13066029; doi:10.1038/s41467-026-69982-0)
Supplement: Supplementary file 9 — Supplementary Data 7 [file 41467_2026_69982_MOESM9_ESM.xlsx]

## Sheet: Sheet1
Supplementary Data 7. GWAS catalog variant annotation of loci. Statistical associations were tested using two-sided linear regression under an additive genetic model in REGENIE. Genome-wide significance was defined using a Bonferroni-corrected threshold of P<5x10-8
Phenotype	Locus_name	Locus_number	Lead_SNP	CredibleSet_SNP	CredibleSet_SNP_rsid	Method	CHROM	GENPOS	ALLELE0	ALLELE1	BETA	SE	P	R2	GWAS_Catalog_DISEASE/TRAIT	Trait_category_manually_curated	GWAS_Catalog_EFO_TRAIT	GWAS_Catalog_INITIAL SAMPLE SIZE	GWAS_Catalog_REPLICATION SAMPLE SIZE	GWAS_Catalog_GxE	GWAS_Catalog_GxG	GWAS_Catalog_RISK ALLELE	GWAS_Catalog_RISK Frequency	GWAS_Catalog_multiple_snp_haplotype	GWAS_Catalog_BETA	GWAS_Catalog_OR	GWAS_Catalog_SE	GWAS_Catalog_95% CI	GWAS_Catalog_P	GWAS_Catalog_BETA_unit	GWAS_Catalog_BETA_direction	GWAS_Catalog_BETA_description	GWAS_Catalog_PMID
LVEDV	TIAL1	28	10:119614432:A:G	10:119611816:T:C	rs11594596	Multi-trait	10	119611816	T	C	0.0427022	0.00576559	1.29774e-13	0.832641	heart failure	Cardiovascular Diseases	Heart failure (multivariate analysis)	17,917 African ancestry individuals, 4,293 admixed ancestry individuals, 47,934 East Asian ancestry individuals, 343,120 European ancestry individuals			FALSE			FALSE	0.00596406		0.000871714	[0.0043-0.0077]	8e-12	unit	decrease		36376295
LVEDV	BRAP	33	12:111621753:C:T	12:111270654:A:C	rs1265564	Multi-trait	12	111270654	A	C	-0.037809	0.00582584	8.58994e-11	0.487956	alcohol drinking	Miscellaneous_Conditions	Mean arterial pressure x alcohol consumption interaction (2df test)	91,110 European ancestry drinkers and non-drinkers, 21,416 African American or Afro-Caribbean drinkers and non-drinkers, 12,365 Asian ancestry drinkers and non-drinkers, 8,470 Hispanic or Latin American drinkers and non-drinkers	237,996 European ancestry drinkers, 2,280 African American drinkers, 54,080 Asian ancestry drinkers, 6,448 Hispanic drinkers, 43,315 European ancestry non-drinkers, 2,761 African ancestry non-drinkers, 86,943 Asian ancestry non-drinkers, 6,923 Hispanic non-drinkers	TRUE	FALSE	A	0.59	FALSE					2e-08				29912962
LVEDV	BRAP	33	12:111621753:C:T	12:111270654:A:C	rs1265564	Multi-trait	12	111270654	A	C	-0.037809	0.00582584	8.58994e-11	0.487956	alcohol drinking	Miscellaneous_Conditions	Systolic blood pressure x alcohol consumption interaction (2df test)	63,608 European ancestry drinkers, 10,193 African American or Afro-Caribbean heavy drinkers, 2,441 Asian ancestry drinkers, 5,084 Hispanic or Latin American drinkers, 27,494 European ancestry non-drinkers, 11,224 African American or Afro-Caribbean non-drinkers, 9,924 Asian ancestry non-drinkers, 3,387 Hispanic or Latin American non-drinkers	238,002 European ancestry drinkers, 2,280 African American drinkers, 54,081 Asian ancestry drinkers, 6,452 Hispanic drinkers, 43,316 European ancestry non-drinkers, 2,761 African American non-drinkers, 86,945 Asian ancestry non-drinkers, 6,925 Hispanic non-drinkers	TRUE	FALSE	A	0.59	FALSE					2e-13				29912962
LVEDV	BRAP	33	12:111621753:C:T	12:111270654:A:C	rs1265564	Multi-trait	12	111270654	A	C	-0.037809	0.00582584	8.58994e-11	0.487956	diastolic blood pressure	Cardiovascular Diseases	Diastolic blood pressure x depressive symptoms interaction (2df test)	14,597 African American individuals, 43,335 European ancestry individuals, 2,592 Asian ancestry individuals, 7,926 Hispanic individuals	3,070 African American individuals, 42,700 European ancestry individuals, 3,458 East Asian ancestry individuals, 11,818 Hispanic individuals		FALSE			FALSE					3e-11				34734193
LVEDV	BRAP	33	12:111621753:C:T	12:111270654:A:C	rs1265564	Multi-trait	12	111270654	A	C	-0.037809	0.00582584	8.58994e-11	0.487956	hair colour measurement	Miscellaneous_Conditions	Hair color	approximately 452,000 European ancestry individuals		FALSE	FALSE			FALSE					1e-07				30595370
LVEDV	BRAP	33	12:111621753:C:T	12:111270654:A:C	rs1265564	Multi-trait	12	111270654	A	C	-0.037809	0.00582584	8.58994e-11	0.487956	HbA1c measurement	Metabolic Traits	HbA1c or polycystic ovary syndrome (pleiotropy)	upto 20,000 European ancestry individuals with HbA1c, upto 10,074 polycystic ovary syndrome European ancestry cases, upto 103,164 polycystic ovary syndrome European ancestry controls without polycystic ovary syndrome			FALSE	A		FALSE					3e-13				35771237
LVEDV	BRAP	33	12:111621753:C:T	12:111270654:A:C	rs1265564	Multi-trait	12	111270654	A	C	-0.037809	0.00582584	8.58994e-11	0.487956	mean arterial pressure	Blood Pressure	Mean arterial pressure x alcohol consumption interaction (2df test)	91,110 European ancestry drinkers and non-drinkers, 21,416 African American or Afro-Caribbean drinkers and non-drinkers, 12,365 Asian ancestry drinkers and non-drinkers, 8,470 Hispanic or Latin American drinkers and non-drinkers	237,996 European ancestry drinkers, 2,280 African American drinkers, 54,080 Asian ancestry drinkers, 6,448 Hispanic drinkers, 43,315 European ancestry non-drinkers, 2,761 African ancestry non-drinkers, 86,943 Asian ancestry non-drinkers, 6,923 Hispanic non-drinkers	TRUE	FALSE	A	0.59	FALSE					2e-08				29912962
LVEDV	BRAP	33	12:111621753:C:T	12:111270654:A:C	rs1265564	Multi-trait	12	111270654	A	C	-0.037809	0.00582584	8.58994e-11	0.487956	parental longevity	Miscellaneous_Conditions	Parental longevity (combined parental attained age, Martingale residuals)	389,166 British ancestry individuals		FALSE	FALSE	A	0.557672	FALSE	0.0133386		0.0022924	[0.0088-0.0178]	6e-09	unit	decrease		29227965
LVEDV	BRAP	33	12:111621753:C:T	12:111270654:A:C	rs1265564	Multi-trait	12	111270654	A	C	-0.037809	0.00582584	8.58994e-11	0.487956	polycystic ovary syndrome	Miscellaneous_Conditions	HbA1c or polycystic ovary syndrome (pleiotropy)	upto 20,000 European ancestry individuals with HbA1c, upto 10,074 polycystic ovary syndrome European ancestry cases, upto 103,164 polycystic ovary syndrome European ancestry controls without polycystic ovary syndrome			FALSE	A		FALSE					3e-13				35771237
LVEDV	BRAP	33	12:111621753:C:T	12:111270654:A:C	rs1265564	Multi-trait	12	111270654	A	C	-0.037809	0.00582584	8.58994e-11	0.487956	systolic blood pressure	Cardiovascular Diseases	Systolic blood pressure x alcohol consumption interaction (2df test)	63,608 European ancestry drinkers, 10,193 African American or Afro-Caribbean heavy drinkers, 2,441 Asian ancestry drinkers, 5,084 Hispanic or Latin American drinkers, 27,494 European ancestry non-drinkers, 11,224 African American or Afro-Caribbean non-drinkers, 9,924 Asian ancestry non-drinkers, 3,387 Hispanic or Latin American non-drinkers	238,002 European ancestry drinkers, 2,280 African American drinkers, 54,081 Asian ancestry drinkers, 6,452 Hispanic drinkers, 43,316 European ancestry non-drinkers, 2,761 African American non-drinkers, 86,945 Asian ancestry non-drinkers, 6,925 Hispanic non-drinkers	TRUE	FALSE	A	0.59	FALSE					2e-13				29912962
LVEDV	BRAP	33	12:111621753:C:T	12:111270654:A:C	rs1265564	Multi-trait	12	111270654	A	C	-0.037809	0.00582584	8.58994e-11	0.487956	type 1 diabetes mellitus	Metabolic Traits	Type 1 diabetes	16,179 European ancestry individuals		FALSE	FALSE			FALSE		1.45		[1.28-1.67]	1e-16				22293688
LVEDV	BRAP	33	12:111621753:C:T	12:111270654:A:C	rs1265564	Multi-trait	12	111270654	A	C	-0.037809	0.00582584	8.58994e-11	0.487956	unipolar depression	Miscellaneous_Conditions	Diastolic blood pressure x depressive symptoms interaction (2df test)	14,597 African American individuals, 43,335 European ancestry individuals, 2,592 Asian ancestry individuals, 7,926 Hispanic individuals	3,070 African American individuals, 42,700 European ancestry individuals, 3,458 East Asian ancestry individuals, 11,818 Hispanic individuals		FALSE			FALSE					3e-11				34734193
LVEDV	BRAP	33	12:111621753:C:T	12:111406414:G:A	rs3742003	Multi-trait	12	111406414	G	A	0.0444744	0.00710763	3.91749e-10	0.211303	platelet component distribution width	Hematology	Platelet distribution width	408,112 British individuals		FALSE	FALSE	A	0.211145	FALSE	0.0347805		0.00276095	[0.029-0.04]	2e-36	unit	decrease		32888494
LVEDV	BRAP	33	12:111621753:C:T	12:111406414:G:A	rs3742003	Multi-trait	12	111406414	G	A	0.0444744	0.00710763	3.91749e-10	0.211303	platelet count	Hematology	Platelet count	16,201 African American or Afro-Caribbean individuals		FALSE	FALSE	A		FALSE	0.0531		0.0117	[0.03-0.076]	6e-06	unit	decrease		34107879
LVEDV	BRAP	33	12:111621753:C:T	12:111406414:G:A	rs3742003	Multi-trait	12	111406414	G	A	0.0444744	0.00710763	3.91749e-10	0.211303	platelet count	Hematology	Platelet count	27,236 European ancestry individuals		FALSE	FALSE	A		FALSE	0.061		0.0099	[0.042-0.08]	7e-10	unit	decrease		34107879
LVEDV	BRAP	33	12:111621753:C:T	12:111409936:A:G	rs3803170	Multi-trait	12	111409936	A	G	0.0444057	0.00709823	3.95277e-10	0.213064	mean corpuscular hemoglobin	Hematology	Mean corpuscular hemoglobin	172,332 European ancestry individuals		FALSE	FALSE	G	0.2099	FALSE	0.0257729		0.00436827	[0.017-0.034]	4e-09	unit	decrease		27863252
LVEDV	BRAP	33	12:111621753:C:T	12:111409936:A:G	rs3803170	Multi-trait	12	111409936	A	G	0.0444057	0.00709823	3.95277e-10	0.213064	platelet count	Hematology	Platelet count during first trimester of pregnancy	72,816 Chinese ancestry individuals		FALSE	FALSE	A		FALSE	0.1649		0.0119	[0.14-0.19]	6e-44	unit	decrease		38064665
LVEDV	BRAP	33	12:111621753:C:T	12:111409936:A:G	rs3803170	Multi-trait	12	111409936	A	G	0.0444057	0.00709823	3.95277e-10	0.213064	platelet count	Hematology	Platelet count during second trimester of pregnancy	72,816 Chinese ancestry individuals		FALSE	FALSE	A		FALSE	0.1418		0.0118	[0.12-0.16]	4e-33	unit	decrease		38064665
LVEDV	BRAP	33	12:111621753:C:T	12:111409936:A:G	rs3803170	Multi-trait	12	111409936	A	G	0.0444057	0.00709823	3.95277e-10	0.213064	platelet count	Hematology	Platelet count during third trimester of pregnancy	72,816 Chinese ancestry individuals		FALSE	FALSE	A		FALSE	0.1231		0.0119	[0.1-0.146]	3e-25	unit	decrease		38064665
LVEDV	BRAP	33	12:111621753:C:T	12:111411711:G:T	rs7309325	Multi-trait	12	111411711	G	T	0.0445494	0.00710337	3.57399e-10	0.213385	platelet count	Hematology	Platelet count	20,218 Bangladeshi ancestry individuals		FALSE	FALSE	G		FALSE	0.077		0.01	[0.057-0.097]	3e-14	unit	increase		37538507
LVEDV	BRAP	33	12:111621753:C:T	12:111411711:G:T	rs7309325	Multi-trait	12	111411711	G	T	0.0445494	0.00710337	3.57399e-10	0.213385	platelet count	Hematology	Platelet count during postpartum period	34,457 Chinese ancestry individuals		FALSE	FALSE	G		FALSE	0.1198		0.0162	[0.088-0.152]	2e-13	unit	decrease		38064665
LVEDV	BRAP	33	12:111621753:C:T	12:111411711:G:T	rs7309325	Multi-trait	12	111411711	G	T	0.0445494	0.00710337	3.57399e-10	0.213385	platelet-to-lymphocyte ratio	Hematology	Platelet-to-lymphocyte ratio	234,552 European ancestry individuals	100,478 European ancestry individuals	FALSE	FALSE	G		FALSE					3e-45				34469753
LVEDV	BRAP	33	12:111621753:C:T	12:111411711:G:T	rs7309325	Multi-trait	12	111411711	G	T	0.0445494	0.00710337	3.57399e-10	0.213385	reaction time measurement	Cognitive Traits	Reaction time (standard GWA)	282,217 European ancestry individuals		FALSE	FALSE	T		FALSE	2.0193		0.36558	[1.3-2.74]	3e-08	unit	decrease		37106081
LVEDV	BRAP	33	12:111621753:C:T	12:111426880:T:C	rs10849947	Multi-trait	12	111426880	T	C	0.0441214	0.0071016	5.20208e-10	0.212777	cognitive function measurement	Cognitive Traits	Personality traits or cognitive traits (multivariate analysis)	337,125 British ancestry individuals		FALSE	FALSE			FALSE					2e-10				37365406
LVEDV	BRAP	33	12:111621753:C:T	12:111426880:T:C	rs10849947	Multi-trait	12	111426880	T	C	0.0441214	0.0071016	5.20208e-10	0.212777	neuroticism measurement	Cognitive Traits	Personality traits or cognitive traits (multivariate analysis)	337,125 British ancestry individuals		FALSE	FALSE			FALSE					2e-10				37365406
LVEDV	BRAP	33	12:111621753:C:T	12:111440722:T:C	rs7296313	Multi-trait	12	111440722	T	C	0.0442055	0.00719607	8.09785e-10	0.214149	reaction time measurement	Cognitive Traits	Reaction time	111,483 European ancestry individuals		FALSE	FALSE			FALSE	0.0296961				1e-08	unit	decrease		27046643
LVEDV	BRAP	33	12:111621753:C:T	12:111449855:A:G	rs739496	Multi-trait	12	111449855	A	G	0.0446239	0.00718896	5.39099e-10	0.213612	adolescent idiopathic scoliosis	Miscellaneous_Conditions	Adolescent idiopathic scoliosis	196 cases, 303 controls		FALSE	FALSE			FALSE					2e-29				30019117
LVEDV	BRAP	33	12:111621753:C:T	12:111449855:A:G	rs739496	Multi-trait	12	111449855	A	G	0.0446239	0.00718896	5.39099e-10	0.213612	platelet count	Hematology	Platelet count	14,806 Japanese ancestry individuals		FALSE	FALSE	A		FALSE	0.141		0.016	[0.11-0.17]	5e-19	unit	decrease		20139978
LVEDV	BRAP	33	12:111621753:C:T	12:111449855:A:G	rs739496	Multi-trait	12	111449855	A	G	0.0446239	0.00718896	5.39099e-10	0.213612	platelet count	Hematology	Platelet count	148,623 East Asian ancestry individuals		FALSE	FALSE	G		FALSE	0.118553		0.00441467	[0.11-0.13]	8e-159	unit	increase		34594039
LVEDV	BRAP	33	12:111621753:C:T	12:111449855:A:G	rs739496	Multi-trait	12	111449855	A	G	0.0446239	0.00718896	5.39099e-10	0.213612	platelet count	Hematology	Platelet count	8,842 Korean ancestry individuals	7,861 Korean ancestry individuals	FALSE	FALSE	A	0.11	FALSE	8.25		1.58	[5.15-11.35]	7e-12	unit	decrease		25705162
LVEDV	BRAP	33	12:111621753:C:T	12:111449855:A:G	rs739496	Multi-trait	12	111449855	A	G	0.0446239	0.00718896	5.39099e-10	0.213612	primary biliary cirrhosis	Miscellaneous_Conditions	Primary biliary cholangitis	8,021 European ancestry cases, 16,489 European ancestry controls, 2,495 East Asian ancestry cases, 4,283 East Asian ancestry controls		FALSE	FALSE	A		FALSE	0.159464		0.0257912	[0.11-0.21]	6e-10	unit	increase		34033851
LVEDV	BRAP	33	12:111621753:C:T	12:111456268:C:T	rs2073950	Multi-trait	12	111456268	C	T	0.0452453	0.00711485	2.02698e-10	0.210707	alkaline phosphatase measurement	Hematology	Serum alkaline phosphatase levels	390,964 European ancestry individuals	105,030 East Asian ancestry individuals	FALSE	FALSE	C	0.79	FALSE	11.3				1e-29	z-score	increase		33547301
LVEDV	BRAP	33	12:111621753:C:T	12:111489097:T:C	rs1029388	Multi-trait	12	111489097	T	C	0.0439873	0.00703648	4.06994e-10	0.215826	mean corpuscular hemoglobin	Hematology	Mean corpuscular hemoglobin	408,112 British individuals		FALSE	FALSE	C	0.211794	FALSE	0.0280596		0.00269974	[0.023-0.033]	3e-25	unit	decrease		32888494
LVEDV	BRAP	33	12:111621753:C:T	12:111489097:T:C	rs1029388	Multi-trait	12	111489097	T	C	0.0439873	0.00703648	4.06994e-10	0.215826	reaction time measurement	Cognitive Traits	Reaction time	330,069 European ancestry individuals		FALSE	FALSE			FALSE	0.012157		0.0018291	[0.0086-0.0157]	3e-11	unit	decrease		29844566
LVEDV	BRAP	33	12:111621753:C:T	12:111489935:G:A	rs7134740	Multi-trait	12	111489935	G	A	0.0447955	0.00709325	2.69765e-10	0.21105	systemic lupus erythematosus	Autoimmune Diseases	Systemic lupus erythematosus (MTAG)	at least 5,877 East Asian ancestry cases, at least 188,588 East Asian ancestry controls, at least 14,355 European ancestry cases, at least 505,956 European ancestry controls, at least 1,393 admixed American ancestry cases, at least 2,327 admixed American ancestry controls (MTAG boosted by autoimmune diseases samples)		FALSE	FALSE	G		FALSE	0.07		0.012	[0.046-0.094]	7e-09	unit	increase		36750564
LVEDV	BRAP	33	12:111621753:C:T	12:111508631:A:G	rs614591	Multi-trait	12	111508631	A	G	0.0443066	0.00705399	3.36248e-10	0.216369	mean platelet volume	Hematology	Mean platelet volume	460,935 European ancestry individuals		FALSE	FALSE	A	0.789112	FALSE	0.018777		0.002311	[0.014-0.023]	5e-16	SD unit	increase		32888493
LVEDV	BRAP	33	12:111621753:C:T	12:111508631:A:G	rs614591	Multi-trait	12	111508631	A	G	0.0443066	0.00705399	3.36248e-10	0.216369	mean platelet volume	Hematology	Mean platelet volume	484,042 African American or Afro-Caribbean, African ancestry, European ancestry, East Asian ancestry, Hispanic or Latin American and South Asian ancestry individuals		FALSE	FALSE	A	0.77215	FALSE					4e-14				32888493
LVEDV	BRAP	33	12:111621753:C:T	12:111511590:T:C	rs678436	Multi-trait	12	111511590	T	C	0.0433171	0.00668749	9.33598e-11	0.257408	smoking cessation	Smoking	Smoking cessation	1,147,272 European ancestry individuals		FALSE	FALSE	C		FALSE	0.00901		0.00154	[0.006-0.012]	5e-09	unit	increase		36477530
LVESV	ATXN2	33	12:111472415:A:G	12:111395984:G:A	rs10774624	Multi-trait	12	111395984	G	A	0.041691	0.00589978	1.58853e-12	0.892994	C-X-C motif chemokine 10 measurement	Miscellaneous_Conditions	Interferon gamma-induced protein 10 levels	3,685 Finnish ancestry individuals		FALSE	FALSE	G		FALSE	0.1069		0.0239	[0.06-0.154]	7e-06	SD units	increase		27989323
LVESV	ATXN2	33	12:111472415:A:G	12:111395984:G:A	rs10774624	Multi-trait	12	111395984	G	A	0.041691	0.00589978	1.58853e-12	0.892994	disease	Miscellaneous_Conditions	Number of non-cancer illnesses (standard GWA)	283,743 European ancestry individuals		FALSE	FALSE	G		FALSE	0.034248		0.0050494	[0.024-0.044]	1e-11	unit	increase		37106081
LVESV	ATXN2	33	12:111472415:A:G	12:111395984:G:A	rs10774624	Multi-trait	12	111395984	G	A	0.041691	0.00589978	1.58853e-12	0.892994	eosinophil count	Hematology	Eosinophil counts	approximately 440,000 European ancestry individuals		FALSE	FALSE			FALSE					1e-300				30595370
LVESV	ATXN2	33	12:111472415:A:G	12:111395984:G:A	rs10774624	Multi-trait	12	111395984	G	A	0.041691	0.00589978	1.58853e-12	0.892994	HbA1c measurement	Metabolic Traits	Glycated hemoglobin levels	146,806 European ancestry individuals		FALSE	FALSE	A	0.5231	FALSE	0.0093		0.0013	[0.0068-0.0118]	4e-14	unit	increase		34059833
LVESV	ATXN2	33	12:111472415:A:G	12:111395984:G:A	rs10774624	Multi-trait	12	111395984	G	A	0.041691	0.00589978	1.58853e-12	0.892994	heart failure	Cardiovascular Diseases	Heart failure	1,170 Admixed American ancestry cases, 13,217 Admixed American ancestry controls, 710 South Asian ancestry cases, 30,071 South Asian ancestry controls, 1,367 African ancestry cases, 29,835 African ancestry controls, 12,665 East Asian ancestry cases, 245,263 East Asian ancestry controls, 52,496 European ancestry cases, 967,945 European ancestry controls	375 African ancestry cases, 8,108 African ancestry controls, 744 European ancestry cases, 21,484 European ancestry controls	FALSE	FALSE	A		FALSE	0.043648		0.0074662	[0.029-0.058]	5e-09	unit	decrease		36777996
LVESV	ATXN2	33	12:111472415:A:G	12:111395984:G:A	rs10774624	Multi-trait	12	111395984	G	A	0.041691	0.00589978	1.58853e-12	0.892994	heart failure	Cardiovascular Diseases	Heart failure	5,791 African ancestry cases, 20,883 African ancestry controls, 1,170 admixed ancestry cases, 13,217 admixed ancestry controls, 12,665 East Asian ancestry cases, 245,263 East Asian ancestry controls, 95,524 European ancestry cases, 1,270,968 European ancestry controls	48,886 European ancestry cases, 279,185 European ancestry controls		FALSE	G		FALSE	0.0344588		0.00450879	[0.026-0.043]	2e-14	unit	increase		36376295
LVESV	ATXN2	33	12:111472415:A:G	12:111395984:G:A	rs10774624	Multi-trait	12	111395984	G	A	0.041691	0.00589978	1.58853e-12	0.892994	high density lipoprotein cholesterol measurement	Metabolic Traits	Total cholesterol in HDL2	4,435 East Asian ancestry individuals, 11,340 South Asian ancestry individuals, 120,241 European ancestry individuals		FALSE	FALSE	A		FALSE	0.0316		0.0042	[0.023-0.04]	6e-14	unit	increase		38448586
LVESV	ATXN2	33	12:111472415:A:G	12:111395984:G:A	rs10774624	Multi-trait	12	111395984	G	A	0.041691	0.00589978	1.58853e-12	0.892994	high density lipoprotein cholesterol measurement	Metabolic Traits	Total cholesterol levels in HDL	4,435 East Asian ancestry individuals, 11,340 South Asian ancestry individuals, 120,241 European ancestry individuals		FALSE	FALSE	A		FALSE	0.0334		0.0042	[0.025-0.042]	2e-15	unit	increase		38448586
LVESV	ATXN2	33	12:111472415:A:G	12:111395984:G:A	rs10774624	Multi-trait	12	111395984	G	A	0.041691	0.00589978	1.58853e-12	0.892994	intraocular pressure measurement	Miscellaneous_Conditions	Intraocular pressure	139,555 European ancestry individuals		FALSE	FALSE	G	0.485	FALSE	0.082		0.013	[0.057-0.107]	3e-10	unit	decrease		29785010
LVESV	ATXN2	33	12:111472415:A:G	12:111395984:G:A	rs10774624	Multi-trait	12	111395984	G	A	0.041691	0.00589978	1.58853e-12	0.892994	kynurenine measurement	Miscellaneous_Conditions	Kynurenine levels	14,296 European ancestry individuals	5,698 European ancestry individuals		FALSE	A		FALSE	0.110889		0.0101787	[0.091-0.131]	1e-27	unit	decrease		36357675
LVESV	ATXN2	33	12:111472415:A:G	12:111395984:G:A	rs10774624	Multi-trait	12	111395984	G	A	0.041691	0.00589978	1.58853e-12	0.892994	monokine induced by gamma interferon measurement	Miscellaneous_Conditions	Monokine induced by gamma interferon levels	3,685 Finnish ancestry individuals		FALSE	FALSE	G		FALSE	0.1056		0.0238	[0.059-0.152]	9e-06	SD units	increase		27989323
LVESV	ATXN2	33	12:111472415:A:G	12:111395984:G:A	rs10774624	Multi-trait	12	111395984	G	A	0.041691	0.00589978	1.58853e-12	0.892994	nicotinamide measurement	Miscellaneous_Conditions	Nicotinamide levels	14,296 European ancestry individuals	5,698 European ancestry individuals		FALSE	A		FALSE	0.0570896		0.0102132	[0.037-0.077]	2e-08	unit	decrease		36357675
LVESV	ATXN2	33	12:111472415:A:G	12:111395984:G:A	rs10774624	Multi-trait	12	111395984	G	A	0.041691	0.00589978	1.58853e-12	0.892994	orotidine measurement	Miscellaneous_Conditions	Orotidine levels	14,296 European ancestry individuals	5,698 European ancestry individuals		FALSE	A		FALSE	0.0670967		0.0102587	[0.047-0.087]	6e-11	unit	decrease		36357675
LVESV	ATXN2	33	12:111472415:A:G	12:111395984:G:A	rs10774624	Multi-trait	12	111395984	G	A	0.041691	0.00589978	1.58853e-12	0.892994	parental genotype effect measurement	Miscellaneous_Conditions	Preeclampsia (maternal genotype effect)	2,296 Central Asian ancestry cases, 2,059 Central Asian ancestry controls, 7,219 European ancestry cases, 155,660 European ancestry controls	592 Kazakh ancestry cases, 361 Kazakh ancestry controls, 2,043 European ancestry cases, 6,018 European ancestry controls	FALSE	FALSE	G		FALSE		1.11		[1.07-1.15]	2e-08				33239696
LVESV	ATXN2	33	12:111472415:A:G	12:111395984:G:A	rs10774624	Multi-trait	12	111395984	G	A	0.041691	0.00589978	1.58853e-12	0.892994	peripheral arterial disease	Cardiovascular Diseases	Peripheral artery disease in non diabetes	6,732 Finnish ancestry cases, 416,855 Finnish ancestry controls, 6,732 non-Scandinavian ancestry cases, 416,855 non-Scandinavian ancestry controls, 6,732 British ancestry cases, 416,855 British ancestry controls		FALSE	FALSE	G		FALSE		1.14		[1.1-1.19]	2e-09				34601942
LVESV	ATXN2	33	12:111472415:A:G	12:111395984:G:A	rs10774624	Multi-trait	12	111395984	G	A	0.041691	0.00589978	1.58853e-12	0.892994	phospholipids in small LDL measurement	Lipids	Phospholipids in small LDL (UKB data field 23546)	88,329 European ancestry individuals			FALSE	G		FALSE	0.0310724		0.0047896	[0.022-0.04]	9e-11	unit	decrease		36764567
LVESV	ATXN2	33	12:111472415:A:G	12:111395984:G:A	rs10774624	Multi-trait	12	111395984	G	A	0.041691	0.00589978	1.58853e-12	0.892994	preeclampsia	Miscellaneous_Conditions	Preeclampsia (maternal genotype effect)	16,743 European ancestry cases, 280,081 European ancestry controls, 16,743 Central Asian ancestry cases, 280,081 Central Asian ancestry controls		FALSE	FALSE	A		FALSE		0.92		[0.89-0.94]	3e-10				37285119
LVESV	ATXN2	33	12:111472415:A:G	12:111395984:G:A	rs10774624	Multi-trait	12	111395984	G	A	0.041691	0.00589978	1.58853e-12	0.892994	preeclampsia	Miscellaneous_Conditions	Preeclampsia (maternal genotype effect)	2,296 Central Asian ancestry cases, 2,059 Central Asian ancestry controls, 7,219 European ancestry cases, 155,660 European ancestry controls	592 Kazakh ancestry cases, 361 Kazakh ancestry controls, 2,043 European ancestry cases, 6,018 European ancestry controls	FALSE	FALSE	G		FALSE		1.11		[1.07-1.15]	2e-08				33239696
LVESV	ATXN2	33	12:111472415:A:G	12:111395984:G:A	rs10774624	Multi-trait	12	111395984	G	A	0.041691	0.00589978	1.58853e-12	0.892994	preeclampsia	Miscellaneous_Conditions	Preeclampsia or eclampsia	3,223 Asian ancestry cases, 96,119 Asian ancestry controls, 20 African ancestry cases, 1,406 African ancestry controls, 14 Hispanic or Latin American cases, 2,457 Hispanic or Latin American controls, 1,389 European ancestry cases, 351,259 European ancestry controls	410 African ancestry cases, 7,385 African ancestry controls, 48 Hispanic or Latin American cases, 615 Hispanic or Latin American controls, 2,456 European ancestry cases, 243,876 European ancestry controls	FALSE	FALSE	G		FALSE		1.09			1e-11				37248299
LVESV	ATXN2	33	12:111472415:A:G	12:111395984:G:A	rs10774624	Multi-trait	12	111395984	G	A	0.041691	0.00589978	1.58853e-12	0.892994	protein measurement	Hematology	C-X-C motif chemokine 16 levels	21,758 European ancestry individuals	9,173 individuals	FALSE	FALSE	A		FALSE	0.0718				6e-19	unit	increase		33067605
LVESV	ATXN2	33	12:111472415:A:G	12:111395984:G:A	rs10774624	Multi-trait	12	111395984	G	A	0.041691	0.00589978	1.58853e-12	0.892994	protein measurement	Hematology	Interleukin-27 levels	21,758 European ancestry individuals	9,173 individuals	FALSE	FALSE	A		FALSE	0.0739				8e-19	unit	decrease		33067605
LVESV	ATXN2	33	12:111472415:A:G	12:111395984:G:A	rs10774624	Multi-trait	12	111395984	G	A	0.041691	0.00589978	1.58853e-12	0.892994	rheumatoid arthritis	Autoimmune Diseases	Rheumatoid arthritis	916 African American cases, 1,392 African American controls,	4,873 East Asian ancestry cases, 17,641 East Asian ancestry controls, 19,234 European ancestry cases, 61,654 European ancestry controls	FALSE	FALSE	A	0.51	FALSE	0.08647		0.01673	[0.054-0.119]	2e-07	unit	decrease		30423114
LVESV	ATXN2	33	12:111472415:A:G	12:111395984:G:A	rs10774624	Multi-trait	12	111395984	G	A	0.041691	0.00589978	1.58853e-12	0.892994	rheumatoid arthritis	Autoimmune Diseases	Rheumatoid arthritis	916 African American cases, 1,392 African American controls,	4,873 East Asian ancestry cases, 17,641 East Asian ancestry controls, 19,234 European ancestry cases, 61,654 European ancestry controls	FALSE	FALSE	A		FALSE	0.17559		0.125013	[-0.06944-0.42062]	8e-08	unit	decrease		30423114
LVESV	ATXN2	33	12:111472415:A:G	12:111395984:G:A	rs10774624	Multi-trait	12	111395984	G	A	0.041691	0.00589978	1.58853e-12	0.892994	rheumatoid arthritis	Autoimmune Diseases	Rheumatoid arthritis	up to 14,361 European ancestry cases, up to 42,923 European ancestry controls, up to 4,873 East Asian ancestry cases, up to 17,642 East Asian ancestry controls	up to 3,775 European ancestry cases, up to 5,801 European ancestry controls, up to 6,871 East Asian ancestry cases, up to 6,392 East Asian ancestry controls	FALSE	FALSE	G		FALSE		1.09		[1.06-1.13]	7e-09				24390342
LVESV	ATXN2	33	12:111472415:A:G	12:111395984:G:A	rs10774624	Multi-trait	12	111395984	G	A	0.041691	0.00589978	1.58853e-12	0.892994	systolic blood pressure	Cardiovascular Diseases	Systolic blood pressure	365,998 European ancestry individuals, 63,490 African ancestry individuals, 22,802 Hispanic individuals, 4,792 Asian ancestry individuals, 2,695 Native American ancestry individuals	299,024 European ancestry individuals, 17,277 individuals	FALSE	FALSE	G	0.6576	FALSE	0.481		0.0537	[0.38-0.59]	3e-19	mmHg	decrease		30578418
LVESV	ATXN2	33	12:111472415:A:G	12:111395984:G:A	rs10774624	Multi-trait	12	111395984	G	A	0.041691	0.00589978	1.58853e-12	0.892994	total cholesterol measurement	Metabolic Traits	Total cholesterol in HDL2	4,435 East Asian ancestry individuals, 11,340 South Asian ancestry individuals, 120,241 European ancestry individuals		FALSE	FALSE	A		FALSE	0.0316		0.0042	[0.023-0.04]	6e-14	unit	increase		38448586
LVESV	ATXN2	33	12:111472415:A:G	12:111395984:G:A	rs10774624	Multi-trait	12	111395984	G	A	0.041691	0.00589978	1.58853e-12	0.892994	total cholesterol measurement	Metabolic Traits	Total cholesterol levels in HDL	4,435 East Asian ancestry individuals, 11,340 South Asian ancestry individuals, 120,241 European ancestry individuals		FALSE	FALSE	A		FALSE	0.0334		0.0042	[0.025-0.042]	2e-15	unit	increase		38448586
LVESV	ATXN2	33	12:111472415:A:G	12:111395984:G:A	rs10774624	Multi-trait	12	111395984	G	A	0.041691	0.00589978	1.58853e-12	0.892994	vitiligo	Miscellaneous_Conditions	Vitiligo	2,853 European ancestry cases and 37,405 European ancestry controls	1,827 European ancestry cases and 2,181 European ancestry controls	FALSE	FALSE	G	0.5048	FALSE		1.26936		[1.2-1.33]	6e-23				27723757
LVESV	ATXN2	33	12:111472415:A:G	12:111395984:G:A	rs10774624	Multi-trait	12	111395984	G	A	0.041691	0.00589978	1.58853e-12	0.892994	X-12127 measurement	Miscellaneous_Conditions	X-12127 levels	14,296 European ancestry individuals	5,698 European ancestry individuals		FALSE	A		FALSE	0.0497444		0.0105081	[0.029-0.07]	2e-06	unit	decrease		36357675
LVESV	ATXN2	33	12:111472415:A:G	12:111446804:T:C	rs3184504	Multi-trait	12	111446804	T	C	0.0439258	0.00584247	5.54655e-14	0.948722	acetate measurement	Hematology	Acetate levels	115,050 European ancestry individuals		FALSE	FALSE	T		FALSE	0.028061		0.0041602	[0.02-0.036]	2e-11	unit	decrease		35213538
LVESV	ATXN2	33	12:111472415:A:G	12:111446804:T:C	rs3184504	Multi-trait	12	111446804	T	C	0.0439258	0.00584247	5.54655e-14	0.948722	ACPA-positive rheumatoid arthritis	Autoimmune Diseases	Rheumatoid arthritis (rheumatoid factor and/or anti-cyclic citrullinated peptide seropositive)	14,551 European ancestry cases, 846,260 European ancestry controls, 3,468 cases, 145,344 controls			FALSE	T		FALSE		1.1			8e-16				35470158
LVESV	ATXN2	33	12:111472415:A:G	12:111446804:T:C	rs3184504	Multi-trait	12	111446804	T	C	0.0439258	0.00584247	5.54655e-14	0.948722	ankylosing spondylitis	Autoimmune Diseases	Chronic inflammatory diseases (ankylosing spondylitis, Crohn's disease, psoriasis, primary sclerosing cholangitis, ulcerative colitis) (pleiotropy)	8,726 European ancestry ankylosing spondylitis cases, 19,085 European ancestry Crohn‚Äôs disease cases, 6,530 European ancestry psoriasis cases, 3,408 European ancestry primary sclerosing cholangitis cases, 14,513 European ancestry ulcerative colitis cases, 34,213 European ancestry controls		FALSE	FALSE			FALSE					4e-10				26974007
LVESV	ATXN2	33	12:111472415:A:G	12:111446804:T:C	rs3184504	Multi-trait	12	111446804	T	C	0.0439258	0.00584247	5.54655e-14	0.948722	anti-citrullinated protein antibody seropositivity	Autoimmune Diseases	Rheumatoid arthritis (rheumatoid factor and/or anti-cyclic citrullinated peptide seropositive)	17,221 European ancestry cases, 74,823 European ancestry controls			FALSE	C		FALSE		0.923486		[0.897786058402718-0.949920940266569]	4e-08				36333501
LVESV	ATXN2	33	12:111472415:A:G	12:111446804:T:C	rs3184504	Multi-trait	12	111446804	T	C	0.0439258	0.00584247	5.54655e-14	0.948722	anti-citrullinated protein antibody seropositivity	Autoimmune Diseases	Rheumatoid arthritis (rheumatoid factor and/or anti-cyclic citrullinated peptide seropositive)	17,221 European ancestry cases, 74,823 European ancestry controls, 8,340 East Asian ancestry cases, 162,608 East Asian ancestry controls, 841 African ancestry cases, 1,108 African ancestry controls, 689 South Asian ancestry cases, 1,258 South Asian ancestry controls, 357 Arab ancestry cases, 352 Arab ancestry controls			FALSE	C		FALSE		0.921364		[0.895899099083128-0.947552897563286]	1e-08				36333501
LVESV	ATXN2	33	12:111472415:A:G	12:111446804:T:C	rs3184504	Multi-trait	12	111446804	T	C	0.0439258	0.00584247	5.54655e-14	0.948722	apolipoprotein a 1 measurement	Hematology	Apolipoprotein A1 levels	393,193 European ancestry individuals		FALSE	FALSE	T	0.482682	FALSE	0.0166019		0.00196262	[0.013-0.02]	3e-17	unit	decrease		32203549
LVESV	ATXN2	33	12:111472415:A:G	12:111446804:T:C	rs3184504	Multi-trait	12	111446804	T	C	0.0439258	0.00584247	5.54655e-14	0.948722	appendicular lean mass	Body Composition	Appendicular lean mass	205,513 European ancestry men		FALSE	FALSE	T	0.483	FALSE	0.02		0.003	[0.014-0.026]	2e-11	unit	decrease		33097823
LVESV	ATXN2	33	12:111472415:A:G	12:111446804:T:C	rs3184504	Multi-trait	12	111446804	T	C	0.0439258	0.00584247	5.54655e-14	0.948722	appendicular lean mass	Body Composition	Appendicular lean mass	244,730 European ancestry women		FALSE	FALSE	T	0.483	FALSE	0.02		0.003	[0.014-0.026]	1e-12	unit	decrease		33097823
LVESV	ATXN2	33	12:111472415:A:G	12:111446804:T:C	rs3184504	Multi-trait	12	111446804	T	C	0.0439258	0.00584247	5.54655e-14	0.948722	appendicular lean mass	Body Composition	Appendicular lean mass	450,243 European ancestry individuals		FALSE	FALSE	T	0.483	FALSE	0.0183		0.0019	[0.015-0.022]	3e-22	unit	decrease		33097823
LVESV	ATXN2	33	12:111472415:A:G	12:111446804:T:C	rs3184504	Multi-trait	12	111446804	T	C	0.0439258	0.00584247	5.54655e-14	0.948722	aspartate aminotransferase measurement	Hematology	Aspartate aminotransferase levels	386,570 British ancestry individuals, 10,617 Asian or Asian British individuals, 7,426 Black or Black British individuals, 2,321 Chinese ancestry individuals		FALSE	FALSE			FALSE	0.0024		0.0003	[0.0018-0.003]	1e-18	unit	increase		34315874
LVESV	ATXN2	33	12:111472415:A:G	12:111446804:T:C	rs3184504	Multi-trait	12	111446804	T	C	0.0439258	0.00584247	5.54655e-14	0.948722	autoantibody measurement	Autoimmune Diseases	Type 1 diabetes autoantibodies in high risk HLA genotype individuals (time to event)	5,806 European ancestry children		FALSE	FALSE	A	0.462	FALSE		1.35			4e-07				29310926
LVESV	ATXN2	33	12:111472415:A:G	12:111446804:T:C	rs3184504	Multi-trait	12	111446804	T	C	0.0439258	0.00584247	5.54655e-14	0.948722	Autoimmune Hepatitis	Autoimmune Diseases	Autoimmune hepatitis type-1	649 European ancestry cases, 13,436 European ancestry controls	451 European ancestry cases, 4,103 European ancestry controls	FALSE	FALSE			FALSE		1.4		[1.20-1.60]	8e-08				24768677
LVESV	ATXN2	33	12:111472415:A:G	12:111446804:T:C	rs3184504	Multi-trait	12	111446804	T	C	0.0439258	0.00584247	5.54655e-14	0.948722	autoimmune thyroid disease	Autoimmune Diseases	Autoimmune thyroid disease	30,234 European ancestry cases, 724,172 European ancestry controls		FALSE	FALSE	T	0.464	FALSE		1.23			9e-116				32581359
LVESV	ATXN2	33	12:111472415:A:G	12:111446804:T:C	rs3184504	Multi-trait	12	111446804	T	C	0.0439258	0.00584247	5.54655e-14	0.948722	basophil count	Hematology	Basophil count	234,678 European ancestry individuals	100,513 European ancestry individuals	FALSE	FALSE	T		FALSE					4e-82				34469753
LVESV	ATXN2	33	12:111472415:A:G	12:111446804:T:C	rs3184504	Multi-trait	12	111446804	T	C	0.0439258	0.00584247	5.54655e-14	0.948722	basophil count	Hematology	Basophil count	408,112 British individuals		FALSE	FALSE	C	0.518706	FALSE	0.0282421		0.00222112	[0.024-0.033]	5e-37	unit	decrease		32888494
LVESV	ATXN2	33	12:111472415:A:G	12:111446804:T:C	rs3184504	Multi-trait	12	111446804	T	C	0.0439258	0.00584247	5.54655e-14	0.948722	basophil count	Hematology	Basophil count	474,001 European ancestry individuals		FALSE	FALSE	C	0.518576	FALSE	0.02822		0.002051	[0.024-0.032]	5e-43	SD unit	decrease		32888493
LVESV	ATXN2	33	12:111472415:A:G	12:111446804:T:C	rs3184504	Multi-trait	12	111446804	T	C	0.0439258	0.00584247	5.54655e-14	0.948722	basophil count	Hematology	Basophil count	577,663 African American or Afro-Caribbean, African ancestry, European ancestry, East Asian ancestry, Hispanic or Latin American and South Asian ancestry individuals		FALSE	FALSE	C	0.599902	FALSE					2e-39				32888493
LVESV	ATXN2	33	12:111472415:A:G	12:111446804:T:C	rs3184504	Multi-trait	12	111446804	T	C	0.0439258	0.00584247	5.54655e-14	0.948722	basophil count	Hematology	Sum basophil neutrophil counts	170,143 European ancestry individuals		FALSE	FALSE	C	0.5177	FALSE	0.0259686		0.00357738	[0.019-0.033]	4e-13	unit	decrease		27863252
LVESV	ATXN2	33	12:111472415:A:G	12:111446804:T:C	rs3184504	Multi-trait	12	111446804	T	C	0.0439258	0.00584247	5.54655e-14	0.948722	beta-2 microglobulin measurement	Hematology	Beta-2 microglubulin plasma levels	6,728 European ancestry individuals		FALSE	FALSE	C		FALSE	0.02		0.004	[0.012-0.028]	3e-08	unit	decrease		23417110
LVESV	ATXN2	33	12:111472415:A:G	12:111446804:T:C	rs3184504	Multi-trait	12	111446804	T	C	0.0439258	0.00584247	5.54655e-14	0.948722	birth weight	Miscellaneous_Conditions	Birth weight	298,142 European ancestry individuals, 6,635 African American individuals, 1,449 Filipino individuals, 420 Turkish individuals, 365 Moroccan individuals, 395 Surinamese individuals, 1,052 Afro-Caribbean individuals, 612 Hispanic individuals, 1,180 Thai individuals, 840 Chinese ancestry individuals, 10,133 individuals		FALSE	FALSE	C	0.520699	FALSE	0.022966		0.002554	[0.018-0.028]	3e-19	unit	increase		31043758
LVESV	ATXN2	33	12:111472415:A:G	12:111446804:T:C	rs3184504	Multi-trait	12	111446804	T	C	0.0439258	0.00584247	5.54655e-14	0.948722	birth weight	Miscellaneous_Conditions	Offspring birth weight	210,267 European ancestry individuals, 19,802 individuals		FALSE	FALSE	C	0.517856	FALSE	0.036552		0.003024	[0.031-0.042]	1e-33	unit	increase		31043758
LVESV	ATXN2	33	12:111472415:A:G	12:111446804:T:C	rs3184504	Multi-trait	12	111446804	T	C	0.0439258	0.00584247	5.54655e-14	0.948722	blood protein measurement	Hematology	Blood protein levels	1,340 European ancestry individuals		FALSE	FALSE			FALSE	0.101				8e-07	unit	increase		27532455
LVESV	ATXN2	33	12:111472415:A:G	12:111446804:T:C	rs3184504	Multi-trait	12	111446804	T	C	0.0439258	0.00584247	5.54655e-14	0.948722	blood protein measurement	Hematology	CD4 on naive CD4+ T cell	2,910 Sardinian (founder/genetic isolate) ancestry individuals		FALSE	FALSE	C		FALSE	0.1576		0.02879	[0.1-0.21]	5e-08	unit	decrease		32929287
LVESV	ATXN2	33	12:111472415:A:G	12:111446804:T:C	rs3184504	Multi-trait	12	111446804	T	C	0.0439258	0.00584247	5.54655e-14	0.948722	BMI-adjusted hip circumference	Body Composition	Hip circumference adjusted for BMI	219,872 British ancestry women		FALSE	FALSE	T		FALSE	0.0215759		0.00281096	[0.016-0.027]	2e-14	unit	decrease		34021172
LVESV	ATXN2	33	12:111472415:A:G	12:111446804:T:C	rs3184504	Multi-trait	12	111446804	T	C	0.0439258	0.00584247	5.54655e-14	0.948722	body height	Body Size	Height	approximately 458,000 European ancestry individuals		FALSE	FALSE			FALSE					1e-09				30595370
LVESV	ATXN2	33	12:111472415:A:G	12:111446804:T:C	rs3184504	Multi-trait	12	111446804	T	C	0.0439258	0.00584247	5.54655e-14	0.948722	body mass index	Metabolic Traits	Body mass index	315,347 European ancestry individuals, 8,322 Hispanic/Latino individuals, 7,290 East Asian ancestry individuals, 3,069 African American individuals, 459 South Asian ancestry individuals	431,743 European ancestry individuals, 9,275 South Asian ancestry individuals, 8,261 African British individuals, 1,822 East Asian ancestry individuals, 7,620 individuals	FALSE	FALSE	T		FALSE	0.015				6e-09	unit	decrease		30108127
LVESV	ATXN2	33	12:111472415:A:G	12:111446804:T:C	rs3184504	Multi-trait	12	111446804	T	C	0.0439258	0.00584247	5.54655e-14	0.948722	body mass index	Metabolic Traits	Body mass index	up to 449,889 European ancestry individuals, up to 29,398 South Asian ancestry individuals, up to 27,610 African American individuals, up to 8,839 East Asian individuals, up to 10,772 Hispanic ancestry individuals	up to 196,766 European ancestry individuals	FALSE	FALSE	C	0.5548	FALSE	0.0129		0.0019	[0.0092-0.0166]	7e-12	unit	increase		29273807
LVESV	ATXN2	33	12:111472415:A:G	12:111446804:T:C	rs3184504	Multi-trait	12	111446804	T	C	0.0439258	0.00584247	5.54655e-14	0.948722	brain measurement	Miscellaneous_Conditions	Whole brain restricted directional diffusion (multivariate analysis)	23,543 European ancestry individuals	11,555 European ancestry individuals, 3,030 non-European ancestry individuals		FALSE			FALSE					1e-25				35505052
LVESV	ATXN2	33	12:111472415:A:G	12:111446804:T:C	rs3184504	Multi-trait	12	111446804	T	C	0.0439258	0.00584247	5.54655e-14	0.948722	breast carcinoma	Cancer Traits	Cancer	5,020 European ancestry lung cancer cases, 3,718 European ancestry lung adenocarcinoma cases, 3,422 European ancestry lung squamous cell carcinoma cases, 15,414 European ancestry colorectal cancer cases, 10,809 European ancestry breast cancer cases, 4,939 European ancestry estrogen receptor negative breast cancer cases, 1,098 European ancestry ovarian cancer cases, 2,556 European ancestry serous …		FALSE	FALSE	C		FALSE		1.1			2e-06				27197191
LVESV	ATXN2	33	12:111472415:A:G	12:111446804:T:C	rs3184504	Multi-trait	12	111446804	T	C	0.0439258	0.00584247	5.54655e-14	0.948722	breast carcinoma	Cancer Traits	Cancer (pleiotropy)	5,020 European ancestry lung cancer cases, 3,718 European ancestry lung adenocarcinoma cases, 3,422 European ancestry lung squamous cell carcinoma cases, 15,414 European ancestry colorectal cancer cases, 10,809 European ancestry breast cancer cases, 4,939 European ancestry estrogen receptor negative breast cancer cases, 1,098 European ancestry ovarian cancer cases, 2,556 European ancestry serous …		FALSE	FALSE	C		FALSE					1e-06				27197191
LVESV	ATXN2	33	12:111472415:A:G	12:111446804:T:C	rs3184504	Multi-trait	12	111446804	T	C	0.0439258	0.00584247	5.54655e-14	0.948722	C-C motif chemokine 3 measurement	Miscellaneous_Conditions	C-C motif chemokine 3 levels	21,758 European ancestry individuals	9,173 individuals	FALSE	FALSE	T		FALSE	0.0713				6e-16	unit	increase		33067605
LVESV	ATXN2	33	12:111472415:A:G	12:111446804:T:C	rs3184504	Multi-trait	12	111446804	T	C	0.0439258	0.00584247	5.54655e-14	0.948722	C-X-C motif chemokine 10 measurement	Miscellaneous_Conditions	C-X-C motif chemokine 10 levels	14,744 European ancestry individuals	1,585 European or unknown ancestry individuals	FALSE	FALSE	T		FALSE	0.114		0.013	[0.089-0.139]	5e-18	unit	increase		37563310
LVESV	ATXN2	33	12:111472415:A:G	12:111446804:T:C	rs3184504	Multi-trait	12	111446804	T	C	0.0439258	0.00584247	5.54655e-14	0.948722	C-X-C motif chemokine 11 measurement	Miscellaneous_Conditions	C-X-C motif chemokine 11 levels	14,736 European ancestry individuals	1,585 European or unknown ancestry individuals	FALSE	FALSE	T		FALSE	0.124		0.013	[0.099-0.149]	6e-21	unit	increase		37563310
LVESV	ATXN2	33	12:111472415:A:G	12:111446804:T:C	rs3184504	Multi-trait	12	111446804	T	C	0.0439258	0.00584247	5.54655e-14	0.948722	C-X-C motif chemokine 9 measurement	Miscellaneous_Conditions	C-X-C motif chemokine 9 levels	14,735 European ancestry individuals	1,585 European or unknown ancestry individuals	FALSE	FALSE	T		FALSE	0.101		0.013	[0.076-0.126]	8e-15	unit	increase		37563310
LVESV	ATXN2	33	12:111472415:A:G	12:111446804:T:C	rs3184504	Multi-trait	12	111446804	T	C	0.0439258	0.00584247	5.54655e-14	0.948722	Calcium channel blocker use measurement	Cardiovascular Diseases	Medication use (calcium channel blockers)	31,904 European ancestry cases, 172,474 European ancestry controls		FALSE	FALSE	T	0.481977	FALSE	0.0563944		0.00802377	[0.041-0.072]	2e-12	unit	increase		31015401
LVESV	ATXN2	33	12:111472415:A:G	12:111446804:T:C	rs3184504	Multi-trait	12	111446804	T	C	0.0439258	0.00584247	5.54655e-14	0.948722	cardiovascular disease	Miscellaneous_Conditions	Cardiovascular disease	approximately 459,000 European ancestry individuals		FALSE	FALSE			FALSE					3e-34				30595370
LVESV	ATXN2	33	12:111472415:A:G	12:111446804:T:C	rs3184504	Multi-trait	12	111446804	T	C	0.0439258	0.00584247	5.54655e-14	0.948722	celiac disease	Autoimmune Diseases	Celiac disease	11,489 European ancestry cases, 22,308 European ancestry controls		FALSE	FALSE			FALSE		1.16998			1e-17				30572963
LVESV	ATXN2	33	12:111472415:A:G	12:111446804:T:C	rs3184504	Multi-trait	12	111446804	T	C	0.0439258	0.00584247	5.54655e-14	0.948722	celiac disease	Autoimmune Diseases	Celiac disease	11,812 European ancestry cases, 229 Indian ancestry cases, 11,837 European ancestry controls, 391 Indian ancestry controls		FALSE	FALSE	C	0.488	FALSE		1.19			5e-21				22057235
LVESV	ATXN2	33	12:111472415:A:G	12:111446804:T:C	rs3184504	Multi-trait	12	111446804	T	C	0.0439258	0.00584247	5.54655e-14	0.948722	cholesterol esters in large LDL measurement	Lipids	Cholesterol esters in large LDL	4,435 East Asian ancestry individuals, 11,340 South Asian ancestry individuals, 120,241 European ancestry individuals		FALSE	FALSE	T		FALSE	0.0313		0.0041	[0.023-0.039]	2e-14	unit	decrease		38448586
LVESV	ATXN2	33	12:111472415:A:G	12:111446804:T:C	rs3184504	Multi-trait	12	111446804	T	C	0.0439258	0.00584247	5.54655e-14	0.948722	cholesterol esters in medium LDL measurement	Lipids	Cholesterol esters in medium LDL	4,435 East Asian ancestry individuals, 11,340 South Asian ancestry individuals, 120,241 European ancestry individuals		FALSE	FALSE	T		FALSE	0.0299		0.0041	[0.022-0.038]	3e-13	unit	decrease		38448586
LVESV	ATXN2	33	12:111472415:A:G	12:111446804:T:C	rs3184504	Multi-trait	12	111446804	T	C	0.0439258	0.00584247	5.54655e-14	0.948722	Cholesterol:total lipids ratio	Lipids	Cholesteryl esters to total lipids ratio in small LDL	4,435 East Asian ancestry individuals, 11,340 South Asian ancestry individuals, 120,241 European ancestry individuals		FALSE	FALSE	T		FALSE	0.0248		0.0041	[0.017-0.033]	1e-09	unit	decrease		38448586
LVESV	ATXN2	33	12:111472415:A:G	12:111446804:T:C	rs3184504	Multi-trait	12	111446804	T	C	0.0439258	0.00584247	5.54655e-14	0.948722	Cholesterol:total lipids ratio	Lipids	Total cholesterol to total lipids ratio in large LDL	4,435 East Asian ancestry individuals, 11,340 South Asian ancestry individuals, 120,241 European ancestry individuals		FALSE	FALSE	T		FALSE	0.035		0.0041	[0.027-0.043]	1e-17	unit	decrease		38448586
LVESV	ATXN2	33	12:111472415:A:G	12:111446804:T:C	rs3184504	Multi-trait	12	111446804	T	C	0.0439258	0.00584247	5.54655e-14	0.948722	Cholesterol:total lipids ratio	Lipids	Total cholesterol to total lipids ratio in medium LDL	4,435 East Asian ancestry individuals, 11,340 South Asian ancestry individuals, 120,241 European ancestry individuals		FALSE	FALSE	T		FALSE	0.0299		0.0041	[0.022-0.038]	2e-13	unit	decrease		38448586
LVESV	ATXN2	33	12:111472415:A:G	12:111446804:T:C	rs3184504	Multi-trait	12	111446804	T	C	0.0439258	0.00584247	5.54655e-14	0.948722	Cholesterol:total lipids ratio	Lipids	Total cholesterol to total lipids ratio in small LDL	4,435 East Asian ancestry individuals, 11,340 South Asian ancestry individuals, 120,241 European ancestry individuals		FALSE	FALSE	T		FALSE	0.0278		0.0041	[0.02-0.036]	8e-12	unit	decrease		38448586
LVESV	ATXN2	33	12:111472415:A:G	12:111446804:T:C	rs3184504	Multi-trait	12	111446804	T	C	0.0439258	0.00584247	5.54655e-14	0.948722	Cholesteryl esters:total lipids ratio	Lipids	Cholesteryl esters to total lipids ratio in large LDL	4,435 East Asian ancestry individuals, 11,340 South Asian ancestry individuals, 120,241 European ancestry individuals		FALSE	FALSE	T		FALSE	0.0328		0.0041	[0.025-0.041]	9e-16	unit	decrease		38448586
LVESV	ATXN2	33	12:111472415:A:G	12:111446804:T:C	rs3184504	Multi-trait	12	111446804	T	C	0.0439258	0.00584247	5.54655e-14	0.948722	Cholesteryl esters:total lipids ratio	Lipids	Cholesteryl esters to total lipids ratio in medium LDL	4,435 East Asian ancestry individuals, 11,340 South Asian ancestry individuals, 120,241 European ancestry individuals		FALSE	FALSE	T		FALSE	0.0269		0.0041	[0.019-0.035]	4e-11	unit	decrease		38448586
LVESV	ATXN2	33	12:111472415:A:G	12:111446804:T:C	rs3184504	Multi-trait	12	111446804	T	C	0.0439258	0.00584247	5.54655e-14	0.948722	Cholesteryl esters:total lipids ratio	Lipids	Cholesteryl esters to total lipids ratio in small LDL	4,435 East Asian ancestry individuals, 11,340 South Asian ancestry individuals, 120,241 European ancestry individuals		FALSE	FALSE	T		FALSE	0.0248		0.0041	[0.017-0.033]	1e-09	unit	decrease		38448586
LVESV	ATXN2	33	12:111472415:A:G	12:111446804:T:C	rs3184504	Multi-trait	12	111446804	T	C	0.0439258	0.00584247	5.54655e-14	0.948722	colorectal cancer	Cancer Traits	Cancer	5,020 European ancestry lung cancer cases, 3,718 European ancestry lung adenocarcinoma cases, 3,422 European ancestry lung squamous cell carcinoma cases, 15,414 European ancestry colorectal cancer cases, 10,809 European ancestry breast cancer cases, 4,939 European ancestry estrogen receptor negative breast cancer cases, 1,098 European ancestry ovarian cancer cases, 2,556 European ancestry serous …		FALSE	FALSE	C		FALSE		1.1			2e-06				27197191
LVESV	ATXN2	33	12:111472415:A:G	12:111446804:T:C	rs3184504	Multi-trait	12	111446804	T	C	0.0439258	0.00584247	5.54655e-14	0.948722	colorectal cancer	Cancer Traits	Cancer (pleiotropy)	5,020 European ancestry lung cancer cases, 3,718 European ancestry lung adenocarcinoma cases, 3,422 European ancestry lung squamous cell carcinoma cases, 15,414 European ancestry colorectal cancer cases, 10,809 European ancestry breast cancer cases, 4,939 European ancestry estrogen receptor negative breast cancer cases, 1,098 European ancestry ovarian cancer cases, 2,556 European ancestry serous …		FALSE	FALSE	C		FALSE					1e-06				27197191
LVESV	ATXN2	33	12:111472415:A:G	12:111446804:T:C	rs3184504	Multi-trait	12	111446804	T	C	0.0439258	0.00584247	5.54655e-14	0.948722	colorectal cancer	Cancer Traits	Colorectal cancer	18,299 European ancestry cases, 19,656 European ancestry controls	4,725 East Asian ancestry cases, 9,969 East Asian ancestry controls	FALSE	FALSE	C	0.53	FALSE		1.09		[1.06-1.12]	2e-08				26151821
LVESV	ATXN2	33	12:111472415:A:G	12:111446804:T:C	rs3184504	Multi-trait	12	111446804	T	C	0.0439258	0.00584247	5.54655e-14	0.948722	colorectal cancer	Cancer Traits	Colorectal cancer	18,299 European ancestry cases, 19,656 European ancestry controls	4,725 East Asian ancestry cases, 9,969 East Asian ancestry controls	FALSE	FALSE	C	0.53	FALSE		1.09		[1.06‚Äì1.12]	2e-08				26151821
LVESV	ATXN2	33	12:111472415:A:G	12:111446804:T:C	rs3184504	Multi-trait	12	111446804	T	C	0.0439258	0.00584247	5.54655e-14	0.948722	colorectal cancer	Cancer Traits	Colorectal cancer	36,948 European ancestry cases, 30,864 European ancestry controls	12,952 European ancestry cases, 48,383 European ancestry controls, 8,580 East Asian ancestry cases, 13,050 East Asian ancestry controls, 1,611 Hispanic cases, 4,330 Hispanic controls, 1,894 African American cases, 4,703 African American controls	FALSE	FALSE	C	0.536	FALSE		1.07527		[1.05-1.1]	2e-10				29917119
LVESV	ATXN2	33	12:111472415:A:G	12:111446804:T:C	rs3184504	Multi-trait	12	111446804	T	C	0.0439258	0.00584247	5.54655e-14	0.948722	colorectal cancer	Cancer Traits	Colorectal or endometrial cancer	5,725 European ancestry colorectal carcinoma cases, 2,212 European ancestry endometrial carcinoma cases, 13,396 European ancestry controls	4,330 European ancestry endometrial carcinoma cases, 26,849 European ancestry controls	FALSE	FALSE	C	0.52	FALSE		1.1		[1.06-1.13]	8e-09				26621817
LVESV	ATXN2	33	12:111472415:A:G	12:111446804:T:C	rs3184504	Multi-trait	12	111446804	T	C	0.0439258	0.00584247	5.54655e-14	0.948722	coronary artery disease	Cardiovascular Diseases	Coronary artery disease	33,398 cases, 75,726 controls		FALSE	FALSE	T		FALSE		1.07		[1.04-1.11]	9e-07				24262325
LVESV	ATXN2	33	12:111472415:A:G	12:111446804:T:C	rs3184504	Multi-trait	12	111446804	T	C	0.0439258	0.00584247	5.54655e-14	0.948722	coronary artery disease	Cardiovascular Diseases	Coronary artery disease	42,096 European ancestry cases, 361 African American cases, 758 Hispanic American cases, 12,658 South Asian ancestry cases, 1,802 Lebanese ancestry cases, 3,614 East Asian ancestry cases, 99,121 European ancestry controls, 2,778 African American controls, 3,337 Hispanic American controls, 12,899 South Asian ancestry controls, 466 Lebanese ancestry controls, 7,709 East Asian ancestry controls		FALSE	FALSE	T	0.421808	FALSE		1.07		[1.04- 1.09]	1e-09				26343387
LVESV	ATXN2	33	12:111472415:A:G	12:111446804:T:C	rs3184504	Multi-trait	12	111446804	T	C	0.0439258	0.00584247	5.54655e-14	0.948722	coronary artery disease	Cardiovascular Diseases	Coronary artery disease	88,192 cases, 162,544 controls	34,541 cases, 261,984 controls	FALSE	FALSE	T	0.4721	FALSE	0.0742		0.0065	[0.061-0.087]	5e-30	unit	increase		29212778
LVESV	ATXN2	33	12:111472415:A:G	12:111446804:T:C	rs3184504	Multi-trait	12	111446804	T	C	0.0439258	0.00584247	5.54655e-14	0.948722	coronary artery disease	Cardiovascular Diseases	Coronary artery disease or plasminogen activator inhibitor 1 levels (pleiotropy)	172,122 European, South Asian or East Asian CAD cases, 566,864 European, South Asian or East Asian CAD controls, 19,599 European ancestry individuals with measurements			FALSE			FALSE					2e-20				35285134
LVESV	ATXN2	33	12:111472415:A:G	12:111446804:T:C	rs3184504	Multi-trait	12	111446804	T	C	0.0439258	0.00584247	5.54655e-14	0.948722	coronary artery disease	Cardiovascular Diseases	Coronary artery disease or tissue plasminogen activator levels (pleiotropy)	172,122 European, South Asian or East Asian CAD cases, 566,864 European, South Asian or East Asian CAD controls, 26,929 European ancestry individuals with measurements			FALSE			FALSE					2e-20				35285134
LVESV	ATXN2	33	12:111472415:A:G	12:111446804:T:C	rs3184504	Multi-trait	12	111446804	T	C	0.0439258	0.00584247	5.54655e-14	0.948722	coronary artery disease	Cardiovascular Diseases	Coronary heart disease	22,233 European ancestry cases, 64,762 European ancestry controls	56,682 European ancestry cases and controls	FALSE	FALSE	T		FALSE		1.07		[1.04-1.10]	6e-06				21378990
LVESV	ATXN2	33	12:111472415:A:G	12:111446804:T:C	rs3184504	Multi-trait	12	111446804	T	C	0.0439258	0.00584247	5.54655e-14	0.948722	crohn's disease	Autoimmune Diseases	Chronic inflammatory diseases (ankylosing spondylitis, Crohn's disease, psoriasis, primary sclerosing cholangitis, ulcerative colitis) (pleiotropy)	8,726 European ancestry ankylosing spondylitis cases, 19,085 European ancestry Crohn‚Äôs disease cases, 6,530 European ancestry psoriasis cases, 3,408 European ancestry primary sclerosing cholangitis cases, 14,513 European ancestry ulcerative colitis cases, 34,213 European ancestry controls		FALSE	FALSE			FALSE					4e-10				26974007
LVESV	ATXN2	33	12:111472415:A:G	12:111446804:T:C	rs3184504	Multi-trait	12	111446804	T	C	0.0439258	0.00584247	5.54655e-14	0.948722	cryptic phenotype measurement	Miscellaneous_Conditions	Cryptic phenotype that captures autosomal dominant polycystic kidney disease severity	308,095 European ancestry individuals			FALSE	T		FALSE	0.007		0.00116	[0.0047-0.0093]	4e-09	unit	increase		35760791
LVESV	ATXN2	33	12:111472415:A:G	12:111446804:T:C	rs3184504	Multi-trait	12	111446804	T	C	0.0439258	0.00584247	5.54655e-14	0.948722	CXCL11 measurement	Miscellaneous_Conditions	Serum levels of protein CXCL11	5,364 Icelandic ancestry individuals		FALSE	FALSE	T		FALSE	0.168607		0.0194452	[0.13-0.21]	4e-18	unit	increase		35078996
LVESV	ATXN2	33	12:111472415:A:G	12:111446804:T:C	rs3184504	Multi-trait	12	111446804	T	C	0.0439258	0.00584247	5.54655e-14	0.948722	cystatin c measurement	Hematology	Cystatin C plasma levels	460,858 European or unknown ancestry individuals		FALSE	FALSE			FALSE					4e-243				34899825
LVESV	ATXN2	33	12:111472415:A:G	12:111446804:T:C	rs3184504	Multi-trait	12	111446804	T	C	0.0439258	0.00584247	5.54655e-14	0.948722	diastolic blood pressure	Cardiovascular Diseases	Diastolic blood pressure	11,380 African American individuals, 21,549 Hispanic/Latino individuals, 1,086 Asian ancestry individuals, 636 Native American ancestry individuals, 782 individuals		FALSE	FALSE			FALSE	0.635794		0.118267	[0.4-0.87]	8e-08	unit	decrease		31217584
LVESV	ATXN2	33	12:111472415:A:G	12:111446804:T:C	rs3184504	Multi-trait	12	111446804	T	C	0.0439258	0.00584247	5.54655e-14	0.948722	diastolic blood pressure	Cardiovascular Diseases	Diastolic blood pressure	150,134 European ancestry individuals	87,359 European ancestry individuals, 140,886 European and unknown ancestry individuals	FALSE	FALSE	C	0.523	FALSE	0.457		0.045	[0.37-0.55]	3e-24	unit	decrease		28739976
LVESV	ATXN2	33	12:111472415:A:G	12:111446804:T:C	rs3184504	Multi-trait	12	111446804	T	C	0.0439258	0.00584247	5.54655e-14	0.948722	diastolic blood pressure	Cardiovascular Diseases	Diastolic blood pressure	29,136 European ancestry individuals	34,433 European ancestry individuals	FALSE	FALSE	T		FALSE	0.48			[0.36-0.60]	3e-14	mm Hg	increase		19430479
LVESV	ATXN2	33	12:111472415:A:G	12:111446804:T:C	rs3184504	Multi-trait	12	111446804	T	C	0.0439258	0.00584247	5.54655e-14	0.948722	diastolic blood pressure	Cardiovascular Diseases	Diastolic blood pressure	295,529 European ancestry individuals, 8,231 Latino individuals, 3,058 African American individuals, 2,029 African British individuals, 7,701 East Asian ancestry individuals, 2,735 South Asian ancestry individuals, 1,979 mixed and unknown ancestry individuals		FALSE	FALSE	T		FALSE	0.401				2e-64	unit	increase		27841878
LVESV	ATXN2	33	12:111472415:A:G	12:111446804:T:C	rs3184504	Multi-trait	12	111446804	T	C	0.0439258	0.00584247	5.54655e-14	0.948722	diastolic blood pressure	Cardiovascular Diseases	Diastolic blood pressure	31,516 East Asian ancestry individuals, 35,352 European ancestry individuals, 33,126 South Asian ancestry individuals	87,205 individuals, 48,268 East Asian ancestry individuals, 68,456 European ancestry individuals, 16,328 South Asian ancestry individuals	FALSE	FALSE	T	0.4615	FALSE	0.5387		0.0849	[0.37-0.71]	2e-10	mmHg	increase		26390057
LVESV	ATXN2	33	12:111472415:A:G	12:111446804:T:C	rs3184504	Multi-trait	12	111446804	T	C	0.0439258	0.00584247	5.54655e-14	0.948722	diastolic blood pressure	Cardiovascular Diseases	Diastolic blood pressure	365,998 European ancestry individuals, 63,490 African ancestry individuals, 22,802 Hispanic individuals, 4,792 Asian ancestry individuals, 2,695 Native American ancestry individuals	299,024 European ancestry individuals, 17,277 individuals	FALSE	FALSE	T	0.4816	FALSE	0.1536		0.0255	[0.1-0.2]	2e-09	mmHg	increase		30578418
LVESV	ATXN2	33	12:111472415:A:G	12:111446804:T:C	rs3184504	Multi-trait	12	111446804	T	C	0.0439258	0.00584247	5.54655e-14	0.948722	diastolic blood pressure	Cardiovascular Diseases	Diastolic blood pressure	69,395 European ancestry individuals	Up to 133,361 European ancestry individuals	FALSE	FALSE	T		FALSE	0.448				4e-25	mmHg	increase		21909115
LVESV	ATXN2	33	12:111472415:A:G	12:111446804:T:C	rs3184504	Multi-trait	12	111446804	T	C	0.0439258	0.00584247	5.54655e-14	0.948722	diastolic blood pressure	Cardiovascular Diseases	Diastolic blood pressure	80,792 European ancestry individuals, 8,231 Latino individuals, 3,058 African American individuals, 7,243 East Asian ancestry individuals, 461 South Asian ancestry individuals		FALSE	FALSE	T		FALSE	0.299				9e-15	unit	increase		27841878
LVESV	ATXN2	33	12:111472415:A:G	12:111446804:T:C	rs3184504	Multi-trait	12	111446804	T	C	0.0439258	0.00584247	5.54655e-14	0.948722	diastolic blood pressure	Cardiovascular Diseases	Diastolic blood pressure	80,792 European ancestry individuals, 8,231 Latino individuals, 3,058 African American individuals, 7,243 East Asian ancestry individuals, 461 South Asian ancestry individuals		FALSE	FALSE	T		FALSE	0.316				6e-18	unit	increase		27841878
LVESV	ATXN2	33	12:111472415:A:G	12:111446804:T:C	rs3184504	Multi-trait	12	111446804	T	C	0.0439258	0.00584247	5.54655e-14	0.948722	diastolic blood pressure	Cardiovascular Diseases	Diastolic blood pressure	80,792 European ancestry individuals, 8,231 Latino individuals, 3,058 African American individuals, 7,243 East Asian ancestry individuals, 461 South Asian ancestry individuals		FALSE	FALSE	T		FALSE	0.609				4e-06	unit	increase		27841878
LVESV	ATXN2	33	12:111472415:A:G	12:111446804:T:C	rs3184504	Multi-trait	12	111446804	T	C	0.0439258	0.00584247	5.54655e-14	0.948722	diastolic blood pressure	Cardiovascular Diseases	Diastolic blood pressure	up to 165,276 European ancestry individuals, up to 27,487 South Asian ancestry individuals	up to 125,713 European ancestry individuals, up to 2,641 South Asian ancestry individuals, 4,632 Hispanic individuals, 22,077 African American individuals	FALSE	FALSE	T	0.4594	FALSE	0.032				3e-20	mmHg	increase		27618447
LVESV	ATXN2	33	12:111472415:A:G	12:111446804:T:C	rs3184504	Multi-trait	12	111446804	T	C	0.0439258	0.00584247	5.54655e-14	0.948722	diastolic blood pressure	Cardiovascular Diseases	Diastolic blood pressure	up to 201,529 European ancestry individuals	up to 140,886 European ancestry individuals	FALSE	FALSE	T	0.475	FALSE	0.362		0.038	[0.29-0.44]	1e-21	mm Hg	increase		27618452
LVESV	ATXN2	33	12:111472415:A:G	12:111446804:T:C	rs3184504	Multi-trait	12	111446804	T	C	0.0439258	0.00584247	5.54655e-14	0.948722	diastolic blood pressure	Cardiovascular Diseases	Diastolic blood pressure (cigarette smoking interaction)	80,552 European ancestry individuals, 27,118 African individuals, 13,438 Asian individuals, 8,805 Hispanic individuals	305,513 European ancestry individuals, 7,786 African individuals, 148,932 Asian individuals, 13,533 Hispanic individuals, 4,414 Brazilian individuals	TRUE	FALSE			FALSE					6e-67				29455858
LVESV	ATXN2	33	12:111472415:A:G	12:111446804:T:C	rs3184504	Multi-trait	12	111446804	T	C	0.0439258	0.00584247	5.54655e-14	0.948722	diastolic blood pressure	Cardiovascular Diseases	Diastolic blood pressure x depressive symptoms interaction (2df test)	14,597 African American individuals, 43,335 European ancestry individuals, 2,592 Asian ancestry individuals, 7,926 Hispanic individuals	3,070 African American individuals, 42,700 European ancestry individuals, 3,458 East Asian ancestry individuals, 11,818 Hispanic individuals		FALSE			FALSE					4e-19				34734193
LVESV	ATXN2	33	12:111472415:A:G	12:111446804:T:C	rs3184504	Multi-trait	12	111446804	T	C	0.0439258	0.00584247	5.54655e-14	0.948722	endometrial carcinoma	Cancer Traits	Endometrial cancer	12,906 European ancestry cases, 108,979 European ancestry controls		FALSE	FALSE	C	0.52	FALSE		1.1		[1.07-1.14]	1e-10				30093612
LVESV	ATXN2	33	12:111472415:A:G	12:111446804:T:C	rs3184504	Multi-trait	12	111446804	T	C	0.0439258	0.00584247	5.54655e-14	0.948722	endometrial carcinoma	Cancer Traits	Endometrial cancer (endometrioid histology)	8,758 European ancestry cases, 46,126 European ancestry controls		FALSE	FALSE	C	0.515767	FALSE		1.11		[1.07-1.15]	6e-09				30093612
LVESV	ATXN2	33	12:111472415:A:G	12:111446804:T:C	rs3184504	Multi-trait	12	111446804	T	C	0.0439258	0.00584247	5.54655e-14	0.948722	endometrial neoplasm	Cancer Traits	Colorectal or endometrial cancer	5,725 European ancestry colorectal carcinoma cases, 2,212 European ancestry endometrial carcinoma cases, 13,396 European ancestry controls	4,330 European ancestry endometrial carcinoma cases, 26,849 European ancestry controls	FALSE	FALSE	C	0.52	FALSE		1.1		[1.06-1.13]	8e-09				26621817
LVESV	ATXN2	33	12:111472415:A:G	12:111446804:T:C	rs3184504	Multi-trait	12	111446804	T	C	0.0439258	0.00584247	5.54655e-14	0.948722	eosinophil count	Hematology	Eosinophil counts	408,112 British individuals		FALSE	FALSE	C	0.518611	FALSE	0.104078		0.00221603	[0.1-0.108]	0	unit	decrease		32888494
LVESV	ATXN2	33	12:111472415:A:G	12:111446804:T:C	rs3184504	Multi-trait	12	111446804	T	C	0.0439258	0.00584247	5.54655e-14	0.948722	eosinophil count	Hematology	Eosinophil counts	9,392 European ancestry individuals	12,118 European ancestry individuals, 5,212 East Asian ancestry individuals	FALSE	FALSE	T		FALSE	7.6			[5.9-9.3]	7e-19	% standard unit	increase		19198610
LVESV	ATXN2	33	12:111472415:A:G	12:111446804:T:C	rs3184504	Multi-trait	12	111446804	T	C	0.0439258	0.00584247	5.54655e-14	0.948722	eosinophil count	Hematology	Sum neutrophil eosinophil counts	170,384 European ancestry individuals		FALSE	FALSE	C	0.5176	FALSE	0.0329119		0.00357483	[0.026-0.04]	3e-20	unit	decrease		27863252
LVESV	ATXN2	33	12:111472415:A:G	12:111446804:T:C	rs3184504	Multi-trait	12	111446804	T	C	0.0439258	0.00584247	5.54655e-14	0.948722	eosinophil count	Hematology	White blood cell count (eosinophil)	up to 11,809 Hispanic/Latino American individuals	up to 7,200 Hispanic/Latino American individuals	FALSE	FALSE	T	0.27	FALSE	0.068		0.014	[0.041-0.095]	2e-06	unit	increase		28158719
LVESV	ATXN2	33	12:111472415:A:G	12:111446804:T:C	rs3184504	Multi-trait	12	111446804	T	C	0.0439258	0.00584247	5.54655e-14	0.948722	eosinophil measurement	Hematology	Eosinophil side scatter distribution width	29,325 European ancestry individuals		FALSE	FALSE	C		FALSE	0.0732609		0.00828797	[0.057-0.09]	1e-18	SD units	decrease		37596262
LVESV	ATXN2	33	12:111472415:A:G	12:111446804:T:C	rs3184504	Multi-trait	12	111446804	T	C	0.0439258	0.00584247	5.54655e-14	0.948722	erythrocyte count	Hematology	Red blood cell count	172,952 European ancestry individuals		FALSE	FALSE	C	0.5174	FALSE	0.0490202		0.00354695	[0.042-0.056]	2e-43	unit	decrease		27863252
LVESV	ATXN2	33	12:111472415:A:G	12:111446804:T:C	rs3184504	Multi-trait	12	111446804	T	C	0.0439258	0.00584247	5.54655e-14	0.948722	erythrocyte count	Hematology	Red blood cell count	350,475 European ancestry individuals, 153,512 East Asian ancestry individuals		FALSE	FALSE	C		FALSE	0.0366		0.002	[0.033-0.041]	4e-72	unit	decrease		34594039
LVESV	ATXN2	33	12:111472415:A:G	12:111446804:T:C	rs3184504	Multi-trait	12	111446804	T	C	0.0439258	0.00584247	5.54655e-14	0.948722	erythrocyte count	Hematology	Red blood cell count	408,112 British individuals		FALSE	FALSE	C	0.518647	FALSE	0.0488327		0.00221324	[0.044-0.053]	8e-108	unit	decrease		32888494
LVESV	ATXN2	33	12:111472415:A:G	12:111446804:T:C	rs3184504	Multi-trait	12	111446804	T	C	0.0439258	0.00584247	5.54655e-14	0.948722	erythrocyte count	Hematology	Red blood cell count	approximately 445,000 European ancestry individuals		FALSE	FALSE			FALSE					1e-102				30595370
LVESV	ATXN2	33	12:111472415:A:G	12:111446804:T:C	rs3184504	Multi-trait	12	111446804	T	C	0.0439258	0.00584247	5.54655e-14	0.948722	esterified cholesterol measurement	Miscellaneous_Conditions	Cholesterol esters in small LDL	4,435 East Asian ancestry individuals, 11,340 South Asian ancestry individuals, 120,241 European ancestry individuals		FALSE	FALSE	T		FALSE	0.0327		0.0041	[0.025-0.041]	2e-15	unit	decrease		38448586
LVESV	ATXN2	33	12:111472415:A:G	12:111446804:T:C	rs3184504	Multi-trait	12	111446804	T	C	0.0439258	0.00584247	5.54655e-14	0.948722	esterified cholesterol measurement	Miscellaneous_Conditions	Esterified cholesterol levels	4,435 East Asian ancestry individuals, 11,340 South Asian ancestry individuals, 120,241 European ancestry individuals		FALSE	FALSE	T		FALSE	0.0394		0.0041	[0.031-0.047]	6e-22	unit	decrease		38448586
LVESV	ATXN2	33	12:111472415:A:G	12:111446804:T:C	rs3184504	Multi-trait	12	111446804	T	C	0.0439258	0.00584247	5.54655e-14	0.948722	estrogen-receptor negative breast cancer	Cancer Traits	Cancer	5,020 European ancestry lung cancer cases, 3,718 European ancestry lung adenocarcinoma cases, 3,422 European ancestry lung squamous cell carcinoma cases, 15,414 European ancestry colorectal cancer cases, 10,809 European ancestry breast cancer cases, 4,939 European ancestry estrogen receptor negative breast cancer cases, 1,098 European ancestry ovarian cancer cases, 2,556 European ancestry serous …		FALSE	FALSE	C		FALSE		1.1			2e-06				27197191
LVESV	ATXN2	33	12:111472415:A:G	12:111446804:T:C	rs3184504	Multi-trait	12	111446804	T	C	0.0439258	0.00584247	5.54655e-14	0.948722	estrogen-receptor negative breast cancer	Cancer Traits	Cancer (pleiotropy)	5,020 European ancestry lung cancer cases, 3,718 European ancestry lung adenocarcinoma cases, 3,422 European ancestry lung squamous cell carcinoma cases, 15,414 European ancestry colorectal cancer cases, 10,809 European ancestry breast cancer cases, 4,939 European ancestry estrogen receptor negative breast cancer cases, 1,098 European ancestry ovarian cancer cases, 2,556 European ancestry serous …		FALSE	FALSE	C		FALSE					1e-06				27197191
LVESV	ATXN2	33	12:111472415:A:G	12:111446804:T:C	rs3184504	Multi-trait	12	111446804	T	C	0.0439258	0.00584247	5.54655e-14	0.948722	event free survival time	Miscellaneous_Conditions	Type 1 diabetes autoantibodies in high risk HLA genotype individuals (time to event)	5,806 European ancestry children		FALSE	FALSE	A	0.462	FALSE		1.35			4e-07				29310926
LVESV	ATXN2	33	12:111472415:A:G	12:111446804:T:C	rs3184504	Multi-trait	12	111446804	T	C	0.0439258	0.00584247	5.54655e-14	0.948722	factor VII measurement	Hematology	Ischemic stroke or factor VII levels (pleiotropy)	27,495 European or African American individuals with measurements, 60,341 European, African American, East Asian, South Asian, mixed Asian or Latin American ischemic stroke cases, 454,450 European, African American, East Asian, South Asian, mixed Asian or Latin American ischemic stroke controls			FALSE			FALSE					6e-15				35285134
LVESV	ATXN2	33	12:111472415:A:G	12:111446804:T:C	rs3184504	Multi-trait	12	111446804	T	C	0.0439258	0.00584247	5.54655e-14	0.948722	factor VIII measurement	Hematology	Ischemic stroke or factor VIII levels (pleiotropy)	32,610 European, African American, East Asian, South Asian or Hispanic individuals with measurements, 60,341 European, African American, East Asian, South Asian, mixed Asian or Latin American ischemic stroke cases, 454,450 European, African American, East Asian, South Asian, mixed Asian or Latin American ischemic stroke controls			FALSE			FALSE					8e-15				35285134
LVESV	ATXN2	33	12:111472415:A:G	12:111446804:T:C	rs3184504	Multi-trait	12	111446804	T	C	0.0439258	0.00584247	5.54655e-14	0.948722	factor XI measurement	Hematology	Ischemic stroke or factor XI levels (pleiotropy)	16,169 European ancestry individuals with measurements, 60,341 European, African American, East Asian, South Asian, mixed Asian or Latin American ischemic stroke cases, 454,450 European, African American, East Asian, South Asian, mixed Asian or Latin American ischemic stroke controls			FALSE			FALSE					3e-15				35285134
LVESV	ATXN2	33	12:111472415:A:G	12:111446804:T:C	rs3184504	Multi-trait	12	111446804	T	C	0.0439258	0.00584247	5.54655e-14	0.948722	fibrinogen measurement	Hematology	Fibrinogen levels	91,953 European ancestry individuals (imputed to HapMap)		FALSE	FALSE			FALSE	0.0066				1e-10	unit	increase		28107422
LVESV	ATXN2	33	12:111472415:A:G	12:111446804:T:C	rs3184504	Multi-trait	12	111446804	T	C	0.0439258	0.00584247	5.54655e-14	0.948722	fibrinogen measurement	Hematology	Ischemic stroke or fibrinogen levels (pleiotropy)	120,246 European ancestry individuals with measurements, 60,341 European, African American, East Asian, South Asian, mixed Asian or Latin American ischemic stroke cases, 454,450 European, African American, East Asian, South Asian, mixed Asian or Latin American ischemic stroke controls			FALSE			FALSE					7e-27				35285134
LVESV	ATXN2	33	12:111472415:A:G	12:111446804:T:C	rs3184504	Multi-trait	12	111446804	T	C	0.0439258	0.00584247	5.54655e-14	0.948722	free cholesterol in IDL measurement	Lipids	Free cholesterol in IDL	4,435 East Asian ancestry individuals, 11,340 South Asian ancestry individuals, 120,241 European ancestry individuals		FALSE	FALSE	T		FALSE	0.0326		0.0041	[0.025-0.041]	1e-15	unit	decrease		38448586
LVESV	ATXN2	33	12:111472415:A:G	12:111446804:T:C	rs3184504	Multi-trait	12	111446804	T	C	0.0439258	0.00584247	5.54655e-14	0.948722	free cholesterol in large LDL measurement	Lipids	Free cholesterol in large LDL	4,435 East Asian ancestry individuals, 11,340 South Asian ancestry individuals, 120,241 European ancestry individuals		FALSE	FALSE	T		FALSE	0.0323		0.0041	[0.024-0.04]	3e-15	unit	decrease		38448586
LVESV	ATXN2	33	12:111472415:A:G	12:111446804:T:C	rs3184504	Multi-trait	12	111446804	T	C	0.0439258	0.00584247	5.54655e-14	0.948722	free cholesterol in medium LDL measurement	Lipids	Free cholesterol in medium LDL	4,435 East Asian ancestry individuals, 11,340 South Asian ancestry individuals, 120,241 European ancestry individuals		FALSE	FALSE	T		FALSE	0.0346		0.0041	[0.027-0.043]	2e-17	unit	decrease		38448586
LVESV	ATXN2	33	12:111472415:A:G	12:111446804:T:C	rs3184504	Multi-trait	12	111446804	T	C	0.0439258	0.00584247	5.54655e-14	0.948722	glaucoma	Miscellaneous_Conditions	Glaucoma (multi-trait analysis)	133,492 European ancestry individuals with intraocular pressure measurements, 90,939 European ancestry individuals with vertical cup-disc ratio measurements, 7,947 British ancestry glaucoma cases, 119,318 British ancestry controls	6,924 European ancestry glaucoma cases, 40,230 European ancestry controls	FALSE	FALSE	C	0.52	FALSE		1.06383			6e-09				31959993
LVESV	ATXN2	33	12:111472415:A:G	12:111446804:T:C	rs3184504	Multi-trait	12	111446804	T	C	0.0439258	0.00584247	5.54655e-14	0.948722	granulocyte count	Hematology	Granulocyte count	169,822 European ancestry individuals		FALSE	FALSE	C	0.5177	FALSE	0.0338656		0.00358019	[0.027-0.041]	3e-21	unit	decrease		27863252
LVESV	ATXN2	33	12:111472415:A:G	12:111446804:T:C	rs3184504	Multi-trait	12	111446804	T	C	0.0439258	0.00584247	5.54655e-14	0.948722	Hashimoto's thyroiditis	Autoimmune Diseases	Hashimoto thyroiditis	15,654 European ancestry cases, 379,986 European ancestry controls, 537 East Asian ancestry cases, 172,656 East Asian ancestry controls		FALSE	FALSE	C		FALSE	0.179		0.0171	[0.15-0.21]	1e-25	unit	decrease		34594039
LVESV	ATXN2	33	12:111472415:A:G	12:111446804:T:C	rs3184504	Multi-trait	12	111446804	T	C	0.0439258	0.00584247	5.54655e-14	0.948722	heart failure	Cardiovascular Diseases	Heart failure (multivariate analysis)	17,917 African ancestry individuals, 4,293 admixed ancestry individuals, 47,934 East Asian ancestry individuals, 343,120 European ancestry individuals			FALSE			FALSE	0.0890611		0.0151162	[0.059-0.119]	4e-09	unit	decrease		36376295
LVESV	ATXN2	33	12:111472415:A:G	12:111446804:T:C	rs3184504	Multi-trait	12	111446804	T	C	0.0439258	0.00584247	5.54655e-14	0.948722	hematocrit	Hematology	Hematocrit	173,039 European ancestry individuals		FALSE	FALSE	C	0.5174	FALSE	0.0631191		0.00352146	[0.056-0.07]	8e-72	unit	decrease		27863252
LVESV	ATXN2	33	12:111472415:A:G	12:111446804:T:C	rs3184504	Multi-trait	12	111446804	T	C	0.0439258	0.00584247	5.54655e-14	0.948722	hematocrit	Hematology	Hematocrit	350,475 European ancestry individuals, 153,015 East Asian ancestry individuals		FALSE	FALSE	C		FALSE	0.0471		0.0019	[0.043-0.051]	1e-129	unit	decrease		34594039
LVESV	ATXN2	33	12:111472415:A:G	12:111446804:T:C	rs3184504	Multi-trait	12	111446804	T	C	0.0439258	0.00584247	5.54655e-14	0.948722	hematocrit	Hematology	Hematocrit	408,112 British individuals		FALSE	FALSE	C	0.51864	FALSE	0.0641391		0.00221398	[0.06-0.068]	2e-184	unit	decrease		32888494
LVESV	ATXN2	33	12:111472415:A:G	12:111446804:T:C	rs3184504	Multi-trait	12	111446804	T	C	0.0439258	0.00584247	5.54655e-14	0.948722	hemoglobin measurement	Hematology	Hemoglobin	408,112 British individuals		FALSE	FALSE	C	0.518629	FALSE	0.059102		0.00257016	[0.054-0.064]	6e-117	unit	decrease		32888494
LVESV	ATXN2	33	12:111472415:A:G	12:111446804:T:C	rs3184504	Multi-trait	12	111446804	T	C	0.0439258	0.00584247	5.54655e-14	0.948722	hemoglobin measurement	Hematology	Hemoglobin concentration	172,925 European ancestry individuals		FALSE	FALSE	C	0.5174	FALSE	0.0647006		0.00353721	[0.058-0.072]	1e-74	unit	decrease		27863252
LVESV	ATXN2	33	12:111472415:A:G	12:111446804:T:C	rs3184504	Multi-trait	12	111446804	T	C	0.0439258	0.00584247	5.54655e-14	0.948722	hemoglobin measurement	Hematology	Hemoglobin concentration	46,904 European ancestry males	80,822 European ancestry males	FALSE	FALSE	T		FALSE	0.06392				7e-66	unit	increase		35964923
LVESV	ATXN2	33	12:111472415:A:G	12:111446804:T:C	rs3184504	Multi-trait	12	111446804	T	C	0.0439258	0.00584247	5.54655e-14	0.948722	hemoglobin measurement	Hematology	Hemoglobin concentration	52,141 European ancestry females	89,584 European ancestry females	FALSE	FALSE	T		FALSE	0.05728				1e-67	unit	increase		35964923
LVESV	ATXN2	33	12:111472415:A:G	12:111446804:T:C	rs3184504	Multi-trait	12	111446804	T	C	0.0439258	0.00584247	5.54655e-14	0.948722	hemoglobin measurement	Hematology	Hemoglobin levels	684,122 European ancestry individuals		FALSE	FALSE	T		FALSE	0.061				3e-175	unit	increase		32327693
LVESV	ATXN2	33	12:111472415:A:G	12:111446804:T:C	rs3184504	Multi-trait	12	111446804	T	C	0.0439258	0.00584247	5.54655e-14	0.948722	hemoglobin measurement	Hematology	Hemoglobin levels	up to 40,258 European ancestry individuals, 16,128 African American individuals, up to 15,252 East Asian ancestry individuals.	16,389 European and African American individuals	FALSE	FALSE			FALSE					1e-10				28017375
LVESV	ATXN2	33	12:111472415:A:G	12:111446804:T:C	rs3184504	Multi-trait	12	111446804	T	C	0.0439258	0.00584247	5.54655e-14	0.948722	hemoglobin measurement	Hematology	Red blood cell traits	62,553 European ancestry individuals, 9,308 South Asian ancestry individuals	63,506 European ancestry individuals	FALSE	FALSE	T		FALSE	0.051		0.006	[0.039-0.063]	4e-19	unit	increase		23222517
LVESV	ATXN2	33	12:111472415:A:G	12:111446804:T:C	rs3184504	Multi-trait	12	111446804	T	C	0.0439258	0.00584247	5.54655e-14	0.948722	high density lipoprotein cholesterol measurement	Metabolic Traits	HDL cholesterol levels	403,943 European ancestry individuals		FALSE	FALSE	T	0.482676	FALSE	0.0265573		0.00190472	[0.023-0.03]	4e-44	unit	decrease		32203549
LVESV	ATXN2	33	12:111472415:A:G	12:111446804:T:C	rs3184504	Multi-trait	12	111446804	T	C	0.0439258	0.00584247	5.54655e-14	0.948722	high density lipoprotein cholesterol measurement	Metabolic Traits	High density lipoprotein cholesterol levels	1,320,016 European ancestry individuals			FALSE	C		FALSE	0.0221089		0.00139412	[0.019-0.025]	9e-34	unit	increase		34887591
LVESV	ATXN2	33	12:111472415:A:G	12:111446804:T:C	rs3184504	Multi-trait	12	111446804	T	C	0.0439258	0.00584247	5.54655e-14	0.948722	high density lipoprotein cholesterol measurement	Metabolic Traits	High density lipoprotein cholesterol levels	40,963 South Asian ancestry individuals, 48,057 Hispanic individuals, 99,432 Admixed African or African ancestry individuals, 146,492 East Asian ancestry individuals, 1,320,016 European ancestry individuals			FALSE			FALSE					7e-51				34887591
LVESV	ATXN2	33	12:111472415:A:G	12:111446804:T:C	rs3184504	Multi-trait	12	111446804	T	C	0.0439258	0.00584247	5.54655e-14	0.948722	high density lipoprotein cholesterol measurement	Metabolic Traits	High density lipoprotein cholesterol levels	76,627 European ancestry individuals, 7,795 Hispanic individuals, 6,855 East Asian ancestry individuals, 2,958 African American individuals, 439 South Asian ancestry individuals		FALSE	FALSE	T	0.495	FALSE	0.025				2e-11	unit	decrease		29507422
LVESV	ATXN2	33	12:111472415:A:G	12:111446804:T:C	rs3184504	Multi-trait	12	111446804	T	C	0.0439258	0.00584247	5.54655e-14	0.948722	high density lipoprotein cholesterol measurement	Metabolic Traits	High density lipoprotein cholesterol levels	76,627 European ancestry individuals, 7,795 Hispanic individuals, 6,855 East Asian ancestry individuals, 2,958 African American individuals, 439 South Asian ancestry individuals		FALSE	FALSE	T		FALSE	0.024				9e-12	unit	decrease		29507422
LVESV	ATXN2	33	12:111472415:A:G	12:111446804:T:C	rs3184504	Multi-trait	12	111446804	T	C	0.0439258	0.00584247	5.54655e-14	0.948722	high density lipoprotein cholesterol measurement	Metabolic Traits	Total cholesterol in HDL3	4,435 East Asian ancestry individuals, 11,340 South Asian ancestry individuals, 120,241 European ancestry individuals		FALSE	FALSE	T		FALSE	0.0288		0.0041	[0.021-0.037]	2e-12	unit	decrease		38448586
LVESV	ATXN2	33	12:111472415:A:G	12:111446804:T:C	rs3184504	Multi-trait	12	111446804	T	C	0.0439258	0.00584247	5.54655e-14	0.948722	hypothyroidism	Metabolic Traits	Hypothyroidism	3,736 European ancestry cases, 35,546 European ancestry controls		FALSE	FALSE	T		FALSE		1.2		[1.14-1.27]	3e-12				22493691
LVESV	ATXN2	33	12:111472415:A:G	12:111446804:T:C	rs3184504	Multi-trait	12	111446804	T	C	0.0439258	0.00584247	5.54655e-14	0.948722	hypothyroidism	Metabolic Traits	Hypothyroidism	30,155 European ancestry cases, 379,986 European ancestry controls, 1,114 East Asian ancestry cases, 172,656 East Asian ancestry controls		FALSE	FALSE	C		FALSE	0.1734		0.0102	[0.15-0.19]	8e-65	unit	decrease		34594039
LVESV	ATXN2	33	12:111472415:A:G	12:111446804:T:C	rs3184504	Multi-trait	12	111446804	T	C	0.0439258	0.00584247	5.54655e-14	0.948722	hypothyroidism	Metabolic Traits	Hypothyroidism	51,194 European ancestry cases, 443,383 European ancestry controls	17,002 cases, 178,141 controls	FALSE	FALSE	T		FALSE	0.192156		0.0079953	[0.18-0.21]	1e-127	unit	increase		36093044
LVESV	ATXN2	33	12:111472415:A:G	12:111446804:T:C	rs3184504	Multi-trait	12	111446804	T	C	0.0439258	0.00584247	5.54655e-14	0.948722	hypothyroidism	Metabolic Traits	Hypothyroidism	approximately 459,000 European ancestry individuals		FALSE	FALSE			FALSE					1e-114				30595370
LVESV	ATXN2	33	12:111472415:A:G	12:111446804:T:C	rs3184504	Multi-trait	12	111446804	T	C	0.0439258	0.00584247	5.54655e-14	0.948722	inflammatory bowel disease	Miscellaneous_Conditions	Inflammatory bowel disease	12,882 European ancestry cases, 21,770 European ancestry controls	25,273 European ancestry cases, 26,715 European ancestry controls, 548 Iranian ancestry cases, 342 Iranian ancestry control, 1,423 Indian ancestry cases, 990 Indian ancestry controls, 2,824 East Asian ancestry cases, 3,719 East Asian ancestry controls	FALSE	FALSE			FALSE					1e-09				26192919
LVESV	ATXN2	33	12:111472415:A:G	12:111446804:T:C	rs3184504	Multi-trait	12	111446804	T	C	0.0439258	0.00584247	5.54655e-14	0.948722	intermediate density lipoprotein measurement	Lipids	Concentration of IDL particles	4,435 East Asian ancestry individuals, 11,340 South Asian ancestry individuals, 120,241 European ancestry individuals		FALSE	FALSE	T		FALSE	0.0289		0.0041	[0.021-0.037]	1e-12	unit	decrease		38448586
LVESV	ATXN2	33	12:111472415:A:G	12:111446804:T:C	rs3184504	Multi-trait	12	111446804	T	C	0.0439258	0.00584247	5.54655e-14	0.948722	intraocular pressure measurement	Miscellaneous_Conditions	Intraocular pressure	133,492 European ancestry individuals		FALSE	FALSE	T	0.48	FALSE					2e-07				31959993
LVESV	ATXN2	33	12:111472415:A:G	12:111446804:T:C	rs3184504	Multi-trait	12	111446804	T	C	0.0439258	0.00584247	5.54655e-14	0.948722	Ischemic stroke	Cardiovascular Diseases	Ischemic stroke	34,217 European ancestry cases, 406,111 European ancestry controls		FALSE	FALSE			FALSE					1e-14				29531354
LVESV	ATXN2	33	12:111472415:A:G	12:111446804:T:C	rs3184504	Multi-trait	12	111446804	T	C	0.0439258	0.00584247	5.54655e-14	0.948722	Ischemic stroke	Cardiovascular Diseases	Ischemic stroke	34,217 European ancestry cases, 406,111 European ancestry controls, 17,369 East Asian ancestry cases, 28,195 East Asian ancestry controls, 2,437 South Asian ancestry cases, 6,707 South Asian ancestry controls, 5,541 African American cases, 15,146 African American controls, 222 Asian ancestry cases, 333 Asian ancestry controls, 555 Latin American cases, 692 Latin American controls		FALSE	FALSE			FALSE					2e-14				29531354
LVESV	ATXN2	33	12:111472415:A:G	12:111446804:T:C	rs3184504	Multi-trait	12	111446804	T	C	0.0439258	0.00584247	5.54655e-14	0.948722	Ischemic stroke	Cardiovascular Diseases	Ischemic stroke or factor VII levels (pleiotropy)	27,495 European or African American individuals with measurements, 60,341 European, African American, East Asian, South Asian, mixed Asian or Latin American ischemic stroke cases, 454,450 European, African American, East Asian, South Asian, mixed Asian or Latin American ischemic stroke controls			FALSE			FALSE					6e-15				35285134
LVESV	ATXN2	33	12:111472415:A:G	12:111446804:T:C	rs3184504	Multi-trait	12	111446804	T	C	0.0439258	0.00584247	5.54655e-14	0.948722	Ischemic stroke	Cardiovascular Diseases	Ischemic stroke or factor VIII levels (pleiotropy)	32,610 European, African American, East Asian, South Asian or Hispanic individuals with measurements, 60,341 European, African American, East Asian, South Asian, mixed Asian or Latin American ischemic stroke cases, 454,450 European, African American, East Asian, South Asian, mixed Asian or Latin American ischemic stroke controls			FALSE			FALSE					8e-15				35285134
LVESV	ATXN2	33	12:111472415:A:G	12:111446804:T:C	rs3184504	Multi-trait	12	111446804	T	C	0.0439258	0.00584247	5.54655e-14	0.948722	Ischemic stroke	Cardiovascular Diseases	Ischemic stroke or factor XI levels (pleiotropy)	16,169 European ancestry individuals with measurements, 60,341 European, African American, East Asian, South Asian, mixed Asian or Latin American ischemic stroke cases, 454,450 European, African American, East Asian, South Asian, mixed Asian or Latin American ischemic stroke controls			FALSE			FALSE					3e-15				35285134
LVESV	ATXN2	33	12:111472415:A:G	12:111446804:T:C	rs3184504	Multi-trait	12	111446804	T	C	0.0439258	0.00584247	5.54655e-14	0.948722	Ischemic stroke	Cardiovascular Diseases	Ischemic stroke or fibrinogen levels (pleiotropy)	120,246 European ancestry individuals with measurements, 60,341 European, African American, East Asian, South Asian, mixed Asian or Latin American ischemic stroke cases, 454,450 European, African American, East Asian, South Asian, mixed Asian or Latin American ischemic stroke controls			FALSE			FALSE					7e-27				35285134
LVESV	ATXN2	33	12:111472415:A:G	12:111446804:T:C	rs3184504	Multi-trait	12	111446804	T	C	0.0439258	0.00584247	5.54655e-14	0.948722	Ischemic stroke	Cardiovascular Diseases	Ischemic stroke or plasminogen activator inhibitor 1 levels (pleiotropy)	60,341 European, African American, East Asian, South Asian, mixed Asian or Latin American ischemic stroke cases, 454,450 European, African American, East Asian, South Asian, mixed Asian or Latin American ischemic stroke controls, 19,599 European ancestry individuals with measurements			FALSE			FALSE					1e-14				35285134
LVESV	ATXN2	33	12:111472415:A:G	12:111446804:T:C	rs3184504	Multi-trait	12	111446804	T	C	0.0439258	0.00584247	5.54655e-14	0.948722	Ischemic stroke	Cardiovascular Diseases	Ischemic stroke or tissue plasminogen activator levels (pleiotropy)	60,341 European, African American, East Asian, South Asian, mixed Asian or Latin American ischemic stroke cases, 454,450 European, African American, East Asian, South Asian, mixed Asian or Latin American ischemic stroke controls, 26,929 European ancestry individuals with measurements			FALSE			FALSE					4e-15				35285134
LVESV	ATXN2	33	12:111472415:A:G	12:111446804:T:C	rs3184504	Multi-trait	12	111446804	T	C	0.0439258	0.00584247	5.54655e-14	0.948722	Ischemic stroke	Cardiovascular Diseases	Ischemic stroke or von Willebrand factor levels (pleiotropy)	60,341 European, African American, East Asian, South Asian, mixed Asian or Latin American ischemic stroke cases, 454,450 European, African American, East Asian, South Asian, mixed Asian or Latin American ischemic stroke controls, 46,354 European, African American or Hispanic individuals with measurements			FALSE			FALSE					3e-16				35285134
LVESV	ATXN2	33	12:111472415:A:G	12:111446804:T:C	rs3184504	Multi-trait	12	111446804	T	C	0.0439258	0.00584247	5.54655e-14	0.948722	kynurenine measurement	Miscellaneous_Conditions	Kynurenine levels	7,816 European ancestry individuals			FALSE	T		FALSE	0.015			[0.011-0.019]	6e-18	unit	increase		24816252
LVESV	ATXN2	33	12:111472415:A:G	12:111446804:T:C	rs3184504	Multi-trait	12	111446804	T	C	0.0439258	0.00584247	5.54655e-14	0.948722	kynurenine measurement	Miscellaneous_Conditions	Kynurenine levels	8,244 European ancestry individuals		FALSE	FALSE	C		FALSE	0.108142		0.0148104	[0.079-0.137]	3e-13	unit	decrease		36635386
LVESV	ATXN2	33	12:111472415:A:G	12:111446804:T:C	rs3184504	Multi-trait	12	111446804	T	C	0.0439258	0.00584247	5.54655e-14	0.948722	kynurenine measurement	Miscellaneous_Conditions	Metabolite levels (kynurenine; cmh_kynurenine; Kynurenine)	10,642 European, Hispanic or African American individuals	up to 2,466 African American individuals, up to 15,619 European ancestry individuals, 1,734 Hispanic ancestry children	FALSE	FALSE	C		FALSE	0.119		0.0154397	[0.089-0.149]	1e-14	unit	decrease		37253714
LVESV	ATXN2	33	12:111472415:A:G	12:111446804:T:C	rs3184504	Multi-trait	12	111446804	T	C	0.0439258	0.00584247	5.54655e-14	0.948722	large artery stroke	Cardiovascular Diseases	Ischemic stroke (large artery atherosclerosis)	4,373 European ancestry cases, 406,111 European ancestry controls, 1,626 East Asian ancestry cases, 28,195 East Asian ancestry controls, 355 South Asian ancestry cases, 6,707 South Asian ancestry controls, 259 African American cases, 15,146 African American controls, 34 Asian ancestry cases, 333 Asian ancestry controls, 41 Latin American cases, 692 Latin American controls		FALSE	FALSE			FALSE					4e-06				29531354
LVESV	ATXN2	33	12:111472415:A:G	12:111446804:T:C	rs3184504	Multi-trait	12	111446804	T	C	0.0439258	0.00584247	5.54655e-14	0.948722	latent autoimmune diabetes in adults	Autoimmune Diseases	Latent autoimmune diabetes vs. type 2 diabetes	2,779 European ancestry latent autoimmune diabetes cases, 10,396 European ancestry type 2 diabetes cases		FALSE	FALSE		0.52	FALSE		1.24		[1.151-1.336]	2e-08				30254083
LVESV	ATXN2	33	12:111472415:A:G	12:111446804:T:C	rs3184504	Multi-trait	12	111446804	T	C	0.0439258	0.00584247	5.54655e-14	0.948722	left ventricular diastolic function measurement	Cardiovascular Traits	Left ventricular end-diastolic volume	19,260 European ancestry individuals		FALSE	FALSE	C	0.5217	FALSE	1.4676		0.2285	[1.02-1.92]	1e-10	unit	increase		33495596
LVESV	ATXN2	33	12:111472415:A:G	12:111446804:T:C	rs3184504	Multi-trait	12	111446804	T	C	0.0439258	0.00584247	5.54655e-14	0.948722	left ventricular systolic function measurement	Cardiovascular Traits	Left ventricular end-systolic volume	19,260 European ancestry individuals		FALSE	FALSE	C	0.5217	FALSE	0.6371		0.1326	[0.38-0.9]	2e-06	unit	increase		33495596
LVESV	ATXN2	33	12:111472415:A:G	12:111446804:T:C	rs3184504	Multi-trait	12	111446804	T	C	0.0439258	0.00584247	5.54655e-14	0.948722	leukocyte count	Hematology	CD4+ T cell Absolute Count	3,652 Sardinian (founder/genetic isolate) ancestry individuals		FALSE	FALSE	C		FALSE	0.1838		0.02676	[0.13-0.24]	8e-12	unit	decrease		32929287
LVESV	ATXN2	33	12:111472415:A:G	12:111446804:T:C	rs3184504	Multi-trait	12	111446804	T	C	0.0439258	0.00584247	5.54655e-14	0.948722	leukocyte count	Hematology	T cell Absolute Count	3,653 Sardinian (founder/genetic isolate) ancestry individuals		FALSE	FALSE	C		FALSE	0.1468		0.02633	[0.095-0.198]	3e-08	unit	decrease		32929287
LVESV	ATXN2	33	12:111472415:A:G	12:111446804:T:C	rs3184504	Multi-trait	12	111446804	T	C	0.0439258	0.00584247	5.54655e-14	0.948722	leukocyte count	Hematology	White blood cell count	172,435 European ancestry individuals		FALSE	FALSE	C	0.5175	FALSE	0.0630864		0.00357311	[0.056-0.07]	9e-70	unit	decrease		27863252
LVESV	ATXN2	33	12:111472415:A:G	12:111446804:T:C	rs3184504	Multi-trait	12	111446804	T	C	0.0439258	0.00584247	5.54655e-14	0.948722	leukocyte count	Hematology	White blood cell count	350,470 European ancestry individuals, 154,355 East Asian ancestry individuals		FALSE	FALSE	C		FALSE	0.0635		0.0024	[0.059-0.068]	2e-157	unit	decrease		34594039
LVESV	ATXN2	33	12:111472415:A:G	12:111446804:T:C	rs3184504	Multi-trait	12	111446804	T	C	0.0439258	0.00584247	5.54655e-14	0.948722	leukocyte count	Hematology	White blood cell count	408,112 British individuals		FALSE	FALSE	C	0.518653	FALSE	0.0713126		0.00220885	[0.067-0.076]	2e-228	unit	decrease		32888494
LVESV	ATXN2	33	12:111472415:A:G	12:111446804:T:C	rs3184504	Multi-trait	12	111446804	T	C	0.0439258	0.00584247	5.54655e-14	0.948722	leukocyte count	Hematology	White blood cell count	approximately 444,000 European ancestry individuals		FALSE	FALSE			FALSE					8e-222				30595370
LVESV	ATXN2	33	12:111472415:A:G	12:111446804:T:C	rs3184504	Multi-trait	12	111446804	T	C	0.0439258	0.00584247	5.54655e-14	0.948722	level of interleukin-12 subunit beta in blood	Lipids	Interleukin-12 subunit beta levels	14,735 European ancestry individuals	1,585 European or unknown ancestry individuals	FALSE	FALSE	T		FALSE	0.133		0.013	[0.11-0.16]	4e-24	unit	increase		37563310
LVESV	ATXN2	33	12:111472415:A:G	12:111446804:T:C	rs3184504	Multi-trait	12	111446804	T	C	0.0439258	0.00584247	5.54655e-14	0.948722	lipid measurement	Lipids	Total lipid levels in medium LDL	4,435 East Asian ancestry individuals, 11,340 South Asian ancestry individuals, 120,241 European ancestry individuals		FALSE	FALSE	T		FALSE	0.0302		0.0041	[0.022-0.038]	2e-13	unit	decrease		38448586
LVESV	ATXN2	33	12:111472415:A:G	12:111446804:T:C	rs3184504	Multi-trait	12	111446804	T	C	0.0439258	0.00584247	5.54655e-14	0.948722	low affinity immunoglobulin gamma Fc region receptor III-B measurement	Miscellaneous_Conditions	Low affinity immunoglobulin gamma Fc region receptor III-B levels	10,708 European ancestry individuals			FALSE	T		FALSE	0.111		0.014	[0.084-0.138]	1e-15	unit	increase		34648354
LVESV	ATXN2	33	12:111472415:A:G	12:111446804:T:C	rs3184504	Multi-trait	12	111446804	T	C	0.0439258	0.00584247	5.54655e-14	0.948722	low density lipoprotein cholesterol measurement	Metabolic Traits	Cholesterol esters in small LDL	4,435 East Asian ancestry individuals, 11,340 South Asian ancestry individuals, 120,241 European ancestry individuals		FALSE	FALSE	T		FALSE	0.0327		0.0041	[0.025-0.041]	2e-15	unit	decrease		38448586
LVESV	ATXN2	33	12:111472415:A:G	12:111446804:T:C	rs3184504	Multi-trait	12	111446804	T	C	0.0439258	0.00584247	5.54655e-14	0.948722	low density lipoprotein cholesterol measurement	Metabolic Traits	Cholesteryl esters to total lipids ratio in large LDL	4,435 East Asian ancestry individuals, 11,340 South Asian ancestry individuals, 120,241 European ancestry individuals		FALSE	FALSE	T		FALSE	0.0328		0.0041	[0.025-0.041]	9e-16	unit	decrease		38448586
LVESV	ATXN2	33	12:111472415:A:G	12:111446804:T:C	rs3184504	Multi-trait	12	111446804	T	C	0.0439258	0.00584247	5.54655e-14	0.948722	low density lipoprotein cholesterol measurement	Metabolic Traits	Cholesteryl esters to total lipids ratio in medium LDL	4,435 East Asian ancestry individuals, 11,340 South Asian ancestry individuals, 120,241 European ancestry individuals		FALSE	FALSE	T		FALSE	0.0269		0.0041	[0.019-0.035]	4e-11	unit	decrease		38448586
LVESV	ATXN2	33	12:111472415:A:G	12:111446804:T:C	rs3184504	Multi-trait	12	111446804	T	C	0.0439258	0.00584247	5.54655e-14	0.948722	low density lipoprotein cholesterol measurement	Metabolic Traits	Concentration of large LDL particles	4,435 East Asian ancestry individuals, 11,340 South Asian ancestry individuals, 120,241 European ancestry individuals		FALSE	FALSE	T		FALSE	0.0297		0.0041	[0.022-0.038]	4e-13	unit	decrease		38448586
LVESV	ATXN2	33	12:111472415:A:G	12:111446804:T:C	rs3184504	Multi-trait	12	111446804	T	C	0.0439258	0.00584247	5.54655e-14	0.948722	low density lipoprotein cholesterol measurement	Metabolic Traits	Concentration of medium LDL particles	4,435 East Asian ancestry individuals, 11,340 South Asian ancestry individuals, 120,241 European ancestry individuals		FALSE	FALSE	T		FALSE	0.0294		0.0041	[0.021-0.037]	7e-13	unit	decrease		38448586
LVESV	ATXN2	33	12:111472415:A:G	12:111446804:T:C	rs3184504	Multi-trait	12	111446804	T	C	0.0439258	0.00584247	5.54655e-14	0.948722	low density lipoprotein cholesterol measurement	Metabolic Traits	Concentration of small LDL particles	4,435 East Asian ancestry individuals, 11,340 South Asian ancestry individuals, 120,241 European ancestry individuals		FALSE	FALSE	T		FALSE	0.0334		0.0041	[0.025-0.041]	3e-16	unit	decrease		38448586
LVESV	ATXN2	33	12:111472415:A:G	12:111446804:T:C	rs3184504	Multi-trait	12	111446804	T	C	0.0439258	0.00584247	5.54655e-14	0.948722	low density lipoprotein cholesterol measurement	Metabolic Traits	Low density lipoprotein cholesterol levels	1,320,016 European ancestry individuals			FALSE	C		FALSE	0.0234144		0.00139369	[0.021-0.026]	9e-48	unit	increase		34887591
LVESV	ATXN2	33	12:111472415:A:G	12:111446804:T:C	rs3184504	Multi-trait	12	111446804	T	C	0.0439258	0.00584247	5.54655e-14	0.948722	low density lipoprotein cholesterol measurement	Metabolic Traits	Low density lipoprotein cholesterol levels	76,627 European ancestry individuals, 7,795 Hispanic individuals, 6,855 East Asian ancestry individuals, 2,958 African American individuals, 439 South Asian ancestry individuals		FALSE	FALSE	T	0.495	FALSE	0.033				2e-12	unit	decrease		29507422
LVESV	ATXN2	33	12:111472415:A:G	12:111446804:T:C	rs3184504	Multi-trait	12	111446804	T	C	0.0439258	0.00584247	5.54655e-14	0.948722	low density lipoprotein cholesterol measurement	Metabolic Traits	Low density lipoprotein cholesterol levels	76,627 European ancestry individuals, 7,795 Hispanic individuals, 6,855 East Asian ancestry individuals, 2,958 African American individuals, 439 South Asian ancestry individuals		FALSE	FALSE	T		FALSE	0.031				2e-12	unit	decrease		29507422
LVESV	ATXN2	33	12:111472415:A:G	12:111446804:T:C	rs3184504	Multi-trait	12	111446804	T	C	0.0439258	0.00584247	5.54655e-14	0.948722	low density lipoprotein cholesterol measurement	Metabolic Traits	Total cholesterol levels in LDL	4,435 East Asian ancestry individuals, 11,340 South Asian ancestry individuals, 120,241 European ancestry individuals		FALSE	FALSE	T		FALSE	0.0322		0.0041	[0.024-0.04]	4e-15	unit	decrease		38448586
LVESV	ATXN2	33	12:111472415:A:G	12:111446804:T:C	rs3184504	Multi-trait	12	111446804	T	C	0.0439258	0.00584247	5.54655e-14	0.948722	low density lipoprotein cholesterol measurement	Metabolic Traits	Total cholesterol to total lipids ratio in large LDL	4,435 East Asian ancestry individuals, 11,340 South Asian ancestry individuals, 120,241 European ancestry individuals		FALSE	FALSE	T		FALSE	0.035		0.0041	[0.027-0.043]	1e-17	unit	decrease		38448586
LVESV	ATXN2	33	12:111472415:A:G	12:111446804:T:C	rs3184504	Multi-trait	12	111446804	T	C	0.0439258	0.00584247	5.54655e-14	0.948722	low density lipoprotein cholesterol measurement	Metabolic Traits	Total cholesterol to total lipids ratio in medium LDL	4,435 East Asian ancestry individuals, 11,340 South Asian ancestry individuals, 120,241 European ancestry individuals		FALSE	FALSE	T		FALSE	0.0299		0.0041	[0.022-0.038]	2e-13	unit	decrease		38448586
LVESV	ATXN2	33	12:111472415:A:G	12:111446804:T:C	rs3184504	Multi-trait	12	111446804	T	C	0.0439258	0.00584247	5.54655e-14	0.948722	low density lipoprotein cholesterol measurement	Metabolic Traits	Total cholesterol to total lipids ratio in small LDL	4,435 East Asian ancestry individuals, 11,340 South Asian ancestry individuals, 120,241 European ancestry individuals		FALSE	FALSE	T		FALSE	0.0278		0.0041	[0.02-0.036]	8e-12	unit	decrease		38448586
LVESV	ATXN2	33	12:111472415:A:G	12:111446804:T:C	rs3184504	Multi-trait	12	111446804	T	C	0.0439258	0.00584247	5.54655e-14	0.948722	low density lipoprotein cholesterol measurement	Metabolic Traits	Total lipid levels in medium LDL	4,435 East Asian ancestry individuals, 11,340 South Asian ancestry individuals, 120,241 European ancestry individuals		FALSE	FALSE	T		FALSE	0.0302		0.0041	[0.022-0.038]	2e-13	unit	decrease		38448586
LVESV	ATXN2	33	12:111472415:A:G	12:111446804:T:C	rs3184504	Multi-trait	12	111446804	T	C	0.0439258	0.00584247	5.54655e-14	0.948722	lung adenocarcinoma	Cancer Traits	Cancer	5,020 European ancestry lung cancer cases, 3,718 European ancestry lung adenocarcinoma cases, 3,422 European ancestry lung squamous cell carcinoma cases, 15,414 European ancestry colorectal cancer cases, 10,809 European ancestry breast cancer cases, 4,939 European ancestry estrogen receptor negative breast cancer cases, 1,098 European ancestry ovarian cancer cases, 2,556 European ancestry serous …		FALSE	FALSE	C		FALSE		1.1			2e-06				27197191
LVESV	ATXN2	33	12:111472415:A:G	12:111446804:T:C	rs3184504	Multi-trait	12	111446804	T	C	0.0439258	0.00584247	5.54655e-14	0.948722	lung adenocarcinoma	Cancer Traits	Cancer (pleiotropy)	5,020 European ancestry lung cancer cases, 3,718 European ancestry lung adenocarcinoma cases, 3,422 European ancestry lung squamous cell carcinoma cases, 15,414 European ancestry colorectal cancer cases, 10,809 European ancestry breast cancer cases, 4,939 European ancestry estrogen receptor negative breast cancer cases, 1,098 European ancestry ovarian cancer cases, 2,556 European ancestry serous …		FALSE	FALSE	C		FALSE					1e-06				27197191
LVESV	ATXN2	33	12:111472415:A:G	12:111446804:T:C	rs3184504	Multi-trait	12	111446804	T	C	0.0439258	0.00584247	5.54655e-14	0.948722	lung carcinoma	Cancer Traits	Cancer	5,020 European ancestry lung cancer cases, 3,718 European ancestry lung adenocarcinoma cases, 3,422 European ancestry lung squamous cell carcinoma cases, 15,414 European ancestry colorectal cancer cases, 10,809 European ancestry breast cancer cases, 4,939 European ancestry estrogen receptor negative breast cancer cases, 1,098 European ancestry ovarian cancer cases, 2,556 European ancestry serous …		FALSE	FALSE	C		FALSE		1.1			2e-06				27197191
LVESV	ATXN2	33	12:111472415:A:G	12:111446804:T:C	rs3184504	Multi-trait	12	111446804	T	C	0.0439258	0.00584247	5.54655e-14	0.948722	lung carcinoma	Cancer Traits	Cancer (pleiotropy)	5,020 European ancestry lung cancer cases, 3,718 European ancestry lung adenocarcinoma cases, 3,422 European ancestry lung squamous cell carcinoma cases, 15,414 European ancestry colorectal cancer cases, 10,809 European ancestry breast cancer cases, 4,939 European ancestry estrogen receptor negative breast cancer cases, 1,098 European ancestry ovarian cancer cases, 2,556 European ancestry serous …		FALSE	FALSE	C		FALSE					1e-06				27197191
LVESV	ATXN2	33	12:111472415:A:G	12:111446804:T:C	rs3184504	Multi-trait	12	111446804	T	C	0.0439258	0.00584247	5.54655e-14	0.948722	lymphocyte count	Hematology	Central Memory CD4+ T cell Absolute Count	3,395 Sardinian (founder/genetic isolate) ancestry individuals		FALSE	FALSE	C		FALSE	0.1609		0.02705	[0.11-0.21]	3e-09	unit	decrease		32929287
LVESV	ATXN2	33	12:111472415:A:G	12:111446804:T:C	rs3184504	Multi-trait	12	111446804	T	C	0.0439258	0.00584247	5.54655e-14	0.948722	lymphocyte count	Hematology	Lymphocyte count	171,643 European ancestry individuals		FALSE	FALSE	C	0.5176	FALSE	0.0883647		0.00358851	[0.081-0.095]	7e-134	unit	decrease		27863252
LVESV	ATXN2	33	12:111472415:A:G	12:111446804:T:C	rs3184504	Multi-trait	12	111446804	T	C	0.0439258	0.00584247	5.54655e-14	0.948722	lymphocyte count	Hematology	Lymphocyte count	234,778 European ancestry individuals	100,554 European ancestry individuals	FALSE	FALSE	T		FALSE					2e-184				34469753
LVESV	ATXN2	33	12:111472415:A:G	12:111446804:T:C	rs3184504	Multi-trait	12	111446804	T	C	0.0439258	0.00584247	5.54655e-14	0.948722	lymphocyte count	Hematology	Lymphocyte count	408,112 British individuals		FALSE	FALSE	C	0.518647	FALSE	0.0916981		0.0022018	[0.087-0.096]	0	unit	decrease		32888494
LVESV	ATXN2	33	12:111472415:A:G	12:111446804:T:C	rs3184504	Multi-trait	12	111446804	T	C	0.0439258	0.00584247	5.54655e-14	0.948722	monocyte count	Hematology	Monocyte count	234,690 European ancestry individuals	100,494 European ancestry individuals	FALSE	FALSE	T		FALSE					7e-75				34469753
LVESV	ATXN2	33	12:111472415:A:G	12:111446804:T:C	rs3184504	Multi-trait	12	111446804	T	C	0.0439258	0.00584247	5.54655e-14	0.948722	monocyte count	Hematology	Monocyte count	408,112 British individuals		FALSE	FALSE	T	0.481392	FALSE	0.0485116		0.00222493	[0.044-0.053]	2e-105	unit	decrease		32888494
LVESV	ATXN2	33	12:111472415:A:G	12:111446804:T:C	rs3184504	Multi-trait	12	111446804	T	C	0.0439258	0.00584247	5.54655e-14	0.948722	monocyte count	Hematology	Monocyte count	521,594 European ancestry individuals		FALSE	FALSE	C	0.517396	FALSE	0.047075		0.001872	[0.043-0.051]	2e-139	SD unit	decrease		32888493
LVESV	ATXN2	33	12:111472415:A:G	12:111446804:T:C	rs3184504	Multi-trait	12	111446804	T	C	0.0439258	0.00584247	5.54655e-14	0.948722	monocyte count	Hematology	Monocyte count	639,696 African American or Afro-Caribbean, African ancestry, European ancestry, East Asian ancestry, Hispanic or Latin American and South Asian ancestry individuals		FALSE	FALSE	C	0.598619	FALSE					1e-136				32888493
LVESV	ATXN2	33	12:111472415:A:G	12:111446804:T:C	rs3184504	Multi-trait	12	111446804	T	C	0.0439258	0.00584247	5.54655e-14	0.948722	multiple sclerosis	Autoimmune Diseases	Multiple sclerosis	14,802 European and unknown ancestry cases, 26,703 European and unknown ancestry controls	32,627 European and unknown ancestry cases, 41,672 European and unknown ancestry controls	FALSE	FALSE	T		FALSE		1.0643			4e-11				31604244
LVESV	ATXN2	33	12:111472415:A:G	12:111446804:T:C	rs3184504	Multi-trait	12	111446804	T	C	0.0439258	0.00584247	5.54655e-14	0.948722	myeloid white cell count	Hematology	Myeloid white cell count	169,219 European ancestry individuals		FALSE	FALSE	C	0.5177	FALSE	0.0383437		0.00358918	[0.031-0.045]	1e-26	unit	decrease		27863252
LVESV	ATXN2	33	12:111472415:A:G	12:111446804:T:C	rs3184504	Multi-trait	12	111446804	T	C	0.0439258	0.00584247	5.54655e-14	0.948722	myeloid white cell count	Hematology	White blood cell count	562,243 European ancestry individuals		FALSE	FALSE	C	0.517084	FALSE	0.067191		0.001836	[0.064-0.071]	4e-293	SD unit	decrease		32888493
LVESV	ATXN2	33	12:111472415:A:G	12:111446804:T:C	rs3184504	Multi-trait	12	111446804	T	C	0.0439258	0.00584247	5.54655e-14	0.948722	myeloid white cell count	Hematology	White blood cell count	746,667 African American or Afro-Caribbean, African ancestry, European ancestry, East Asian ancestry, Hispanic or Latin American and South Asian ancestry individuals		FALSE	FALSE	C	0.624937	FALSE					8e-290				32888493
LVESV	ATXN2	33	12:111472415:A:G	12:111446804:T:C	rs3184504	Multi-trait	12	111446804	T	C	0.0439258	0.00584247	5.54655e-14	0.948722	natural killer cell receptor 2B4 measurement	Hematology	Natural killer cell receptor 2B4 levels	14,735 European ancestry individuals	1,585 European or unknown ancestry individuals	FALSE	FALSE	T		FALSE	0.116		0.013	[0.091-0.141]	2e-19	unit	increase		37563310
LVESV	ATXN2	33	12:111472415:A:G	12:111446804:T:C	rs3184504	Multi-trait	12	111446804	T	C	0.0439258	0.00584247	5.54655e-14	0.948722	neutrophil count	Hematology	Neutrophil count	170,702 European ancestry individuals		FALSE	FALSE	C	0.5176	FALSE	0.0247596		0.00357138	[0.018-0.032]	4e-12	unit	decrease		27863252
LVESV	ATXN2	33	12:111472415:A:G	12:111446804:T:C	rs3184504	Multi-trait	12	111446804	T	C	0.0439258	0.00584247	5.54655e-14	0.948722	neutrophil count	Hematology	Neutrophil count	234,802 European ancestry individuals	100,556 European ancestry individuals	FALSE	FALSE	T		FALSE					1e-55				34469753
LVESV	ATXN2	33	12:111472415:A:G	12:111446804:T:C	rs3184504	Multi-trait	12	111446804	T	C	0.0439258	0.00584247	5.54655e-14	0.948722	neutrophil count	Hematology	Neutrophil count	349,856 European ancestry individuals, 82,810 East Asian ancestry individuals		FALSE	FALSE	C		FALSE	0.0302		0.0024	[0.025-0.035]	5e-37	unit	decrease		34594039
LVESV	ATXN2	33	12:111472415:A:G	12:111446804:T:C	rs3184504	Multi-trait	12	111446804	T	C	0.0439258	0.00584247	5.54655e-14	0.948722	neutrophil count	Hematology	Neutrophil count	408,112 British individuals		FALSE	FALSE	C	0.518633	FALSE	0.0319386		0.00221677	[0.028-0.036]	5e-47	unit	decrease		32888494
LVESV	ATXN2	33	12:111472415:A:G	12:111446804:T:C	rs3184504	Multi-trait	12	111446804	T	C	0.0439258	0.00584247	5.54655e-14	0.948722	neutrophil count	Hematology	Neutrophil count	519,288 European ancestry individuals		FALSE	FALSE	C	0.517462	FALSE	0.029388		0.001927	[0.026-0.033]	2e-52	SD unit	decrease		32888493
LVESV	ATXN2	33	12:111472415:A:G	12:111446804:T:C	rs3184504	Multi-trait	12	111446804	T	C	0.0439258	0.00584247	5.54655e-14	0.948722	neutrophil count	Hematology	Neutrophil count	627,215 African American or Afro-Caribbean, African ancestry, European ancestry, East Asian ancestry, Hispanic or Latin American and South Asian ancestry individuals		FALSE	FALSE	C	0.592435	FALSE					7e-49				32888493
LVESV	ATXN2	33	12:111472415:A:G	12:111446804:T:C	rs3184504	Multi-trait	12	111446804	T	C	0.0439258	0.00584247	5.54655e-14	0.948722	neutrophil count	Hematology	Sum basophil neutrophil counts	170,143 European ancestry individuals		FALSE	FALSE	C	0.5177	FALSE	0.0259686		0.00357738	[0.019-0.033]	4e-13	unit	decrease		27863252
LVESV	ATXN2	33	12:111472415:A:G	12:111446804:T:C	rs3184504	Multi-trait	12	111446804	T	C	0.0439258	0.00584247	5.54655e-14	0.948722	neutrophil count	Hematology	Sum neutrophil eosinophil counts	170,384 European ancestry individuals		FALSE	FALSE	C	0.5176	FALSE	0.0329119		0.00357483	[0.026-0.04]	3e-20	unit	decrease		27863252
LVESV	ATXN2	33	12:111472415:A:G	12:111446804:T:C	rs3184504	Multi-trait	12	111446804	T	C	0.0439258	0.00584247	5.54655e-14	0.948722	non-high density lipoprotein cholesterol measurement	Metabolic Traits	Non-HDL cholesterol levels	1,320,016 European ancestry individuals			FALSE	T		FALSE	0.0197839		0.00165051	[0.017-0.023]	2e-24	unit	decrease		34887591
LVESV	ATXN2	33	12:111472415:A:G	12:111446804:T:C	rs3184504	Multi-trait	12	111446804	T	C	0.0439258	0.00584247	5.54655e-14	0.948722	nt-3 growth factor receptor measurement	Miscellaneous_Conditions	NT-3 growth factor receptor levels	10,708 European ancestry individuals			FALSE	T		FALSE	0.091		0.013	[0.066-0.116]	8e-12	unit	decrease		34648354
LVESV	ATXN2	33	12:111472415:A:G	12:111446804:T:C	rs3184504	Multi-trait	12	111446804	T	C	0.0439258	0.00584247	5.54655e-14	0.948722	ovarian carcinoma	Cancer Traits	Cancer	5,020 European ancestry lung cancer cases, 3,718 European ancestry lung adenocarcinoma cases, 3,422 European ancestry lung squamous cell carcinoma cases, 15,414 European ancestry colorectal cancer cases, 10,809 European ancestry breast cancer cases, 4,939 European ancestry estrogen receptor negative breast cancer cases, 1,098 European ancestry ovarian cancer cases, 2,556 European ancestry serous …		FALSE	FALSE	C		FALSE		1.1			2e-06				27197191
LVESV	ATXN2	33	12:111472415:A:G	12:111446804:T:C	rs3184504	Multi-trait	12	111446804	T	C	0.0439258	0.00584247	5.54655e-14	0.948722	ovarian carcinoma	Cancer Traits	Cancer (pleiotropy)	5,020 European ancestry lung cancer cases, 3,718 European ancestry lung adenocarcinoma cases, 3,422 European ancestry lung squamous cell carcinoma cases, 15,414 European ancestry colorectal cancer cases, 10,809 European ancestry breast cancer cases, 4,939 European ancestry estrogen receptor negative breast cancer cases, 1,098 European ancestry ovarian cancer cases, 2,556 European ancestry serous …		FALSE	FALSE	C		FALSE					1e-06				27197191
LVESV	ATXN2	33	12:111472415:A:G	12:111446804:T:C	rs3184504	Multi-trait	12	111446804	T	C	0.0439258	0.00584247	5.54655e-14	0.948722	ovarian endometrioid carcinoma	Cancer Traits	Cancer	5,020 European ancestry lung cancer cases, 3,718 European ancestry lung adenocarcinoma cases, 3,422 European ancestry lung squamous cell carcinoma cases, 15,414 European ancestry colorectal cancer cases, 10,809 European ancestry breast cancer cases, 4,939 European ancestry estrogen receptor negative breast cancer cases, 1,098 European ancestry ovarian cancer cases, 2,556 European ancestry serous …		FALSE	FALSE	C		FALSE		1.1			2e-06				27197191
LVESV	ATXN2	33	12:111472415:A:G	12:111446804:T:C	rs3184504	Multi-trait	12	111446804	T	C	0.0439258	0.00584247	5.54655e-14	0.948722	ovarian endometrioid carcinoma	Cancer Traits	Cancer (pleiotropy)	5,020 European ancestry lung cancer cases, 3,718 European ancestry lung adenocarcinoma cases, 3,422 European ancestry lung squamous cell carcinoma cases, 15,414 European ancestry colorectal cancer cases, 10,809 European ancestry breast cancer cases, 4,939 European ancestry estrogen receptor negative breast cancer cases, 1,098 European ancestry ovarian cancer cases, 2,556 European ancestry serous …		FALSE	FALSE	C		FALSE					1e-06				27197191
LVESV	ATXN2	33	12:111472415:A:G	12:111446804:T:C	rs3184504	Multi-trait	12	111446804	T	C	0.0439258	0.00584247	5.54655e-14	0.948722	ovarian serous carcinoma	Cancer Traits	Cancer	5,020 European ancestry lung cancer cases, 3,718 European ancestry lung adenocarcinoma cases, 3,422 European ancestry lung squamous cell carcinoma cases, 15,414 European ancestry colorectal cancer cases, 10,809 European ancestry breast cancer cases, 4,939 European ancestry estrogen receptor negative breast cancer cases, 1,098 European ancestry ovarian cancer cases, 2,556 European ancestry serous …		FALSE	FALSE	C		FALSE		1.1			2e-06				27197191
LVESV	ATXN2	33	12:111472415:A:G	12:111446804:T:C	rs3184504	Multi-trait	12	111446804	T	C	0.0439258	0.00584247	5.54655e-14	0.948722	ovarian serous carcinoma	Cancer Traits	Cancer (pleiotropy)	5,020 European ancestry lung cancer cases, 3,718 European ancestry lung adenocarcinoma cases, 3,422 European ancestry lung squamous cell carcinoma cases, 15,414 European ancestry colorectal cancer cases, 10,809 European ancestry breast cancer cases, 4,939 European ancestry estrogen receptor negative breast cancer cases, 1,098 European ancestry ovarian cancer cases, 2,556 European ancestry serous …		FALSE	FALSE	C		FALSE					1e-06				27197191
LVESV	ATXN2	33	12:111472415:A:G	12:111446804:T:C	rs3184504	Multi-trait	12	111446804	T	C	0.0439258	0.00584247	5.54655e-14	0.948722	parental genotype effect measurement	Miscellaneous_Conditions	Offspring birth weight	210,267 European ancestry individuals, 19,802 individuals		FALSE	FALSE	C	0.517856	FALSE	0.036552		0.003024	[0.031-0.042]	1e-33	unit	increase		31043758
LVESV	ATXN2	33	12:111472415:A:G	12:111446804:T:C	rs3184504	Multi-trait	12	111446804	T	C	0.0439258	0.00584247	5.54655e-14	0.948722	parental longevity	Miscellaneous_Conditions	Parental longevity (father's age at death)	317,652 British ancestry individuals		FALSE	FALSE	T	0.483	FALSE	0.0145		0.0026	[0.0094-0.0196]	4e-08	unit	decrease		29227965
LVESV	ATXN2	33	12:111472415:A:G	12:111446804:T:C	rs3184504	Multi-trait	12	111446804	T	C	0.0439258	0.00584247	5.54655e-14	0.948722	peripheral arterial disease	Cardiovascular Diseases	Peripheral artery disease in non diabetes	6,732 Finnish ancestry cases, 416,855 Finnish ancestry controls, 6,732 non-Scandinavian ancestry cases, 416,855 non-Scandinavian ancestry controls, 6,732 British ancestry cases, 416,855 British ancestry controls		FALSE	FALSE	T		FALSE		1.09		[1.06-1.13]	7e-06				34601942
LVESV	ATXN2	33	12:111472415:A:G	12:111446804:T:C	rs3184504	Multi-trait	12	111446804	T	C	0.0439258	0.00584247	5.54655e-14	0.948722	phospholipids in IDL measurement	Lipids	Phospholipids in IDL	4,435 East Asian ancestry individuals, 11,340 South Asian ancestry individuals, 120,241 European ancestry individuals		FALSE	FALSE	T		FALSE	0.0289		0.0041	[0.021-0.037]	2e-12	unit	decrease		38448586
LVESV	ATXN2	33	12:111472415:A:G	12:111446804:T:C	rs3184504	Multi-trait	12	111446804	T	C	0.0439258	0.00584247	5.54655e-14	0.948722	phospholipids in large LDL measurement	Lipids	Phospholipids in large LDL	4,435 East Asian ancestry individuals, 11,340 South Asian ancestry individuals, 120,241 European ancestry individuals		FALSE	FALSE	T		FALSE	0.0311		0.0041	[0.023-0.039]	3e-14	unit	decrease		38448586
LVESV	ATXN2	33	12:111472415:A:G	12:111446804:T:C	rs3184504	Multi-trait	12	111446804	T	C	0.0439258	0.00584247	5.54655e-14	0.948722	phospholipids in medium LDL measurement	Lipids	Phospholipids in medium LDL	4,435 East Asian ancestry individuals, 11,340 South Asian ancestry individuals, 120,241 European ancestry individuals		FALSE	FALSE	T		FALSE	0.031		0.0041	[0.023-0.039]	4e-14	unit	decrease		38448586
LVESV	ATXN2	33	12:111472415:A:G	12:111446804:T:C	rs3184504	Multi-trait	12	111446804	T	C	0.0439258	0.00584247	5.54655e-14	0.948722	phospholipids in small LDL measurement	Lipids	Phospholipids in small LDL	4,435 East Asian ancestry individuals, 11,340 South Asian ancestry individuals, 120,241 European ancestry individuals		FALSE	FALSE	T		FALSE	0.0372		0.0041	[0.029-0.045]	1e-19	unit	decrease		38448586
LVESV	ATXN2	33	12:111472415:A:G	12:111446804:T:C	rs3184504	Multi-trait	12	111446804	T	C	0.0439258	0.00584247	5.54655e-14	0.948722	plasminogen activator inhibitor 1 measurement	Hematology	Coronary artery disease or plasminogen activator inhibitor 1 levels (pleiotropy)	172,122 European, South Asian or East Asian CAD cases, 566,864 European, South Asian or East Asian CAD controls, 19,599 European ancestry individuals with measurements			FALSE			FALSE					2e-20				35285134
LVESV	ATXN2	33	12:111472415:A:G	12:111446804:T:C	rs3184504	Multi-trait	12	111446804	T	C	0.0439258	0.00584247	5.54655e-14	0.948722	plasminogen activator inhibitor 1 measurement	Hematology	Ischemic stroke or plasminogen activator inhibitor 1 levels (pleiotropy)	60,341 European, African American, East Asian, South Asian, mixed Asian or Latin American ischemic stroke cases, 454,450 European, African American, East Asian, South Asian, mixed Asian or Latin American ischemic stroke controls, 19,599 European ancestry individuals with measurements			FALSE			FALSE					1e-14				35285134
LVESV	ATXN2	33	12:111472415:A:G	12:111446804:T:C	rs3184504	Multi-trait	12	111446804	T	C	0.0439258	0.00584247	5.54655e-14	0.948722	platelet count	Hematology	Platelet count	13,582 European ancestry individuals		FALSE	FALSE	C		FALSE	5.33				5e-11	unit	decrease		24026423
LVESV	ATXN2	33	12:111472415:A:G	12:111446804:T:C	rs3184504	Multi-trait	12	111446804	T	C	0.0439258	0.00584247	5.54655e-14	0.948722	platelet count	Hematology	Platelet count	166,066 European ancestry individuals		FALSE	FALSE	C	0.5174	FALSE	0.103873		0.00363146	[0.097-0.111]	6e-180	unit	decrease		27863252
LVESV	ATXN2	33	12:111472415:A:G	12:111446804:T:C	rs3184504	Multi-trait	12	111446804	T	C	0.0439258	0.00584247	5.54655e-14	0.948722	platelet count	Hematology	Platelet count	235,256 European ancestry individuals	100,764 European ancestry individuals	FALSE	FALSE	T		FALSE					8e-263				34469753
LVESV	ATXN2	33	12:111472415:A:G	12:111446804:T:C	rs3184504	Multi-trait	12	111446804	T	C	0.0439258	0.00584247	5.54655e-14	0.948722	platelet count	Hematology	Platelet count	350,474 European ancestry individuals, 148,623 East Asian ancestry individuals		FALSE	FALSE	C		FALSE	0.096		0.0023	[0.091-0.101]	0	unit	decrease		34594039
LVESV	ATXN2	33	12:111472415:A:G	12:111446804:T:C	rs3184504	Multi-trait	12	111446804	T	C	0.0439258	0.00584247	5.54655e-14	0.948722	platelet count	Hematology	Platelet count	38,891 European ancestry individuals, 1,661 Val Borbera (founder/genetic isolate) individuals, 521 Carlantino (founder/genetic isolate) individuals, 1,198 Friuli Venezia Giulia (founder/genetic isolate) individuals, 1,213 South Tyrolean (founder/genetic isolate) individuals, 890 Sorbian (founder/genetic isolate) individuals, 4,292 Sardinian (founder/genetic isolate) individuals	Up to 16,949 European ancestry individuals, 854 Cliento (founder/genetic isolate) individuals, 1,035 Talana (founder/genetic isolate) individuals	FALSE	FALSE	T		FALSE	3.99		0.374	[3.26-4.72]	1e-26	10^9/l	increase		22139419
LVESV	ATXN2	33	12:111472415:A:G	12:111446804:T:C	rs3184504	Multi-trait	12	111446804	T	C	0.0439258	0.00584247	5.54655e-14	0.948722	platelet count	Hematology	Platelet count	408,112 British individuals		FALSE	FALSE	C	0.518691	FALSE	0.15464		0.00290406	[0.15-0.16]	0	unit	decrease		32888494
LVESV	ATXN2	33	12:111472415:A:G	12:111446804:T:C	rs3184504	Multi-trait	12	111446804	T	C	0.0439258	0.00584247	5.54655e-14	0.948722	platelet count	Hematology	Platelet count	8,850 African American individuals, 18,949 Hispanic/Latino individuals, 541 Asian ancestry individuals, 603 Native American ancestry individuals, 385 individuals		FALSE	FALSE			FALSE	2.9843		0.655261	[1.7-4.27]	5e-06	unit	decrease		31217584
LVESV	ATXN2	33	12:111472415:A:G	12:111446804:T:C	rs3184504	Multi-trait	12	111446804	T	C	0.0439258	0.00584247	5.54655e-14	0.948722	platelet crit	Hematology	Plateletcrit	164,339 European ancestry individuals		FALSE	FALSE	C	0.5175	FALSE	0.114319		0.00364389	[0.11-0.12]	5e-216	unit	decrease		27863252
LVESV	ATXN2	33	12:111472415:A:G	12:111446804:T:C	rs3184504	Multi-trait	12	111446804	T	C	0.0439258	0.00584247	5.54655e-14	0.948722	platelet crit	Hematology	Plateletcrit	408,112 British individuals		FALSE	FALSE	C	0.518709	FALSE	0.160592		0.00268576	[0.16-0.17]	0	unit	decrease		32888494
LVESV	ATXN2	33	12:111472415:A:G	12:111446804:T:C	rs3184504	Multi-trait	12	111446804	T	C	0.0439258	0.00584247	5.54655e-14	0.948722	prostate carcinoma	Cancer Traits	Cancer	5,020 European ancestry lung cancer cases, 3,718 European ancestry lung adenocarcinoma cases, 3,422 European ancestry lung squamous cell carcinoma cases, 15,414 European ancestry colorectal cancer cases, 10,809 European ancestry breast cancer cases, 4,939 European ancestry estrogen receptor negative breast cancer cases, 1,098 European ancestry ovarian cancer cases, 2,556 European ancestry serous …		FALSE	FALSE	C		FALSE		1.1			2e-06				27197191
LVESV	ATXN2	33	12:111472415:A:G	12:111446804:T:C	rs3184504	Multi-trait	12	111446804	T	C	0.0439258	0.00584247	5.54655e-14	0.948722	prostate carcinoma	Cancer Traits	Cancer (pleiotropy)	5,020 European ancestry lung cancer cases, 3,718 European ancestry lung adenocarcinoma cases, 3,422 European ancestry lung squamous cell carcinoma cases, 15,414 European ancestry colorectal cancer cases, 10,809 European ancestry breast cancer cases, 4,939 European ancestry estrogen receptor negative breast cancer cases, 1,098 European ancestry ovarian cancer cases, 2,556 European ancestry serous …		FALSE	FALSE	C		FALSE					1e-06				27197191
LVESV	ATXN2	33	12:111472415:A:G	12:111446804:T:C	rs3184504	Multi-trait	12	111446804	T	C	0.0439258	0.00584247	5.54655e-14	0.948722	protein measurement	Hematology	Fibroblast growth factor-binding protein 1 levels	10,708 European ancestry individuals			FALSE	T		FALSE	0.105		0.014	[0.078-0.132]	1e-14	unit	decrease		34648354
LVESV	ATXN2	33	12:111472415:A:G	12:111446804:T:C	rs3184504	Multi-trait	12	111446804	T	C	0.0439258	0.00584247	5.54655e-14	0.948722	psoriasis	Autoimmune Diseases	Chronic inflammatory diseases (ankylosing spondylitis, Crohn's disease, psoriasis, primary sclerosing cholangitis, ulcerative colitis) (pleiotropy)	8,726 European ancestry ankylosing spondylitis cases, 19,085 European ancestry Crohn‚Äôs disease cases, 6,530 European ancestry psoriasis cases, 3,408 European ancestry primary sclerosing cholangitis cases, 14,513 European ancestry ulcerative colitis cases, 34,213 European ancestry controls		FALSE	FALSE			FALSE					4e-10				26974007
LVESV	ATXN2	33	12:111472415:A:G	12:111446804:T:C	rs3184504	Multi-trait	12	111446804	T	C	0.0439258	0.00584247	5.54655e-14	0.948722	quinolinate measurement	Miscellaneous_Conditions	Quinolinate levels	14,296 European ancestry individuals	5,698 European ancestry individuals		FALSE	T		FALSE	0.101298		0.0106412	[0.08-0.122]	2e-21	unit	increase		36357675
LVESV	ATXN2	33	12:111472415:A:G	12:111446804:T:C	rs3184504	Multi-trait	12	111446804	T	C	0.0439258	0.00584247	5.54655e-14	0.948722	reticulocyte count	Hematology	High light scatter reticulocyte count	408,112 British individuals		FALSE	FALSE	C	0.51868	FALSE	0.0532654		0.00234023	[0.049-0.058]	1e-114	unit	decrease		32888494
LVESV	ATXN2	33	12:111472415:A:G	12:111446804:T:C	rs3184504	Multi-trait	12	111446804	T	C	0.0439258	0.00584247	5.54655e-14	0.948722	reticulocyte count	Hematology	Reticulocyte count	170,641 European ancestry individuals		FALSE	FALSE	C	0.5174	FALSE	0.0724115		0.00358126	[0.065-0.079]	7e-91	unit	decrease		27863252
LVESV	ATXN2	33	12:111472415:A:G	12:111446804:T:C	rs3184504	Multi-trait	12	111446804	T	C	0.0439258	0.00584247	5.54655e-14	0.948722	reticulocyte count	Hematology	Reticulocyte count	408,112 British individuals		FALSE	FALSE	C	0.518634	FALSE	0.0560374		0.00235111	[0.051-0.061]	2e-125	unit	decrease		32888494
LVESV	ATXN2	33	12:111472415:A:G	12:111446804:T:C	rs3184504	Multi-trait	12	111446804	T	C	0.0439258	0.00584247	5.54655e-14	0.948722	reticulocyte measurement	Hematology	High light scatter reticulocyte percentage of red cells	408,112 British individuals		FALSE	FALSE	C	0.518687	FALSE	0.0457569		0.00234188	[0.041-0.05]	6e-85	unit	decrease		32888494
LVESV	ATXN2	33	12:111472415:A:G	12:111446804:T:C	rs3184504	Multi-trait	12	111446804	T	C	0.0439258	0.00584247	5.54655e-14	0.948722	reticulocyte measurement	Hematology	Immature fraction of reticulocytes	408,112 British individuals		FALSE	FALSE	C	0.518662	FALSE	0.0268736		0.00233039	[0.022-0.031]	9e-31	unit	decrease		32888494
LVESV	ATXN2	33	12:111472415:A:G	12:111446804:T:C	rs3184504	Multi-trait	12	111446804	T	C	0.0439258	0.00584247	5.54655e-14	0.948722	reticulocyte measurement	Hematology	Reticulocyte fraction of red cells	408,112 British individuals		FALSE	FALSE	C	0.518644	FALSE	0.0473826		0.00235196	[0.043-0.052]	3e-90	unit	decrease		32888494
LVESV	ATXN2	33	12:111472415:A:G	12:111446804:T:C	rs3184504	Multi-trait	12	111446804	T	C	0.0439258	0.00584247	5.54655e-14	0.948722	retinal vasculature measurement	Miscellaneous_Conditions	Retinal venular width	52,798 European ancestry individuals	4,987 European ancestry individuals		FALSE	T		FALSE	0.413		0.072	[0.27-0.55]	9e-09	unit	increase		36757925
LVESV	ATXN2	33	12:111472415:A:G	12:111446804:T:C	rs3184504	Multi-trait	12	111446804	T	C	0.0439258	0.00584247	5.54655e-14	0.948722	rheumatoid arthritis	Autoimmune Diseases	Rheumatoid arthritis	22,350 European ancestry cases, 74,823 European ancestry controls			FALSE	C		FALSE		0.916402		[0.89247255741873-0.940973326028016]	1e-10				36333501
LVESV	ATXN2	33	12:111472415:A:G	12:111446804:T:C	rs3184504	Multi-trait	12	111446804	T	C	0.0439258	0.00584247	5.54655e-14	0.948722	rheumatoid arthritis	Autoimmune Diseases	Rheumatoid arthritis	22,350 European ancestry cases, 74,823 European ancestry controls, 11,025 East Asian ancestry cases, 162,608 East Asian ancestry controls, 999 African ancestry cases, 1,108 African ancestry controls, 986 South Asian ancestry cases, 1,258 South Asian ancestry controls, 511 Arab ancestry cases, 352 Arab ancestry controls			FALSE	C		FALSE		0.915029		[0.891484239029607-0.93919469438279]	3e-11				36333501
LVESV	ATXN2	33	12:111472415:A:G	12:111446804:T:C	rs3184504	Multi-trait	12	111446804	T	C	0.0439258	0.00584247	5.54655e-14	0.948722	rheumatoid arthritis	Autoimmune Diseases	Rheumatoid arthritis	26,612 European ancestry cases, 869,454 European ancestry controls, 4,701 cases, 125,923 controls			FALSE	T		FALSE		1.08			1e-17				35470158
LVESV	ATXN2	33	12:111472415:A:G	12:111446804:T:C	rs3184504	Multi-trait	12	111446804	T	C	0.0439258	0.00584247	5.54655e-14	0.948722	rheumatoid arthritis	Autoimmune Diseases	Rheumatoid arthritis	5,539 European ancestry cases, 20,169 European ancestry controls	6,768 European ancestry cases, 8,806 European ancestry controls	FALSE	FALSE	T		FALSE		1.08			6e-06				20453842
LVESV	ATXN2	33	12:111472415:A:G	12:111446804:T:C	rs3184504	Multi-trait	12	111446804	T	C	0.0439258	0.00584247	5.54655e-14	0.948722	rheumatoid arthritis	Autoimmune Diseases	Rheumatoid arthritis (rheumatoid factor and/or anti-cyclic citrullinated peptide seropositive)	14,551 European ancestry cases, 846,260 European ancestry controls, 3,468 cases, 145,344 controls			FALSE	T		FALSE		1.1			8e-16				35470158
LVESV	ATXN2	33	12:111472415:A:G	12:111446804:T:C	rs3184504	Multi-trait	12	111446804	T	C	0.0439258	0.00584247	5.54655e-14	0.948722	rheumatoid arthritis	Autoimmune Diseases	Rheumatoid arthritis (rheumatoid factor and/or anti-cyclic citrullinated peptide seropositive)	17,221 European ancestry cases, 74,823 European ancestry controls			FALSE	C		FALSE		0.923486		[0.897786058402718-0.949920940266569]	4e-08				36333501
LVESV	ATXN2	33	12:111472415:A:G	12:111446804:T:C	rs3184504	Multi-trait	12	111446804	T	C	0.0439258	0.00584247	5.54655e-14	0.948722	rheumatoid arthritis	Autoimmune Diseases	Rheumatoid arthritis (rheumatoid factor and/or anti-cyclic citrullinated peptide seropositive)	17,221 European ancestry cases, 74,823 European ancestry controls, 8,340 East Asian ancestry cases, 162,608 East Asian ancestry controls, 841 African ancestry cases, 1,108 African ancestry controls, 689 South Asian ancestry cases, 1,258 South Asian ancestry controls, 357 Arab ancestry cases, 352 Arab ancestry controls			FALSE	C		FALSE		0.921364		[0.895899099083128-0.947552897563286]	1e-08				36333501
LVESV	ATXN2	33	12:111472415:A:G	12:111446804:T:C	rs3184504	Multi-trait	12	111446804	T	C	0.0439258	0.00584247	5.54655e-14	0.948722	rheumatoid factor seropositivity measurement	Hematology	Rheumatoid arthritis (rheumatoid factor and/or anti-cyclic citrullinated peptide seropositive)	14,551 European ancestry cases, 846,260 European ancestry controls, 3,468 cases, 145,344 controls			FALSE	T		FALSE		1.1			8e-16				35470158
LVESV	ATXN2	33	12:111472415:A:G	12:111446804:T:C	rs3184504	Multi-trait	12	111446804	T	C	0.0439258	0.00584247	5.54655e-14	0.948722	rheumatoid factor seropositivity measurement	Hematology	Rheumatoid arthritis (rheumatoid factor and/or anti-cyclic citrullinated peptide seropositive)	17,221 European ancestry cases, 74,823 European ancestry controls			FALSE	C		FALSE		0.923486		[0.897786058402718-0.949920940266569]	4e-08				36333501
LVESV	ATXN2	33	12:111472415:A:G	12:111446804:T:C	rs3184504	Multi-trait	12	111446804	T	C	0.0439258	0.00584247	5.54655e-14	0.948722	rheumatoid factor seropositivity measurement	Hematology	Rheumatoid arthritis (rheumatoid factor and/or anti-cyclic citrullinated peptide seropositive)	17,221 European ancestry cases, 74,823 European ancestry controls, 8,340 East Asian ancestry cases, 162,608 East Asian ancestry controls, 841 African ancestry cases, 1,108 African ancestry controls, 689 South Asian ancestry cases, 1,258 South Asian ancestry controls, 357 Arab ancestry cases, 352 Arab ancestry controls			FALSE	C		FALSE		0.921364		[0.895899099083128-0.947552897563286]	1e-08				36333501
LVESV	ATXN2	33	12:111472415:A:G	12:111446804:T:C	rs3184504	Multi-trait	12	111446804	T	C	0.0439258	0.00584247	5.54655e-14	0.948722	sclerosing cholangitis	Autoimmune Diseases	Chronic inflammatory diseases (ankylosing spondylitis, Crohn's disease, psoriasis, primary sclerosing cholangitis, ulcerative colitis) (pleiotropy)	8,726 European ancestry ankylosing spondylitis cases, 19,085 European ancestry Crohn‚Äôs disease cases, 6,530 European ancestry psoriasis cases, 3,408 European ancestry primary sclerosing cholangitis cases, 14,513 European ancestry ulcerative colitis cases, 34,213 European ancestry controls		FALSE	FALSE			FALSE					4e-10				26974007
LVESV	ATXN2	33	12:111472415:A:G	12:111446804:T:C	rs3184504	Multi-trait	12	111446804	T	C	0.0439258	0.00584247	5.54655e-14	0.948722	sclerosing cholangitis	Autoimmune Diseases	Primary sclerosing cholangitis	2,871 European ancestry cases, 12,019 European ancestry controls	1,925 European ancestry cases, 7,936 European ancestry controls	FALSE	FALSE	T	0.5	FALSE		1.18		[1.13-1.24]	4e-13				27992413
LVESV	ATXN2	33	12:111472415:A:G	12:111446804:T:C	rs3184504	Multi-trait	12	111446804	T	C	0.0439258	0.00584247	5.54655e-14	0.948722	sclerosing cholangitis	Autoimmune Diseases	Primary sclerosing cholangitis	3,789 European ancestry cases, 25,079 European ancestry controls		FALSE	FALSE	A	0.488	FALSE		1.18		[1.12-1.24]	6e-11				23603763
LVESV	ATXN2	33	12:111472415:A:G	12:111446804:T:C	rs3184504	Multi-trait	12	111446804	T	C	0.0439258	0.00584247	5.54655e-14	0.948722	sclerosing cholangitis	Autoimmune Diseases	Primary sclerosing cholangitis (MTAG)	at least 2,871 European ancestry cases, at least 12,019 European ancestry controls (MTAG boosted by autoimmune-related disease samples)	at least 952 cases, 231,644 controls (MTAG boosted by autoimmune-related disease samples)	FALSE	FALSE	C		FALSE	0.084694		0.0105618	[0.064-0.105]	1e-15	unit	decrease		36828809
LVESV	ATXN2	33	12:111472415:A:G	12:111446804:T:C	rs3184504	Multi-trait	12	111446804	T	C	0.0439258	0.00584247	5.54655e-14	0.948722	semaphorin-4D measurement	Hematology	Semaphorin-4D levels	10,708 European ancestry individuals			FALSE	T		FALSE	0.135		0.014	[0.11-0.16]	1e-23	unit	increase		34648354
LVESV	ATXN2	33	12:111472415:A:G	12:111446804:T:C	rs3184504	Multi-trait	12	111446804	T	C	0.0439258	0.00584247	5.54655e-14	0.948722	serum alanine aminotransferase measurement	Hematology	Alanine aminotransferase levels	387,859 British ancestry individuals, 10,635 Asian or Asian British individuals, 7,468 Black or Black British individuals, 2,338 Chinese ancestry individuals		FALSE	FALSE			FALSE	0.0051		0.0004	[0.0043-0.0059]	2e-34	unit	increase		34315874
LVESV	ATXN2	33	12:111472415:A:G	12:111446804:T:C	rs3184504	Multi-trait	12	111446804	T	C	0.0439258	0.00584247	5.54655e-14	0.948722	serum alanine aminotransferase measurement	Hematology	Liver enzyme levels (alanine transaminase)	437,267 European ancestry individuals	315,572 European ancestry individuals	FALSE	FALSE	T	0.483255	FALSE	0.0045174		0.000388994	[0.0038-0.0053]	6e-31	unit	increase		33972514
LVESV	ATXN2	33	12:111472415:A:G	12:111446804:T:C	rs3184504	Multi-trait	12	111446804	T	C	0.0439258	0.00584247	5.54655e-14	0.948722	serum IgA measurement	Hematology	IgA levels	16,883 Icelandic ancestry individuals	2,151 Swedish ancestry individuals	FALSE	FALSE	T	0.3793	FALSE	0.11				1e-08	SD units	increase		28628107
LVESV	ATXN2	33	12:111472415:A:G	12:111446804:T:C	rs3184504	Multi-trait	12	111446804	T	C	0.0439258	0.00584247	5.54655e-14	0.948722	small vessel stroke	Cardiovascular Diseases	Ischemic stroke (small-vessel)	5,386 European ancestry cases, 192,662 European ancestry controls, 5,096 East Asian ancestry cases, 28,195 East Asian ancestry controls, 314 South Asian ancestry cases, 6,707 South Asian ancestry controls, 694 African American cases, 15,146 African American controls, 134 Asian ancestry cases, 333 Asian ancestry controls, 86 Latin American cases, 692 Latin American controls		FALSE	FALSE			FALSE					6e-06				29531354
LVESV	ATXN2	33	12:111472415:A:G	12:111446804:T:C	rs3184504	Multi-trait	12	111446804	T	C	0.0439258	0.00584247	5.54655e-14	0.948722	small vessel stroke	Cardiovascular Diseases	Small vessel stroke (CCS or TOAST classification)	3,480 European and African ancestry cases, 28,026 European and unknown ancestry controls		FALSE	FALSE			FALSE		1.08742		[1.050-1.125]	2e-06				32047268
LVESV	ATXN2	33	12:111472415:A:G	12:111446804:T:C	rs3184504	Multi-trait	12	111446804	T	C	0.0439258	0.00584247	5.54655e-14	0.948722	small vessel stroke	Cardiovascular Diseases	Small vessel stroke (CCSp classification)	2,419 European and African ancestry cases, 28,026 European and unknown ancestry controls		FALSE	FALSE			FALSE		1.10688		[1.063-1.152]	7e-07				32047268
LVESV	ATXN2	33	12:111472415:A:G	12:111446804:T:C	rs3184504	Multi-trait	12	111446804	T	C	0.0439258	0.00584247	5.54655e-14	0.948722	smoking status measurement	Smoking	Diastolic blood pressure (cigarette smoking interaction)	80,552 European ancestry individuals, 27,118 African individuals, 13,438 Asian individuals, 8,805 Hispanic individuals	305,513 European ancestry individuals, 7,786 African individuals, 148,932 Asian individuals, 13,533 Hispanic individuals, 4,414 Brazilian individuals	TRUE	FALSE			FALSE					6e-67				29455858
LVESV	ATXN2	33	12:111472415:A:G	12:111446804:T:C	rs3184504	Multi-trait	12	111446804	T	C	0.0439258	0.00584247	5.54655e-14	0.948722	smoking status measurement	Smoking	Systolic blood pressure (cigarette smoking interaction)	80,552 European ancestry individuals, 27,118 African individuals, 13,438 Asian individuals, 8,805 Hispanic individuals	305,513 European ancestry individuals, 7,786 African individuals, 148,932 Asian individuals, 13,533 Hispanic individuals, 4,414 Brazilian individuals	TRUE	FALSE			FALSE					3e-36				29455858
LVESV	ATXN2	33	12:111472415:A:G	12:111446804:T:C	rs3184504	Multi-trait	12	111446804	T	C	0.0439258	0.00584247	5.54655e-14	0.948722	squamous cell lung carcinoma	Cancer Traits	Cancer	5,020 European ancestry lung cancer cases, 3,718 European ancestry lung adenocarcinoma cases, 3,422 European ancestry lung squamous cell carcinoma cases, 15,414 European ancestry colorectal cancer cases, 10,809 European ancestry breast cancer cases, 4,939 European ancestry estrogen receptor negative breast cancer cases, 1,098 European ancestry ovarian cancer cases, 2,556 European ancestry serous …		FALSE	FALSE	C		FALSE		1.1			2e-06				27197191
LVESV	ATXN2	33	12:111472415:A:G	12:111446804:T:C	rs3184504	Multi-trait	12	111446804	T	C	0.0439258	0.00584247	5.54655e-14	0.948722	squamous cell lung carcinoma	Cancer Traits	Cancer (pleiotropy)	5,020 European ancestry lung cancer cases, 3,718 European ancestry lung adenocarcinoma cases, 3,422 European ancestry lung squamous cell carcinoma cases, 15,414 European ancestry colorectal cancer cases, 10,809 European ancestry breast cancer cases, 4,939 European ancestry estrogen receptor negative breast cancer cases, 1,098 European ancestry ovarian cancer cases, 2,556 European ancestry serous …		FALSE	FALSE	C		FALSE					1e-06				27197191
LVESV	ATXN2	33	12:111472415:A:G	12:111446804:T:C	rs3184504	Multi-trait	12	111446804	T	C	0.0439258	0.00584247	5.54655e-14	0.948722	stroke	Cardiovascular Diseases	Stroke	40,585 European ancestry cases, 406,111 European ancestry controls		FALSE	FALSE			FALSE					6e-12				29531354
LVESV	ATXN2	33	12:111472415:A:G	12:111446804:T:C	rs3184504	Multi-trait	12	111446804	T	C	0.0439258	0.00584247	5.54655e-14	0.948722	stroke	Cardiovascular Diseases	Stroke	40,585 European ancestry cases, 406,111 European ancestry controls, 17,369 East Asian ancestry cases, 28,195 East Asian ancestry controls, 2,437 South Asian ancestry cases, 6,707 South Asian ancestry controls, 5,541 African American cases, 15,154 African American controls, 365 Asian ancestry cases, 333 Asian ancestry controls, 865 Latin American cases, 692 Latin American controls		FALSE	FALSE			FALSE					9e-12				29531354
LVESV	ATXN2	33	12:111472415:A:G	12:111446804:T:C	rs3184504	Multi-trait	12	111446804	T	C	0.0439258	0.00584247	5.54655e-14	0.948722	systolic blood pressure	Cardiovascular Diseases	Systolic blood pressure	150,134 European ancestry individuals	87,359 European ancestry individuals, 140,886 European and unknown ancestry individuals	FALSE	FALSE	C	0.523	FALSE	0.629		0.074	[0.48-0.77]	2e-17	unit	decrease		28739976
LVESV	ATXN2	33	12:111472415:A:G	12:111446804:T:C	rs3184504	Multi-trait	12	111446804	T	C	0.0439258	0.00584247	5.54655e-14	0.948722	systolic blood pressure	Cardiovascular Diseases	Systolic blood pressure	29,136 European ancestry individuals	34,433 European ancestry individuals	FALSE	FALSE	T		FALSE	0.58			[0.38-0.78]	5e-09	mm Hg	increase		19430479
LVESV	ATXN2	33	12:111472415:A:G	12:111446804:T:C	rs3184504	Multi-trait	12	111446804	T	C	0.0439258	0.00584247	5.54655e-14	0.948722	systolic blood pressure	Cardiovascular Diseases	Systolic blood pressure	295,529 European ancestry individuals, 8,231 Latino individuals, 3,058 African American individuals, 2,029 African British individuals, 7,701 East Asian ancestry individuals, 2,735 South Asian ancestry individuals, 1,979 mixed and unknown ancestry individuals		FALSE	FALSE	T		FALSE	0.386				3e-23	unit	increase		27841878
LVESV	ATXN2	33	12:111472415:A:G	12:111446804:T:C	rs3184504	Multi-trait	12	111446804	T	C	0.0439258	0.00584247	5.54655e-14	0.948722	systolic blood pressure	Cardiovascular Diseases	Systolic blood pressure	526,001 European ancestry individuals			FALSE	T		FALSE	0.5937		0.0362	[0.52-0.66]	2e-60	unit	increase		35762941
LVESV	ATXN2	33	12:111472415:A:G	12:111446804:T:C	rs3184504	Multi-trait	12	111446804	T	C	0.0439258	0.00584247	5.54655e-14	0.948722	systolic blood pressure	Cardiovascular Diseases	Systolic blood pressure	80,792 European ancestry individuals, 8,231 Latino individuals, 3,058 African American individuals, 7,243 East Asian ancestry individuals, 461 South Asian ancestry individuals		FALSE	FALSE	T		FALSE	0.259				4e-06	unit	increase		27841878
LVESV	ATXN2	33	12:111472415:A:G	12:111446804:T:C	rs3184504	Multi-trait	12	111446804	T	C	0.0439258	0.00584247	5.54655e-14	0.948722	systolic blood pressure	Cardiovascular Diseases	Systolic blood pressure	up to 201,529 European ancestry individuals	up to 140,886 European ancestry individuals	FALSE	FALSE	T	0.475	FALSE	0.498		0.062	[0.38-0.62]	1e-15	mm Hg	increase		27618452
LVESV	ATXN2	33	12:111472415:A:G	12:111446804:T:C	rs3184504	Multi-trait	12	111446804	T	C	0.0439258	0.00584247	5.54655e-14	0.948722	systolic blood pressure	Cardiovascular Diseases	Systolic blood pressure (cigarette smoking interaction)	80,552 European ancestry individuals, 27,118 African individuals, 13,438 Asian individuals, 8,805 Hispanic individuals	305,513 European ancestry individuals, 7,786 African individuals, 148,932 Asian individuals, 13,533 Hispanic individuals, 4,414 Brazilian individuals	TRUE	FALSE			FALSE					3e-36				29455858
LVESV	ATXN2	33	12:111472415:A:G	12:111446804:T:C	rs3184504	Multi-trait	12	111446804	T	C	0.0439258	0.00584247	5.54655e-14	0.948722	t-cell surface glycoprotein CD5 measurement	Hematology	T-cell surface glycoprotein CD5 levels	14,735 European ancestry individuals	1,585 European or unknown ancestry individuals	FALSE	FALSE	T		FALSE	0.143		0.013	[0.12-0.17]	5e-29	unit	increase		37563310
LVESV	ATXN2	33	12:111472415:A:G	12:111446804:T:C	rs3184504	Multi-trait	12	111446804	T	C	0.0439258	0.00584247	5.54655e-14	0.948722	Thyroid preparation use measurement	Miscellaneous_Conditions	Medication use (thyroid preparations)	24,832 European ancestry cases, 280,750 European ancestry controls		FALSE	FALSE	T	0.484908	FALSE	0.205206		0.00909423	[0.19-0.22]	1e-112	unit	increase		31015401
LVESV	ATXN2	33	12:111472415:A:G	12:111446804:T:C	rs3184504	Multi-trait	12	111446804	T	C	0.0439258	0.00584247	5.54655e-14	0.948722	Thyroid preparation use measurement	Miscellaneous_Conditions	Medication use (thyroid preparations)	24,832 European ancestry cases, 280,750 European ancestry controls, 3,103 East Asian ancestry cases, 175,623 East Asian ancestry controls		FALSE	FALSE	C		FALSE	0.2052		0.0091	[0.19-0.22]	9e-113	unit	decrease		34594039
LVESV	ATXN2	33	12:111472415:A:G	12:111446804:T:C	rs3184504	Multi-trait	12	111446804	T	C	0.0439258	0.00584247	5.54655e-14	0.948722	thyroid stimulating hormone measurement	Hematology	Thyroid stimulating hormone levels	119,715 European ancestry individuals		FALSE	FALSE	C	0.518234	FALSE	0.0298		0.00456953	[0.021-0.039]	7e-11	SD	decrease		32769997
LVESV	ATXN2	33	12:111472415:A:G	12:111446804:T:C	rs3184504	Multi-trait	12	111446804	T	C	0.0439258	0.00584247	5.54655e-14	0.948722	thyroid stimulating hormone measurement	Hematology	Thyroid stimulating hormone levels	247,107 European ancestry individuals	63,326 European ancestry individuals, 33,171 South Asian ancestry individuals	FALSE	FALSE	T		FALSE	0.0297		0.0026	[0.025-0.035]	2e-29	unit	increase		37872160
LVESV	ATXN2	33	12:111472415:A:G	12:111446804:T:C	rs3184504	Multi-trait	12	111446804	T	C	0.0439258	0.00584247	5.54655e-14	0.948722	tissue plasminogen activator measurement	Hematology	Coronary artery disease or tissue plasminogen activator levels (pleiotropy)	172,122 European, South Asian or East Asian CAD cases, 566,864 European, South Asian or East Asian CAD controls, 26,929 European ancestry individuals with measurements			FALSE			FALSE					2e-20				35285134
LVESV	ATXN2	33	12:111472415:A:G	12:111446804:T:C	rs3184504	Multi-trait	12	111446804	T	C	0.0439258	0.00584247	5.54655e-14	0.948722	tissue plasminogen activator measurement	Hematology	Ischemic stroke or tissue plasminogen activator levels (pleiotropy)	60,341 European, African American, East Asian, South Asian, mixed Asian or Latin American ischemic stroke cases, 454,450 European, African American, East Asian, South Asian, mixed Asian or Latin American ischemic stroke controls, 26,929 European ancestry individuals with measurements			FALSE			FALSE					4e-15				35285134
LVESV	ATXN2	33	12:111472415:A:G	12:111446804:T:C	rs3184504	Multi-trait	12	111446804	T	C	0.0439258	0.00584247	5.54655e-14	0.948722	tonsillectomy risk measurement	Miscellaneous_Conditions	Tonsillectomy	60,098 European ancestry cases, 113,323 European ancestry controls		FALSE	FALSE	T	0.5	FALSE		1.05		[1.04-1.06]	3e-10				28928442
LVESV	ATXN2	33	12:111472415:A:G	12:111446804:T:C	rs3184504	Multi-trait	12	111446804	T	C	0.0439258	0.00584247	5.54655e-14	0.948722	tonsillectomy risk measurement	Miscellaneous_Conditions	Tonsillectomy	60,098 European ancestry cases, 113,323 European ancestry controls		FALSE	FALSE			FALSE		1.052		[1.036-1.069]	3e-10				27182965
LVESV	ATXN2	33	12:111472415:A:G	12:111446804:T:C	rs3184504	Multi-trait	12	111446804	T	C	0.0439258	0.00584247	5.54655e-14	0.948722	total cholesterol in large LDL	Lipids	Total cholesterol in large LDL	4,435 East Asian ancestry individuals, 11,340 South Asian ancestry individuals, 120,241 European ancestry individuals		FALSE	FALSE	T		FALSE	0.0316		0.0041	[0.024-0.04]	1e-14	unit	decrease		38448586
LVESV	ATXN2	33	12:111472415:A:G	12:111446804:T:C	rs3184504	Multi-trait	12	111446804	T	C	0.0439258	0.00584247	5.54655e-14	0.948722	total cholesterol in medium LDL	Lipids	Total cholesterol in medium LDL	4,435 East Asian ancestry individuals, 11,340 South Asian ancestry individuals, 120,241 European ancestry individuals		FALSE	FALSE	T		FALSE	0.031		0.0041	[0.023-0.039]	4e-14	unit	decrease		38448586
LVESV	ATXN2	33	12:111472415:A:G	12:111446804:T:C	rs3184504	Multi-trait	12	111446804	T	C	0.0439258	0.00584247	5.54655e-14	0.948722	total cholesterol in small LDL	Lipids	Total Cholesterol in small LDL	4,435 East Asian ancestry individuals, 11,340 South Asian ancestry individuals, 120,241 European ancestry individuals		FALSE	FALSE	T		FALSE	0.0343		0.0041	[0.026-0.042]	6e-17	unit	decrease		38448586
LVESV	ATXN2	33	12:111472415:A:G	12:111446804:T:C	rs3184504	Multi-trait	12	111446804	T	C	0.0439258	0.00584247	5.54655e-14	0.948722	total cholesterol measurement	Metabolic Traits	Serum total cholesterol levels	4,435 East Asian ancestry individuals, 11,340 South Asian ancestry individuals, 120,241 European ancestry individuals		FALSE	FALSE	T		FALSE	0.0381		0.0041	[0.03-0.046]	9e-21	unit	decrease		38448586
LVESV	ATXN2	33	12:111472415:A:G	12:111446804:T:C	rs3184504	Multi-trait	12	111446804	T	C	0.0439258	0.00584247	5.54655e-14	0.948722	total cholesterol measurement	Metabolic Traits	Total cholesterol in HDL3	4,435 East Asian ancestry individuals, 11,340 South Asian ancestry individuals, 120,241 European ancestry individuals		FALSE	FALSE	T		FALSE	0.0288		0.0041	[0.021-0.037]	2e-12	unit	decrease		38448586
LVESV	ATXN2	33	12:111472415:A:G	12:111446804:T:C	rs3184504	Multi-trait	12	111446804	T	C	0.0439258	0.00584247	5.54655e-14	0.948722	total cholesterol measurement	Metabolic Traits	Total cholesterol levels	1,320,016 European ancestry individuals			FALSE	C		FALSE	0.0268413		0.00134526	[0.024-0.029]	4e-62	unit	increase		34887591
LVESV	ATXN2	33	12:111472415:A:G	12:111446804:T:C	rs3184504	Multi-trait	12	111446804	T	C	0.0439258	0.00584247	5.54655e-14	0.948722	total cholesterol measurement	Metabolic Traits	Total cholesterol levels	76,627 European ancestry individuals, 7,795 Hispanic individuals, 6,855 East Asian ancestry individuals, 2,958 African American individuals, 439 South Asian ancestry individuals		FALSE	FALSE	T	0.495	FALSE	0.034				6e-14	unit	decrease		29507422
LVESV	ATXN2	33	12:111472415:A:G	12:111446804:T:C	rs3184504	Multi-trait	12	111446804	T	C	0.0439258	0.00584247	5.54655e-14	0.948722	total cholesterol measurement	Metabolic Traits	Total cholesterol levels	76,627 European ancestry individuals, 7,795 Hispanic individuals, 6,855 East Asian ancestry individuals, 2,958 African American individuals, 439 South Asian ancestry individuals		FALSE	FALSE	T		FALSE	0.033				2e-14	unit	decrease		29507422
LVESV	ATXN2	33	12:111472415:A:G	12:111446804:T:C	rs3184504	Multi-trait	12	111446804	T	C	0.0439258	0.00584247	5.54655e-14	0.948722	total cholesterol measurement	Metabolic Traits	Total cholesterol levels in LDL	4,435 East Asian ancestry individuals, 11,340 South Asian ancestry individuals, 120,241 European ancestry individuals		FALSE	FALSE	T		FALSE	0.0322		0.0041	[0.024-0.04]	4e-15	unit	decrease		38448586
LVESV	ATXN2	33	12:111472415:A:G	12:111446804:T:C	rs3184504	Multi-trait	12	111446804	T	C	0.0439258	0.00584247	5.54655e-14	0.948722	total lipids in IDL	Lipids	Total lipids in IDL	4,435 East Asian ancestry individuals, 11,340 South Asian ancestry individuals, 120,241 European ancestry individuals		FALSE	FALSE	T		FALSE	0.0298		0.0041	[0.022-0.038]	3e-13	unit	decrease		38448586
LVESV	ATXN2	33	12:111472415:A:G	12:111446804:T:C	rs3184504	Multi-trait	12	111446804	T	C	0.0439258	0.00584247	5.54655e-14	0.948722	total lipids in large LDL	Lipids	Total lipids in large LDL	4,435 East Asian ancestry individuals, 11,340 South Asian ancestry individuals, 120,241 European ancestry individuals		FALSE	FALSE	T		FALSE	0.0304		0.0041	[0.022-0.038]	1e-13	unit	decrease		38448586
LVESV	ATXN2	33	12:111472415:A:G	12:111446804:T:C	rs3184504	Multi-trait	12	111446804	T	C	0.0439258	0.00584247	5.54655e-14	0.948722	total lipids in small LDL	Lipids	Total lipids in small LDL	4,435 East Asian ancestry individuals, 11,340 South Asian ancestry individuals, 120,241 European ancestry individuals		FALSE	FALSE	T		FALSE	0.0342		0.0041	[0.026-0.042]	7e-17	unit	decrease		38448586
LVESV	ATXN2	33	12:111472415:A:G	12:111446804:T:C	rs3184504	Multi-trait	12	111446804	T	C	0.0439258	0.00584247	5.54655e-14	0.948722	tumor necrosis factor measurement	Hematology	Tumor necrosis factor levels	30,912 European ancestry individuals		FALSE	FALSE	T	0.48	FALSE	0.03		0.005	[0.02-0.04]	4e-10	unit	increase		32805626
LVESV	ATXN2	33	12:111472415:A:G	12:111446804:T:C	rs3184504	Multi-trait	12	111446804	T	C	0.0439258	0.00584247	5.54655e-14	0.948722	type 1 diabetes mellitus	Metabolic Traits	Type 1 diabetes	6,447 European ancestry cases, 451,248 European ancestry controls, 1,219 East Asian ancestry cases, 132,032 East Asian ancestry controls		FALSE	FALSE	C		FALSE	0.1433		0.0189	[0.11-0.18]	4e-14	unit	decrease		34594039
LVESV	ATXN2	33	12:111472415:A:G	12:111446804:T:C	rs3184504	Multi-trait	12	111446804	T	C	0.0439258	0.00584247	5.54655e-14	0.948722	type 1 diabetes mellitus	Metabolic Traits	Type 1 diabetes	7,514 European ancestry cases, 9,045 European ancestry controls	4,267 European ancestry cases, 4,670 European ancestry controls, 4,342 European ancestry trios from 2,319 families	FALSE	FALSE			FALSE					3e-27				19430480
LVESV	ATXN2	33	12:111472415:A:G	12:111446804:T:C	rs3184504	Multi-trait	12	111446804	T	C	0.0439258	0.00584247	5.54655e-14	0.948722	type 1 diabetes mellitus	Metabolic Traits	Type 1 diabetes	8,506 European ancestry cases, up to 10,596 European ancestry controls		FALSE	FALSE	T		FALSE		1.3			2e-38				21829393
LVESV	ATXN2	33	12:111472415:A:G	12:111446804:T:C	rs3184504	Multi-trait	12	111446804	T	C	0.0439258	0.00584247	5.54655e-14	0.948722	type 1 diabetes mellitus	Metabolic Traits	Type 1 diabetes autoantibodies in high risk HLA genotype individuals (time to event)	5,806 European ancestry children		FALSE	FALSE	A	0.462	FALSE		1.35			4e-07				29310926
LVESV	ATXN2	33	12:111472415:A:G	12:111446804:T:C	rs3184504	Multi-trait	12	111446804	T	C	0.0439258	0.00584247	5.54655e-14	0.948722	type 2 diabetes mellitus	Metabolic Traits	Latent autoimmune diabetes vs. type 2 diabetes	2,779 European ancestry latent autoimmune diabetes cases, 10,396 European ancestry type 2 diabetes cases		FALSE	FALSE		0.52	FALSE		1.24		[1.151-1.336]	2e-08				30254083
LVESV	ATXN2	33	12:111472415:A:G	12:111446804:T:C	rs3184504	Multi-trait	12	111446804	T	C	0.0439258	0.00584247	5.54655e-14	0.948722	type 2 diabetes mellitus	Metabolic Traits	Type 1 diabetes	6,670 European ancestry cases, 22,308 European ancestry controls		FALSE	FALSE		0.49	FALSE		1.31096			1e-31				30572963
LVESV	ATXN2	33	12:111472415:A:G	12:111446804:T:C	rs3184504	Multi-trait	12	111446804	T	C	0.0439258	0.00584247	5.54655e-14	0.948722	ulcerative colitis	Autoimmune Diseases	Chronic inflammatory diseases (ankylosing spondylitis, Crohn's disease, psoriasis, primary sclerosing cholangitis, ulcerative colitis) (pleiotropy)	8,726 European ancestry ankylosing spondylitis cases, 19,085 European ancestry Crohn‚Äôs disease cases, 6,530 European ancestry psoriasis cases, 3,408 European ancestry primary sclerosing cholangitis cases, 14,513 European ancestry ulcerative colitis cases, 34,213 European ancestry controls		FALSE	FALSE			FALSE					4e-10				26974007
LVESV	ATXN2	33	12:111472415:A:G	12:111446804:T:C	rs3184504	Multi-trait	12	111446804	T	C	0.0439258	0.00584247	5.54655e-14	0.948722	unipolar depression	Miscellaneous_Conditions	Diastolic blood pressure x depressive symptoms interaction (2df test)	14,597 African American individuals, 43,335 European ancestry individuals, 2,592 Asian ancestry individuals, 7,926 Hispanic individuals	3,070 African American individuals, 42,700 European ancestry individuals, 3,458 East Asian ancestry individuals, 11,818 Hispanic individuals		FALSE			FALSE					4e-19				34734193
LVESV	ATXN2	33	12:111472415:A:G	12:111446804:T:C	rs3184504	Multi-trait	12	111446804	T	C	0.0439258	0.00584247	5.54655e-14	0.948722	vascular cell adhesion protein 1 measurement	Hematology	Vascular cell adhesion protein 1 levels (VCAM1.2967.8.1)	3,301 European ancestry individuals			FALSE	C		FALSE	0.19			[-0.15--0.23]	2e-14	unit	decrease		29875488
LVESV	ATXN2	33	12:111472415:A:G	12:111446804:T:C	rs3184504	Multi-trait	12	111446804	T	C	0.0439258	0.00584247	5.54655e-14	0.948722	vitamin D-binding protein measurement	Hematology	Vitamin D-binding protein levels	65,589 European ancestry individuals		FALSE	FALSE			FALSE	0.0453		0.0055	[0.035-0.056]	2e-16	unit	decrease		36792583
LVESV	ATXN2	33	12:111472415:A:G	12:111446804:T:C	rs3184504	Multi-trait	12	111446804	T	C	0.0439258	0.00584247	5.54655e-14	0.948722	vitamin D-binding protein measurement	Hematology	Vitamin D-binding protein levels (adjusted for GC haplotype)	65,590 European ancestry individuals		FALSE	FALSE			FALSE	0.0381		0.0038	[0.031-0.046]	2e-23	unit	decrease		36792583
LVESV	ATXN2	33	12:111472415:A:G	12:111446804:T:C	rs3184504	Multi-trait	12	111446804	T	C	0.0439258	0.00584247	5.54655e-14	0.948722	von Willebrand factor measurement	Miscellaneous_Conditions	Ischemic stroke or von Willebrand factor levels (pleiotropy)	60,341 European, African American, East Asian, South Asian, mixed Asian or Latin American ischemic stroke cases, 454,450 European, African American, East Asian, South Asian, mixed Asian or Latin American ischemic stroke controls, 46,354 European, African American or Hispanic individuals with measurements			FALSE			FALSE					3e-16				35285134
LVESV	ATXN2	33	12:111472415:A:G	12:111446804:T:C	rs3184504	Multi-trait	12	111446804	T	C	0.0439258	0.00584247	5.54655e-14	0.948722	wellbeing measurement	Miscellaneous_Conditions	Annual healthcare cost	373,160 European ancestry individuals		FALSE	FALSE			FALSE	0.01893		0.002483	[0.014-0.024]	2e-14	unit	decrease		37704630
LVESV	ATXN2	33	12:111472415:A:G	12:111446804:T:C	rs3184504	Multi-trait	12	111446804	T	C	0.0439258	0.00584247	5.54655e-14	0.948722	white matter microstructure measurement	Miscellaneous_Conditions	IDP dMRI TBSS OD Posterior corona radiata R	20,859 British ancestry individuals	10,496 British ancestry individuals	FALSE	FALSE	C		FALSE	0.062		0.01	[0.042-0.082]	3e-10	unit	increase		33875891
LVESV	ATXN2	33	12:111472415:A:G	12:111446804:T:C	rs3184504	Multi-trait	12	111446804	T	C	0.0439258	0.00584247	5.54655e-14	0.948722	X-12100 measurement	Miscellaneous_Conditions	X-12100 levels	8,210 European ancestry individuals		FALSE	FALSE	C		FALSE	0.107997		0.0140752	[0.08-0.136]	2e-14	unit	decrease		36635386
LVESV	ATXN2	33	12:111472415:A:G	12:111472415:A:G	rs10774625	Multi-trait	12	111472415	A	G	0.0450568	0.00584349	1.25231e-14	1	antisocial behaviour measurement	Miscellaneous_Conditions	Externalizing behaviour (multivariate analysis)	up to 53,293 European ancestry Attention-deficit/hyperactivity disorder individuals, up to 164,684 European ancestry problematic alcohol use individuals, up to 186,875 European ancestry lifetime cannabis use individuals, up to 357,187 European ancestry individuals measuring reverse-coded age at first sexual intercourse, up to 336,121 European ancestry individuals measuring number of sexual partne…		FALSE	FALSE	A		FALSE	0.008		0.001	[0.006-0.01]	1e-11	unit	increase		34446935
LVESV	ATXN2	33	12:111472415:A:G	12:111472415:A:G	rs10774625	Multi-trait	12	111472415	A	G	0.0450568	0.00584349	1.25231e-14	1	asthma	Respiratory Traits	Asthma (age of onset)	37,846 British ancestry individuals		FALSE	FALSE	G	0.504	FALSE	0.713		0.135	[0.45-0.98]	1e-07	unit	decrease		31036433
LVESV	ATXN2	33	12:111472415:A:G	12:111472415:A:G	rs10774625	Multi-trait	12	111472415	A	G	0.0450568	0.00584349	1.25231e-14	1	attention deficit hyperactivity disorder	Neurological Disorders	Externalizing behaviour (multivariate analysis)	up to 53,293 European ancestry Attention-deficit/hyperactivity disorder individuals, up to 164,684 European ancestry problematic alcohol use individuals, up to 186,875 European ancestry lifetime cannabis use individuals, up to 357,187 European ancestry individuals measuring reverse-coded age at first sexual intercourse, up to 336,121 European ancestry individuals measuring number of sexual partne…		FALSE	FALSE	A		FALSE	0.008		0.001	[0.006-0.01]	1e-11	unit	increase		34446935
LVESV	ATXN2	33	12:111472415:A:G	12:111472415:A:G	rs10774625	Multi-trait	12	111472415	A	G	0.0450568	0.00584349	1.25231e-14	1	body mass index	Metabolic Traits	Body mass index and coronary artery disease (pairwise)	464,176 European ancestry individuals, 59,353 East Asian, South Asian, Hispanic and African American ancestry individuals		FALSE	FALSE	G	0.5229	FALSE					2e-13				33619380
LVESV	ATXN2	33	12:111472415:A:G	12:111472415:A:G	rs10774625	Multi-trait	12	111472415	A	G	0.0450568	0.00584349	1.25231e-14	1	body mass index	Metabolic Traits	Body mass index and HDL-C (pairwise)	509,429 European ancestry individuals, 16,962 East Asian, South Asian, Hispanic and African American ancestry individuals		FALSE	FALSE	G	0.5229	FALSE					1e-13				33619380
LVESV	ATXN2	33	12:111472415:A:G	12:111472415:A:G	rs10774625	Multi-trait	12	111472415	A	G	0.0450568	0.00584349	1.25231e-14	1	body mass index	Metabolic Traits	Body mass index and systole blood pressure (pairwise)	472,402 European ancestry individuals, 16,962 East Asian, South Asian, Hispanic and African American ancestry individuals		FALSE	FALSE	G	0.5229	FALSE					4e-22				33619380
LVESV	ATXN2	33	12:111472415:A:G	12:111472415:A:G	rs10774625	Multi-trait	12	111472415	A	G	0.0450568	0.00584349	1.25231e-14	1	cancer	Cancer Traits	Cancer	56,634 White British ancestry cases, 218,196 White British ancestry controls		FALSE	FALSE			FALSE		0.969157	0.00683447	[0.96-0.98]	5e-06				34290314
LVESV	ATXN2	33	12:111472415:A:G	12:111472415:A:G	rs10774625	Multi-trait	12	111472415	A	G	0.0450568	0.00584349	1.25231e-14	1	childhood onset asthma	Respiratory Traits	Asthma (childhood onset)	9,433 British ancestry cases, 318,237 British ancestry controls		FALSE	FALSE	G	0.504	FALSE		1.087		[1.056-1.119]	2e-08				31036433
LVESV	ATXN2	33	12:111472415:A:G	12:111472415:A:G	rs10774625	Multi-trait	12	111472415	A	G	0.0450568	0.00584349	1.25231e-14	1	cholesteryl ester measurement	Lipids	Cholesteryl ester levels in HDL	115,082 European ancestry individuals		FALSE	FALSE	A		FALSE	0.021622		0.00371194	[0.014-0.029]	6e-09	unit	decrease		35213538
LVESV	ATXN2	33	12:111472415:A:G	12:111472415:A:G	rs10774625	Multi-trait	12	111472415	A	G	0.0450568	0.00584349	1.25231e-14	1	Cholesteryl esters:total lipids ratio	Lipids	Cholesteryl esters to total lipids ratio in large HDL	115,082 European ancestry individuals		FALSE	FALSE	A		FALSE	0.0240905		0.00393215	[0.016-0.032]	9e-10	unit	decrease		35213538
LVESV	ATXN2	33	12:111472415:A:G	12:111472415:A:G	rs10774625	Multi-trait	12	111472415	A	G	0.0450568	0.00584349	1.25231e-14	1	coronary artery disease	Cardiovascular Diseases	Body mass index and coronary artery disease (pairwise)	464,176 European ancestry individuals, 59,353 East Asian, South Asian, Hispanic and African American ancestry individuals		FALSE	FALSE	G	0.5229	FALSE					2e-13				33619380
LVESV	ATXN2	33	12:111472415:A:G	12:111472415:A:G	rs10774625	Multi-trait	12	111472415	A	G	0.0450568	0.00584349	1.25231e-14	1	coronary artery disease	Cardiovascular Diseases	Coronary artery disease	181,522 European ancestry, unknown cases, 984,168 European ancestry, unknown controls		FALSE	FALSE	A		FALSE		1.058		[1.048-1.069]	1e-28				36474045
LVESV	ATXN2	33	12:111472415:A:G	12:111472415:A:G	rs10774625	Multi-trait	12	111472415	A	G	0.0450568	0.00584349	1.25231e-14	1	coronary artery disease	Cardiovascular Diseases	Coronary artery disease (myocardial infarction, percutaneous transluminal coronary angioplasty, coronary artery bypass grafting, angina or chromic ischemic heart disease)	18,467 European and unknown ancestry cases, 45,264 European and unknown ancestry controls	57,347 European and unknown ancestry cases, 219,521 European and unknown ancestry controls	FALSE	FALSE	A	0.491	FALSE		1.07		[1.05-1.08]	9e-14				28714975
LVESV	ATXN2	33	12:111472415:A:G	12:111472415:A:G	rs10774625	Multi-trait	12	111472415	A	G	0.0450568	0.00584349	1.25231e-14	1	eye measurement	Miscellaneous_Conditions	Retinal vascular caliber	15,358 European ancestry individuals	6,652 European ancestry individuals	FALSE	FALSE	A		FALSE	1.5		0.2	[1.11-1.89]	2e-13	um	increase		21060863
LVESV	ATXN2	33	12:111472415:A:G	12:111472415:A:G	rs10774625	Multi-trait	12	111472415	A	G	0.0450568	0.00584349	1.25231e-14	1	fibrinogen measurement	Hematology	Fibrinogen levels or plasminogen activator inhibitor 1 levels (pleiotropy)	120,246 European ancestry individuals with fibrinogen measurements, 19,599 European ancestry individuals with PAI1 measurements			FALSE			FALSE					4e-14				35285134
LVESV	ATXN2	33	12:111472415:A:G	12:111472415:A:G	rs10774625	Multi-trait	12	111472415	A	G	0.0450568	0.00584349	1.25231e-14	1	free cholesterol measurement	Lipids	Free cholesterol levels in HDL	115,082 European ancestry individuals		FALSE	FALSE	A		FALSE	0.0219724		0.00365946	[0.015-0.029]	2e-09	unit	decrease		35213538
LVESV	ATXN2	33	12:111472415:A:G	12:111472415:A:G	rs10774625	Multi-trait	12	111472415	A	G	0.0450568	0.00584349	1.25231e-14	1	Free cholesterol:total lipids ratio	Lipids	Free cholesterol to total lipids ratio in IDL	4,435 East Asian ancestry individuals, 11,340 South Asian ancestry individuals, 120,241 European ancestry individuals		FALSE	FALSE	A		FALSE	0.0278		0.004	[0.02-0.036]	5e-12	unit	decrease		38448586
LVESV	ATXN2	33	12:111472415:A:G	12:111472415:A:G	rs10774625	Multi-trait	12	111472415	A	G	0.0450568	0.00584349	1.25231e-14	1	Free cholesterol:total lipids ratio	Lipids	Free cholesterol to total lipids ratio in medium HDL	115,082 European ancestry individuals		FALSE	FALSE	A		FALSE	0.0260485		0.00366336	[0.019-0.033]	1e-12	unit	decrease		35213538
LVESV	ATXN2	33	12:111472415:A:G	12:111472415:A:G	rs10774625	Multi-trait	12	111472415	A	G	0.0450568	0.00584349	1.25231e-14	1	Free cholesterol:total lipids ratio	Lipids	Free cholesterol to total lipids ratio in medium HDL	4,435 East Asian ancestry individuals, 11,340 South Asian ancestry individuals, 120,241 European ancestry individuals		FALSE	FALSE	A		FALSE	0.0252		0.0041	[0.017-0.033]	7e-10	unit	decrease		38448586
LVESV	ATXN2	33	12:111472415:A:G	12:111472415:A:G	rs10774625	Multi-trait	12	111472415	A	G	0.0450568	0.00584349	1.25231e-14	1	Free cholesterol:total lipids ratio	Lipids	Free cholesterol to total lipids ratio in very small VLDL	4,435 East Asian ancestry individuals, 11,340 South Asian ancestry individuals, 120,241 European ancestry individuals		FALSE	FALSE	A		FALSE	0.0289		0.004	[0.021-0.037]	4e-13	unit	decrease		38448586
LVESV	ATXN2	33	12:111472415:A:G	12:111472415:A:G	rs10774625	Multi-trait	12	111472415	A	G	0.0450568	0.00584349	1.25231e-14	1	glomerular filtration rate	Renal Function	Estimated glomerular filtration rate	567,460 European ancestry individuals	216,518 European ancestry individuals	FALSE	FALSE	A	0.4787	FALSE	0.002		0.0003	[0.0014-0.0026]	1e-08	unit	decrease		31152163
LVESV	ATXN2	33	12:111472415:A:G	12:111472415:A:G	rs10774625	Multi-trait	12	111472415	A	G	0.0450568	0.00584349	1.25231e-14	1	HbA1c measurement	Metabolic Traits	Glycated hemoglobin levels	88,355 European ancestry individuals		FALSE	FALSE	G	0.5056	FALSE	0.0088		0.0016	[0.0057-0.0119]	1e-08	unit	increase		28898252
LVESV	ATXN2	33	12:111472415:A:G	12:111472415:A:G	rs10774625	Multi-trait	12	111472415	A	G	0.0450568	0.00584349	1.25231e-14	1	high density lipoprotein cholesterol measurement	Metabolic Traits	Body mass index and HDL-C (pairwise)	509,429 European ancestry individuals, 16,962 East Asian, South Asian, Hispanic and African American ancestry individuals		FALSE	FALSE	G	0.5229	FALSE					1e-13				33619380
LVESV	ATXN2	33	12:111472415:A:G	12:111472415:A:G	rs10774625	Multi-trait	12	111472415	A	G	0.0450568	0.00584349	1.25231e-14	1	high density lipoprotein cholesterol measurement	Metabolic Traits	Cholesteryl ester levels in HDL	115,082 European ancestry individuals		FALSE	FALSE	A		FALSE	0.021622		0.00371194	[0.014-0.029]	6e-09	unit	decrease		35213538
LVESV	ATXN2	33	12:111472415:A:G	12:111472415:A:G	rs10774625	Multi-trait	12	111472415	A	G	0.0450568	0.00584349	1.25231e-14	1	high density lipoprotein cholesterol measurement	Metabolic Traits	Cholesteryl esters to total lipids ratio in large HDL	115,082 European ancestry individuals		FALSE	FALSE	A		FALSE	0.0240905		0.00393215	[0.016-0.032]	9e-10	unit	decrease		35213538
LVESV	ATXN2	33	12:111472415:A:G	12:111472415:A:G	rs10774625	Multi-trait	12	111472415	A	G	0.0450568	0.00584349	1.25231e-14	1	high density lipoprotein cholesterol measurement	Metabolic Traits	Free cholesterol levels in HDL	115,082 European ancestry individuals		FALSE	FALSE	A		FALSE	0.0219724		0.00365946	[0.015-0.029]	2e-09	unit	decrease		35213538
LVESV	ATXN2	33	12:111472415:A:G	12:111472415:A:G	rs10774625	Multi-trait	12	111472415	A	G	0.0450568	0.00584349	1.25231e-14	1	high density lipoprotein cholesterol measurement	Metabolic Traits	Free cholesterol to total lipids ratio in medium HDL	115,082 European ancestry individuals		FALSE	FALSE	A		FALSE	0.0260485		0.00366336	[0.019-0.033]	1e-12	unit	decrease		35213538
LVESV	ATXN2	33	12:111472415:A:G	12:111472415:A:G	rs10774625	Multi-trait	12	111472415	A	G	0.0450568	0.00584349	1.25231e-14	1	high density lipoprotein cholesterol measurement	Metabolic Traits	Free cholesterol to total lipids ratio in medium HDL	4,435 East Asian ancestry individuals, 11,340 South Asian ancestry individuals, 120,241 European ancestry individuals		FALSE	FALSE	A		FALSE	0.0252		0.0041	[0.017-0.033]	7e-10	unit	decrease		38448586
LVESV	ATXN2	33	12:111472415:A:G	12:111472415:A:G	rs10774625	Multi-trait	12	111472415	A	G	0.0450568	0.00584349	1.25231e-14	1	high density lipoprotein cholesterol measurement	Metabolic Traits	HDL cholesterol levels	115,082 European ancestry individuals		FALSE	FALSE	A		FALSE	0.0219216		0.00369295	[0.015-0.029]	3e-09	unit	decrease		35213538
LVESV	ATXN2	33	12:111472415:A:G	12:111472415:A:G	rs10774625	Multi-trait	12	111472415	A	G	0.0450568	0.00584349	1.25231e-14	1	hypertension	Cardiovascular Diseases	Hypertension	30,822 British ancestry normal blood pressure individuals, 25,242 British ancestry elevated blood pressure individuals, 50,461 British ancestry stage 1 hypertension individuals, 75,286 British ancestry stage 2 hypertension individuals, 3,754 British ancestry hypertension crisis individuals		FALSE	FALSE			FALSE	0.0449492				2e-13	unit	decrease		31879980
LVESV	ATXN2	33	12:111472415:A:G	12:111472415:A:G	rs10774625	Multi-trait	12	111472415	A	G	0.0450568	0.00584349	1.25231e-14	1	hypothyroidism	Metabolic Traits	Hypothyroidism	17,558 European ancestry cases, 117,083 European ancestry controls		FALSE	FALSE			FALSE		1.14286		[1.11-1.17]	1e-26				27182965
LVESV	ATXN2	33	12:111472415:A:G	12:111472415:A:G	rs10774625	Multi-trait	12	111472415	A	G	0.0450568	0.00584349	1.25231e-14	1	intermediate density lipoprotein measurement	Lipids	Free cholesterol to total lipids ratio in IDL	4,435 East Asian ancestry individuals, 11,340 South Asian ancestry individuals, 120,241 European ancestry individuals		FALSE	FALSE	A		FALSE	0.0278		0.004	[0.02-0.036]	5e-12	unit	decrease		38448586
LVESV	ATXN2	33	12:111472415:A:G	12:111472415:A:G	rs10774625	Multi-trait	12	111472415	A	G	0.0450568	0.00584349	1.25231e-14	1	large artery stroke	Cardiovascular Diseases	Large artery stroke (MTAG)	6,399 European ancestry cases, 1,234,808 European ancestry controls			FALSE	A		FALSE		1.06		[1.04-1.08]	8e-12				36180795
LVESV	ATXN2	33	12:111472415:A:G	12:111472415:A:G	rs10774625	Multi-trait	12	111472415	A	G	0.0450568	0.00584349	1.25231e-14	1	left ventricular structural measurement	Cardiovascular Traits	Left ventricle diastolic internal dimension	30,201 European ancestry individuals	14,002 European ancestry individuals	FALSE	FALSE	G	0.5	FALSE	0.016		0.016	[-0.01536-0.04736]	1e-08	cm	increase		28394258
LVESV	ATXN2	33	12:111472415:A:G	12:111472415:A:G	rs10774625	Multi-trait	12	111472415	A	G	0.0450568	0.00584349	1.25231e-14	1	mean corpuscular volume	Hematology	Mean spheric corpuscular volume	408,112 British individuals		FALSE	FALSE	G	0.504967	FALSE	0.0225909		0.00263125	[0.017-0.028]	9e-18	unit	increase		32888494
LVESV	ATXN2	33	12:111472415:A:G	12:111472415:A:G	rs10774625	Multi-trait	12	111472415	A	G	0.0450568	0.00584349	1.25231e-14	1	Mitral valve prolapse	Cardiovascular Diseases	Mitral valve prolapse	4,884 European ancestry cases, 434,649 European ancestry controls		FALSE	FALSE	G		FALSE		1.15			4e-09				35245370
LVESV	ATXN2	33	12:111472415:A:G	12:111472415:A:G	rs10774625	Multi-trait	12	111472415	A	G	0.0450568	0.00584349	1.25231e-14	1	myocardial infarction	Cardiovascular Diseases	Myocardial infarction	14,825 European ancestry cases, 44,000 European and unknown ancestry cases, 2,680 cases, 380,970 European ancestry controls, 123,504 European and unknown ancestry controls, 73,242 controls		FALSE	FALSE	A	0.465241	FALSE		1.08		[1.07-1.10]	3e-23				33532862
LVESV	ATXN2	33	12:111472415:A:G	12:111472415:A:G	rs10774625	Multi-trait	12	111472415	A	G	0.0450568	0.00584349	1.25231e-14	1	pain	Miscellaneous_Conditions	Pain (pleiotropy)	167,020 European ancestry individuals		FALSE	FALSE			FALSE					6e-10				37844115
LVESV	ATXN2	33	12:111472415:A:G	12:111472415:A:G	rs10774625	Multi-trait	12	111472415	A	G	0.0450568	0.00584349	1.25231e-14	1	pain	Miscellaneous_Conditions	Pain (pleiotropy)	361,194 European ancestry individuals		FALSE	FALSE			FALSE	0.017		0.002356	[0.012-0.022]	3e-13	unit	increase		37844115
LVESV	ATXN2	33	12:111472415:A:G	12:111472415:A:G	rs10774625	Multi-trait	12	111472415	A	G	0.0450568	0.00584349	1.25231e-14	1	parental longevity	Miscellaneous_Conditions	Parental longevity (father's age at death or father's attained age)	up to 699,000 European ancestry individuals		FALSE	FALSE	A		FALSE					1e-08				31484785
LVESV	ATXN2	33	12:111472415:A:G	12:111472415:A:G	rs10774625	Multi-trait	12	111472415	A	G	0.0450568	0.00584349	1.25231e-14	1	plasminogen activator inhibitor 1 measurement	Hematology	Fibrinogen levels or plasminogen activator inhibitor 1 levels (pleiotropy)	120,246 European ancestry individuals with fibrinogen measurements, 19,599 European ancestry individuals with PAI1 measurements			FALSE			FALSE					4e-14				35285134
LVESV	ATXN2	33	12:111472415:A:G	12:111472415:A:G	rs10774625	Multi-trait	12	111472415	A	G	0.0450568	0.00584349	1.25231e-14	1	protein kinase C-binding protein NELL2 measurement	Hematology	Protein kinase C-binding protein NELL2 levels	10,708 European ancestry individuals			FALSE	A		FALSE	0.091		0.013	[0.066-0.116]	1e-12	unit	decrease		34648354
LVESV	ATXN2	33	12:111472415:A:G	12:111472415:A:G	rs10774625	Multi-trait	12	111472415	A	G	0.0450568	0.00584349	1.25231e-14	1	protein measurement	Hematology	EGF-like repeat and discoidin I-like domain-containing protein 3 levels	10,708 European ancestry individuals			FALSE	A		FALSE	0.094		0.013	[0.069-0.119]	4e-13	unit	decrease		34648354
LVESV	ATXN2	33	12:111472415:A:G	12:111472415:A:G	rs10774625	Multi-trait	12	111472415	A	G	0.0450568	0.00584349	1.25231e-14	1	protein measurement	Hematology	Matrilin-2 levels	10,708 European ancestry individuals			FALSE	A		FALSE	0.092		0.013	[0.067-0.117]	7e-13	unit	decrease		34648354
LVESV	ATXN2	33	12:111472415:A:G	12:111472415:A:G	rs10774625	Multi-trait	12	111472415	A	G	0.0450568	0.00584349	1.25231e-14	1	serum alanine aminotransferase measurement	Hematology	Chronic elevation of alanine aminotransferase (cALT) levels	95,472 European ancestry cases, 68,725 European ancestry controls, 23,977 African American cases, 13,387 African American controls, 7,650 Hispanic cases, 7,468 Hispanic controls, 1,088 Asian ancestry cases, 828 Asian ancestry controls			FALSE	A		FALSE	0.039		0.007	[0.025-0.053]	1e-08	unit	increase		35654975
LVESV	ATXN2	33	12:111472415:A:G	12:111472415:A:G	rs10774625	Multi-trait	12	111472415	A	G	0.0450568	0.00584349	1.25231e-14	1	smoking initiation	Smoking	Smoking initiation	3,382,012 European ancestry, East Asian ancestry, Hispanic or Latin American, African ancestry individuals		FALSE	FALSE	G		FALSE	0.00943		0.000811	[0.0078-0.011]	7e-31	unit	decrease		36477530
LVESV	ATXN2	33	12:111472415:A:G	12:111472415:A:G	rs10774625	Multi-trait	12	111472415	A	G	0.0450568	0.00584349	1.25231e-14	1	smoking status measurement	Smoking	Lifetime smoking	272,943 European or unknown ancestry cases, 226,795 European or unknown ancestry controls		FALSE	FALSE			FALSE					1e-10				34855049
LVESV	ATXN2	33	12:111472415:A:G	12:111472415:A:G	rs10774625	Multi-trait	12	111472415	A	G	0.0450568	0.00584349	1.25231e-14	1	substance abuse	Miscellaneous_Conditions	Externalizing behaviour (multivariate analysis)	up to 53,293 European ancestry Attention-deficit/hyperactivity disorder individuals, up to 164,684 European ancestry problematic alcohol use individuals, up to 186,875 European ancestry lifetime cannabis use individuals, up to 357,187 European ancestry individuals measuring reverse-coded age at first sexual intercourse, up to 336,121 European ancestry individuals measuring number of sexual partne…		FALSE	FALSE	A		FALSE	0.008		0.001	[0.006-0.01]	1e-11	unit	increase		34446935
LVESV	ATXN2	33	12:111472415:A:G	12:111472415:A:G	rs10774625	Multi-trait	12	111472415	A	G	0.0450568	0.00584349	1.25231e-14	1	systemic lupus erythematosus	Autoimmune Diseases	Systemic lupus erythematosus	1,659 Chinese ancestry cases, 3,398 Chinese ancestry controls, 4,036 European ancestry cases, 6,959 European ancestry controls	3,043 Chinese ancestry cases, 5,074 Chinese ancestry controls, 2,643 European ancestry cases, 9,032 European ancestry controls	FALSE	FALSE		0.499	FALSE		1.17			9e-08				27399966
LVESV	ATXN2	33	12:111472415:A:G	12:111472415:A:G	rs10774625	Multi-trait	12	111472415	A	G	0.0450568	0.00584349	1.25231e-14	1	systemic lupus erythematosus	Autoimmune Diseases	Systemic lupus erythematosus	5,201 European ancestry cases, 9,066 European ancestry controls	2,018 European ancestry cases, 6,925 European ancestry controls	FALSE	FALSE	A		FALSE		1.13		[1.08‚Äì1.18]	4e-09				26502338
LVESV	ATXN2	33	12:111472415:A:G	12:111472415:A:G	rs10774625	Multi-trait	12	111472415	A	G	0.0450568	0.00584349	1.25231e-14	1	systolic blood pressure	Cardiovascular Diseases	Body mass index and systole blood pressure (pairwise)	472,402 European ancestry individuals, 16,962 East Asian, South Asian, Hispanic and African American ancestry individuals		FALSE	FALSE	G	0.5229	FALSE					4e-22				33619380
LVESV	ATXN2	33	12:111472415:A:G	12:111472415:A:G	rs10774625	Multi-trait	12	111472415	A	G	0.0450568	0.00584349	1.25231e-14	1	urate measurement	Renal Function	Urate levels	174,111 European, East Asian, African American, South Asian and Hispanic ancestry men, 172,102 European, East Asian, African American, South Asian and Hispanic ancestry women		FALSE	FALSE	A	0.5302	FALSE	0.0269		0.0056	[0.016-0.038]	1e-06	mg/dL	decrease		31578528
LVESV	ATXN2	33	12:111472415:A:G	12:111472415:A:G	rs10774625	Multi-trait	12	111472415	A	G	0.0450568	0.00584349	1.25231e-14	1	urate measurement	Renal Function	Urate levels	174,111 European, East Asian, African American, South Asian and Hispanic ancestry men, 172,102 European, East Asian, African American, South Asian and Hispanic ancestry women		FALSE	FALSE	A	0.5361	FALSE	0.0364		0.0066	[0.023-0.049]	4e-08	mg/dL	decrease		31578528
LVESV	ATXN2	33	12:111472415:A:G	12:111472415:A:G	rs10774625	Multi-trait	12	111472415	A	G	0.0450568	0.00584349	1.25231e-14	1	urate measurement	Renal Function	Urate levels	288,649 European ancestry individuals		FALSE	FALSE	A	0.4826	FALSE	0.032335		0.003861	[0.025-0.04]	6e-17	mg/dL	increase		31578528
LVESV	ATXN2	33	12:111472415:A:G	12:111472415:A:G	rs10774625	Multi-trait	12	111472415	A	G	0.0450568	0.00584349	1.25231e-14	1	urate measurement	Renal Function	Urate levels	288,649 European ancestry individuals, 125,725 East Asian ancestry individuals, 33,671 African American individuals, 9,037 South Asian ancestry individuals, 608 Hispanic individuals		FALSE	FALSE	A	0.4666	FALSE	0.0323		0.0038	[0.025-0.04]	1e-17	mg/dL	increase		31578528
LVESV	ATXN2	33	12:111472415:A:G	12:111472415:A:G	rs10774625	Multi-trait	12	111472415	A	G	0.0450568	0.00584349	1.25231e-14	1	very low density lipoprotein cholesterol measurement	Metabolic Traits	Free cholesterol to total lipids ratio in very small VLDL	4,435 East Asian ancestry individuals, 11,340 South Asian ancestry individuals, 120,241 European ancestry individuals		FALSE	FALSE	A		FALSE	0.0289		0.004	[0.021-0.037]	4e-13	unit	decrease		38448586
LVESV	ATXN2	33	12:111472415:A:G	12:111494996:C:T	rs7137828	Multi-trait	12	111494996	C	T	0.0441422	0.00585874	4.90499e-14	0.949468	alcohol consumption measurement	Miscellaneous_Conditions	Diastolic blood pressure x alcohol consumption (light vs heavy) interaction (2df test)	12,758 European ancestry heavy drinkers, 1,326 African American or Afro-Caribbean heavy drinkers, 648 Asian ancestry heavy drinkers, 364 Hispanic or Latin American heavy drinkers, 43,947 European ancestry light drinkers, 8,239 African American or Afro-Caribbean light drinkers, 1,141 Asian ancestry light drinkers, 4,448 Hispanic or Latin American light drinkers	42,079 European ancestry heavy drinkers, 217 African American or Afro-Caribbean heavy drinkers, 282,294 Asian ancestry heavy drinkers, 124 Hispanic ancestry heavy drinkers, 74,757 European ancestry light drinkers, 845 African American light drinkers, 24,129 Asian ancestry light drinkers, 411 Hispanic light drinkers	TRUE	FALSE	T	0.51	FALSE					4e-24				29912962
LVESV	ATXN2	33	12:111472415:A:G	12:111494996:C:T	rs7137828	Multi-trait	12	111494996	C	T	0.0441422	0.00585874	4.90499e-14	0.949468	alcohol drinking	Miscellaneous_Conditions	Mean arterial pressure x alcohol consumption interaction (2df test)	91,110 European ancestry drinkers and non-drinkers, 21,416 African American or Afro-Caribbean drinkers and non-drinkers, 12,365 Asian ancestry drinkers and non-drinkers, 8,470 Hispanic or Latin American drinkers and non-drinkers	237,996 European ancestry drinkers, 2,280 African American drinkers, 54,080 Asian ancestry drinkers, 6,448 Hispanic drinkers, 43,315 European ancestry non-drinkers, 2,761 African ancestry non-drinkers, 86,943 Asian ancestry non-drinkers, 6,923 Hispanic non-drinkers	TRUE	FALSE	T	0.53	FALSE					2e-19				29912962
LVESV	ATXN2	33	12:111472415:A:G	12:111494996:C:T	rs7137828	Multi-trait	12	111494996	C	T	0.0441422	0.00585874	4.90499e-14	0.949468	allergic disease	Miscellaneous_Conditions	Allergic disease (asthma, hay fever or eczema)	180,129 European ancestry cases, 180,709 European ancestry controls		FALSE	FALSE	T	0.54	FALSE		1.033	0.005	[1.02-1.04]	2e-10				29083406
LVESV	ATXN2	33	12:111472415:A:G	12:111494996:C:T	rs7137828	Multi-trait	12	111494996	C	T	0.0441422	0.00585874	4.90499e-14	0.949468	coronary artery disease	Cardiovascular Diseases	Coronary artery disease	up to 122,733 cases, up to 424,528 controls		FALSE	FALSE	T	0.5535	FALSE	0.0643		0.006	[0.053-0.076]	4e-27	unit	decrease		29212778
LVESV	ATXN2	33	12:111472415:A:G	12:111494996:C:T	rs7137828	Multi-trait	12	111494996	C	T	0.0441422	0.00585874	4.90499e-14	0.949468	coronary artery disease	Cardiovascular Diseases	Coronary artery disease or factor VII levels (pleiotropy)	172,122 European, South Asian or East Asian CAD cases, 566,864 European, South Asian or East Asian CAD controls, 27,495 European or African American individuals with measurements			FALSE			FALSE					3e-21				35285134
LVESV	ATXN2	33	12:111472415:A:G	12:111494996:C:T	rs7137828	Multi-trait	12	111494996	C	T	0.0441422	0.00585874	4.90499e-14	0.949468	coronary artery disease	Cardiovascular Diseases	Coronary artery disease or factor XI levels (pleiotropy)	172,122 European, South Asian or East Asian CAD cases, 566,864 European, South Asian or East Asian CAD controls, 16,169 European ancestry individuals with measurements			FALSE			FALSE					1e-21				35285134
LVESV	ATXN2	33	12:111472415:A:G	12:111494996:C:T	rs7137828	Multi-trait	12	111494996	C	T	0.0441422	0.00585874	4.90499e-14	0.949468	coronary artery disease	Cardiovascular Diseases	Coronary artery disease or von Willebrand factor levels (pleiotropy)	172,122 European, South Asian or East Asian CAD cases, 566,864 European, South Asian or East Asian CAD controls, 46,354 European, African American or Hispanic individuals with measurements			FALSE			FALSE					1e-22				35285134
LVESV	ATXN2	33	12:111472415:A:G	12:111494996:C:T	rs7137828	Multi-trait	12	111494996	C	T	0.0441422	0.00585874	4.90499e-14	0.949468	diastolic blood pressure	Cardiovascular Diseases	Diastolic blood pressure	295,529 European ancestry individuals, 8,231 Latino individuals, 3,058 African American individuals, 2,029 African British individuals, 7,701 East Asian ancestry individuals, 2,735 South Asian ancestry individuals, 1,979 mixed and unknown ancestry individuals		FALSE	FALSE	C		FALSE	0.403				1e-63	unit	increase		27841878
LVESV	ATXN2	33	12:111472415:A:G	12:111494996:C:T	rs7137828	Multi-trait	12	111494996	C	T	0.0441422	0.00585874	4.90499e-14	0.949468	diastolic blood pressure	Cardiovascular Diseases	Diastolic blood pressure	80,792 European ancestry individuals, 8,231 Latino individuals, 3,058 African American individuals, 7,243 East Asian ancestry individuals, 461 South Asian ancestry individuals		FALSE	FALSE	C		FALSE	0.304				7e-15	unit	increase		27841878
LVESV	ATXN2	33	12:111472415:A:G	12:111494996:C:T	rs7137828	Multi-trait	12	111494996	C	T	0.0441422	0.00585874	4.90499e-14	0.949468	diastolic blood pressure	Cardiovascular Diseases	Diastolic blood pressure	80,792 European ancestry individuals, 8,231 Latino individuals, 3,058 African American individuals, 7,243 East Asian ancestry individuals, 461 South Asian ancestry individuals		FALSE	FALSE	C		FALSE	0.32				4e-18	unit	increase		27841878
LVESV	ATXN2	33	12:111472415:A:G	12:111494996:C:T	rs7137828	Multi-trait	12	111494996	C	T	0.0441422	0.00585874	4.90499e-14	0.949468	diastolic blood pressure	Cardiovascular Diseases	Diastolic blood pressure	80,792 European ancestry individuals, 8,231 Latino individuals, 3,058 African American individuals, 7,243 East Asian ancestry individuals, 461 South Asian ancestry individuals		FALSE	FALSE	C		FALSE	0.613				4e-06	unit	increase		27841878
LVESV	ATXN2	33	12:111472415:A:G	12:111494996:C:T	rs7137828	Multi-trait	12	111494996	C	T	0.0441422	0.00585874	4.90499e-14	0.949468	diastolic blood pressure	Cardiovascular Diseases	Diastolic blood pressure x alcohol consumption (light vs heavy) interaction (2df test)	12,758 European ancestry heavy drinkers, 1,326 African American or Afro-Caribbean heavy drinkers, 648 Asian ancestry heavy drinkers, 364 Hispanic or Latin American heavy drinkers, 43,947 European ancestry light drinkers, 8,239 African American or Afro-Caribbean light drinkers, 1,141 Asian ancestry light drinkers, 4,448 Hispanic or Latin American light drinkers	42,079 European ancestry heavy drinkers, 217 African American or Afro-Caribbean heavy drinkers, 282,294 Asian ancestry heavy drinkers, 124 Hispanic ancestry heavy drinkers, 74,757 European ancestry light drinkers, 845 African American light drinkers, 24,129 Asian ancestry light drinkers, 411 Hispanic light drinkers	TRUE	FALSE	T	0.51	FALSE					4e-24				29912962
LVESV	ATXN2	33	12:111472415:A:G	12:111494996:C:T	rs7137828	Multi-trait	12	111494996	C	T	0.0441422	0.00585874	4.90499e-14	0.949468	eosinophil count	Hematology	Eosinophil counts	234,763 European ancestry individuals	100,553 European ancestry individuals	FALSE	FALSE	C		FALSE					5e-201				34469753
LVESV	ATXN2	33	12:111472415:A:G	12:111494996:C:T	rs7137828	Multi-trait	12	111494996	C	T	0.0441422	0.00585874	4.90499e-14	0.949468	eosinophil count	Hematology	Eosinophil counts	365,954 British ancestry individuals			FALSE	C		FALSE	0.092		0.004	[0.084-0.1]	4e-137	unit	increase		35935937
LVESV	ATXN2	33	12:111472415:A:G	12:111494996:C:T	rs7137828	Multi-trait	12	111494996	C	T	0.0441422	0.00585874	4.90499e-14	0.949468	eosinophil percentage of leukocytes	Hematology	Eosinophil percentage of white cells	408,112 British individuals		FALSE	FALSE	T	0.51759	FALSE	0.0833423		0.00222156	[0.079-0.088]	2e-307	unit	decrease		32888494
LVESV	ATXN2	33	12:111472415:A:G	12:111494996:C:T	rs7137828	Multi-trait	12	111494996	C	T	0.0441422	0.00585874	4.90499e-14	0.949468	esterified cholesterol measurement	Miscellaneous_Conditions	Cholesterol esters in very large HDL	4,435 East Asian ancestry individuals, 11,340 South Asian ancestry individuals, 120,241 European ancestry individuals		FALSE	FALSE	T		FALSE	0.0338		0.0041	[0.026-0.042]	1e-16	unit	increase		38448586
LVESV	ATXN2	33	12:111472415:A:G	12:111494996:C:T	rs7137828	Multi-trait	12	111494996	C	T	0.0441422	0.00585874	4.90499e-14	0.949468	factor VII measurement	Hematology	Coronary artery disease or factor VII levels (pleiotropy)	172,122 European, South Asian or East Asian CAD cases, 566,864 European, South Asian or East Asian CAD controls, 27,495 European or African American individuals with measurements			FALSE			FALSE					3e-21				35285134
LVESV	ATXN2	33	12:111472415:A:G	12:111494996:C:T	rs7137828	Multi-trait	12	111494996	C	T	0.0441422	0.00585874	4.90499e-14	0.949468	factor XI measurement	Hematology	Coronary artery disease or factor XI levels (pleiotropy)	172,122 European, South Asian or East Asian CAD cases, 566,864 European, South Asian or East Asian CAD controls, 16,169 European ancestry individuals with measurements			FALSE			FALSE					1e-21				35285134
LVESV	ATXN2	33	12:111472415:A:G	12:111494996:C:T	rs7137828	Multi-trait	12	111494996	C	T	0.0441422	0.00585874	4.90499e-14	0.949468	free cholesterol in very large HDL measurement	Lipids	Free cholesterol in very large HDL	4,435 East Asian ancestry individuals, 11,340 South Asian ancestry individuals, 120,241 European ancestry individuals		FALSE	FALSE	T		FALSE	0.0369		0.0041	[0.029-0.045]	2e-19	unit	increase		38448586
LVESV	ATXN2	33	12:111472415:A:G	12:111494996:C:T	rs7137828	Multi-trait	12	111494996	C	T	0.0441422	0.00585874	4.90499e-14	0.949468	Free cholesterol:total lipids ratio	Lipids	Free cholesterol to total lipids ratio in very large HDL	4,435 East Asian ancestry individuals, 11,340 South Asian ancestry individuals, 120,241 European ancestry individuals		FALSE	FALSE	T		FALSE	0.0312		0.0041	[0.023-0.039]	2e-14	unit	increase		38448586
LVESV	ATXN2	33	12:111472415:A:G	12:111494996:C:T	rs7137828	Multi-trait	12	111494996	C	T	0.0441422	0.00585874	4.90499e-14	0.949468	Genetic chronic primary adrenal insufficiency	Miscellaneous_Conditions	Addison's disease	1,223 European ancestry cases, 4,097 European ancestry controls		FALSE	FALSE	C	0.46	FALSE		1.3		[1.18‚Äì1.42]	5e-08				33574239
LVESV	ATXN2	33	12:111472415:A:G	12:111494996:C:T	rs7137828	Multi-trait	12	111494996	C	T	0.0441422	0.00585874	4.90499e-14	0.949468	glucose measurement	Metabolic Traits	Glucose levels	114,870 European ancestry individuals		FALSE	FALSE	C		FALSE	0.0260567		0.00410597	[0.018-0.034]	2e-10	unit	decrease		35213538
LVESV	ATXN2	33	12:111472415:A:G	12:111494996:C:T	rs7137828	Multi-trait	12	111494996	C	T	0.0441422	0.00585874	4.90499e-14	0.949468	healthspan	Miscellaneous_Conditions	Aging traits (healthspan, parental lifespan or longevity) (multivariate analysis)	at least 837,415 European ancestry individuals		FALSE	FALSE	T	0.5167	FALSE					5e-12				32678081
LVESV	ATXN2	33	12:111472415:A:G	12:111494996:C:T	rs7137828	Multi-trait	12	111494996	C	T	0.0441422	0.00585874	4.90499e-14	0.949468	hematocrit	Hematology	Hematocrit	562,259 European ancestry individuals		FALSE	FALSE	T	0.51642	FALSE	0.061464		0.001845	[0.058-0.065]	3e-243	SD unit	decrease		32888493
LVESV	ATXN2	33	12:111472415:A:G	12:111494996:C:T	rs7137828	Multi-trait	12	111494996	C	T	0.0441422	0.00585874	4.90499e-14	0.949468	hematocrit	Hematology	Hematocrit	737,823 African American or Afro-Caribbean, African ancestry, European ancestry, East Asian ancestry, Hispanic or Latin American and South Asian ancestry individuals		FALSE	FALSE	T	0.533958	FALSE					1e-241				32888493
LVESV	ATXN2	33	12:111472415:A:G	12:111494996:C:T	rs7137828	Multi-trait	12	111494996	C	T	0.0441422	0.00585874	4.90499e-14	0.949468	hemoglobin measurement	Hematology	Hemoglobin concentration	563,946 European ancestry individuals		FALSE	FALSE	T	0.516238	FALSE	0.064984		0.00184	[0.061-0.069]	4e-273	SD unit	decrease		32888493
LVESV	ATXN2	33	12:111472415:A:G	12:111494996:C:T	rs7137828	Multi-trait	12	111494996	C	T	0.0441422	0.00585874	4.90499e-14	0.949468	hemoglobin measurement	Hematology	Hemoglobin concentration	746,431 African American or Afro-Caribbean, African ancestry, European ancestry, East Asian ancestry, Hispanic or Latin American and South Asian ancestry individuals		FALSE	FALSE	T	0.533736	FALSE					2e-272				32888493
LVESV	ATXN2	33	12:111472415:A:G	12:111494996:C:T	rs7137828	Multi-trait	12	111494996	C	T	0.0441422	0.00585874	4.90499e-14	0.949468	high density lipoprotein cholesterol measurement	Metabolic Traits	Cholesterol esters in very large HDL	4,435 East Asian ancestry individuals, 11,340 South Asian ancestry individuals, 120,241 European ancestry individuals		FALSE	FALSE	T		FALSE	0.0338		0.0041	[0.026-0.042]	1e-16	unit	increase		38448586
LVESV	ATXN2	33	12:111472415:A:G	12:111494996:C:T	rs7137828	Multi-trait	12	111494996	C	T	0.0441422	0.00585874	4.90499e-14	0.949468	high density lipoprotein cholesterol measurement	Metabolic Traits	Free cholesterol to total lipids ratio in very large HDL	4,435 East Asian ancestry individuals, 11,340 South Asian ancestry individuals, 120,241 European ancestry individuals		FALSE	FALSE	T		FALSE	0.0312		0.0041	[0.023-0.039]	2e-14	unit	increase		38448586
LVESV	ATXN2	33	12:111472415:A:G	12:111494996:C:T	rs7137828	Multi-trait	12	111494996	C	T	0.0441422	0.00585874	4.90499e-14	0.949468	high density lipoprotein cholesterol measurement	Metabolic Traits	Total cholesterol levels in very large HDL	4,435 East Asian ancestry individuals, 11,340 South Asian ancestry individuals, 120,241 European ancestry individuals		FALSE	FALSE	T		FALSE	0.0351		0.0041	[0.027-0.043]	7e-18	unit	increase		38448586
LVESV	ATXN2	33	12:111472415:A:G	12:111494996:C:T	rs7137828	Multi-trait	12	111494996	C	T	0.0441422	0.00585874	4.90499e-14	0.949468	interleukin-23 measurement	Miscellaneous_Conditions	Interleukin-23 levels	10,708 European ancestry individuals			FALSE	T		FALSE	0.106		0.013	[0.081-0.131]	2e-15	unit	decrease		34648354
LVESV	ATXN2	33	12:111472415:A:G	12:111494996:C:T	rs7137828	Multi-trait	12	111494996	C	T	0.0441422	0.00585874	4.90499e-14	0.949468	lactate measurement	Hematology	Lactate levels	114,806 European ancestry individuals		FALSE	FALSE	C		FALSE	0.042408		0.00414513	[0.034-0.051]	1e-24	unit	increase		35213538
LVESV	ATXN2	33	12:111472415:A:G	12:111494996:C:T	rs7137828	Multi-trait	12	111494996	C	T	0.0441422	0.00585874	4.90499e-14	0.949468	lactate measurement	Hematology	Lactate levels (UKB data field 23471)	88,119 European ancestry individuals			FALSE	C		FALSE	0.0489288		0.00459963	[0.04-0.058]	2e-26	unit	increase		36764567
LVESV	ATXN2	33	12:111472415:A:G	12:111494996:C:T	rs7137828	Multi-trait	12	111494996	C	T	0.0441422	0.00585874	4.90499e-14	0.949468	longevity	Miscellaneous_Conditions	Aging traits (healthspan, parental lifespan or longevity) (multivariate analysis)	at least 837,415 European ancestry individuals		FALSE	FALSE	T	0.5167	FALSE					5e-12				32678081
LVESV	ATXN2	33	12:111472415:A:G	12:111494996:C:T	rs7137828	Multi-trait	12	111494996	C	T	0.0441422	0.00585874	4.90499e-14	0.949468	lymphocyte count	Hematology	Lymphocyte count	524,923 European ancestry individuals		FALSE	FALSE	T	0.516698	FALSE	0.090212		0.001892	[0.087-0.094]	0	SD unit	decrease		32888493
LVESV	ATXN2	33	12:111472415:A:G	12:111494996:C:T	rs7137828	Multi-trait	12	111494996	C	T	0.0441422	0.00585874	4.90499e-14	0.949468	mean arterial pressure	Blood Pressure	Mean arterial pressure x alcohol consumption interaction (2df test)	91,110 European ancestry drinkers and non-drinkers, 21,416 African American or Afro-Caribbean drinkers and non-drinkers, 12,365 Asian ancestry drinkers and non-drinkers, 8,470 Hispanic or Latin American drinkers and non-drinkers	237,996 European ancestry drinkers, 2,280 African American drinkers, 54,080 Asian ancestry drinkers, 6,448 Hispanic drinkers, 43,315 European ancestry non-drinkers, 2,761 African ancestry non-drinkers, 86,943 Asian ancestry non-drinkers, 6,923 Hispanic non-drinkers	TRUE	FALSE	T	0.53	FALSE					2e-19				29912962
LVESV	ATXN2	33	12:111472415:A:G	12:111494996:C:T	rs7137828	Multi-trait	12	111494996	C	T	0.0441422	0.00585874	4.90499e-14	0.949468	monocyte measurement	Hematology	Monocyte side scatter	39,608 European ancestry individuals		FALSE	FALSE	T		FALSE	0.0563919		0.0069112	[0.043-0.07]	3e-16	SD units	decrease		37596262
LVESV	ATXN2	33	12:111472415:A:G	12:111494996:C:T	rs7137828	Multi-trait	12	111494996	C	T	0.0441422	0.00585874	4.90499e-14	0.949468	Neuronal growth regulator 1 measurement	Miscellaneous_Conditions	Neuronal growth regulator 1 levels	10,708 European ancestry individuals			FALSE	T		FALSE	0.095		0.014	[0.068-0.122]	3e-12	unit	increase		34648354
LVESV	ATXN2	33	12:111472415:A:G	12:111494996:C:T	rs7137828	Multi-trait	12	111494996	C	T	0.0441422	0.00585874	4.90499e-14	0.949468	oligoarticular juvenile idiopathic arthritis	Miscellaneous_Conditions	Juvenile idiopathic arthritis (oligoarticular or rheumatoid factor-negative polyarticular)	2,816 European ancestry cases, 13,056 European ancestry controls		FALSE	FALSE	C	0.49	FALSE		1.2		[1.13-1.28]	2e-09				23603761
LVESV	ATXN2	33	12:111472415:A:G	12:111494996:C:T	rs7137828	Multi-trait	12	111494996	C	T	0.0441422	0.00585874	4.90499e-14	0.949468	open-angle glaucoma	Miscellaneous_Conditions	Glaucoma (primary open-angle)	21,839 European, African, Central/South Asian, East Asian or Hispanic cases, 1,237,201 European, African, Central/South Asian, East Asian or Hispanic controls, 15,229 European ancestry cases, 177,473 European ancestry controls, 9,257 African ancestry cases, 17,038 African ancestry controls		FALSE	FALSE			FALSE	0.065545		0.010414	[0.045-0.086]	3e-10	unit	increase		38382466
LVESV	ATXN2	33	12:111472415:A:G	12:111494996:C:T	rs7137828	Multi-trait	12	111494996	C	T	0.0441422	0.00585874	4.90499e-14	0.949468	open-angle glaucoma	Miscellaneous_Conditions	Glaucoma (primary open-angle)	23,963 European ancestry cases, 306,942 European ancestry controls, 6,935 East Asian ancestry cases, 39,588 East Asian ancestry controls, 3,281 Sub-Saharan African ancestry cases, 2,791 Sub-Saharan African ancestry controls	43,254 European ancestry cases, 1,471,118 European ancestry controls	FALSE	FALSE	T		FALSE	0.043				2e-09	unit	increase		33627673
LVESV	ATXN2	33	12:111472415:A:G	12:111494996:C:T	rs7137828	Multi-trait	12	111494996	C	T	0.0441422	0.00585874	4.90499e-14	0.949468	open-angle glaucoma	Miscellaneous_Conditions	Glaucoma (primary open-angle)	3,853 European ancestry cases, 33,480 European ancestry controls	2,137 European ancestry cases, 6,699 European ancestry controls, 1,037 Singaporean Chinese ancestry cases, 2,543 Singaporean Chinese ancestry controls	FALSE	FALSE	T	0.5	FALSE		1.17			9e-10				26752265
LVESV	ATXN2	33	12:111472415:A:G	12:111494996:C:T	rs7137828	Multi-trait	12	111494996	C	T	0.0441422	0.00585874	4.90499e-14	0.949468	open-angle glaucoma	Miscellaneous_Conditions	Primary open angle glaucoma (MTAG)	at least 29,241 European ancestry cases, at least 350,181 European ancestry controls (MTAG boosted by vertical cup-to-disc ratio and intraocular pressure samples)		FALSE	FALSE	T		FALSE	0.0755535		0.00874932	[0.058-0.093]	6e-18	unit	increase		37386247
LVESV	ATXN2	33	12:111472415:A:G	12:111494996:C:T	rs7137828	Multi-trait	12	111494996	C	T	0.0441422	0.00585874	4.90499e-14	0.949468	open-angle glaucoma	Miscellaneous_Conditions	Primary open angle glaucoma (multi-trait analysis)	at least 29,241 European ancestry cases, at least 350,181 European ancestry controls (MTAG boosted by vertical cup-to-disc ratio and intraocular pressure samples), 6,935 Asian ancestry cases, 39,588 Asian ancestry controls, 3,281 African ancestry cases, 2,791 African ancestry controls		FALSE	FALSE	T		FALSE	0.0756		0.0087	[0.059-0.093]	5e-18	unit	increase		37386247
LVESV	ATXN2	33	12:111472415:A:G	12:111494996:C:T	rs7137828	Multi-trait	12	111494996	C	T	0.0441422	0.00585874	4.90499e-14	0.949468	pappalysin‚Äê1 measurement	Miscellaneous_Conditions	Pappalysin-1 levels	21,758 European ancestry individuals	9,173 individuals	FALSE	FALSE	T		FALSE	0.0685				4e-11	unit	decrease		33067605
LVESV	ATXN2	33	12:111472415:A:G	12:111494996:C:T	rs7137828	Multi-trait	12	111494996	C	T	0.0441422	0.00585874	4.90499e-14	0.949468	parental longevity	Miscellaneous_Conditions	Aging traits (healthspan, parental lifespan or longevity) (multivariate analysis)	at least 837,415 European ancestry individuals		FALSE	FALSE	T	0.5167	FALSE					5e-12				32678081
LVESV	ATXN2	33	12:111472415:A:G	12:111494996:C:T	rs7137828	Multi-trait	12	111494996	C	T	0.0441422	0.00585874	4.90499e-14	0.949468	parental longevity	Miscellaneous_Conditions	Parental longevity (both parents in top 10%)	7,182 cases, 79,767 controls		FALSE	FALSE	C		FALSE					3e-06				29227965
LVESV	ATXN2	33	12:111472415:A:G	12:111494996:C:T	rs7137828	Multi-trait	12	111494996	C	T	0.0441422	0.00585874	4.90499e-14	0.949468	parental longevity	Miscellaneous_Conditions	Parental longevity (combined parental age at death)	208,118 British ancestry individuals		FALSE	FALSE	C		FALSE					3e-08				29227965
LVESV	ATXN2	33	12:111472415:A:G	12:111494996:C:T	rs7137828	Multi-trait	12	111494996	C	T	0.0441422	0.00585874	4.90499e-14	0.949468	parental longevity	Miscellaneous_Conditions	Parental longevity (combined parental attained age, Martingale residuals)	389,166 British ancestry individuals		FALSE	FALSE	C	0.483	FALSE	0.017		0.0022	[0.013-0.021]	3e-14	unit	increase		29227965
LVESV	ATXN2	33	12:111472415:A:G	12:111494996:C:T	rs7137828	Multi-trait	12	111494996	C	T	0.0441422	0.00585874	4.90499e-14	0.949468	parental longevity	Miscellaneous_Conditions	Parental longevity (father's attained age)	415,311 British ancestry individuals		FALSE	FALSE	C		FALSE					3e-12				29227965
LVESV	ATXN2	33	12:111472415:A:G	12:111494996:C:T	rs7137828	Multi-trait	12	111494996	C	T	0.0441422	0.00585874	4.90499e-14	0.949468	parental longevity	Miscellaneous_Conditions	Parental longevity (mother's attained age)	412,937 British ancestry individuals		FALSE	FALSE	C		FALSE					2e-07				29227965
LVESV	ATXN2	33	12:111472415:A:G	12:111494996:C:T	rs7137828	Multi-trait	12	111494996	C	T	0.0441422	0.00585874	4.90499e-14	0.949468	polyarticular juvenile idiopathic arthritis, rheumatoid factor negative	Miscellaneous_Conditions	Juvenile idiopathic arthritis (oligoarticular or rheumatoid factor-negative polyarticular)	2,816 European ancestry cases, 13,056 European ancestry controls		FALSE	FALSE	C	0.49	FALSE		1.2		[1.13-1.28]	2e-09				23603761
LVESV	ATXN2	33	12:111472415:A:G	12:111494996:C:T	rs7137828	Multi-trait	12	111494996	C	T	0.0441422	0.00585874	4.90499e-14	0.949468	protein measurement	Hematology	Interleukin-12 subunit beta levels	10,708 European ancestry individuals			FALSE	T		FALSE	0.105		0.014	[0.078-0.132]	6e-15	unit	decrease		34648354
LVESV	ATXN2	33	12:111472415:A:G	12:111494996:C:T	rs7137828	Multi-trait	12	111494996	C	T	0.0441422	0.00585874	4.90499e-14	0.949468	red blood cell density measurement	Hematology	Red blood cell count	545,203 European ancestry individuals		FALSE	FALSE	T	0.516713	FALSE	0.04467		0.001846	[0.041-0.048]	3e-129	SD unit	decrease		32888493
LVESV	ATXN2	33	12:111472415:A:G	12:111494996:C:T	rs7137828	Multi-trait	12	111494996	C	T	0.0441422	0.00585874	4.90499e-14	0.949468	red blood cell density measurement	Hematology	Red blood cell count	727,624 African American or Afro-Caribbean, African ancestry, European ancestry, East Asian ancestry, Hispanic or Latin American and South Asian ancestry individuals		FALSE	FALSE	T	0.534191	FALSE					6e-127				32888493
LVESV	ATXN2	33	12:111472415:A:G	12:111494996:C:T	rs7137828	Multi-trait	12	111494996	C	T	0.0441422	0.00585874	4.90499e-14	0.949468	serum albumin measurement	Hematology	Albumin levels	148,248 British ancestry men			FALSE	T		FALSE	0.08		0.012	[0.056-0.104]	3e-10	g/L	increase		34321204
LVESV	ATXN2	33	12:111472415:A:G	12:111494996:C:T	rs7137828	Multi-trait	12	111494996	C	T	0.0441422	0.00585874	4.90499e-14	0.949468	spleen volume	Hematology	Spleen volume	32,860 European ancestry individuals		FALSE	FALSE			FALSE	0.133				3e-83	L	decrease		34128465
LVESV	ATXN2	33	12:111472415:A:G	12:111494996:C:T	rs7137828	Multi-trait	12	111494996	C	T	0.0441422	0.00585874	4.90499e-14	0.949468	systemic juvenile idiopathic arthritis	Miscellaneous_Conditions	Juvenile idiopathic arthritis (oligoarticular or rheumatoid factor-negative polyarticular)	2,816 European ancestry cases, 13,056 European ancestry controls		FALSE	FALSE	C	0.49	FALSE		1.2		[1.13-1.28]	2e-09				23603761
LVESV	ATXN2	33	12:111472415:A:G	12:111494996:C:T	rs7137828	Multi-trait	12	111494996	C	T	0.0441422	0.00585874	4.90499e-14	0.949468	systolic blood pressure	Cardiovascular Diseases	Systolic blood pressure	295,529 European ancestry individuals, 8,231 Latino individuals, 3,058 African American individuals, 2,029 African British individuals, 7,701 East Asian ancestry individuals, 2,735 South Asian ancestry individuals, 1,979 mixed and unknown ancestry individuals		FALSE	FALSE	C		FALSE	0.389				3e-23	unit	increase		27841878
LVESV	ATXN2	33	12:111472415:A:G	12:111494996:C:T	rs7137828	Multi-trait	12	111494996	C	T	0.0441422	0.00585874	4.90499e-14	0.949468	systolic blood pressure	Cardiovascular Diseases	Systolic blood pressure	80,792 European ancestry individuals, 8,231 Latino individuals, 3,058 African American individuals, 7,243 East Asian ancestry individuals, 461 South Asian ancestry individuals		FALSE	FALSE	C		FALSE	0.266				3e-06	unit	increase		27841878
LVESV	ATXN2	33	12:111472415:A:G	12:111494996:C:T	rs7137828	Multi-trait	12	111494996	C	T	0.0441422	0.00585874	4.90499e-14	0.949468	systolic blood pressure	Cardiovascular Diseases	Systolic blood pressure	approximately 422,000 European ancestry individuals		FALSE	FALSE			FALSE					9e-56				30595370
LVESV	ATXN2	33	12:111472415:A:G	12:111494996:C:T	rs7137828	Multi-trait	12	111494996	C	T	0.0441422	0.00585874	4.90499e-14	0.949468	total cholesterol measurement	Metabolic Traits	Total cholesterol levels in very large HDL	4,435 East Asian ancestry individuals, 11,340 South Asian ancestry individuals, 120,241 European ancestry individuals		FALSE	FALSE	T		FALSE	0.0351		0.0041	[0.027-0.043]	7e-18	unit	increase		38448586
LVESV	ATXN2	33	12:111472415:A:G	12:111494996:C:T	rs7137828	Multi-trait	12	111494996	C	T	0.0441422	0.00585874	4.90499e-14	0.949468	von Willebrand factor measurement	Miscellaneous_Conditions	Coronary artery disease or von Willebrand factor levels (pleiotropy)	172,122 European, South Asian or East Asian CAD cases, 566,864 European, South Asian or East Asian CAD controls, 46,354 European, African American or Hispanic individuals with measurements			FALSE			FALSE					1e-22				35285134
LVESV	ATXN2	33	12:111472415:A:G	12:111535554:A:G	rs597808	Multi-trait	12	111535554	A	G	0.0440608	0.00585692	5.35894e-14	0.950684	1-(1-enyl-palmitoyl)-2-linoleoyl-GPC (P-16:0/18:2) measurement	Miscellaneous_Conditions	1-(1-enyl-palmitoyl)-2-linoleoyl-GPC (p-16:0/18:2) levels	14,296 European ancestry individuals	5,698 European ancestry individuals		FALSE	A		FALSE	0.0645487		0.0102648	[0.044-0.085]	3e-10	unit	decrease		36357675
LVESV	ATXN2	33	12:111472415:A:G	12:111535554:A:G	rs597808	Multi-trait	12	111535554	A	G	0.0440608	0.00585692	5.35894e-14	0.950684	age at onset	Miscellaneous_Conditions	Allergic disease (asthma, hay fever and/or eczema) (age of onset)	117,130 European ancestry individuals		FALSE	FALSE	G	0.523	FALSE	0.033		0.004	[0.025-0.041]	2e-15	unit	decrease		32603359
LVESV	ATXN2	33	12:111472415:A:G	12:111535554:A:G	rs597808	Multi-trait	12	111535554	A	G	0.0440608	0.00585692	5.35894e-14	0.950684	age of onset of childhood onset asthma	Respiratory Traits	Age of onset of childhood onset asthma	20,964 European ancestry cases, 674,014 European ancestry controls		FALSE	FALSE			FALSE	0.060556		0.010631	[0.04-0.081]	1e-08	unit	increase		36778051
LVESV	ATXN2	33	12:111472415:A:G	12:111535554:A:G	rs597808	Multi-trait	12	111535554	A	G	0.0440608	0.00585692	5.35894e-14	0.950684	alcohol drinking	Miscellaneous_Conditions	Diastolic blood pressure x alcohol consumption interaction (2df test)	63,607 European ancestry drinkers, 10,193 African American or Afro-Caribbean drinkers, 2,441 Asian ancestry drinkers, 5,084 Hispanic or Latin American drinkers, 27,492 European ancestry non-drinkers, 11,223 African American or Afro-Caribbean non-drinkers, 9,924 Asian ancestry non-drinkers, 3,387 Hispanic or Latin American non-drinkers	238,058 European ancestry drinkers, 2,280 African American drinkers, 54,081 Asian ancestry drinkers, 6,448 Hispanic drinkers, 43,318 European ancestry non-drinkers, 2,761 African American non-drinkers, 86,943 Asian ancestry non-drinkers, 6,923 Hispanic non-drinkers	TRUE	FALSE	A	0.47	FALSE					8e-60				29912962
LVESV	ATXN2	33	12:111472415:A:G	12:111535554:A:G	rs597808	Multi-trait	12	111535554	A	G	0.0440608	0.00585692	5.35894e-14	0.950684	alcohol drinking	Miscellaneous_Conditions	Systolic blood pressure x alcohol consumption interaction (2df test)	63,608 European ancestry drinkers, 10,193 African American or Afro-Caribbean heavy drinkers, 2,441 Asian ancestry drinkers, 5,084 Hispanic or Latin American drinkers, 27,494 European ancestry non-drinkers, 11,224 African American or Afro-Caribbean non-drinkers, 9,924 Asian ancestry non-drinkers, 3,387 Hispanic or Latin American non-drinkers	238,002 European ancestry drinkers, 2,280 African American drinkers, 54,081 Asian ancestry drinkers, 6,452 Hispanic drinkers, 43,316 European ancestry non-drinkers, 2,761 African American non-drinkers, 86,945 Asian ancestry non-drinkers, 6,925 Hispanic non-drinkers	TRUE	FALSE	A	0.49	FALSE					8e-32				29912962
LVESV	ATXN2	33	12:111472415:A:G	12:111535554:A:G	rs597808	Multi-trait	12	111535554	A	G	0.0440608	0.00585692	5.35894e-14	0.950684	allergic disease	Miscellaneous_Conditions	Allergic disease (asthma, hay fever and/or eczema) (age of onset)	117,130 European ancestry individuals		FALSE	FALSE	G	0.523	FALSE	0.033		0.004	[0.025-0.041]	2e-15	unit	decrease		32603359
LVESV	ATXN2	33	12:111472415:A:G	12:111535554:A:G	rs597808	Multi-trait	12	111535554	A	G	0.0440608	0.00585692	5.35894e-14	0.950684	allergic disease	Miscellaneous_Conditions	Allergic disease (asthma, hay fever and/or eczema) (multivariate analysis)	477,968 European ancestry individuals		FALSE	FALSE	G	0.523	FALSE	0.033		0.004	[0.025-0.041]	3e-15	unit	decrease		32603359
LVESV	ATXN2	33	12:111472415:A:G	12:111535554:A:G	rs597808	Multi-trait	12	111535554	A	G	0.0440608	0.00585692	5.35894e-14	0.950684	allergic rhinitis	Miscellaneous_Conditions	Allergic rhinitis	18,915 European ancestry cases, 239,773 European ancestry controls		FALSE	FALSE	G	0.5183	FALSE		1.06496		[1.04-1.09]	2e-08				31361310
LVESV	ATXN2	33	12:111472415:A:G	12:111535554:A:G	rs597808	Multi-trait	12	111535554	A	G	0.0440608	0.00585692	5.35894e-14	0.950684	anthropometric measurement	Miscellaneous_Conditions	Tibia length to body height ratio	31,221 British ancestry individuals		FALSE	FALSE			FALSE	0.000324567		5.24529e-05	[0.00022-0.00043]	6e-10	unit	decrease		37471560
LVESV	ATXN2	33	12:111472415:A:G	12:111535554:A:G	rs597808	Multi-trait	12	111535554	A	G	0.0440608	0.00585692	5.35894e-14	0.950684	Antihypertensive use measurement	Blood Pressure	Medication use for hypertension (number of purchases)	567,671 European ancestry individuals		FALSE	FALSE			FALSE	0.020943		0.001414	[0.018-0.024]	1e-49	unit	decrease		36653479
LVESV	ATXN2	33	12:111472415:A:G	12:111535554:A:G	rs597808	Multi-trait	12	111535554	A	G	0.0440608	0.00585692	5.35894e-14	0.950684	apolipoprotein B measurement	Hematology	Apolipoprotein B levels	439,214 European ancestry individuals		FALSE	FALSE	A	0.484096	FALSE	0.021719		0.00208603	[0.018-0.026]	2e-25	unit	decrease		32203549
LVESV	ATXN2	33	12:111472415:A:G	12:111535554:A:G	rs597808	Multi-trait	12	111535554	A	G	0.0440608	0.00585692	5.35894e-14	0.950684	brain measurement	Miscellaneous_Conditions	Whole brain restricted isotropic diffusion (multivariate analysis)	23,543 European ancestry individuals	11,555 European ancestry individuals, 3,030 non-European ancestry individuals		FALSE			FALSE					8e-25				35505052
LVESV	ATXN2	33	12:111472415:A:G	12:111535554:A:G	rs597808	Multi-trait	12	111535554	A	G	0.0440608	0.00585692	5.35894e-14	0.950684	cholesterol in IDL measurement	Lipids	Cholesterol in IDL (UKB data field 23526)	88,329 European ancestry individuals			FALSE	A		FALSE	0.0308767		0.00461446	[0.022-0.04]	2e-11	unit	decrease		36764567
LVESV	ATXN2	33	12:111472415:A:G	12:111535554:A:G	rs597808	Multi-trait	12	111535554	A	G	0.0440608	0.00585692	5.35894e-14	0.950684	cholesteryl ester measurement	Lipids	Cholesteryl esters in IDL (UKB data field 23527)	88,329 European ancestry individuals			FALSE	A		FALSE	0.0305929		0.00461216	[0.022-0.04]	3e-11	unit	decrease		36764567
LVESV	ATXN2	33	12:111472415:A:G	12:111535554:A:G	rs597808	Multi-trait	12	111535554	A	G	0.0440608	0.00585692	5.35894e-14	0.950684	colorectal adenoma	Cancer Traits	Colorectal cancer or advanced adenoma	55,105 European ancestry cases, 3,026 East Asian ancestry cases, 65,079 European ancestry controls, 2,268 East Asian ancestry controls		FALSE	FALSE	G	0.5166	FALSE		1.08		[1.06-1.10]	3e-16				30510241
LVESV	ATXN2	33	12:111472415:A:G	12:111535554:A:G	rs597808	Multi-trait	12	111535554	A	G	0.0440608	0.00585692	5.35894e-14	0.950684	colorectal cancer	Cancer Traits	Colorectal cancer	31,197 European ancestry cases, 61,770 European ancestry controls		FALSE	FALSE	G		FALSE		1.09		[1.07-1.11]	8e-15				31089142
LVESV	ATXN2	33	12:111472415:A:G	12:111535554:A:G	rs597808	Multi-trait	12	111535554	A	G	0.0440608	0.00585692	5.35894e-14	0.950684	colorectal cancer	Cancer Traits	Colorectal cancer or advanced adenoma	55,105 European ancestry cases, 3,026 East Asian ancestry cases, 65,079 European ancestry controls, 2,268 East Asian ancestry controls		FALSE	FALSE	G	0.5166	FALSE		1.08		[1.06-1.10]	3e-16				30510241
LVESV	ATXN2	33	12:111472415:A:G	12:111535554:A:G	rs597808	Multi-trait	12	111535554	A	G	0.0440608	0.00585692	5.35894e-14	0.950684	diastolic blood pressure	Cardiovascular Diseases	Diastolic blood pressure	340,162 European ancestry individuals, 145,515 East Asian ancestry individuals		FALSE	FALSE	G		FALSE	0.0369		0.0024	[0.032-0.042]	4e-54	unit	decrease		34594039
LVESV	ATXN2	33	12:111472415:A:G	12:111535554:A:G	rs597808	Multi-trait	12	111535554	A	G	0.0440608	0.00585692	5.35894e-14	0.950684	diastolic blood pressure	Cardiovascular Diseases	Diastolic blood pressure x alcohol consumption interaction (2df test)	63,607 European ancestry drinkers, 10,193 African American or Afro-Caribbean drinkers, 2,441 Asian ancestry drinkers, 5,084 Hispanic or Latin American drinkers, 27,492 European ancestry non-drinkers, 11,223 African American or Afro-Caribbean non-drinkers, 9,924 Asian ancestry non-drinkers, 3,387 Hispanic or Latin American non-drinkers	238,058 European ancestry drinkers, 2,280 African American drinkers, 54,081 Asian ancestry drinkers, 6,448 Hispanic drinkers, 43,318 European ancestry non-drinkers, 2,761 African American non-drinkers, 86,943 Asian ancestry non-drinkers, 6,923 Hispanic non-drinkers	TRUE	FALSE	A	0.47	FALSE					8e-60				29912962
LVESV	ATXN2	33	12:111472415:A:G	12:111535554:A:G	rs597808	Multi-trait	12	111535554	A	G	0.0440608	0.00585692	5.35894e-14	0.950684	erythrocyte measurement	Hematology	Macrocytic percentage of red cells	37,432 European ancestry individuals		FALSE	FALSE	G		FALSE	0.0559912		0.00726056	[0.042-0.07]	1e-14	SD units	decrease		37596262
LVESV	ATXN2	33	12:111472415:A:G	12:111535554:A:G	rs597808	Multi-trait	12	111535554	A	G	0.0440608	0.00585692	5.35894e-14	0.950684	Free cholesterol:total lipids ratio	Lipids	Free cholesterol to total lipids ratio in large HDL	4,435 East Asian ancestry individuals, 11,340 South Asian ancestry individuals, 120,241 European ancestry individuals		FALSE	FALSE	A		FALSE	0.0266		0.0042	[0.018-0.035]	3e-10	unit	decrease		38448586
LVESV	ATXN2	33	12:111472415:A:G	12:111535554:A:G	rs597808	Multi-trait	12	111535554	A	G	0.0440608	0.00585692	5.35894e-14	0.950684	gastroesophageal reflux disease	Miscellaneous_Conditions	Gastroesophageal reflux disease	80,265 European and unknown ancestry cases, 305,011 European and unknown ancestry controls		FALSE	FALSE	A		FALSE		1.03303		[1.0218-1.0442]	6e-09				31527586
LVESV	ATXN2	33	12:111472415:A:G	12:111535554:A:G	rs597808	Multi-trait	12	111535554	A	G	0.0440608	0.00585692	5.35894e-14	0.950684	hematocrit	Hematology	Hematocrit	16,184 African American individuals, 20,704 Hispanic or Latin American individuals, 29,383 European ancestry individuals, 631 Asian ancestry individuals, 601 Native American ancestry individuals, 381 individuals		FALSE	FALSE			FALSE	0.1402		0.0196	[0.1-0.18]	9e-13	unit	decrease		32171239
LVESV	ATXN2	33	12:111472415:A:G	12:111535554:A:G	rs597808	Multi-trait	12	111535554	A	G	0.0440608	0.00585692	5.35894e-14	0.950684	hematocrit	Hematology	Hematocrit	29,383 European ancestry individuals		FALSE	FALSE			FALSE	0.1679		0.0241	[0.12-0.22]	3e-12	unit	decrease		32171239
LVESV	ATXN2	33	12:111472415:A:G	12:111535554:A:G	rs597808	Multi-trait	12	111535554	A	G	0.0440608	0.00585692	5.35894e-14	0.950684	hematocrit	Hematology	Hematocrit	33,324 Amish, White ancestry individuals, 654 Asian ancestry individuals, 14,474 Black individuals, 14,035 ÔªøCentral American ancestry, ÔªøCuban ancestry, ÔªøDominican ancestry, ÔªøMexican ancestry, ÔªøPuerto Rican ancestry, ÔªøSouth American ancestry individuals		FALSE	FALSE	G		FALSE	0.16		0.02	[0.12-0.2]	2e-12	unit	decrease		33887194
LVESV	ATXN2	33	12:111472415:A:G	12:111535554:A:G	rs597808	Multi-trait	12	111535554	A	G	0.0440608	0.00585692	5.35894e-14	0.950684	hemoglobin measurement	Hematology	Hemoglobin	33,325 Amish, White ancestry individuals, 653 Asian ancestry individuals, 14,454 Black individuals, 14,029 ÔªøCentral American ancestry, ÔªøCuban ancestry, ÔªøDominican ancestry, ÔªøMexican ancestry, ÔªøPuerto Rican ancestry, ÔªøSouth American ancestry individuals		FALSE	FALSE	G		FALSE	0.06		0.01	[0.04-0.08]	3e-14	unit	decrease		33887194
LVESV	ATXN2	33	12:111472415:A:G	12:111535554:A:G	rs597808	Multi-trait	12	111535554	A	G	0.0440608	0.00585692	5.35894e-14	0.950684	high density lipoprotein cholesterol measurement	Metabolic Traits	Free cholesterol to total lipids ratio in large HDL	4,435 East Asian ancestry individuals, 11,340 South Asian ancestry individuals, 120,241 European ancestry individuals		FALSE	FALSE	A		FALSE	0.0266		0.0042	[0.018-0.035]	3e-10	unit	decrease		38448586
LVESV	ATXN2	33	12:111472415:A:G	12:111535554:A:G	rs597808	Multi-trait	12	111535554	A	G	0.0440608	0.00585692	5.35894e-14	0.950684	high density lipoprotein cholesterol measurement	Metabolic Traits	High-density lipoprotein levels (MTAG)	361,194 European ancestry individuals			FALSE	A		FALSE	0.02537		0.002632	[0.02-0.031]	5e-22	unit	decrease		36376304
LVESV	ATXN2	33	12:111472415:A:G	12:111535554:A:G	rs597808	Multi-trait	12	111535554	A	G	0.0440608	0.00585692	5.35894e-14	0.950684	hypothyroidism	Metabolic Traits	Hypothyroidism	3,340 European ancestry cases, 49,983 European ancestry controls		FALSE	FALSE	A	0.51	FALSE	0.18		0.026	[0.13-0.23]	4e-12	unit	increase		30367059
LVESV	ATXN2	33	12:111472415:A:G	12:111535554:A:G	rs597808	Multi-trait	12	111535554	A	G	0.0440608	0.00585692	5.35894e-14	0.950684	left ventricular stroke volume measurement	Cardiovascular Traits	Left ventricular stroke volume	32,528 European ancestry individuals		FALSE	FALSE	A		FALSE					5e-10				37126556
LVESV	ATXN2	33	12:111472415:A:G	12:111535554:A:G	rs597808	Multi-trait	12	111535554	A	G	0.0440608	0.00585692	5.35894e-14	0.950684	leukocyte count	Hematology	Lymphocyte Absolute Count	3,653 Sardinian (founder/genetic isolate) ancestry individuals		FALSE	FALSE	G		FALSE	0.1543		0.02682	[0.1-0.21]	9e-09	unit	decrease		32929287
LVESV	ATXN2	33	12:111472415:A:G	12:111535554:A:G	rs597808	Multi-trait	12	111535554	A	G	0.0440608	0.00585692	5.35894e-14	0.950684	low density lipoprotein cholesterol measurement	Metabolic Traits	LDL cholesterol levels	440,546 European ancestry individuals		FALSE	FALSE	A	0.484083	FALSE	0.0271233		0.00209244	[0.023-0.031]	2e-38	unit	decrease		32203549
LVESV	ATXN2	33	12:111472415:A:G	12:111535554:A:G	rs597808	Multi-trait	12	111535554	A	G	0.0440608	0.00585692	5.35894e-14	0.950684	low density lipoprotein cholesterol measurement	Metabolic Traits	Low density lipoprotein cholesterol levels	324,708 British ancestry individuals		FALSE	FALSE			FALSE	0.0255		0.0023	[0.021-0.03]	4e-23	unit	decrease		32154731
LVESV	ATXN2	33	12:111472415:A:G	12:111535554:A:G	rs597808	Multi-trait	12	111535554	A	G	0.0440608	0.00585692	5.35894e-14	0.950684	low density lipoprotein cholesterol measurement	Metabolic Traits	Low-density lipoprotein levels (MTAG)	361,194 European ancestry individuals			FALSE	A		FALSE	0.01077		0.001389	[0.008-0.0135]	9e-15	unit	decrease		36376304
LVESV	ATXN2	33	12:111472415:A:G	12:111535554:A:G	rs597808	Multi-trait	12	111535554	A	G	0.0440608	0.00585692	5.35894e-14	0.950684	lymphocyte count	Hematology	Reactive lymphocyte count	30,589 European ancestry individuals		FALSE	FALSE	G		FALSE	0.0812904		0.0082135	[0.065-0.097]	4e-23	SD units	decrease		37596262
LVESV	ATXN2	33	12:111472415:A:G	12:111535554:A:G	rs597808	Multi-trait	12	111535554	A	G	0.0440608	0.00585692	5.35894e-14	0.950684	lymphocyte measurement	Hematology	Lymphocyte side fluorescence	39,640 European ancestry individuals		FALSE	FALSE	G		FALSE	0.0657597		0.00707409	[0.052-0.08]	1e-20	SD units	decrease		37596262
LVESV	ATXN2	33	12:111472415:A:G	12:111535554:A:G	rs597808	Multi-trait	12	111535554	A	G	0.0440608	0.00585692	5.35894e-14	0.950684	lymphocyte:monocyte ratio	Hematology	Lymphocyte-to-monocyte ratio	234,184 European ancestry individuals	100,284 European ancestry individuals	FALSE	FALSE	A		FALSE					4e-25				34469753
LVESV	ATXN2	33	12:111472415:A:G	12:111535554:A:G	rs597808	Multi-trait	12	111535554	A	G	0.0440608	0.00585692	5.35894e-14	0.950684	mean corpuscular hemoglobin	Hematology	Mean corpuscular hemoglobin	approximately 443,000 European ancestry individuals		FALSE	FALSE			FALSE					4e-24				30595370
LVESV	ATXN2	33	12:111472415:A:G	12:111535554:A:G	rs597808	Multi-trait	12	111535554	A	G	0.0440608	0.00585692	5.35894e-14	0.950684	mean corpuscular hemoglobin concentration	Hematology	Hemoglobin concentration	16,186 African American individuals, 20,692 Hispanic or Latin American individuals, 29,379 European ancestry individuals, 630 Asian ancestry individuals, 601 Native American ancestry individuals, 381 individuals		FALSE	FALSE			FALSE	0.0531		0.0067	[0.04-0.066]	2e-15	unit	decrease		32171239
LVESV	ATXN2	33	12:111472415:A:G	12:111535554:A:G	rs597808	Multi-trait	12	111535554	A	G	0.0440608	0.00585692	5.35894e-14	0.950684	mean corpuscular hemoglobin concentration	Hematology	Hemoglobin concentration	29,379 European ancestry individuals		FALSE	FALSE			FALSE	0.0621		0.0081	[0.046-0.078]	2e-14	unit	decrease		32171239
LVESV	ATXN2	33	12:111472415:A:G	12:111535554:A:G	rs597808	Multi-trait	12	111535554	A	G	0.0440608	0.00585692	5.35894e-14	0.950684	phospholipids in IDL measurement	Lipids	Phospholipids in IDL (UKB data field 23525)	88,329 European ancestry individuals			FALSE	A		FALSE	0.0288522		0.00460922	[0.02-0.038]	4e-10	unit	decrease		36764567
LVESV	ATXN2	33	12:111472415:A:G	12:111535554:A:G	rs597808	Multi-trait	12	111535554	A	G	0.0440608	0.00585692	5.35894e-14	0.950684	plasma protease C1 inhibitor measurement	Miscellaneous_Conditions	Plasma protease C1 inhibitor levels	10,708 European ancestry individuals			FALSE	A		FALSE	0.104		0.014	[0.077-0.131]	3e-14	unit	decrease		34648354
LVESV	ATXN2	33	12:111472415:A:G	12:111535554:A:G	rs597808	Multi-trait	12	111535554	A	G	0.0440608	0.00585692	5.35894e-14	0.950684	smoking behavior	Smoking	Smoking status (ever vs never smokers)	518,633 European ancestry individuals		FALSE	FALSE	A	0.4837	FALSE	0.0145558		0.00217089	[0.01-0.019]	2e-11	unit	increase		30643258
LVESV	ATXN2	33	12:111472415:A:G	12:111535554:A:G	rs597808	Multi-trait	12	111535554	A	G	0.0440608	0.00585692	5.35894e-14	0.950684	systemic lupus erythematosus	Autoimmune Diseases	Systemic lupus erythematosus	5,201 European ancestry cases, 9,066 European ancestry controls		FALSE	FALSE	A		FALSE		1.18			6e-10				26502338
LVESV	ATXN2	33	12:111472415:A:G	12:111535554:A:G	rs597808	Multi-trait	12	111535554	A	G	0.0440608	0.00585692	5.35894e-14	0.950684	systolic blood pressure	Cardiovascular Diseases	Systolic blood pressure x alcohol consumption interaction (2df test)	63,608 European ancestry drinkers, 10,193 African American or Afro-Caribbean heavy drinkers, 2,441 Asian ancestry drinkers, 5,084 Hispanic or Latin American drinkers, 27,494 European ancestry non-drinkers, 11,224 African American or Afro-Caribbean non-drinkers, 9,924 Asian ancestry non-drinkers, 3,387 Hispanic or Latin American non-drinkers	238,002 European ancestry drinkers, 2,280 African American drinkers, 54,081 Asian ancestry drinkers, 6,452 Hispanic drinkers, 43,316 European ancestry non-drinkers, 2,761 African American non-drinkers, 86,945 Asian ancestry non-drinkers, 6,925 Hispanic non-drinkers	TRUE	FALSE	A	0.49	FALSE					8e-32				29912962
LVESV	ATXN2	33	12:111472415:A:G	12:111535554:A:G	rs597808	Multi-trait	12	111535554	A	G	0.0440608	0.00585692	5.35894e-14	0.950684	total cholesterol measurement	Metabolic Traits	Total cholesterol levels	344,278 European ancestry individuals, 135,808 East Asian ancestry individuals		FALSE	FALSE	G		FALSE	0.0302		0.0023	[0.026-0.035]	2e-38	unit	increase		34594039
LVESV	ATXN2	33	12:111472415:A:G	12:111535554:A:G	rs597808	Multi-trait	12	111535554	A	G	0.0440608	0.00585692	5.35894e-14	0.950684	total cholesterol measurement	Metabolic Traits	Total cholesterol levels	48,057 Hispanic individuals			FALSE	G		FALSE	0.0424333		0.00763297	[0.027-0.057]	5e-08	unit	increase		34887591
LVESV	ATXN2	33	12:111472415:A:G	12:111535554:A:G	rs597808	Multi-trait	12	111535554	A	G	0.0440608	0.00585692	5.35894e-14	0.950684	total lipids in IDL	Lipids	Total lipids in IDL (UKB data field 23524)	88,329 European ancestry individuals			FALSE	A		FALSE	0.0302742		0.00461711	[0.021-0.039]	6e-11	unit	decrease		36764567
LVESV	ATXN2	33	12:111472415:A:G	12:111535554:A:G	rs597808	Multi-trait	12	111535554	A	G	0.0440608	0.00585692	5.35894e-14	0.950684	waist-hip ratio	Body Composition	Waist-hip ratio	approximately 458,000 European ancestry individuals		FALSE	FALSE			FALSE					3e-09				30595370
LVESV	ATXN2	33	12:111472415:A:G	12:111569952:C:T	rs653178	Multi-trait	12	111569952	C	T	0.0448414	0.00584114	1.6308e-14	0.949006	alkaline phosphatase measurement	Hematology	Serum alkaline phosphatase levels	342,535 European ancestry individuals, 6,019 African ancestry individuals, 7,337 South Asian ancestry individuals		FALSE	FALSE	T		FALSE	0.0237		0.0024	[0.019-0.028]	9e-23	unit	decrease		33462484
LVESV	ATXN2	33	12:111472415:A:G	12:111569952:C:T	rs653178	Multi-trait	12	111569952	C	T	0.0448414	0.00584114	1.6308e-14	0.949006	allergic rhinitis	Miscellaneous_Conditions	Allergic disease (asthma, hay fever or eczema)	106,772 European ancestry cases, 239,773 European ancestry controls	83,335 cases, 34,934 controls	FALSE	FALSE	T	0.5173	FALSE		1.04232		[1.03-1.05]	3e-14				31361310
LVESV	ATXN2	33	12:111472415:A:G	12:111569952:C:T	rs653178	Multi-trait	12	111569952	C	T	0.0448414	0.00584114	1.6308e-14	0.949006	allergic rhinitis	Miscellaneous_Conditions	Hay fever and/or eczema	84,034 European ancestry cases, 239,773 European ancestry controls		FALSE	FALSE	T	0.5173	FALSE		1.04855		[1.04-1.06]	1e-15				31361310
LVESV	ATXN2	33	12:111472415:A:G	12:111569952:C:T	rs653178	Multi-trait	12	111569952	C	T	0.0448414	0.00584114	1.6308e-14	0.949006	alopecia areata	Miscellaneous_Conditions	Alopecia areata	2,332 European ancestry cases and 5,233 European ancestry controls	764 European ancestry cases and 2,256 European ancestry controls	FALSE	FALSE	C		FALSE		1.19			2e-07				25608926
LVESV	ATXN2	33	12:111472415:A:G	12:111569952:C:T	rs653178	Multi-trait	12	111569952	C	T	0.0448414	0.00584114	1.6308e-14	0.949006	apolipoprotein a 1 measurement	Hematology	Apolipoprotein A1 levels	311,601 European ancestry individuals, 5,550 African ancestry individuals, 6,682 South Asian ancestry individuals		FALSE	FALSE	T		FALSE	0.0183		0.0025	[0.013-0.023]	5e-13	unit	increase		33462484
LVESV	ATXN2	33	12:111472415:A:G	12:111569952:C:T	rs653178	Multi-trait	12	111569952	C	T	0.0448414	0.00584114	1.6308e-14	0.949006	apolipoprotein B measurement	Hematology	Apolipoprotein B levels	340,860 European ancestry individuals, 5,962 African ancestry individuals, 7,275 South Asian ancestry individuals		FALSE	FALSE	T		FALSE	0.0168		0.0024	[0.012-0.022]	4e-12	unit	increase		33462484
LVESV	ATXN2	33	12:111472415:A:G	12:111569952:C:T	rs653178	Multi-trait	12	111569952	C	T	0.0448414	0.00584114	1.6308e-14	0.949006	aspartate aminotransferase measurement	Hematology	Aspartate aminotransferase levels	341,246 European ancestry individuals, 5,982 African ancestry individuals, 7,313 South Asian ancestry individuals		FALSE	FALSE	T		FALSE	0.0204		0.0024	[0.016-0.025]	3e-17	unit	decrease		33462484
LVESV	ATXN2	33	12:111472415:A:G	12:111569952:C:T	rs653178	Multi-trait	12	111569952	C	T	0.0448414	0.00584114	1.6308e-14	0.949006	aspartate aminotransferase to alanine aminotransferase ratio	Miscellaneous_Conditions	Aspartate aminotransferase to alanine aminotransferase ratio	341,165 European ancestry individuals, 5,981 African ancestry individuals, 7,309 South Asian ancestry individuals		FALSE	FALSE	T		FALSE	0.0171		0.0024	[0.012-0.022]	2e-12	unit	increase		33462484
LVESV	ATXN2	33	12:111472415:A:G	12:111569952:C:T	rs653178	Multi-trait	12	111569952	C	T	0.0448414	0.00584114	1.6308e-14	0.949006	asthma	Respiratory Traits	Allergic disease (asthma, hay fever or eczema)	106,772 European ancestry cases, 239,773 European ancestry controls	83,335 cases, 34,934 controls	FALSE	FALSE	T	0.5173	FALSE		1.04232		[1.03-1.05]	3e-14				31361310
LVESV	ATXN2	33	12:111472415:A:G	12:111569952:C:T	rs653178	Multi-trait	12	111569952	C	T	0.0448414	0.00584114	1.6308e-14	0.949006	asthma	Respiratory Traits	Asthma	84,492 European ancestry cases, 2,149 African American cases, 606 Hispanic cases, 1,239 Japanese ancestry cases, 437,036 European ancestry controls, 6,055 African American controls, 792 Hispanic controls, 3,976 Japanese ancestry controls		FALSE	FALSE	T	0.53	FALSE					1e-10				32296059
LVESV	ATXN2	33	12:111472415:A:G	12:111569952:C:T	rs653178	Multi-trait	12	111569952	C	T	0.0448414	0.00584114	1.6308e-14	0.949006	asthma	Respiratory Traits	Asthma or COVID-19 (pleiotropy)	6,406 European ancestry COVID-19 cases, 86,008 European ancestry asthma cases, 2,478 asthma cases, 1,337,407 European ancestry controls, 12,540 controls			FALSE			FALSE					2e-10				35386719
LVESV	ATXN2	33	12:111472415:A:G	12:111569952:C:T	rs653178	Multi-trait	12	111569952	C	T	0.0448414	0.00584114	1.6308e-14	0.949006	basophil count	Hematology	Sum eosinophil basophil counts	171,771 European ancestry individuals		FALSE	FALSE	T	0.5168	FALSE	0.097991		0.00355928	[0.091-0.105]	7e-167	unit	decrease		27863252
LVESV	ATXN2	33	12:111472415:A:G	12:111569952:C:T	rs653178	Multi-trait	12	111569952	C	T	0.0448414	0.00584114	1.6308e-14	0.949006	beta-2-microglobulin measurement	Miscellaneous_Conditions	Beta-2-microglobulin levels	10,708 European ancestry individuals			FALSE	T		FALSE	0.119		0.014	[0.092-0.146]	3e-18	unit	decrease		34648354
LVESV	ATXN2	33	12:111472415:A:G	12:111569952:C:T	rs653178	Multi-trait	12	111569952	C	T	0.0448414	0.00584114	1.6308e-14	0.949006	bilirubin measurement	Hematology	Direct bilirubin levels	291,512 European ancestry individuals, 5,007 African ancestry individuals, 6,088 South Asian ancestry individuals		FALSE	FALSE	T		FALSE	0.0348		0.0026	[0.03-0.04]	2e-40	unit	decrease		33462484
LVESV	ATXN2	33	12:111472415:A:G	12:111569952:C:T	rs653178	Multi-trait	12	111569952	C	T	0.0448414	0.00584114	1.6308e-14	0.949006	bilirubin measurement	Hematology	Total bilirubin levels	341,077 European ancestry individuals, 5,978 African ancestry individuals, 7,313 South Asian ancestry individuals		FALSE	FALSE	T		FALSE	0.0383		0.0024	[0.034-0.043]	1e-56	unit	decrease		33462484
LVESV	ATXN2	33	12:111472415:A:G	12:111569952:C:T	rs653178	Multi-trait	12	111569952	C	T	0.0448414	0.00584114	1.6308e-14	0.949006	blood phosphate measurement	Hematology	Serum phosphate levels	312,888 European ancestry individuals, 5,568 African ancestry individuals, 6,685 South Asian ancestry individuals		FALSE	FALSE	T		FALSE	0.0275		0.0025	[0.023-0.032]	1e-27	unit	decrease		33462484
LVESV	ATXN2	33	12:111472415:A:G	12:111569952:C:T	rs653178	Multi-trait	12	111569952	C	T	0.0448414	0.00584114	1.6308e-14	0.949006	blood protein measurement	Hematology	Serum total protein levels	313,032 European ancestry individuals, 5,573 African ancestry individuals, 6,687 South Asian ancestry individuals		FALSE	FALSE	T		FALSE	0.0217		0.0025	[0.017-0.027]	8e-18	unit	decrease		33462484
LVESV	ATXN2	33	12:111472415:A:G	12:111569952:C:T	rs653178	Multi-trait	12	111569952	C	T	0.0448414	0.00584114	1.6308e-14	0.949006	brain measurement	Miscellaneous_Conditions	Brain shape (segment 1)	19,670 European ancestry individuals		FALSE	FALSE			FALSE					1e-09				33821002
LVESV	ATXN2	33	12:111472415:A:G	12:111569952:C:T	rs653178	Multi-trait	12	111569952	C	T	0.0448414	0.00584114	1.6308e-14	0.949006	brain measurement	Miscellaneous_Conditions	Vertex-wise sulcal depth	33,748 European ancestry individuals		FALSE	FALSE	C		FALSE	12.41				2e-35	z score	increase		34910505
LVESV	ATXN2	33	12:111472415:A:G	12:111569952:C:T	rs653178	Multi-trait	12	111569952	C	T	0.0448414	0.00584114	1.6308e-14	0.949006	brain measurement	Miscellaneous_Conditions	Whole brain free water diffusion (multivariate analysis)	23,543 European ancestry individuals	11,555 European ancestry individuals, 3,030 non-European ancestry individuals		FALSE			FALSE					2e-19				35505052
LVESV	ATXN2	33	12:111472415:A:G	12:111569952:C:T	rs653178	Multi-trait	12	111569952	C	T	0.0448414	0.00584114	1.6308e-14	0.949006	C-X-C motif chemokine 10 measurement	Miscellaneous_Conditions	C-X-C motif chemokine 10 levels	10,708 European ancestry individuals			FALSE	T		FALSE	0.098		0.014	[0.071-0.125]	5e-13	unit	decrease		34648354
LVESV	ATXN2	33	12:111472415:A:G	12:111569952:C:T	rs653178	Multi-trait	12	111569952	C	T	0.0448414	0.00584114	1.6308e-14	0.949006	C-X-C motif chemokine 16 measurement	Miscellaneous_Conditions	C-X-C motif chemokine 16 levels	10,708 European ancestry individuals			FALSE	T		FALSE	0.161		0.013	[0.14-0.19]	2e-34	unit	increase		34648354
LVESV	ATXN2	33	12:111472415:A:G	12:111569952:C:T	rs653178	Multi-trait	12	111569952	C	T	0.0448414	0.00584114	1.6308e-14	0.949006	celiac disease	Autoimmune Diseases	Celiac disease	4,533 European ancestry cases, 10,750 European ancestry controls	4,918 European ancestry cases, 5,684 European ancestry controls	FALSE	FALSE	G		FALSE		1.2		[1.15-1.24]	7e-21				20190752
LVESV	ATXN2	33	12:111472415:A:G	12:111569952:C:T	rs653178	Multi-trait	12	111569952	C	T	0.0448414	0.00584114	1.6308e-14	0.949006	celiac disease	Autoimmune Diseases	Celiac disease	767 European ancestry cases, 1,422 European ancestry controls	1,643 European ancestry cases, 3,406 European ancestry controls	FALSE	FALSE	G		FALSE		1.21		[1.13-1.30]	8e-08				18311140
LVESV	ATXN2	33	12:111472415:A:G	12:111569952:C:T	rs653178	Multi-trait	12	111569952	C	T	0.0448414	0.00584114	1.6308e-14	0.949006	Cholesterol:total lipids ratio	Lipids	Cholesterol to total lipids ratio in large HDL	115,082 European ancestry individuals		FALSE	FALSE	C		FALSE	0.0256182		0.00388618	[0.018-0.033]	4e-11	unit	decrease		35213538
LVESV	ATXN2	33	12:111472415:A:G	12:111569952:C:T	rs653178	Multi-trait	12	111569952	C	T	0.0448414	0.00584114	1.6308e-14	0.949006	Cholesterol:total lipids ratio	Lipids	Cholesterol to total lipids ratio in medium VLDL	115,082 European ancestry individuals		FALSE	FALSE	C		FALSE	0.0238212		0.00388671	[0.016-0.031]	9e-10	unit	decrease		35213538
LVESV	ATXN2	33	12:111472415:A:G	12:111569952:C:T	rs653178	Multi-trait	12	111569952	C	T	0.0448414	0.00584114	1.6308e-14	0.949006	cholesteryl ester measurement	Lipids	Cholesteryl ester levels in IDL	115,082 European ancestry individuals		FALSE	FALSE	C		FALSE	0.0304397		0.00399571	[0.023-0.038]	3e-14	unit	decrease		35213538
LVESV	ATXN2	33	12:111472415:A:G	12:111569952:C:T	rs653178	Multi-trait	12	111569952	C	T	0.0448414	0.00584114	1.6308e-14	0.949006	cholesteryl ester measurement	Lipids	Cholesteryl ester levels in large HDL	115,082 European ancestry individuals		FALSE	FALSE	C		FALSE	0.0208072		0.00365266	[0.014-0.028]	1e-08	unit	decrease		35213538
LVESV	ATXN2	33	12:111472415:A:G	12:111569952:C:T	rs653178	Multi-trait	12	111569952	C	T	0.0448414	0.00584114	1.6308e-14	0.949006	cholesteryl ester measurement	Lipids	Cholesteryl ester levels in medium VLDL	115,082 European ancestry individuals		FALSE	FALSE	C		FALSE	0.0255285		0.00409905	[0.017-0.034]	5e-10	unit	decrease		35213538
LVESV	ATXN2	33	12:111472415:A:G	12:111569952:C:T	rs653178	Multi-trait	12	111569952	C	T	0.0448414	0.00584114	1.6308e-14	0.949006	cholesteryl ester measurement	Lipids	Cholesteryl ester levels in very large HDL	115,082 European ancestry individuals		FALSE	FALSE	C		FALSE	0.0230419		0.00370737	[0.016-0.03]	5e-10	unit	decrease		35213538
LVESV	ATXN2	33	12:111472415:A:G	12:111569952:C:T	rs653178	Multi-trait	12	111569952	C	T	0.0448414	0.00584114	1.6308e-14	0.949006	cholesteryl ester measurement	Lipids	Cholesteryl ester levels in very small VLDL	115,082 European ancestry individuals		FALSE	FALSE	C		FALSE	0.0243993		0.00398826	[0.017-0.032]	1e-09	unit	decrease		35213538
LVESV	ATXN2	33	12:111472415:A:G	12:111569952:C:T	rs653178	Multi-trait	12	111569952	C	T	0.0448414	0.00584114	1.6308e-14	0.949006	Cholesteryl esters:total lipids ratio	Lipids	Cholesteryl esters to total lipids ratio in IDL	115,082 European ancestry individuals		FALSE	FALSE	C		FALSE	0.0228169		0.0040262	[0.015-0.031]	2e-08	unit	decrease		35213538
LVESV	ATXN2	33	12:111472415:A:G	12:111569952:C:T	rs653178	Multi-trait	12	111569952	C	T	0.0448414	0.00584114	1.6308e-14	0.949006	Cholesteryl esters:total lipids ratio	Lipids	Cholesteryl esters to total lipids ratio in very small VLDL	115,082 European ancestry individuals		FALSE	FALSE	C		FALSE	0.0247041		0.00387781	[0.017-0.032]	2e-10	unit	decrease		35213538
LVESV	ATXN2	33	12:111472415:A:G	12:111569952:C:T	rs653178	Multi-trait	12	111569952	C	T	0.0448414	0.00584114	1.6308e-14	0.949006	choline measurement	Miscellaneous_Conditions	Total cholines levels	115,006 European ancestry individuals		FALSE	FALSE	C		FALSE	0.024447		0.00388347	[0.017-0.032]	3e-10	unit	decrease		35213538
LVESV	ATXN2	33	12:111472415:A:G	12:111569952:C:T	rs653178	Multi-trait	12	111569952	C	T	0.0448414	0.00584114	1.6308e-14	0.949006	chronic kidney disease	Renal Function	Chronic kidney disease	Up to 67,093 European ancestry individuals	Up to 22,982 European ancestry individuals	FALSE	FALSE	T	0.5	FALSE	0.01			[0.009-0.017]	4e-11	unit	increase		20383146
LVESV	ATXN2	33	12:111472415:A:G	12:111569952:C:T	rs653178	Multi-trait	12	111569952	C	T	0.0448414	0.00584114	1.6308e-14	0.949006	colorectal cancer	Cancer Traits	Colorectal cancer	21,731 European ancestry cases, 47,444 European ancestry controls, 78,473 East Asian ancestry cases, 107,143 East Asian ancestry controls		FALSE	FALSE	T		FALSE	0.0757		0.0074	[0.061-0.09]	3e-24	unit	increase		36539618
LVESV	ATXN2	33	12:111472415:A:G	12:111569952:C:T	rs653178	Multi-trait	12	111569952	C	T	0.0448414	0.00584114	1.6308e-14	0.949006	cortical surface area measurement	Miscellaneous_Conditions	Cortical surface area	35,657 White British ancestry individuals		FALSE	FALSE	C	0.4805	FALSE					1e-17				34560273
LVESV	ATXN2	33	12:111472415:A:G	12:111569952:C:T	rs653178	Multi-trait	12	111569952	C	T	0.0448414	0.00584114	1.6308e-14	0.949006	cortical surface area measurement	Miscellaneous_Conditions	Occipital area (unadjusted for global measures)	32,488 European ancestry individuals	5,360 European ancestry children, 3,776 children	FALSE	FALSE			FALSE	0.046		0.0078	[0.031-0.061]	4e-09	unit	increase		36893272
LVESV	ATXN2	33	12:111472415:A:G	12:111569952:C:T	rs653178	Multi-trait	12	111569952	C	T	0.0448414	0.00584114	1.6308e-14	0.949006	cortical surface area measurement	Miscellaneous_Conditions	Vertex-wise cortical surface area	33,748 European ancestry individuals		FALSE	FALSE	C		FALSE	9.77				2e-22	z score	increase		34910505
LVESV	ATXN2	33	12:111472415:A:G	12:111569952:C:T	rs653178	Multi-trait	12	111569952	C	T	0.0448414	0.00584114	1.6308e-14	0.949006	cortical thickness	Miscellaneous_Conditions	Cortical thickness	35,657 White British ancestry individuals		FALSE	FALSE	C	0.4805	FALSE					1e-17				34560273
LVESV	ATXN2	33	12:111472415:A:G	12:111569952:C:T	rs653178	Multi-trait	12	111569952	C	T	0.0448414	0.00584114	1.6308e-14	0.949006	cortical thickness	Miscellaneous_Conditions	Vertex-wise cortical thickness	33,748 European ancestry individuals		FALSE	FALSE	C		FALSE	12.15				6e-34	z score	increase		34910505
LVESV	ATXN2	33	12:111472415:A:G	12:111569952:C:T	rs653178	Multi-trait	12	111569952	C	T	0.0448414	0.00584114	1.6308e-14	0.949006	COVID-19	Respiratory Traits	Asthma or COVID-19 (pleiotropy)	6,406 European ancestry COVID-19 cases, 86,008 European ancestry asthma cases, 2,478 asthma cases, 1,337,407 European ancestry controls, 12,540 controls			FALSE			FALSE					2e-10				35386719
LVESV	ATXN2	33	12:111472415:A:G	12:111569952:C:T	rs653178	Multi-trait	12	111569952	C	T	0.0448414	0.00584114	1.6308e-14	0.949006	crohn's disease	Autoimmune Diseases	Crohn's disease	12,194 European and unknown ancestry cases, 28,072 European and unknown ancestry controls		FALSE	FALSE			FALSE					7e-07				28067908
LVESV	ATXN2	33	12:111472415:A:G	12:111569952:C:T	rs653178	Multi-trait	12	111569952	C	T	0.0448414	0.00584114	1.6308e-14	0.949006	crohn's disease	Autoimmune Diseases	Crohn's disease	5,956 European ancestry cases, 14,927 European ancestry controls	14,594 European ancestry cases, 26,715 European ancestry controls, 151 Iranian ancestry cases, 342 Iranian ancestry controls, 184 Indian ancestry cases, 990 Indian ancestry controls, 1,690 East Asian ancestry cases, 3,719 East Asian ancestry controls	FALSE	FALSE	G	0.4942	FALSE		1.06675	0.0119952	[1.04-1.09]	7e-08				26192919
LVESV	ATXN2	33	12:111472415:A:G	12:111569952:C:T	rs653178	Multi-trait	12	111569952	C	T	0.0448414	0.00584114	1.6308e-14	0.949006	cystatin c measurement	Hematology	Chronic kidney disease	Up to 67,093 European ancestry individuals	Up to 22,982 European ancestry individuals	FALSE	FALSE	T	0.5	FALSE	0.01			[0.009-0.017]	4e-11	unit	increase		20383146
LVESV	ATXN2	33	12:111472415:A:G	12:111569952:C:T	rs653178	Multi-trait	12	111569952	C	T	0.0448414	0.00584114	1.6308e-14	0.949006	cystatin c measurement	Hematology	Cystatin C levels	342,399 European ancestry individuals, 6,015 African ancestry individuals, 7,338 South Asian ancestry individuals		FALSE	FALSE	T		FALSE	0.0678		0.0024	[0.063-0.073]	3e-174	unit	decrease		33462484
LVESV	ATXN2	33	12:111472415:A:G	12:111569952:C:T	rs653178	Multi-trait	12	111569952	C	T	0.0448414	0.00584114	1.6308e-14	0.949006	cystatin c measurement	Hematology	Cystatin C plasma levels	460,858 European or unknown ancestry individuals		FALSE	FALSE			FALSE					3e-239				34899825
LVESV	ATXN2	33	12:111472415:A:G	12:111569952:C:T	rs653178	Multi-trait	12	111569952	C	T	0.0448414	0.00584114	1.6308e-14	0.949006	diastolic blood pressure	Cardiovascular Diseases	Diastolic blood pressure	11,380 African American individuals, 21,549 Hispanic/Latino individuals, 1,086 Asian ancestry individuals, 636 Native American ancestry individuals, 782 individuals		FALSE	FALSE			FALSE	0.628215		0.118226	[0.4-0.86]	1e-07	unit	decrease		31217584
LVESV	ATXN2	33	12:111472415:A:G	12:111569952:C:T	rs653178	Multi-trait	12	111569952	C	T	0.0448414	0.00584114	1.6308e-14	0.949006	diastolic blood pressure	Cardiovascular Diseases	Diastolic blood pressure	31,516 East Asian ancestry individuals, 35,352 European ancestry individuals, 33,126 South Asian ancestry individuals	87,205 individuals, 48,268 East Asian ancestry individuals, 68,456 European ancestry individuals, 16,328 South Asian ancestry individuals	FALSE	FALSE	T	0.5018	FALSE	0.5511		0.0967	[0.36-0.74]	1e-08	mmHg	decrease		26390057
LVESV	ATXN2	33	12:111472415:A:G	12:111569952:C:T	rs653178	Multi-trait	12	111569952	C	T	0.0448414	0.00584114	1.6308e-14	0.949006	diastolic blood pressure	Cardiovascular Diseases	Diastolic blood pressure	31,516 East Asian ancestry individuals, 35,352 European ancestry individuals, 33,126 South Asian ancestry individuals	87,205 individuals, 48,268 East Asian ancestry individuals, 68,456 European ancestry individuals, 16,328 South Asian ancestry individuals	FALSE	FALSE	T	0.6037	FALSE	0.415		0.0828	[0.25-0.58]	5e-07	mmHg	decrease		26390057
LVESV	ATXN2	33	12:111472415:A:G	12:111569952:C:T	rs653178	Multi-trait	12	111569952	C	T	0.0448414	0.00584114	1.6308e-14	0.949006	diastolic blood pressure	Cardiovascular Diseases	Diastolic blood pressure	34,433 European ancestry individuals	Up to 100,347 European ancestry individuals, up to 12,889 Indian Asian ancestry individuals	FALSE	FALSE	T		FALSE	0.46			[0.36-0.56]	3e-18	mm Hg	decrease		19430483
LVESV	ATXN2	33	12:111472415:A:G	12:111569952:C:T	rs653178	Multi-trait	12	111569952	C	T	0.0448414	0.00584114	1.6308e-14	0.949006	diastolic blood pressure	Cardiovascular Diseases	Diastolic blood pressure	526,001 European ancestry individuals			FALSE	T		FALSE	0.4826		0.0212	[0.44-0.52]	6e-115	unit	decrease		35762941
LVESV	ATXN2	33	12:111472415:A:G	12:111569952:C:T	rs653178	Multi-trait	12	111569952	C	T	0.0448414	0.00584114	1.6308e-14	0.949006	diastolic blood pressure	Cardiovascular Diseases	Diastolic blood pressure x depressive symptoms interaction (2df test)	14,597 African American individuals, 43,335 European ancestry individuals, 2,592 Asian ancestry individuals, 7,926 Hispanic individuals	3,070 African American individuals, 42,700 European ancestry individuals, 3,458 East Asian ancestry individuals, 11,818 Hispanic individuals		FALSE			FALSE					6e-18				34734193
LVESV	ATXN2	33	12:111472415:A:G	12:111569952:C:T	rs653178	Multi-trait	12	111569952	C	T	0.0448414	0.00584114	1.6308e-14	0.949006	Eczematoid dermatitis	Miscellaneous_Conditions	Allergic disease (asthma, hay fever or eczema)	106,772 European ancestry cases, 239,773 European ancestry controls	83,335 cases, 34,934 controls	FALSE	FALSE	T	0.5173	FALSE		1.04232		[1.03-1.05]	3e-14				31361310
LVESV	ATXN2	33	12:111472415:A:G	12:111569952:C:T	rs653178	Multi-trait	12	111569952	C	T	0.0448414	0.00584114	1.6308e-14	0.949006	Eczematoid dermatitis	Miscellaneous_Conditions	Eczema	approximately 459,000 European ancestry individuals		FALSE	FALSE			FALSE					4e-19				30595370
LVESV	ATXN2	33	12:111472415:A:G	12:111569952:C:T	rs653178	Multi-trait	12	111569952	C	T	0.0448414	0.00584114	1.6308e-14	0.949006	Eczematoid dermatitis	Miscellaneous_Conditions	Hay fever and/or eczema	84,034 European ancestry cases, 239,773 European ancestry controls		FALSE	FALSE	T	0.5173	FALSE		1.04855		[1.04-1.06]	1e-15				31361310
LVESV	ATXN2	33	12:111472415:A:G	12:111569952:C:T	rs653178	Multi-trait	12	111569952	C	T	0.0448414	0.00584114	1.6308e-14	0.949006	eosinophil count	Hematology	Eosinophil counts	172,275 European ancestry individuals		FALSE	FALSE	T	0.5168	FALSE	0.101912		0.00355583	[0.095-0.109]	1e-180	unit	decrease		27863252
LVESV	ATXN2	33	12:111472415:A:G	12:111569952:C:T	rs653178	Multi-trait	12	111569952	C	T	0.0448414	0.00584114	1.6308e-14	0.949006	eosinophil count	Hematology	Sum eosinophil basophil counts	171,771 European ancestry individuals		FALSE	FALSE	T	0.5168	FALSE	0.097991		0.00355928	[0.091-0.105]	7e-167	unit	decrease		27863252
LVESV	ATXN2	33	12:111472415:A:G	12:111569952:C:T	rs653178	Multi-trait	12	111569952	C	T	0.0448414	0.00584114	1.6308e-14	0.949006	eosinophil measurement	Hematology	Eosinophil forward scatter distribution width	29,084 European ancestry individuals		FALSE	FALSE	T		FALSE	0.082319		0.00845115	[0.066-0.099]	2e-22	SD units	decrease		37596262
LVESV	ATXN2	33	12:111472415:A:G	12:111569952:C:T	rs653178	Multi-trait	12	111569952	C	T	0.0448414	0.00584114	1.6308e-14	0.949006	eosinophil percentage of granulocytes	Hematology	Eosinophil percentage of granulocytes	170,536 European ancestry individuals		FALSE	FALSE	T	0.517	FALSE	0.08525		0.00356875	[0.078-0.092]	4e-126	unit	decrease		27863252
LVESV	ATXN2	33	12:111472415:A:G	12:111569952:C:T	rs653178	Multi-trait	12	111569952	C	T	0.0448414	0.00584114	1.6308e-14	0.949006	eosinophil percentage of leukocytes	Hematology	Eosinophil percentage of white cells	172,378 European ancestry individuals		FALSE	FALSE	T	0.5168	FALSE	0.0828377		0.00355311	[0.076-0.09]	3e-120	unit	decrease		27863252
LVESV	ATXN2	33	12:111472415:A:G	12:111569952:C:T	rs653178	Multi-trait	12	111569952	C	T	0.0448414	0.00584114	1.6308e-14	0.949006	esterified cholesterol measurement	Miscellaneous_Conditions	Cholesterol esters in IDL	4,435 East Asian ancestry individuals, 11,340 South Asian ancestry individuals, 120,241 European ancestry individuals		FALSE	FALSE	T		FALSE	0.0316		0.0041	[0.024-0.04]	1e-14	unit	increase		38448586
LVESV	ATXN2	33	12:111472415:A:G	12:111569952:C:T	rs653178	Multi-trait	12	111569952	C	T	0.0448414	0.00584114	1.6308e-14	0.949006	esterified cholesterol measurement	Miscellaneous_Conditions	Total esterified cholesterol levels	115,082 European ancestry individuals		FALSE	FALSE	C		FALSE	0.0305352		0.00399143	[0.023-0.038]	2e-14	unit	decrease		35213538
LVESV	ATXN2	33	12:111472415:A:G	12:111569952:C:T	rs653178	Multi-trait	12	111569952	C	T	0.0448414	0.00584114	1.6308e-14	0.949006	free cholesterol in small LDL measurement	Lipids	Free cholesterol in small LDL	4,435 East Asian ancestry individuals, 11,340 South Asian ancestry individuals, 120,241 European ancestry individuals		FALSE	FALSE	T		FALSE	0.0396		0.0041	[0.032-0.048]	3e-22	unit	increase		38448586
LVESV	ATXN2	33	12:111472415:A:G	12:111569952:C:T	rs653178	Multi-trait	12	111569952	C	T	0.0448414	0.00584114	1.6308e-14	0.949006	free cholesterol in very small VLDL measurement	Lipids	Free cholesterol in very small VLDL	4,435 East Asian ancestry individuals, 11,340 South Asian ancestry individuals, 120,241 European ancestry individuals		FALSE	FALSE	T		FALSE	0.0275		0.0041	[0.019-0.036]	1e-11	unit	increase		38448586
LVESV	ATXN2	33	12:111472415:A:G	12:111569952:C:T	rs653178	Multi-trait	12	111569952	C	T	0.0448414	0.00584114	1.6308e-14	0.949006	free cholesterol measurement	Lipids	Free cholesterol levels in IDL	115,082 European ancestry individuals		FALSE	FALSE	C		FALSE	0.0303093		0.004004	[0.022-0.038]	4e-14	unit	decrease		35213538
LVESV	ATXN2	33	12:111472415:A:G	12:111569952:C:T	rs653178	Multi-trait	12	111569952	C	T	0.0448414	0.00584114	1.6308e-14	0.949006	free cholesterol measurement	Lipids	Free cholesterol levels in large HDL	115,082 European ancestry individuals		FALSE	FALSE	C		FALSE	0.0204682		0.00362315	[0.013-0.028]	2e-08	unit	decrease		35213538
LVESV	ATXN2	33	12:111472415:A:G	12:111569952:C:T	rs653178	Multi-trait	12	111569952	C	T	0.0448414	0.00584114	1.6308e-14	0.949006	free cholesterol measurement	Lipids	Total free cholesterol levels	115,082 European ancestry individuals		FALSE	FALSE	C		FALSE	0.028828		0.00404024	[0.021-0.037]	1e-12	unit	decrease		35213538
LVESV	ATXN2	33	12:111472415:A:G	12:111569952:C:T	rs653178	Multi-trait	12	111569952	C	T	0.0448414	0.00584114	1.6308e-14	0.949006	Free cholesterol:total lipids ratio	Lipids	Free cholesterol to total lipids ratio in large HDL	115,082 European ancestry individuals		FALSE	FALSE	C		FALSE	0.0228574		0.00384645	[0.015-0.03]	3e-09	unit	decrease		35213538
LVESV	ATXN2	33	12:111472415:A:G	12:111569952:C:T	rs653178	Multi-trait	12	111569952	C	T	0.0448414	0.00584114	1.6308e-14	0.949006	Free cholesterol:total lipids ratio	Lipids	Free cholesterol to total lipids ratio in medium VLDL	115,082 European ancestry individuals		FALSE	FALSE	C		FALSE	0.0264821		0.00393472	[0.019-0.034]	2e-11	unit	decrease		35213538
LVESV	ATXN2	33	12:111472415:A:G	12:111569952:C:T	rs653178	Multi-trait	12	111569952	C	T	0.0448414	0.00584114	1.6308e-14	0.949006	Free cholesterol:total lipids ratio	Lipids	Free cholesterol to total lipids ratio in small VLDL	115,082 European ancestry individuals		FALSE	FALSE	C		FALSE	0.0266054		0.00393052	[0.019-0.034]	1e-11	unit	decrease		35213538
LVESV	ATXN2	33	12:111472415:A:G	12:111569952:C:T	rs653178	Multi-trait	12	111569952	C	T	0.0448414	0.00584114	1.6308e-14	0.949006	HbA1c measurement	Metabolic Traits	Glycated hemoglobin levels	327,177 European ancestry individuals, 4,847 African ancestry individuals, 6,895 South Asian ancestry individuals		FALSE	FALSE	T		FALSE	0.0286		0.0025	[0.024-0.033]	4e-31	unit	increase		33462484
LVESV	ATXN2	33	12:111472415:A:G	12:111569952:C:T	rs653178	Multi-trait	12	111569952	C	T	0.0448414	0.00584114	1.6308e-14	0.949006	hemoglobin measurement	Hematology	Hemoglobin concentration	46,904 European ancestry males	80,822 European ancestry males	FALSE	FALSE	C		FALSE	0.06412				3e-66	unit	increase		35964923
LVESV	ATXN2	33	12:111472415:A:G	12:111569952:C:T	rs653178	Multi-trait	12	111569952	C	T	0.0448414	0.00584114	1.6308e-14	0.949006	hemoglobin measurement	Hematology	Hemoglobin concentration	52,141 European ancestry females	89,584 European ancestry females	FALSE	FALSE	C		FALSE	0.05695				6e-67	unit	increase		35964923
LVESV	ATXN2	33	12:111472415:A:G	12:111569952:C:T	rs653178	Multi-trait	12	111569952	C	T	0.0448414	0.00584114	1.6308e-14	0.949006	high density lipoprotein cholesterol measurement	Metabolic Traits	Cholesterol levels in large HDL	115,082 European ancestry individuals		FALSE	FALSE	C		FALSE	0.020843		0.0036424	[0.014-0.028]	1e-08	unit	decrease		35213538
LVESV	ATXN2	33	12:111472415:A:G	12:111569952:C:T	rs653178	Multi-trait	12	111569952	C	T	0.0448414	0.00584114	1.6308e-14	0.949006	high density lipoprotein cholesterol measurement	Metabolic Traits	Cholesterol levels in very large HDL	115,082 European ancestry individuals		FALSE	FALSE	C		FALSE	0.0225654		0.00373302	[0.015-0.03]	2e-09	unit	decrease		35213538
LVESV	ATXN2	33	12:111472415:A:G	12:111569952:C:T	rs653178	Multi-trait	12	111569952	C	T	0.0448414	0.00584114	1.6308e-14	0.949006	high density lipoprotein cholesterol measurement	Metabolic Traits	Cholesterol to total lipids ratio in large HDL	115,082 European ancestry individuals		FALSE	FALSE	C		FALSE	0.0256182		0.00388618	[0.018-0.033]	4e-11	unit	decrease		35213538
LVESV	ATXN2	33	12:111472415:A:G	12:111569952:C:T	rs653178	Multi-trait	12	111569952	C	T	0.0448414	0.00584114	1.6308e-14	0.949006	high density lipoprotein cholesterol measurement	Metabolic Traits	Cholesteryl ester levels in large HDL	115,082 European ancestry individuals		FALSE	FALSE	C		FALSE	0.0208072		0.00365266	[0.014-0.028]	1e-08	unit	decrease		35213538
LVESV	ATXN2	33	12:111472415:A:G	12:111569952:C:T	rs653178	Multi-trait	12	111569952	C	T	0.0448414	0.00584114	1.6308e-14	0.949006	high density lipoprotein cholesterol measurement	Metabolic Traits	Cholesteryl ester levels in very large HDL	115,082 European ancestry individuals		FALSE	FALSE	C		FALSE	0.0230419		0.00370737	[0.016-0.03]	5e-10	unit	decrease		35213538
LVESV	ATXN2	33	12:111472415:A:G	12:111569952:C:T	rs653178	Multi-trait	12	111569952	C	T	0.0448414	0.00584114	1.6308e-14	0.949006	high density lipoprotein cholesterol measurement	Metabolic Traits	Concentration of large HDL particles	115,082 European ancestry individuals		FALSE	FALSE	C		FALSE	0.0203359		0.00362084	[0.013-0.027]	2e-08	unit	decrease		35213538
LVESV	ATXN2	33	12:111472415:A:G	12:111569952:C:T	rs653178	Multi-trait	12	111569952	C	T	0.0448414	0.00584114	1.6308e-14	0.949006	high density lipoprotein cholesterol measurement	Metabolic Traits	Concentration of very large HDL particles	115,082 European ancestry individuals		FALSE	FALSE	C		FALSE	0.0214987		0.00372373	[0.014-0.029]	8e-09	unit	decrease		35213538
LVESV	ATXN2	33	12:111472415:A:G	12:111569952:C:T	rs653178	Multi-trait	12	111569952	C	T	0.0448414	0.00584114	1.6308e-14	0.949006	high density lipoprotein cholesterol measurement	Metabolic Traits	Free cholesterol levels in large HDL	115,082 European ancestry individuals		FALSE	FALSE	C		FALSE	0.0204682		0.00362315	[0.013-0.028]	2e-08	unit	decrease		35213538
LVESV	ATXN2	33	12:111472415:A:G	12:111569952:C:T	rs653178	Multi-trait	12	111569952	C	T	0.0448414	0.00584114	1.6308e-14	0.949006	high density lipoprotein cholesterol measurement	Metabolic Traits	Free cholesterol to total lipids ratio in large HDL	115,082 European ancestry individuals		FALSE	FALSE	C		FALSE	0.0228574		0.00384645	[0.015-0.03]	3e-09	unit	decrease		35213538
LVESV	ATXN2	33	12:111472415:A:G	12:111569952:C:T	rs653178	Multi-trait	12	111569952	C	T	0.0448414	0.00584114	1.6308e-14	0.949006	high density lipoprotein cholesterol measurement	Metabolic Traits	High density lipoprotein cholesterol levels	313,372 European ancestry individuals, 5,573 African ancestry individuals, 6,689 South Asian ancestry individuals		FALSE	FALSE	T		FALSE	0.0291		0.0025	[0.024-0.034]	8e-31	unit	increase		33462484
LVESV	ATXN2	33	12:111472415:A:G	12:111569952:C:T	rs653178	Multi-trait	12	111569952	C	T	0.0448414	0.00584114	1.6308e-14	0.949006	high density lipoprotein cholesterol measurement	Metabolic Traits	Phospholipids to total lipids ratio in large HDL	115,082 European ancestry individuals		FALSE	FALSE	C		FALSE	0.0244864		0.00399272	[0.017-0.032]	9e-10	unit	increase		35213538
LVESV	ATXN2	33	12:111472415:A:G	12:111569952:C:T	rs653178	Multi-trait	12	111569952	C	T	0.0448414	0.00584114	1.6308e-14	0.949006	immune system disease	Miscellaneous_Conditions	Celiac disease or Rheumatoid arthritis	4,533 European ancestry celiac disease cases, 5,539 European ancestry rheumatoid arthritis cases, 27,981 European ancestry controls	2,169 European ancestry celiac disease cases, 2,845 European ancestry rheumatoid arthritis cases, 7,199 European ancestry controls	FALSE	FALSE	C		FALSE					3e-19				21383967
LVESV	ATXN2	33	12:111472415:A:G	12:111569952:C:T	rs653178	Multi-trait	12	111569952	C	T	0.0448414	0.00584114	1.6308e-14	0.949006	inflammatory bowel disease	Miscellaneous_Conditions	Inflammatory bowel disease	12,882 European ancestry cases, 21,770 European ancestry controls	25,273 European ancestry cases, 26,715 European ancestry controls, 548 Iranian ancestry cases, 342 Iranian ancestry control, 1,423 Indian ancestry cases, 990 Indian ancestry controls, 2,824 East Asian ancestry cases, 3,719 East Asian ancestry controls	FALSE	FALSE	G	0.4942	FALSE		1.05801	0.00987154	[1.04-1.08]	1e-08				26192919
LVESV	ATXN2	33	12:111472415:A:G	12:111569952:C:T	rs653178	Multi-trait	12	111569952	C	T	0.0448414	0.00584114	1.6308e-14	0.949006	inflammatory bowel disease	Miscellaneous_Conditions	Inflammatory bowel disease	25,042 European and unknown ancestry cases, 34,915 European and unknown ancestry controls		FALSE	FALSE			FALSE					2e-09				28067908
LVESV	ATXN2	33	12:111472415:A:G	12:111569952:C:T	rs653178	Multi-trait	12	111569952	C	T	0.0448414	0.00584114	1.6308e-14	0.949006	intermediate density lipoprotein measurement	Lipids	Cholesterol esters in IDL	4,435 East Asian ancestry individuals, 11,340 South Asian ancestry individuals, 120,241 European ancestry individuals		FALSE	FALSE	T		FALSE	0.0316		0.0041	[0.024-0.04]	1e-14	unit	increase		38448586
LVESV	ATXN2	33	12:111472415:A:G	12:111569952:C:T	rs653178	Multi-trait	12	111569952	C	T	0.0448414	0.00584114	1.6308e-14	0.949006	intermediate density lipoprotein measurement	Lipids	Cholesterol levels in IDL	115,082 European ancestry individuals		FALSE	FALSE	C		FALSE	0.0305813		0.00399644	[0.023-0.038]	2e-14	unit	decrease		35213538
LVESV	ATXN2	33	12:111472415:A:G	12:111569952:C:T	rs653178	Multi-trait	12	111569952	C	T	0.0448414	0.00584114	1.6308e-14	0.949006	intermediate density lipoprotein measurement	Lipids	Cholesteryl ester levels in IDL	115,082 European ancestry individuals		FALSE	FALSE	C		FALSE	0.0304397		0.00399571	[0.023-0.038]	3e-14	unit	decrease		35213538
LVESV	ATXN2	33	12:111472415:A:G	12:111569952:C:T	rs653178	Multi-trait	12	111569952	C	T	0.0448414	0.00584114	1.6308e-14	0.949006	intermediate density lipoprotein measurement	Lipids	Cholesteryl esters to total lipids ratio in IDL	115,082 European ancestry individuals		FALSE	FALSE	C		FALSE	0.0228169		0.0040262	[0.015-0.031]	2e-08	unit	decrease		35213538
LVESV	ATXN2	33	12:111472415:A:G	12:111569952:C:T	rs653178	Multi-trait	12	111569952	C	T	0.0448414	0.00584114	1.6308e-14	0.949006	intermediate density lipoprotein measurement	Lipids	Concentration of IDL particles	115,082 European ancestry individuals		FALSE	FALSE	C		FALSE	0.0252979		0.00409354	[0.017-0.033]	6e-10	unit	decrease		35213538
LVESV	ATXN2	33	12:111472415:A:G	12:111569952:C:T	rs653178	Multi-trait	12	111569952	C	T	0.0448414	0.00584114	1.6308e-14	0.949006	intermediate density lipoprotein measurement	Lipids	Free cholesterol levels in IDL	115,082 European ancestry individuals		FALSE	FALSE	C		FALSE	0.0303093		0.004004	[0.022-0.038]	4e-14	unit	decrease		35213538
LVESV	ATXN2	33	12:111472415:A:G	12:111569952:C:T	rs653178	Multi-trait	12	111569952	C	T	0.0448414	0.00584114	1.6308e-14	0.949006	intermediate density lipoprotein measurement	Lipids	Phospholipid levels in IDL	115,082 European ancestry individuals		FALSE	FALSE	C		FALSE	0.0276945		0.00398973	[0.02-0.036]	4e-12	unit	decrease		35213538
LVESV	ATXN2	33	12:111472415:A:G	12:111569952:C:T	rs653178	Multi-trait	12	111569952	C	T	0.0448414	0.00584114	1.6308e-14	0.949006	intermediate density lipoprotein measurement	Lipids	Total lipid levels in IDL	115,082 European ancestry individuals		FALSE	FALSE	C		FALSE	0.0293133		0.00399924	[0.021-0.037]	2e-13	unit	decrease		35213538
LVESV	ATXN2	33	12:111472415:A:G	12:111569952:C:T	rs653178	Multi-trait	12	111569952	C	T	0.0448414	0.00584114	1.6308e-14	0.949006	kynurenine measurement	Miscellaneous_Conditions	Kynurenine levels	30,899 Caucasian ancestry individuals		FALSE	FALSE	C		FALSE	14.174				1e-45	(zscore)	increase		33414548
LVESV	ATXN2	33	12:111472415:A:G	12:111569952:C:T	rs653178	Multi-trait	12	111569952	C	T	0.0448414	0.00584114	1.6308e-14	0.949006	left ventricular diastolic function measurement	Cardiovascular Traits	Left ventricular end-diastolic volume	32,525 European ancestry individuals		FALSE	FALSE	C		FALSE					1e-11				37126556
LVESV	ATXN2	33	12:111472415:A:G	12:111569952:C:T	rs653178	Multi-trait	12	111569952	C	T	0.0448414	0.00584114	1.6308e-14	0.949006	lipid measurement	Lipids	Total lipid levels in IDL	115,082 European ancestry individuals		FALSE	FALSE	C		FALSE	0.0293133		0.00399924	[0.021-0.037]	2e-13	unit	decrease		35213538
LVESV	ATXN2	33	12:111472415:A:G	12:111569952:C:T	rs653178	Multi-trait	12	111569952	C	T	0.0448414	0.00584114	1.6308e-14	0.949006	lipoprotein measurement	Lipids	Total phospholipid levels in lipoprotein particles	115,082 European ancestry individuals		FALSE	FALSE	C		FALSE	0.0258963		0.00393198	[0.018-0.034]	5e-11	unit	decrease		35213538
LVESV	ATXN2	33	12:111472415:A:G	12:111569952:C:T	rs653178	Multi-trait	12	111569952	C	T	0.0448414	0.00584114	1.6308e-14	0.949006	low density lipoprotein cholesterol measurement	Metabolic Traits	LDL cholesterol	215,551 European ancestry individuals, 57,332 African American individuals, 24,743 Hispanic individuals	Up to 319,677 individuals	FALSE	FALSE	T	0.5505	FALSE	0.0258		0.0028	[0.02-0.031]	4e-20	mg dl-1	increase		30275531
LVESV	ATXN2	33	12:111472415:A:G	12:111569952:C:T	rs653178	Multi-trait	12	111569952	C	T	0.0448414	0.00584114	1.6308e-14	0.949006	low density lipoprotein cholesterol measurement	Metabolic Traits	Low density lipoprotein cholesterol levels	341,875 European ancestry individuals, 6,003 African ancestry individuals, 7,319 South Asian ancestry individuals		FALSE	FALSE	T		FALSE	0.0236		0.0024	[0.019-0.028]	1e-22	unit	increase		33462484
LVESV	ATXN2	33	12:111472415:A:G	12:111569952:C:T	rs653178	Multi-trait	12	111569952	C	T	0.0448414	0.00584114	1.6308e-14	0.949006	low density lipoprotein cholesterol measurement	Metabolic Traits	Low density lipoprotein cholesterol levels	40,963 South Asian ancestry individuals, 48,057 Hispanic individuals, 99,432 Admixed African or African ancestry individuals, 146,492 East Asian ancestry individuals, 1,320,016 European ancestry individuals			FALSE			FALSE					6e-61				34887591
LVESV	ATXN2	33	12:111472415:A:G	12:111569952:C:T	rs653178	Multi-trait	12	111569952	C	T	0.0448414	0.00584114	1.6308e-14	0.949006	low density lipoprotein cholesterol measurement	Metabolic Traits	Triglycerides to total lipids ratio in small LDL	115,082 European ancestry individuals		FALSE	FALSE	C		FALSE	0.0217629		0.00398192	[0.014-0.03]	5e-08	unit	increase		35213538
LVESV	ATXN2	33	12:111472415:A:G	12:111569952:C:T	rs653178	Multi-trait	12	111569952	C	T	0.0448414	0.00584114	1.6308e-14	0.949006	lymphocyte activation gene 3 protein measurement	Hematology	Lymphocyte activation gene 3 protein levels	10,708 European ancestry individuals			FALSE	T		FALSE	0.096		0.014	[0.069-0.123]	2e-12	unit	decrease		34648354
LVESV	ATXN2	33	12:111472415:A:G	12:111569952:C:T	rs653178	Multi-trait	12	111569952	C	T	0.0448414	0.00584114	1.6308e-14	0.949006	lymphocyte count	Hematology	CD45RA- CD4+ T cell Absolute Count	3,395 Sardinian (founder/genetic isolate) ancestry individuals		FALSE	FALSE	T		FALSE	0.1619		0.02833	[0.11-0.22]	1e-08	unit	decrease		32929287
LVESV	ATXN2	33	12:111472415:A:G	12:111569952:C:T	rs653178	Multi-trait	12	111569952	C	T	0.0448414	0.00584114	1.6308e-14	0.949006	lymphocyte count	Hematology	Lymphocyte count	643,370 African American or Afro-Caribbean, African ancestry, European ancestry, East Asian ancestry, Hispanic or Latin American and South Asian ancestry individuals		FALSE	FALSE	T	0.59765	FALSE					0				32888493
LVESV	ATXN2	33	12:111472415:A:G	12:111569952:C:T	rs653178	Multi-trait	12	111569952	C	T	0.0448414	0.00584114	1.6308e-14	0.949006	lymphocyte percentage of leukocytes	Hematology	Lymphocyte percentage of white cells	408,112 British individuals		FALSE	FALSE	T	0.517864	FALSE	0.0405986		0.00220984	[0.036-0.045]	2e-75	unit	decrease		32888494
LVESV	ATXN2	33	12:111472415:A:G	12:111569952:C:T	rs653178	Multi-trait	12	111569952	C	T	0.0448414	0.00584114	1.6308e-14	0.949006	mean arterial pressure	Blood Pressure	Blood pressure	74,064 European ancestry individuals	48,607 European ancestry individuals	FALSE	FALSE	T		FALSE	0.429			[0.34-0.52]	7e-20	mmHg	decrease		21909110
LVESV	ATXN2	33	12:111472415:A:G	12:111569952:C:T	rs653178	Multi-trait	12	111569952	C	T	0.0448414	0.00584114	1.6308e-14	0.949006	mean arterial pressure	Blood Pressure	Mean arterial pressure	120,473 European ancestry individuals, 21,503 African American individuals, 4,586 Hispanic individuals		FALSE	FALSE	G	0.425604	FALSE	0.479112		0.0477621	[0.39-0.57]	1e-23	unit	increase		27618448
LVESV	ATXN2	33	12:111472415:A:G	12:111569952:C:T	rs653178	Multi-trait	12	111569952	C	T	0.0448414	0.00584114	1.6308e-14	0.949006	monocyte count	Hematology	Monocyte count	170,721 European ancestry individuals		FALSE	FALSE	T	0.5169	FALSE	0.049377		0.00356404	[0.042-0.056]	1e-43	unit	decrease		27863252
LVESV	ATXN2	33	12:111472415:A:G	12:111569952:C:T	rs653178	Multi-trait	12	111569952	C	T	0.0448414	0.00584114	1.6308e-14	0.949006	monocyte measurement	Hematology	Monocyte side fluorescence	39,586 European ancestry individuals		FALSE	FALSE	T		FALSE	0.0420623		0.00707465	[0.028-0.056]	3e-09	SD units	decrease		37596262
LVESV	ATXN2	33	12:111472415:A:G	12:111569952:C:T	rs653178	Multi-trait	12	111569952	C	T	0.0448414	0.00584114	1.6308e-14	0.949006	myocardial infarction	Cardiovascular Diseases	Myocardial infarction	27,509 European ancestry cases, 130 African American cases, 278 Hispanic American cases, 10,257 South Asian ancestry cases, 288 Lebanese ancestry cases, 1,687 East Asian ancestry cases, 99,121 European ancestry controls, 2,778 African American controls, 3,337 Hispanic American controls, 12,899 South Asian ancestry controls, 466 Lebanese ancestry controls, 7,709 East Asian ancestry controls		FALSE	FALSE	C	0.44	FALSE		1.08		[1.06-1.1]	3e-11				26343387
LVESV	ATXN2	33	12:111472415:A:G	12:111569952:C:T	rs653178	Multi-trait	12	111569952	C	T	0.0448414	0.00584114	1.6308e-14	0.949006	neuroimaging measurement	Miscellaneous_Conditions	Brain morphology (MOSTest)	33,735 white British ancestry individuals			FALSE			FALSE					5e-13				35164939
LVESV	ATXN2	33	12:111472415:A:G	12:111569952:C:T	rs653178	Multi-trait	12	111569952	C	T	0.0448414	0.00584114	1.6308e-14	0.949006	neutrophil percentage of granulocytes	Hematology	Neutrophil percentage of granulocytes	170,672 European ancestry individuals		FALSE	FALSE	T	0.517	FALSE	0.0788136		0.00356939	[0.072-0.086]	5e-108	unit	increase		27863252
LVESV	ATXN2	33	12:111472415:A:G	12:111569952:C:T	rs653178	Multi-trait	12	111569952	C	T	0.0448414	0.00584114	1.6308e-14	0.949006	neutrophil percentage of leukocytes	Hematology	Neutrophil percentage of white cells	408,112 British individuals		FALSE	FALSE	T	0.517855	FALSE	0.0495284		0.00221359	[0.045-0.054]	8e-111	unit	increase		32888494
LVESV	ATXN2	33	12:111472415:A:G	12:111569952:C:T	rs653178	Multi-trait	12	111569952	C	T	0.0448414	0.00584114	1.6308e-14	0.949006	neutrophil-to-lymphocyte ratio	Hematology	Neutrophil-to-lymphocyte ratio	234,502 European ancestry individuals	100,442 European ancestry individuals	FALSE	FALSE	C		FALSE					8e-64				34469753
LVESV	ATXN2	33	12:111472415:A:G	12:111569952:C:T	rs653178	Multi-trait	12	111569952	C	T	0.0448414	0.00584114	1.6308e-14	0.949006	non-high density lipoprotein cholesterol measurement	Metabolic Traits	Non-HDL cholesterol levels	40,963 South Asian ancestry individuals, 48,057 Hispanic individuals, 99,432 Admixed African or African ancestry individuals, 146,492 East Asian ancestry individuals, 1,320,016 European ancestry individuals			FALSE			FALSE					1e-30				34887591
LVESV	ATXN2	33	12:111472415:A:G	12:111569952:C:T	rs653178	Multi-trait	12	111569952	C	T	0.0448414	0.00584114	1.6308e-14	0.949006	peripheral arterial disease	Cardiovascular Diseases	Peripheral artery disease	1,641 European ancestry cases, 1,604 European ancestry controls	740 European ancestry cases, 1,501 European ancestry controls	FALSE	FALSE	C		FALSE		1.22		[1.13-1.32]	6e-07				25009551
LVESV	ATXN2	33	12:111472415:A:G	12:111569952:C:T	rs653178	Multi-trait	12	111569952	C	T	0.0448414	0.00584114	1.6308e-14	0.949006	phospholipid measurement	Lipids	Phospholipid levels in IDL	115,082 European ancestry individuals		FALSE	FALSE	C		FALSE	0.0276945		0.00398973	[0.02-0.036]	4e-12	unit	decrease		35213538
LVESV	ATXN2	33	12:111472415:A:G	12:111569952:C:T	rs653178	Multi-trait	12	111569952	C	T	0.0448414	0.00584114	1.6308e-14	0.949006	phospholipid measurement	Lipids	Total phospholipid levels in lipoprotein particles	115,082 European ancestry individuals		FALSE	FALSE	C		FALSE	0.0258963		0.00393198	[0.018-0.034]	5e-11	unit	decrease		35213538
LVESV	ATXN2	33	12:111472415:A:G	12:111569952:C:T	rs653178	Multi-trait	12	111569952	C	T	0.0448414	0.00584114	1.6308e-14	0.949006	phospholipids in VLDL measurement	Lipids	Phospholipids in very small VLDL	4,435 East Asian ancestry individuals, 11,340 South Asian ancestry individuals, 120,241 European ancestry individuals		FALSE	FALSE	T		FALSE	0.0273		0.0041	[0.019-0.035]	2e-11	unit	increase		38448586
LVESV	ATXN2	33	12:111472415:A:G	12:111569952:C:T	rs653178	Multi-trait	12	111569952	C	T	0.0448414	0.00584114	1.6308e-14	0.949006	Phospholipids:total lipids ratio	Lipids	Phospholipids to total lipids ratio in large HDL	115,082 European ancestry individuals		FALSE	FALSE	C		FALSE	0.0244864		0.00399272	[0.017-0.032]	9e-10	unit	increase		35213538
LVESV	ATXN2	33	12:111472415:A:G	12:111569952:C:T	rs653178	Multi-trait	12	111569952	C	T	0.0448414	0.00584114	1.6308e-14	0.949006	Phospholipids:total lipids ratio	Lipids	Phospholipids to total lipids ratio in medium VLDL	115,082 European ancestry individuals		FALSE	FALSE	C		FALSE	0.0243771		0.00396937	[0.017-0.032]	8e-10	unit	decrease		35213538
LVESV	ATXN2	33	12:111472415:A:G	12:111569952:C:T	rs653178	Multi-trait	12	111569952	C	T	0.0448414	0.00584114	1.6308e-14	0.949006	Phospholipids:total lipids ratio	Lipids	Phospholipids to total lipids ratio in small VLDL	115,082 European ancestry individuals		FALSE	FALSE	C		FALSE	0.0273172		0.00393861	[0.02-0.035]	4e-12	unit	decrease		35213538
LVESV	ATXN2	33	12:111472415:A:G	12:111569952:C:T	rs653178	Multi-trait	12	111569952	C	T	0.0448414	0.00584114	1.6308e-14	0.949006	platelet count	Hematology	Platelet count	20,218 Bangladeshi ancestry individuals		FALSE	FALSE	C		FALSE	0.092		0.02	[0.053-0.131]	6e-06	unit	decrease		37538507
LVESV	ATXN2	33	12:111472415:A:G	12:111569952:C:T	rs653178	Multi-trait	12	111569952	C	T	0.0448414	0.00584114	1.6308e-14	0.949006	procollagen C-endopeptidase enhancer 2 measurement	Miscellaneous_Conditions	Procollagen C-endopeptidase enhancer 2 levels	10,708 European ancestry individuals			FALSE	T		FALSE	0.094		0.013	[0.069-0.119]	2e-12	unit	increase		34648354
LVESV	ATXN2	33	12:111472415:A:G	12:111569952:C:T	rs653178	Multi-trait	12	111569952	C	T	0.0448414	0.00584114	1.6308e-14	0.949006	psoriasis	Autoimmune Diseases	Psoriasis or type 2 diabetes (trans-disease meta-analysis)	11,024 European ancestry psoriasis cases, 74,124 European ancestry diabetes cases, 840,342 European ancestry controls		FALSE	FALSE	C		FALSE		1.06			5e-08				33385400
LVESV	ATXN2	33	12:111472415:A:G	12:111569952:C:T	rs653178	Multi-trait	12	111569952	C	T	0.0448414	0.00584114	1.6308e-14	0.949006	remnant cholesterol measurement	Lipids	Remnant cholesterol (non-HDL, non-LDL -cholesterol)	115,082 European ancestry individuals		FALSE	FALSE	C		FALSE	0.0247731		0.00410821	[0.017-0.033]	2e-09	unit	decrease		35213538
LVESV	ATXN2	33	12:111472415:A:G	12:111569952:C:T	rs653178	Multi-trait	12	111569952	C	T	0.0448414	0.00584114	1.6308e-14	0.949006	right ventricular stroke volume measurement	Cardiovascular Traits	Right ventricular stroke volume (MTAG)	29,503 European ancestry individuals	12,324 European ancestry individuals	FALSE	FALSE	C		FALSE	0.05		0.006	[0.038-0.062]	3e-15	unit	decrease		35697868
LVESV	ATXN2	33	12:111472415:A:G	12:111569952:C:T	rs653178	Multi-trait	12	111569952	C	T	0.0448414	0.00584114	1.6308e-14	0.949006	right ventricular systolic volume measurement	Cardiovascular Traits	Right ventricular end systolic volume	35,928 European ancestry individuals		FALSE	FALSE	C		FALSE					9e-19				37126556
LVESV	ATXN2	33	12:111472415:A:G	12:111569952:C:T	rs653178	Multi-trait	12	111569952	C	T	0.0448414	0.00584114	1.6308e-14	0.949006	sarcoidosis	Miscellaneous_Conditions	Sarcoidosis	1,726 European ancestry cases, 5,482 European ancestry controls	1,912 European ancestry cases, 5,938 European ancestry controls, 781 African American cases, 876 African American controls	FALSE	FALSE	G	0.5	FALSE		1.19		[1.14-1.27]	2e-10				26051272
LVESV	ATXN2	33	12:111472415:A:G	12:111569952:C:T	rs653178	Multi-trait	12	111569952	C	T	0.0448414	0.00584114	1.6308e-14	0.949006	serum alanine aminotransferase measurement	Hematology	Alanine aminotransferase levels	342,387 European ancestry individuals, 6,017 African ancestry individuals, 7,325 South Asian ancestry individuals		FALSE	FALSE	T		FALSE	0.0251		0.0024	[0.02-0.03]	3e-25	unit	decrease		33462484
LVESV	ATXN2	33	12:111472415:A:G	12:111569952:C:T	rs653178	Multi-trait	12	111569952	C	T	0.0448414	0.00584114	1.6308e-14	0.949006	serum albumin measurement	Hematology	Serum albumin levels	313,032 European ancestry individuals, 5,573 African ancestry individuals, 6,687 South Asian ancestry individuals		FALSE	FALSE	T		FALSE	0.0232		0.0025	[0.018-0.028]	4e-20	unit	increase		33462484
LVESV	ATXN2	33	12:111472415:A:G	12:111569952:C:T	rs653178	Multi-trait	12	111569952	C	T	0.0448414	0.00584114	1.6308e-14	0.949006	serum non-albumin protein measurement	Hematology	Non-albumin protein levels	313,032 European ancestry individuals, 5,573 African ancestry individuals, 6,687 South Asian ancestry individuals		FALSE	FALSE	T		FALSE	0.0409		0.0025	[0.036-0.046]	3e-59	unit	decrease		33462484
LVESV	ATXN2	33	12:111472415:A:G	12:111569952:C:T	rs653178	Multi-trait	12	111569952	C	T	0.0448414	0.00584114	1.6308e-14	0.949006	smoking status measurement	Smoking	Lifetime smoking (without educational attainment)	272,943 European or unknown ancestry cases, 226,795 European or unknown ancestry controls		FALSE	FALSE			FALSE					1e-08				34855049
LVESV	ATXN2	33	12:111472415:A:G	12:111569952:C:T	rs653178	Multi-trait	12	111569952	C	T	0.0448414	0.00584114	1.6308e-14	0.949006	sphingomyelin measurement	Miscellaneous_Conditions	Sphingomyelin levels	115,006 European ancestry individuals		FALSE	FALSE	C		FALSE	0.0300303		0.00386423	[0.022-0.038]	8e-15	unit	decrease		35213538
LVESV	ATXN2	33	12:111472415:A:G	12:111569952:C:T	rs653178	Multi-trait	12	111569952	C	T	0.0448414	0.00584114	1.6308e-14	0.949006	systemic lupus erythematosus	Autoimmune Diseases	Systemic lupus erythematosus	6,748 European ancestry cases, 11,516 European ancestry controls, 2,970 African American cases, 2,452 African American controls, 1,872 Hispanic cases, 2,016 Hispanic controls		FALSE	FALSE			FALSE		1.14		[1.08-1.20]	7e-09				28714469
LVESV	ATXN2	33	12:111472415:A:G	12:111569952:C:T	rs653178	Multi-trait	12	111569952	C	T	0.0448414	0.00584114	1.6308e-14	0.949006	systemic lupus erythematosus	Autoimmune Diseases	Systemic lupus erythematosus (MTAG)	at least 5,877 East Asian ancestry cases, at least 188,588 East Asian ancestry controls, at least 14,355 European ancestry cases, at least 505,956 European ancestry controls, at least 1,393 admixed American ancestry cases, at least 2,327 admixed American ancestry controls (MTAG boosted by autoimmune diseases samples)		FALSE	FALSE	C		FALSE	0.112		0.0096	[0.093-0.131]	1e-31	unit	increase		36750564
LVESV	ATXN2	33	12:111472415:A:G	12:111569952:C:T	rs653178	Multi-trait	12	111569952	C	T	0.0448414	0.00584114	1.6308e-14	0.949006	thyroid peroxidase antibody measurement	Autoimmune Diseases	Thyroid peroxidase antibody levels	12,353 European ancestry individuals	8,159 European ancestry individuals	FALSE	FALSE	C		FALSE	0.0147		0.0045	[0.0059-0.0235]	1e-07	unit	increase		24586183
LVESV	ATXN2	33	12:111472415:A:G	12:111569952:C:T	rs653178	Multi-trait	12	111569952	C	T	0.0448414	0.00584114	1.6308e-14	0.949006	thyroid peroxidase antibody measurement	Autoimmune Diseases	Thyroid peroxidase antibody positivity	1,769 European ancestry cases, 16,528 European ancestry controls	922 European ancestry cases, 8,068 European ancestry controls	FALSE	FALSE	C		FALSE		1.14		[1.08-1.19]	1e-09				24586183
LVESV	ATXN2	33	12:111472415:A:G	12:111569952:C:T	rs653178	Multi-trait	12	111569952	C	T	0.0448414	0.00584114	1.6308e-14	0.949006	tonsillectomy risk measurement	Miscellaneous_Conditions	Tonsillectomy	60,098 European ancestry cases, 113,323 European ancestry controls		FALSE	FALSE			FALSE	0.0507		0.0081	[0.035-0.067]	4e-10	unit	decrease		28928442
LVESV	ATXN2	33	12:111472415:A:G	12:111569952:C:T	rs653178	Multi-trait	12	111569952	C	T	0.0448414	0.00584114	1.6308e-14	0.949006	total cholesterol in IDL	Lipids	Total Cholesterol in IDL	4,435 East Asian ancestry individuals, 11,340 South Asian ancestry individuals, 120,241 European ancestry individuals		FALSE	FALSE	T		FALSE	0.0322		0.0041	[0.024-0.04]	3e-15	unit	increase		38448586
LVESV	ATXN2	33	12:111472415:A:G	12:111569952:C:T	rs653178	Multi-trait	12	111569952	C	T	0.0448414	0.00584114	1.6308e-14	0.949006	total cholesterol measurement	Metabolic Traits	Cholesterol levels in IDL	115,082 European ancestry individuals		FALSE	FALSE	C		FALSE	0.0305813		0.00399644	[0.023-0.038]	2e-14	unit	decrease		35213538
LVESV	ATXN2	33	12:111472415:A:G	12:111569952:C:T	rs653178	Multi-trait	12	111569952	C	T	0.0448414	0.00584114	1.6308e-14	0.949006	total cholesterol measurement	Metabolic Traits	Cholesterol levels in large HDL	115,082 European ancestry individuals		FALSE	FALSE	C		FALSE	0.020843		0.0036424	[0.014-0.028]	1e-08	unit	decrease		35213538
LVESV	ATXN2	33	12:111472415:A:G	12:111569952:C:T	rs653178	Multi-trait	12	111569952	C	T	0.0448414	0.00584114	1.6308e-14	0.949006	total cholesterol measurement	Metabolic Traits	Cholesterol levels in medium VLDL	115,082 European ancestry individuals		FALSE	FALSE	C		FALSE	0.0243235		0.00412482	[0.016-0.032]	4e-09	unit	decrease		35213538
LVESV	ATXN2	33	12:111472415:A:G	12:111569952:C:T	rs653178	Multi-trait	12	111569952	C	T	0.0448414	0.00584114	1.6308e-14	0.949006	total cholesterol measurement	Metabolic Traits	Cholesterol levels in very large HDL	115,082 European ancestry individuals		FALSE	FALSE	C		FALSE	0.0225654		0.00373302	[0.015-0.03]	2e-09	unit	decrease		35213538
LVESV	ATXN2	33	12:111472415:A:G	12:111569952:C:T	rs653178	Multi-trait	12	111569952	C	T	0.0448414	0.00584114	1.6308e-14	0.949006	total cholesterol measurement	Metabolic Traits	Cholesterol levels in very small VLDL	115,082 European ancestry individuals		FALSE	FALSE	C		FALSE	0.0232446		0.00400824	[0.015-0.031]	7e-09	unit	decrease		35213538
LVESV	ATXN2	33	12:111472415:A:G	12:111569952:C:T	rs653178	Multi-trait	12	111569952	C	T	0.0448414	0.00584114	1.6308e-14	0.949006	total cholesterol measurement	Metabolic Traits	Total cholesterol levels	115,082 European ancestry individuals		FALSE	FALSE	C		FALSE	0.030207		0.00400502	[0.022-0.038]	5e-14	unit	decrease		35213538
LVESV	ATXN2	33	12:111472415:A:G	12:111569952:C:T	rs653178	Multi-trait	12	111569952	C	T	0.0448414	0.00584114	1.6308e-14	0.949006	total cholesterol measurement	Metabolic Traits	Total cholesterol levels	215,551 European ancestry individuals, 57,332 African American individuals, 24,743 Hispanic individuals	Up to 319,677 individuals	FALSE	FALSE	T	0.5505	FALSE	0.0273		0.0028	[0.022-0.033]	2e-22	mg‚Äâdl-1	increase		30275531
LVESV	ATXN2	33	12:111472415:A:G	12:111569952:C:T	rs653178	Multi-trait	12	111569952	C	T	0.0448414	0.00584114	1.6308e-14	0.949006	total cholesterol measurement	Metabolic Traits	Total cholesterol levels	342,508 European ancestry individuals, 6,014 African ancestry individuals, 7,336 South Asian ancestry individuals		FALSE	FALSE	T		FALSE	0.0291		0.0024	[0.024-0.034]	1e-33	unit	increase		33462484
LVESV	ATXN2	33	12:111472415:A:G	12:111569952:C:T	rs653178	Multi-trait	12	111569952	C	T	0.0448414	0.00584114	1.6308e-14	0.949006	total cholesterol measurement	Metabolic Traits	Total cholesterol levels	40,963 South Asian ancestry individuals, 48,057 Hispanic individuals, 99,432 Admixed African or African ancestry individuals, 146,492 East Asian ancestry individuals, 1,320,016 European ancestry individuals			FALSE			FALSE					9e-84				34887591
LVESV	ATXN2	33	12:111472415:A:G	12:111569952:C:T	rs653178	Multi-trait	12	111569952	C	T	0.0448414	0.00584114	1.6308e-14	0.949006	triglyceride measurement	Metabolic Traits	Triglyceride levels in non-type 2 diabetes	402,944 European ancestry individuals		FALSE	FALSE			FALSE					3e-08				36269708
LVESV	ATXN2	33	12:111472415:A:G	12:111569952:C:T	rs653178	Multi-trait	12	111569952	C	T	0.0448414	0.00584114	1.6308e-14	0.949006	triglyceride:HDL cholesterol ratio	Lipids	Triglyceride to HDL cholesterol ratio	185,749 European ancestry individuals		FALSE	FALSE	C		FALSE	0.0201		0.0035	[0.013-0.027]	1e-07	unit	increase		38200128
LVESV	ATXN2	33	12:111472415:A:G	12:111569952:C:T	rs653178	Multi-trait	12	111569952	C	T	0.0448414	0.00584114	1.6308e-14	0.949006	triglyceride:HDL cholesterol ratio	Lipids	Triglyceride to HDL cholesterol ratio	216,649 European ancestry individuals		FALSE	FALSE	C		FALSE	0.02		0.0032	[0.014-0.026]	4e-08	unit	increase		38200128
LVESV	ATXN2	33	12:111472415:A:G	12:111569952:C:T	rs653178	Multi-trait	12	111569952	C	T	0.0448414	0.00584114	1.6308e-14	0.949006	triglyceride:HDL cholesterol ratio	Lipids	Triglyceride to HDL cholesterol ratio	402,398 European ancestry individuals		FALSE	FALSE	C		FALSE	0.0225		0.0025	[0.018-0.027]	8e-13	unit	increase		38200128
LVESV	ATXN2	33	12:111472415:A:G	12:111569952:C:T	rs653178	Multi-trait	12	111569952	C	T	0.0448414	0.00584114	1.6308e-14	0.949006	Triglycerides:total lipids ratio	Lipids	Triglycerides to total lipids ratio in medium VLDL	115,082 European ancestry individuals		FALSE	FALSE	C		FALSE	0.0243764		0.00390083	[0.017-0.032]	4e-10	unit	increase		35213538
LVESV	ATXN2	33	12:111472415:A:G	12:111569952:C:T	rs653178	Multi-trait	12	111569952	C	T	0.0448414	0.00584114	1.6308e-14	0.949006	Triglycerides:total lipids ratio	Lipids	Triglycerides to total lipids ratio in small LDL	115,082 European ancestry individuals		FALSE	FALSE	C		FALSE	0.0217629		0.00398192	[0.014-0.03]	5e-08	unit	increase		35213538
LVESV	ATXN2	33	12:111472415:A:G	12:111569952:C:T	rs653178	Multi-trait	12	111569952	C	T	0.0448414	0.00584114	1.6308e-14	0.949006	Triglycerides:total lipids ratio	Lipids	Triglycerides to total lipids ratio in very small VLDL	115,082 European ancestry individuals		FALSE	FALSE	C		FALSE	0.0245744		0.00391118	[0.017-0.032]	3e-10	unit	increase		35213538
LVESV	ATXN2	33	12:111472415:A:G	12:111569952:C:T	rs653178	Multi-trait	12	111569952	C	T	0.0448414	0.00584114	1.6308e-14	0.949006	type 1 diabetes mellitus	Metabolic Traits	Type 1 diabetes	6,683 European ancestry cases, 12,173 European ancestry controls, 2,601 European ancestry affected sibling pair families, 69 European ancestry trios		FALSE	FALSE	C	0.48	FALSE		1.3			2e-44				25751624
LVESV	ATXN2	33	12:111472415:A:G	12:111569952:C:T	rs653178	Multi-trait	12	111569952	C	T	0.0448414	0.00584114	1.6308e-14	0.949006	type 2 diabetes mellitus	Metabolic Traits	Psoriasis or type 2 diabetes (trans-disease meta-analysis)	11,024 European ancestry psoriasis cases, 74,124 European ancestry diabetes cases, 840,342 European ancestry controls		FALSE	FALSE	C		FALSE		1.06			5e-08				33385400
LVESV	ATXN2	33	12:111472415:A:G	12:111569952:C:T	rs653178	Multi-trait	12	111569952	C	T	0.0448414	0.00584114	1.6308e-14	0.949006	unipolar depression	Miscellaneous_Conditions	Diastolic blood pressure x depressive symptoms interaction (2df test)	14,597 African American individuals, 43,335 European ancestry individuals, 2,592 Asian ancestry individuals, 7,926 Hispanic individuals	3,070 African American individuals, 42,700 European ancestry individuals, 3,458 East Asian ancestry individuals, 11,818 Hispanic individuals		FALSE			FALSE					6e-18				34734193
LVESV	ATXN2	33	12:111472415:A:G	12:111569952:C:T	rs653178	Multi-trait	12	111569952	C	T	0.0448414	0.00584114	1.6308e-14	0.949006	urate measurement	Renal Function	Urate levels	342,087 European ancestry individuals, 6,011 African ancestry individuals, 7,328 South Asian ancestry individuals		FALSE	FALSE	T		FALSE	0.0342		0.0024	[0.029-0.039]	1e-45	unit	decrease		33462484
LVESV	ATXN2	33	12:111472415:A:G	12:111569952:C:T	rs653178	Multi-trait	12	111569952	C	T	0.0448414	0.00584114	1.6308e-14	0.949006	urate measurement	Renal Function	Urate levels	454,183 European ancestry individuals		FALSE	FALSE	T	0.52	FALSE	0.0282		0.00182	[0.025-0.032]	2e-54	unit	decrease		33356394
LVESV	ATXN2	33	12:111472415:A:G	12:111569952:C:T	rs653178	Multi-trait	12	111569952	C	T	0.0448414	0.00584114	1.6308e-14	0.949006	urate measurement	Renal Function	Urate levels	49,825 European ancestry males, 60,522 European ancestry females	Up to 32,813 European ancestry individuals	FALSE	FALSE	T	0.51	FALSE	0.035		0.005	[0.025-0.045]	7e-12	mg/dl	decrease		23263486
LVESV	ATXN2	33	12:111472415:A:G	12:111569952:C:T	rs653178	Multi-trait	12	111569952	C	T	0.0448414	0.00584114	1.6308e-14	0.949006	very low density lipoprotein cholesterol measurement	Metabolic Traits	Cholesterol levels in medium VLDL	115,082 European ancestry individuals		FALSE	FALSE	C		FALSE	0.0243235		0.00412482	[0.016-0.032]	4e-09	unit	decrease		35213538
LVESV	ATXN2	33	12:111472415:A:G	12:111569952:C:T	rs653178	Multi-trait	12	111569952	C	T	0.0448414	0.00584114	1.6308e-14	0.949006	very low density lipoprotein cholesterol measurement	Metabolic Traits	Cholesterol levels in very small VLDL	115,082 European ancestry individuals		FALSE	FALSE	C		FALSE	0.0232446		0.00400824	[0.015-0.031]	7e-09	unit	decrease		35213538
LVESV	ATXN2	33	12:111472415:A:G	12:111569952:C:T	rs653178	Multi-trait	12	111569952	C	T	0.0448414	0.00584114	1.6308e-14	0.949006	very low density lipoprotein cholesterol measurement	Metabolic Traits	Cholesterol to total lipids ratio in medium VLDL	115,082 European ancestry individuals		FALSE	FALSE	C		FALSE	0.0238212		0.00388671	[0.016-0.031]	9e-10	unit	decrease		35213538
LVESV	ATXN2	33	12:111472415:A:G	12:111569952:C:T	rs653178	Multi-trait	12	111569952	C	T	0.0448414	0.00584114	1.6308e-14	0.949006	very low density lipoprotein cholesterol measurement	Metabolic Traits	Cholesteryl ester levels in medium VLDL	115,082 European ancestry individuals		FALSE	FALSE	C		FALSE	0.0255285		0.00409905	[0.017-0.034]	5e-10	unit	decrease		35213538
LVESV	ATXN2	33	12:111472415:A:G	12:111569952:C:T	rs653178	Multi-trait	12	111569952	C	T	0.0448414	0.00584114	1.6308e-14	0.949006	very low density lipoprotein cholesterol measurement	Metabolic Traits	Cholesteryl ester levels in very small VLDL	115,082 European ancestry individuals		FALSE	FALSE	C		FALSE	0.0243993		0.00398826	[0.017-0.032]	1e-09	unit	decrease		35213538
LVESV	ATXN2	33	12:111472415:A:G	12:111569952:C:T	rs653178	Multi-trait	12	111569952	C	T	0.0448414	0.00584114	1.6308e-14	0.949006	very low density lipoprotein cholesterol measurement	Metabolic Traits	Cholesteryl esters to total lipids ratio in very small VLDL	115,082 European ancestry individuals		FALSE	FALSE	C		FALSE	0.0247041		0.00387781	[0.017-0.032]	2e-10	unit	decrease		35213538
LVESV	ATXN2	33	12:111472415:A:G	12:111569952:C:T	rs653178	Multi-trait	12	111569952	C	T	0.0448414	0.00584114	1.6308e-14	0.949006	very low density lipoprotein cholesterol measurement	Metabolic Traits	Free cholesterol to total lipids ratio in medium VLDL	115,082 European ancestry individuals		FALSE	FALSE	C		FALSE	0.0264821		0.00393472	[0.019-0.034]	2e-11	unit	decrease		35213538
LVESV	ATXN2	33	12:111472415:A:G	12:111569952:C:T	rs653178	Multi-trait	12	111569952	C	T	0.0448414	0.00584114	1.6308e-14	0.949006	very low density lipoprotein cholesterol measurement	Metabolic Traits	Free cholesterol to total lipids ratio in small VLDL	115,082 European ancestry individuals		FALSE	FALSE	C		FALSE	0.0266054		0.00393052	[0.019-0.034]	1e-11	unit	decrease		35213538
LVESV	ATXN2	33	12:111472415:A:G	12:111569952:C:T	rs653178	Multi-trait	12	111569952	C	T	0.0448414	0.00584114	1.6308e-14	0.949006	very low density lipoprotein cholesterol measurement	Metabolic Traits	Phospholipids to total lipids ratio in medium VLDL	115,082 European ancestry individuals		FALSE	FALSE	C		FALSE	0.0243771		0.00396937	[0.017-0.032]	8e-10	unit	decrease		35213538
LVESV	ATXN2	33	12:111472415:A:G	12:111569952:C:T	rs653178	Multi-trait	12	111569952	C	T	0.0448414	0.00584114	1.6308e-14	0.949006	very low density lipoprotein cholesterol measurement	Metabolic Traits	Phospholipids to total lipids ratio in small VLDL	115,082 European ancestry individuals		FALSE	FALSE	C		FALSE	0.0273172		0.00393861	[0.02-0.035]	4e-12	unit	decrease		35213538
LVESV	ATXN2	33	12:111472415:A:G	12:111569952:C:T	rs653178	Multi-trait	12	111569952	C	T	0.0448414	0.00584114	1.6308e-14	0.949006	very low density lipoprotein cholesterol measurement	Metabolic Traits	Triglycerides to total lipids ratio in medium VLDL	115,082 European ancestry individuals		FALSE	FALSE	C		FALSE	0.0243764		0.00390083	[0.017-0.032]	4e-10	unit	increase		35213538
LVESV	ATXN2	33	12:111472415:A:G	12:111569952:C:T	rs653178	Multi-trait	12	111569952	C	T	0.0448414	0.00584114	1.6308e-14	0.949006	very low density lipoprotein cholesterol measurement	Metabolic Traits	Triglycerides to total lipids ratio in very small VLDL	115,082 European ancestry individuals		FALSE	FALSE	C		FALSE	0.0245744		0.00391118	[0.017-0.032]	3e-10	unit	increase		35213538
LVESV	ATXN2	33	12:111472415:A:G	12:111569952:C:T	rs653178	Multi-trait	12	111569952	C	T	0.0448414	0.00584114	1.6308e-14	0.949006	X-12100 measurement	Miscellaneous_Conditions	X-12100 levels	14,296 European ancestry individuals	5,698 European ancestry individuals		FALSE	T		FALSE	0.0984286		0.0100394	[0.079-0.118]	1e-22	unit	decrease		36357675
LVSV	ATXN2	69	12:111599722:A:G	12:111585263:G:A	rs11065961	Multi-trait	12	111585263	G	A	-0.0359529	0.0064804	2.89043e-08	0.717401	low density lipoprotein cholesterol measurement	Metabolic Traits	Concentration of large LDL particles	115,082 European ancestry individuals		FALSE	FALSE	G		FALSE	0.0301833		0.00478423	[0.021-0.04]	3e-10	unit	increase		35213538
LVSV	ATXN2	69	12:111599722:A:G	12:111585263:G:A	rs11065961	Multi-trait	12	111585263	G	A	-0.0359529	0.0064804	2.89043e-08	0.717401	platelet component distribution width	Hematology	Platelet distribution width	164,433 European ancestry individuals		FALSE	FALSE	A	0.7546	FALSE	0.0289325		0.00417318	[0.021-0.037]	4e-12	unit	increase		27863252
LVSV	ATXN2	69	12:111599722:A:G	12:111585263:G:A	rs11065961	Multi-trait	12	111585263	G	A	-0.0359529	0.0064804	2.89043e-08	0.717401	platelet crit	Hematology	Plateletcrit	408,112 British individuals		FALSE	FALSE	A	0.753987	FALSE	0.100598		0.00325974	[0.094-0.107]	7e-209	unit	decrease		32888494
LVSV	ATXN2	69	12:111599722:A:G	12:111585263:G:A	rs11065961	Multi-trait	12	111585263	G	A	-0.0359529	0.0064804	2.89043e-08	0.717401	Triglycerides:total lipids ratio	Lipids	Triglycerides to total lipids ratio in small VLDL	115,082 European ancestry individuals		FALSE	FALSE	G		FALSE	0.0281254		0.00462962	[0.019-0.037]	1e-09	unit	decrease		35213538
LVSV	ATXN2	69	12:111599722:A:G	12:111585263:G:A	rs11065961	Multi-trait	12	111585263	G	A	-0.0359529	0.0064804	2.89043e-08	0.717401	very low density lipoprotein cholesterol measurement	Metabolic Traits	Triglycerides to total lipids ratio in small VLDL	115,082 European ancestry individuals		FALSE	FALSE	G		FALSE	0.0281254		0.00462962	[0.019-0.037]	1e-09	unit	decrease		35213538
LVSV	ATXN2	69	12:111599722:A:G	12:111599722:A:G	rs10849962	Multi-trait	12	111599722	A	G	-0.0403025	0.00681063	3.26685e-09	1	hemoglobin measurement	Hematology	Hemoglobin	408,112 British individuals		FALSE	FALSE	G	0.784372	FALSE	0.0227425		0.00313448	[0.017-0.029]	4e-13	unit	increase		32888494
LVSV	ATXN2	69	12:111599722:A:G	12:111623919:C:T	rs77684561	Multi-trait	12	111623919	C	T	0.0359314	0.00739154	1.16705e-06	0.6162	hemolysis	Hematology	hemolysis of donated blood (osmotic)	Up to 7,586 non-Hispanic White ancestry individuals		FALSE	FALSE			FALSE					5e-08				34014839
LVSV	ATXN2	69	12:111599722:A:G	12:111623919:C:T	rs77684561	Multi-trait	12	111623919	C	T	0.0359314	0.00739154	1.16705e-06	0.6162	hemolysis	Hematology	hemolysis of donated blood (osmotic)	Up to 7,586 non-Hispanic White ancestry individuals, Up to 1,049 East Asian ancestry individuals, Up to 257 South Asian ancestry individuals, Up to 1,046 African Americans individuals, Up to 456 Mexican and Central American Hispanics individuals, Up to 489 Caribbean Island Hispanics, Up to 1,336 individuals		FALSE	FALSE			FALSE	1.5				2e-13	unit	increase		34014839
LVSV	ATXN2	69	12:111599722:A:G	12:111680772:T:C	rs847895	Multi-trait	12	111680772	T	C	0.0350391	0.00736803	1.97892e-06	0.611169	reaction time measurement	Cognitive Traits	Reaction time	330,069 European ancestry individuals		FALSE	FALSE			FALSE	0.009541		0.0017515	[0.0061-0.013]	5e-08	unit	decrease		29844566
LVSV	ATXN2	69	12:111599722:A:G	12:111693894:G:T	rs632650	Multi-trait	12	111693894	G	T	0.0365331	0.00778045	2.65962e-06	0.519025	aortic measurement	Cardiovascular Traits	Descending aorta minimum area	15,817 European ancestry men			FALSE			FALSE	6.76		1.11	[4.58-8.94]	1e-09	unit	decrease		35922433
LVSV	ATXN2	69	12:111599722:A:G	12:111721162:T:C	rs630616	Multi-trait	12	111721162	T	C	0.0348607	0.00736802	2.23032e-06	0.609708	alkaline phosphatase measurement	Hematology	Serum alkaline phosphatase levels	76,081 European ancestry individuals, 127,395 Japanese ancestry individuals		FALSE	FALSE			FALSE	0.0293		0.0052	[0.019-0.039]	2e-08	unit	decrease		33339817
LVSV	ATXN2	69	12:111599722:A:G	12:111752634:C:A	rs6490294	Multi-trait	12	111752634	C	A	0.0334912	0.00731703	4.71324e-06	0.593788	platelet count	Hematology	Platelet count	16,388 African American individuals		FALSE	FALSE	A	0.337	FALSE	4.38		0.75	[2.91-5.85]	5e-09	10^9 cells/L	decrease		22423221
LVSV	ATXN2	69	12:111599722:A:G	12:111752634:C:A	rs6490294	Multi-trait	12	111752634	C	A	0.0334912	0.00731703	4.71324e-06	0.593788	platelet count	Hematology	Platelet count	8,850 African American individuals, 18,949 Hispanic/Latino individuals, 541 Asian ancestry individuals, 603 Native American ancestry individuals, 385 individuals		FALSE	FALSE			FALSE	2.99343		0.549319	[1.92-4.07]	5e-08	unit	increase		31217584
LVSV	ATXN2	69	12:111599722:A:G	12:111758807:C:T	rs7978737	Multi-trait	12	111758807	C	T	0.0336866	0.00736316	4.76172e-06	0.604533	alcohol consumption measurement	Miscellaneous_Conditions	Daily alcohol intake in rs671 GA genotype	55,779 Japanese ancestry individuals		FALSE	FALSE			FALSE	0.224		0.017	[0.19-0.26]	1e-41	unit	decrease		38277453
LVSV	ATXN2	69	12:111599722:A:G	12:111784984:C:T	rs4648328	Multi-trait	12	111784984	C	T	0.034667	0.00738524	2.67798e-06	0.604433	alcohol consumption measurement	Miscellaneous_Conditions	Daily alcohol intake x rs671 interaction (2df)	143,759 Japanese ancestry individuals		TRUE	FALSE			FALSE					2e-35				38277453
LVSV	ATXN2	69	12:111599722:A:G	12:111784984:C:T	rs4648328	Multi-trait	12	111784984	C	T	0.034667	0.00738524	2.67798e-06	0.604433	carrier status	Miscellaneous_Conditions	Daily alcohol intake x rs671 interaction (2df)	143,759 Japanese ancestry individuals		TRUE	FALSE			FALSE					2e-35				38277453
LVSV	TBX3	34	12:115118502:T:G	12:115114632:A:G	rs35444	Multi-trait	12	115114632	A	G	-0.0335156	0.00571109	4.39726e-09	0.997042	alcohol drinking	Miscellaneous_Conditions	Systolic blood pressure x alcohol consumption interaction (2df test)	63,608 European ancestry drinkers, 10,193 African American or Afro-Caribbean heavy drinkers, 2,441 Asian ancestry drinkers, 5,084 Hispanic or Latin American drinkers, 27,494 European ancestry non-drinkers, 11,224 African American or Afro-Caribbean non-drinkers, 9,924 Asian ancestry non-drinkers, 3,387 Hispanic or Latin American non-drinkers	238,002 European ancestry drinkers, 2,280 African American drinkers, 54,081 Asian ancestry drinkers, 6,452 Hispanic drinkers, 43,316 European ancestry non-drinkers, 2,761 African American non-drinkers, 86,945 Asian ancestry non-drinkers, 6,925 Hispanic non-drinkers	TRUE	FALSE	A	0.61	FALSE					3e-25				29912962
LVSV	TBX3	34	12:115118502:T:G	12:115114632:A:G	rs35444	Multi-trait	12	115114632	A	G	-0.0335156	0.00571109	4.39726e-09	0.997042	diastolic blood pressure	Cardiovascular Diseases	Blood pressure	19,608 East Asian ancestry individuals	30,765 East Asian ancestry individuals	FALSE	FALSE	A		FALSE	0.5			[0.34-0.66]	1e-10	mm Hg	increase		21572416
LVSV	TBX3	34	12:115118502:T:G	12:115114632:A:G	rs35444	Multi-trait	12	115114632	A	G	-0.0335156	0.00571109	4.39726e-09	0.997042	diastolic blood pressure	Cardiovascular Diseases	Diastolic blood pressure	130,777 Japanese ancestry individuals	53,008 East Asian individuals, 105,253 European ancestry individuals	FALSE	FALSE	A	0.7453	FALSE	0.4188		0.0548	[0.31-0.53]	2e-14	unit	increase		30487518
LVSV	TBX3	34	12:115118502:T:G	12:115114632:A:G	rs35444	Multi-trait	12	115114632	A	G	-0.0335156	0.00571109	4.39726e-09	0.997042	diastolic blood pressure	Cardiovascular Diseases	Diastolic blood pressure	31,516 East Asian ancestry individuals, 35,352 European ancestry individuals, 33,126 South Asian ancestry individuals	87,205 individuals, 48,268 East Asian ancestry individuals, 68,456 European ancestry individuals, 16,328 South Asian ancestry individuals	FALSE	FALSE	A	0.7405	FALSE	0.675		0.1099	[0.46-0.89]	8e-10	mmHg	increase		26390057
LVSV	TBX3	34	12:115118502:T:G	12:115114632:A:G	rs35444	Multi-trait	12	115114632	A	G	-0.0335156	0.00571109	4.39726e-09	0.997042	diastolic blood pressure	Cardiovascular Diseases	Diastolic blood pressure	up to 165,276 European ancestry individuals, up to 27,487 South Asian ancestry individuals	up to 125,713 European ancestry individuals, up to 2,641 South Asian ancestry individuals, 4,632 Hispanic individuals, 22,077 African American individuals	FALSE	FALSE	A	0.5956	FALSE	0.018				4e-08	mmHg	increase		27618447
LVSV	TBX3	34	12:115118502:T:G	12:115114632:A:G	rs35444	Multi-trait	12	115114632	A	G	-0.0335156	0.00571109	4.39726e-09	0.997042	diastolic blood pressure	Cardiovascular Diseases	Diastolic blood pressure (cigarette smoking interaction)	80,552 European ancestry individuals, 27,118 African individuals, 13,438 Asian individuals, 8,805 Hispanic individuals	305,513 European ancestry individuals, 7,786 African individuals, 148,932 Asian individuals, 13,533 Hispanic individuals, 4,414 Brazilian individuals	TRUE	FALSE			FALSE					4e-46				29455858
LVSV	TBX3	34	12:115118502:T:G	12:115114632:A:G	rs35444	Multi-trait	12	115114632	A	G	-0.0335156	0.00571109	4.39726e-09	0.997042	hypertension	Cardiovascular Diseases	Hypertension	22,566 Japanese ancestry cases, 28,226 Japanese ancestry controls	8,809 East Asian ancestry cases, 13,663 East Asian ancestry controls, 105,253 European ancestry individuals	FALSE	FALSE	A	0.7453	FALSE	0.0934		0.0149	[0.064-0.123]	4e-10	unit	increase		30487518
LVSV	TBX3	34	12:115118502:T:G	12:115114632:A:G	rs35444	Multi-trait	12	115114632	A	G	-0.0335156	0.00571109	4.39726e-09	0.997042	mean arterial pressure	Blood Pressure	Mean arterial pressure	120,473 European ancestry individuals, 21,503 African American individuals, 4,586 Hispanic individuals		FALSE	FALSE	C	0.39037	FALSE	0.317121		0.0467108	[0.23-0.41]	1e-11	unit	decrease		27618448
LVSV	TBX3	34	12:115118502:T:G	12:115114632:A:G	rs35444	Multi-trait	12	115114632	A	G	-0.0335156	0.00571109	4.39726e-09	0.997042	mean arterial pressure	Blood Pressure	Mean arterial pressure	130,777 Japanese ancestry individuals	53,008 East Asian individuals, 105,253 European ancestry individuals	FALSE	FALSE	A	0.7453	FALSE	0.4914		0.0606	[0.37-0.61]	5e-16	unit	increase		30487518
LVSV	TBX3	34	12:115118502:T:G	12:115114632:A:G	rs35444	Multi-trait	12	115114632	A	G	-0.0335156	0.00571109	4.39726e-09	0.997042	mean arterial pressure	Blood Pressure	Mean arterial pressure	360,863 European ancestry individuals, 145,502 East Asian ancestry individuals		FALSE	FALSE	G		FALSE	0.023		0.002	[0.019-0.027]	3e-30	unit	decrease		34594039
LVSV	TBX3	34	12:115118502:T:G	12:115114632:A:G	rs35444	Multi-trait	12	115114632	A	G	-0.0335156	0.00571109	4.39726e-09	0.997042	mean corpuscular volume	Hematology	Mean spheric corpuscular volume	408,112 British individuals		FALSE	FALSE	G	0.381834	FALSE	0.0158223		0.00229145	[0.011-0.02]	5e-12	unit	increase		32888494
LVSV	TBX3	34	12:115118502:T:G	12:115114632:A:G	rs35444	Multi-trait	12	115114632	A	G	-0.0335156	0.00571109	4.39726e-09	0.997042	smoking status measurement	Smoking	Diastolic blood pressure (cigarette smoking interaction)	80,552 European ancestry individuals, 27,118 African individuals, 13,438 Asian individuals, 8,805 Hispanic individuals	305,513 European ancestry individuals, 7,786 African individuals, 148,932 Asian individuals, 13,533 Hispanic individuals, 4,414 Brazilian individuals	TRUE	FALSE			FALSE					4e-46				29455858
LVSV	TBX3	34	12:115118502:T:G	12:115114632:A:G	rs35444	Multi-trait	12	115114632	A	G	-0.0335156	0.00571109	4.39726e-09	0.997042	smoking status measurement	Smoking	Systolic blood pressure (cigarette smoking interaction)	80,552 European ancestry individuals, 27,118 African individuals, 13,438 Asian individuals, 8,805 Hispanic individuals	305,513 European ancestry individuals, 7,786 African individuals, 148,932 Asian individuals, 13,533 Hispanic individuals, 4,414 Brazilian individuals	TRUE	FALSE			FALSE					1e-46				29455858
LVSV	TBX3	34	12:115118502:T:G	12:115114632:A:G	rs35444	Multi-trait	12	115114632	A	G	-0.0335156	0.00571109	4.39726e-09	0.997042	systolic blood pressure	Cardiovascular Diseases	Blood pressure	19,608 East Asian ancestry individuals	30,765 East Asian ancestry individuals	FALSE	FALSE	A		FALSE	0.63			[0.38-0.88]	8e-07	mm Hg	increase		21572416
LVSV	TBX3	34	12:115118502:T:G	12:115114632:A:G	rs35444	Multi-trait	12	115114632	A	G	-0.0335156	0.00571109	4.39726e-09	0.997042	systolic blood pressure	Cardiovascular Diseases	Systolic blood pressure	11,816 Han Chinese ancestry individuals	69,146 Han Chinese ancestry individuals	FALSE	FALSE	A		FALSE	0.83		0.16	[0.52-1.14]	2e-07	unit	increase		25249183
LVSV	TBX3	34	12:115118502:T:G	12:115114632:A:G	rs35444	Multi-trait	12	115114632	A	G	-0.0335156	0.00571109	4.39726e-09	0.997042	systolic blood pressure	Cardiovascular Diseases	Systolic blood pressure	130,777 Japanese ancestry individuals	53,008 East Asian individuals, 105,253 European ancestry individuals	FALSE	FALSE	A	0.75	FALSE	0.6342		0.0858	[0.47-0.8]	1e-13	unit	increase		30487518
LVSV	TBX3	34	12:115118502:T:G	12:115114632:A:G	rs35444	Multi-trait	12	115114632	A	G	-0.0335156	0.00571109	4.39726e-09	0.997042	systolic blood pressure	Cardiovascular Diseases	Systolic blood pressure	365,998 European ancestry individuals, 63,490 African ancestry individuals, 22,802 Hispanic individuals, 4,792 Asian ancestry individuals, 2,695 Native American ancestry individuals	299,024 European ancestry individuals, 17,277 individuals	FALSE	FALSE	G	0.6147	FALSE	0.3671		0.033	[0.3-0.43]	9e-29	mmHg	increase		30578418
LVSV	TBX3	34	12:115118502:T:G	12:115114632:A:G	rs35444	Multi-trait	12	115114632	A	G	-0.0335156	0.00571109	4.39726e-09	0.997042	systolic blood pressure	Cardiovascular Diseases	Systolic blood pressure (cigarette smoking interaction)	80,552 European ancestry individuals, 27,118 African individuals, 13,438 Asian individuals, 8,805 Hispanic individuals	305,513 European ancestry individuals, 7,786 African individuals, 148,932 Asian individuals, 13,533 Hispanic individuals, 4,414 Brazilian individuals	TRUE	FALSE			FALSE					1e-46				29455858
LVSV	TBX3	34	12:115118502:T:G	12:115114632:A:G	rs35444	Multi-trait	12	115114632	A	G	-0.0335156	0.00571109	4.39726e-09	0.997042	systolic blood pressure	Cardiovascular Diseases	Systolic blood pressure x alcohol consumption interaction (2df test)	63,608 European ancestry drinkers, 10,193 African American or Afro-Caribbean heavy drinkers, 2,441 Asian ancestry drinkers, 5,084 Hispanic or Latin American drinkers, 27,494 European ancestry non-drinkers, 11,224 African American or Afro-Caribbean non-drinkers, 9,924 Asian ancestry non-drinkers, 3,387 Hispanic or Latin American non-drinkers	238,002 European ancestry drinkers, 2,280 African American drinkers, 54,081 Asian ancestry drinkers, 6,452 Hispanic drinkers, 43,316 European ancestry non-drinkers, 2,761 African American non-drinkers, 86,945 Asian ancestry non-drinkers, 6,925 Hispanic non-drinkers	TRUE	FALSE	A	0.61	FALSE					3e-25				29912962
LVSV	TBX3	34	12:115118502:T:G	12:115115310:C:T	rs35441	Multi-trait	12	115115310	C	T	-0.0335116	0.00575789	5.88079e-09	0.997465	Agents acting on the renin-angiotensin system use measurement	Blood Pressure	Medication use (agents acting on the renin-angiotensin system)	62,752 European ancestry cases, 174,778 European ancestry controls		FALSE	FALSE	T	0.380577	FALSE	0.0661965		0.00619144	[0.054-0.078]	1e-26	unit	decrease		31015401
LVSV	TBX3	34	12:115118502:T:G	12:115115310:C:T	rs35441	Multi-trait	12	115115310	C	T	-0.0335116	0.00575789	5.88079e-09	0.997465	alcohol consumption measurement	Miscellaneous_Conditions	Mean arterial pressure x alcohol consumption (light vs heavy) interaction (2df test)	56,705 European ancestry heavy and light drinkers, 9,725 African American or Afro-Caribbean heavy and light drinkers, 1,789 Asian ancestry heavy and light drinkers, 4,812 Hispanic or Latin American heavy and light drinkers	42,077 European ancestry heavy drinkers, 217 African American heavy drinkers, 282,294 Asian ancestry heavy drinkers, 124 Hispanic ancestry heavy drinkers, 74,701 European ancestry light drinkers, 845 African American light drinkers, 24,129 Asian ancestry light drinkers, 411 Hispanic light drinkers	TRUE	FALSE	T	0.39	FALSE					2e-12				29912962
LVSV	TBX3	34	12:115118502:T:G	12:115115310:C:T	rs35441	Multi-trait	12	115115310	C	T	-0.0335116	0.00575789	5.88079e-09	0.997465	alcohol consumption measurement	Miscellaneous_Conditions	Systolic blood pressure x alcohol consumption (light vs heavy) interaction (2df test)	12,758 European ancestry heavy drinkers, 1,326 African American or Afro-Caribbean heavy drinkers, 648 Asian ancestry heavy drinkers, 364 Hispanic or Latin American heavy drinkers, 43,947 European ancestry light drinkers, 8,239 African American or Afro-Caribbean light drinkers, 1,141 Asian ancestry light drinkers, 4,448 Hispanic or Latin American light drinkers	42,078 European ancestry heavy drinkers, 217 African American heavy drinkers, 282,294 Asian ancestry heavy drinkers, 124 Hispanic heavy drinkers, 74,706 European ancestry light drinkers, 845 African American light drinkers, 24,129 Asian ancestry light drinkers, 411 Hispanic light drinkers	TRUE	FALSE	T	0.39	FALSE					5e-11				29912962
LVSV	TBX3	34	12:115118502:T:G	12:115115310:C:T	rs35441	Multi-trait	12	115115310	C	T	-0.0335116	0.00575789	5.88079e-09	0.997465	alcohol drinking	Miscellaneous_Conditions	Diastolic blood pressure x alcohol consumption interaction (2df test)	63,607 European ancestry drinkers, 10,193 African American or Afro-Caribbean drinkers, 2,441 Asian ancestry drinkers, 5,084 Hispanic or Latin American drinkers, 27,492 European ancestry non-drinkers, 11,223 African American or Afro-Caribbean non-drinkers, 9,924 Asian ancestry non-drinkers, 3,387 Hispanic or Latin American non-drinkers	238,058 European ancestry drinkers, 2,280 African American drinkers, 54,081 Asian ancestry drinkers, 6,448 Hispanic drinkers, 43,318 European ancestry non-drinkers, 2,761 African American non-drinkers, 86,943 Asian ancestry non-drinkers, 6,923 Hispanic non-drinkers	TRUE	FALSE	T	0.39	FALSE					8e-24				29912962
LVSV	TBX3	34	12:115118502:T:G	12:115115310:C:T	rs35441	Multi-trait	12	115115310	C	T	-0.0335116	0.00575789	5.88079e-09	0.997465	alcohol drinking	Miscellaneous_Conditions	Mean arterial pressure x alcohol consumption interaction (2df test)	91,110 European ancestry drinkers and non-drinkers, 21,416 African American or Afro-Caribbean drinkers and non-drinkers, 12,365 Asian ancestry drinkers and non-drinkers, 8,470 Hispanic or Latin American drinkers and non-drinkers	237,996 European ancestry drinkers, 2,280 African American drinkers, 54,080 Asian ancestry drinkers, 6,448 Hispanic drinkers, 43,315 European ancestry non-drinkers, 2,761 African ancestry non-drinkers, 86,943 Asian ancestry non-drinkers, 6,923 Hispanic non-drinkers	TRUE	FALSE	T	0.39	FALSE					1e-15				29912962
LVSV	TBX3	34	12:115118502:T:G	12:115115310:C:T	rs35441	Multi-trait	12	115115310	C	T	-0.0335116	0.00575789	5.88079e-09	0.997465	Beta blocking agent use measurement	Miscellaneous_Conditions	Medication use (beta blocking agents)	31,700 European ancestry cases, 192,324 European ancestry controls, 20,367 East Asian ancestry cases, 158,359 East Asian ancestry controls		FALSE	FALSE	T		FALSE	0.0548		0.007	[0.041-0.069]	6e-15	unit	decrease		34594039
LVSV	TBX3	34	12:115118502:T:G	12:115115310:C:T	rs35441	Multi-trait	12	115115310	C	T	-0.0335116	0.00575789	5.88079e-09	0.997465	COVID-19	Respiratory Traits	COVID-19 or hypertension (pleiotropy)	up to 2,244 European ancestry critical COVID-19 cases, 99,665 European ancestry hypertension cases, up to 194,958 European ancestry controls			FALSE	T		FALSE		0.94			1e-28				36187959
LVSV	TBX3	34	12:115118502:T:G	12:115115310:C:T	rs35441	Multi-trait	12	115115310	C	T	-0.0335116	0.00575789	5.88079e-09	0.997465	diastolic blood pressure	Cardiovascular Diseases	Diastolic blood pressure x alcohol consumption interaction (2df test)	63,607 European ancestry drinkers, 10,193 African American or Afro-Caribbean drinkers, 2,441 Asian ancestry drinkers, 5,084 Hispanic or Latin American drinkers, 27,492 European ancestry non-drinkers, 11,223 African American or Afro-Caribbean non-drinkers, 9,924 Asian ancestry non-drinkers, 3,387 Hispanic or Latin American non-drinkers	238,058 European ancestry drinkers, 2,280 African American drinkers, 54,081 Asian ancestry drinkers, 6,448 Hispanic drinkers, 43,318 European ancestry non-drinkers, 2,761 African American non-drinkers, 86,943 Asian ancestry non-drinkers, 6,923 Hispanic non-drinkers	TRUE	FALSE	T	0.39	FALSE					8e-24				29912962
LVSV	TBX3	34	12:115118502:T:G	12:115115310:C:T	rs35441	Multi-trait	12	115115310	C	T	-0.0335116	0.00575789	5.88079e-09	0.997465	Diuretic use measurement	Renal Function	Medication use (diuretics)	34,453 European ancestry cases, 194,633 European ancestry controls, 22,356 East Asian ancestry cases, 156,370 East Asian ancestry controls		FALSE	FALSE	T		FALSE	0.0672		0.0067	[0.054-0.08]	2e-23	unit	decrease		34594039
LVSV	TBX3	34	12:115118502:T:G	12:115115310:C:T	rs35441	Multi-trait	12	115115310	C	T	-0.0335116	0.00575789	5.88079e-09	0.997465	hypertension	Cardiovascular Diseases	COVID-19 or hypertension (pleiotropy)	up to 2,244 European ancestry critical COVID-19 cases, 99,665 European ancestry hypertension cases, up to 194,958 European ancestry controls			FALSE	T		FALSE		0.94			1e-28				36187959
LVSV	TBX3	34	12:115118502:T:G	12:115115310:C:T	rs35441	Multi-trait	12	115115310	C	T	-0.0335116	0.00575789	5.88079e-09	0.997465	mean arterial pressure	Blood Pressure	Mean arterial pressure x alcohol consumption (light vs heavy) interaction (2df test)	56,705 European ancestry heavy and light drinkers, 9,725 African American or Afro-Caribbean heavy and light drinkers, 1,789 Asian ancestry heavy and light drinkers, 4,812 Hispanic or Latin American heavy and light drinkers	42,077 European ancestry heavy drinkers, 217 African American heavy drinkers, 282,294 Asian ancestry heavy drinkers, 124 Hispanic ancestry heavy drinkers, 74,701 European ancestry light drinkers, 845 African American light drinkers, 24,129 Asian ancestry light drinkers, 411 Hispanic light drinkers	TRUE	FALSE	T	0.39	FALSE					2e-12				29912962
LVSV	TBX3	34	12:115118502:T:G	12:115115310:C:T	rs35441	Multi-trait	12	115115310	C	T	-0.0335116	0.00575789	5.88079e-09	0.997465	mean arterial pressure	Blood Pressure	Mean arterial pressure x alcohol consumption interaction (2df test)	91,110 European ancestry drinkers and non-drinkers, 21,416 African American or Afro-Caribbean drinkers and non-drinkers, 12,365 Asian ancestry drinkers and non-drinkers, 8,470 Hispanic or Latin American drinkers and non-drinkers	237,996 European ancestry drinkers, 2,280 African American drinkers, 54,080 Asian ancestry drinkers, 6,448 Hispanic drinkers, 43,315 European ancestry non-drinkers, 2,761 African ancestry non-drinkers, 86,943 Asian ancestry non-drinkers, 6,923 Hispanic non-drinkers	TRUE	FALSE	T	0.39	FALSE					1e-15				29912962
LVSV	TBX3	34	12:115118502:T:G	12:115115310:C:T	rs35441	Multi-trait	12	115115310	C	T	-0.0335116	0.00575789	5.88079e-09	0.997465	platelet count	Hematology	Platelet count	542,827 European ancestry individuals		FALSE	FALSE	T	0.381851	FALSE	0.022376		0.001878	[0.019-0.026]	1e-32	SD unit	decrease		32888493
LVSV	TBX3	34	12:115118502:T:G	12:115115310:C:T	rs35441	Multi-trait	12	115115310	C	T	-0.0335116	0.00575789	5.88079e-09	0.997465	systolic blood pressure	Cardiovascular Diseases	Systolic blood pressure x alcohol consumption (light vs heavy) interaction (2df test)	12,758 European ancestry heavy drinkers, 1,326 African American or Afro-Caribbean heavy drinkers, 648 Asian ancestry heavy drinkers, 364 Hispanic or Latin American heavy drinkers, 43,947 European ancestry light drinkers, 8,239 African American or Afro-Caribbean light drinkers, 1,141 Asian ancestry light drinkers, 4,448 Hispanic or Latin American light drinkers	42,078 European ancestry heavy drinkers, 217 African American heavy drinkers, 282,294 Asian ancestry heavy drinkers, 124 Hispanic heavy drinkers, 74,706 European ancestry light drinkers, 845 African American light drinkers, 24,129 Asian ancestry light drinkers, 411 Hispanic light drinkers	TRUE	FALSE	T	0.39	FALSE					5e-11				29912962
LVSV	TBX3	34	12:115118502:T:G	12:115116718:C:T	rs35436	Multi-trait	12	115116718	C	T	-0.0335284	0.00575819	5.78942e-09	0.997465	diastolic blood pressure	Cardiovascular Diseases	Diastolic blood pressure	130,777 Japanese ancestry individuals	53,008 East Asian individuals, 105,253 European ancestry individuals	FALSE	FALSE	T	0.2548	FALSE	0.4303		0.0461	[0.34-0.52]	1e-20	unit	decrease		30487518
LVSV	TBX3	34	12:115118502:T:G	12:115116718:C:T	rs35436	Multi-trait	12	115116718	C	T	-0.0335284	0.00575819	5.78942e-09	0.997465	Diuretic use measurement	Renal Function	Medication use (diuretics)	34,453 European ancestry cases, 194,633 European ancestry controls		FALSE	FALSE	T	0.382191	FALSE	0.0799003		0.0080913	[0.064-0.096]	5e-23	unit	decrease		31015401
LVSV	TBX3	34	12:115118502:T:G	12:115116718:C:T	rs35436	Multi-trait	12	115116718	C	T	-0.0335284	0.00575819	5.78942e-09	0.997465	Ischemic stroke	Cardiovascular Diseases	Ischemic stroke	34,217 European ancestry cases, 406,111 European ancestry controls, 17,369 East Asian ancestry cases, 28,195 East Asian ancestry controls, 2,437 South Asian ancestry cases, 6,707 South Asian ancestry controls, 5,541 African American cases, 15,146 African American controls, 222 Asian ancestry cases, 333 Asian ancestry controls, 555 Latin American cases, 692 Latin American controls		FALSE	FALSE			FALSE					3e-08				29531354
LVSV	TBX3	34	12:115118502:T:G	12:115116718:C:T	rs35436	Multi-trait	12	115116718	C	T	-0.0335284	0.00575819	5.78942e-09	0.997465	mean arterial pressure	Blood Pressure	Mean arterial pressure	130,777 Japanese ancestry individuals	53,008 East Asian individuals, 105,253 European ancestry individuals	FALSE	FALSE	T	0.2548	FALSE	0.5034		0.0515	[0.4-0.6]	2e-22	unit	decrease		30487518
LVSV	TBX3	34	12:115118502:T:G	12:115116718:C:T	rs35436	Multi-trait	12	115116718	C	T	-0.0335284	0.00575819	5.78942e-09	0.997465	stroke	Cardiovascular Diseases	Stroke	40,585 European ancestry cases, 406,111 European ancestry controls, 17,369 East Asian ancestry cases, 28,195 East Asian ancestry controls, 2,437 South Asian ancestry cases, 6,707 South Asian ancestry controls, 5,541 African American cases, 15,154 African American controls, 365 Asian ancestry cases, 333 Asian ancestry controls, 865 Latin American cases, 692 Latin American controls		FALSE	FALSE			FALSE					3e-08				29531354
LVSV	TBX3	34	12:115118502:T:G	12:115116718:C:T	rs35436	Multi-trait	12	115116718	C	T	-0.0335284	0.00575819	5.78942e-09	0.997465	systolic blood pressure	Cardiovascular Diseases	Systolic blood pressure	130,777 Japanese ancestry individuals	53,008 East Asian individuals, 105,253 European ancestry individuals	FALSE	FALSE	T	0.2548	FALSE	0.6529		0.0733	[0.51-0.8]	5e-19	unit	decrease		30487518
LVSV	TBX3	34	12:115118502:T:G	12:115117725:C:T	rs35432	Multi-trait	12	115117725	C	T	-0.0334953	0.00576919	6.40206e-09	0.995362	heart failure	Cardiovascular Diseases	Heart failure	5,791 African ancestry cases, 20,883 African ancestry controls, 1,170 admixed ancestry cases, 13,217 admixed ancestry controls, 12,665 East Asian ancestry cases, 245,263 East Asian ancestry controls, 95,524 European ancestry cases, 1,270,968 European ancestry controls	48,886 European ancestry cases, 279,185 European ancestry controls		FALSE	C		FALSE	0.0275296		0.00427625	[0.019-0.036]	1e-10	unit	increase		36376295
LVSV	TBX3	34	12:115118502:T:G	12:115117725:C:T	rs35432	Multi-trait	12	115117725	C	T	-0.0334953	0.00576919	6.40206e-09	0.995362	heart failure	Cardiovascular Diseases	Heart failure (multivariate analysis)	17,917 African ancestry individuals, 4,293 admixed ancestry individuals, 47,934 East Asian ancestry individuals, 343,120 European ancestry individuals			FALSE			FALSE	0.01405		0.0024904	[0.0092-0.0189]	2e-08	unit	increase		36376295
LVSV	TBX3	34	12:115118502:T:G	12:115117725:C:T	rs35432	Multi-trait	12	115117725	C	T	-0.0334953	0.00576919	6.40206e-09	0.995362	platelet count	Hematology	Platelet count	350,474 European ancestry individuals, 148,623 East Asian ancestry individuals		FALSE	FALSE	T		FALSE	0.0177		0.002	[0.014-0.022]	3e-18	unit	decrease		34594039
LVSV	TBX3	34	12:115118502:T:G	12:115117725:C:T	rs35432	Multi-trait	12	115117725	C	T	-0.0334953	0.00576919	6.40206e-09	0.995362	platelet count	Hematology	Platelet count	408,112 British individuals		FALSE	FALSE	T	0.381491	FALSE	0.0207873		0.00230079	[0.016-0.025]	2e-19	unit	decrease		32888494
LVSV	TBX3	34	12:115118502:T:G	12:115117725:C:T	rs35432	Multi-trait	12	115117725	C	T	-0.0334953	0.00576919	6.40206e-09	0.995362	platelet count	Hematology	Platelet count	721,201 African American or Afro-Caribbean, African ancestry, European ancestry, East Asian ancestry, Hispanic or Latin American and South Asian ancestry individuals		FALSE	FALSE	T	0.359132	FALSE					1e-30				32888493
LVSV	TBX3	34	12:115118502:T:G	12:115117725:C:T	rs35432	Multi-trait	12	115117725	C	T	-0.0334953	0.00576919	6.40206e-09	0.995362	systolic blood pressure	Cardiovascular Diseases	Systolic blood pressure	76,466 Taiwanese ancestry individuals			FALSE			FALSE	0.491886				4e-08	unit	decrease		36329257
LVSV	TBX3	34	12:115118502:T:G	12:115118062:A:G	rs35429	Multi-trait	12	115118062	A	G	-0.0333867	0.005768	7.11168e-09	0.99831	Agents acting on the renin-angiotensin system use measurement	Blood Pressure	Medication use (agents acting on the renin-angiotensin system)	62,752 European ancestry cases, 174,778 European ancestry controls, 45,820 East Asian ancestry cases, 132,906 East Asian ancestry controls		FALSE	FALSE	G		FALSE	0.064		0.0052	[0.054-0.074]	2e-34	unit	decrease		34594039
LVSV	TBX3	34	12:115118502:T:G	12:115118062:A:G	rs35429	Multi-trait	12	115118062	A	G	-0.0333867	0.005768	7.11168e-09	0.99831	Beta blocking agent use measurement	Miscellaneous_Conditions	Medication use (beta blocking agents)	31,700 European ancestry cases, 192,324 European ancestry controls		FALSE	FALSE	G	0.383864	FALSE	0.0553916		0.00846416	[0.039-0.072]	6e-11	unit	decrease		31015401
LVSV	TBX3	34	12:115118502:T:G	12:115118062:A:G	rs35429	Multi-trait	12	115118062	A	G	-0.0333867	0.005768	7.11168e-09	0.99831	Calcium channel blocker use measurement	Cardiovascular Diseases	Medication use (calcium channel blockers)	31,904 European ancestry cases, 172,474 European ancestry controls		FALSE	FALSE	G	0.382183	FALSE	0.0722341		0.00826623	[0.056-0.088]	2e-18	unit	decrease		31015401
LVSV	TBX3	34	12:115118502:T:G	12:115118062:A:G	rs35429	Multi-trait	12	115118062	A	G	-0.0333867	0.005768	7.11168e-09	0.99831	cardiovascular disease	Miscellaneous_Conditions	Cardiovascular disease	approximately 459,000 European ancestry individuals		FALSE	FALSE			FALSE					5e-24				30595370
LVSV	TBX3	34	12:115118502:T:G	12:115118062:A:G	rs35429	Multi-trait	12	115118062	A	G	-0.0333867	0.005768	7.11168e-09	0.99831	hypertension	Cardiovascular Diseases	Hypertension	9,653 Taiwanese ancestry cases, 59,333 Taiwanese ancestry controls			FALSE			FALSE	0.113956				2e-08	unit	decrease		36329257
LVSV	TBX3	34	12:115118502:T:G	12:115118062:A:G	rs35429	Multi-trait	12	115118062	A	G	-0.0333867	0.005768	7.11168e-09	0.99831	platelet crit	Hematology	Plateletcrit	408,112 British individuals		FALSE	FALSE	G	0.381957	FALSE	0.0180263		0.00230494	[0.014-0.023]	5e-15	unit	decrease		32888494
LVSV	TBX3	34	12:115118502:T:G	12:115118062:A:G	rs35429	Multi-trait	12	115118062	A	G	-0.0333867	0.005768	7.11168e-09	0.99831	systolic blood pressure	Cardiovascular Diseases	Systolic blood pressure	526,001 European ancestry individuals			FALSE	A		FALSE	0.4026		0.0369	[0.33-0.47]	1e-27	unit	increase		35762941
LVSV	TBX3	34	12:115118502:T:G	12:115118062:A:G	rs35429	Multi-trait	12	115118062	A	G	-0.0333867	0.005768	7.11168e-09	0.99831	treatment-resistant hypertension	Cardiovascular Diseases	Resistance to antihypertensive treatment in hypertension	12,132 cases, 19,857 controls		FALSE	FALSE	G		FALSE		0.91		[0.88-0.94]	4e-07				37151119
LVSV	TBX3	34	12:115118502:T:G	12:115118502:T:G	rs35427	Multi-trait	12	115118502	T	G	-0.034151	0.00577124	3.26965e-09	1	Antihypertensive use measurement	Blood Pressure	Medication use for hypertension (number of purchases)	567,671 European ancestry individuals		FALSE	FALSE			FALSE	0.016521		0.001459	[0.014-0.019]	1e-29	unit	decrease		36653479
LVSV	TBX3	34	12:115118502:T:G	12:115118502:T:G	rs35427	Multi-trait	12	115118502	T	G	-0.034151	0.00577124	3.26965e-09	1	diastolic blood pressure	Cardiovascular Diseases	Diastolic blood pressure	340,162 European ancestry individuals, 145,515 East Asian ancestry individuals		FALSE	FALSE	G		FALSE	0.0222		0.0021	[0.018-0.026]	4e-25	unit	decrease		34594039
LVSV	TBX3	34	12:115118502:T:G	12:115118502:T:G	rs35427	Multi-trait	12	115118502	T	G	-0.034151	0.00577124	3.26965e-09	1	heart failure	Cardiovascular Diseases	Chronic heart failure	10,540 East Asian ancestry cases, 168,186 East Asian ancestry controls		FALSE	FALSE	G		FALSE	0.0965308		0.0173763	[0.062-0.131]	3e-08	unit	decrease		34594039
LVSV	TBX3	34	12:115118502:T:G	12:115118502:T:G	rs35427	Multi-trait	12	115118502	T	G	-0.034151	0.00577124	3.26965e-09	1	platelet count	Hematology	Platelet count	166,066 European ancestry individuals		FALSE	FALSE	G	0.3828	FALSE	0.0255566		0.00386969	[0.018-0.033]	4e-11	unit	decrease		27863252
LVSV	TBX3	34	12:115118502:T:G	12:115118502:T:G	rs35427	Multi-trait	12	115118502	T	G	-0.034151	0.00577124	3.26965e-09	1	platelet crit	Hematology	Plateletcrit	164,339 European ancestry individuals		FALSE	FALSE	G	0.3828	FALSE	0.0248649		0.00388352	[0.017-0.032]	2e-10	unit	decrease		27863252
LVSV	TBX3	34	12:115118502:T:G	12:115118502:T:G	rs35427	Multi-trait	12	115118502	T	G	-0.034151	0.00577124	3.26965e-09	1	systolic blood pressure	Cardiovascular Diseases	Systolic blood pressure	340,159 European ancestry individuals, 145,505 East Asian ancestry individuals		FALSE	FALSE	G		FALSE	0.0214		0.002	[0.017-0.025]	5e-26	unit	decrease		34594039
LVSV	TBX3	34	12:115118502:T:G	12:115118502:T:G	rs35427	Multi-trait	12	115118502	T	G	-0.034151	0.00577124	3.26965e-09	1	systolic blood pressure	Cardiovascular Diseases	Systolic blood pressure	92,615 Taiwanese ancestry individuals		FALSE	FALSE			FALSE					9e-10				38116116
LVSV	TBX3	34	12:115118502:T:G	12:115118502:T:G	rs35427	Multi-trait	12	115118502	T	G	-0.034151	0.00577124	3.26965e-09	1	systolic blood pressure	Cardiovascular Diseases	Systolic blood pressure	approximately 422,000 European ancestry individuals		FALSE	FALSE			FALSE					2e-37				30595370
LVSV	TBX3	34	12:115118502:T:G	12:115118502:T:G	rs35427	Multi-trait	12	115118502	T	G	-0.034151	0.00577124	3.26965e-09	1	testosterone measurement	Hematology	Total testosterone levels	230,454 European ancestry women		FALSE	FALSE	T	0.616743	FALSE	0.0171038		0.0029526	[0.011-0.023]	3e-10	unit	increase		32042192
LVEF	VTI1A	81	10:112707084:T:G	10:112697341:A:G	rs7079005	Multi-trait	10	112697341	A	G	0.0336266	0.00654384	2.76697e-07	0.884426	cholesteryl ester 18:1 measurement	Lipids	Metabolite levels	2,076 European ancestry individuals		FALSE	FALSE			FALSE	0.17793		0.038506	[0.1-0.25]	4e-06	unit	increase		23823483
LVEF	VTI1A	81	10:112707084:T:G	10:112719503:G:T	rs7342028	Multi-trait	10	112719503	G	T	0.0370354	0.0066796	2.94707e-08	0.984355	QRS amplitude	Cardiovascular Traits	QRS complex (Sokolow-Lyon)	up to 54,303 European ancestry individuals, up to 690 Orcadian (founder/genetic isolate) individuals	13,263 European ancestry individuals, 3,603 African American individuals, 4,619 Indian ancestry individuals	FALSE	FALSE			FALSE					1e-07				27659466
LVEF	VTI1A	81	10:112707084:T:G	10:112719503:G:T	rs7342028	Multi-trait	10	112719503	G	T	0.0370354	0.0066796	2.94707e-08	0.984355	QRS complex	Cardiovascular Traits	QRS complex (Sokolow-Lyon)	up to 54,303 European ancestry individuals, up to 690 Orcadian (founder/genetic isolate) individuals	13,263 European ancestry individuals, 3,603 African American individuals, 4,619 Indian ancestry individuals	FALSE	FALSE			FALSE					1e-07				27659466
LVEF	VTI1A	81	10:112707084:T:G	10:112719503:G:T	rs7342028	Multi-trait	10	112719503	G	T	0.0370354	0.0066796	2.94707e-08	0.984355	QRS complex	Cardiovascular Traits	QRS duration	59,565 European ancestry individuals, 690 Orcadian (founder/genetic isolate) individuals	13,263 European ancestry individuals, 3,603 African American individuals, 4,619 Indian ancestry individuals	FALSE	FALSE			FALSE					1e-11				27659466
LVEF	VTI1A	81	10:112707084:T:G	10:112719503:G:T	rs7342028	Multi-trait	10	112719503	G	T	0.0370354	0.0066796	2.94707e-08	0.984355	QRS duration	Cardiovascular Traits	QRS duration	3,274 African American individuals, 13,420 Hispanic/Latino individuals, 126 Asian ancestry individuals, 226 Native American ancestry individuals		FALSE	FALSE			FALSE	0.521117		0.0962804	[0.33-0.71]	6e-08	unit	increase		31217584
LVEF	VTI1A	81	10:112707084:T:G	10:112719503:G:T	rs7342028	Multi-trait	10	112719503	G	T	0.0370354	0.0066796	2.94707e-08	0.984355	QRS duration	Cardiovascular Traits	QRS duration	59,565 European ancestry individuals, 690 Orcadian (founder/genetic isolate) individuals	13,263 European ancestry individuals, 3,603 African American individuals, 4,619 Indian ancestry individuals	FALSE	FALSE			FALSE					1e-11				27659466
LVEF	VTI1A	81	10:112707084:T:G	10:112719518:A:G	rs6585178	Multi-trait	10	112719518	A	G	0.0346082	0.00669447	2.34502e-07	0.962024	QRS duration	Cardiovascular Traits	QRS duration	2,177 Erasmus Rucphen Family (founder/genetic isolate) individuals, 23,332 European ancestry individuals	391 Carlantino (founder/genetic isolate) individuals, 981 Friuli Venezia Giulia (founder/genetic isolate) individuals, 30,760 European ancestry individuals, 2,048 African American individuals	FALSE	FALSE	G	0.239	FALSE	0.714		0.103	[0.51-0.92]	5e-12	unit	increase		30679814
LVEF	VTI1A	81	10:112707084:T:G	10:112728053:G:A	rs11196078	Multi-trait	10	112728053	G	A	0.0349564	0.00666288	1.55064e-07	0.931829	hypertrophic cardiomyopathy	Cardiovascular Diseases	Hypertrophic cardiomyopathy	1,733 European ancestry cases, 6,628 European ancestry controls	2,694 European ancestry cases, 47,486 European ancestry controls	FALSE	FALSE	A	0.259	FALSE		1.2179		1.15-1.29	4e-12				33495596
LVEF	VTI1A	81	10:112707084:T:G	10:112728053:G:A	rs11196078	Multi-trait	10	112728053	G	A	0.0349564	0.00666288	1.55064e-07	0.931829	hypertrophic cardiomyopathy	Cardiovascular Diseases	Hypertrophic cardiomyopathy (MTAG)	1,733 European ancestry cases, 6,628 European ancestry controls		FALSE	FALSE	A	0.259	FALSE		1.25885		1.15-1.38	2e-10				33495596
LVEF	VTI1A	81	10:112707084:T:G	10:112740245:G:T	rs11196083	Multi-trait	10	112740245	G	T	0.0320994	0.0069254	3.56896e-06	0.850049	ascending aortic diameter	Cardiovascular Traits	Ascending aorta diameter	38,372 European or unknown ancestry individuals		FALSE	FALSE	G		FALSE	0.0483119		0.00730397	[0.034-0.063]	3e-11	unit	decrease		37019578
LVEF	VTI1A	81	10:112707084:T:G	10:112740245:G:T	rs11196083	Multi-trait	10	112740245	G	T	0.0320994	0.0069254	3.56896e-06	0.850049	ascending aortic diameter	Cardiovascular Traits	Ascending thoracic aortic diameter	33,637 European ancestry individuals			FALSE	G		FALSE	0.0460748		0.00781088	[0.031-0.061]	3e-09	unit	decrease		34837083
LVEF	VTI1A	81	10:112707084:T:G	10:112740245:G:T	rs11196083	Multi-trait	10	112740245	G	T	0.0320994	0.0069254	3.56896e-06	0.850049	ascending aortic diameter	Cardiovascular Traits	Ascending thoracic aortic diameter	33,637 European ancestry individuals, 5,057 individuals			FALSE	G		FALSE					2e-11				34837083
LVEF	VTI1A	81	10:112707084:T:G	10:112745278:T:C	rs11196085	Multi-trait	10	112745278	T	C	0.0365861	0.00670169	4.78178e-08	0.952332	hypertrophic cardiomyopathy	Cardiovascular Diseases	Hypertrophic cardiomyopathy	233 African ancestry cases, 122 Hispanic/Latino cases, 70 East Asian ancestry cases, 2,196 European ancestry cases, 138 South Asian ancestry cases, 21 cases, 1,331 African ancestry controls, 170 Hispanic/Latino controls, 333 East Asian ancestry controls, 42,902 European ancestry controls, 1,727 South Asian ancestry controls, 1,023 controls	1,643 European or unknown ancestry cases, 6,628 European or unknown ancestry controls	FALSE	FALSE	T	0.721	FALSE	0.19		0.035	[0.12-0.26]	7e-08	unit	decrease		33495597
LVEF	VTI1A	81	10:112707084:T:G	10:112745706:G:A	rs7918405	Multi-trait	10	112745706	G	A	0.0355838	0.00670628	1.12035e-07	0.951727	electrocardiography	Miscellaneous_Conditions	Electrocardiogram morphology (amplitude at temporal datapoints)	63,706 European and unknown ancestry individuals		FALSE	FALSE	G	0.725639	FALSE	0.0803841		0.00636031	[0.068-0.093]	3e-38	unit	decrease		32916098
LVEF	VTI1A	81	10:112707084:T:G	10:112745706:G:A	rs7918405	Multi-trait	10	112745706	G	A	0.0355838	0.00670628	1.12035e-07	0.951727	electrocardiography	Miscellaneous_Conditions	Electrocardiogram morphology (amplitude at temporal datapoints)	63,706 European and unknown ancestry individuals		FALSE	FALSE	G	0.725639	FALSE	0.0826944		0.00634227	[0.07-0.095]	3e-40	unit	decrease		32916098
LVEF	VTI1A	81	10:112707084:T:G	10:112745706:G:A	rs7918405	Multi-trait	10	112745706	G	A	0.0355838	0.00670628	1.12035e-07	0.951727	electrocardiography	Miscellaneous_Conditions	Electrocardiogram morphology (amplitude at temporal datapoints)	63,706 European and unknown ancestry individuals		FALSE	FALSE	G	0.725639	FALSE	0.0828342		0.00634511	[0.07-0.095]	3e-40	unit	decrease		32916098
LVEF	VTI1A	81	10:112707084:T:G	10:112745706:G:A	rs7918405	Multi-trait	10	112745706	G	A	0.0355838	0.00670628	1.12035e-07	0.951727	electrocardiography	Miscellaneous_Conditions	Electrocardiogram morphology (amplitude at temporal datapoints)	63,706 European and unknown ancestry individuals		FALSE	FALSE	G	0.725639	FALSE	0.0835663		0.00634703	[0.071-0.096]	7e-41	unit	decrease		32916098
LVEF	VTI1A	81	10:112707084:T:G	10:112745706:G:A	rs7918405	Multi-trait	10	112745706	G	A	0.0355838	0.00670628	1.12035e-07	0.951727	QRS complex	Cardiovascular Traits	QRS duration	59,565 European ancestry individuals, 690 Orcadian (founder/genetic isolate) individuals	13,263 European ancestry individuals, 3,603 African American individuals, 4,619 Indian ancestry individuals	FALSE	FALSE			FALSE	0.5		0.07	[0.36-0.64]	1e-14	unit	increase		27659466
LVEF	VTI1A	81	10:112707084:T:G	10:112745706:G:A	rs7918405	Multi-trait	10	112745706	G	A	0.0355838	0.00670628	1.12035e-07	0.951727	QRS duration	Cardiovascular Traits	QRS duration	59,565 European ancestry individuals, 690 Orcadian (founder/genetic isolate) individuals	13,263 European ancestry individuals, 3,603 African American individuals, 4,619 Indian ancestry individuals	FALSE	FALSE			FALSE	0.5		0.07	[0.36-0.64]	1e-14	unit	increase		27659466
LVEF	VTI1A	81	10:112707084:T:G	10:112746533:G:A	rs7096151	Multi-trait	10	112746533	G	A	0.0355808	0.00670665	1.12488e-07	0.95172	electrocardiography	Miscellaneous_Conditions	Electrocardiographic traits (multivariate)	17,873 European ancestry individuals, 12,749 Hispanic individuals, 5,408 African American individuals, 315 Chinese-American individuals		FALSE	FALSE			FALSE					1e-11				32602732
LVEF	VTI1A	81	10:112707084:T:G	10:112746533:G:A	rs7096151	Multi-trait	10	112746533	G	A	0.0355808	0.00670665	1.12488e-07	0.95172	JT interval	Cardiovascular Traits	JT interval	252,730 European ancestry, African ancestry, Hispanic or Latin American, South East Asian ancestry, South Asian ancestry individuals		FALSE	FALSE	A		FALSE	0.0411		0.0033	[0.035-0.048]	4e-35	unit	decrease		36050321
LVEF	VTI1A	81	10:112707084:T:G	10:112746533:G:A	rs7096151	Multi-trait	10	112746533	G	A	0.0355808	0.00670665	1.12488e-07	0.95172	QRS duration	Cardiovascular Traits	QRS duration	60,343 European ancestry, African ancestry, Hispanic or Latin American, South East Asian ancestry, South Asian ancestry individuals		FALSE	FALSE	A		FALSE	0.0534		0.0033	[0.047-0.06]	3e-57	unit	increase		36050321
LVM	TBX3	34	12:115118502:T:G	12:115114632:A:G	rs35444	Single-trait	12	115114632	A	G	-0.0465406	0.00602663	1.14078e-14	0.997042	alcohol drinking	Miscellaneous_Conditions	Systolic blood pressure x alcohol consumption interaction (2df test)	63,608 European ancestry drinkers, 10,193 African American or Afro-Caribbean heavy drinkers, 2,441 Asian ancestry drinkers, 5,084 Hispanic or Latin American drinkers, 27,494 European ancestry non-drinkers, 11,224 African American or Afro-Caribbean non-drinkers, 9,924 Asian ancestry non-drinkers, 3,387 Hispanic or Latin American non-drinkers	238,002 European ancestry drinkers, 2,280 African American drinkers, 54,081 Asian ancestry drinkers, 6,452 Hispanic drinkers, 43,316 European ancestry non-drinkers, 2,761 African American non-drinkers, 86,945 Asian ancestry non-drinkers, 6,925 Hispanic non-drinkers	TRUE	FALSE	A	0.61	FALSE					3e-25				29912962
LVM	TBX3	34	12:115118502:T:G	12:115114632:A:G	rs35444	Single-trait	12	115114632	A	G	-0.0465406	0.00602663	1.14078e-14	0.997042	diastolic blood pressure	Cardiovascular Diseases	Blood pressure	19,608 East Asian ancestry individuals	30,765 East Asian ancestry individuals	FALSE	FALSE	A		FALSE	0.5			[0.34-0.66]	1e-10	mm Hg	increase		21572416
LVM	TBX3	34	12:115118502:T:G	12:115114632:A:G	rs35444	Single-trait	12	115114632	A	G	-0.0465406	0.00602663	1.14078e-14	0.997042	diastolic blood pressure	Cardiovascular Diseases	Diastolic blood pressure	130,777 Japanese ancestry individuals	53,008 East Asian individuals, 105,253 European ancestry individuals	FALSE	FALSE	A	0.7453	FALSE	0.4188		0.0548	[0.31-0.53]	2e-14	unit	increase		30487518
LVM	TBX3	34	12:115118502:T:G	12:115114632:A:G	rs35444	Single-trait	12	115114632	A	G	-0.0465406	0.00602663	1.14078e-14	0.997042	diastolic blood pressure	Cardiovascular Diseases	Diastolic blood pressure	31,516 East Asian ancestry individuals, 35,352 European ancestry individuals, 33,126 South Asian ancestry individuals	87,205 individuals, 48,268 East Asian ancestry individuals, 68,456 European ancestry individuals, 16,328 South Asian ancestry individuals	FALSE	FALSE	A	0.7405	FALSE	0.675		0.1099	[0.46-0.89]	8e-10	mmHg	increase		26390057
LVM	TBX3	34	12:115118502:T:G	12:115114632:A:G	rs35444	Single-trait	12	115114632	A	G	-0.0465406	0.00602663	1.14078e-14	0.997042	diastolic blood pressure	Cardiovascular Diseases	Diastolic blood pressure	up to 165,276 European ancestry individuals, up to 27,487 South Asian ancestry individuals	up to 125,713 European ancestry individuals, up to 2,641 South Asian ancestry individuals, 4,632 Hispanic individuals, 22,077 African American individuals	FALSE	FALSE	A	0.5956	FALSE	0.018				4e-08	mmHg	increase		27618447
LVM	TBX3	34	12:115118502:T:G	12:115114632:A:G	rs35444	Single-trait	12	115114632	A	G	-0.0465406	0.00602663	1.14078e-14	0.997042	diastolic blood pressure	Cardiovascular Diseases	Diastolic blood pressure (cigarette smoking interaction)	80,552 European ancestry individuals, 27,118 African individuals, 13,438 Asian individuals, 8,805 Hispanic individuals	305,513 European ancestry individuals, 7,786 African individuals, 148,932 Asian individuals, 13,533 Hispanic individuals, 4,414 Brazilian individuals	TRUE	FALSE			FALSE					4e-46				29455858
LVM	TBX3	34	12:115118502:T:G	12:115114632:A:G	rs35444	Single-trait	12	115114632	A	G	-0.0465406	0.00602663	1.14078e-14	0.997042	hypertension	Cardiovascular Diseases	Hypertension	22,566 Japanese ancestry cases, 28,226 Japanese ancestry controls	8,809 East Asian ancestry cases, 13,663 East Asian ancestry controls, 105,253 European ancestry individuals	FALSE	FALSE	A	0.7453	FALSE	0.0934		0.0149	[0.064-0.123]	4e-10	unit	increase		30487518
LVM	TBX3	34	12:115118502:T:G	12:115114632:A:G	rs35444	Single-trait	12	115114632	A	G	-0.0465406	0.00602663	1.14078e-14	0.997042	mean arterial pressure	Blood Pressure	Mean arterial pressure	120,473 European ancestry individuals, 21,503 African American individuals, 4,586 Hispanic individuals		FALSE	FALSE	C	0.39037	FALSE	0.317121		0.0467108	[0.23-0.41]	1e-11	unit	decrease		27618448
LVM	TBX3	34	12:115118502:T:G	12:115114632:A:G	rs35444	Single-trait	12	115114632	A	G	-0.0465406	0.00602663	1.14078e-14	0.997042	mean arterial pressure	Blood Pressure	Mean arterial pressure	130,777 Japanese ancestry individuals	53,008 East Asian individuals, 105,253 European ancestry individuals	FALSE	FALSE	A	0.7453	FALSE	0.4914		0.0606	[0.37-0.61]	5e-16	unit	increase		30487518
LVM	TBX3	34	12:115118502:T:G	12:115114632:A:G	rs35444	Single-trait	12	115114632	A	G	-0.0465406	0.00602663	1.14078e-14	0.997042	mean arterial pressure	Blood Pressure	Mean arterial pressure	360,863 European ancestry individuals, 145,502 East Asian ancestry individuals		FALSE	FALSE	G		FALSE	0.023		0.002	[0.019-0.027]	3e-30	unit	decrease		34594039
LVM	TBX3	34	12:115118502:T:G	12:115114632:A:G	rs35444	Single-trait	12	115114632	A	G	-0.0465406	0.00602663	1.14078e-14	0.997042	mean corpuscular volume	Hematology	Mean spheric corpuscular volume	408,112 British individuals		FALSE	FALSE	G	0.381834	FALSE	0.0158223		0.00229145	[0.011-0.02]	5e-12	unit	increase		32888494
LVM	TBX3	34	12:115118502:T:G	12:115114632:A:G	rs35444	Single-trait	12	115114632	A	G	-0.0465406	0.00602663	1.14078e-14	0.997042	smoking status measurement	Smoking	Diastolic blood pressure (cigarette smoking interaction)	80,552 European ancestry individuals, 27,118 African individuals, 13,438 Asian individuals, 8,805 Hispanic individuals	305,513 European ancestry individuals, 7,786 African individuals, 148,932 Asian individuals, 13,533 Hispanic individuals, 4,414 Brazilian individuals	TRUE	FALSE			FALSE					4e-46				29455858
LVM	TBX3	34	12:115118502:T:G	12:115114632:A:G	rs35444	Single-trait	12	115114632	A	G	-0.0465406	0.00602663	1.14078e-14	0.997042	smoking status measurement	Smoking	Systolic blood pressure (cigarette smoking interaction)	80,552 European ancestry individuals, 27,118 African individuals, 13,438 Asian individuals, 8,805 Hispanic individuals	305,513 European ancestry individuals, 7,786 African individuals, 148,932 Asian individuals, 13,533 Hispanic individuals, 4,414 Brazilian individuals	TRUE	FALSE			FALSE					1e-46				29455858
LVM	TBX3	34	12:115118502:T:G	12:115114632:A:G	rs35444	Single-trait	12	115114632	A	G	-0.0465406	0.00602663	1.14078e-14	0.997042	systolic blood pressure	Cardiovascular Diseases	Blood pressure	19,608 East Asian ancestry individuals	30,765 East Asian ancestry individuals	FALSE	FALSE	A		FALSE	0.63			[0.38-0.88]	8e-07	mm Hg	increase		21572416
LVM	TBX3	34	12:115118502:T:G	12:115114632:A:G	rs35444	Single-trait	12	115114632	A	G	-0.0465406	0.00602663	1.14078e-14	0.997042	systolic blood pressure	Cardiovascular Diseases	Systolic blood pressure	11,816 Han Chinese ancestry individuals	69,146 Han Chinese ancestry individuals	FALSE	FALSE	A		FALSE	0.83		0.16	[0.52-1.14]	2e-07	unit	increase		25249183
LVM	TBX3	34	12:115118502:T:G	12:115114632:A:G	rs35444	Single-trait	12	115114632	A	G	-0.0465406	0.00602663	1.14078e-14	0.997042	systolic blood pressure	Cardiovascular Diseases	Systolic blood pressure	130,777 Japanese ancestry individuals	53,008 East Asian individuals, 105,253 European ancestry individuals	FALSE	FALSE	A	0.75	FALSE	0.6342		0.0858	[0.47-0.8]	1e-13	unit	increase		30487518
LVM	TBX3	34	12:115118502:T:G	12:115114632:A:G	rs35444	Single-trait	12	115114632	A	G	-0.0465406	0.00602663	1.14078e-14	0.997042	systolic blood pressure	Cardiovascular Diseases	Systolic blood pressure	365,998 European ancestry individuals, 63,490 African ancestry individuals, 22,802 Hispanic individuals, 4,792 Asian ancestry individuals, 2,695 Native American ancestry individuals	299,024 European ancestry individuals, 17,277 individuals	FALSE	FALSE	G	0.6147	FALSE	0.3671		0.033	[0.3-0.43]	9e-29	mmHg	increase		30578418
LVM	TBX3	34	12:115118502:T:G	12:115114632:A:G	rs35444	Single-trait	12	115114632	A	G	-0.0465406	0.00602663	1.14078e-14	0.997042	systolic blood pressure	Cardiovascular Diseases	Systolic blood pressure (cigarette smoking interaction)	80,552 European ancestry individuals, 27,118 African individuals, 13,438 Asian individuals, 8,805 Hispanic individuals	305,513 European ancestry individuals, 7,786 African individuals, 148,932 Asian individuals, 13,533 Hispanic individuals, 4,414 Brazilian individuals	TRUE	FALSE			FALSE					1e-46				29455858
LVM	TBX3	34	12:115118502:T:G	12:115114632:A:G	rs35444	Single-trait	12	115114632	A	G	-0.0465406	0.00602663	1.14078e-14	0.997042	systolic blood pressure	Cardiovascular Diseases	Systolic blood pressure x alcohol consumption interaction (2df test)	63,608 European ancestry drinkers, 10,193 African American or Afro-Caribbean heavy drinkers, 2,441 Asian ancestry drinkers, 5,084 Hispanic or Latin American drinkers, 27,494 European ancestry non-drinkers, 11,224 African American or Afro-Caribbean non-drinkers, 9,924 Asian ancestry non-drinkers, 3,387 Hispanic or Latin American non-drinkers	238,002 European ancestry drinkers, 2,280 African American drinkers, 54,081 Asian ancestry drinkers, 6,452 Hispanic drinkers, 43,316 European ancestry non-drinkers, 2,761 African American non-drinkers, 86,945 Asian ancestry non-drinkers, 6,925 Hispanic non-drinkers	TRUE	FALSE	A	0.61	FALSE					3e-25				29912962
LVM	TBX3	34	12:115118502:T:G	12:115115073:G:C	rs35443	Single-trait	12	115115073	G	C	-0.0466849	0.00607697	1.56279e-14	0.997465	alcohol drinking	Miscellaneous_Conditions	Diastolic blood pressure x alcohol consumption interaction (2df test)	63,607 European ancestry drinkers, 10,193 African American or Afro-Caribbean drinkers, 2,441 Asian ancestry drinkers, 5,084 Hispanic or Latin American drinkers, 27,492 European ancestry non-drinkers, 11,223 African American or Afro-Caribbean non-drinkers, 9,924 Asian ancestry non-drinkers, 3,387 Hispanic or Latin American non-drinkers	238,058 European ancestry drinkers, 2,280 African American drinkers, 54,081 Asian ancestry drinkers, 6,448 Hispanic drinkers, 43,318 European ancestry non-drinkers, 2,761 African American non-drinkers, 86,943 Asian ancestry non-drinkers, 6,923 Hispanic non-drinkers	TRUE	FALSE	C	0.36	FALSE					2e-40				29912962
LVM	TBX3	34	12:115118502:T:G	12:115115073:G:C	rs35443	Single-trait	12	115115073	G	C	-0.0466849	0.00607697	1.56279e-14	0.997465	alcohol drinking	Miscellaneous_Conditions	Mean arterial pressure x alcohol consumption interaction (2df test)	91,110 European ancestry drinkers and non-drinkers, 21,416 African American or Afro-Caribbean drinkers and non-drinkers, 12,365 Asian ancestry drinkers and non-drinkers, 8,470 Hispanic or Latin American drinkers and non-drinkers	237,996 European ancestry drinkers, 2,280 African American drinkers, 54,080 Asian ancestry drinkers, 6,448 Hispanic drinkers, 43,315 European ancestry non-drinkers, 2,761 African ancestry non-drinkers, 86,943 Asian ancestry non-drinkers, 6,923 Hispanic non-drinkers	TRUE	FALSE	C	0.36	FALSE					7e-34				29912962
LVM	TBX3	34	12:115118502:T:G	12:115115073:G:C	rs35443	Single-trait	12	115115073	G	C	-0.0466849	0.00607697	1.56279e-14	0.997465	alcohol drinking	Miscellaneous_Conditions	Systolic blood pressure x alcohol consumption interaction (2df test)	63,608 European ancestry drinkers, 10,193 African American or Afro-Caribbean heavy drinkers, 2,441 Asian ancestry drinkers, 5,084 Hispanic or Latin American drinkers, 27,494 European ancestry non-drinkers, 11,224 African American or Afro-Caribbean non-drinkers, 9,924 Asian ancestry non-drinkers, 3,387 Hispanic or Latin American non-drinkers	238,002 European ancestry drinkers, 2,280 African American drinkers, 54,081 Asian ancestry drinkers, 6,452 Hispanic drinkers, 43,316 European ancestry non-drinkers, 2,761 African American non-drinkers, 86,945 Asian ancestry non-drinkers, 6,925 Hispanic non-drinkers	TRUE	FALSE	C	0.36	FALSE					1e-41				29912962
LVM	TBX3	34	12:115118502:T:G	12:115115073:G:C	rs35443	Single-trait	12	115115073	G	C	-0.0466849	0.00607697	1.56279e-14	0.997465	Calcium channel blocker use measurement	Cardiovascular Diseases	Medication use (calcium channel blockers)	31,904 European ancestry cases, 172,474 European ancestry controls, 49,327 East Asian ancestry cases, 129,399 East Asian ancestry controls		FALSE	FALSE	C		FALSE	0.0666		0.0062	[0.054-0.079]	5e-27	unit	decrease		34594039
LVM	TBX3	34	12:115118502:T:G	12:115115073:G:C	rs35443	Single-trait	12	115115073	G	C	-0.0466849	0.00607697	1.56279e-14	0.997465	diastolic blood pressure	Cardiovascular Diseases	Diastolic blood pressure	130,777 Japanese ancestry individuals	53,008 East Asian individuals, 105,253 European ancestry individuals	FALSE	FALSE	C	0.2547	FALSE	0.4202		0.0548	[0.31-0.53]	2e-14	unit	decrease		30487518
LVM	TBX3	34	12:115118502:T:G	12:115115073:G:C	rs35443	Single-trait	12	115115073	G	C	-0.0466849	0.00607697	1.56279e-14	0.997465	diastolic blood pressure	Cardiovascular Diseases	Diastolic blood pressure	136,615 Japanese ancestry individuals		FALSE	FALSE			FALSE	0.0315		0.00435	[0.023-0.04]	4e-13	unit	decrease		29403010
LVM	TBX3	34	12:115118502:T:G	12:115115073:G:C	rs35443	Single-trait	12	115115073	G	C	-0.0466849	0.00607697	1.56279e-14	0.997465	diastolic blood pressure	Cardiovascular Diseases	Diastolic blood pressure	526,001 European ancestry individuals			FALSE	C		FALSE	0.2502		0.0213	[0.21-0.29]	8e-32	unit	decrease		35762941
LVM	TBX3	34	12:115118502:T:G	12:115115073:G:C	rs35443	Single-trait	12	115115073	G	C	-0.0466849	0.00607697	1.56279e-14	0.997465	diastolic blood pressure	Cardiovascular Diseases	Diastolic blood pressure x alcohol consumption interaction (2df test)	63,607 European ancestry drinkers, 10,193 African American or Afro-Caribbean drinkers, 2,441 Asian ancestry drinkers, 5,084 Hispanic or Latin American drinkers, 27,492 European ancestry non-drinkers, 11,223 African American or Afro-Caribbean non-drinkers, 9,924 Asian ancestry non-drinkers, 3,387 Hispanic or Latin American non-drinkers	238,058 European ancestry drinkers, 2,280 African American drinkers, 54,081 Asian ancestry drinkers, 6,448 Hispanic drinkers, 43,318 European ancestry non-drinkers, 2,761 African American non-drinkers, 86,943 Asian ancestry non-drinkers, 6,923 Hispanic non-drinkers	TRUE	FALSE	C	0.36	FALSE					2e-40				29912962
LVM	TBX3	34	12:115118502:T:G	12:115115073:G:C	rs35443	Single-trait	12	115115073	G	C	-0.0466849	0.00607697	1.56279e-14	0.997465	hypertension	Cardiovascular Diseases	Hypertension	22,566 Japanese ancestry cases, 28,226 Japanese ancestry controls	8,809 East Asian ancestry cases, 13,663 East Asian ancestry controls, 105,253 European ancestry individuals	FALSE	FALSE	C	0.2547	FALSE	0.0934		0.0149	[0.064-0.123]	4e-10	unit	decrease		30487518
LVM	TBX3	34	12:115118502:T:G	12:115115073:G:C	rs35443	Single-trait	12	115115073	G	C	-0.0466849	0.00607697	1.56279e-14	0.997465	left ventricular mass index	Cardiovascular Traits	Left ventricular mass indexed by body surface area	41,855 European ancestry individuals, 577 Asian or Pacific Islander individuals, 273 Black individuals, 198 Mixed ancestry individuals, 327 individuals			FALSE	G		FALSE	0.4		0.08	[0.24-0.56]	2e-07	unit	increase		36944631
LVM	TBX3	34	12:115118502:T:G	12:115115073:G:C	rs35443	Single-trait	12	115115073	G	C	-0.0466849	0.00607697	1.56279e-14	0.997465	mean arterial pressure	Blood Pressure	Mean arterial pressure	130,777 Japanese ancestry individuals	53,008 East Asian individuals, 105,253 European ancestry individuals	FALSE	FALSE	C	0.2547	FALSE	0.4927		0.0606	[0.37-0.61]	4e-16	unit	decrease		30487518
LVM	TBX3	34	12:115118502:T:G	12:115115073:G:C	rs35443	Single-trait	12	115115073	G	C	-0.0466849	0.00607697	1.56279e-14	0.997465	mean arterial pressure	Blood Pressure	Mean arterial pressure	136,482 Japanese ancestry individuals		FALSE	FALSE			FALSE	0.03619		0.004383	[0.028-0.045]	1e-16	unit	decrease	novel	29403010
LVM	TBX3	34	12:115118502:T:G	12:115115073:G:C	rs35443	Single-trait	12	115115073	G	C	-0.0466849	0.00607697	1.56279e-14	0.997465	mean arterial pressure	Blood Pressure	Mean arterial pressure x alcohol consumption interaction (2df test)	91,110 European ancestry drinkers and non-drinkers, 21,416 African American or Afro-Caribbean drinkers and non-drinkers, 12,365 Asian ancestry drinkers and non-drinkers, 8,470 Hispanic or Latin American drinkers and non-drinkers	237,996 European ancestry drinkers, 2,280 African American drinkers, 54,080 Asian ancestry drinkers, 6,448 Hispanic drinkers, 43,315 European ancestry non-drinkers, 2,761 African ancestry non-drinkers, 86,943 Asian ancestry non-drinkers, 6,923 Hispanic non-drinkers	TRUE	FALSE	C	0.36	FALSE					7e-34				29912962
LVM	TBX3	34	12:115118502:T:G	12:115115073:G:C	rs35443	Single-trait	12	115115073	G	C	-0.0466849	0.00607697	1.56279e-14	0.997465	systolic blood pressure	Cardiovascular Diseases	Systolic blood pressure	130,777 Japanese ancestry individuals	53,008 East Asian individuals, 105,253 European ancestry individuals	FALSE	FALSE	C	0.25	FALSE	0.6354		0.0858	[0.47-0.8]	1e-13	unit	decrease		30487518
LVM	TBX3	34	12:115118502:T:G	12:115115073:G:C	rs35443	Single-trait	12	115115073	G	C	-0.0466849	0.00607697	1.56279e-14	0.997465	systolic blood pressure	Cardiovascular Diseases	Systolic blood pressure	136,597 Japanese ancestry individuals		FALSE	FALSE			FALSE	0.03405		0.004349	[0.026-0.043]	5e-15	unit	decrease		29403010
LVM	TBX3	34	12:115118502:T:G	12:115115073:G:C	rs35443	Single-trait	12	115115073	G	C	-0.0466849	0.00607697	1.56279e-14	0.997465	systolic blood pressure	Cardiovascular Diseases	Systolic blood pressure x alcohol consumption interaction (2df test)	63,608 European ancestry drinkers, 10,193 African American or Afro-Caribbean heavy drinkers, 2,441 Asian ancestry drinkers, 5,084 Hispanic or Latin American drinkers, 27,494 European ancestry non-drinkers, 11,224 African American or Afro-Caribbean non-drinkers, 9,924 Asian ancestry non-drinkers, 3,387 Hispanic or Latin American non-drinkers	238,002 European ancestry drinkers, 2,280 African American drinkers, 54,081 Asian ancestry drinkers, 6,452 Hispanic drinkers, 43,316 European ancestry non-drinkers, 2,761 African American non-drinkers, 86,945 Asian ancestry non-drinkers, 6,925 Hispanic non-drinkers	TRUE	FALSE	C	0.36	FALSE					1e-41				29912962
LVM	TBX3	34	12:115118502:T:G	12:115115310:C:T	rs35441	Single-trait	12	115115310	C	T	-0.0466092	0.00607672	1.7183e-14	0.997465	Agents acting on the renin-angiotensin system use measurement	Blood Pressure	Medication use (agents acting on the renin-angiotensin system)	62,752 European ancestry cases, 174,778 European ancestry controls		FALSE	FALSE	T	0.380577	FALSE	0.0661965		0.00619144	[0.054-0.078]	1e-26	unit	decrease		31015401
LVM	TBX3	34	12:115118502:T:G	12:115115310:C:T	rs35441	Single-trait	12	115115310	C	T	-0.0466092	0.00607672	1.7183e-14	0.997465	alcohol consumption measurement	Miscellaneous_Conditions	Mean arterial pressure x alcohol consumption (light vs heavy) interaction (2df test)	56,705 European ancestry heavy and light drinkers, 9,725 African American or Afro-Caribbean heavy and light drinkers, 1,789 Asian ancestry heavy and light drinkers, 4,812 Hispanic or Latin American heavy and light drinkers	42,077 European ancestry heavy drinkers, 217 African American heavy drinkers, 282,294 Asian ancestry heavy drinkers, 124 Hispanic ancestry heavy drinkers, 74,701 European ancestry light drinkers, 845 African American light drinkers, 24,129 Asian ancestry light drinkers, 411 Hispanic light drinkers	TRUE	FALSE	T	0.39	FALSE					2e-12				29912962
LVM	TBX3	34	12:115118502:T:G	12:115115310:C:T	rs35441	Single-trait	12	115115310	C	T	-0.0466092	0.00607672	1.7183e-14	0.997465	alcohol consumption measurement	Miscellaneous_Conditions	Systolic blood pressure x alcohol consumption (light vs heavy) interaction (2df test)	12,758 European ancestry heavy drinkers, 1,326 African American or Afro-Caribbean heavy drinkers, 648 Asian ancestry heavy drinkers, 364 Hispanic or Latin American heavy drinkers, 43,947 European ancestry light drinkers, 8,239 African American or Afro-Caribbean light drinkers, 1,141 Asian ancestry light drinkers, 4,448 Hispanic or Latin American light drinkers	42,078 European ancestry heavy drinkers, 217 African American heavy drinkers, 282,294 Asian ancestry heavy drinkers, 124 Hispanic heavy drinkers, 74,706 European ancestry light drinkers, 845 African American light drinkers, 24,129 Asian ancestry light drinkers, 411 Hispanic light drinkers	TRUE	FALSE	T	0.39	FALSE					5e-11				29912962
LVM	TBX3	34	12:115118502:T:G	12:115115310:C:T	rs35441	Single-trait	12	115115310	C	T	-0.0466092	0.00607672	1.7183e-14	0.997465	alcohol drinking	Miscellaneous_Conditions	Diastolic blood pressure x alcohol consumption interaction (2df test)	63,607 European ancestry drinkers, 10,193 African American or Afro-Caribbean drinkers, 2,441 Asian ancestry drinkers, 5,084 Hispanic or Latin American drinkers, 27,492 European ancestry non-drinkers, 11,223 African American or Afro-Caribbean non-drinkers, 9,924 Asian ancestry non-drinkers, 3,387 Hispanic or Latin American non-drinkers	238,058 European ancestry drinkers, 2,280 African American drinkers, 54,081 Asian ancestry drinkers, 6,448 Hispanic drinkers, 43,318 European ancestry non-drinkers, 2,761 African American non-drinkers, 86,943 Asian ancestry non-drinkers, 6,923 Hispanic non-drinkers	TRUE	FALSE	T	0.39	FALSE					8e-24				29912962
LVM	TBX3	34	12:115118502:T:G	12:115115310:C:T	rs35441	Single-trait	12	115115310	C	T	-0.0466092	0.00607672	1.7183e-14	0.997465	alcohol drinking	Miscellaneous_Conditions	Mean arterial pressure x alcohol consumption interaction (2df test)	91,110 European ancestry drinkers and non-drinkers, 21,416 African American or Afro-Caribbean drinkers and non-drinkers, 12,365 Asian ancestry drinkers and non-drinkers, 8,470 Hispanic or Latin American drinkers and non-drinkers	237,996 European ancestry drinkers, 2,280 African American drinkers, 54,080 Asian ancestry drinkers, 6,448 Hispanic drinkers, 43,315 European ancestry non-drinkers, 2,761 African ancestry non-drinkers, 86,943 Asian ancestry non-drinkers, 6,923 Hispanic non-drinkers	TRUE	FALSE	T	0.39	FALSE					1e-15				29912962
LVM	TBX3	34	12:115118502:T:G	12:115115310:C:T	rs35441	Single-trait	12	115115310	C	T	-0.0466092	0.00607672	1.7183e-14	0.997465	Beta blocking agent use measurement	Miscellaneous_Conditions	Medication use (beta blocking agents)	31,700 European ancestry cases, 192,324 European ancestry controls, 20,367 East Asian ancestry cases, 158,359 East Asian ancestry controls		FALSE	FALSE	T		FALSE	0.0548		0.007	[0.041-0.069]	6e-15	unit	decrease		34594039
LVM	TBX3	34	12:115118502:T:G	12:115115310:C:T	rs35441	Single-trait	12	115115310	C	T	-0.0466092	0.00607672	1.7183e-14	0.997465	COVID-19	Respiratory Traits	COVID-19 or hypertension (pleiotropy)	up to 2,244 European ancestry critical COVID-19 cases, 99,665 European ancestry hypertension cases, up to 194,958 European ancestry controls			FALSE	T		FALSE		0.94			1e-28				36187959
LVM	TBX3	34	12:115118502:T:G	12:115115310:C:T	rs35441	Single-trait	12	115115310	C	T	-0.0466092	0.00607672	1.7183e-14	0.997465	diastolic blood pressure	Cardiovascular Diseases	Diastolic blood pressure x alcohol consumption interaction (2df test)	63,607 European ancestry drinkers, 10,193 African American or Afro-Caribbean drinkers, 2,441 Asian ancestry drinkers, 5,084 Hispanic or Latin American drinkers, 27,492 European ancestry non-drinkers, 11,223 African American or Afro-Caribbean non-drinkers, 9,924 Asian ancestry non-drinkers, 3,387 Hispanic or Latin American non-drinkers	238,058 European ancestry drinkers, 2,280 African American drinkers, 54,081 Asian ancestry drinkers, 6,448 Hispanic drinkers, 43,318 European ancestry non-drinkers, 2,761 African American non-drinkers, 86,943 Asian ancestry non-drinkers, 6,923 Hispanic non-drinkers	TRUE	FALSE	T	0.39	FALSE					8e-24				29912962
LVM	TBX3	34	12:115118502:T:G	12:115115310:C:T	rs35441	Single-trait	12	115115310	C	T	-0.0466092	0.00607672	1.7183e-14	0.997465	Diuretic use measurement	Renal Function	Medication use (diuretics)	34,453 European ancestry cases, 194,633 European ancestry controls, 22,356 East Asian ancestry cases, 156,370 East Asian ancestry controls		FALSE	FALSE	T		FALSE	0.0672		0.0067	[0.054-0.08]	2e-23	unit	decrease		34594039
LVM	TBX3	34	12:115118502:T:G	12:115115310:C:T	rs35441	Single-trait	12	115115310	C	T	-0.0466092	0.00607672	1.7183e-14	0.997465	hypertension	Cardiovascular Diseases	COVID-19 or hypertension (pleiotropy)	up to 2,244 European ancestry critical COVID-19 cases, 99,665 European ancestry hypertension cases, up to 194,958 European ancestry controls			FALSE	T		FALSE		0.94			1e-28				36187959
LVM	TBX3	34	12:115118502:T:G	12:115115310:C:T	rs35441	Single-trait	12	115115310	C	T	-0.0466092	0.00607672	1.7183e-14	0.997465	mean arterial pressure	Blood Pressure	Mean arterial pressure x alcohol consumption (light vs heavy) interaction (2df test)	56,705 European ancestry heavy and light drinkers, 9,725 African American or Afro-Caribbean heavy and light drinkers, 1,789 Asian ancestry heavy and light drinkers, 4,812 Hispanic or Latin American heavy and light drinkers	42,077 European ancestry heavy drinkers, 217 African American heavy drinkers, 282,294 Asian ancestry heavy drinkers, 124 Hispanic ancestry heavy drinkers, 74,701 European ancestry light drinkers, 845 African American light drinkers, 24,129 Asian ancestry light drinkers, 411 Hispanic light drinkers	TRUE	FALSE	T	0.39	FALSE					2e-12				29912962
LVM	TBX3	34	12:115118502:T:G	12:115115310:C:T	rs35441	Single-trait	12	115115310	C	T	-0.0466092	0.00607672	1.7183e-14	0.997465	mean arterial pressure	Blood Pressure	Mean arterial pressure x alcohol consumption interaction (2df test)	91,110 European ancestry drinkers and non-drinkers, 21,416 African American or Afro-Caribbean drinkers and non-drinkers, 12,365 Asian ancestry drinkers and non-drinkers, 8,470 Hispanic or Latin American drinkers and non-drinkers	237,996 European ancestry drinkers, 2,280 African American drinkers, 54,080 Asian ancestry drinkers, 6,448 Hispanic drinkers, 43,315 European ancestry non-drinkers, 2,761 African ancestry non-drinkers, 86,943 Asian ancestry non-drinkers, 6,923 Hispanic non-drinkers	TRUE	FALSE	T	0.39	FALSE					1e-15				29912962
LVM	TBX3	34	12:115118502:T:G	12:115115310:C:T	rs35441	Single-trait	12	115115310	C	T	-0.0466092	0.00607672	1.7183e-14	0.997465	platelet count	Hematology	Platelet count	542,827 European ancestry individuals		FALSE	FALSE	T	0.381851	FALSE	0.022376		0.001878	[0.019-0.026]	1e-32	SD unit	decrease		32888493
LVM	TBX3	34	12:115118502:T:G	12:115115310:C:T	rs35441	Single-trait	12	115115310	C	T	-0.0466092	0.00607672	1.7183e-14	0.997465	systolic blood pressure	Cardiovascular Diseases	Systolic blood pressure x alcohol consumption (light vs heavy) interaction (2df test)	12,758 European ancestry heavy drinkers, 1,326 African American or Afro-Caribbean heavy drinkers, 648 Asian ancestry heavy drinkers, 364 Hispanic or Latin American heavy drinkers, 43,947 European ancestry light drinkers, 8,239 African American or Afro-Caribbean light drinkers, 1,141 Asian ancestry light drinkers, 4,448 Hispanic or Latin American light drinkers	42,078 European ancestry heavy drinkers, 217 African American heavy drinkers, 282,294 Asian ancestry heavy drinkers, 124 Hispanic heavy drinkers, 74,706 European ancestry light drinkers, 845 African American light drinkers, 24,129 Asian ancestry light drinkers, 411 Hispanic light drinkers	TRUE	FALSE	T	0.39	FALSE					5e-11				29912962
LVM	TBX3	34	12:115118502:T:G	12:115116718:C:T	rs35436	Single-trait	12	115116718	C	T	-0.0467268	0.00607705	1.48218e-14	0.997465	diastolic blood pressure	Cardiovascular Diseases	Diastolic blood pressure	130,777 Japanese ancestry individuals	53,008 East Asian individuals, 105,253 European ancestry individuals	FALSE	FALSE	T	0.2548	FALSE	0.4303		0.0461	[0.34-0.52]	1e-20	unit	decrease		30487518
LVM	TBX3	34	12:115118502:T:G	12:115116718:C:T	rs35436	Single-trait	12	115116718	C	T	-0.0467268	0.00607705	1.48218e-14	0.997465	Diuretic use measurement	Renal Function	Medication use (diuretics)	34,453 European ancestry cases, 194,633 European ancestry controls		FALSE	FALSE	T	0.382191	FALSE	0.0799003		0.0080913	[0.064-0.096]	5e-23	unit	decrease		31015401
LVM	TBX3	34	12:115118502:T:G	12:115116718:C:T	rs35436	Single-trait	12	115116718	C	T	-0.0467268	0.00607705	1.48218e-14	0.997465	Ischemic stroke	Cardiovascular Diseases	Ischemic stroke	34,217 European ancestry cases, 406,111 European ancestry controls, 17,369 East Asian ancestry cases, 28,195 East Asian ancestry controls, 2,437 South Asian ancestry cases, 6,707 South Asian ancestry controls, 5,541 African American cases, 15,146 African American controls, 222 Asian ancestry cases, 333 Asian ancestry controls, 555 Latin American cases, 692 Latin American controls		FALSE	FALSE			FALSE					3e-08				29531354
LVM	TBX3	34	12:115118502:T:G	12:115116718:C:T	rs35436	Single-trait	12	115116718	C	T	-0.0467268	0.00607705	1.48218e-14	0.997465	mean arterial pressure	Blood Pressure	Mean arterial pressure	130,777 Japanese ancestry individuals	53,008 East Asian individuals, 105,253 European ancestry individuals	FALSE	FALSE	T	0.2548	FALSE	0.5034		0.0515	[0.4-0.6]	2e-22	unit	decrease		30487518
LVM	TBX3	34	12:115118502:T:G	12:115116718:C:T	rs35436	Single-trait	12	115116718	C	T	-0.0467268	0.00607705	1.48218e-14	0.997465	stroke	Cardiovascular Diseases	Stroke	40,585 European ancestry cases, 406,111 European ancestry controls, 17,369 East Asian ancestry cases, 28,195 East Asian ancestry controls, 2,437 South Asian ancestry cases, 6,707 South Asian ancestry controls, 5,541 African American cases, 15,154 African American controls, 365 Asian ancestry cases, 333 Asian ancestry controls, 865 Latin American cases, 692 Latin American controls		FALSE	FALSE			FALSE					3e-08				29531354
LVM	TBX3	34	12:115118502:T:G	12:115116718:C:T	rs35436	Single-trait	12	115116718	C	T	-0.0467268	0.00607705	1.48218e-14	0.997465	systolic blood pressure	Cardiovascular Diseases	Systolic blood pressure	130,777 Japanese ancestry individuals	53,008 East Asian individuals, 105,253 European ancestry individuals	FALSE	FALSE	T	0.2548	FALSE	0.6529		0.0733	[0.51-0.8]	5e-19	unit	decrease		30487518
LVM	TBX3	34	12:115118502:T:G	12:115117725:C:T	rs35432	Single-trait	12	115117725	C	T	-0.0464869	0.00608882	2.26204e-14	0.995362	heart failure	Cardiovascular Diseases	Heart failure	5,791 African ancestry cases, 20,883 African ancestry controls, 1,170 admixed ancestry cases, 13,217 admixed ancestry controls, 12,665 East Asian ancestry cases, 245,263 East Asian ancestry controls, 95,524 European ancestry cases, 1,270,968 European ancestry controls	48,886 European ancestry cases, 279,185 European ancestry controls		FALSE	C		FALSE	0.0275296		0.00427625	[0.019-0.036]	1e-10	unit	increase		36376295
LVM	TBX3	34	12:115118502:T:G	12:115117725:C:T	rs35432	Single-trait	12	115117725	C	T	-0.0464869	0.00608882	2.26204e-14	0.995362	heart failure	Cardiovascular Diseases	Heart failure (multivariate analysis)	17,917 African ancestry individuals, 4,293 admixed ancestry individuals, 47,934 East Asian ancestry individuals, 343,120 European ancestry individuals			FALSE			FALSE	0.01405		0.0024904	[0.0092-0.0189]	2e-08	unit	increase		36376295
LVM	TBX3	34	12:115118502:T:G	12:115117725:C:T	rs35432	Single-trait	12	115117725	C	T	-0.0464869	0.00608882	2.26204e-14	0.995362	platelet count	Hematology	Platelet count	350,474 European ancestry individuals, 148,623 East Asian ancestry individuals		FALSE	FALSE	T		FALSE	0.0177		0.002	[0.014-0.022]	3e-18	unit	decrease		34594039
LVM	TBX3	34	12:115118502:T:G	12:115117725:C:T	rs35432	Single-trait	12	115117725	C	T	-0.0464869	0.00608882	2.26204e-14	0.995362	platelet count	Hematology	Platelet count	408,112 British individuals		FALSE	FALSE	T	0.381491	FALSE	0.0207873		0.00230079	[0.016-0.025]	2e-19	unit	decrease		32888494
LVM	TBX3	34	12:115118502:T:G	12:115117725:C:T	rs35432	Single-trait	12	115117725	C	T	-0.0464869	0.00608882	2.26204e-14	0.995362	platelet count	Hematology	Platelet count	721,201 African American or Afro-Caribbean, African ancestry, European ancestry, East Asian ancestry, Hispanic or Latin American and South Asian ancestry individuals		FALSE	FALSE	T	0.359132	FALSE					1e-30				32888493
LVM	TBX3	34	12:115118502:T:G	12:115117725:C:T	rs35432	Single-trait	12	115117725	C	T	-0.0464869	0.00608882	2.26204e-14	0.995362	systolic blood pressure	Cardiovascular Diseases	Systolic blood pressure	76,466 Taiwanese ancestry individuals			FALSE			FALSE	0.491886				4e-08	unit	decrease		36329257
LVM	TBX3	34	12:115118502:T:G	12:115118062:A:G	rs35429	Single-trait	12	115118062	A	G	-0.0465877	0.00608759	1.96517e-14	0.99831	Agents acting on the renin-angiotensin system use measurement	Blood Pressure	Medication use (agents acting on the renin-angiotensin system)	62,752 European ancestry cases, 174,778 European ancestry controls, 45,820 East Asian ancestry cases, 132,906 East Asian ancestry controls		FALSE	FALSE	G		FALSE	0.064		0.0052	[0.054-0.074]	2e-34	unit	decrease		34594039
LVM	TBX3	34	12:115118502:T:G	12:115118062:A:G	rs35429	Single-trait	12	115118062	A	G	-0.0465877	0.00608759	1.96517e-14	0.99831	Beta blocking agent use measurement	Miscellaneous_Conditions	Medication use (beta blocking agents)	31,700 European ancestry cases, 192,324 European ancestry controls		FALSE	FALSE	G	0.383864	FALSE	0.0553916		0.00846416	[0.039-0.072]	6e-11	unit	decrease		31015401
LVM	TBX3	34	12:115118502:T:G	12:115118062:A:G	rs35429	Single-trait	12	115118062	A	G	-0.0465877	0.00608759	1.96517e-14	0.99831	Calcium channel blocker use measurement	Cardiovascular Diseases	Medication use (calcium channel blockers)	31,904 European ancestry cases, 172,474 European ancestry controls		FALSE	FALSE	G	0.382183	FALSE	0.0722341		0.00826623	[0.056-0.088]	2e-18	unit	decrease		31015401
LVM	TBX3	34	12:115118502:T:G	12:115118062:A:G	rs35429	Single-trait	12	115118062	A	G	-0.0465877	0.00608759	1.96517e-14	0.99831	cardiovascular disease	Miscellaneous_Conditions	Cardiovascular disease	approximately 459,000 European ancestry individuals		FALSE	FALSE			FALSE					5e-24				30595370
LVM	TBX3	34	12:115118502:T:G	12:115118062:A:G	rs35429	Single-trait	12	115118062	A	G	-0.0465877	0.00608759	1.96517e-14	0.99831	hypertension	Cardiovascular Diseases	Hypertension	9,653 Taiwanese ancestry cases, 59,333 Taiwanese ancestry controls			FALSE			FALSE	0.113956				2e-08	unit	decrease		36329257
LVM	TBX3	34	12:115118502:T:G	12:115118062:A:G	rs35429	Single-trait	12	115118062	A	G	-0.0465877	0.00608759	1.96517e-14	0.99831	platelet crit	Hematology	Plateletcrit	408,112 British individuals		FALSE	FALSE	G	0.381957	FALSE	0.0180263		0.00230494	[0.014-0.023]	5e-15	unit	decrease		32888494
LVM	TBX3	34	12:115118502:T:G	12:115118062:A:G	rs35429	Single-trait	12	115118062	A	G	-0.0465877	0.00608759	1.96517e-14	0.99831	systolic blood pressure	Cardiovascular Diseases	Systolic blood pressure	526,001 European ancestry individuals			FALSE	A		FALSE	0.4026		0.0369	[0.33-0.47]	1e-27	unit	increase		35762941
LVM	TBX3	34	12:115118502:T:G	12:115118062:A:G	rs35429	Single-trait	12	115118062	A	G	-0.0465877	0.00608759	1.96517e-14	0.99831	treatment-resistant hypertension	Cardiovascular Diseases	Resistance to antihypertensive treatment in hypertension	12,132 cases, 19,857 controls		FALSE	FALSE	G		FALSE		0.91		[0.88-0.94]	4e-07				37151119
LVM	TBX3	34	12:115118502:T:G	12:115118502:T:G	rs35427	Single-trait	12	115118502	T	G	-0.0473453	0.00609109	7.67185e-15	1	Antihypertensive use measurement	Blood Pressure	Medication use for hypertension (number of purchases)	567,671 European ancestry individuals		FALSE	FALSE			FALSE	0.016521		0.001459	[0.014-0.019]	1e-29	unit	decrease		36653479
LVM	TBX3	34	12:115118502:T:G	12:115118502:T:G	rs35427	Single-trait	12	115118502	T	G	-0.0473453	0.00609109	7.67185e-15	1	diastolic blood pressure	Cardiovascular Diseases	Diastolic blood pressure	340,162 European ancestry individuals, 145,515 East Asian ancestry individuals		FALSE	FALSE	G		FALSE	0.0222		0.0021	[0.018-0.026]	4e-25	unit	decrease		34594039
LVM	TBX3	34	12:115118502:T:G	12:115118502:T:G	rs35427	Single-trait	12	115118502	T	G	-0.0473453	0.00609109	7.67185e-15	1	heart failure	Cardiovascular Diseases	Chronic heart failure	10,540 East Asian ancestry cases, 168,186 East Asian ancestry controls		FALSE	FALSE	G		FALSE	0.0965308		0.0173763	[0.062-0.131]	3e-08	unit	decrease		34594039
LVM	TBX3	34	12:115118502:T:G	12:115118502:T:G	rs35427	Single-trait	12	115118502	T	G	-0.0473453	0.00609109	7.67185e-15	1	platelet count	Hematology	Platelet count	166,066 European ancestry individuals		FALSE	FALSE	G	0.3828	FALSE	0.0255566		0.00386969	[0.018-0.033]	4e-11	unit	decrease		27863252
LVM	TBX3	34	12:115118502:T:G	12:115118502:T:G	rs35427	Single-trait	12	115118502	T	G	-0.0473453	0.00609109	7.67185e-15	1	platelet crit	Hematology	Plateletcrit	164,339 European ancestry individuals		FALSE	FALSE	G	0.3828	FALSE	0.0248649		0.00388352	[0.017-0.032]	2e-10	unit	decrease		27863252
LVM	TBX3	34	12:115118502:T:G	12:115118502:T:G	rs35427	Single-trait	12	115118502	T	G	-0.0473453	0.00609109	7.67185e-15	1	systolic blood pressure	Cardiovascular Diseases	Systolic blood pressure	340,159 European ancestry individuals, 145,505 East Asian ancestry individuals		FALSE	FALSE	G		FALSE	0.0214		0.002	[0.017-0.025]	5e-26	unit	decrease		34594039
LVM	TBX3	34	12:115118502:T:G	12:115118502:T:G	rs35427	Single-trait	12	115118502	T	G	-0.0473453	0.00609109	7.67185e-15	1	systolic blood pressure	Cardiovascular Diseases	Systolic blood pressure	92,615 Taiwanese ancestry individuals		FALSE	FALSE			FALSE					9e-10				38116116
LVM	TBX3	34	12:115118502:T:G	12:115118502:T:G	rs35427	Single-trait	12	115118502	T	G	-0.0473453	0.00609109	7.67185e-15	1	systolic blood pressure	Cardiovascular Diseases	Systolic blood pressure	approximately 422,000 European ancestry individuals		FALSE	FALSE			FALSE					2e-37				30595370
LVM	TBX3	34	12:115118502:T:G	12:115118502:T:G	rs35427	Single-trait	12	115118502	T	G	-0.0473453	0.00609109	7.67185e-15	1	testosterone measurement	Hematology	Total testosterone levels	230,454 European ancestry women		FALSE	FALSE	T	0.616743	FALSE	0.0171038		0.0029526	[0.011-0.023]	3e-10	unit	increase		32042192
LVMVR	BAG3	29	10:119666800:G:A	10:119656173:G:A	rs72840788	Multi-trait	10	119656173	G	A	0.0407323	0.00729124	2.31743e-08	0.733803	cardiac troponin T measurement	Cardiovascular Traits	High-sensitivity cardiac troponin T levels	18,590 European ancestry individuals		FALSE	FALSE			FALSE	0.05		0.011	[0.028-0.072]	9e-06	unit	increase		34732054
LVMVR	BAG3	29	10:119666800:G:A	10:119656173:G:A	rs72840788	Multi-trait	10	119656173	G	A	0.0407323	0.00729124	2.31743e-08	0.733803	Free cholesterol:total lipids ratio	Lipids	Free cholesterol to total lipids ratio in very large HDL	115,056 European ancestry individuals		FALSE	FALSE	G		FALSE	0.0266416		0.00450284	[0.018-0.035]	3e-09	unit	increase		35213538
LVMVR	BAG3	29	10:119666800:G:A	10:119656173:G:A	rs72840788	Multi-trait	10	119656173	G	A	0.0407323	0.00729124	2.31743e-08	0.733803	heart failure	Cardiovascular Diseases	Heart failure (multivariate analysis)	17,917 African ancestry individuals, 4,293 admixed ancestry individuals, 47,934 East Asian ancestry individuals, 343,120 European ancestry individuals			FALSE			FALSE	0.0109895		0.00127268	[0.0085-0.0135]	6e-18	unit	increase		36376295
LVMVR	BAG3	29	10:119666800:G:A	10:119656173:G:A	rs72840788	Multi-trait	10	119656173	G	A	0.0407323	0.00729124	2.31743e-08	0.733803	heart function measurement	Cardiovascular Traits	Left ventricular global circumferential strain	19,260 European ancestry individuals		FALSE	FALSE	G	0.778	FALSE	0.3427		0.0375	[0.27-0.42]	6e-20	unit	increase		33495596
LVMVR	BAG3	29	10:119666800:G:A	10:119656173:G:A	rs72840788	Multi-trait	10	119656173	G	A	0.0407323	0.00729124	2.31743e-08	0.733803	heart function measurement	Cardiovascular Traits	Left ventricular global radial strain	19,260 European ancestry individuals		FALSE	FALSE	G	0.778	FALSE	0.528		0.0945	[0.34-0.71]	2e-08	unit	decrease		33495596
LVMVR	BAG3	29	10:119666800:G:A	10:119656173:G:A	rs72840788	Multi-trait	10	119656173	G	A	0.0407323	0.00729124	2.31743e-08	0.733803	high density lipoprotein cholesterol measurement	Metabolic Traits	Free cholesterol to total lipids ratio in very large HDL	115,056 European ancestry individuals		FALSE	FALSE	G		FALSE	0.0266416		0.00450284	[0.018-0.035]	3e-09	unit	increase		35213538
LVMVR	BAG3	29	10:119666800:G:A	10:119656173:G:A	rs72840788	Multi-trait	10	119656173	G	A	0.0407323	0.00729124	2.31743e-08	0.733803	hypertrophic cardiomyopathy	Cardiovascular Diseases	Hypertrophic cardiomyopathy	233 African ancestry cases, 122 Hispanic/Latino cases, 70 East Asian ancestry cases, 2,196 European ancestry cases, 138 South Asian ancestry cases, 21 cases, 1,331 African ancestry controls, 170 Hispanic/Latino controls, 333 East Asian ancestry controls, 42,902 European ancestry controls, 1,727 South Asian ancestry controls, 1,023 controls	1,643 European or unknown ancestry cases, 6,628 European or unknown ancestry controls	FALSE	FALSE	G	0.792	FALSE	0.421		0.038	[0.35-0.5]	5e-29	unit	decrease		33495597
LVMVR	BAG3	29	10:119666800:G:A	10:119656173:G:A	rs72840788	Multi-trait	10	119656173	G	A	0.0407323	0.00729124	2.31743e-08	0.733803	hypertrophic cardiomyopathy	Cardiovascular Diseases	Hypertrophic cardiomyopathy (sarcomere negative)	170 African ancestry cases, 93 Hispanic/Latino cases, 52 East Asian ancestry cases, 1,444 European ancestry cases, 94 South Asian ancestry cases, 21 cases, 738 African ancestry controls, 78 Hispanic/Latino controls, 212 East Asian ancestry controls, 24,161 European ancestry controls, 1,132 South Asian ancestry controls, 1,023 controls		FALSE	FALSE	G	0.791849	FALSE	0.491921		0.045421	[0.4-0.58]	2e-27	unit	decrease		33495597
LVMVR	BAG3	29	10:119666800:G:A	10:119656173:G:A	rs72840788	Multi-trait	10	119656173	G	A	0.0407323	0.00729124	2.31743e-08	0.733803	left ventricular diastolic function measurement	Cardiovascular Traits	Left ventricular end-diastolic volume	19,260 European ancestry individuals		FALSE	FALSE	G	0.778	FALSE	1.3235		0.2771	[0.78-1.87]	2e-06	unit	increase		33495596
LVMVR	BAG3	29	10:119666800:G:A	10:119656173:G:A	rs72840788	Multi-trait	10	119656173	G	A	0.0407323	0.00729124	2.31743e-08	0.733803	left ventricular diastolic function measurement	Cardiovascular Traits	Left ventricular end-diastolic volume	32,525 European ancestry individuals		FALSE	FALSE	G		FALSE					3e-11				37126556
LVMVR	BAG3	29	10:119666800:G:A	10:119656173:G:A	rs72840788	Multi-trait	10	119656173	G	A	0.0407323	0.00729124	2.31743e-08	0.733803	left ventricular ejection fraction measurement	Cardiovascular Traits	Left ventricular ejection fraction	19,260 European ancestry individuals		FALSE	FALSE	G	0.778	FALSE	0.5941		0.0685	[0.46-0.73]	4e-18	unit	decrease		33495596
LVMVR	BAG3	29	10:119666800:G:A	10:119656173:G:A	rs72840788	Multi-trait	10	119656173	G	A	0.0407323	0.00729124	2.31743e-08	0.733803	left ventricular ejection fraction measurement	Cardiovascular Traits	Left ventricular ejection fraction	32,532 European ancestry individuals		FALSE	FALSE	G		FALSE					4e-25				37126556
LVMVR	BAG3	29	10:119666800:G:A	10:119656173:G:A	rs72840788	Multi-trait	10	119656173	G	A	0.0407323	0.00729124	2.31743e-08	0.733803	left ventricular ejection fraction measurement	Cardiovascular Traits	Left ventricular ejection fraction	35,407 European ancestry individuals, 95 African ancestry individuals, 108 East Asian ancestry individuals, 303 South Asian ancestry individuals, 128 individuals	940 European ancestry individuals, 299 East Asian ancestry individuals, 507 African American individuals, 438 Hispanic individuals	FALSE	FALSE			FALSE					4e-32				32382064
LVMVR	BAG3	29	10:119666800:G:A	10:119656173:G:A	rs72840788	Multi-trait	10	119656173	G	A	0.0407323	0.00729124	2.31743e-08	0.733803	left ventricular systolic function measurement	Cardiovascular Traits	Left ventricular end-systolic volume	19,260 European ancestry individuals		FALSE	FALSE	G	0.778	FALSE	1.4008		0.1607	[1.09-1.72]	3e-18	unit	increase		33495596
LVMVR	BAG3	29	10:119666800:G:A	10:119656173:G:A	rs72840788	Multi-trait	10	119656173	G	A	0.0407323	0.00729124	2.31743e-08	0.733803	left ventricular systolic function measurement	Cardiovascular Traits	Left ventricular end-systolic volume	32,528 European ancestry individuals		FALSE	FALSE	G		FALSE					1e-26				37126556
LVMVR	BAG3	29	10:119666800:G:A	10:119656173:G:A	rs72840788	Multi-trait	10	119656173	G	A	0.0407323	0.00729124	2.31743e-08	0.733803	left ventricular systolic function measurement	Cardiovascular Traits	Left ventricular end-systolic volume	35,407 European ancestry individuals, 95 African ancestry individuals, 108 East Asian ancestry individuals, 303 South Asian ancestry individuals, 128 individuals	940 European ancestry individuals, 299 East Asian ancestry individuals, 507 African American individuals, 438 Hispanic individuals	FALSE	FALSE			FALSE					8e-32				32382064
LVMVR	BAG3	29	10:119666800:G:A	10:119656173:G:A	rs72840788	Multi-trait	10	119656173	G	A	0.0407323	0.00729124	2.31743e-08	0.733803	Parkinson disease	Neurological Disorders	Parkinson's disease or first degree relation to individual with Parkinson's disease	15,056 European ancestry cases, 18,618 European ancestry proxy cases, 449,056 European ancestry controls	22,632 European ancestry cases, 968,735 European ancestry controls	FALSE	FALSE	A	0.2155	FALSE	0.0763		0.0113	[0.054-0.098]	2e-11	unit	increase		31701892
LVMVR	BAG3	29	10:119666800:G:A	10:119656173:G:A	rs72840788	Multi-trait	10	119656173	G	A	0.0407323	0.00729124	2.31743e-08	0.733803	QRS duration	Cardiovascular Traits	QRS duration	60,343 European ancestry, African ancestry, Hispanic or Latin American, South East Asian ancestry, South Asian ancestry individuals		FALSE	FALSE	A		FALSE	0.0259		0.0037	[0.019-0.033]	4e-12	unit	decrease		36050321
LVMVR	BAG3	29	10:119666800:G:A	10:119656173:G:A	rs72840788	Multi-trait	10	119656173	G	A	0.0407323	0.00729124	2.31743e-08	0.733803	right ventricular ejection fraction measurement	Cardiovascular Traits	Right ventricular ejection fraction	29,488 European ancestry individuals	12,307 European ancestry individuals	FALSE	FALSE	G		FALSE	0.081		0.008	[0.065-0.097]	6e-22	unit	decrease		35697868
LVMVR	BAG3	29	10:119666800:G:A	10:119656173:G:A	rs72840788	Multi-trait	10	119656173	G	A	0.0407323	0.00729124	2.31743e-08	0.733803	right ventricular ejection fraction measurement	Cardiovascular Traits	Right ventricular ejection fraction	35,875 European ancestry individuals		FALSE	FALSE	G		FALSE					1e-22				37126556
LVMVR	BAG3	29	10:119666800:G:A	10:119656173:G:A	rs72840788	Multi-trait	10	119656173	G	A	0.0407323	0.00729124	2.31743e-08	0.733803	right ventricular systolic volume measurement	Cardiovascular Traits	Right ventricular end systolic volume	29,498 European ancestry individuals	12,321 European ancestry individuals	FALSE	FALSE	G		FALSE	0.069		0.008	[0.053-0.085]	1e-16	unit	increase		35697868
LVMVR	BAG3	29	10:119666800:G:A	10:119656173:G:A	rs72840788	Multi-trait	10	119656173	G	A	0.0407323	0.00729124	2.31743e-08	0.733803	right ventricular systolic volume measurement	Cardiovascular Traits	Right ventricular end systolic volume	35,928 European ancestry individuals		FALSE	FALSE	G		FALSE					6e-19				37126556
LVMVR	BAG3	29	10:119666800:G:A	10:119666800:G:A	rs7095308	Multi-trait	10	119666800	G	A	0.0381274	0.00674104	1.5493e-08	1	systolic blood pressure	Cardiovascular Diseases	Systolic blood pressure	approximately 422,000 European ancestry individuals		FALSE	FALSE			FALSE					6e-09				30595370
LVMVR	BAG3	29	10:119666800:G:A	10:119667372:C:T	rs17617337	Multi-trait	10	119667372	C	T	0.0410198	0.00728743	1.81425e-08	0.735064	diastolic blood pressure	Cardiovascular Diseases	Diastolic blood pressure	295,529 European ancestry individuals, 8,231 Latino individuals, 3,058 African American individuals, 2,029 African British individuals, 7,701 East Asian ancestry individuals, 2,735 South Asian ancestry individuals, 1,979 mixed and unknown ancestry individuals		FALSE	FALSE	C		FALSE	0.172				3e-09	unit	increase		27841878
LVMVR	BAG3	29	10:119666800:G:A	10:119667372:C:T	rs17617337	Multi-trait	10	119667372	C	T	0.0410198	0.00728743	1.81425e-08	0.735064	electrocardiography	Miscellaneous_Conditions	ECG latent space	38,686 European ancestry individuals		FALSE	FALSE			FALSE					6e-28				37105979
LVMVR	BAG3	29	10:119666800:G:A	10:119667372:C:T	rs17617337	Multi-trait	10	119667372	C	T	0.0410198	0.00728743	1.81425e-08	0.735064	heart failure	Cardiovascular Diseases	Heart failure	47,309 European ancestry cases, 930,014 European ancestry controls		FALSE	FALSE	C	0.78	FALSE		1.06		[1.04-1.08]	4e-09				31919418
LVMVR	BAG3	29	10:119666800:G:A	10:119667372:C:T	rs17617337	Multi-trait	10	119667372	C	T	0.0410198	0.00728743	1.81425e-08	0.735064	heart failure	Cardiovascular Diseases	Heart failure	5,791 African ancestry cases, 20,883 African ancestry controls, 1,170 admixed ancestry cases, 13,217 admixed ancestry controls, 12,665 East Asian ancestry cases, 245,263 East Asian ancestry controls, 95,524 European ancestry cases, 1,270,968 European ancestry controls	48,886 European ancestry cases, 279,185 European ancestry controls		FALSE	C		FALSE	0.0409695		0.00535787	[0.03-0.051]	2e-14	unit	increase		36376295
LVMVR	BAG3	29	10:119666800:G:A	10:119667372:C:T	rs17617337	Multi-trait	10	119667372	C	T	0.0410198	0.00728743	1.81425e-08	0.735064	heart failure	Cardiovascular Diseases	Heart failure	90,653 European ancestry cases, 1,188,957 European ancestry controls		FALSE	FALSE	T		FALSE	0.05		0.007	[0.036-0.064]	9e-14	unit	decrease		37429843
LVMVR	BAG3	29	10:119666800:G:A	10:119667372:C:T	rs17617337	Multi-trait	10	119667372	C	T	0.0410198	0.00728743	1.81425e-08	0.735064	heart function measurement	Cardiovascular Traits	Cardiac MRI latent space	44,643 European ancestry individuals		FALSE	FALSE			FALSE					1e-15				37105979
LVMVR	BAG3	29	10:119666800:G:A	10:119667372:C:T	rs17617337	Multi-trait	10	119667372	C	T	0.0410198	0.00728743	1.81425e-08	0.735064	left ventricular ejection fraction measurement	Cardiovascular Traits	Left ventricular ejection fraction	18,670 European ancestry individuals, 1,207 East Asian ancestry individuals, 1,514 Hispanic/Latino individuals, 764 African American individuals		FALSE	FALSE			FALSE	0.84		0.13	[0.59-1.09]	5e-11	unit	decrease		32605384
LVMVR	BAG3	29	10:119666800:G:A	10:119667372:C:T	rs17617337	Multi-trait	10	119667372	C	T	0.0410198	0.00728743	1.81425e-08	0.735064	left ventricular ejection fraction measurement	Cardiovascular Traits	Left ventricular ejection fraction	23,153 European ancestry individuals, 1,207 East Asian ancestry individuals, 1,514 Hispanic/Latino individuals, 764 African American individuals		FALSE	FALSE			FALSE	0.83		0.1	[0.63-1.03]	8e-17	unit	decrease		32605384
LVMVR	BAG3	29	10:119666800:G:A	10:119667372:C:T	rs17617337	Multi-trait	10	119667372	C	T	0.0410198	0.00728743	1.81425e-08	0.735064	left ventricular ejection fraction measurement	Cardiovascular Traits	Left ventricular ejection fraction	4,483 European ancestry individuals		FALSE	FALSE			FALSE	0.81		0.16	[0.5-1.12]	3e-07	unit	decrease		32605384
LVMVR	BAG3	29	10:119666800:G:A	10:119670121:T:C	rs2234962	Multi-trait	10	119670121	T	C	0.0407335	0.00723737	1.82081e-08	0.73295	body height	Body Size	Height	approximately 458,000 European ancestry individuals		FALSE	FALSE			FALSE					3e-27				30595370
LVMVR	BAG3	29	10:119666800:G:A	10:119670121:T:C	rs2234962	Multi-trait	10	119670121	T	C	0.0407335	0.00723737	1.82081e-08	0.73295	chronic obstructive pulmonary disease	Respiratory Traits	Chronic obstructive pulmonary disease liability (machine learning-based score)	325,027 European ancestry individuals		FALSE	FALSE	T		FALSE	0.016783		0.00254013	[0.012-0.022]	6e-11	unit	decrease		37069358
LVMVR	BAG3	29	10:119666800:G:A	10:119670121:T:C	rs2234962	Multi-trait	10	119670121	T	C	0.0407335	0.00723737	1.82081e-08	0.73295	dilated cardiomyopathy	Dilated Cardiomyopathy	Dilated cardiomyopathy	5,521 cases, 397,323 controls		FALSE	FALSE	T	0.7785	FALSE					2e-32				33495596
LVMVR	BAG3	29	10:119666800:G:A	10:119670121:T:C	rs2234962	Multi-trait	10	119670121	T	C	0.0407335	0.00723737	1.82081e-08	0.73295	dilated cardiomyopathy	Dilated Cardiomyopathy	Dilated cardiomyopathy (MTAG)	5,521 cases, 397,323 controls		FALSE	FALSE	T	0.7785	FALSE		1.20801		1.17-1.24	7e-38				33495596
LVMVR	BAG3	29	10:119666800:G:A	10:119670121:T:C	rs2234962	Multi-trait	10	119670121	T	C	0.0407335	0.00723737	1.82081e-08	0.73295	dilated cardiomyopathy	Dilated Cardiomyopathy	Idiopathic dilated cardiomyopathy	1,179 European ancestry cases, 1,108 European ancestry controls	1,165 European ancestry cases, 1,302 European ancestry controls	FALSE	FALSE			FALSE		1.52		[1.22-1.89]	4e-12				21459883
LVMVR	BAG3	29	10:119666800:G:A	10:119670121:T:C	rs2234962	Multi-trait	10	119670121	T	C	0.0407335	0.00723737	1.82081e-08	0.73295	electrocardiography	Miscellaneous_Conditions	Electrocardiogram morphology (amplitude at temporal datapoints)	63,706 European and unknown ancestry individuals		FALSE	FALSE	T	0.790475	FALSE	0.0370828		0.00674395	[0.024-0.05]	6e-09	unit	increase		32916098
LVMVR	BAG3	29	10:119666800:G:A	10:119670121:T:C	rs2234962	Multi-trait	10	119670121	T	C	0.0407335	0.00723737	1.82081e-08	0.73295	electrocardiography	Miscellaneous_Conditions	Electrocardiogram morphology (amplitude at temporal datapoints)	63,706 European and unknown ancestry individuals		FALSE	FALSE	T	0.790475	FALSE	0.0417032		0.0067885	[0.028-0.055]	7e-10	unit	increase		32916098
LVMVR	BAG3	29	10:119666800:G:A	10:119670121:T:C	rs2234962	Multi-trait	10	119670121	T	C	0.0407335	0.00723737	1.82081e-08	0.73295	electrocardiography	Miscellaneous_Conditions	Electrocardiogram morphology (amplitude at temporal datapoints)	63,706 European and unknown ancestry individuals		FALSE	FALSE	T	0.790475	FALSE	0.0506203		0.00678913	[0.037-0.064]	7e-14	unit	increase		32916098
LVMVR	BAG3	29	10:119666800:G:A	10:119670121:T:C	rs2234962	Multi-trait	10	119670121	T	C	0.0407335	0.00723737	1.82081e-08	0.73295	electrocardiography	Miscellaneous_Conditions	Electrocardiogram morphology (amplitude at temporal datapoints)	63,706 European and unknown ancestry individuals		FALSE	FALSE	T	0.790475	FALSE	0.0615631		0.00679092	[0.048-0.075]	8e-20	unit	increase		32916098
LVMVR	BAG3	29	10:119666800:G:A	10:119670121:T:C	rs2234962	Multi-trait	10	119670121	T	C	0.0407335	0.00723737	1.82081e-08	0.73295	electrocardiography	Miscellaneous_Conditions	Electrocardiogram morphology (amplitude at temporal datapoints)	63,706 European and unknown ancestry individuals		FALSE	FALSE	T	0.790475	FALSE	0.074049		0.00681538	[0.061-0.087]	5e-28	unit	increase		32916098
LVMVR	BAG3	29	10:119666800:G:A	10:119670121:T:C	rs2234962	Multi-trait	10	119670121	T	C	0.0407335	0.00723737	1.82081e-08	0.73295	electrocardiography	Miscellaneous_Conditions	Electrocardiogram morphology (amplitude at temporal datapoints)	63,706 European and unknown ancestry individuals		FALSE	FALSE	T	0.790475	FALSE	0.0864664		0.00679912	[0.073-0.1]	3e-38	unit	increase		32916098
LVMVR	BAG3	29	10:119666800:G:A	10:119670121:T:C	rs2234962	Multi-trait	10	119670121	T	C	0.0407335	0.00723737	1.82081e-08	0.73295	electrocardiography	Miscellaneous_Conditions	Electrocardiogram morphology (amplitude at temporal datapoints)	63,706 European and unknown ancestry individuals		FALSE	FALSE	T	0.790475	FALSE	0.0954869		0.00680524	[0.082-0.109]	2e-46	unit	increase		32916098
LVMVR	BAG3	29	10:119666800:G:A	10:119670121:T:C	rs2234962	Multi-trait	10	119670121	T	C	0.0407335	0.00723737	1.82081e-08	0.73295	electrocardiography	Miscellaneous_Conditions	Electrocardiogram morphology (amplitude at temporal datapoints)	63,706 European and unknown ancestry individuals		FALSE	FALSE	T	0.790475	FALSE	0.0981264		0.00681291	[0.085-0.111]	6e-49	unit	increase		32916098
LVMVR	BAG3	29	10:119666800:G:A	10:119670121:T:C	rs2234962	Multi-trait	10	119670121	T	C	0.0407335	0.00723737	1.82081e-08	0.73295	electrocardiography	Miscellaneous_Conditions	Electrocardiogram morphology (amplitude at temporal datapoints)	63,706 European and unknown ancestry individuals		FALSE	FALSE	T	0.790475	FALSE	0.101221		0.00680739	[0.088-0.115]	3e-52	unit	increase		32916098
LVMVR	BAG3	29	10:119666800:G:A	10:119670121:T:C	rs2234962	Multi-trait	10	119670121	T	C	0.0407335	0.00723737	1.82081e-08	0.73295	electrocardiography	Miscellaneous_Conditions	Electrocardiogram morphology (amplitude at temporal datapoints)	63,706 European and unknown ancestry individuals		FALSE	FALSE	T	0.790475	FALSE	0.103555		0.00683406	[0.09-0.117]	5e-54	unit	increase		32916098
LVMVR	BAG3	29	10:119666800:G:A	10:119670121:T:C	rs2234962	Multi-trait	10	119670121	T	C	0.0407335	0.00723737	1.82081e-08	0.73295	FEV/FVC ratio	Hematology	Lung function (FEV1/FVC)	approximately 370,000 European ancestry individuals		FALSE	FALSE			FALSE					3e-09				30595370
LVMVR	BAG3	29	10:119666800:G:A	10:119670121:T:C	rs2234962	Multi-trait	10	119670121	T	C	0.0407335	0.00723737	1.82081e-08	0.73295	left ventricular diastolic function measurement	Cardiovascular Traits	Radial peak diastolic strain rate	23,321 European ancestry individuals	10,924 European ancestry individuals		FALSE			FALSE	0.1118		0.0175	[0.077-0.146]	2e-10	unit	increase		35479509
LVMVR	BAG3	29	10:119666800:G:A	10:119674163:C:T	rs72842207	Multi-trait	10	119674163	C	T	0.0410184	0.0072657	1.64713e-08	0.731017	cardiac troponin I measurement	Cardiovascular Traits	High-sensitivity cardiac troponin I concentration (MTAG)	12,730 European ancestry individuals		FALSE	FALSE			FALSE	5.71				1e-08	Z score	increase		34732054
LVMVR	BAG3	29	10:119666800:G:A	10:119674163:C:T	rs72842207	Multi-trait	10	119674163	C	T	0.0410184	0.0072657	1.64713e-08	0.731017	cardiac troponin T measurement	Cardiovascular Traits	High-sensitivity cardiac troponin T levels (MTAG)	18,590 European ancestry individuals		FALSE	FALSE			FALSE	5.7				1e-08	Z score	increase		34732054
LVMVR	BAG3	29	10:119666800:G:A	10:119674163:C:T	rs72842207	Multi-trait	10	119674163	C	T	0.0410184	0.0072657	1.64713e-08	0.731017	diastolic blood pressure	Cardiovascular Diseases	Diastolic blood pressure	526,001 European ancestry individuals			FALSE	T		FALSE	0.2113		0.0253	[0.16-0.26]	6e-17	unit	decrease		35762941
LVMVR	BAG3	29	10:119666800:G:A	10:119919078:C:T	rs79728865	Multi-trait	10	119919078	C	T	0.0392158	0.00930041	2.48057e-05	0.18986	left ventricular ejection fraction measurement	Cardiovascular Traits	Supranormal left ventricular ejection fraction	7,548 African ancestry, Hispanic, European ancestry, Asian ancestry, unknown ancestry cases, 23,009 African ancestry, Hispanic, European ancestry, Asian ancestry, unknown ancestry controls		FALSE	FALSE	T		FALSE	0.22		0.038	[0.15-0.29]	1e-08	unit	increase		35278270
LVMVR	ADPRHL1	150	13:113423705:C:T	13:113424243:A:C	rs41306688	Multi-trait	13	113424243	A	C	0.0857393	0.016274	1.3756e-07	0.983419	hypertrophic cardiomyopathy	Cardiovascular Diseases	Hypertrophic cardiomyopathy (sarcomere negative)	170 African ancestry cases, 93 Hispanic/Latino cases, 52 East Asian ancestry cases, 1,444 European ancestry cases, 94 South Asian ancestry cases, 21 cases, 738 African ancestry controls, 78 Hispanic/Latino controls, 212 East Asian ancestry controls, 24,161 European ancestry controls, 1,132 South Asian ancestry controls, 1,023 controls		FALSE	FALSE	A	0.966963	FALSE	0.629527		0.10661	[0.42-0.84]	4e-09	unit	decrease		33495597
LVMVR	ADPRHL1	150	13:113423705:C:T	13:113424243:A:C	rs41306688	Multi-trait	13	113424243	A	C	0.0857393	0.016274	1.3756e-07	0.983419	PR interval	Cardiovascular Traits	PR interval	271,570 European ancestry individuals, 8,173 African American individuals, 12,823 Hispanic/Latino individuals		FALSE	FALSE	C	0.0467	FALSE	1.6546		0.1851	[1.29-2.02]	4e-19	ms	increase		32439900
LVMVR	ADPRHL1	150	13:113423705:C:T	13:113424243:A:C	rs41306688	Multi-trait	13	113424243	A	C	0.0857393	0.016274	1.3756e-07	0.983419	QRS-T angle	Cardiovascular Traits	Spatial QRS-T angle	118,780 European ancestry, African ancestry, Hispanic or Latin American individuals		FALSE	FALSE	A		FALSE	0.09		0.013	[0.065-0.115]	2e-11	unit	decrease		36918541
LVMVR	ADPRHL1	150	13:113423705:C:T	13:113424243:A:C	rs41306688	Multi-trait	13	113424243	A	C	0.0857393	0.016274	1.3756e-07	0.983419	QRS-T angle	Cardiovascular Traits	Spatial QRS-T angle	96,562 European ancestry individuals		FALSE	FALSE	A		FALSE	0.096		0.014	[0.069-0.123]	7e-12	unit	decrease		36918541
LVMVR	ADPRHL1	150	13:113423705:C:T	13:113424370:C:T	rs41315960	Multi-trait	13	113424370	C	T	0.0859157	0.0163743	1.54619e-07	0.964235	electrocardiography	Miscellaneous_Conditions	ECG cardiac MRI latent space	37,774 European ancestry individuals		FALSE	FALSE			FALSE					2e-10				37105979
LVMVR	ADPRHL1	150	13:113423705:C:T	13:113424370:C:T	rs41315960	Multi-trait	13	113424370	C	T	0.0859157	0.0163743	1.54619e-07	0.964235	heart function measurement	Cardiovascular Traits	ECG cardiac MRI latent space	37,774 European ancestry individuals		FALSE	FALSE			FALSE					2e-10				37105979
LVMVR	ADPRHL1	150	13:113423705:C:T	13:113424370:C:T	rs41315960	Multi-trait	13	113424370	C	T	0.0859157	0.0163743	1.54619e-07	0.964235	vaginal microbiome measurement	Miscellaneous_Conditions	Vaginal microbiome MetaCyc pathway (P163-PWY|L-lysine fermentation to acetate and butanoate)	315 Chinese ancestry individuals			FALSE	T		FALSE	1.358		0.2443	[0.88-1.84]	6e-08	unit	increase		34282934
LVMVR	ADPRHL1	150	13:113423705:C:T	13:113424370:C:T	rs41315960	Multi-trait	13	113424370	C	T	0.0859157	0.0163743	1.54619e-07	0.964235	vaginal microbiome measurement	Miscellaneous_Conditions	Vaginal microbiome MetaCyc pathway (PWY-5837|1,4-dihydroxy-2-naphthoate biosynthesis I)	315 Chinese ancestry individuals			FALSE	T		FALSE	1.337		0.2875	[0.77-1.9]	5e-06	unit	increase		34282934
LVMVR	ADPRHL1	150	13:113423705:C:T	13:113424370:C:T	rs41315960	Multi-trait	13	113424370	C	T	0.0859157	0.0163743	1.54619e-07	0.964235	vaginal microbiome measurement	Miscellaneous_Conditions	Vaginal microbiome MetaCyc pathway (PWY-5863|superpathway of phylloquinol biosynthesis)	315 Chinese ancestry individuals			FALSE	T		FALSE	1.328		0.2899	[0.76-1.9]	7e-06	unit	increase		34282934
RVEDV	BAG3	29	10:119666800:G:A	10:119568650:A:G	rs78787582	Multi-trait	10	119568650	A	G	-0.0580209	0.0105901	4.28211e-08	0.140909	aspartate aminotransferase measurement	Hematology	Aspartate aminotransferase levels	341,246 European ancestry individuals, 5,982 African ancestry individuals, 7,313 South Asian ancestry individuals		FALSE	FALSE	G		FALSE	0.0283		0.0044	[0.02-0.037]	1e-10	unit	increase		33462484
RVEDV	BAG3	29	10:119666800:G:A	10:119666800:G:A	rs7095308	Multi-trait	10	119666800	G	A	-0.0474262	0.00654277	4.20953e-13	1	systolic blood pressure	Cardiovascular Diseases	Systolic blood pressure	approximately 422,000 European ancestry individuals		FALSE	FALSE			FALSE					6e-09				30595370
RVEDV	BAG3	29	10:119674163:C:T	10:119656173:G:A	rs72840788	Single-trait	10	119656173	G	A	-0.0495927	0.00717699	4.8473e-12	0.997591	cardiac troponin T measurement	Cardiovascular Traits	High-sensitivity cardiac troponin T levels	18,590 European ancestry individuals		FALSE	FALSE			FALSE	0.05		0.011	[0.028-0.072]	9e-06	unit	increase		34732054
RVEDV	BAG3	29	10:119674163:C:T	10:119656173:G:A	rs72840788	Single-trait	10	119656173	G	A	-0.0495927	0.00717699	4.8473e-12	0.997591	Free cholesterol:total lipids ratio	Lipids	Free cholesterol to total lipids ratio in very large HDL	115,056 European ancestry individuals		FALSE	FALSE	G		FALSE	0.0266416		0.00450284	[0.018-0.035]	3e-09	unit	increase		35213538
RVEDV	BAG3	29	10:119674163:C:T	10:119656173:G:A	rs72840788	Single-trait	10	119656173	G	A	-0.0495927	0.00717699	4.8473e-12	0.997591	heart failure	Cardiovascular Diseases	Heart failure (multivariate analysis)	17,917 African ancestry individuals, 4,293 admixed ancestry individuals, 47,934 East Asian ancestry individuals, 343,120 European ancestry individuals			FALSE			FALSE	0.0109895		0.00127268	[0.0085-0.0135]	6e-18	unit	increase		36376295
RVEDV	BAG3	29	10:119674163:C:T	10:119656173:G:A	rs72840788	Single-trait	10	119656173	G	A	-0.0495927	0.00717699	4.8473e-12	0.997591	heart function measurement	Cardiovascular Traits	Left ventricular global circumferential strain	19,260 European ancestry individuals		FALSE	FALSE	G	0.778	FALSE	0.3427		0.0375	[0.27-0.42]	6e-20	unit	increase		33495596
[truncated: 1,792 more rows]
