# Supplementary material for: Genome-wide analysis of cardiac ventricular phenotypes reveals novel loci and therapeutic targets for heart failure
Source: Nat Commun. 2026 Feb 27;17:3293. doi: 10.1038/s41467-026-69982-0 (PMC13066029; doi:10.1038/s41467-026-69982-0)
Supplement: Supplementary file 10 — Supplementary Data 8 [file 41467_2026_69982_MOESM10_ESM.xlsx]

## Sheet: Sheet1
Supplementary Data 8. Summary of left and right ventricular variant-level annotations in 99% credible sets. Credible sets were calculated via Wakefield fine-mapping. Statistical associations were tested using two-sided linear regression under an additive genetic model in REGENIE. Genome-wide significance was defined using a Bonferroni-corrected threshold of P<5x10-8.
Phenotype	Locus_name	Locus_number	Reported_Locus	Lead_SNP	CredibleSet_SNP	CredibleSet_SNP_rsid	Gene_Symbol	R2	credible_set_99	credible_set_95	Secondary_COJO_Signal	b_cojo	se_cojo	p_cojo	CHROM	GENPOS	BP38	BP37	MAF	BETA	SE	P	Method	Chromatin_accessibility	PWM	Footprint	QTL	CADD_PHRED	CADD_RawScore	regulome_ranking	regulome_probability	CADD_and_Regulome_functional_filter	Damaging_Consequence_SIFT_or_PolyPhen	Functional_and_Damaging_Prediction	Consequence	REVEL	SIFT	PolyPhen	CLIN_SIG	GTEx_eQTL_COLOC_Tissue	GTEx_PP3	GTEx_PP4	Levin_HF_PP_H4
LVEDV	C1orf86	1	Yes	1:2212668:A:G	1:2212668:A:G	rs2503715	C1orf86	1	Yes	Yes	No				1	2212668	1:2144107	1:2212668	0.137631	-0.0530976	0.00868374	9.68016e-10	Multi-trait					19.72	2.66866			No	0	No	upstream_gene_variant,intron_variant,non_coding_transcript_variant,non_coding_transcript_exon_variant
LVEDV	C1orf86	1	Yes	1:2212668:A:G	1:2215707:T:C	rs2459997	C1orf86	0.236027	Yes	No	No				1	2215707	1:2147146	1:2215707	0.341535	-0.0331354	0.00613076	6.48882e-08	Multi-trait					3.445	0.315747			No	0	No	upstream_gene_variant,intron_variant,non_coding_transcript_variant
LVEDV	C1orf86	1	Yes	1:2212668:A:G	1:2224923:A:G	rs2460000	SKI	0.233859	Yes	No	No				1	2224923	1:2156362	1:2224923	0.34311	-0.0332365	0.00611484	5.46774e-08	Multi-trait					6.178	0.571263			No	0	No	upstream_gene_variant,downstream_gene_variant
LVEDV	C1orf86	1	Yes	1:2212668:A:G	1:2273351:G:A	rs4648819	SKI	0.551987	Yes	Yes	No				1	2273351	1:2204790	1:2273351	0.115323	-0.0580535	0.00956137	1.26587e-09	Multi-trait					0.502	-0.191937			No	0	No	intron_variant,intron_variant,non_coding_transcript_variant					Heart_Left_Ventricle	0	0
LVESV	C1orf86	1	Yes	1:2212668:A:G	1:2143812:A:G	rs2503706	PRKCZ	0.184062	Yes	No	No				1	2143812	1:2075251	1:2143812	0.32465	-0.0277302	0.00627675	9.96568e-06	Multi-trait					0.176	-0.460482			No	0	No	intron_variant,intron_variant,non_coding_transcript_variant,upstream_gene_variant,intron_variant,NMD_transcript_variant,non_coding_transcript_exon_variant
LVESV	C1orf86	1	Yes	1:2212668:A:G	1:2189186:C:A	rs2503700	C1orf86	0.18304	Yes	No	No				1	2189186	1:2120625	1:2189186	0.32661	-0.0282306	0.00626548	6.61427e-06	Multi-trait					1.16	0.020768			No	0	No	downstream_gene_variant,intron_variant,intron_variant,NMD_transcript_variant,upstream_gene_variant,intron_variant,non_coding_transcript_variant
LVESV	C1orf86	1	Yes	1:2212668:A:G	1:2189679:C:T	rs2503701	C1orf86	0.116153	Yes	No	No				1	2189679	1:2121118	1:2189679	0.396759	-0.0309791	0.00607249	3.36884e-07	Single-trait	TRUE	FALSE	FALSE	TRUE	4.423	0.311564	1f	0.55436	Yes	0	No	3_prime_UTR_variant,downstream_gene_variant,intron_variant,non_coding_transcript_exon_variant,intron_variant,NMD_transcript_variant,3_prime_UTR_variant,NMD_transcript_variant,intron_variant,non_coding_transcript_variant
LVESV	C1orf86	1	Yes	1:2212668:A:G	1:2189679:C:T	rs2503701	C1orf86	0.116153	Yes	No	No				1	2189679	1:2121118	1:2189679	0.396759	-0.0305786	0.00605617	4.43737e-07	Multi-trait					1.382	0.06666			No	0	No	3_prime_UTR_variant,downstream_gene_variant,intron_variant,non_coding_transcript_exon_variant,intron_variant,NMD_transcript_variant,3_prime_UTR_variant,NMD_transcript_variant,intron_variant,non_coding_transcript_variant
LVESV	C1orf86	1	Yes	1:2212668:A:G	1:2207868:C:T	rs2503713	C1orf86	0.180062	Yes	No	No				1	2207868	1:2139307	1:2207868	0.330863	-0.0300241	0.00628107	1.75214e-06	Single-trait	TRUE	FALSE	TRUE	TRUE	3.128	0.200424	1f	0.70823	Yes	0	No	downstream_gene_variant,upstream_gene_variant,intron_variant,non_coding_transcript_variant
LVESV	C1orf86	1	Yes	1:2212668:A:G	1:2207868:C:T	rs2503713	C1orf86	0.180062	Yes	No	No				1	2207868	1:2139307	1:2207868	0.330863	-0.0289637	0.00626424	3.77032e-06	Multi-trait					2.71	0.245769			No	0	No	downstream_gene_variant,upstream_gene_variant,intron_variant,non_coding_transcript_variant
LVESV	C1orf86	1	Yes	1:2212668:A:G	1:2212668:A:G	rs2503715	C1orf86	1	Yes	Yes	No				1	2212668	1:2144107	1:2212668	0.137632	-0.0636993	0.00886029	6.51178e-13	Single-trait	TRUE	FALSE	FALSE	TRUE	19.96	2.09245	1f	0.55436	Yes	0	No	upstream_gene_variant,intron_variant,non_coding_transcript_variant,non_coding_transcript_exon_variant
LVESV	C1orf86	1	Yes	1:2212668:A:G	1:2212668:A:G	rs2503715	C1orf86	1	Yes	Yes	No				1	2212668	1:2144107	1:2212668	0.137632	-0.0614474	0.00883614	3.54831e-12	Multi-trait					19.72	2.66866			No	0	No	upstream_gene_variant,intron_variant,non_coding_transcript_variant,non_coding_transcript_exon_variant
LVESV	C1orf86	1	Yes	1:2212668:A:G	1:2273351:G:A	rs4648819	SKI	0.551987	Yes	Yes	No				1	2273351	1:2204790	1:2273351	0.115321	-0.0667583	0.0097568	7.79651e-12	Single-trait	TRUE	FALSE	FALSE	TRUE	0.684	-0.140179	1f	0.55436	Yes	0	No	intron_variant,intron_variant,non_coding_transcript_variant
LVESV	C1orf86	1	Yes	1:2212668:A:G	1:2273351:G:A	rs4648819	SKI	0.551987	Yes	Yes	No				1	2273351	1:2204790	1:2273351	0.115321	-0.0651939	0.00972994	2.07927e-11	Multi-trait					0.502	-0.191937			No	0	No	intron_variant,intron_variant,non_coding_transcript_variant
LVEF	C1orf86	1	Yes	1:2212668:A:G	1:2212668:A:G	rs2503715	C1orf86	1	Yes	Yes	No				1	2212668	1:2144107	1:2212668	0.137637	0.0512819	0.0089363	9.54619e-09	Single-trait	TRUE	FALSE	FALSE	TRUE	19.96	2.09245	1f	0.55436	Yes	0	No	upstream_gene_variant,intron_variant,non_coding_transcript_variant,non_coding_transcript_exon_variant
LVEF	C1orf86	1	Yes	1:2212668:A:G	1:2212668:A:G	rs2503715	C1orf86	1	Yes	Yes	No				1	2212668	1:2144107	1:2212668	0.137637	0.0622555	0.00875087	1.12557e-12	Multi-trait					19.72	2.66866			No	0	No	upstream_gene_variant,intron_variant,non_coding_transcript_variant,non_coding_transcript_exon_variant
LVMVR	C1orf86	1	Yes	1:2212668:A:G	1:2143812:A:G	rs2503706	PRKCZ	0.184062	Yes	No	No				1	2143812	1:2075251	1:2143812	0.324636	0.0336162	0.00627243	8.35199e-08	Single-trait	TRUE	TRUE	TRUE	TRUE	0.107	-0.520731	1f	0.09625	Yes	0	No	intron_variant,intron_variant,non_coding_transcript_variant,upstream_gene_variant,intron_variant,NMD_transcript_variant,non_coding_transcript_exon_variant
LVMVR	C1orf86	1	Yes	1:2212668:A:G	1:2152298:T:C	rs2503704	PRKCZ	0.183067	Yes	No	No				1	2152298	1:2083737	1:2152298	0.324607	0.0336229	0.0062698	8.19936e-08	Single-trait	TRUE	TRUE	TRUE	TRUE	0.61	-0.163935	1f	0.06583	Yes	0	No	intron_variant,downstream_gene_variant,intron_variant,NMD_transcript_variant,intron_variant,non_coding_transcript_variant
LVMVR	C1orf86	1	Yes	1:2212668:A:G	1:2187100:T:C	rs2503699	C1orf86	0.187786	Yes	Yes	No				1	2187100	1:2118539	1:2187100	0.320161	0.0348282	0.00628815	3.04733e-08	Single-trait	TRUE	TRUE	TRUE	TRUE	1.872	0.074409	1a	0.73	Yes	0	No	upstream_gene_variant,downstream_gene_variant,intron_variant,3_prime_UTR_variant,NMD_transcript_variant,intron_variant,non_coding_transcript_variant
LVMVR	C1orf86	1	Yes	1:2212668:A:G	1:2188394:A:G	rs2460002	C1orf86	0.184308	Yes	Yes	No				1	2188394	1:2119833	1:2188394	0.322296	0.0336604	0.00624648	7.09708e-08	Single-trait	TRUE	FALSE	FALSE	TRUE	1.169	-0.028202	1f	0.55436	Yes	0	No	upstream_gene_variant,downstream_gene_variant,intron_variant,intron_variant,NMD_transcript_variant,intron_variant,non_coding_transcript_variant
LVMVR	C1orf86	1	Yes	1:2212668:A:G	1:2189186:C:A	rs2503700	C1orf86	0.18304	Yes	Yes	No				1	2189186	1:2120625	1:2189186	0.326595	0.0337028	0.00626117	7.33247e-08	Single-trait	TRUE	FALSE	FALSE	TRUE	1.717	0.054941	1f	0.55436	Yes	0	No	downstream_gene_variant,intron_variant,intron_variant,NMD_transcript_variant,upstream_gene_variant,intron_variant,non_coding_transcript_variant
LVMVR	C1orf86	1	Yes	1:2212668:A:G	1:2189679:C:T	rs2503701	C1orf86	0.116153	Yes	Yes	No				1	2189679	1:2121118	1:2189679	0.396741	0.0358356	0.00605205	3.19529e-09	Single-trait	TRUE	FALSE	FALSE	TRUE	4.423	0.311564	1f	0.55436	Yes	0	No	3_prime_UTR_variant,downstream_gene_variant,intron_variant,non_coding_transcript_exon_variant,intron_variant,NMD_transcript_variant,3_prime_UTR_variant,NMD_transcript_variant,intron_variant,non_coding_transcript_variant
LVMVR	C1orf86	1	Yes	1:2212668:A:G	1:2207868:C:T	rs2503713	C1orf86	0.180062	Yes	Yes	No				1	2207868	1:2139307	1:2207868	0.330848	0.0356508	0.00625997	1.23339e-08	Single-trait	TRUE	FALSE	TRUE	TRUE	3.128	0.200424	1f	0.70823	Yes	0	No	downstream_gene_variant,upstream_gene_variant,intron_variant,non_coding_transcript_variant
LVMVR	C1orf86	1	Yes	1:2212668:A:G	1:2212668:A:G	rs2503715	C1orf86	1	Yes	Yes	No				1	2212668	1:2144107	1:2212668	0.137631	0.0713954	0.0088305	6.21155e-16	Single-trait	TRUE	FALSE	FALSE	TRUE	19.96	2.09245	1f	0.55436	Yes	0	No	upstream_gene_variant,intron_variant,non_coding_transcript_variant,non_coding_transcript_exon_variant
LVEDV_BSA	C1orf86	1	Yes	1:2212668:A:G	1:2189679:C:T	rs2503701	C1orf86	0.116153	Yes	No	No				1	2189679	1:2121118	1:2189679	0.396759	-0.0295723	0.00607853	1.14433e-06	Multi-trait					1.382	0.06666			No	0	No	3_prime_UTR_variant,downstream_gene_variant,intron_variant,non_coding_transcript_exon_variant,intron_variant,NMD_transcript_variant,3_prime_UTR_variant,NMD_transcript_variant,intron_variant,non_coding_transcript_variant
LVEDV_BSA	C1orf86	1	Yes	1:2212668:A:G	1:2207868:C:T	rs2503713	C1orf86	0.180062	Yes	No	No				1	2207868	1:2139307	1:2207868	0.330863	-0.0287385	0.00628734	4.85737e-06	Multi-trait					2.71	0.245769			No	0	No	downstream_gene_variant,upstream_gene_variant,intron_variant,non_coding_transcript_variant
LVEDV_BSA	C1orf86	1	Yes	1:2212668:A:G	1:2212668:A:G	rs2503715	C1orf86	1	Yes	Yes	No				1	2212668	1:2144107	1:2212668	0.137632	-0.0612113	0.00886891	5.13524e-12	Multi-trait					19.72	2.66866			No	0	No	upstream_gene_variant,intron_variant,non_coding_transcript_variant,non_coding_transcript_exon_variant
LVEDV_BSA	C1orf86	1	Yes	1:2212668:A:G	1:2273351:G:A	rs4648819	SKI	0.551987	Yes	Yes	No				1	2273351	1:2204790	1:2273351	0.115321	-0.0633917	0.00976615	8.52945e-11	Multi-trait					0.502	-0.191937			No	0	No	intron_variant,intron_variant,non_coding_transcript_variant
LVESV_BSA	C1orf86	1	Yes	1:2212668:A:G	1:2189679:C:T	rs2503701	C1orf86	0.116153	Yes	No	No				1	2189679	1:2121118	1:2189679	0.396759	-0.0296101	0.00606644	1.05565e-06	Single-trait	TRUE	FALSE	FALSE	TRUE	4.423	0.311564	1f	0.55436	Yes	0	No	3_prime_UTR_variant,downstream_gene_variant,intron_variant,non_coding_transcript_exon_variant,intron_variant,NMD_transcript_variant,3_prime_UTR_variant,NMD_transcript_variant,intron_variant,non_coding_transcript_variant
LVESV_BSA	C1orf86	1	Yes	1:2212668:A:G	1:2207868:C:T	rs2503713	C1orf86	0.180062	Yes	No	No				1	2207868	1:2139307	1:2207868	0.330863	-0.0292365	0.00627481	3.17227e-06	Single-trait	TRUE	FALSE	TRUE	TRUE	3.128	0.200424	1f	0.70823	Yes	0	No	downstream_gene_variant,upstream_gene_variant,intron_variant,non_coding_transcript_variant
LVESV_BSA	C1orf86	1	Yes	1:2212668:A:G	1:2212668:A:G	rs2503715	C1orf86	1	No	No	No				1	2212668	1:2144107	1:2212668	0.137631	-0.052484	0.00866345	1.37744e-09	Multi-trait					19.72	2.66866			No	0	No	upstream_gene_variant,intron_variant,non_coding_transcript_variant,non_coding_transcript_exon_variant
LVESV_BSA	C1orf86	1	Yes	1:2212668:A:G	1:2212668:A:G	rs2503715	C1orf86	1	Yes	Yes	No				1	2212668	1:2144107	1:2212668	0.137632	-0.0625851	0.00885145	1.54277e-12	Single-trait	TRUE	FALSE	FALSE	TRUE	19.96	2.09245	1f	0.55436	Yes	0	No	upstream_gene_variant,intron_variant,non_coding_transcript_variant,non_coding_transcript_exon_variant
LVESV_BSA	C1orf86	1	Yes	1:2212668:A:G	1:2273351:G:A	rs4648819	SKI	0.551987	Yes	No	No				1	2273351	1:2204790	1:2273351	0.115321	-0.0643474	0.00974707	4.06443e-11	Single-trait	TRUE	FALSE	FALSE	TRUE	0.684	-0.140179	1f	0.55436	Yes	0	No	intron_variant,intron_variant,non_coding_transcript_variant
LVEDV	SKI	1	Yes	1:2273351:G:A	1:2212668:A:G	rs2503715	C1orf86	0.551987	Yes	Yes	No				1	2212668	1:2144107	1:2212668	0.137631	-0.0530976	0.00868374	9.68016e-10	Multi-trait					19.72	2.66866			No	0	No	upstream_gene_variant,intron_variant,non_coding_transcript_variant,non_coding_transcript_exon_variant
LVEDV	SKI	1	Yes	1:2273351:G:A	1:2224923:A:G	rs2460000	SKI	0.227724	Yes	No	No				1	2224923	1:2156362	1:2224923	0.34311	-0.0332365	0.00611484	5.46774e-08	Multi-trait					6.178	0.571263			No	0	No	upstream_gene_variant,downstream_gene_variant
LVEDV	SKI	1	Yes	1:2273351:G:A	1:2273351:G:A	rs4648819	SKI	1	Yes	Yes	No				1	2273351	1:2204790	1:2273351	0.115323	-0.0580535	0.00956137	1.26587e-09	Multi-trait					0.502	-0.191937			No	0	No	intron_variant,intron_variant,non_coding_transcript_variant					Heart_Left_Ventricle	0	0
LVMVR	SKI	1	Yes	1:2273351:G:A	1:2213543:G:T	rs2480714	C1orf86	0.264034	Yes	Yes	No				1	2213543	1:2144982	1:2213543	0.306715	0.0410127	0.00656097	4.07824e-10	Multi-trait					0.203	-0.422606			No	0	No	upstream_gene_variant,intron_variant,non_coding_transcript_variant
LVMVR	SKI	1	Yes	1:2273351:G:A	1:2215707:T:C	rs2459997	C1orf86	0.228744	Yes	Yes	No				1	2215707	1:2147146	1:2215707	0.341535	0.0390547	0.00636359	8.39847e-10	Multi-trait					3.445	0.315747			No	0	No	upstream_gene_variant,intron_variant,non_coding_transcript_variant
LVMVR	SKI	1	Yes	1:2273351:G:A	1:2224923:A:G	rs2460000	SKI	0.227724	Yes	Yes	No				1	2224923	1:2156362	1:2224923	0.34311	0.0386239	0.00634704	1.16247e-09	Multi-trait					6.178	0.571263			No	0	No	upstream_gene_variant,downstream_gene_variant
LVMVR	SKI	1	Yes	1:2273351:G:A	1:2273351:G:A	rs4648819	SKI	1	Yes	Yes	No				1	2273351	1:2204790	1:2273351	0.115323	0.0716561	0.00992624	5.24264e-13	Multi-trait					0.502	-0.191937			No	0	No	intron_variant,intron_variant,non_coding_transcript_variant
LVM	CASZ1	2	No	1:10730479:A:G	1:10707628:C:T	rs284292	CASZ1	0.382197	Yes	No	No				1	10707628	1:10767685	1:10707628	0.3116	-0.0297504	0.00645485	4.04604e-06	Single-trait	TRUE	FALSE	FALSE	TRUE	0.507	-0.201515	1f	0.22271	Yes	0	No	intron_variant,upstream_gene_variant
LVM	CASZ1	2	No	1:10730479:A:G	1:10707945:T:C	rs616519	CASZ1	0.376556	Yes	No	No				1	10707945	1:10768002	1:10707945	0.308136	-0.0299553	0.0064739	3.70851e-06	Single-trait	TRUE	FALSE	TRUE	FALSE	0.024	-0.809846	4	0.70497	No	0	No	intron_variant,upstream_gene_variant
LVM	CASZ1	2	No	1:10730479:A:G	1:10729577:C:T	rs166913	CASZ1	0.891946	Yes	Yes	No				1	10729577	1:10789634	1:10729577	0.369241	-0.0336898	0.00616121	4.5504e-08	Single-trait	TRUE	FALSE	FALSE	FALSE	1.35	0.002328	4	0.60906	No	0	No	intron_variant
LVM	CASZ1	2	No	1:10730479:A:G	1:10729640:T:C	rs284279	CASZ1	0.901837	Yes	Yes	No				1	10729640	1:10789697	1:10729640	0.361163	-0.033596	0.00611791	3.98722e-08	Single-trait	TRUE	FALSE	FALSE	FALSE	4.164	0.289252	4	0.60906	No	0	No	intron_variant
LVM	CASZ1	2	No	1:10730479:A:G	1:10730479:A:G	rs284278	CASZ1	1	Yes	Yes	No				1	10730479	1:10790536	1:10730479	0.342949	-0.0365925	0.00625433	4.89362e-09	Single-trait	TRUE	FALSE	FALSE	FALSE	3.193	0.206032	4	0.60906	No	0	No	intron_variant
LVM	CASZ1	2	No	1:10730479:A:G	1:10730740:C:A	rs284277	CASZ1	0.9237	Yes	Yes	No				1	10730740	1:10790797	1:10730740	0.361564	-0.0343881	0.00618467	2.69426e-08	Single-trait	FALSE	FALSE	FALSE	FALSE	1.841	0.07059	7	0.18412	No	0	No	intron_variant
LVM	CASZ1	2	No	1:10730479:A:G	1:10736490:G:A	rs17035646	CASZ1	0.846331	Yes	Yes	No				1	10736490	1:10796547	1:10736490	0.331997	0.034986	0.0062842	2.5872e-08	Single-trait	TRUE	FALSE	FALSE	TRUE	4.594	0.326384	1f	0.55436	Yes	0	No	intron_variant								0.543919
LVM	CASZ1	2	No	1:10730479:A:G	1:10736809:T:C	rs880315	CASZ1	0.836448	Yes	Yes	No				1	10736809	1:10796866	1:10736809	0.33568	0.0357458	0.00626458	1.15656e-08	Single-trait	TRUE	FALSE	FALSE	FALSE	6.134	0.464925	4	0.60906	No	0	No	intron_variant
LVM	CASZ1	2	No	1:10730479:A:G	1:10737371:G:GC		CASZ1	0.823524	Yes	Yes	No				1	10737371	1:10797428	1:10737371	0.335538	0.0334146	0.00628262	1.04576e-07	Single-trait					16.18	1.56994			No	0	No	intron_variant
LVM	CASZ1	2	No	1:10730479:A:G	1:10738432:C:G	rs34071855	CASZ1	0.829319	Yes	Yes	No				1	10738432	1:10798489	1:10738432	0.335304	0.0338259	0.00625689	6.43813e-08	Single-trait	TRUE	TRUE	TRUE	TRUE	0.283	-0.320135	1b	0.5985	Yes	0	No	intron_variant
LVM	CASZ1	2	No	1:10730479:A:G	1:10738495:T:C	rs682178	CASZ1	0.75669	Yes	Yes	No				1	10738495	1:10798552	1:10738495	0.36434	0.03074	0.0061521	5.83284e-07	Single-trait	TRUE	TRUE	TRUE	FALSE	6.104	0.462144	2b	0.74417	No	0	No	intron_variant
LVM	CASZ1	2	No	1:10730479:A:G	1:10739520:T:C	rs12046278	CASZ1	0.808622	Yes	Yes	No				1	10739520	1:10799577	1:10739520	0.343646	0.035206	0.00616703	1.13807e-08	Single-trait	TRUE	FALSE	TRUE	TRUE	3.342	0.219008	1f	0.66703	Yes	0	No	intron_variant
LVM	CASZ1	2	No	1:10730479:A:G	1:10742792:C:T	rs12735339	CASZ1	0.446057	Yes	No	No				1	10742792	1:10802849	1:10742792	0.270953	0.0324624	0.00678421	1.70998e-06	Single-trait	TRUE	FALSE	FALSE	TRUE	2.294	0.12189	1f	0.22271	Yes	0	No	intron_variant
LVM_BSA	CASZ1	2	No	1:10730479:A:G	1:10707945:T:C	rs616519	CASZ1	0.376556	Yes	No	No				1	10707945	1:10768002	1:10707945	0.308136	-0.0312558	0.00646777	1.348e-06	Single-trait	TRUE	FALSE	TRUE	FALSE	0.024	-0.809846	4	0.70497	No	0	No	intron_variant,upstream_gene_variant
LVM_BSA	CASZ1	2	No	1:10730479:A:G	1:10729577:C:T	rs166913	CASZ1	0.891946	Yes	Yes	No				1	10729577	1:10789634	1:10729577	0.369241	-0.0348321	0.00615537	1.52423e-08	Single-trait	TRUE	FALSE	FALSE	FALSE	1.35	0.002328	4	0.60906	No	0	No	intron_variant
LVM_BSA	CASZ1	2	No	1:10730479:A:G	1:10729640:T:C	rs284279	CASZ1	0.901837	Yes	Yes	No				1	10729640	1:10789697	1:10729640	0.361163	-0.0348442	0.00611211	1.19209e-08	Single-trait	TRUE	FALSE	FALSE	FALSE	4.164	0.289252	4	0.60906	No	0	No	intron_variant
LVM_BSA	CASZ1	2	No	1:10730479:A:G	1:10730479:A:G	rs284278	CASZ1	1	Yes	No	No				1	10730479	1:10790536	1:10730479	0.342949	-0.0384055	0.0062484	7.92355e-10	Single-trait	TRUE	FALSE	FALSE	FALSE	3.193	0.206032	4	0.60906	No	0	No	intron_variant
LVM_BSA	CASZ1	2	No	1:10730479:A:G	1:10730740:C:A	rs284277	CASZ1	0.9237	No	No	No				1	10730740	1:10790797	1:10730740	0.361564	-0.0358595	0.00617881	6.48933e-09	Single-trait	FALSE	FALSE	FALSE	FALSE	1.841	0.07059	7	0.18412	No	0	No	intron_variant
LVM_BSA	CASZ1	2	No	1:10730479:A:G	1:10736490:G:A	rs17035646	CASZ1	0.846331	No	No	No				1	10736490	1:10796547	1:10736490	0.331997	0.0367105	0.00627825	4.99747e-09	Single-trait	TRUE	FALSE	FALSE	TRUE	4.594	0.326384	1f	0.55436	Yes	0	No	intron_variant								0.563566
LVM_BSA	CASZ1	2	No	1:10730479:A:G	1:10736809:T:C	rs880315	CASZ1	0.836448	No	No	No				1	10736809	1:10796866	1:10736809	0.33568	0.0373413	0.00625865	2.42622e-09	Single-trait	TRUE	FALSE	FALSE	FALSE	6.134	0.464925	4	0.60906	No	0	No	intron_variant
LVM_BSA	CASZ1	2	No	1:10730479:A:G	1:10737371:G:GC		CASZ1	0.823524	No	No	No				1	10737371	1:10797428	1:10737371	0.335538	0.035135	0.00627666	2.17185e-08	Single-trait					16.18	1.56994			No	0	No	intron_variant
LVM_BSA	CASZ1	2	No	1:10730479:A:G	1:10738432:C:G	rs34071855	CASZ1	0.829319	No	No	No				1	10738432	1:10798489	1:10738432	0.335304	0.0354395	0.00625096	1.43252e-08	Single-trait	TRUE	TRUE	TRUE	TRUE	0.283	-0.320135	1b	0.5985	Yes	0	No	intron_variant
LVM_BSA	CASZ1	2	No	1:10730479:A:G	1:10739520:T:C	rs12046278	CASZ1	0.808622	No	No	No				1	10739520	1:10799577	1:10739520	0.343646	0.0364833	0.00616118	3.1908e-09	Single-trait	TRUE	FALSE	TRUE	TRUE	3.342	0.219008	1f	0.66703	Yes	0	No	intron_variant
LVEDV	CASZ1	2	No	1:10739520:T:C	1:10729577:C:T	rs166913	CASZ1	0.748841	Yes	No	No				1	10729577	1:10789634	1:10729577	0.369241	-0.0340185	0.0061599	3.34057e-08	Single-trait	TRUE	FALSE	FALSE	FALSE	1.35	0.002328	4	0.60906	No	0	No	intron_variant
LVEDV	CASZ1	2	No	1:10739520:T:C	1:10729577:C:T	rs166913	CASZ1	0.748841	Yes	No	No				1	10729577	1:10789634	1:10729577	0.369241	-0.0310028	0.00603745	2.82015e-07	Multi-trait					3.354	0.307504			No	0	No	intron_variant
LVEDV	CASZ1	2	No	1:10739520:T:C	1:10729640:T:C	rs284279	CASZ1	0.734521	Yes	Yes	No				1	10729640	1:10789697	1:10729640	0.361163	-0.0347081	0.0061166	1.39171e-08	Single-trait	TRUE	FALSE	FALSE	FALSE	4.164	0.289252	4	0.60906	No	0	No	intron_variant
LVEDV	CASZ1	2	No	1:10739520:T:C	1:10729640:T:C	rs284279	CASZ1	0.734521	Yes	Yes	No				1	10729640	1:10789697	1:10729640	0.361163	-0.031696	0.00599538	1.24518e-07	Multi-trait					2.607	0.23513			No	0	No	intron_variant
LVEDV	CASZ1	2	No	1:10739520:T:C	1:10730479:A:G	rs284278	CASZ1	0.808622	Yes	Yes	No				1	10730479	1:10790536	1:10730479	0.342949	-0.0365022	0.00625299	5.297e-09	Single-trait	TRUE	FALSE	FALSE	FALSE	3.193	0.206032	4	0.60906	No	0	No	intron_variant
LVEDV	CASZ1	2	No	1:10739520:T:C	1:10730479:A:G	rs284278	CASZ1	0.808622	Yes	Yes	No				1	10730479	1:10790536	1:10730479	0.342949	-0.033886	0.00612875	3.22012e-08	Multi-trait					1.954	0.157793			No	0	No	intron_variant
LVEDV	CASZ1	2	No	1:10739520:T:C	1:10730740:C:A	rs284277	CASZ1	0.748061	Yes	Yes	No				1	10730740	1:10790797	1:10730740	0.361564	-0.0352138	0.00618335	1.2341e-08	Single-trait	FALSE	FALSE	FALSE	FALSE	1.841	0.07059	7	0.18412	No	0	No	intron_variant
LVEDV	CASZ1	2	No	1:10739520:T:C	1:10730740:C:A	rs284277	CASZ1	0.748061	Yes	Yes	No				1	10730740	1:10790797	1:10730740	0.361564	-0.0336999	0.00615199	4.30427e-08	Multi-trait					5.785	0.531575			No	0	No	intron_variant
LVEDV	CASZ1	2	No	1:10739520:T:C	1:10736490:G:A	rs17035646	CASZ1	0.939507	Yes	Yes	No				1	10736490	1:10796547	1:10736490	0.331997	0.0374977	0.00628286	2.39817e-09	Single-trait	TRUE	FALSE	FALSE	TRUE	4.594	0.326384	1f	0.55436	Yes	0	No	intron_variant								0.581331
LVEDV	CASZ1	2	No	1:10739520:T:C	1:10736490:G:A	rs17035646	CASZ1	0.939507	Yes	Yes	No				1	10736490	1:10796547	1:10736490	0.331997	0.0349336	0.00615812	1.4051e-08	Multi-trait					8.138	0.784012			No	0	No	intron_variant								0.565441
LVEDV	CASZ1	2	No	1:10739520:T:C	1:10736809:T:C	rs880315	CASZ1	0.958011	Yes	Yes	No				1	10736809	1:10796866	1:10736809	0.33568	0.0380291	0.00626325	1.265e-09	Single-trait	TRUE	FALSE	FALSE	FALSE	6.134	0.464925	4	0.60906	No	0	No	intron_variant
LVEDV	CASZ1	2	No	1:10739520:T:C	1:10736809:T:C	rs880315	CASZ1	0.958011	Yes	Yes	No				1	10736809	1:10796866	1:10736809	0.33568	0.0355367	0.00613891	7.09088e-09	Multi-trait					6.785	0.634969			No	0	No	intron_variant
LVEDV	CASZ1	2	No	1:10739520:T:C	1:10737371:G:GC		CASZ1	0.942964	Yes	Yes	No				1	10737371	1:10797428	1:10737371	0.335538	0.0358767	0.00628128	1.11864e-08	Single-trait					16.18	1.56994			No	0	No	intron_variant
LVEDV	CASZ1	2	No	1:10739520:T:C	1:10738432:C:G	rs34071855	CASZ1	0.956214	Yes	Yes	No				1	10738432	1:10798489	1:10738432	0.335304	0.0354494	0.00625555	1.45422e-08	Single-trait	TRUE	TRUE	TRUE	TRUE	0.283	-0.320135	1b	0.5985	Yes	0	No	intron_variant
LVEDV	CASZ1	2	No	1:10739520:T:C	1:10738495:T:C	rs682178	CASZ1	0.869444	Yes	No	No				1	10738495	1:10798552	1:10738495	0.36434	0.0337184	0.00615079	4.2063e-08	Single-trait	TRUE	TRUE	TRUE	FALSE	6.104	0.462144	2b	0.74417	No	0	No	intron_variant
LVEDV	CASZ1	2	No	1:10739520:T:C	1:10738495:T:C	rs682178	CASZ1	0.869444	Yes	No	No				1	10738495	1:10798552	1:10738495	0.36434	0.0310671	0.00602866	2.56041e-07	Multi-trait					5.19	0.473786			No	0	No	intron_variant
LVEDV	CASZ1	2	No	1:10739520:T:C	1:10739520:T:C	rs12046278	CASZ1	1	No	No	No				1	10739520	1:10799577	1:10739520	0.343646	0.0357501	0.00604363	3.31209e-09	Multi-trait					2.587	0.232978			No	0	No	intron_variant
LVEDV	CASZ1	2	No	1:10739520:T:C	1:10739520:T:C	rs12046278	CASZ1	1	Yes	No	No				1	10739520	1:10799577	1:10739520	0.343646	0.038262	0.00616571	5.44854e-10	Single-trait	TRUE	FALSE	TRUE	TRUE	3.342	0.219008	1f	0.66703	Yes	0	No	intron_variant
LVSV	CASZ1	2	No	1:10739520:T:C	1:10729577:C:T	rs166913	CASZ1	0.748841	Yes	Yes	No				1	10729577	1:10789634	1:10729577	0.369228	-0.030591	0.00583362	1.57208e-07	Multi-trait					3.354	0.307504			No	0	No	intron_variant
LVSV	CASZ1	2	No	1:10739520:T:C	1:10729640:T:C	rs284279	CASZ1	0.734521	Yes	Yes	No				1	10729640	1:10789697	1:10729640	0.361149	-0.0310678	0.00579378	8.21883e-08	Multi-trait					2.607	0.23513			No	0	No	intron_variant
LVSV	CASZ1	2	No	1:10739520:T:C	1:10730479:A:G	rs284278	CASZ1	0.808622	Yes	Yes	No				1	10730479	1:10790536	1:10730479	0.342933	-0.0325744	0.00592196	3.78499e-08	Multi-trait					1.954	0.157793			No	0	No	intron_variant
LVSV	CASZ1	2	No	1:10739520:T:C	1:10730740:C:A	rs284277	CASZ1	0.748061	Yes	Yes	No				1	10730740	1:10790797	1:10730740	0.36155	-0.0315519	0.0058559	7.1228e-08	Multi-trait					5.785	0.531575			No	0	No	intron_variant
LVSV	CASZ1	2	No	1:10739520:T:C	1:10736490:G:A	rs17035646	CASZ1	0.939507	Yes	Yes	No				1	10736490	1:10796547	1:10736490	0.331988	0.0331332	0.00595058	2.57576e-08	Multi-trait					8.138	0.784012			No	0	No	intron_variant								0.64579
LVSV	CASZ1	2	No	1:10739520:T:C	1:10736809:T:C	rs880315	CASZ1	0.958011	Yes	Yes	No				1	10736809	1:10796866	1:10736809	0.335672	0.0334192	0.00593204	1.76403e-08	Multi-trait					6.785	0.634969			No	0	No	intron_variant
LVSV	CASZ1	2	No	1:10739520:T:C	1:10738495:T:C	rs682178	CASZ1	0.869444	Yes	No	No				1	10738495	1:10798552	1:10738495	0.364335	0.029855	0.00582543	2.97624e-07	Multi-trait					5.19	0.473786			No	0	No	intron_variant
LVSV	CASZ1	2	No	1:10739520:T:C	1:10739520:T:C	rs12046278	CASZ1	1	Yes	Yes	No				1	10739520	1:10799577	1:10739520	0.343638	0.0339147	0.00584066	6.37355e-09	Multi-trait					2.587	0.232978			No	0	No	intron_variant
LVSV	CASZ1	2	No	1:10739520:T:C	1:10740541:G:A	rs492945	CASZ1	0.654781	Yes	No	No				1	10740541	1:10800598	1:10740541	0.446942	-0.0278705	0.00567328	8.98792e-07	Multi-trait					4.32	0.393704			No	0	No	intron_variant
LVSV	CASZ1	2	No	1:10739520:T:C	1:10741932:G:A	rs4845953	CASZ1	0.631083	Yes	No	No				1	10741932	1:10801989	1:10741932	0.439909	-0.0279324	0.00560437	6.22687e-07	Multi-trait					3.651	0.334183			No	0	No	intron_variant
LVSV	CASZ1	2	No	1:10739520:T:C	1:10742411:T:C	rs11121609	CASZ1	0.627496	Yes	No	No				1	10742411	1:10802468	1:10742411	0.438256	-0.029089	0.00568502	3.10787e-07	Multi-trait					0.267	-0.351845			No	0	No	intron_variant
LVSV	CASZ1	2	No	1:10739520:T:C	1:10742792:C:T	rs12735339	CASZ1	0.470699	Yes	Yes	No				1	10742792	1:10802849	1:10742792	0.270947	0.0335359	0.00642207	1.77027e-07	Multi-trait					4.474	0.407553			No	0	No	intron_variant
LVEDV_BSA	CASZ1	2	No	1:10739520:T:C	1:10729577:C:T	rs166913	CASZ1	0.748841	Yes	No	No				1	10729577	1:10789634	1:10729577	0.369241	-0.0328388	0.00616341	9.9291e-08	Single-trait	TRUE	FALSE	FALSE	FALSE	1.35	0.002328	4	0.60906	No	0	No	intron_variant
LVEDV_BSA	CASZ1	2	No	1:10739520:T:C	1:10729640:T:C	rs284279	CASZ1	0.734521	Yes	Yes	No				1	10729640	1:10789697	1:10729640	0.361163	-0.0334129	0.00612009	4.77342e-08	Single-trait	TRUE	FALSE	FALSE	FALSE	4.164	0.289252	4	0.60906	No	0	No	intron_variant
LVEDV_BSA	CASZ1	2	No	1:10739520:T:C	1:10730479:A:G	rs284278	CASZ1	0.808622	Yes	Yes	No				1	10730479	1:10790536	1:10730479	0.342949	-0.0357073	0.00625656	1.14868e-08	Single-trait	TRUE	FALSE	FALSE	FALSE	3.193	0.206032	4	0.60906	No	0	No	intron_variant
LVEDV_BSA	CASZ1	2	No	1:10739520:T:C	1:10730740:C:A	rs284277	CASZ1	0.748061	Yes	Yes	No				1	10730740	1:10790797	1:10730740	0.361564	-0.0340066	0.00618687	3.8724e-08	Single-trait	FALSE	FALSE	FALSE	FALSE	1.841	0.07059	7	0.18412	No	0	No	intron_variant
LVEDV_BSA	CASZ1	2	No	1:10739520:T:C	1:10736490:G:A	rs17035646	CASZ1	0.939507	Yes	Yes	No				1	10736490	1:10796547	1:10736490	0.331997	0.036571	0.00628645	5.97585e-09	Single-trait	TRUE	FALSE	FALSE	TRUE	4.594	0.326384	1f	0.55436	Yes	0	No	intron_variant								0.630204
LVEDV_BSA	CASZ1	2	No	1:10739520:T:C	1:10736809:T:C	rs880315	CASZ1	0.958011	Yes	Yes	No				1	10736809	1:10796866	1:10736809	0.33568	0.0368809	0.00626682	3.97786e-09	Single-trait	TRUE	FALSE	FALSE	FALSE	6.134	0.464925	4	0.60906	No	0	No	intron_variant
LVEDV_BSA	CASZ1	2	No	1:10739520:T:C	1:10737371:G:GC		CASZ1	0.942964	Yes	Yes	No				1	10737371	1:10797428	1:10737371	0.335538	0.0350363	0.00628486	2.47931e-08	Single-trait					16.18	1.56994			No	0	No	intron_variant
LVEDV_BSA	CASZ1	2	No	1:10739520:T:C	1:10738432:C:G	rs34071855	CASZ1	0.956214	Yes	Yes	No				1	10738432	1:10798489	1:10738432	0.335304	0.0346444	0.00625912	3.11186e-08	Single-trait	TRUE	TRUE	TRUE	TRUE	0.283	-0.320135	1b	0.5985	Yes	0	No	intron_variant
LVEDV_BSA	CASZ1	2	No	1:10739520:T:C	1:10738495:T:C	rs682178	CASZ1	0.869444	Yes	No	No				1	10738495	1:10798552	1:10738495	0.36434	0.0322243	0.0061543	1.64033e-07	Single-trait	TRUE	TRUE	TRUE	FALSE	6.104	0.462144	2b	0.74417	No	0	No	intron_variant
LVEDV_BSA	CASZ1	2	No	1:10739520:T:C	1:10739520:T:C	rs12046278	CASZ1	1	No	No	No				1	10739520	1:10799577	1:10739520	0.343646	0.0375693	0.00616923	1.13065e-09	Single-trait	TRUE	FALSE	TRUE	TRUE	3.342	0.219008	1f	0.66703	Yes	0	No	intron_variant
LVESV_BSA	CASZ1	2	No	1:10739520:T:C	1:10729577:C:T	rs166913	CASZ1	0.748841	Yes	No	No				1	10729577	1:10789634	1:10729577	0.369241	-0.0293353	0.00602354	1.11532e-06	Multi-trait					3.354	0.307504			No	0	No	intron_variant
LVESV_BSA	CASZ1	2	No	1:10739520:T:C	1:10729640:T:C	rs284279	CASZ1	0.734521	Yes	Yes	No				1	10729640	1:10789697	1:10729640	0.361163	-0.0299637	0.00598166	5.46381e-07	Multi-trait					2.607	0.23513			No	0	No	intron_variant
LVESV_BSA	CASZ1	2	No	1:10739520:T:C	1:10730479:A:G	rs284278	CASZ1	0.808622	Yes	Yes	No				1	10730479	1:10790536	1:10730479	0.342949	-0.0326199	0.00611464	9.56936e-08	Multi-trait					1.954	0.157793			No	0	No	intron_variant
LVESV_BSA	CASZ1	2	No	1:10739520:T:C	1:10730740:C:A	rs284277	CASZ1	0.748061	Yes	Yes	No				1	10730740	1:10790797	1:10730740	0.361564	-0.0305544	0.0060465	4.34387e-07	Multi-trait					5.785	0.531575			No	0	No	intron_variant
LVESV_BSA	CASZ1	2	No	1:10739520:T:C	1:10736490:G:A	rs17035646	CASZ1	0.939507	Yes	Yes	No				1	10736490	1:10796547	1:10736490	0.331997	0.0333925	0.00614398	5.47947e-08	Multi-trait					8.138	0.784012			No	0	No	intron_variant
LVESV_BSA	CASZ1	2	No	1:10739520:T:C	1:10736809:T:C	rs880315	CASZ1	0.958011	Yes	Yes	No				1	10736809	1:10796866	1:10736809	0.33568	0.033805	0.00612481	3.40235e-08	Multi-trait					6.785	0.634969			No	0	No	intron_variant
LVESV_BSA	CASZ1	2	No	1:10739520:T:C	1:10738495:T:C	rs682178	CASZ1	0.869444	Yes	No	No				1	10738495	1:10798552	1:10738495	0.36434	0.0289951	0.00601481	1.43115e-06	Multi-trait					5.19	0.473786			No	0	No	intron_variant
LVESV_BSA	CASZ1	2	No	1:10739520:T:C	1:10739520:T:C	rs12046278	CASZ1	1	No	No	No				1	10739520	1:10799577	1:10739520	0.343646	0.0344008	0.00602983	1.16268e-08	Multi-trait					2.587	0.232978			No	0	No	intron_variant
LVSV_BSA	CASZ1	2	No	1:10739520:T:C	1:10729577:C:T	rs166913	CASZ1	0.748841	Yes	Yes	No				1	10729577	1:10789634	1:10729577	0.369228	-0.0295017	0.00581494	3.90711e-07	Multi-trait					3.354	0.307504			No	0	No	intron_variant
LVSV_BSA	CASZ1	2	No	1:10739520:T:C	1:10729640:T:C	rs284279	CASZ1	0.734521	Yes	Yes	No				1	10729640	1:10789697	1:10729640	0.361149	-0.0299508	0.00577536	2.1491e-07	Multi-trait					2.607	0.23513			No	0	No	intron_variant
LVSV_BSA	CASZ1	2	No	1:10739520:T:C	1:10730479:A:G	rs284278	CASZ1	0.808622	Yes	Yes	No				1	10730479	1:10790536	1:10730479	0.342933	-0.0317233	0.00590302	7.69752e-08	Multi-trait					1.954	0.157793			No	0	No	intron_variant
LVSV_BSA	CASZ1	2	No	1:10739520:T:C	1:10730740:C:A	rs284277	CASZ1	0.748061	Yes	Yes	No				1	10730740	1:10790797	1:10730740	0.36155	-0.0304449	0.00583716	1.83118e-07	Multi-trait					5.785	0.531575			No	0	No	intron_variant
LVSV_BSA	CASZ1	2	No	1:10739520:T:C	1:10736490:G:A	rs17035646	CASZ1	0.939507	Yes	Yes	No				1	10736490	1:10796547	1:10736490	0.331988	0.0323025	0.00593158	5.15569e-08	Multi-trait					8.138	0.784012			No	0	No	intron_variant								0.671773
LVSV_BSA	CASZ1	2	No	1:10739520:T:C	1:10736809:T:C	rs880315	CASZ1	0.958011	Yes	Yes	No				1	10736809	1:10796866	1:10736809	0.335672	0.0324686	0.0059131	3.99768e-08	Multi-trait					6.785	0.634969			No	0	No	intron_variant
LVSV_BSA	CASZ1	2	No	1:10739520:T:C	1:10738495:T:C	rs682178	CASZ1	0.869444	Yes	No	No				1	10738495	1:10798552	1:10738495	0.364335	0.0286424	0.00580682	8.1168e-07	Multi-trait					5.19	0.473786			No	0	No	intron_variant
LVSV_BSA	CASZ1	2	No	1:10739520:T:C	1:10739520:T:C	rs12046278	CASZ1	1	Yes	Yes	No				1	10739520	1:10799577	1:10739520	0.343638	0.033155	0.00582212	1.23624e-08	Multi-trait					2.587	0.232978			No	0	No	intron_variant
LVEDV	FLJ37453	3	Yes	1:15841304:A:G	1:15799712:A:G	rs11589957	UQCRHL	0.878628	No	No	No				1	15799712	1:16126207	1:15799712	0.280359	-0.0419175	0.0064703	9.26721e-11	Multi-trait	TRUE	FALSE	FALSE	TRUE	0.743	-0.093859	1f	0.55436	Yes	0	No	intergenic_variant
LVEDV	FLJ37453	3	Yes	1:15841304:A:G	1:15804617:C:A	rs4661338	UQCRHL	0.959202	No	No	No				1	15804617	1:16131112	1:15804617	0.279391	-0.0446864	0.00655211	9.09457e-12	Multi-trait	TRUE	TRUE	TRUE	TRUE	2.454	0.218615	1b	0.35082	Yes	0	No	downstream_gene_variant
LVEDV	FLJ37453	3	Yes	1:15841304:A:G	1:15817284:G:A	rs1976402	UQCRHL	1	Yes	Yes	No				1	15817284	1:16143779	1:15817284	0.287981	-0.0486577	0.006361	2.01968e-14	Multi-trait	TRUE	FALSE	FALSE	TRUE	1.918	0.152793	1f	0.55436	Yes	0	No	intergenic_variant
LVEDV	FLJ37453	3	Yes	1:15841304:A:G	1:15841304:A:G	rs12135073	FLJ37453	1	Yes	Yes	No				1	15841304	1:16167799	1:15841304	0.288243	-0.0485917	0.0063479	1.93649e-14	Multi-trait	TRUE	FALSE	TRUE	TRUE	13.2	1.3425	1f	0.66703	Yes	0	No	intron_variant,non_coding_transcript_variant,intron_variant
LVEDV	FLJ37453	3	Yes	1:15841304:A:G	1:15852422:T:C	rs35340817	SPEN	0.751529	Yes	Yes	No				1	15852422	1:16178917	1:15852422	0.233923	-0.0490505	0.00680393	5.63071e-13	Multi-trait	FALSE	FALSE	FALSE	TRUE	3.298	0.302379	1f	0.55324	Yes	0	No	upstream_gene_variant,intron_variant,intron_variant,NMD_transcript_variant
LVEDV	FLJ37453	3	Yes	1:15841304:A:G	1:15893623:G:A	rs61782229	MIR5096	0.748301	Yes	Yes	No				1	15893623	1:16220118	1:15893623	0.233702	-0.0486994	0.00680698	8.40854e-13	Multi-trait	TRUE	FALSE	FALSE	TRUE	3.114	0.285274	1f	0.55436	Yes	0	No	intron_variant,intron_variant,NMD_transcript_variant
LVEDV	FLJ37453	3	Yes	1:15841304:A:G	1:15901914:T:C	rs34582955	MIR5096	0.749544	Yes	Yes	No				1	15901914	1:16228409	1:15901914	0.233629	-0.0487614	0.00680854	7.9631e-13	Multi-trait	FALSE	FALSE	FALSE	FALSE	1.676	0.117278	7	0.18412	No	0	No	intron_variant,intron_variant,NMD_transcript_variant
LVEDV	FLJ37453	3	Yes	1:15841304:A:G	1:15926837:C:T	rs12121496	SPEN	0.748272	Yes	Yes	No				1	15926837	1:16253332	1:15926837	0.233451	-0.0491273	0.00680895	5.38958e-13	Multi-trait	TRUE	FALSE	TRUE	TRUE	10.99	1.0599	1f	0.19549	Yes	0	No	intron_variant,intron_variant,NMD_transcript_variant,upstream_gene_variant
LVEDV	FLJ37453	3	Yes	1:15841304:A:G	1:15945755:A:G	rs848217	ZBTB17	0.399157	Yes	Yes	No				1	15945755	1:16272250	1:15945755	0.49778	-0.0417477	0.00578122	5.15068e-13	Multi-trait	TRUE	FALSE	FALSE	TRUE	4.908	0.447312	1f	0.55436	Yes	0	No	synonymous_variant,upstream_gene_variant,non_coding_transcript_exon_variant,downstream_gene_variant
LVEDV	FLJ37453	3	Yes	1:15841304:A:G	1:15952546:C:T	rs9660676	ZBTB17	0.738391	Yes	No	No				1	15952546	1:16279041	1:15952546	0.233665	-0.0484429	0.00680183	1.06342e-12	Multi-trait	TRUE	TRUE	TRUE	TRUE	3.785	0.346142	1b	0.64348	Yes	0	No	intron_variant,intron_variant,non_coding_transcript_variant
LVEDV	FLJ37453	3	Yes	1:15841304:A:G	1:15955931:G:A	rs2179615	ZBTB17	0.7416	Yes	No	No				1	15955931	1:16282426	1:15955931	0.233428	-0.0486096	0.006803	8.97863e-13	Multi-trait	TRUE	FALSE	FALSE	TRUE	3.018	0.276203	1f	0.55436	Yes	0	No	intron_variant,intron_variant,non_coding_transcript_variant,upstream_gene_variant
LVEDV	FLJ37453	3	Yes	1:15841304:A:G	1:15976487:G:A	rs698893	ZBTB17	0.478598	Yes	Yes	No				1	15976487	1:16302982	1:15976487	0.455745	0.0438853	0.00579248	3.55644e-14	Multi-trait	TRUE	FALSE	FALSE	TRUE	8.142	0.784467	1f	0.55436	Yes	0	No	upstream_gene_variant
LVEDV	FLJ37453	3	Yes	1:15841304:A:G	1:15993533:G:A	rs10927879	C1orf64	0.701386	Yes	No	No				1	15993533	1:16320028	1:15993533	0.35476	-0.0421332	0.00601966	2.57313e-12	Multi-trait	TRUE	FALSE	FALSE	TRUE	5.614	0.514697	1f	0.55436	Yes	0	No	intron_variant,non_coding_transcript_variant,upstream_gene_variant
LVEDV	FLJ37453	3	Yes	1:15841304:A:G	1:16018713:G:A	rs945420	HSPB7	0.365465	Yes	Yes	No				1	16018713	1:16345208	1:16018713	0.438832	0.0427381	0.00578155	1.44466e-13	Multi-trait	TRUE	FALSE	TRUE	TRUE	1.387	0.067517	1f	0.66703	Yes	0	No	upstream_gene_variant,intron_variant
LVEDV	FLJ37453	3	Yes	1:15841304:A:G	1:16019124:T:C	rs945422	HSPB7	0.360948	Yes	Yes	No				1	16019124	1:16345619	1:16019124	0.440489	0.0425306	0.00579385	2.12569e-13	Multi-trait	TRUE	FALSE	FALSE	TRUE	2.673	0.242034	1f	0.55436	Yes	0	No	upstream_gene_variant,intron_variant,intron_variant,non_coding_transcript_variant
LVEDV	FLJ37453	3	Yes	1:15841304:A:G	1:16024780:A:G	rs10927887	CLCNKA	0.354694	Yes	No	No				1	16024780	1:16351275	1:16024780	0.444852	0.0414643	0.00579584	8.41925e-13	Multi-trait	TRUE	FALSE	FALSE	TRUE	9.033	0.877149	1f	0.22271	Yes	0	No	missense_variant,intron_variant,intron_variant,non_coding_transcript_variant,downstream_gene_variant,upstream_gene_variant,non_coding_transcript_exon_variant	0.234	tolerated(0.76),tolerated(0.73)	benign(0)
LVEDV	FLJ37453	3	Yes	1:15841304:A:G	1:16031653:T:C	rs2015509	CLCNKA	0.594661	Yes	Yes	No				1	16031653	1:16358148	1:16031653	0.334179	0.0448159	0.0062006	4.91349e-13	Multi-trait	TRUE	FALSE	FALSE	TRUE	0.343	-0.288076	1f	0.55436	Yes	0	No	intron_variant,downstream_gene_variant,intron_variant,non_coding_transcript_variant
LVEDV	FLJ37453	3	Yes	1:15841304:A:G	1:16032437:T:C	rs10803407	CLCNKA	0.595796	Yes	Yes	No				1	16032437	1:16358932	1:16032437	0.334121	0.0448033	0.00620121	5.01362e-13	Multi-trait	TRUE	FALSE	FALSE	TRUE	1.935	0.155187	1f	0.55436	Yes	0	No	splice_region_variant,splice_polypyrimidine_tract_variant,intron_variant,splice_polypyrimidine_tract_variant,intron_variant,downstream_gene_variant,splice_region_variant,splice_polypyrimidine_tract_variant,intron_variant,non_coding_transcript_variant								0.445197
RVEDV_BSA	SPEN	3	Yes	1:15926837:C:T	1:15817284:G:A	rs1976402	UQCRHL	0.74895	Yes	Yes	No				1	15817284	1:16143779	1:15817284	0.287989	-0.0336767	0.00633747	1.07301e-07	Multi-trait	TRUE	FALSE	FALSE	TRUE	1.918	0.152793	1f	0.55436	Yes	0	No	intergenic_variant
RVEDV_BSA	SPEN	3	Yes	1:15926837:C:T	1:15841304:A:G	rs12135073	FLJ37453	0.748272	Yes	No	No				1	15841304	1:16167799	1:15841304	0.288251	-0.0323237	0.00633986	3.42362e-07	Multi-trait	TRUE	FALSE	TRUE	TRUE	13.2	1.3425	1f	0.66703	Yes	0	No	intron_variant,non_coding_transcript_variant,intron_variant
RVEDV_BSA	SPEN	3	Yes	1:15926837:C:T	1:15852422:T:C	rs35340817	SPEN	0.997181	Yes	Yes	No				1	15852422	1:16178917	1:15852422	0.233942	-0.0367302	0.00677886	6.01528e-08	Multi-trait	FALSE	FALSE	FALSE	TRUE	3.298	0.302379	1f	0.55324	Yes	0	No	upstream_gene_variant,intron_variant,intron_variant,NMD_transcript_variant
RVEDV_BSA	SPEN	3	Yes	1:15926837:C:T	1:15857061:C:A	rs12121918	SPEN	0.99831	Yes	Yes	No				1	15857061	1:16183556	1:15857061	0.233866	-0.0368534	0.00677945	5.44743e-08	Multi-trait	TRUE	TRUE	TRUE	TRUE	2.584	0.232748	1b	0.75934	Yes	0	No	intron_variant,intron_variant,NMD_transcript_variant
RVEDV_BSA	SPEN	3	Yes	1:15926837:C:T	1:15857317:G:A	rs61782193	SPEN	0.99831	Yes	Yes	No				1	15857317	1:16183812	1:15857317	0.233655	-0.0367834	0.00678195	5.83732e-08	Multi-trait	TRUE	TRUE	TRUE	TRUE	6.542	0.609144	1b	0.434	Yes	0	No	intron_variant,intron_variant,NMD_transcript_variant
RVEDV_BSA	SPEN	3	Yes	1:15926837:C:T	1:15890558:G:A	rs4661671	MIR5096	0.997173	Yes	Yes	No				1	15890558	1:16217053	1:15890558	0.232957	-0.0357067	0.00681417	1.60522e-07	Multi-trait	TRUE	TRUE	TRUE	FALSE	1.112	0.009686	2b	0.7	No	0	No	intron_variant,intron_variant,NMD_transcript_variant
RVEDV_BSA	SPEN	3	Yes	1:15926837:C:T	1:15893623:G:A	rs61782229	MIR5096	0.997748	Yes	Yes	No				1	15893623	1:16220118	1:15893623	0.233721	-0.0370833	0.0067819	4.552e-08	Multi-trait	TRUE	FALSE	FALSE	TRUE	3.114	0.285274	1f	0.55436	Yes	0	No	intron_variant,intron_variant,NMD_transcript_variant
RVEDV_BSA	SPEN	3	Yes	1:15926837:C:T	1:15901914:T:C	rs34582955	MIR5096	0.998312	Yes	Yes	No				1	15901914	1:16228409	1:15901914	0.233648	-0.0362352	0.00679987	9.8861e-08	Multi-trait	FALSE	FALSE	FALSE	FALSE	1.676	0.117278	7	0.18412	No	0	No	intron_variant,intron_variant,NMD_transcript_variant
RVEDV_BSA	SPEN	3	Yes	1:15926837:C:T	1:15926837:C:T	rs12121496	SPEN	1	No	No	No				1	15926837	1:16253332	1:15926837	0.233471	-0.0364824	0.00680028	8.10231e-08	Multi-trait	TRUE	FALSE	TRUE	TRUE	10.99	1.0599	1f	0.19549	Yes	0	No	intron_variant,intron_variant,NMD_transcript_variant,upstream_gene_variant
RVEDV_BSA	SPEN	3	Yes	1:15926837:C:T	1:15952546:C:T	rs9660676	ZBTB17	0.988735	Yes	No	No				1	15952546	1:16279041	1:15952546	0.233684	-0.0369867	0.00677679	4.81917e-08	Multi-trait	TRUE	TRUE	TRUE	TRUE	3.785	0.346142	1b	0.64348	Yes	0	No	intron_variant,intron_variant,non_coding_transcript_variant
RVEDV_BSA	SPEN	3	Yes	1:15926837:C:T	1:15955931:G:A	rs2179615	ZBTB17	0.991551	Yes	No	No				1	15955931	1:16282426	1:15955931	0.233448	-0.0366449	0.00677796	6.42781e-08	Multi-trait	TRUE	FALSE	FALSE	TRUE	3.018	0.276203	1f	0.55436	Yes	0	No	intron_variant,intron_variant,non_coding_transcript_variant,upstream_gene_variant
LVEDV	ZBTB17	3	Yes	1:15980927:A:G	1:15817284:G:A	rs1976402	UQCRHL	0.82617	Yes	Yes	No				1	15817284	1:16143779	1:15817284	0.287981	-0.0419998	0.00648956	9.67832e-11	Single-trait	TRUE	FALSE	FALSE	TRUE	1.834	0.0698	1f	0.55436	Yes	0	No	intergenic_variant
LVEDV	ZBTB17	3	Yes	1:15980927:A:G	1:15818360:G:C	rs6674071		0.826161	Yes	Yes	No				1	15818360	1:16144855	1:15818360	0.288191	-0.042059	0.00648796	9.01364e-11	Single-trait	TRUE	FALSE	FALSE	TRUE	0.518	-0.197286	1f	0.55436	Yes	0	No	intergenic_variant
LVEDV	ZBTB17	3	Yes	1:15980927:A:G	1:15834278:C:G	rs4661342	FLJ37453	0.825904	Yes	Yes	No				1	15834278	1:16160773	1:15834278	0.287691	-0.0420574	0.00648045	8.59014e-11	Single-trait	TRUE	FALSE	FALSE	TRUE	8.395	0.693445	1f	0.55436	Yes	0	No	downstream_gene_variant,upstream_gene_variant
LVEDV	ZBTB17	3	Yes	1:15980927:A:G	1:15841304:A:G	rs12135073	FLJ37453	0.82701	Yes	Yes	No				1	15841304	1:16167799	1:15841304	0.288243	-0.0418992	0.00647613	9.81296e-11	Single-trait	TRUE	FALSE	TRUE	TRUE	12.39	1.06309	1f	0.66703	Yes	0	No	intron_variant,non_coding_transcript_variant,intron_variant
LVEDV	ZBTB17	3	Yes	1:15980927:A:G	1:15846615:A:T	rs12744578	FLJ37453	0.827338	Yes	Yes	No				1	15846615	1:16173110	1:15846615	0.287819	-0.0420947	0.00648164	8.33297e-11	Single-trait	TRUE	TRUE	TRUE	FALSE	5.117	0.37226	2b	0.84573	No	0	No	intron_variant,non_coding_transcript_variant,upstream_gene_variant,intron_variant
LVEDV	ZBTB17	3	Yes	1:15980927:A:G	1:15852422:T:C	rs35340817	SPEN	0.625506	Yes	No	No				1	15852422	1:16178917	1:15852422	0.233923	-0.0431388	0.00694145	5.14363e-10	Single-trait	FALSE	FALSE	FALSE	TRUE	2.113	0.102414	1f	0.55324	Yes	0	No	upstream_gene_variant,intron_variant,intron_variant,NMD_transcript_variant
LVEDV	ZBTB17	3	Yes	1:15980927:A:G	1:15857061:C:A	rs12121918	SPEN	0.62612	Yes	No	No				1	15857061	1:16183556	1:15857061	0.233846	-0.0428704	0.00694205	6.59721e-10	Single-trait	TRUE	TRUE	TRUE	TRUE	2.752	0.166658	1b	0.75934	Yes	0	No	intron_variant,intron_variant,NMD_transcript_variant
LVEDV	ZBTB17	3	Yes	1:15980927:A:G	1:15857317:G:A	rs61782193	SPEN	0.62612	Yes	No	No				1	15857317	1:16183812	1:15857317	0.233636	-0.0428211	0.00694462	7.00003e-10	Single-trait	TRUE	TRUE	TRUE	TRUE	8.243	0.677088	1b	0.434	Yes	0	No	intron_variant,intron_variant,NMD_transcript_variant
LVEDV	ZBTB17	3	Yes	1:15980927:A:G	1:15893623:G:A	rs61782229	MIR5096	0.623934	Yes	No	No				1	15893623	1:16220118	1:15893623	0.233702	-0.0428091	0.00694456	7.07457e-10	Single-trait	TRUE	FALSE	FALSE	TRUE	4.53	0.320786	1f	0.55436	Yes	0	No	intron_variant,intron_variant,NMD_transcript_variant
LVEDV	ZBTB17	3	Yes	1:15980927:A:G	1:15901914:T:C	rs34582955	MIR5096	0.6254	Yes	No	No				1	15901914	1:16228409	1:15901914	0.233629	-0.0429229	0.00694616	6.43561e-10	Single-trait	FALSE	FALSE	FALSE	FALSE	3.425	0.226124	7	0.18412	No	0	No	intron_variant,intron_variant,NMD_transcript_variant
LVEDV	ZBTB17	3	Yes	1:15980927:A:G	1:15926837:C:T	rs12121496	SPEN	0.625381	Yes	No	No				1	15926837	1:16253332	1:15926837	0.233451	-0.0433986	0.00694657	4.17119e-10	Single-trait	TRUE	FALSE	TRUE	TRUE	4.065	0.280804	1f	0.19549	Yes	0	No	intron_variant,intron_variant,NMD_transcript_variant,upstream_gene_variant
LVEDV	ZBTB17	3	Yes	1:15980927:A:G	1:15952546:C:T	rs9660676	ZBTB17	0.63382	Yes	No	No				1	15952546	1:16279041	1:15952546	0.233665	-0.0426863	0.00693928	7.68033e-10	Single-trait	TRUE	TRUE	TRUE	TRUE	5.416	0.399035	1b	0.64348	Yes	0	No	intron_variant,intron_variant,non_coding_transcript_variant
LVEDV	ZBTB17	3	Yes	1:15980927:A:G	1:15955931:G:A	rs2179615	ZBTB17	0.632846	Yes	No	No				1	15955931	1:16282426	1:15955931	0.233428	-0.0426652	0.00694046	7.88061e-10	Single-trait	TRUE	FALSE	FALSE	TRUE	3.638	0.244325	1f	0.55436	Yes	0	No	intron_variant,intron_variant,non_coding_transcript_variant,upstream_gene_variant
LVEDV	ZBTB17	3	Yes	1:15980927:A:G	1:15969544:A:G	rs4661674	ZBTB17	0.988882	Yes	Yes	No				1	15969544	1:16296039	1:15969544	0.325279	-0.0413136	0.00624666	3.748e-11	Single-trait	TRUE	TRUE	TRUE	TRUE	1.059	-0.048832	1b	0.98786	Yes	0	No	intron_variant,upstream_gene_variant,intron_variant,non_coding_transcript_variant
LVEDV	ZBTB17	3	Yes	1:15980927:A:G	1:15970694:G:A	rs6684328	ZBTB17	0.964449	Yes	Yes	No				1	15970694	1:16297189	1:15970694	0.319065	-0.0424172	0.00628173	1.45345e-11	Single-trait	TRUE	FALSE	FALSE	TRUE	0.668	-0.145246	1f	0.55436	Yes	0	No	intron_variant,downstream_gene_variant,intron_variant,non_coding_transcript_variant
LVEDV	ZBTB17	3	Yes	1:15980927:A:G	1:15971243:GA:G		ZBTB17	0.991175	Yes	Yes	No				1	15971243	1:16297738	1:15971243	0.323439	-0.0426048	0.00626717	1.06023e-11	Single-trait					2.968	0.186261			No	0	No	3_prime_UTR_variant
LVEDV	ZBTB17	3	Yes	1:15980927:A:G	1:15972817:C:T	rs10927875	ZBTB17	0.993051	Yes	Yes	No				1	15972817	1:16299312	1:15972817	0.324292	-0.0420082	0.00625207	1.82852e-11	Single-trait	TRUE	FALSE	FALSE	TRUE	6.033	0.455488	1f	0.55436	Yes	0	No	intron_variant,downstream_gene_variant,intron_variant,non_coding_transcript_variant
LVEDV	ZBTB17	3	Yes	1:15980927:A:G	1:15977903:G:A	rs34178196	ZBTB17	0.993515	Yes	Yes	No				1	15977903	1:16304398	1:15977903	0.323671	-0.0418987	0.00626462	2.25996e-11	Single-trait	TRUE	FALSE	FALSE	TRUE	2.017	0.091657	1f	0.55436	Yes	0	No	upstream_gene_variant
LVEDV	ZBTB17	3	Yes	1:15980927:A:G	1:15978784:T:C	rs12138117	ZBTB17	0.99351	Yes	Yes	No				1	15978784	1:16305279	1:15978784	0.323723	-0.0419216	0.00626469	2.20546e-11	Single-trait	FALSE	TRUE	FALSE	TRUE	2.3	0.122547	1f	0.42912	Yes	0	No	upstream_gene_variant
LVEDV	ZBTB17	3	Yes	1:15980927:A:G	1:15980351:G:A	rs3979179	ZBTB17	0.965377	Yes	Yes	No				1	15980351	1:16306846	1:15980351	0.31882	-0.0421425	0.00628776	2.05163e-11	Single-trait	TRUE	FALSE	FALSE	TRUE	2.365	0.129223	1f	0.22271	Yes	0	No	upstream_gene_variant
LVEDV	ZBTB17	3	Yes	1:15980927:A:G	1:15980876:T:C	rs6656953	ZBTB17	0.993976	Yes	Yes	No				1	15980876	1:16307371	1:15980876	0.323755	-0.0417826	0.0062648	2.56803e-11	Single-trait	TRUE	FALSE	FALSE	TRUE	2.314	0.123919	1f	0.22271	Yes	0	No	upstream_gene_variant
LVEDV	ZBTB17	3	Yes	1:15980927:A:G	1:15980923:A:G	rs36006064	ZBTB17	0.944713	Yes	Yes	No				1	15980923	1:16307418	1:15980923	0.310325	-0.041783	0.00638261	5.89522e-11	Single-trait	TRUE	TRUE	TRUE	FALSE	2.161	0.10769	5	0.00143	No	0	No	upstream_gene_variant
LVEDV	ZBTB17	3	Yes	1:15980927:A:G	1:15980927:A:G	rs6659958	ZBTB17	1	Yes	Yes	No				1	15980927	1:16307422	1:15980927	0.325163	-0.0427398	0.00626732	9.13692e-12	Single-trait	TRUE	TRUE	TRUE	FALSE	2.06	0.096505	5	0.33982	No	0	No	upstream_gene_variant
LVEDV	ZBTB17	3	Yes	1:15980927:A:G	1:15981913:C:CT		ZBTB17	0.64865	Yes	Yes	No				1	15981913	1:16308408	1:15981913	0.427639	0.0384149	0.0059459	1.04191e-10	Single-trait					1.224	-0.018427			No	0	No	3_prime_UTR_variant
LVEDV	ZBTB17	3	Yes	1:15980927:A:G	1:15981917:A:G	rs2024758	ZBTB17	0.649423	Yes	Yes	No				1	15981917	1:16308412	1:15981917	0.426662	0.0389216	0.00594117	5.70821e-11	Single-trait	FALSE	FALSE	FALSE	TRUE	1.275	-0.009802	1f	0.55324	Yes	0	No	intergenic_variant
LVEDV	ZBTB17	3	Yes	1:15980927:A:G	1:15981952:T:C	rs848309	ZBTB17	0.649095	Yes	Yes	No				1	15981952	1:16308447	1:15981952	0.426668	0.0388777	0.00594125	6.00206e-11	Single-trait	FALSE	FALSE	FALSE	TRUE	3.685	0.248331	1f	0.55324	Yes	0	No	intergenic_variant
LVEDV	ZBTB17	3	Yes	1:15980927:A:G	1:15982314:A:T	rs6702253	ZBTB17	0.639364	Yes	No	No				1	15982314	1:16308809	1:15982314	0.23403	-0.0421614	0.00693572	1.21024e-09	Single-trait	TRUE	TRUE	FALSE	TRUE	2.469	0.139601	1d	0.09	Yes	0	No	intergenic_variant
LVEDV	ZBTB17	3	Yes	1:15980927:A:G	1:15985068:G:A	rs1739813	ZBTB17	0.644528	Yes	Yes	No				1	15985068	1:16311563	1:15985068	0.428003	0.0391232	0.00593839	4.45246e-11	Single-trait	TRUE	FALSE	TRUE	TRUE	1.693	0.051769	1f	0.66703	Yes	0	No	upstream_gene_variant,downstream_gene_variant
LVEDV	ZBTB17	3	Yes	1:15980927:A:G	1:15986677:C:T	rs3961710	ZBTB17	0.957451	Yes	Yes	No				1	15986677	1:16313172	1:15986677	0.319796	-0.0420337	0.00628439	2.2532e-11	Single-trait	TRUE	TRUE	TRUE	TRUE	8.787	0.736376	1f	0.06	Yes	0	No	upstream_gene_variant,downstream_gene_variant
LVEDV	ZBTB17	3	Yes	1:15980927:A:G	1:15987293:C:T	rs4307563	ZBTB17	0.955228	Yes	Yes	No				1	15987293	1:16313788	1:15987293	0.319248	-0.0420988	0.00628807	2.15625e-11	Single-trait	FALSE	FALSE	FALSE	TRUE	10.63	0.918611	7	0.51392	No	0	No	upstream_gene_variant,downstream_gene_variant
LVEDV	ZBTB17	3	Yes	1:15980927:A:G	1:15993462:C:T	rs10927878	C1orf64	0.87291	Yes	Yes	No				1	15993462	1:16319957	1:15993462	0.3291	-0.039658	0.00623516	2.01266e-10	Single-trait	TRUE	FALSE	FALSE	TRUE	2.508	0.143418	1f	0.55436	Yes	0	No	non_coding_transcript_exon_variant,upstream_gene_variant
LVEDV	ZBTB17	3	Yes	1:15980927:A:G	1:15994004:G:C	rs34957618		0.87291	Yes	Yes	No				1	15994004	1:16320499	1:15994004	0.329087	-0.0394914	0.00623547	2.399e-10	Single-trait	TRUE	TRUE	TRUE	TRUE	2.844	0.175058	1f	0.08895	Yes	0	No	intron_variant,non_coding_transcript_variant,upstream_gene_variant
LVEDV	ZBTB17	3	Yes	1:15980927:A:G	1:16000440:A:G	rs1763619	C1orf64	0.815199	Yes	Yes	No				1	16000440	1:16326935	1:16000440	0.345999	0.0408497	0.00616948	3.56205e-11	Single-trait	TRUE	FALSE	FALSE	TRUE	1.842	0.070792	1f	0.55436	Yes	0	No	upstream_gene_variant
LVEDV	ZBTB17	3	Yes	1:15980927:A:G	1:16001621:C:T	rs1627145	C1orf64	0.816083	Yes	Yes	No				1	16001621	1:16328116	1:16001621	0.345941	0.0406648	0.00616944	4.35913e-11	Single-trait	TRUE	FALSE	FALSE	TRUE	1.516	0.027298	1f	0.55436	Yes	0	No	upstream_gene_variant,downstream_gene_variant
LVEDV	ZBTB17	3	Yes	1:15980927:A:G	1:16004613:T:C	rs1739833	C1orf64	0.815607	Yes	Yes	No				1	16004613	1:16331108	1:16004613	0.345873	0.0404556	0.00616985	5.49161e-11	Single-trait	TRUE	TRUE	FALSE	TRUE	3.596	0.240802	1d	0.02	Yes	0	No	intron_variant,downstream_gene_variant
LVEDV	ZBTB17	3	Yes	1:15980927:A:G	1:16008649:T:C	rs1739835	C1orf64	0.813629	Yes	Yes	No				1	16008649	1:16335144	1:16008649	0.345822	0.0399016	0.00616686	9.77913e-11	Single-trait	TRUE	TRUE	TRUE	TRUE	1.342	0.001114	1b	0.43617	Yes	0	No	3_prime_UTR_variant,upstream_gene_variant
LVEDV	ZBTB17	3	Yes	1:15980927:A:G	1:16008807:CA:C		C1orf64	0.808029	Yes	Yes	No				1	16008807	1:16335302	1:16008807	0.348172	0.0398765	0.00616417	9.86052e-11	Single-trait					0.753	-0.120304			No	0	No	3_prime_UTR_variant
LVEDV	ZBTB17	3	Yes	1:15980927:A:G	1:16009032:G:C	rs1763610	C1orf64	0.813267	Yes	Yes	No				1	16009032	1:16335527	1:16009032	0.345831	0.0399481	0.00616684	9.30037e-11	Single-trait	TRUE	FALSE	TRUE	TRUE	3.826	0.260391	1f	0.66703	Yes	0	No	downstream_gene_variant,upstream_gene_variant
LVEDV	ZBTB17	3	Yes	1:15980927:A:G	1:16011438:C:T	rs1739837	HSPB7	0.495371	Yes	No	No				1	16011438	1:16337933	1:16011438	0.411549	0.0355504	0.00596559	2.53396e-09	Single-trait	TRUE	FALSE	FALSE	TRUE	1.782	0.063242	1f	0.55436	Yes	0	No	downstream_gene_variant,upstream_gene_variant
LVEDV	ZBTB17	3	Yes	1:15980927:A:G	1:16011787:A:G	rs1763606	HSPB7	0.725894	Yes	Yes	No				1	16011787	1:16338282	1:16011787	0.327727	0.0393832	0.00624588	2.87343e-10	Single-trait	TRUE	FALSE	FALSE	TRUE	2.416	0.134378	1f	0.55436	Yes	0	No	downstream_gene_variant
LVEDV	ZBTB17	3	Yes	1:15980927:A:G	1:16011979:T:C	rs6696912	HSPB7	0.723752	Yes	Yes	No				1	16011979	1:16338474	1:16011979	0.327712	0.0396971	0.00624689	2.08843e-10	Single-trait	FALSE	FALSE	FALSE	TRUE	0.55	-0.184886	1f	0.55324	Yes	0	No	downstream_gene_variant
LVEDV	ZBTB17	3	Yes	1:15980927:A:G	1:16012430:T:G	rs1763605	HSPB7	0.724041	Yes	Yes	No				1	16012430	1:16338925	1:16012430	0.326474	0.0395094	0.00623974	2.4217e-10	Single-trait	TRUE	FALSE	FALSE	TRUE	4.511	0.319178	1f	0.55436	Yes	0	No	downstream_gene_variant
LVEDV	ZBTB17	3	Yes	1:15980927:A:G	1:16013277:C:G	rs1763604	HSPB7	0.473562	Yes	No	No				1	16013277	1:16339772	1:16013277	0.412065	0.0357883	0.0059764	2.1208e-09	Single-trait	TRUE	FALSE	FALSE	TRUE	0.097	-0.542574	1f	0.55436	Yes	0	No	downstream_gene_variant
LVEDV	ZBTB17	3	Yes	1:15980927:A:G	1:16013314:T:C	rs1763603	HSPB7	0.709168	Yes	Yes	No				1	16013314	1:16339809	1:16013314	0.324153	0.0394432	0.00627283	3.21692e-10	Single-trait	TRUE	TRUE	TRUE	TRUE	5.587	0.414467	1a	0.95	Yes	0	No	downstream_gene_variant
LVEDV	ZBTB17	3	Yes	1:15980927:A:G	1:16013965:G:T	rs1763601	HSPB7	0.493056	Yes	No	No				1	16013965	1:16340460	1:16013965	0.41142	0.035529	0.00596759	2.62223e-09	Single-trait	TRUE	TRUE	TRUE	TRUE	5.381	0.395916	1b	0.98667	Yes	0	No	downstream_gene_variant,upstream_gene_variant
LVEDV	ZBTB17	3	Yes	1:15980927:A:G	1:16014348:TC:T		HSPB7	0.718755	Yes	Yes	No				1	16014348	1:16340843	1:16014348	0.330483	0.0392857	0.00625956	3.47144e-10	Single-trait					0.005	-1.07142			No	0	No	3_prime_UTR_variant
LVEDV	ZBTB17	3	Yes	1:15980927:A:G	1:16014384:T:G	rs1048302	HSPB7	0.723136	Yes	Yes	No				1	16014384	1:16340879	1:16014384	0.327677	0.0394051	0.00624742	2.83733e-10	Single-trait	TRUE	FALSE	TRUE	TRUE	2.059	0.096456	1f	0.66703	Yes	0	No	3_prime_UTR_variant,downstream_gene_variant,non_coding_transcript_exon_variant,upstream_gene_variant
LVEDV	ZBTB17	3	Yes	1:15980927:A:G	1:16014456:A:T	rs1048261	HSPB7	0.722905	Yes	Yes	No				1	16014456	1:16340951	1:16014456	0.327572	0.039354	0.00624817	3.00573e-10	Single-trait	TRUE	FALSE	FALSE	TRUE	5.556	0.411736	1f	0.55436	Yes	0	No	3_prime_UTR_variant,downstream_gene_variant,non_coding_transcript_exon_variant,upstream_gene_variant
LVEDV	ZBTB17	3	Yes	1:15980927:A:G	1:16015238:T:C	rs1048237	HSPB7	0.493514	Yes	No	No				1	16015238	1:16341733	1:16015238	0.411334	0.0355846	0.00596744	2.4744e-09	Single-trait	TRUE	FALSE	FALSE	TRUE	14.86	1.3679	1f	0.55436	Yes	0	No	3_prime_UTR_variant,downstream_gene_variant,non_coding_transcript_exon_variant,upstream_gene_variant
LVEDV	ZBTB17	3	Yes	1:15980927:A:G	1:16017865:A:G	rs732286	HSPB7	0.493877	Yes	No	No				1	16017865	1:16344360	1:16017865	0.41106	0.0356175	0.0059669	2.38446e-09	Single-trait	TRUE	FALSE	FALSE	TRUE	15.55	1.47086	1f	0.55436	Yes	0	No	synonymous_variant,upstream_gene_variant,splice_polypyrimidine_tract_variant,intron_variant,non_coding_transcript_exon_variant
LVEDV	ZBTB17	3	Yes	1:15980927:A:G	1:16017907:G:A	rs945416	HSPB7	0.493533	Yes	No	No				1	16017907	1:16344402	1:16017907	0.411236	0.0357327	0.00596737	2.12412e-09	Single-trait	TRUE	TRUE	TRUE	TRUE	4.688	0.334555	1b	0.96	Yes	0	No	synonymous_variant,upstream_gene_variant,intron_variant,non_coding_transcript_exon_variant
LVEDV	ZBTB17	3	Yes	1:15980927:A:G	1:16017999:G:A	rs1572381	HSPB7	0.493881	Yes	No	No				1	16017999	1:16344494	1:16017999	0.411144	0.0356632	0.00596715	2.27866e-09	Single-trait	TRUE	FALSE	FALSE	TRUE	17.28	1.7365	1f	0.55436	Yes	0	No	5_prime_UTR_variant,upstream_gene_variant,intron_variant,non_coding_transcript_exon_variant
LVEDV	ZBTB17	3	Yes	1:15980927:A:G	1:16018235:T:C	rs945418	HSPB7	0.722333	Yes	Yes	No				1	16018235	1:16344730	1:16018235	0.327534	0.0395665	0.00624876	2.4217e-10	Single-trait	TRUE	FALSE	FALSE	TRUE	2.942	0.183888	1f	0.55436	Yes	0	No	upstream_gene_variant,intron_variant
LVEDV	ZBTB17	3	Yes	1:15980927:A:G	1:16020493:A:G	rs6660685	CLCNKA	0.720863	Yes	Yes	No				1	16020493	1:16346988	1:16020493	0.327436	0.0395152	0.00624858	2.55082e-10	Single-trait	TRUE	FALSE	FALSE	TRUE	4.615	0.328157	1f	0.55436	Yes	0	No	upstream_gene_variant,intron_variant,non_coding_transcript_variant
LVEDV	ZBTB17	3	Yes	1:15980927:A:G	1:16021039:A:G	rs28579893	CLCNKA	0.720369	Yes	Yes	No				1	16021039	1:16347534	1:16021039	0.327416	0.0395334	0.00624902	2.51044e-10	Single-trait	TRUE	FALSE	TRUE	TRUE	7.841	0.63418	1f	0.66703	Yes	0	No	upstream_gene_variant,non_coding_transcript_exon_variant
LVEDV	ZBTB17	3	Yes	1:15980927:A:G	1:16021588:A:T	rs2009371	CLCNKA	0.710352	Yes	No	No				1	16021588	1:16348083	1:16021588	0.330083	0.0382939	0.00624171	8.50727e-10	Single-trait	TRUE	TRUE	TRUE	TRUE	1.825	0.068632	1b	0.11763	Yes	0	No	upstream_gene_variant,intron_variant,non_coding_transcript_variant
LVEDV	ZBTB17	3	Yes	1:15980927:A:G	1:16021917:T:C	rs945425	CLCNKA	0.689542	Yes	No	No				1	16021917	1:16348412	1:16021917	0.324317	0.0376782	0.00627282	1.89479e-09	Single-trait	TRUE	FALSE	FALSE	TRUE	0.879	-0.087723	1f	0.55436	Yes	0	No	upstream_gene_variant,splice_region_variant,5_prime_UTR_variant,intron_variant,non_coding_transcript_variant,downstream_gene_variant,non_coding_transcript_exon_variant
LVEDV	ZBTB17	3	Yes	1:15980927:A:G	1:16022965:T:C	rs9442214	CLCNKA	0.71025	Yes	No	No				1	16022965	1:16349460	1:16022965	0.330209	0.0381242	0.00624174	1.00918e-09	Single-trait	TRUE	FALSE	FALSE	FALSE	2.95	0.184619	4	0.60906	No	0	No	upstream_gene_variant,intron_variant,intron_variant,non_coding_transcript_variant,downstream_gene_variant
LVEDV	ZBTB17	3	Yes	1:15980927:A:G	1:16023533:A:G	rs2017583	CLCNKA	0.709641	Yes	No	No				1	16023533	1:16350028	1:16023533	0.330257	0.0382347	0.00624435	9.17825e-10	Single-trait	TRUE	TRUE	TRUE	TRUE	7.459	0.594472	1b	0.92429	Yes	0	No	intron_variant,upstream_gene_variant,intron_variant,non_coding_transcript_variant,downstream_gene_variant
LVEDV	ZBTB17	3	Yes	1:15980927:A:G	1:16026905:T:C	rs9442216	CLCNKA	0.706756	Yes	No	No				1	16026905	1:16353400	1:16026905	0.330597	0.0378978	0.00624452	1.28733e-09	Single-trait	TRUE	FALSE	FALSE	TRUE	0.914	-0.079543	1f	0.55436	Yes	0	No	intron_variant,intron_variant,non_coding_transcript_variant,non_coding_transcript_exon_variant,downstream_gene_variant
LVEDV	ZBTB17	3	Yes	1:15980927:A:G	1:16031653:T:C	rs2015509	CLCNKA	0.696125	Yes	No	No				1	16031653	1:16358148	1:16031653	0.334179	0.0370897	0.00623201	2.6573e-09	Single-trait	TRUE	FALSE	FALSE	TRUE	0.302	-0.306204	1f	0.55436	Yes	0	No	intron_variant,downstream_gene_variant,intron_variant,non_coding_transcript_variant
LVEDV	ZBTB17	3	Yes	1:15980927:A:G	1:16032437:T:C	rs10803407	CLCNKA	0.697393	Yes	No	No				1	16032437	1:16358932	1:16032437	0.334121	0.0370609	0.00623262	2.74303e-09	Single-trait	TRUE	FALSE	FALSE	TRUE	3.008	0.189786	1f	0.55436	Yes	0	No	splice_region_variant,splice_polypyrimidine_tract_variant,intron_variant,splice_polypyrimidine_tract_variant,intron_variant,downstream_gene_variant,splice_region_variant,splice_polypyrimidine_tract_variant,intron_variant,non_coding_transcript_variant
LVEDV	ZBTB17	3	Yes	1:15980927:A:G	1:16032628:A:G	rs9442217	CLCNKA	0.695981	Yes	No	No				1	16032628	1:16359123	1:16032628	0.33418	0.0372441	0.00623221	2.28591e-09	Single-trait	TRUE	TRUE	TRUE	TRUE	1.993	0.088843	1b	0.05596	Yes	0	No	intron_variant,downstream_gene_variant,intron_variant,non_coding_transcript_variant
LVEDV_BSA	ZBTB17	3	Yes	1:15980927:A:G	1:15817284:G:A	rs1976402	UQCRHL	0.82617	Yes	Yes	No				1	15817284	1:16143779	1:15817284	0.287981	-0.0438503	0.00649327	1.44611e-11	Single-trait	TRUE	FALSE	FALSE	TRUE	1.834	0.0698	1f	0.55436	Yes	0	No	intergenic_variant
LVEDV_BSA	ZBTB17	3	Yes	1:15980927:A:G	1:15818360:G:C	rs6674071		0.826161	Yes	Yes	No				1	15818360	1:16144855	1:15818360	0.288191	-0.0438585	0.00649166	1.41742e-11	Single-trait	TRUE	FALSE	FALSE	TRUE	0.518	-0.197286	1f	0.55436	Yes	0	No	intergenic_variant
LVEDV_BSA	ZBTB17	3	Yes	1:15980927:A:G	1:15834278:C:G	rs4661342	FLJ37453	0.825904	Yes	Yes	No				1	15834278	1:16160773	1:15834278	0.287691	-0.0438351	0.00648415	1.37658e-11	Single-trait	TRUE	FALSE	FALSE	TRUE	8.395	0.693445	1f	0.55436	Yes	0	No	downstream_gene_variant,upstream_gene_variant
LVEDV_BSA	ZBTB17	3	Yes	1:15980927:A:G	1:15841304:A:G	rs12135073	FLJ37453	0.82701	Yes	Yes	No				1	15841304	1:16167799	1:15841304	0.288243	-0.0436229	0.00647983	1.67225e-11	Single-trait	TRUE	FALSE	TRUE	TRUE	12.39	1.06309	1f	0.66703	Yes	0	No	intron_variant,non_coding_transcript_variant,intron_variant
LVEDV_BSA	ZBTB17	3	Yes	1:15980927:A:G	1:15846615:A:T	rs12744578	FLJ37453	0.827338	Yes	Yes	No				1	15846615	1:16173110	1:15846615	0.287819	-0.0438378	0.00648534	1.38452e-11	Single-trait	TRUE	TRUE	TRUE	FALSE	5.117	0.37226	2b	0.84573	No	0	No	intron_variant,non_coding_transcript_variant,upstream_gene_variant,intron_variant								0.261476
LVEDV_BSA	ZBTB17	3	Yes	1:15980927:A:G	1:15852422:T:C	rs35340817	SPEN	0.625506	Yes	No	No				1	15852422	1:16178917	1:15852422	0.233923	-0.0451304	0.00694541	8.14704e-11	Single-trait	FALSE	FALSE	FALSE	TRUE	2.113	0.102414	1f	0.55324	Yes	0	No	upstream_gene_variant,intron_variant,intron_variant,NMD_transcript_variant
LVEDV_BSA	ZBTB17	3	Yes	1:15980927:A:G	1:15857061:C:A	rs12121918	SPEN	0.62612	Yes	No	No				1	15857061	1:16183556	1:15857061	0.233846	-0.0449352	0.00694601	9.85145e-11	Single-trait	TRUE	TRUE	TRUE	TRUE	2.752	0.166658	1b	0.75934	Yes	0	No	intron_variant,intron_variant,NMD_transcript_variant
LVEDV_BSA	ZBTB17	3	Yes	1:15980927:A:G	1:15857317:G:A	rs61782193	SPEN	0.62612	Yes	No	No				1	15857317	1:16183812	1:15857317	0.233636	-0.0449592	0.00694858	9.78138e-11	Single-trait	TRUE	TRUE	TRUE	TRUE	8.243	0.677088	1b	0.434	Yes	0	No	intron_variant,intron_variant,NMD_transcript_variant
LVEDV_BSA	ZBTB17	3	Yes	1:15980927:A:G	1:15893623:G:A	rs61782229	MIR5096	0.623934	Yes	No	No				1	15893623	1:16220118	1:15893623	0.233702	-0.0448139	0.00694852	1.12282e-10	Single-trait	TRUE	FALSE	FALSE	TRUE	4.53	0.320786	1f	0.55436	Yes	0	No	intron_variant,intron_variant,NMD_transcript_variant
LVEDV_BSA	ZBTB17	3	Yes	1:15980927:A:G	1:15901914:T:C	rs34582955	MIR5096	0.6254	Yes	No	No				1	15901914	1:16228409	1:15901914	0.233629	-0.0449147	0.00695012	1.03039e-10	Single-trait	FALSE	FALSE	FALSE	FALSE	3.425	0.226124	7	0.18412	No	0	No	intron_variant,intron_variant,NMD_transcript_variant
LVEDV_BSA	ZBTB17	3	Yes	1:15980927:A:G	1:15926837:C:T	rs12121496	SPEN	0.625381	Yes	Yes	No				1	15926837	1:16253332	1:15926837	0.233451	-0.0453446	0.00695053	6.85015e-11	Single-trait	TRUE	FALSE	TRUE	TRUE	4.065	0.280804	1f	0.19549	Yes	0	No	intron_variant,intron_variant,NMD_transcript_variant,upstream_gene_variant
LVEDV_BSA	ZBTB17	3	Yes	1:15980927:A:G	1:15952546:C:T	rs9660676	ZBTB17	0.63382	Yes	No	No				1	15952546	1:16279041	1:15952546	0.233665	-0.0446412	0.00694324	1.28071e-10	Single-trait	TRUE	TRUE	TRUE	TRUE	5.416	0.399035	1b	0.64348	Yes	0	No	intron_variant,intron_variant,non_coding_transcript_variant
LVEDV_BSA	ZBTB17	3	Yes	1:15980927:A:G	1:15955931:G:A	rs2179615	ZBTB17	0.632846	Yes	No	No				1	15955931	1:16282426	1:15955931	0.233428	-0.04457	0.00694442	1.37988e-10	Single-trait	TRUE	FALSE	FALSE	TRUE	3.638	0.244325	1f	0.55436	Yes	0	No	intron_variant,intron_variant,non_coding_transcript_variant,upstream_gene_variant
LVEDV_BSA	ZBTB17	3	Yes	1:15980927:A:G	1:15969544:A:G	rs4661674	ZBTB17	0.988882	Yes	Yes	No				1	15969544	1:16296039	1:15969544	0.325279	-0.042459	0.00625023	1.09673e-11	Single-trait	TRUE	TRUE	TRUE	TRUE	1.059	-0.048832	1b	0.98786	Yes	0	No	intron_variant,upstream_gene_variant,intron_variant,non_coding_transcript_variant
LVEDV_BSA	ZBTB17	3	Yes	1:15980927:A:G	1:15970694:G:A	rs6684328	ZBTB17	0.964449	Yes	Yes	No				1	15970694	1:16297189	1:15970694	0.319065	-0.0436407	0.00628532	3.83089e-12	Single-trait	TRUE	FALSE	FALSE	TRUE	0.668	-0.145246	1f	0.55436	Yes	0	No	intron_variant,downstream_gene_variant,intron_variant,non_coding_transcript_variant
LVEDV_BSA	ZBTB17	3	Yes	1:15980927:A:G	1:15971243:GA:G		ZBTB17	0.991175	Yes	Yes	No				1	15971243	1:16297738	1:15971243	0.323439	-0.0437325	0.00627074	3.07893e-12	Single-trait					2.968	0.186261			No	0	No	3_prime_UTR_variant
LVEDV_BSA	ZBTB17	3	Yes	1:15980927:A:G	1:15972817:C:T	rs10927875	ZBTB17	0.993051	Yes	Yes	No				1	15972817	1:16299312	1:15972817	0.324292	-0.0431831	0.00625564	5.08862e-12	Single-trait	TRUE	FALSE	FALSE	TRUE	6.033	0.455488	1f	0.55436	Yes	0	No	intron_variant,downstream_gene_variant,intron_variant,non_coding_transcript_variant
LVEDV_BSA	ZBTB17	3	Yes	1:15980927:A:G	1:15977903:G:A	rs34178196	ZBTB17	0.993515	Yes	Yes	No				1	15977903	1:16304398	1:15977903	0.323671	-0.043103	0.00626819	6.13479e-12	Single-trait	TRUE	FALSE	FALSE	TRUE	2.017	0.091657	1f	0.55436	Yes	0	No	upstream_gene_variant
LVEDV_BSA	ZBTB17	3	Yes	1:15980927:A:G	1:15978784:T:C	rs12138117	ZBTB17	0.99351	Yes	Yes	No				1	15978784	1:16305279	1:15978784	0.323723	-0.0431292	0.00626826	5.96074e-12	Single-trait	FALSE	TRUE	FALSE	TRUE	2.3	0.122547	1f	0.42912	Yes	0	No	upstream_gene_variant
LVEDV_BSA	ZBTB17	3	Yes	1:15980927:A:G	1:15980351:G:A	rs3979179	ZBTB17	0.965377	Yes	Yes	No				1	15980351	1:16306846	1:15980351	0.31882	-0.0433939	0.00629134	5.29663e-12	Single-trait	TRUE	FALSE	FALSE	TRUE	2.365	0.129223	1f	0.22271	Yes	0	No	upstream_gene_variant
LVEDV_BSA	ZBTB17	3	Yes	1:15980927:A:G	1:15980876:T:C	rs6656953	ZBTB17	0.993976	Yes	Yes	No				1	15980876	1:16307371	1:15980876	0.323755	-0.0429742	0.00626837	7.09578e-12	Single-trait	TRUE	FALSE	FALSE	TRUE	2.314	0.123919	1f	0.22271	Yes	0	No	upstream_gene_variant
LVEDV_BSA	ZBTB17	3	Yes	1:15980927:A:G	1:15980923:A:G	rs36006064	ZBTB17	0.944713	Yes	Yes	No				1	15980923	1:16307418	1:15980923	0.310325	-0.0432431	0.00638625	1.27644e-11	Single-trait	TRUE	TRUE	TRUE	FALSE	2.161	0.10769	5	0.00143	No	0	No	upstream_gene_variant
LVEDV_BSA	ZBTB17	3	Yes	1:15980927:A:G	1:15980927:A:G	rs6659958	ZBTB17	1	Yes	Yes	No				1	15980927	1:16307422	1:15980927	0.325163	-0.0438914	0.0062709	2.57395e-12	Single-trait	TRUE	TRUE	TRUE	FALSE	2.06	0.096505	5	0.33982	No	0	No	upstream_gene_variant
LVEDV_BSA	ZBTB17	3	Yes	1:15980927:A:G	1:15981913:C:CT		ZBTB17	0.64865	Yes	No	No				1	15981913	1:16308408	1:15981913	0.427639	0.0385496	0.00594929	9.18967e-11	Single-trait					1.224	-0.018427			No	0	No	3_prime_UTR_variant
LVEDV_BSA	ZBTB17	3	Yes	1:15980927:A:G	1:15981917:A:G	rs2024758	ZBTB17	0.649423	Yes	Yes	No				1	15981917	1:16308412	1:15981917	0.426662	0.0390538	0.00594456	5.04313e-11	Single-trait	FALSE	FALSE	FALSE	TRUE	1.275	-0.009802	1f	0.55324	Yes	0	No	intergenic_variant
LVEDV_BSA	ZBTB17	3	Yes	1:15980927:A:G	1:15981952:T:C	rs848309	ZBTB17	0.649095	Yes	Yes	No				1	15981952	1:16308447	1:15981952	0.426668	0.0390225	0.00594464	5.22757e-11	Single-trait	FALSE	FALSE	FALSE	TRUE	3.685	0.248331	1f	0.55324	Yes	0	No	intergenic_variant
LVEDV_BSA	ZBTB17	3	Yes	1:15980927:A:G	1:15982314:A:T	rs6702253	ZBTB17	0.639364	Yes	No	No				1	15982314	1:16308809	1:15982314	0.23403	-0.0443437	0.00693967	1.66012e-10	Single-trait	TRUE	TRUE	FALSE	TRUE	2.469	0.139601	1d	0.09	Yes	0	No	intergenic_variant
LVEDV_BSA	ZBTB17	3	Yes	1:15980927:A:G	1:15985068:G:A	rs1739813	ZBTB17	0.644528	Yes	Yes	No				1	15985068	1:16311563	1:15985068	0.428003	0.0393432	0.00594178	3.55713e-11	Single-trait	TRUE	FALSE	TRUE	TRUE	1.693	0.051769	1f	0.66703	Yes	0	No	upstream_gene_variant,downstream_gene_variant
LVEDV_BSA	ZBTB17	3	Yes	1:15980927:A:G	1:15986677:C:T	rs3961710	ZBTB17	0.957451	Yes	Yes	No				1	15986677	1:16313172	1:15986677	0.319796	-0.0433396	0.00628797	5.48277e-12	Single-trait	TRUE	TRUE	TRUE	TRUE	8.787	0.736376	1f	0.06	Yes	0	No	upstream_gene_variant,downstream_gene_variant
LVEDV_BSA	ZBTB17	3	Yes	1:15980927:A:G	1:15987293:C:T	rs4307563	ZBTB17	0.955228	Yes	Yes	No				1	15987293	1:16313788	1:15987293	0.319248	-0.0434532	0.00629166	4.96821e-12	Single-trait	FALSE	FALSE	FALSE	TRUE	10.63	0.918611	7	0.51392	No	0	No	upstream_gene_variant,downstream_gene_variant
LVEDV_BSA	ZBTB17	3	Yes	1:15980927:A:G	1:15993462:C:T	rs10927878	C1orf64	0.87291	Yes	Yes	No				1	15993462	1:16319957	1:15993462	0.3291	-0.0405923	0.00623872	7.6913e-11	Single-trait	TRUE	FALSE	FALSE	TRUE	2.508	0.143418	1f	0.55436	Yes	0	No	non_coding_transcript_exon_variant,upstream_gene_variant
LVEDV_BSA	ZBTB17	3	Yes	1:15980927:A:G	1:15994004:G:C	rs34957618		0.87291	Yes	Yes	No				1	15994004	1:16320499	1:15994004	0.329087	-0.0404728	0.00623903	8.75387e-11	Single-trait	TRUE	TRUE	TRUE	TRUE	2.844	0.175058	1f	0.08895	Yes	0	No	intron_variant,non_coding_transcript_variant,upstream_gene_variant
LVEDV_BSA	ZBTB17	3	Yes	1:15980927:A:G	1:16000440:A:G	rs1763619	C1orf64	0.815199	Yes	Yes	No				1	16000440	1:16326935	1:16000440	0.345999	0.0423366	0.006173	6.96627e-12	Single-trait	TRUE	FALSE	FALSE	TRUE	1.842	0.070792	1f	0.55436	Yes	0	No	upstream_gene_variant
LVEDV_BSA	ZBTB17	3	Yes	1:15980927:A:G	1:16001621:C:T	rs1627145	C1orf64	0.816083	Yes	Yes	No				1	16001621	1:16328116	1:16001621	0.345941	0.042164	0.00617296	8.46642e-12	Single-trait	TRUE	FALSE	FALSE	TRUE	1.516	0.027298	1f	0.55436	Yes	0	No	upstream_gene_variant,downstream_gene_variant
LVEDV_BSA	ZBTB17	3	Yes	1:15980927:A:G	1:16004613:T:C	rs1739833	C1orf64	0.815607	Yes	Yes	No				1	16004613	1:16331108	1:16004613	0.345873	0.04199	0.00617337	1.03324e-11	Single-trait	TRUE	TRUE	FALSE	TRUE	3.596	0.240802	1d	0.02	Yes	0	No	intron_variant,downstream_gene_variant
LVEDV_BSA	ZBTB17	3	Yes	1:15980927:A:G	1:16008649:T:C	rs1739835	C1orf64	0.813629	Yes	Yes	No				1	16008649	1:16335144	1:16008649	0.345822	0.0414456	0.00617038	1.85652e-11	Single-trait	TRUE	TRUE	TRUE	TRUE	1.342	0.001114	1b	0.43617	Yes	0	No	3_prime_UTR_variant,upstream_gene_variant
LVEDV_BSA	ZBTB17	3	Yes	1:15980927:A:G	1:16008807:CA:C		C1orf64	0.808029	Yes	Yes	No				1	16008807	1:16335302	1:16008807	0.348172	0.041309	0.00616768	2.11787e-11	Single-trait					0.753	-0.120304			No	0	No	3_prime_UTR_variant
LVEDV_BSA	ZBTB17	3	Yes	1:15980927:A:G	1:16009032:G:C	rs1763610	C1orf64	0.813267	Yes	Yes	No				1	16009032	1:16335527	1:16009032	0.345831	0.0414924	0.00617035	1.76238e-11	Single-trait	TRUE	FALSE	TRUE	TRUE	3.826	0.260391	1f	0.66703	Yes	0	No	downstream_gene_variant,upstream_gene_variant
LVEDV_BSA	ZBTB17	3	Yes	1:15980927:A:G	1:16011787:A:G	rs1763606	HSPB7	0.725894	Yes	Yes	No				1	16011787	1:16338282	1:16011787	0.327727	0.0412592	0.00624944	4.05509e-11	Single-trait	TRUE	FALSE	FALSE	TRUE	2.416	0.134378	1f	0.55436	Yes	0	No	downstream_gene_variant
LVEDV_BSA	ZBTB17	3	Yes	1:15980927:A:G	1:16011979:T:C	rs6696912	HSPB7	0.723752	Yes	Yes	No				1	16011979	1:16338474	1:16011979	0.327712	0.0416335	0.00625045	2.72207e-11	Single-trait	FALSE	FALSE	FALSE	TRUE	0.55	-0.184886	1f	0.55324	Yes	0	No	downstream_gene_variant
LVEDV_BSA	ZBTB17	3	Yes	1:15980927:A:G	1:16012430:T:G	rs1763605	HSPB7	0.724041	Yes	Yes	No				1	16012430	1:16338925	1:16012430	0.326474	0.0414185	0.00624329	3.26588e-11	Single-trait	TRUE	FALSE	FALSE	TRUE	4.511	0.319178	1f	0.55436	Yes	0	No	downstream_gene_variant
LVEDV_BSA	ZBTB17	3	Yes	1:15980927:A:G	1:16013314:T:C	rs1763603	HSPB7	0.709168	Yes	Yes	No				1	16013314	1:16339809	1:16013314	0.324153	0.0413418	0.00627641	4.49262e-11	Single-trait	TRUE	TRUE	TRUE	TRUE	5.587	0.414467	1a	0.95	Yes	0	No	downstream_gene_variant
LVEDV_BSA	ZBTB17	3	Yes	1:15980927:A:G	1:16014348:TC:T		HSPB7	0.718755	Yes	Yes	No				1	16014348	1:16340843	1:16014348	0.330483	0.0411381	0.00626313	5.08979e-11	Single-trait					0.005	-1.07142			No	0	No	3_prime_UTR_variant
LVEDV_BSA	ZBTB17	3	Yes	1:15980927:A:G	1:16014384:T:G	rs1048302	HSPB7	0.723136	Yes	Yes	No				1	16014384	1:16340879	1:16014384	0.327677	0.0413685	0.00625098	3.6425e-11	Single-trait	TRUE	FALSE	TRUE	TRUE	2.059	0.096456	1f	0.66703	Yes	0	No	3_prime_UTR_variant,downstream_gene_variant,non_coding_transcript_exon_variant,upstream_gene_variant
LVEDV_BSA	ZBTB17	3	Yes	1:15980927:A:G	1:16014456:A:T	rs1048261	HSPB7	0.722905	Yes	Yes	No				1	16014456	1:16340951	1:16014456	0.327572	0.0413054	0.00625173	3.92103e-11	Single-trait	TRUE	FALSE	FALSE	TRUE	5.556	0.411736	1f	0.55436	Yes	0	No	3_prime_UTR_variant,downstream_gene_variant,non_coding_transcript_exon_variant,upstream_gene_variant
LVEDV_BSA	ZBTB17	3	Yes	1:15980927:A:G	1:16017907:G:A	rs945416	HSPB7	0.493533	Yes	No	No				1	16017907	1:16344402	1:16017907	0.411236	0.0367403	0.00597077	7.58595e-10	Single-trait	TRUE	TRUE	TRUE	TRUE	4.688	0.334555	1b	0.96	Yes	0	No	synonymous_variant,upstream_gene_variant,intron_variant,non_coding_transcript_exon_variant
LVEDV_BSA	ZBTB17	3	Yes	1:15980927:A:G	1:16017999:G:A	rs1572381	HSPB7	0.493881	Yes	No	No				1	16017999	1:16344494	1:16017999	0.411144	0.0366266	0.00597056	8.54044e-10	Single-trait	TRUE	FALSE	FALSE	TRUE	17.28	1.7365	1f	0.55436	Yes	0	No	5_prime_UTR_variant,upstream_gene_variant,intron_variant,non_coding_transcript_exon_variant
LVEDV_BSA	ZBTB17	3	Yes	1:15980927:A:G	1:16018235:T:C	rs945418	HSPB7	0.722333	Yes	Yes	No				1	16018235	1:16344730	1:16018235	0.327534	0.0415648	0.00625232	2.97303e-11	Single-trait	TRUE	FALSE	FALSE	TRUE	2.942	0.183888	1f	0.55436	Yes	0	No	upstream_gene_variant,intron_variant
LVEDV_BSA	ZBTB17	3	Yes	1:15980927:A:G	1:16020493:A:G	rs6660685	CLCNKA	0.720863	Yes	Yes	No				1	16020493	1:16346988	1:16020493	0.327436	0.0414722	0.00625214	3.28322e-11	Single-trait	TRUE	FALSE	FALSE	TRUE	4.615	0.328157	1f	0.55436	Yes	0	No	upstream_gene_variant,intron_variant,non_coding_transcript_variant
LVEDV_BSA	ZBTB17	3	Yes	1:15980927:A:G	1:16021039:A:G	rs28579893	CLCNKA	0.720369	Yes	Yes	No				1	16021039	1:16347534	1:16021039	0.327416	0.0414773	0.00625258	3.27567e-11	Single-trait	TRUE	FALSE	TRUE	TRUE	7.841	0.63418	1f	0.66703	Yes	0	No	upstream_gene_variant,non_coding_transcript_exon_variant
LVEDV_BSA	ZBTB17	3	Yes	1:15980927:A:G	1:16021588:A:T	rs2009371	CLCNKA	0.710352	Yes	No	No				1	16021588	1:16348083	1:16021588	0.330083	0.0402284	0.00624527	1.18356e-10	Single-trait	TRUE	TRUE	TRUE	TRUE	1.825	0.068632	1b	0.11763	Yes	0	No	upstream_gene_variant,intron_variant,non_coding_transcript_variant
LVEDV_BSA	ZBTB17	3	Yes	1:15980927:A:G	1:16021917:T:C	rs945425	CLCNKA	0.689542	Yes	No	No				1	16021917	1:16348412	1:16021917	0.324317	0.0400447	0.0062764	1.76856e-10	Single-trait	TRUE	FALSE	FALSE	TRUE	0.879	-0.087723	1f	0.55436	Yes	0	No	upstream_gene_variant,splice_region_variant,5_prime_UTR_variant,intron_variant,non_coding_transcript_variant,downstream_gene_variant,non_coding_transcript_exon_variant
LVEDV_BSA	ZBTB17	3	Yes	1:15980927:A:G	1:16022965:T:C	rs9442214	CLCNKA	0.71025	Yes	No	No				1	16022965	1:16349460	1:16022965	0.330209	0.0400765	0.0062453	1.38928e-10	Single-trait	TRUE	FALSE	FALSE	FALSE	2.95	0.184619	4	0.60906	No	0	No	upstream_gene_variant,intron_variant,intron_variant,non_coding_transcript_variant,downstream_gene_variant
LVEDV_BSA	ZBTB17	3	Yes	1:15980927:A:G	1:16023533:A:G	rs2017583	CLCNKA	0.709641	Yes	No	No				1	16023533	1:16350028	1:16023533	0.330257	0.0401934	0.00624791	1.25035e-10	Single-trait	TRUE	TRUE	TRUE	TRUE	7.459	0.594472	1b	0.92429	Yes	0	No	intron_variant,upstream_gene_variant,intron_variant,non_coding_transcript_variant,downstream_gene_variant
LVEDV_BSA	ZBTB17	3	Yes	1:15980927:A:G	1:16026905:T:C	rs9442216	CLCNKA	0.706756	Yes	No	No				1	16026905	1:16353400	1:16026905	0.330597	0.0398699	0.00624808	1.75776e-10	Single-trait	TRUE	FALSE	FALSE	TRUE	0.914	-0.079543	1f	0.55436	Yes	0	No	intron_variant,intron_variant,non_coding_transcript_variant,non_coding_transcript_exon_variant,downstream_gene_variant
LVEDV_BSA	ZBTB17	3	Yes	1:15980927:A:G	1:16031653:T:C	rs2015509	CLCNKA	0.696125	Yes	No	No				1	16031653	1:16358148	1:16031653	0.334179	0.0386522	0.00623557	5.69416e-10	Single-trait	TRUE	FALSE	FALSE	TRUE	0.302	-0.306204	1f	0.55436	Yes	0	No	intron_variant,downstream_gene_variant,intron_variant,non_coding_transcript_variant
LVEDV_BSA	ZBTB17	3	Yes	1:15980927:A:G	1:16032437:T:C	rs10803407	CLCNKA	0.697393	Yes	No	No				1	16032437	1:16358932	1:16032437	0.334121	0.038628	0.00623618	5.85868e-10	Single-trait	TRUE	FALSE	FALSE	TRUE	3.008	0.189786	1f	0.55436	Yes	0	No	splice_region_variant,splice_polypyrimidine_tract_variant,intron_variant,splice_polypyrimidine_tract_variant,intron_variant,downstream_gene_variant,splice_region_variant,splice_polypyrimidine_tract_variant,intron_variant,non_coding_transcript_variant
LVEDV_BSA	ZBTB17	3	Yes	1:15980927:A:G	1:16032628:A:G	rs9442217	CLCNKA	0.695981	Yes	No	No				1	16032628	1:16359123	1:16032628	0.33418	0.0388113	0.00623576	4.84663e-10	Single-trait	TRUE	TRUE	TRUE	TRUE	1.993	0.088843	1b	0.05596	Yes	0	No	intron_variant,downstream_gene_variant,intron_variant,non_coding_transcript_variant
LVGFI	ZBTB17	3	Yes	1:15985068:G:A	1:15840861:C:T	rs10927865	FLJ37453	0.535188	Yes	Yes	No				1	15840861	1:16167356	1:15840861	0.426905	-0.0432198	0.0060462	8.78871e-13	Multi-trait	TRUE	FALSE	FALSE	TRUE	2.333	0.205026	1f	0.55436	Yes	0	No	intron_variant,non_coding_transcript_variant,intron_variant
LVGFI	ZBTB17	3	Yes	1:15985068:G:A	1:15841360:T:C	rs10737911	FLJ37453	0.535048	Yes	Yes	No				1	15841360	1:16167855	1:15841360	0.426959	-0.0433192	0.0060464	7.80946e-13	Multi-trait	TRUE	FALSE	FALSE	TRUE	4.562	0.415508	1f	0.55436	Yes	0	No	intron_variant,non_coding_transcript_variant,intron_variant
LVGFI	ZBTB17	3	Yes	1:15985068:G:A	1:15841479:A:G	rs12039892	FLJ37453	0.527038	Yes	No	No				1	15841479	1:16167974	1:15841479	0.424208	-0.0420652	0.00605511	3.73004e-12	Multi-trait	TRUE	TRUE	FALSE	TRUE			1d	0.325	Yes	0	No	intron_variant,non_coding_transcript_variant,intron_variant
LVGFI	ZBTB17	3	Yes	1:15985068:G:A	1:15848822:C:T	rs10927866	SPEN	0.53562	Yes	Yes	No				1	15848822	1:16175317	1:15848822	0.42691	-0.0432035	0.00604546	8.90552e-13	Multi-trait	TRUE	FALSE	FALSE	TRUE	3.118	0.285689	1f	0.55436	Yes	0	No	upstream_gene_variant,intron_variant,intron_variant,NMD_transcript_variant
LVGFI	ZBTB17	3	Yes	1:15985068:G:A	1:15850790:A:G	rs10927867	SPEN	0.5277	Yes	No	No				1	15850790	1:16177285	1:15850790	0.424458	-0.0420195	0.00605231	3.84643e-12	Multi-trait	TRUE	FALSE	TRUE	TRUE			1f	0.66703	Yes	0	No	upstream_gene_variant,intron_variant,intron_variant,NMD_transcript_variant
LVGFI	ZBTB17	3	Yes	1:15985068:G:A	1:15851760:G:A	rs10159189	SPEN	0.528071	Yes	No	No				1	15851760	1:16178255	1:15851760	0.424497	-0.0422453	0.00605232	2.95158e-12	Multi-trait	TRUE	FALSE	FALSE	TRUE	0.754	-0.090083	1f	0.55436	Yes	0	No	upstream_gene_variant,intron_variant,intron_variant,NMD_transcript_variant
LVGFI	ZBTB17	3	Yes	1:15985068:G:A	1:15857637:G:A	rs7540449	SPEN	0.536062	Yes	Yes	No				1	15857637	1:16184132	1:15857637	0.427353	-0.0432979	0.00604389	7.84084e-13	Multi-trait	TRUE	FALSE	FALSE	TRUE	0.115	-0.57443	1f	0.55436	Yes	0	No	intron_variant,intron_variant,NMD_transcript_variant
LVGFI	ZBTB17	3	Yes	1:15985068:G:A	1:15860227:G:A	rs7547314	SPEN	0.536505	Yes	Yes	No				1	15860227	1:16186722	1:15860227	0.427338	-0.0433891	0.00604428	7.04572e-13	Multi-trait	TRUE	FALSE	FALSE	TRUE	0.715	-0.103689	1f	0.55436	Yes	0	No	intron_variant,intron_variant,NMD_transcript_variant
LVGFI	ZBTB17	3	Yes	1:15985068:G:A	1:15861130:G:A	rs12023422	SPEN	0.5286	Yes	No	No				1	15861130	1:16187625	1:15861130	0.424531	-0.04232	0.00605282	2.71436e-12	Multi-trait	TRUE	TRUE	TRUE	TRUE	2.369	0.209112	1b	0.99824	Yes	0	No	intron_variant,intron_variant,NMD_transcript_variant
LVGFI	ZBTB17	3	Yes	1:15985068:G:A	1:15870264:A:G	rs7552077	SPEN	0.536578	Yes	Yes	No				1	15870264	1:16196759	1:15870264	0.427254	-0.0430629	0.00604534	1.05358e-12	Multi-trait	TRUE	FALSE	FALSE	TRUE	9.271	0.901283	1f	0.55436	Yes	0	No	intron_variant,intron_variant,NMD_transcript_variant,upstream_gene_variant
LVGFI	ZBTB17	3	Yes	1:15985068:G:A	1:15886244:G:A	rs598371	MIR5096	0.532718	Yes	No	No				1	15886244	1:16212739	1:15886244	0.429128	0.0418793	0.00604346	4.21774e-12	Multi-trait	TRUE	FALSE	FALSE	TRUE			1f	0.55436	Yes	0	No	intron_variant,intron_variant,NMD_transcript_variant
LVGFI	ZBTB17	3	Yes	1:15985068:G:A	1:15889457:T:C	rs643420	MIR5096	0.539054	Yes	Yes	No				1	15889457	1:16215952	1:15889457	0.432041	0.0426454	0.00603434	1.58181e-12	Multi-trait	FALSE	FALSE	FALSE	TRUE	0.112	-0.580149	7	0.51392	No	0	No	intron_variant,intron_variant,NMD_transcript_variant
LVGFI	ZBTB17	3	Yes	1:15985068:G:A	1:15897200:G:T	rs559197	MIR5096	0.539098	Yes	Yes	No				1	15897200	1:16223695	1:15897200	0.43191	0.0428815	0.00603434	1.19247e-12	Multi-trait	TRUE	FALSE	FALSE	TRUE	0.669	-0.120311	1f	0.55436	Yes	0	No	intron_variant,intron_variant,NMD_transcript_variant
LVGFI	ZBTB17	3	Yes	1:15985068:G:A	1:15897345:T:C	rs643919	MIR5096	0.530943	Yes	No	No				1	15897345	1:16223840	1:15897345	0.429191	0.0416239	0.0060424	5.63312e-12	Multi-trait	TRUE	FALSE	FALSE	TRUE			1f	0.55436	Yes	0	No	intron_variant,intron_variant,NMD_transcript_variant
LVGFI	ZBTB17	3	Yes	1:15985068:G:A	1:15900139:A:C	rs10754897	MIR5096	0.538905	Yes	No	No				1	15900139	1:16226634	1:15900139	0.431931	0.0425849	0.00603446	1.70195e-12	Multi-trait	TRUE	FALSE	FALSE	TRUE	1.842	0.142096	1f	0.55436	Yes	0	No	intron_variant,intron_variant,NMD_transcript_variant
LVGFI	ZBTB17	3	Yes	1:15985068:G:A	1:15926922:A:G	rs848207	SPEN	0.535582	Yes	No	No				1	15926922	1:16253417	1:15926922	0.431445	0.0421225	0.00603499	2.9577e-12	Multi-trait	TRUE	TRUE	TRUE	TRUE	1.292	0.049033	1f	0.06	Yes	0	No	intron_variant,intron_variant,NMD_transcript_variant,upstream_gene_variant
LVGFI	ZBTB17	3	Yes	1:15985068:G:A	1:15936957:A:G	rs848212	SPEN	0.536782	Yes	No	No				1	15936957	1:16263452	1:15936957	0.429967	0.0419642	0.00601896	3.1248e-12	Multi-trait	TRUE	FALSE	TRUE	TRUE			1f	0.66703	Yes	0	No	downstream_gene_variant,intron_variant,intron_variant,NMD_transcript_variant,upstream_gene_variant
LVGFI	ZBTB17	3	Yes	1:15985068:G:A	1:15938927:A:G	rs848214	SPEN	0.536945	Yes	No	No				1	15938927	1:16265422	1:15938927	0.429811	0.0419756	0.00601998	3.10882e-12	Multi-trait	TRUE	FALSE	FALSE	TRUE			1f	0.55436	Yes	0	No	downstream_gene_variant,intron_variant,intron_variant,NMD_transcript_variant,intron_variant,non_coding_transcript_variant,stop_lost
LVGFI	ZBTB17	3	Yes	1:15985068:G:A	1:15958847:G:A	rs848194	ZBTB17	0.534731	Yes	No	No				1	15958847	1:16285342	1:15958847	0.426691	0.0420535	0.00602815	3.03308e-12	Multi-trait	TRUE	FALSE	TRUE	TRUE	0.52	-0.183378	1f	0.70823	Yes	0	No	intron_variant,intron_variant,non_coding_transcript_variant
LVGFI	ZBTB17	3	Yes	1:15985068:G:A	1:15960027:A:G	rs848195	ZBTB17	0.542914	Yes	Yes	No				1	15960027	1:16286522	1:15960027	0.428765	0.0433782	0.006013	5.43034e-13	Multi-trait	TRUE	TRUE	TRUE	TRUE	4.965	0.452544	1b	0.94333	Yes	0	No	intron_variant,intron_variant,non_coding_transcript_variant
LVGFI	ZBTB17	3	Yes	1:15985068:G:A	1:15966247:C:T	rs848199	ZBTB17	0.543746	Yes	Yes	No				1	15966247	1:16292742	1:15966247	0.429916	0.0435696	0.00601957	4.5538e-13	Multi-trait	TRUE	FALSE	FALSE	TRUE	0.138	-0.525878	1f	0.55436	Yes	0	No	intron_variant,upstream_gene_variant,intron_variant,non_coding_transcript_variant
LVGFI	ZBTB17	3	Yes	1:15985068:G:A	1:15971097:G:A	rs56352596	ZBTB17	0.540411	Yes	Yes	No				1	15971097	1:16297592	1:15971097	0.427345	-0.0426503	0.00602806	1.49128e-12	Multi-trait	TRUE	TRUE	TRUE	TRUE	11.73	1.14029	1f	0.02154	Yes	0	No	intron_variant,downstream_gene_variant,intron_variant,non_coding_transcript_variant
LVGFI	ZBTB17	3	Yes	1:15985068:G:A	1:15976487:G:A	rs698893	ZBTB17	0.88818	Yes	Yes	No				1	15976487	1:16302982	1:15976487	0.45575	-0.0425163	0.00598418	1.20512e-12	Multi-trait	TRUE	FALSE	FALSE	TRUE	8.142	0.784467	1f	0.55436	Yes	0	No	upstream_gene_variant
LVGFI	ZBTB17	3	Yes	1:15985068:G:A	1:15981917:A:G	rs2024758	ZBTB17	0.994277	Yes	Yes	No				1	15981917	1:16308412	1:15981917	0.426663	-0.0458088	0.00601609	2.64951e-14	Multi-trait	FALSE	FALSE	FALSE	TRUE	1.498	0.087716	1f	0.55324	Yes	0	No	intergenic_variant
LVGFI	ZBTB17	3	Yes	1:15985068:G:A	1:15981952:T:C	rs848309	ZBTB17	0.994273	Yes	Yes	No				1	15981952	1:16308447	1:15981952	0.426669	-0.0458319	0.00601617	2.57377e-14	Multi-trait	FALSE	FALSE	FALSE	TRUE	4.425	0.403106	1f	0.55324	Yes	0	No	intergenic_variant
LVGFI	ZBTB17	3	Yes	1:15985068:G:A	1:15985068:G:A	rs1739813	ZBTB17	1	Yes	Yes	No				1	15985068	1:16311563	1:15985068	0.428005	-0.0465969	0.00601327	9.26155e-15	Multi-trait	TRUE	FALSE	TRUE	TRUE	2.535	0.227432	1f	0.66703	Yes	0	No	upstream_gene_variant,downstream_gene_variant
LVGFI	ZBTB17	3	Yes	1:15985068:G:A	1:15993462:C:T	rs10927878	C1orf64	0.640918	Yes	No	No				1	15993462	1:16319957	1:15993462	0.329108	0.0452836	0.00631393	7.38971e-13	Multi-trait	TRUE	FALSE	FALSE	TRUE	0.632	-0.134665	1f	0.55436	Yes	0	No	non_coding_transcript_exon_variant,upstream_gene_variant
LVGFI	ZBTB17	3	Yes	1:15985068:G:A	1:15993533:G:A	rs10927879	C1orf64	0.5523	Yes	No	No				1	15993533	1:16320028	1:15993533	0.354771	0.0440734	0.0062189	1.37034e-12	Multi-trait	TRUE	FALSE	FALSE	TRUE	5.614	0.514697	1f	0.55436	Yes	0	No	intron_variant,non_coding_transcript_variant,upstream_gene_variant
LVGFI	ZBTB17	3	Yes	1:15985068:G:A	1:16000440:A:G	rs1763619	C1orf64	0.682143	Yes	Yes	No				1	16000440	1:16326935	1:16000440	0.346009	-0.047781	0.0062474	2.03914e-14	Multi-trait	TRUE	FALSE	FALSE	TRUE	1.557	0.097833	1f	0.55436	Yes	0	No	upstream_gene_variant
LVGFI	ZBTB17	3	Yes	1:15985068:G:A	1:16001621:C:T	rs1627145	C1orf64	0.682788	Yes	Yes	No				1	16001621	1:16328116	1:16001621	0.345952	-0.047611	0.00624736	2.51763e-14	Multi-trait	TRUE	FALSE	FALSE	TRUE	1.026	-0.011211	1f	0.55436	Yes	0	No	upstream_gene_variant,downstream_gene_variant
LVGFI	ZBTB17	3	Yes	1:15985068:G:A	1:16004613:T:C	rs1739833	C1orf64	0.681826	Yes	Yes	No				1	16004613	1:16331108	1:16004613	0.345883	-0.0476036	0.00624778	2.5508e-14	Multi-trait	TRUE	TRUE	FALSE	TRUE	4.198	0.382803	1d	0.02	Yes	0	No	intron_variant,downstream_gene_variant								0.363419
LVGFI	ZBTB17	3	Yes	1:15985068:G:A	1:16008649:T:C	rs1739835	C1orf64	0.68061	Yes	Yes	No				1	16008649	1:16335144	1:16008649	0.345832	-0.0476551	0.00624475	2.32533e-14	Multi-trait	TRUE	TRUE	TRUE	TRUE	0.766	-0.085995	1b	0.43617	Yes	0	No	3_prime_UTR_variant,upstream_gene_variant
LVGFI	ZBTB17	3	Yes	1:15985068:G:A	1:16019124:T:C	rs945422	HSPB7	0.757867	Yes	Yes	No				1	16019124	1:16345619	1:16019124	0.440482	-0.046038	0.00598544	1.45235e-14	Multi-trait	TRUE	FALSE	FALSE	TRUE	2.673	0.242034	1f	0.55436	Yes	0	No	upstream_gene_variant,intron_variant,intron_variant,non_coding_transcript_variant
LVGFI	ZBTB17	3	Yes	1:15985068:G:A	1:16024780:A:G	rs10927887	CLCNKA	0.745171	Yes	Yes	No				1	16024780	1:16351275	1:16024780	0.444846	-0.0454873	0.00598753	3.03053e-14	Multi-trait	TRUE	FALSE	FALSE	TRUE	9.033	0.877149	1f	0.22271	Yes	0	No	missense_variant,intron_variant,intron_variant,non_coding_transcript_variant,downstream_gene_variant,upstream_gene_variant,non_coding_transcript_exon_variant	0.234	tolerated(0.76),tolerated(0.73)	benign(0)
LVGFI	ZBTB17	3	Yes	1:15985068:G:A	1:16030006:G:A	rs1805152	CLCNKA	0.736078	Yes	Yes	No				1	16030006	1:16356501	1:16030006	0.448578	-0.0456268	0.00598315	2.42355e-14	Multi-trait	TRUE	FALSE	FALSE	TRUE	1.085	0.003473	1f	0.55436	Yes	0	No	missense_variant,non_coding_transcript_exon_variant,downstream_gene_variant	0.168	tolerated(0.06)	benign(0.007),benign(0.005)
LVGFI	ZBTB17	3	Yes	1:15985068:G:A	1:16032556:C:A	rs10927892	CLCNKA	0.734619	Yes	Yes	No				1	16032556	1:16359051	1:16032556	0.448216	-0.0454908	0.00598527	2.95075e-14	Multi-trait	TRUE	TRUE	FALSE	TRUE	1.179	0.024961	1d	0.2475	Yes	0	No	intron_variant,downstream_gene_variant,intron_variant,non_coding_transcript_variant
LVGFI	ZBTB17	3	Yes	1:15985068:G:A	1:16032556:C:A	rs10927892	CLCNKA	0.734619	Yes	Yes	No				1	16032556	1:16359051	1:16032556	0.448216	-0.0454908	0.00598527	2.95075e-14	Multi-trait	TRUE	TRUE	FALSE	TRUE	1.179	0.024961	1d	0.32143	Yes	0	No	intron_variant,downstream_gene_variant,intron_variant,non_coding_transcript_variant
LVEDV_BSA	ZBTB17	3	Yes	1:15987293:C:T	1:15804617:C:A	rs4661338	UQCRHL	0.810412	No	No	No				1	15804617	1:16131112	1:15804617	0.279402	-0.0542512	0.00659145	1.86376e-16	Multi-trait	TRUE	TRUE	TRUE	TRUE	2.454	0.218615	1b	0.35082	Yes	0	No	downstream_gene_variant
LVEDV_BSA	ZBTB17	3	Yes	1:15987293:C:T	1:15817284:G:A	rs1976402	UQCRHL	0.845428	No	No	No				1	15817284	1:16143779	1:15817284	0.287993	-0.0582261	0.00649554	3.13052e-19	Multi-trait	TRUE	FALSE	FALSE	TRUE	1.918	0.152793	1f	0.55436	Yes	0	No	intergenic_variant
LVEDV_BSA	ZBTB17	3	Yes	1:15987293:C:T	1:15841304:A:G	rs12135073	FLJ37453	0.846159	No	No	No				1	15841304	1:16167799	1:15841304	0.288255	-0.058175	0.00648211	2.84104e-19	Multi-trait	TRUE	FALSE	TRUE	TRUE	13.2	1.3425	1f	0.66703	Yes	0	No	intron_variant,non_coding_transcript_variant,intron_variant
LVEDV_BSA	ZBTB17	3	Yes	1:15987293:C:T	1:15969544:A:G	rs4661674	ZBTB17	0.95431	Yes	Yes	No				1	15969544	1:16296039	1:15969544	0.325284	-0.0589922	0.00625242	3.90632e-21	Multi-trait	TRUE	TRUE	TRUE	TRUE	0.185	-0.446726	1b	0.98786	Yes	0	No	intron_variant,upstream_gene_variant,intron_variant,non_coding_transcript_variant
LVEDV_BSA	ZBTB17	3	Yes	1:15987293:C:T	1:15970694:G:A	rs6684328	ZBTB17	0.988347	Yes	Yes	No				1	15970694	1:16297189	1:15970694	0.31907	-0.0595112	0.00628753	2.93693e-21	Multi-trait	TRUE	FALSE	FALSE	TRUE	0.151	-0.501516	1f	0.55436	Yes	0	No	intron_variant,downstream_gene_variant,intron_variant,non_coding_transcript_variant
LVEDV_BSA	ZBTB17	3	Yes	1:15987293:C:T	1:15972817:C:T	rs10927875	ZBTB17	0.960098	Yes	Yes	No				1	15972817	1:16299312	1:15972817	0.324297	-0.0593188	0.00625783	2.56426e-21	Multi-trait	TRUE	FALSE	FALSE	TRUE	7.408	0.702774	1f	0.55436	Yes	0	No	intron_variant,downstream_gene_variant,intron_variant,non_coding_transcript_variant
LVEDV_BSA	ZBTB17	3	Yes	1:15987293:C:T	1:15977903:G:A	rs34178196	ZBTB17	0.960574	Yes	Yes	No				1	15977903	1:16304398	1:15977903	0.323676	-0.0593416	0.00627039	2.96998e-21	Multi-trait	TRUE	FALSE	FALSE	TRUE	0.322	-0.304294	1f	0.55436	Yes	0	No	upstream_gene_variant
LVEDV_BSA	ZBTB17	3	Yes	1:15987293:C:T	1:15978784:T:C	rs12138117	ZBTB17	0.96054	Yes	Yes	No				1	15978784	1:16305279	1:15978784	0.323729	-0.0593917	0.00627046	2.75407e-21	Multi-trait	FALSE	TRUE	FALSE	TRUE	0.231	-0.38965	1f	0.42912	Yes	0	No	upstream_gene_variant
LVEDV_BSA	ZBTB17	3	Yes	1:15987293:C:T	1:15980351:G:A	rs3979179	ZBTB17	0.989282	Yes	Yes	No				1	15980351	1:16306846	1:15980351	0.318825	-0.0594821	0.00629355	3.34715e-21	Multi-trait	TRUE	FALSE	FALSE	TRUE	3.617	0.331185	1f	0.22271	Yes	0	No	upstream_gene_variant
LVEDV_BSA	ZBTB17	3	Yes	1:15987293:C:T	1:15980876:T:C	rs6656953	ZBTB17	0.960122	Yes	Yes	No				1	15980876	1:16307371	1:15980876	0.32376	-0.0593987	0.00627057	2.72929e-21	Multi-trait	TRUE	FALSE	FALSE	TRUE	0.894	-0.046616	1f	0.22271	Yes	0	No	upstream_gene_variant
LVEDV_BSA	ZBTB17	3	Yes	1:15987293:C:T	1:15980923:A:G	rs36006064	ZBTB17	0.965691	Yes	No	No				1	15980923	1:16307418	1:15980923	0.31033	-0.0588676	0.00638845	3.12152e-20	Multi-trait	TRUE	TRUE	TRUE	FALSE	2.282	0.199044	5	0.00143	No	0	No	upstream_gene_variant
LVEDV_BSA	ZBTB17	3	Yes	1:15987293:C:T	1:15980927:A:G	rs6659958	ZBTB17	0.955228	Yes	Yes	Yes	-0.0438914	0.0062709	2.57394e-12	1	15980927	1:16307422	1:15980927	0.325168	-0.0601931	0.00627309	8.35525e-22	Multi-trait	TRUE	TRUE	TRUE	FALSE	2.265	0.197079	5	0.33982	No	0	No	upstream_gene_variant
LVEDV_BSA	ZBTB17	3	Yes	1:15987293:C:T	1:15986677:C:T	rs3961710	ZBTB17	0.995795	Yes	Yes	No				1	15986677	1:16313172	1:15986677	0.319801	-0.0601288	0.00629017	1.18704e-21	Multi-trait	TRUE	TRUE	TRUE	TRUE	5.625	0.515805	1f	0.06	Yes	0	No	upstream_gene_variant,downstream_gene_variant
LVEDV_BSA	ZBTB17	3	Yes	1:15987293:C:T	1:15987293:C:T	rs4307563	ZBTB17	1	Yes	Yes	No				1	15987293	1:16313788	1:15987293	0.319253	-0.0603945	0.00629386	8.32875e-22	Multi-trait	FALSE	FALSE	FALSE	TRUE	9.437	0.918136	7	0.51392	No	0	No	upstream_gene_variant,downstream_gene_variant
LVEDV_BSA	ZBTB17	3	Yes	1:15987293:C:T	1:15993462:C:T	rs10927878	C1orf64	0.9105	Yes	Yes	No				1	15993462	1:16319957	1:15993462	0.329105	-0.0593448	0.00624091	1.92523e-21	Multi-trait	TRUE	FALSE	FALSE	TRUE	0.632	-0.134665	1f	0.55436	Yes	0	No	non_coding_transcript_exon_variant,upstream_gene_variant								0.549185
LVEDV_BSA	ZBTB17	3	Yes	1:15987293:C:T	1:15993533:G:A	rs10927879	C1orf64	0.821336	No	No	No				1	15993533	1:16320028	1:15993533	0.354767	-0.0527232	0.00614699	9.7315e-18	Multi-trait	TRUE	FALSE	FALSE	TRUE	5.614	0.514697	1f	0.55436	Yes	0	No	intron_variant,non_coding_transcript_variant,upstream_gene_variant
LVEDV_BSA	ZBTB17	3	Yes	1:15987293:C:T	1:16018363:C:T	rs945419	HSPB7	0.450763	Yes	Yes	No				1	16018363	1:16344858	1:16018363	0.440008	0.055035	0.00591325	1.31418e-20	Multi-trait	TRUE	FALSE	FALSE	TRUE	7.152	0.674661	1f	0.55436	Yes	0	No	upstream_gene_variant,intron_variant
LVEDV_BSA	ZBTB17	3	Yes	1:15987293:C:T	1:16018713:G:A	rs945420	HSPB7	0.450038	Yes	Yes	No				1	16018713	1:16345208	1:16018713	0.438827	0.0551329	0.00590369	9.75015e-21	Multi-trait	TRUE	FALSE	TRUE	TRUE	1.387	0.067517	1f	0.66703	Yes	0	No	upstream_gene_variant,intron_variant
LVEDV_BSA	ZBTB17	3	Yes	1:15987293:C:T	1:16018898:T:C	rs945421	HSPB7	0.449067	Yes	No	No				1	16018898	1:16345393	1:16018898	0.439048	0.0548475	0.00591741	1.88175e-20	Multi-trait	TRUE	TRUE	TRUE	TRUE	0.81	-0.072065	1b	0.9975	Yes	0	No	upstream_gene_variant,intron_variant,non_coding_transcript_exon_variant
LVEDV_BSA	ZBTB17	3	Yes	1:15987293:C:T	1:16019124:T:C	rs945422	HSPB7	0.444627	Yes	No	No				1	16019124	1:16345619	1:16019124	0.440484	0.0544618	0.00591631	3.40507e-20	Multi-trait	TRUE	FALSE	FALSE	TRUE	2.673	0.242034	1f	0.55436	Yes	0	No	upstream_gene_variant,intron_variant,intron_variant,non_coding_transcript_variant
LVESV	C1orf64	3	Yes	1:15993462:C:T	1:15969544:A:G	rs4661674	ZBTB17	0.870882	Yes	Yes	No				1	15969544	1:16296039	1:15969544	0.325284	-0.056584	0.00622951	1.05416e-19	Multi-trait	TRUE	TRUE	TRUE	TRUE	0.185	-0.446726	1b	0.98786	Yes	0	No	intron_variant,upstream_gene_variant,intron_variant,non_coding_transcript_variant
LVESV	C1orf64	3	Yes	1:15993462:C:T	1:15970694:G:A	rs6684328	ZBTB17	0.904111	Yes	Yes	No				1	15970694	1:16297189	1:15970694	0.31907	-0.0571541	0.00626448	7.27265e-20	Multi-trait	TRUE	FALSE	FALSE	TRUE	0.151	-0.501516	1f	0.55436	Yes	0	No	intron_variant,downstream_gene_variant,intron_variant,non_coding_transcript_variant
LVESV	C1orf64	3	Yes	1:15993462:C:T	1:15972817:C:T	rs10927875	ZBTB17	0.876445	Yes	Yes	No				1	15972817	1:16299312	1:15972817	0.324297	-0.056885	0.0062349	7.26448e-20	Multi-trait	TRUE	FALSE	FALSE	TRUE	7.408	0.702774	1f	0.55436	Yes	0	No	intron_variant,downstream_gene_variant,intron_variant,non_coding_transcript_variant
LVESV	C1orf64	3	Yes	1:15993462:C:T	1:15976487:G:A	rs698893	ZBTB17	0.570269	Yes	No	No				1	15976487	1:16302982	1:15976487	0.455742	0.0521456	0.00589329	8.887e-19	Multi-trait	TRUE	FALSE	FALSE	TRUE	8.142	0.784467	1f	0.55436	Yes	0	No	upstream_gene_variant
LVESV	C1orf64	3	Yes	1:15993462:C:T	1:15977903:G:A	rs34178196	ZBTB17	0.877279	Yes	Yes	No				1	15977903	1:16304398	1:15977903	0.323676	-0.0568763	0.0062474	8.70582e-20	Multi-trait	TRUE	FALSE	FALSE	TRUE	0.322	-0.304294	1f	0.55436	Yes	0	No	upstream_gene_variant
LVESV	C1orf64	3	Yes	1:15993462:C:T	1:15978784:T:C	rs12138117	ZBTB17	0.87718	Yes	Yes	No				1	15978784	1:16305279	1:15978784	0.323729	-0.0569281	0.00624746	8.07376e-20	Multi-trait	FALSE	TRUE	FALSE	TRUE	0.231	-0.38965	1f	0.42912	Yes	0	No	upstream_gene_variant
LVESV	C1orf64	3	Yes	1:15993462:C:T	1:15980351:G:A	rs3979179	ZBTB17	0.90542	Yes	Yes	No				1	15980351	1:16306846	1:15980351	0.318825	-0.0570693	0.00627048	8.92795e-20	Multi-trait	TRUE	FALSE	FALSE	TRUE	3.617	0.331185	1f	0.22271	Yes	0	No	upstream_gene_variant
LVESV	C1orf64	3	Yes	1:15993462:C:T	1:15980876:T:C	rs6656953	ZBTB17	0.876826	Yes	Yes	No				1	15980876	1:16307371	1:15980876	0.32376	-0.056925	0.00624758	8.12294e-20	Multi-trait	TRUE	FALSE	FALSE	TRUE	0.894	-0.046616	1f	0.22271	Yes	0	No	upstream_gene_variant
LVESV	C1orf64	3	Yes	1:15993462:C:T	1:15980923:A:G	rs36006064	ZBTB17	0.880158	Yes	No	No				1	15980923	1:16307418	1:15980923	0.31033	-0.0563491	0.006365	8.52277e-19	Multi-trait	TRUE	TRUE	TRUE	FALSE	2.282	0.199044	5	0.00143	No	0	No	upstream_gene_variant
LVESV	C1orf64	3	Yes	1:15993462:C:T	1:15993462:C:T	rs10927878	C1orf64	1	Yes	Yes	No				1	15993462	1:16319957	1:15993462	0.329105	-0.0568796	0.00621803	5.82528e-20	Multi-trait	TRUE	FALSE	FALSE	TRUE	0.632	-0.134665	1f	0.55436	Yes	0	No	non_coding_transcript_exon_variant,upstream_gene_variant								0.79104
LVESV	C1orf64	3	Yes	1:15993462:C:T	1:15993533:G:A	rs10927879	C1orf64	0.899271	No	No	No				1	15993533	1:16320028	1:15993533	0.354767	-0.0509899	0.00612444	8.3867e-17	Multi-trait	TRUE	FALSE	FALSE	TRUE	5.614	0.514697	1f	0.55436	Yes	0	No	intron_variant,non_coding_transcript_variant,upstream_gene_variant
LVESV	C1orf64	3	Yes	1:15993462:C:T	1:16018363:C:T	rs945419	HSPB7	0.503931	Yes	Yes	No				1	16018363	1:16344858	1:16018363	0.440008	0.0527635	0.00589158	3.37422e-19	Multi-trait	TRUE	FALSE	FALSE	TRUE	7.152	0.674661	1f	0.55436	Yes	0	No	upstream_gene_variant,intron_variant
LVESV	C1orf64	3	Yes	1:15993462:C:T	1:16018713:G:A	rs945420	HSPB7	0.503162	Yes	Yes	No				1	16018713	1:16345208	1:16018713	0.438827	0.0528681	0.00588206	2.51737e-19	Multi-trait	TRUE	FALSE	TRUE	TRUE	1.387	0.067517	1f	0.66703	Yes	0	No	upstream_gene_variant,intron_variant
LVESV	C1orf64	3	Yes	1:15993462:C:T	1:16018898:T:C	rs945421	HSPB7	0.501827	Yes	Yes	No				1	16018898	1:16345393	1:16018898	0.439048	0.0525222	0.00589572	5.1712e-19	Multi-trait	TRUE	TRUE	TRUE	TRUE	0.81	-0.072065	1b	0.9975	Yes	0	No	upstream_gene_variant,intron_variant,non_coding_transcript_exon_variant
LVESV	C1orf64	3	Yes	1:15993462:C:T	1:16019124:T:C	rs945422	HSPB7	0.497375	Yes	Yes	No				1	16019124	1:16345619	1:16019124	0.440484	0.0522531	0.00589463	7.68209e-19	Multi-trait	TRUE	FALSE	FALSE	TRUE	2.673	0.242034	1f	0.55436	Yes	0	No	upstream_gene_variant,intron_variant,intron_variant,non_coding_transcript_variant
LVESV	C1orf64	3	Yes	1:15993462:C:T	1:16024780:A:G	rs10927887	CLCNKA	0.488367	Yes	No	No				1	16024780	1:16351275	1:16024780	0.444848	0.0514065	0.00589668	2.83464e-18	Multi-trait	TRUE	FALSE	FALSE	TRUE	9.033	0.877149	1f	0.22271	Yes	0	No	missense_variant,intron_variant,intron_variant,non_coding_transcript_variant,downstream_gene_variant,upstream_gene_variant,non_coding_transcript_exon_variant	0.234	tolerated(0.76),tolerated(0.73)	benign(0)
LVEF	C1orf64	3	Yes	1:15993462:C:T	1:15840861:C:T	rs10927865	FLJ37453	0.341729	Yes	No	No				1	15840861	1:16167356	1:15840861	0.426905	-0.0491057	0.00589783	8.35753e-17	Multi-trait	TRUE	FALSE	FALSE	TRUE	2.333	0.205026	1f	0.55436	Yes	0	No	intron_variant,non_coding_transcript_variant,intron_variant
LVEF	C1orf64	3	Yes	1:15993462:C:T	1:15841360:T:C	rs10737911	FLJ37453	0.341599	Yes	No	No				1	15841360	1:16167855	1:15841360	0.426959	-0.0491292	0.00589802	8.09917e-17	Multi-trait	TRUE	FALSE	FALSE	TRUE	4.562	0.415508	1f	0.55436	Yes	0	No	intron_variant,non_coding_transcript_variant,intron_variant
LVEF	C1orf64	3	Yes	1:15993462:C:T	1:15848822:C:T	rs10927866	SPEN	0.341732	Yes	No	No				1	15848822	1:16175317	1:15848822	0.42691	-0.0490762	0.00589711	8.64275e-17	Multi-trait	TRUE	FALSE	FALSE	TRUE	3.118	0.285689	1f	0.55436	Yes	0	No	upstream_gene_variant,intron_variant,intron_variant,NMD_transcript_variant
LVEF	C1orf64	3	Yes	1:15993462:C:T	1:15851760:G:A	rs10159189	SPEN	0.336538	Yes	No	No				1	15851760	1:16178255	1:15851760	0.424497	-0.0481243	0.00590379	3.59654e-16	Multi-trait	TRUE	FALSE	FALSE	TRUE	0.754	-0.090083	1f	0.55436	Yes	0	No	upstream_gene_variant,intron_variant,intron_variant,NMD_transcript_variant
LVEF	C1orf64	3	Yes	1:15993462:C:T	1:15857637:G:A	rs7540449	SPEN	0.34189	Yes	Yes	No				1	15857637	1:16184132	1:15857637	0.427353	-0.0491518	0.00589559	7.61682e-17	Multi-trait	TRUE	FALSE	FALSE	TRUE	0.115	-0.57443	1f	0.55436	Yes	0	No	intron_variant,intron_variant,NMD_transcript_variant
LVEF	C1orf64	3	Yes	1:15993462:C:T	1:15860227:G:A	rs7547314	SPEN	0.342204	Yes	No	No				1	15860227	1:16186722	1:15860227	0.427338	-0.0490808	0.00589595	8.46914e-17	Multi-trait	TRUE	FALSE	FALSE	TRUE	0.715	-0.103689	1f	0.55436	Yes	0	No	intron_variant,intron_variant,NMD_transcript_variant
LVEF	C1orf64	3	Yes	1:15993462:C:T	1:15870264:A:G	rs7552077	SPEN	0.342286	Yes	No	No				1	15870264	1:16196759	1:15870264	0.427254	-0.0487716	0.005897	1.3331e-16	Multi-trait	TRUE	FALSE	FALSE	TRUE	9.271	0.901283	1f	0.55436	Yes	0	No	intron_variant,intron_variant,NMD_transcript_variant,upstream_gene_variant
LVEF	C1orf64	3	Yes	1:15993462:C:T	1:15889457:T:C	rs643420	MIR5096	0.344291	Yes	No	No				1	15889457	1:16215952	1:15889457	0.432041	0.0484082	0.00588628	1.96984e-16	Multi-trait	FALSE	FALSE	FALSE	TRUE	0.112	-0.580149	7	0.51392	No	0	No	intron_variant,intron_variant,NMD_transcript_variant
LVEF	C1orf64	3	Yes	1:15993462:C:T	1:15897200:G:T	rs559197	MIR5096	0.343934	Yes	No	No				1	15897200	1:16223695	1:15897200	0.43191	0.0485727	0.00588628	1.55951e-16	Multi-trait	TRUE	FALSE	FALSE	TRUE	0.669	-0.120311	1f	0.55436	Yes	0	No	intron_variant,intron_variant,NMD_transcript_variant
LVEF	C1orf64	3	Yes	1:15993462:C:T	1:15900139:A:C	rs10754897	MIR5096	0.3431	Yes	No	No				1	15900139	1:16226634	1:15900139	0.431931	0.0482818	0.00588639	2.35884e-16	Multi-trait	TRUE	FALSE	FALSE	TRUE	1.842	0.142096	1f	0.55436	Yes	0	No	intron_variant,intron_variant,NMD_transcript_variant
LVEF	C1orf64	3	Yes	1:15993462:C:T	1:15926922:A:G	rs848207	SPEN	0.340456	Yes	No	No				1	15926922	1:16253417	1:15926922	0.431445	0.0482539	0.00588691	2.46827e-16	Multi-trait	TRUE	TRUE	TRUE	TRUE	1.292	0.049033	1f	0.06	Yes	0	No	intron_variant,intron_variant,NMD_transcript_variant,upstream_gene_variant
LVEF	C1orf64	3	Yes	1:15993462:C:T	1:15936957:A:G	rs848212	SPEN	0.342618	Yes	No	No				1	15936957	1:16263452	1:15936957	0.429967	0.0480569	0.00587136	2.72363e-16	Multi-trait	TRUE	FALSE	TRUE	TRUE			1f	0.66703	Yes	0	No	downstream_gene_variant,intron_variant,intron_variant,NMD_transcript_variant,upstream_gene_variant
LVEF	C1orf64	3	Yes	1:15993462:C:T	1:15945755:A:G	rs848217	ZBTB17	0.456716	Yes	Yes	No				1	15945755	1:16272250	1:15945755	0.497779	0.0490711	0.00582612	3.68176e-17	Multi-trait	TRUE	FALSE	FALSE	TRUE	4.908	0.447312	1f	0.55436	Yes	0	No	synonymous_variant,upstream_gene_variant,non_coding_transcript_exon_variant,downstream_gene_variant
LVEF	C1orf64	3	Yes	1:15993462:C:T	1:15960027:A:G	rs848195	ZBTB17	0.347157	Yes	Yes	No				1	15960027	1:16286522	1:15960027	0.428765	0.0489055	0.00586558	7.57392e-17	Multi-trait	TRUE	TRUE	TRUE	TRUE	4.965	0.452544	1b	0.94333	Yes	0	No	intron_variant,intron_variant,non_coding_transcript_variant
LVEF	C1orf64	3	Yes	1:15993462:C:T	1:15966247:C:T	rs848199	ZBTB17	0.3491	Yes	Yes	No				1	15966247	1:16292742	1:15966247	0.429916	0.0492597	0.00587197	4.90423e-17	Multi-trait	TRUE	FALSE	FALSE	TRUE	0.138	-0.525878	1f	0.55436	Yes	0	No	intron_variant,upstream_gene_variant,intron_variant,non_coding_transcript_variant
LVEF	C1orf64	3	Yes	1:15993462:C:T	1:15969544:A:G	rs4661674	ZBTB17	0.870882	Yes	Yes	No				1	15969544	1:16296039	1:15969544	0.325287	0.0535745	0.00617064	3.88304e-18	Multi-trait	TRUE	TRUE	TRUE	TRUE	0.185	-0.446726	1b	0.98786	Yes	0	No	intron_variant,upstream_gene_variant,intron_variant,non_coding_transcript_variant
LVEF	C1orf64	3	Yes	1:15993462:C:T	1:15970694:G:A	rs6684328	ZBTB17	0.904111	Yes	Yes	No				1	15970694	1:16297189	1:15970694	0.319073	0.0526425	0.00620526	2.18481e-17	Multi-trait	TRUE	FALSE	FALSE	TRUE	0.151	-0.501516	1f	0.55436	Yes	0	No	intron_variant,downstream_gene_variant,intron_variant,non_coding_transcript_variant
LVEF	C1orf64	3	Yes	1:15993462:C:T	1:15971097:G:A	rs56352596	ZBTB17	0.34553	Yes	No	No				1	15971097	1:16297592	1:15971097	0.427345	-0.0483764	0.00588022	1.91999e-16	Multi-trait	TRUE	TRUE	TRUE	TRUE	11.73	1.14029	1f	0.02154	Yes	0	No	intron_variant,downstream_gene_variant,intron_variant,non_coding_transcript_variant
LVEF	C1orf64	3	Yes	1:15993462:C:T	1:15972817:C:T	rs10927875	ZBTB17	0.876445	Yes	Yes	No				1	15972817	1:16299312	1:15972817	0.324299	0.0531643	0.00617597	7.41901e-18	Multi-trait	TRUE	FALSE	FALSE	TRUE	7.408	0.702774	1f	0.55436	Yes	0	No	intron_variant,downstream_gene_variant,intron_variant,non_coding_transcript_variant
LVEF	C1orf64	3	Yes	1:15993462:C:T	1:15976487:G:A	rs698893	ZBTB17	0.570269	Yes	Yes	No				1	15976487	1:16302982	1:15976487	0.45575	-0.0501316	0.00583744	8.85356e-18	Multi-trait	TRUE	FALSE	FALSE	TRUE	8.142	0.784467	1f	0.55436	Yes	0	No	upstream_gene_variant
LVEF	C1orf64	3	Yes	1:15993462:C:T	1:15977903:G:A	rs34178196	ZBTB17	0.877279	Yes	Yes	No				1	15977903	1:16304398	1:15977903	0.323679	0.0532601	0.0061883	7.5272e-18	Multi-trait	TRUE	FALSE	FALSE	TRUE	0.322	-0.304294	1f	0.55436	Yes	0	No	upstream_gene_variant
LVEF	C1orf64	3	Yes	1:15993462:C:T	1:15978784:T:C	rs12138117	ZBTB17	0.87718	Yes	Yes	No				1	15978784	1:16305279	1:15978784	0.323731	0.0533684	0.00618837	6.46644e-18	Multi-trait	FALSE	TRUE	FALSE	TRUE	0.231	-0.38965	1f	0.42912	Yes	0	No	upstream_gene_variant
LVEF	C1orf64	3	Yes	1:15993462:C:T	1:15980351:G:A	rs3979179	ZBTB17	0.90542	Yes	Yes	No				1	15980351	1:16306846	1:15980351	0.318828	0.0528235	0.00621118	1.82235e-17	Multi-trait	TRUE	FALSE	FALSE	TRUE	3.617	0.331185	1f	0.22271	Yes	0	No	upstream_gene_variant
LVEF	C1orf64	3	Yes	1:15993462:C:T	1:15980876:T:C	rs6656953	ZBTB17	0.876826	Yes	Yes	No				1	15980876	1:16307371	1:15980876	0.323763	0.0535694	0.00618849	4.87327e-18	Multi-trait	TRUE	FALSE	FALSE	TRUE	0.894	-0.046616	1f	0.22271	Yes	0	No	upstream_gene_variant
LVEF	C1orf64	3	Yes	1:15993462:C:T	1:15980923:A:G	rs36006064	ZBTB17	0.880158	Yes	No	No				1	15980923	1:16307418	1:15980923	0.310332	0.0520517	0.00630457	1.50414e-16	Multi-trait	TRUE	TRUE	TRUE	FALSE	2.282	0.199044	5	0.00143	No	0	No	upstream_gene_variant
LVEF	C1orf64	3	Yes	1:15993462:C:T	1:15980927:A:G	rs6659958	ZBTB17	0.87291	Yes	Yes	No				1	15980927	1:16307422	1:15980927	0.325171	0.0540193	0.00619091	2.6483e-18	Multi-trait	TRUE	TRUE	TRUE	FALSE	2.265	0.197079	5	0.33982	No	0	No	upstream_gene_variant
LVEF	C1orf64	3	Yes	1:15993462:C:T	1:15986677:C:T	rs3961710	ZBTB17	0.912613	Yes	Yes	No				1	15986677	1:16313172	1:15986677	0.319804	0.0538712	0.00620783	4.0303e-18	Multi-trait	TRUE	TRUE	TRUE	TRUE	5.625	0.515805	1f	0.06	Yes	0	No	upstream_gene_variant,downstream_gene_variant
LVEF	C1orf64	3	Yes	1:15993462:C:T	1:15987293:C:T	rs4307563	ZBTB17	0.9105	Yes	Yes	No				1	15987293	1:16313788	1:15987293	0.319255	0.0542555	0.00621147	2.44253e-18	Multi-trait	FALSE	FALSE	FALSE	TRUE	9.437	0.918136	7	0.51392	No	0	No	upstream_gene_variant,downstream_gene_variant
LVEF	C1orf64	3	Yes	1:15993462:C:T	1:15993462:C:T	rs10927878	C1orf64	1	Yes	Yes	No				1	15993462	1:16319957	1:15993462	0.329108	0.0554206	0.00615923	2.29915e-19	Multi-trait	TRUE	FALSE	FALSE	TRUE	0.632	-0.134665	1f	0.55436	Yes	0	No	non_coding_transcript_exon_variant,upstream_gene_variant								0.955088
LVEF	C1orf64	3	Yes	1:15993462:C:T	1:15993533:G:A	rs10927879	C1orf64	0.899271	Yes	Yes	No				1	15993533	1:16320028	1:15993533	0.354771	0.0533789	0.00606645	1.38008e-18	Multi-trait	TRUE	FALSE	FALSE	TRUE	5.614	0.514697	1f	0.55436	Yes	0	No	intron_variant,non_coding_transcript_variant,upstream_gene_variant
LVESV_BSA	C1orf64	3	Yes	1:15993462:C:T	1:15817284:G:A	rs1976402	UQCRHL	0.774289	Yes	Yes	No				1	15817284	1:16143779	1:15817284	0.287981	-0.0508536	0.00634645	1.12015e-15	Multi-trait	TRUE	FALSE	FALSE	TRUE	1.918	0.152793	1f	0.55436	Yes	0	No	intergenic_variant
LVESV_BSA	C1orf64	3	Yes	1:15993462:C:T	1:15841304:A:G	rs12135073	FLJ37453	0.77546	Yes	Yes	No				1	15841304	1:16167799	1:15841304	0.288243	-0.0507032	0.00633339	1.18787e-15	Multi-trait	TRUE	FALSE	TRUE	TRUE	13.2	1.3425	1f	0.66703	Yes	0	No	intron_variant,non_coding_transcript_variant,intron_variant
LVESV_BSA	C1orf64	3	Yes	1:15993462:C:T	1:15852422:T:C	rs35340817	SPEN	0.579192	Yes	Yes	No				1	15852422	1:16178917	1:15852422	0.233923	-0.0511793	0.00678836	4.72586e-14	Multi-trait	FALSE	FALSE	FALSE	TRUE	3.298	0.302379	1f	0.55324	Yes	0	No	upstream_gene_variant,intron_variant,intron_variant,NMD_transcript_variant
LVESV_BSA	C1orf64	3	Yes	1:15993462:C:T	1:15857061:C:A	rs12121918	SPEN	0.579781	Yes	Yes	No				1	15857061	1:16183556	1:15857061	0.233846	-0.0509466	0.00678895	6.17419e-14	Multi-trait	TRUE	TRUE	TRUE	TRUE	2.584	0.232748	1b	0.75934	Yes	0	No	intron_variant,intron_variant,NMD_transcript_variant
LVESV_BSA	C1orf64	3	Yes	1:15993462:C:T	1:15857317:G:A	rs61782193	SPEN	0.579781	Yes	No	No				1	15857317	1:16183812	1:15857317	0.233636	-0.0509207	0.00679146	6.49211e-14	Multi-trait	TRUE	TRUE	TRUE	TRUE	6.542	0.609144	1b	0.434	Yes	0	No	intron_variant,intron_variant,NMD_transcript_variant
LVESV_BSA	C1orf64	3	Yes	1:15993462:C:T	1:15890558:G:A	rs4661671	MIR5096	0.578104	Yes	No	No				1	15890558	1:16217053	1:15890558	0.232937	-0.0505101	0.00680728	1.17109e-13	Multi-trait	TRUE	TRUE	TRUE	FALSE	1.112	0.009686	2b	0.7	No	0	No	intron_variant,intron_variant,NMD_transcript_variant
LVESV_BSA	C1orf64	3	Yes	1:15993462:C:T	1:15893623:G:A	rs61782229	MIR5096	0.577552	Yes	No	No				1	15893623	1:16220118	1:15893623	0.233702	-0.0508356	0.0067914	7.13891e-14	Multi-trait	TRUE	FALSE	FALSE	TRUE	3.114	0.285274	1f	0.55436	Yes	0	No	intron_variant,intron_variant,NMD_transcript_variant
LVESV_BSA	C1orf64	3	Yes	1:15993462:C:T	1:15901914:T:C	rs34582955	MIR5096	0.578884	Yes	No	No				1	15901914	1:16228409	1:15901914	0.233629	-0.0508882	0.00679296	6.81882e-14	Multi-trait	FALSE	FALSE	FALSE	FALSE	1.676	0.117278	7	0.18412	No	0	No	intron_variant,intron_variant,NMD_transcript_variant
LVESV_BSA	C1orf64	3	Yes	1:15993462:C:T	1:15926837:C:T	rs12121496	SPEN	0.579705	Yes	Yes	No				1	15926837	1:16253332	1:15926837	0.233451	-0.0512078	0.00679337	4.77585e-14	Multi-trait	TRUE	FALSE	TRUE	TRUE	10.99	1.0599	1f	0.19549	Yes	0	No	intron_variant,intron_variant,NMD_transcript_variant,upstream_gene_variant
LVESV_BSA	C1orf64	3	Yes	1:15993462:C:T	1:15952546:C:T	rs9660676	ZBTB17	0.587714	Yes	No	No				1	15952546	1:16279041	1:15952546	0.233665	-0.0505125	0.00678627	9.81794e-14	Multi-trait	TRUE	TRUE	TRUE	TRUE	3.785	0.346142	1b	0.64348	Yes	0	No	intron_variant,intron_variant,non_coding_transcript_variant
LVESV_BSA	C1orf64	3	Yes	1:15993462:C:T	1:15955931:G:A	rs2179615	ZBTB17	0.586071	Yes	No	No				1	15955931	1:16282426	1:15955931	0.233428	-0.0506078	0.00678744	8.91257e-14	Multi-trait	TRUE	FALSE	FALSE	TRUE	3.018	0.276203	1f	0.55436	Yes	0	No	intron_variant,intron_variant,non_coding_transcript_variant,upstream_gene_variant
LVESV_BSA	C1orf64	3	Yes	1:15993462:C:T	1:15976487:G:A	rs698893	ZBTB17	0.570269	Yes	Yes	No				1	15976487	1:16302982	1:15976487	0.455745	0.0444056	0.0057792	1.54576e-14	Multi-trait	TRUE	FALSE	FALSE	TRUE	8.142	0.784467	1f	0.55436	Yes	0	No	upstream_gene_variant
LVESV_BSA	C1orf64	3	Yes	1:15993462:C:T	1:15993462:C:T	rs10927878	C1orf64	1	Yes	Yes	No				1	15993462	1:16319957	1:15993462	0.3291	-0.0495794	0.00609775	4.26612e-16	Multi-trait	TRUE	FALSE	FALSE	TRUE	0.632	-0.134665	1f	0.55436	Yes	0	No	non_coding_transcript_exon_variant,upstream_gene_variant
LVESV_BSA	C1orf64	3	Yes	1:15993462:C:T	1:15993533:G:A	rs10927879	C1orf64	0.899271	No	No	No				1	15993533	1:16320028	1:15993533	0.35476	-0.0429804	0.00600588	8.28338e-13	Multi-trait	TRUE	FALSE	FALSE	TRUE	5.614	0.514697	1f	0.55436	Yes	0	No	intron_variant,non_coding_transcript_variant,upstream_gene_variant
LVESV_BSA	C1orf64	3	Yes	1:15993462:C:T	1:16011014:G:A	rs1763607	HSPB7	0.58052	Yes	Yes	No				1	16011014	1:16337509	1:16011014	0.411351	0.0473495	0.00583371	4.797e-16	Multi-trait	FALSE	FALSE	FALSE	TRUE			1f	0.55324	Yes	0	No	downstream_gene_variant,upstream_gene_variant
LVESV_BSA	C1orf64	3	Yes	1:15993462:C:T	1:16015742:A:G	rs1739840	HSPB7	0.578237	Yes	Yes	No				1	16015742	1:16342237	1:16015742	0.411235	0.047244	0.00583537	5.67297e-16	Multi-trait	TRUE	TRUE	FALSE	TRUE			1d	0.42	Yes	0	No	synonymous_variant,non_coding_transcript_exon_variant,upstream_gene_variant
LVESV_BSA	C1orf64	3	Yes	1:15993462:C:T	1:16015924:A:G	rs761760	HSPB7	0.578237	Yes	Yes	No				1	16015924	1:16342419	1:16015924	0.411259	0.0472568	0.005835	5.54785e-16	Multi-trait	TRUE	TRUE	TRUE	TRUE			1b	0.95833	Yes	0	No	intron_variant,intron_variant,non_coding_transcript_variant,upstream_gene_variant
LVESV_BSA	C1orf64	3	Yes	1:15993462:C:T	1:16016107:C:T	rs1763599	HSPB7	0.578237	Yes	Yes	No				1	16016107	1:16342602	1:16016107	0.411254	0.0472587	0.00583495	5.53011e-16	Multi-trait	TRUE	FALSE	FALSE	TRUE			1f	0.55436	Yes	0	No	intron_variant,intron_variant,non_coding_transcript_variant,upstream_gene_variant
LVESV_BSA	C1orf64	3	Yes	1:15993462:C:T	1:16016232:A:G	rs1739841	HSPB7	0.576907	Yes	Yes	No				1	16016232	1:16342727	1:16016232	0.411387	0.0472849	0.00583506	5.33581e-16	Multi-trait	TRUE	FALSE	TRUE	TRUE			1f	0.66703	Yes	0	No	intron_variant,intron_variant,non_coding_transcript_variant,upstream_gene_variant
LVESV_BSA	C1orf64	3	Yes	1:15993462:C:T	1:16016353:T:G	rs1739842	HSPB7	0.578237	Yes	Yes	No				1	16016353	1:16342848	1:16016353	0.411256	0.04726	0.00583496	5.52073e-16	Multi-trait	TRUE	FALSE	FALSE	TRUE			1f	0.55436	Yes	0	No	intron_variant,intron_variant,non_coding_transcript_variant,upstream_gene_variant
LVESV_BSA	C1orf64	3	Yes	1:15993462:C:T	1:16016759:T:C	rs1739843	HSPB7	0.578237	Yes	Yes	No				1	16016759	1:16343254	1:16016759	0.411248	0.0472582	0.00583501	5.53774e-16	Multi-trait	TRUE	TRUE	TRUE	TRUE			1b	0.40021	Yes	0	No	intron_variant,intron_variant,non_coding_transcript_variant,upstream_gene_variant
LVESV_BSA	C1orf64	3	Yes	1:15993462:C:T	1:16016802:C:T	rs1763597	HSPB7	0.575447	Yes	Yes	No				1	16016802	1:16343297	1:16016802	0.411105	0.0471057	0.00583579	6.92355e-16	Multi-trait	TRUE	FALSE	FALSE	TRUE			1f	0.55436	Yes	0	No	intron_variant,intron_variant,non_coding_transcript_variant,upstream_gene_variant
LVESV_BSA	C1orf64	3	Yes	1:15993462:C:T	1:16016827:T:C	rs1739844	HSPB7	0.578336	Yes	Yes	No				1	16016827	1:16343322	1:16016827	0.411236	0.0472543	0.00583523	5.58217e-16	Multi-trait	TRUE	FALSE	FALSE	TRUE			1f	0.55436	Yes	0	No	intron_variant,intron_variant,non_coding_transcript_variant,upstream_gene_variant
LVESV_BSA	C1orf64	3	Yes	1:15993462:C:T	1:16017340:C:T	rs1763596	HSPB7	0.572152	Yes	Yes	No				1	16017340	1:16343835	1:16017340	0.412707	0.0471756	0.00583262	6.05364e-16	Multi-trait	TRUE	FALSE	FALSE	TRUE			1f	0.55436	Yes	0	No	intron_variant,upstream_gene_variant,non_coding_transcript_exon_variant
LVESV	HSPB7	3	Yes	1:16011979:T:C	1:15981952:T:C	rs848309	ZBTB17	0.611882	Yes	No	No				1	15981952	1:16308447	1:15981952	0.426663	0.0589753	0.00594062	3.16155e-23	Single-trait	FALSE	FALSE	FALSE	TRUE	3.685	0.248331	1f	0.55324	Yes	0	No	intergenic_variant
LVESV	HSPB7	3	Yes	1:16011979:T:C	1:15985068:G:A	rs1739813	ZBTB17	0.617936	Yes	Yes	No				1	15985068	1:16311563	1:15985068	0.427998	0.0596785	0.00593776	9.12431e-24	Single-trait	TRUE	FALSE	TRUE	TRUE	1.693	0.051769	1f	0.66703	Yes	0	No	upstream_gene_variant,downstream_gene_variant
LVESV	HSPB7	3	Yes	1:16011979:T:C	1:15993462:C:T	rs10927878	C1orf64	0.839296	No	No	No				1	15993462	1:16319957	1:15993462	0.329105	-0.0594702	0.00623463	1.44644e-21	Single-trait	TRUE	FALSE	FALSE	TRUE	2.508	0.143418	1f	0.55436	Yes	0	No	non_coding_transcript_exon_variant,upstream_gene_variant
LVESV	HSPB7	3	Yes	1:16011979:T:C	1:15994004:G:C	rs34957618		0.839296	No	No	No				1	15994004	1:16320499	1:15994004	0.329092	-0.059276	0.00623494	1.9611e-21	Single-trait	TRUE	TRUE	TRUE	TRUE	2.844	0.175058	1f	0.08895	Yes	0	No	intron_variant,non_coding_transcript_variant,upstream_gene_variant
LVESV	HSPB7	3	Yes	1:16011979:T:C	1:16000440:A:G	rs1763619	C1orf64	0.90607	Yes	Yes	No				1	16000440	1:16326935	1:16000440	0.346006	0.062202	0.00616896	6.56599e-24	Single-trait	TRUE	FALSE	FALSE	TRUE	1.842	0.070792	1f	0.55436	Yes	0	No	upstream_gene_variant
LVESV	HSPB7	3	Yes	1:16011979:T:C	1:16001621:C:T	rs1627145	C1orf64	0.906528	Yes	Yes	No				1	16001621	1:16328116	1:16001621	0.345948	0.0619694	0.00616892	9.62277e-24	Single-trait	TRUE	FALSE	FALSE	TRUE	1.516	0.027298	1f	0.55436	Yes	0	No	upstream_gene_variant,downstream_gene_variant
LVESV	HSPB7	3	Yes	1:16011979:T:C	1:16004613:T:C	rs1739833	C1orf64	0.906906	Yes	No	No				1	16004613	1:16331108	1:16004613	0.34588	0.0618426	0.00616933	1.19316e-23	Single-trait	TRUE	TRUE	FALSE	TRUE	3.596	0.240802	1d	0.02	Yes	0	No	intron_variant,downstream_gene_variant
LVESV	HSPB7	3	Yes	1:16011979:T:C	1:16008649:T:C	rs1739835	C1orf64	0.907974	Yes	No	No				1	16008649	1:16335144	1:16008649	0.345829	0.0614675	0.00616634	2.09942e-23	Single-trait	TRUE	TRUE	TRUE	TRUE	1.342	0.001114	1b	0.43617	Yes	0	No	3_prime_UTR_variant,upstream_gene_variant
LVESV	HSPB7	3	Yes	1:16011979:T:C	1:16008807:CA:C		C1orf64	0.903937	Yes	No	No				1	16008807	1:16335302	1:16008807	0.348179	0.0613505	0.00616365	2.4322e-23	Single-trait					0.753	-0.120304			No	0	No	3_prime_UTR_variant
LVESV	HSPB7	3	Yes	1:16011979:T:C	1:16009032:G:C	rs1763610	C1orf64	0.907588	Yes	No	No				1	16009032	1:16335527	1:16009032	0.345838	0.0614951	0.00616631	2.00586e-23	Single-trait	TRUE	FALSE	TRUE	TRUE	3.826	0.260391	1f	0.66703	Yes	0	No	downstream_gene_variant,upstream_gene_variant
LVESV	HSPB7	3	Yes	1:16011979:T:C	1:16011014:G:A	rs1763607	HSPB7	0.705355	Yes	Yes	No				1	16011014	1:16337509	1:16011014	0.411336	0.0611661	0.00596464	1.12616e-24	Single-trait	FALSE	FALSE	FALSE	TRUE	9.266	0.787274	1f	0.55324	Yes	0	No	downstream_gene_variant,upstream_gene_variant
LVESV	HSPB7	3	Yes	1:16011979:T:C	1:16011438:C:T	rs1739837	HSPB7	0.70632	Yes	Yes	No				1	16011438	1:16337933	1:16011438	0.411533	0.0614227	0.00596489	7.24102e-25	Single-trait	TRUE	FALSE	FALSE	TRUE	1.782	0.063242	1f	0.55436	Yes	0	No	downstream_gene_variant,upstream_gene_variant
LVESV	HSPB7	3	Yes	1:16011979:T:C	1:16011787:A:G	rs1763606	HSPB7	0.997734	Yes	Yes	No				1	16011787	1:16338282	1:16011787	0.327733	0.0651176	0.00624535	1.87543e-25	Single-trait	TRUE	FALSE	FALSE	TRUE	2.416	0.134378	1f	0.55436	Yes	0	No	downstream_gene_variant
LVESV	HSPB7	3	Yes	1:16011979:T:C	1:16011979:T:C	rs6696912	HSPB7	1	Yes	Yes	No				1	16011979	1:16338474	1:16011979	0.327717	0.0653292	0.00624636	1.33567e-25	Single-trait	FALSE	FALSE	FALSE	TRUE	0.55	-0.184886	1f	0.55324	Yes	0	No	downstream_gene_variant
LVESV	HSPB7	3	Yes	1:16011979:T:C	1:16012430:T:G	rs1763605	HSPB7	0.999546	Yes	Yes	No				1	16012430	1:16338925	1:16012430	0.32648	0.0651685	0.0062392	1.54454e-25	Single-trait	TRUE	FALSE	FALSE	TRUE	4.511	0.319178	1f	0.55436	Yes	0	No	downstream_gene_variant
LVESV	HSPB7	3	Yes	1:16011979:T:C	1:16013277:C:G	rs1763604	HSPB7	0.682456	Yes	Yes	No				1	16013277	1:16339772	1:16013277	0.41205	0.0619916	0.0059757	3.25762e-25	Single-trait	TRUE	FALSE	FALSE	TRUE	0.097	-0.542574	1f	0.55436	Yes	0	No	downstream_gene_variant
LVESV	HSPB7	3	Yes	1:16011979:T:C	1:16013314:T:C	rs1763603	HSPB7	0.981847	Yes	Yes	No				1	16013314	1:16339809	1:16013314	0.324158	0.0654539	0.0062723	1.70883e-25	Single-trait	TRUE	TRUE	TRUE	TRUE	5.587	0.414467	1a	0.95	Yes	0	No	downstream_gene_variant
LVESV	HSPB7	3	Yes	1:16011979:T:C	1:16013965:G:T	rs1763601	HSPB7	0.706797	Yes	Yes	No				1	16013965	1:16340460	1:16013965	0.411404	0.061289	0.0059669	9.47109e-25	Single-trait	TRUE	TRUE	TRUE	TRUE	5.381	0.395916	1b	0.98667	Yes	0	No	downstream_gene_variant,upstream_gene_variant
LVESV	HSPB7	3	Yes	1:16011979:T:C	1:16014266:T:C	rs1048334	HSPB7	0.706974	Yes	Yes	No				1	16014266	1:16340761	1:16014266	0.41135	0.0612589	0.0059668	9.96323e-25	Single-trait	TRUE	FALSE	FALSE	TRUE	0.831	-0.099688	1f	0.55436	Yes	0	No	3_prime_UTR_variant,downstream_gene_variant,non_coding_transcript_exon_variant,upstream_gene_variant
LVESV	HSPB7	3	Yes	1:16011979:T:C	1:16014348:TC:T		HSPB7	0.994062	Yes	Yes	No				1	16014348	1:16340843	1:16014348	0.330489	0.0647993	0.00625903	4.05882e-25	Single-trait					0.005	-1.07142			No	0	No	3_prime_UTR_variant
LVESV	HSPB7	3	Yes	1:16011979:T:C	1:16014384:T:G	rs1048302	HSPB7	0.998638	Yes	Yes	No				1	16014384	1:16340879	1:16014384	0.327683	0.0648884	0.00624689	2.83204e-25	Single-trait	TRUE	FALSE	TRUE	TRUE	2.059	0.096456	1f	0.66703	Yes	0	No	3_prime_UTR_variant,downstream_gene_variant,non_coding_transcript_exon_variant,upstream_gene_variant
LVESV	HSPB7	3	Yes	1:16011979:T:C	1:16014456:A:T	rs1048261	HSPB7	0.998637	Yes	Yes	No				1	16014456	1:16340951	1:16014456	0.327578	0.0649482	0.00624764	2.59537e-25	Single-trait	TRUE	FALSE	FALSE	TRUE	5.556	0.411736	1f	0.55436	Yes	0	No	3_prime_UTR_variant,downstream_gene_variant,non_coding_transcript_exon_variant,upstream_gene_variant
LVESV	HSPB7	3	Yes	1:16011979:T:C	1:16014859:T:G	rs1048245	HSPB7	0.706796	Yes	Yes	No				1	16014859	1:16341354	1:16014859	0.411359	0.0612377	0.00596679	1.03348e-24	Single-trait	TRUE	FALSE	TRUE	TRUE	4.768	0.341501	1f	0.66703	Yes	0	No	3_prime_UTR_variant,downstream_gene_variant,non_coding_transcript_exon_variant,upstream_gene_variant
LVESV	HSPB7	3	Yes	1:16011979:T:C	1:16015238:T:C	rs1048237	HSPB7	0.707319	Yes	Yes	No				1	16015238	1:16341733	1:16015238	0.411319	0.0612911	0.00596674	9.41022e-25	Single-trait	TRUE	FALSE	FALSE	TRUE	14.86	1.3679	1f	0.55436	Yes	0	No	3_prime_UTR_variant,downstream_gene_variant,non_coding_transcript_exon_variant,upstream_gene_variant
LVESV	HSPB7	3	Yes	1:16011979:T:C	1:16015742:A:G	rs1739840	HSPB7	0.707464	Yes	Yes	No				1	16015742	1:16342237	1:16015742	0.41122	0.0609156	0.00596635	1.79143e-24	Single-trait	TRUE	TRUE	FALSE	TRUE	0.329	-0.288769	1d	0.42	Yes	0	No	synonymous_variant,non_coding_transcript_exon_variant,upstream_gene_variant
LVESV	HSPB7	3	Yes	1:16011979:T:C	1:16015855:A:T	rs761759	HSPB7	0.706881	Yes	Yes	No				1	16015855	1:16342350	1:16015855	0.411189	0.060901	0.00596643	1.8395e-24	Single-trait	TRUE	TRUE	TRUE	TRUE	1.347	0.001863	1b	0.64348	Yes	0	No	intron_variant,intron_variant,non_coding_transcript_variant,upstream_gene_variant
LVESV	HSPB7	3	Yes	1:16011979:T:C	1:16015924:A:G	rs761760	HSPB7	0.707464	Yes	Yes	No				1	16015924	1:16342419	1:16015924	0.411243	0.060928	0.00596597	1.74141e-24	Single-trait	TRUE	TRUE	TRUE	TRUE	0.375	-0.262518	1b	0.95833	Yes	0	No	intron_variant,intron_variant,non_coding_transcript_variant,upstream_gene_variant
LVESV	HSPB7	3	Yes	1:16011979:T:C	1:16016107:C:T	rs1763599	HSPB7	0.707464	Yes	Yes	No				1	16016107	1:16342602	1:16016107	0.411239	0.0609319	0.00596592	1.72862e-24	Single-trait	TRUE	FALSE	FALSE	TRUE	6.054	0.457495	1f	0.55436	Yes	0	No	intron_variant,intron_variant,non_coding_transcript_variant,upstream_gene_variant
LVESV	HSPB7	3	Yes	1:16011979:T:C	1:16016232:A:G	rs1739841	HSPB7	0.706017	Yes	Yes	No				1	16016232	1:16342727	1:16016232	0.411372	0.0609719	0.00596603	1.61585e-24	Single-trait	TRUE	FALSE	TRUE	TRUE	16.5	1.6205	1f	0.66703	Yes	0	No	intron_variant,intron_variant,non_coding_transcript_variant,upstream_gene_variant
LVESV	HSPB7	3	Yes	1:16011979:T:C	1:16016353:T:G	rs1739842	HSPB7	0.707464	Yes	Yes	No				1	16016353	1:16342848	1:16016353	0.41124	0.0609336	0.00596593	1.72346e-24	Single-trait	TRUE	FALSE	FALSE	TRUE	6.958	0.544022	1f	0.55436	Yes	0	No	intron_variant,intron_variant,non_coding_transcript_variant,upstream_gene_variant
LVESV	HSPB7	3	Yes	1:16011979:T:C	1:16016759:T:C	rs1739843	HSPB7	0.707464	Yes	Yes	No				1	16016759	1:16343254	1:16016759	0.411232	0.060921	0.00596598	1.76279e-24	Single-trait	TRUE	TRUE	TRUE	TRUE	0.123	-0.493171	1b	0.40021	Yes	0	No	intron_variant,intron_variant,non_coding_transcript_variant,upstream_gene_variant
LVESV	HSPB7	3	Yes	1:16011979:T:C	1:16016802:C:T	rs1763597	HSPB7	0.704996	Yes	No	No				1	16016802	1:16343297	1:16016802	0.41109	0.0608035	0.00596678	2.19028e-24	Single-trait	TRUE	FALSE	FALSE	TRUE	8.545	0.709816	1f	0.55436	Yes	0	No	intron_variant,intron_variant,non_coding_transcript_variant,upstream_gene_variant
LVESV	HSPB7	3	Yes	1:16011979:T:C	1:16016827:T:C	rs1739844	HSPB7	0.707609	Yes	Yes	No				1	16016827	1:16343322	1:16016827	0.41122	0.0609431	0.00596621	1.70373e-24	Single-trait	TRUE	FALSE	FALSE	TRUE	1.599	0.039088	1f	0.55436	Yes	0	No	intron_variant,intron_variant,non_coding_transcript_variant,upstream_gene_variant
LVESV	HSPB7	3	Yes	1:16011979:T:C	1:16017340:C:T	rs1763596	HSPB7	0.700859	Yes	No	No				1	16017340	1:16343835	1:16017340	0.412691	0.0606755	0.00596354	2.57988e-24	Single-trait	TRUE	FALSE	FALSE	TRUE	1.752	0.059361	1f	0.55436	Yes	0	No	intron_variant,upstream_gene_variant,non_coding_transcript_exon_variant
LVESV	HSPB7	3	Yes	1:16011979:T:C	1:16017865:A:G	rs732286	HSPB7	0.707437	Yes	Yes	No				1	16017865	1:16344360	1:16017865	0.411045	0.0610479	0.00596621	1.42135e-24	Single-trait	TRUE	FALSE	FALSE	TRUE	15.55	1.47086	1f	0.55436	Yes	0	No	synonymous_variant,upstream_gene_variant,splice_polypyrimidine_tract_variant,intron_variant,non_coding_transcript_exon_variant
LVESV	HSPB7	3	Yes	1:16011979:T:C	1:16017907:G:A	rs945416	HSPB7	0.707012	Yes	Yes	No				1	16017907	1:16344402	1:16017907	0.411221	0.060984	0.00596667	1.60066e-24	Single-trait	TRUE	TRUE	TRUE	TRUE	4.688	0.334555	1b	0.96	Yes	0	No	synonymous_variant,upstream_gene_variant,intron_variant,non_coding_transcript_exon_variant
LVESV	HSPB7	3	Yes	1:16011979:T:C	1:16017999:G:A	rs1572381	HSPB7	0.70732	Yes	Yes	No				1	16017999	1:16344494	1:16017999	0.411129	0.0609915	0.00596646	1.57398e-24	Single-trait	TRUE	FALSE	FALSE	TRUE	17.28	1.7365	1f	0.55436	Yes	0	No	5_prime_UTR_variant,upstream_gene_variant,intron_variant,non_coding_transcript_exon_variant
LVESV	HSPB7	3	Yes	1:16011979:T:C	1:16018235:T:C	rs945418	HSPB7	0.997729	Yes	Yes	No				1	16018235	1:16344730	1:16018235	0.327539	0.065101	0.00624823	2.02815e-25	Single-trait	TRUE	FALSE	FALSE	TRUE	2.942	0.183888	1f	0.55436	Yes	0	No	upstream_gene_variant,intron_variant								0.120272
LVESV	HSPB7	3	Yes	1:16011979:T:C	1:16020493:A:G	rs6660685	CLCNKA	0.996364	Yes	Yes	No				1	16020493	1:16346988	1:16020493	0.327441	0.064644	0.00624805	4.35111e-25	Single-trait	TRUE	FALSE	FALSE	TRUE	4.615	0.328157	1f	0.55436	Yes	0	No	upstream_gene_variant,intron_variant,non_coding_transcript_variant
LVESV	HSPB7	3	Yes	1:16011979:T:C	1:16021039:A:G	rs28579893	CLCNKA	0.99591	Yes	Yes	No				1	16021039	1:16347534	1:16021039	0.327422	0.0646857	0.00624849	4.08884e-25	Single-trait	TRUE	FALSE	TRUE	TRUE	7.841	0.63418	1f	0.66703	Yes	0	No	upstream_gene_variant,non_coding_transcript_exon_variant
LVESV	HSPB7	3	Yes	1:16011979:T:C	1:16021588:A:T	rs2009371	CLCNKA	0.979801	Yes	Yes	No				1	16021588	1:16348083	1:16021588	0.330089	0.0642586	0.00624118	7.35191e-25	Single-trait	TRUE	TRUE	TRUE	TRUE	1.825	0.068632	1b	0.11763	Yes	0	No	upstream_gene_variant,intron_variant,non_coding_transcript_variant
LVESV	HSPB7	3	Yes	1:16011979:T:C	1:16021917:T:C	rs945425	CLCNKA	0.954386	No	No	No				1	16021917	1:16348412	1:16021917	0.324322	0.0634164	0.00627229	4.96021e-24	Single-trait	TRUE	FALSE	FALSE	TRUE	0.879	-0.087723	1f	0.55436	Yes	0	No	upstream_gene_variant,splice_region_variant,5_prime_UTR_variant,intron_variant,non_coding_transcript_variant,downstream_gene_variant,non_coding_transcript_exon_variant
LVESV	HSPB7	3	Yes	1:16011979:T:C	1:16022965:T:C	rs9442214	CLCNKA	0.979793	Yes	Yes	No				1	16022965	1:16349460	1:16022965	0.330215	0.0640266	0.00624121	1.08168e-24	Single-trait	TRUE	FALSE	FALSE	FALSE	2.95	0.184619	4	0.60906	No	0	No	upstream_gene_variant,intron_variant,intron_variant,non_coding_transcript_variant,downstream_gene_variant
LVESV	HSPB7	3	Yes	1:16011979:T:C	1:16023533:A:G	rs2017583	CLCNKA	0.979305	Yes	Yes	No				1	16023533	1:16350028	1:16023533	0.330262	0.0640791	0.00624382	1.03633e-24	Single-trait	TRUE	TRUE	TRUE	TRUE	7.459	0.594472	1b	0.92429	Yes	0	No	intron_variant,upstream_gene_variant,intron_variant,non_coding_transcript_variant,downstream_gene_variant
LVESV	HSPB7	3	Yes	1:16011979:T:C	1:16026905:T:C	rs9442216	CLCNKA	0.975728	Yes	No	No				1	16026905	1:16353400	1:16026905	0.330603	0.063604	0.00624399	2.27982e-24	Single-trait	TRUE	FALSE	FALSE	TRUE	0.914	-0.079543	1f	0.55436	Yes	0	No	intron_variant,intron_variant,non_coding_transcript_variant,non_coding_transcript_exon_variant,downstream_gene_variant
LVESV	HSPB7	3	Yes	1:16011979:T:C	1:16031653:T:C	rs2015509	CLCNKA	0.9634	No	No	No				1	16031653	1:16358148	1:16031653	0.334185	0.0631875	0.00623148	3.66944e-24	Single-trait	TRUE	FALSE	FALSE	TRUE	0.302	-0.306204	1f	0.55436	Yes	0	No	intron_variant,downstream_gene_variant,intron_variant,non_coding_transcript_variant
LVESV	HSPB7	3	Yes	1:16011979:T:C	1:16032437:T:C	rs10803407	CLCNKA	0.963424	Yes	No	No				1	16032437	1:16358932	1:16032437	0.334127	0.0632253	0.00623209	3.48337e-24	Single-trait	TRUE	FALSE	FALSE	TRUE	3.008	0.189786	1f	0.55436	Yes	0	No	splice_region_variant,splice_polypyrimidine_tract_variant,intron_variant,splice_polypyrimidine_tract_variant,intron_variant,downstream_gene_variant,splice_region_variant,splice_polypyrimidine_tract_variant,intron_variant,non_coding_transcript_variant
LVESV	HSPB7	3	Yes	1:16011979:T:C	1:16032628:A:G	rs9442217	CLCNKA	0.962995	Yes	No	No				1	16032628	1:16359123	1:16032628	0.334186	0.0634223	0.00623168	2.5015e-24	Single-trait	TRUE	TRUE	TRUE	TRUE	1.993	0.088843	1b	0.05596	Yes	0	No	intron_variant,downstream_gene_variant,intron_variant,non_coding_transcript_variant
LVESV_BSA	HSPB7	3	Yes	1:16011979:T:C	1:15985068:G:A	rs1739813	ZBTB17	0.617936	Yes	No	No				1	15985068	1:16311563	1:15985068	0.427998	0.060973	0.00593184	8.77001e-25	Single-trait	TRUE	FALSE	TRUE	TRUE	1.693	0.051769	1f	0.66703	Yes	0	No	upstream_gene_variant,downstream_gene_variant
LVESV_BSA	HSPB7	3	Yes	1:16011979:T:C	1:15993462:C:T	rs10927878	C1orf64	0.839296	No	No	No				1	15993462	1:16319957	1:15993462	0.329105	-0.0610659	0.00622842	1.07771e-22	Single-trait	TRUE	FALSE	FALSE	TRUE	2.508	0.143418	1f	0.55436	Yes	0	No	non_coding_transcript_exon_variant,upstream_gene_variant
LVESV_BSA	HSPB7	3	Yes	1:16011979:T:C	1:15994004:G:C	rs34957618		0.839296	No	No	No				1	15994004	1:16320499	1:15994004	0.329092	-0.0608771	0.00622872	1.4615e-22	Single-trait	TRUE	TRUE	TRUE	TRUE	2.844	0.175058	1f	0.08895	Yes	0	No	intron_variant,non_coding_transcript_variant,upstream_gene_variant
LVESV_BSA	HSPB7	3	Yes	1:16011979:T:C	1:16000440:A:G	rs1763619	C1orf64	0.90607	Yes	Yes	No				1	16000440	1:16326935	1:16000440	0.346006	0.0638395	0.00616281	3.81593e-25	Single-trait	TRUE	FALSE	FALSE	TRUE	1.842	0.070792	1f	0.55436	Yes	0	No	upstream_gene_variant
LVESV_BSA	HSPB7	3	Yes	1:16011979:T:C	1:16001621:C:T	rs1627145	C1orf64	0.906528	Yes	Yes	No				1	16001621	1:16328116	1:16001621	0.345948	0.0635906	0.00616277	5.81166e-25	Single-trait	TRUE	FALSE	FALSE	TRUE	1.516	0.027298	1f	0.55436	Yes	0	No	upstream_gene_variant,downstream_gene_variant
LVESV_BSA	HSPB7	3	Yes	1:16011979:T:C	1:16004613:T:C	rs1739833	C1orf64	0.906906	Yes	No	No				1	16004613	1:16331108	1:16004613	0.34588	0.063492	0.00616318	6.91353e-25	Single-trait	TRUE	TRUE	FALSE	TRUE	3.596	0.240802	1d	0.02	Yes	0	No	intron_variant,downstream_gene_variant
LVESV_BSA	HSPB7	3	Yes	1:16011979:T:C	1:16008649:T:C	rs1739835	C1orf64	0.907974	Yes	No	No				1	16008649	1:16335144	1:16008649	0.345829	0.0631204	0.00616019	1.22687e-24	Single-trait	TRUE	TRUE	TRUE	TRUE	1.342	0.001114	1b	0.43617	Yes	0	No	3_prime_UTR_variant,upstream_gene_variant
LVESV_BSA	HSPB7	3	Yes	1:16011979:T:C	1:16008807:CA:C		C1orf64	0.903937	Yes	No	No				1	16008807	1:16335302	1:16008807	0.348179	0.0629746	0.0061575	1.49624e-24	Single-trait					0.753	-0.120304			No	0	No	3_prime_UTR_variant
LVESV_BSA	HSPB7	3	Yes	1:16011979:T:C	1:16009032:G:C	rs1763610	C1orf64	0.907588	Yes	No	No				1	16009032	1:16335527	1:16009032	0.345838	0.0631521	0.00616017	1.16279e-24	Single-trait	TRUE	FALSE	TRUE	TRUE	3.826	0.260391	1f	0.66703	Yes	0	No	downstream_gene_variant,upstream_gene_variant
LVESV_BSA	HSPB7	3	Yes	1:16011979:T:C	1:16011014:G:A	rs1763607	HSPB7	0.705355	Yes	Yes	No				1	16011014	1:16337509	1:16011014	0.411336	0.06244	0.00595869	1.08094e-25	Single-trait	FALSE	FALSE	FALSE	TRUE	9.266	0.787274	1f	0.55324	Yes	0	No	downstream_gene_variant,upstream_gene_variant
LVESV_BSA	HSPB7	3	Yes	1:16011979:T:C	1:16011438:C:T	rs1739837	HSPB7	0.70632	Yes	Yes	No				1	16011438	1:16337933	1:16011438	0.411533	0.0627061	0.00595894	6.76706e-26	Single-trait	TRUE	FALSE	FALSE	TRUE	1.782	0.063242	1f	0.55436	Yes	0	No	downstream_gene_variant,upstream_gene_variant
LVESV_BSA	HSPB7	3	Yes	1:16011979:T:C	1:16011787:A:G	rs1763606	HSPB7	0.997734	Yes	Yes	No				1	16011787	1:16338282	1:16011787	0.327733	0.0667935	0.00623912	9.58076e-27	Single-trait	TRUE	FALSE	FALSE	TRUE	2.416	0.134378	1f	0.55436	Yes	0	No	downstream_gene_variant
LVESV_BSA	HSPB7	3	Yes	1:16011979:T:C	1:16011979:T:C	rs6696912	HSPB7	1	Yes	Yes	No				1	16011979	1:16338474	1:16011979	0.327717	0.0670403	0.00624013	6.36502e-27	Single-trait	FALSE	FALSE	FALSE	TRUE	0.55	-0.184886	1f	0.55324	Yes	0	No	downstream_gene_variant								0.130313
LVESV_BSA	HSPB7	3	Yes	1:16011979:T:C	1:16012430:T:G	rs1763605	HSPB7	0.999546	Yes	Yes	No				1	16012430	1:16338925	1:16012430	0.32648	0.0668602	0.00623298	7.61553e-27	Single-trait	TRUE	FALSE	FALSE	TRUE	4.511	0.319178	1f	0.55436	Yes	0	No	downstream_gene_variant
LVESV_BSA	HSPB7	3	Yes	1:16011979:T:C	1:16013277:C:G	rs1763604	HSPB7	0.682456	Yes	Yes	No				1	16013277	1:16339772	1:16013277	0.41205	0.0627724	0.00596974	7.36038e-26	Single-trait	TRUE	FALSE	FALSE	TRUE	0.097	-0.542574	1f	0.55436	Yes	0	No	downstream_gene_variant
LVESV_BSA	HSPB7	3	Yes	1:16011979:T:C	1:16013314:T:C	rs1763603	HSPB7	0.981847	Yes	Yes	No				1	16013314	1:16339809	1:16013314	0.324158	0.066988	0.00626604	1.1259e-26	Single-trait	TRUE	TRUE	TRUE	TRUE	5.587	0.414467	1a	0.95	Yes	0	No	downstream_gene_variant
LVESV_BSA	HSPB7	3	Yes	1:16011979:T:C	1:16013965:G:T	rs1763601	HSPB7	0.706797	Yes	Yes	No				1	16013965	1:16340460	1:16013965	0.411404	0.0625427	0.00596095	9.39291e-26	Single-trait	TRUE	TRUE	TRUE	TRUE	5.381	0.395916	1b	0.98667	Yes	0	No	downstream_gene_variant,upstream_gene_variant
LVESV_BSA	HSPB7	3	Yes	1:16011979:T:C	1:16014266:T:C	rs1048334	HSPB7	0.706974	Yes	Yes	No				1	16014266	1:16340761	1:16014266	0.41135	0.0625314	0.00596085	9.56753e-26	Single-trait	TRUE	FALSE	FALSE	TRUE	0.831	-0.099688	1f	0.55436	Yes	0	No	3_prime_UTR_variant,downstream_gene_variant,non_coding_transcript_exon_variant,upstream_gene_variant
LVESV_BSA	HSPB7	3	Yes	1:16011979:T:C	1:16014348:TC:T		HSPB7	0.994062	Yes	Yes	No				1	16014348	1:16340843	1:16014348	0.330489	0.06645	0.00625279	2.22587e-26	Single-trait					0.005	-1.07142			No	0	No	3_prime_UTR_variant
LVESV_BSA	HSPB7	3	Yes	1:16011979:T:C	1:16014384:T:G	rs1048302	HSPB7	0.998638	Yes	Yes	No				1	16014384	1:16340879	1:16014384	0.327683	0.0665715	0.00624066	1.44644e-26	Single-trait	TRUE	FALSE	TRUE	TRUE	2.059	0.096456	1f	0.66703	Yes	0	No	3_prime_UTR_variant,downstream_gene_variant,non_coding_transcript_exon_variant,upstream_gene_variant
LVESV_BSA	HSPB7	3	Yes	1:16011979:T:C	1:16014456:A:T	rs1048261	HSPB7	0.998637	Yes	Yes	No				1	16014456	1:16340951	1:16014456	0.327578	0.0666018	0.00624141	1.39187e-26	Single-trait	TRUE	FALSE	FALSE	TRUE	5.556	0.411736	1f	0.55436	Yes	0	No	3_prime_UTR_variant,downstream_gene_variant,non_coding_transcript_exon_variant,upstream_gene_variant
LVESV_BSA	HSPB7	3	Yes	1:16011979:T:C	1:16014859:T:G	rs1048245	HSPB7	0.706796	Yes	Yes	No				1	16014859	1:16341354	1:16014859	0.411359	0.0625064	0.00596084	1e-25	Single-trait	TRUE	FALSE	TRUE	TRUE	4.768	0.341501	1f	0.66703	Yes	0	No	3_prime_UTR_variant,downstream_gene_variant,non_coding_transcript_exon_variant,upstream_gene_variant
LVESV_BSA	HSPB7	3	Yes	1:16011979:T:C	1:16015238:T:C	rs1048237	HSPB7	0.707319	Yes	Yes	No				1	16015238	1:16341733	1:16015238	0.411319	0.0625823	0.00596079	8.73172e-26	Single-trait	TRUE	FALSE	FALSE	TRUE	14.86	1.3679	1f	0.55436	Yes	0	No	3_prime_UTR_variant,downstream_gene_variant,non_coding_transcript_exon_variant,upstream_gene_variant
LVESV_BSA	HSPB7	3	Yes	1:16011979:T:C	1:16015742:A:G	rs1739840	HSPB7	0.707464	Yes	No	No				1	16015742	1:16342237	1:16015742	0.41122	0.0621526	0.0059604	1.85524e-25	Single-trait	TRUE	TRUE	FALSE	TRUE	0.329	-0.288769	1d	0.42	Yes	0	No	synonymous_variant,non_coding_transcript_exon_variant,upstream_gene_variant
LVESV_BSA	HSPB7	3	Yes	1:16011979:T:C	1:16015855:A:T	rs761759	HSPB7	0.706881	Yes	No	No				1	16015855	1:16342350	1:16015855	0.411189	0.0621248	0.00596048	1.95164e-25	Single-trait	TRUE	TRUE	TRUE	TRUE	1.347	0.001863	1b	0.64348	Yes	0	No	intron_variant,intron_variant,non_coding_transcript_variant,upstream_gene_variant
LVESV_BSA	HSPB7	3	Yes	1:16011979:T:C	1:16015924:A:G	rs761760	HSPB7	0.707464	Yes	No	No				1	16015924	1:16342419	1:16015924	0.411243	0.0621751	0.00596002	1.77052e-25	Single-trait	TRUE	TRUE	TRUE	TRUE	0.375	-0.262518	1b	0.95833	Yes	0	No	intron_variant,intron_variant,non_coding_transcript_variant,upstream_gene_variant
LVESV_BSA	HSPB7	3	Yes	1:16011979:T:C	1:16016107:C:T	rs1763599	HSPB7	0.707464	Yes	No	No				1	16016107	1:16342602	1:16016107	0.411239	0.0621788	0.00595997	1.75752e-25	Single-trait	TRUE	FALSE	FALSE	TRUE	6.054	0.457495	1f	0.55436	Yes	0	No	intron_variant,intron_variant,non_coding_transcript_variant,upstream_gene_variant
LVESV_BSA	HSPB7	3	Yes	1:16011979:T:C	1:16016232:A:G	rs1739841	HSPB7	0.706017	Yes	Yes	No				1	16016232	1:16342727	1:16016232	0.411372	0.0622077	0.00596008	1.6734e-25	Single-trait	TRUE	FALSE	TRUE	TRUE	16.5	1.6205	1f	0.66703	Yes	0	No	intron_variant,intron_variant,non_coding_transcript_variant,upstream_gene_variant
LVESV_BSA	HSPB7	3	Yes	1:16011979:T:C	1:16016353:T:G	rs1739842	HSPB7	0.707464	Yes	Yes	No				1	16016353	1:16342848	1:16016353	0.41124	0.0621804	0.00595998	1.75307e-25	Single-trait	TRUE	FALSE	FALSE	TRUE	6.958	0.544022	1f	0.55436	Yes	0	No	intron_variant,intron_variant,non_coding_transcript_variant,upstream_gene_variant
LVESV_BSA	HSPB7	3	Yes	1:16011979:T:C	1:16016759:T:C	rs1739843	HSPB7	0.707464	Yes	No	No				1	16016759	1:16343254	1:16016759	0.411232	0.0621733	0.00596003	1.77664e-25	Single-trait	TRUE	TRUE	TRUE	TRUE	0.123	-0.493171	1b	0.40021	Yes	0	No	intron_variant,intron_variant,non_coding_transcript_variant,upstream_gene_variant
LVESV_BSA	HSPB7	3	Yes	1:16011979:T:C	1:16016802:C:T	rs1763597	HSPB7	0.704996	Yes	No	No				1	16016802	1:16343297	1:16016802	0.41109	0.0620416	0.00596083	2.27457e-25	Single-trait	TRUE	FALSE	FALSE	TRUE	8.545	0.709816	1f	0.55436	Yes	0	No	intron_variant,intron_variant,non_coding_transcript_variant,upstream_gene_variant
LVESV_BSA	HSPB7	3	Yes	1:16011979:T:C	1:16016827:T:C	rs1739844	HSPB7	0.707609	Yes	Yes	No				1	16016827	1:16343322	1:16016827	0.41122	0.0621834	0.00596026	1.75267e-25	Single-trait	TRUE	FALSE	FALSE	TRUE	1.599	0.039088	1f	0.55436	Yes	0	No	intron_variant,intron_variant,non_coding_transcript_variant,upstream_gene_variant
LVESV_BSA	HSPB7	3	Yes	1:16011979:T:C	1:16017340:C:T	rs1763596	HSPB7	0.700859	Yes	No	No				1	16017340	1:16343835	1:16017340	0.412691	0.0618598	0.00595759	2.95189e-25	Single-trait	TRUE	FALSE	FALSE	TRUE	1.752	0.059361	1f	0.55436	Yes	0	No	intron_variant,upstream_gene_variant,non_coding_transcript_exon_variant
LVESV_BSA	HSPB7	3	Yes	1:16011979:T:C	1:16017865:A:G	rs732286	HSPB7	0.707437	Yes	Yes	No				1	16017865	1:16344360	1:16017865	0.411045	0.0623217	0.00596026	1.37246e-25	Single-trait	TRUE	FALSE	FALSE	TRUE	15.55	1.47086	1f	0.55436	Yes	0	No	synonymous_variant,upstream_gene_variant,splice_polypyrimidine_tract_variant,intron_variant,non_coding_transcript_exon_variant
LVESV_BSA	HSPB7	3	Yes	1:16011979:T:C	1:16017907:G:A	rs945416	HSPB7	0.707012	Yes	Yes	No				1	16017907	1:16344402	1:16017907	0.411221	0.0622937	0.00596072	1.45445e-25	Single-trait	TRUE	TRUE	TRUE	TRUE	4.688	0.334555	1b	0.96	Yes	0	No	synonymous_variant,upstream_gene_variant,intron_variant,non_coding_transcript_exon_variant
LVESV_BSA	HSPB7	3	Yes	1:16011979:T:C	1:16017999:G:A	rs1572381	HSPB7	0.70732	Yes	Yes	No				1	16017999	1:16344494	1:16017999	0.411129	0.062257	0.00596051	1.54597e-25	Single-trait	TRUE	FALSE	FALSE	TRUE	17.28	1.7365	1f	0.55436	Yes	0	No	5_prime_UTR_variant,upstream_gene_variant,intron_variant,non_coding_transcript_exon_variant
LVESV_BSA	HSPB7	3	Yes	1:16011979:T:C	1:16018235:T:C	rs945418	HSPB7	0.997729	Yes	Yes	No				1	16018235	1:16344730	1:16018235	0.327539	0.0667586	0.006242	1.07349e-26	Single-trait	TRUE	FALSE	FALSE	TRUE	2.942	0.183888	1f	0.55436	Yes	0	No	upstream_gene_variant,intron_variant
LVESV_BSA	HSPB7	3	Yes	1:16011979:T:C	1:16020493:A:G	rs6660685	CLCNKA	0.996364	Yes	Yes	No				1	16020493	1:16346988	1:16020493	0.327441	0.0663172	0.00624182	2.28823e-26	Single-trait	TRUE	FALSE	FALSE	TRUE	4.615	0.328157	1f	0.55436	Yes	0	No	upstream_gene_variant,intron_variant,non_coding_transcript_variant
LVESV_BSA	HSPB7	3	Yes	1:16011979:T:C	1:16021039:A:G	rs28579893	CLCNKA	0.99591	Yes	Yes	No				1	16021039	1:16347534	1:16021039	0.327422	0.0663532	0.00624226	2.1687e-26	Single-trait	TRUE	FALSE	TRUE	TRUE	7.841	0.63418	1f	0.66703	Yes	0	No	upstream_gene_variant,non_coding_transcript_exon_variant
LVESV_BSA	HSPB7	3	Yes	1:16011979:T:C	1:16021588:A:T	rs2009371	CLCNKA	0.979801	Yes	Yes	No				1	16021588	1:16348083	1:16021588	0.330089	0.0657295	0.00623495	5.52586e-26	Single-trait	TRUE	TRUE	TRUE	TRUE	1.825	0.068632	1b	0.11763	Yes	0	No	upstream_gene_variant,intron_variant,non_coding_transcript_variant
LVESV_BSA	HSPB7	3	Yes	1:16011979:T:C	1:16021917:T:C	rs945425	CLCNKA	0.954386	Yes	No	No				1	16021917	1:16348412	1:16021917	0.324322	0.0651435	0.00626604	2.5781e-25	Single-trait	TRUE	FALSE	FALSE	TRUE	0.879	-0.087723	1f	0.55436	Yes	0	No	upstream_gene_variant,splice_region_variant,5_prime_UTR_variant,intron_variant,non_coding_transcript_variant,downstream_gene_variant,non_coding_transcript_exon_variant
LVESV_BSA	HSPB7	3	Yes	1:16011979:T:C	1:16022965:T:C	rs9442214	CLCNKA	0.979793	Yes	Yes	No				1	16022965	1:16349460	1:16022965	0.330215	0.0655435	0.00623499	7.58927e-26	Single-trait	TRUE	FALSE	FALSE	FALSE	2.95	0.184619	4	0.60906	No	0	No	upstream_gene_variant,intron_variant,intron_variant,non_coding_transcript_variant,downstream_gene_variant
LVESV_BSA	HSPB7	3	Yes	1:16011979:T:C	1:16023533:A:G	rs2017583	CLCNKA	0.979305	Yes	Yes	No				1	16023533	1:16350028	1:16023533	0.330262	0.0655977	0.00623759	7.25103e-26	Single-trait	TRUE	TRUE	TRUE	TRUE	7.459	0.594472	1b	0.92429	Yes	0	No	intron_variant,upstream_gene_variant,intron_variant,non_coding_transcript_variant,downstream_gene_variant
LVESV_BSA	HSPB7	3	Yes	1:16011979:T:C	1:16026905:T:C	rs9442216	CLCNKA	0.975728	Yes	Yes	No				1	16026905	1:16353400	1:16026905	0.330603	0.06514	0.00623776	1.58016e-25	Single-trait	TRUE	FALSE	FALSE	TRUE	0.914	-0.079543	1f	0.55436	Yes	0	No	intron_variant,intron_variant,non_coding_transcript_variant,non_coding_transcript_exon_variant,downstream_gene_variant
LVESV_BSA	HSPB7	3	Yes	1:16011979:T:C	1:16031653:T:C	rs2015509	CLCNKA	0.9634	No	No	No				1	16031653	1:16358148	1:16031653	0.334185	0.0643457	0.00622527	4.83281e-25	Single-trait	TRUE	FALSE	FALSE	TRUE	0.302	-0.306204	1f	0.55436	Yes	0	No	intron_variant,downstream_gene_variant,intron_variant,non_coding_transcript_variant
LVESV_BSA	HSPB7	3	Yes	1:16011979:T:C	1:16032437:T:C	rs10803407	CLCNKA	0.963424	No	No	No				1	16032437	1:16358932	1:16032437	0.334127	0.0643901	0.00622588	4.53315e-25	Single-trait	TRUE	FALSE	FALSE	TRUE	3.008	0.189786	1f	0.55436	Yes	0	No	splice_region_variant,splice_polypyrimidine_tract_variant,intron_variant,splice_polypyrimidine_tract_variant,intron_variant,downstream_gene_variant,splice_region_variant,splice_polypyrimidine_tract_variant,intron_variant,non_coding_transcript_variant
LVESV_BSA	HSPB7	3	Yes	1:16011979:T:C	1:16032628:A:G	rs9442217	CLCNKA	0.962995	No	No	No				1	16032628	1:16359123	1:16032628	0.334186	0.0645852	0.00622547	3.24414e-25	Single-trait	TRUE	TRUE	TRUE	TRUE	1.993	0.088843	1b	0.05596	Yes	0	No	intron_variant,downstream_gene_variant,intron_variant,non_coding_transcript_variant
LVEF	HSPB7	3	Yes	1:16013277:C:G	1:15985068:G:A	rs1739813	ZBTB17	0.805	No	No	No				1	15985068	1:16311563	1:15985068	0.428005	-0.0538641	0.00598876	2.37958e-19	Single-trait	TRUE	FALSE	TRUE	TRUE	1.693	0.051769	1f	0.66703	Yes	0	No	upstream_gene_variant,downstream_gene_variant
LVEF	HSPB7	3	Yes	1:16013277:C:G	1:16011014:G:A	rs1763607	HSPB7	0.966909	Yes	Yes	No				1	16011014	1:16337509	1:16011014	0.411342	-0.0597908	0.00601586	2.82033e-23	Single-trait	FALSE	FALSE	FALSE	TRUE	9.266	0.787274	1f	0.55324	Yes	0	No	downstream_gene_variant,upstream_gene_variant
LVEF	HSPB7	3	Yes	1:16013277:C:G	1:16011438:C:T	rs1739837	HSPB7	0.967718	Yes	Yes	No				1	16011438	1:16337933	1:16011438	0.411539	-0.05989	0.00601611	2.39994e-23	Single-trait	TRUE	FALSE	FALSE	TRUE	1.782	0.063242	1f	0.55436	Yes	0	No	downstream_gene_variant,upstream_gene_variant
LVEF	HSPB7	3	Yes	1:16013277:C:G	1:16011787:A:G	rs1763606	HSPB7	0.681893	Yes	Yes	No				1	16011787	1:16338282	1:16011787	0.327736	-0.062153	0.00629897	5.77697e-23	Single-trait	TRUE	FALSE	FALSE	TRUE	2.416	0.134378	1f	0.55436	Yes	0	No	downstream_gene_variant
LVEF	HSPB7	3	Yes	1:16013277:C:G	1:16011979:T:C	rs6696912	HSPB7	0.682456	Yes	Yes	No				1	16011979	1:16338474	1:16011979	0.32772	-0.0621338	0.00629999	6.05062e-23	Single-trait	FALSE	FALSE	FALSE	TRUE	0.55	-0.184886	1f	0.55324	Yes	0	No	downstream_gene_variant
LVEF	HSPB7	3	Yes	1:16013277:C:G	1:16012430:T:G	rs1763605	HSPB7	0.682853	Yes	Yes	No				1	16012430	1:16338925	1:16012430	0.326482	-0.0620775	0.00629277	5.91017e-23	Single-trait	TRUE	FALSE	FALSE	TRUE	4.511	0.319178	1f	0.55436	Yes	0	No	downstream_gene_variant
LVEF	HSPB7	3	Yes	1:16013277:C:G	1:16012818:C:G	rs10927886	HSPB7	0.899685	No	No	No				1	16012818	1:16339313	1:16012818	0.395999	0.056357	0.00604738	1.17193e-20	Single-trait	TRUE	FALSE	FALSE	TRUE	9.547	0.815503	1f	0.55436	Yes	0	No	downstream_gene_variant					Heart_Atrial_Appendage	0.24	0.76
LVEF	HSPB7	3	Yes	1:16013277:C:G	1:16013277:C:G	rs1763604	HSPB7	1	Yes	Yes	No				1	16013277	1:16339772	1:16013277	0.412056	-0.0600984	0.00602702	2.03142e-23	Single-trait	TRUE	FALSE	FALSE	TRUE	0.097	-0.542574	1f	0.55436	Yes	0	No	downstream_gene_variant					Artery_Coronary	0.25	0.75
LVEF	HSPB7	3	Yes	1:16013277:C:G	1:16013314:T:C	rs1763603	HSPB7	0.697437	Yes	Yes	No				1	16013314	1:16339809	1:16013314	0.324161	-0.0622167	0.00632615	7.96893e-23	Single-trait	TRUE	TRUE	TRUE	TRUE	5.587	0.414467	1a	0.95	Yes	0	No	downstream_gene_variant
LVEF	HSPB7	3	Yes	1:16013277:C:G	1:16013965:G:T	rs1763601	HSPB7	0.970108	Yes	Yes	No				1	16013965	1:16340460	1:16013965	0.41141	-0.0596884	0.00601814	3.47376e-23	Single-trait	TRUE	TRUE	TRUE	TRUE	5.381	0.395916	1b	0.98667	Yes	0	No	downstream_gene_variant,upstream_gene_variant
LVEF	HSPB7	3	Yes	1:16013277:C:G	1:16014266:T:C	rs1048334	HSPB7	0.9701	Yes	Yes	No				1	16014266	1:16340761	1:16014266	0.411356	-0.059698	0.00601804	3.41271e-23	Single-trait	TRUE	FALSE	FALSE	TRUE	0.831	-0.099688	1f	0.55436	Yes	0	No	3_prime_UTR_variant,downstream_gene_variant,non_coding_transcript_exon_variant,upstream_gene_variant
LVEF	HSPB7	3	Yes	1:16013277:C:G	1:16014348:TC:T		HSPB7	0.680284	Yes	Yes	No				1	16014348	1:16340843	1:16014348	0.330492	-0.0616573	0.00631277	1.55883e-22	Single-trait					0.005	-1.07142			No	0	No	3_prime_UTR_variant
LVEF	HSPB7	3	Yes	1:16013277:C:G	1:16014384:T:G	rs1048302	HSPB7	0.68348	Yes	Yes	No				1	16014384	1:16340879	1:16014384	0.327685	-0.061738	0.00630052	1.13841e-22	Single-trait	TRUE	FALSE	TRUE	TRUE	2.059	0.096456	1f	0.66703	Yes	0	No	3_prime_UTR_variant,downstream_gene_variant,non_coding_transcript_exon_variant,upstream_gene_variant
LVEF	HSPB7	3	Yes	1:16013277:C:G	1:16014456:A:T	rs1048261	HSPB7	0.683294	Yes	Yes	No				1	16014456	1:16340951	1:16014456	0.32758	-0.0618938	0.00630128	9.01571e-23	Single-trait	TRUE	FALSE	FALSE	TRUE	5.556	0.411736	1f	0.55436	Yes	0	No	3_prime_UTR_variant,downstream_gene_variant,non_coding_transcript_exon_variant,upstream_gene_variant
LVEF	HSPB7	3	Yes	1:16013277:C:G	1:16014859:T:G	rs1048245	HSPB7	0.970108	Yes	Yes	No				1	16014859	1:16341354	1:16014859	0.411365	-0.0596653	0.00601803	3.6033e-23	Single-trait	TRUE	FALSE	TRUE	TRUE	4.768	0.341501	1f	0.66703	Yes	0	No	3_prime_UTR_variant,downstream_gene_variant,non_coding_transcript_exon_variant,upstream_gene_variant
LVEF	HSPB7	3	Yes	1:16013277:C:G	1:16015238:T:C	rs1048237	HSPB7	0.969704	Yes	Yes	No				1	16015238	1:16341733	1:16015238	0.411325	-0.059687	0.00601798	3.47216e-23	Single-trait	TRUE	FALSE	FALSE	TRUE	14.86	1.3679	1f	0.55436	Yes	0	No	3_prime_UTR_variant,downstream_gene_variant,non_coding_transcript_exon_variant,upstream_gene_variant
LVEF	HSPB7	3	Yes	1:16013277:C:G	1:16015742:A:G	rs1739840	HSPB7	0.968468	Yes	Yes	No				1	16015742	1:16342237	1:16015742	0.411225	-0.0593781	0.00601759	5.76235e-23	Single-trait	TRUE	TRUE	FALSE	TRUE	0.329	-0.288769	1d	0.42	Yes	0	No	synonymous_variant,non_coding_transcript_exon_variant,upstream_gene_variant
LVEF	HSPB7	3	Yes	1:16013277:C:G	1:16015855:A:T	rs761759	HSPB7	0.968052	Yes	Yes	No				1	16015855	1:16342350	1:16015855	0.411195	-0.0594298	0.00601767	5.29541e-23	Single-trait	TRUE	TRUE	TRUE	TRUE	1.347	0.001863	1b	0.64348	Yes	0	No	intron_variant,intron_variant,non_coding_transcript_variant,upstream_gene_variant
LVEF	HSPB7	3	Yes	1:16013277:C:G	1:16015924:A:G	rs761760	HSPB7	0.968468	Yes	Yes	No				1	16015924	1:16342419	1:16015924	0.411249	-0.0594176	0.0060172	5.3629e-23	Single-trait	TRUE	TRUE	TRUE	TRUE	0.375	-0.262518	1b	0.95833	Yes	0	No	intron_variant,intron_variant,non_coding_transcript_variant,upstream_gene_variant
LVEF	HSPB7	3	Yes	1:16013277:C:G	1:16016107:C:T	rs1763599	HSPB7	0.968468	Yes	Yes	No				1	16016107	1:16342602	1:16016107	0.411245	-0.0594212	0.00601715	5.32721e-23	Single-trait	TRUE	FALSE	FALSE	TRUE	6.054	0.457495	1f	0.55436	Yes	0	No	intron_variant,intron_variant,non_coding_transcript_variant,upstream_gene_variant
LVEF	HSPB7	3	Yes	1:16013277:C:G	1:16016232:A:G	rs1739841	HSPB7	0.967253	Yes	Yes	No				1	16016232	1:16342727	1:16016232	0.411378	-0.0594531	0.00601726	5.06174e-23	Single-trait	TRUE	FALSE	TRUE	TRUE	16.5	1.6205	1f	0.66703	Yes	0	No	intron_variant,intron_variant,non_coding_transcript_variant,upstream_gene_variant
LVEF	HSPB7	3	Yes	1:16013277:C:G	1:16016353:T:G	rs1739842	HSPB7	0.968468	Yes	Yes	No				1	16016353	1:16342848	1:16016353	0.411246	-0.0594221	0.00601716	5.31986e-23	Single-trait	TRUE	FALSE	FALSE	TRUE	6.958	0.544022	1f	0.55436	Yes	0	No	intron_variant,intron_variant,non_coding_transcript_variant,upstream_gene_variant
LVEF	HSPB7	3	Yes	1:16013277:C:G	1:16016759:T:C	rs1739843	HSPB7	0.968468	Yes	Yes	No				1	16016759	1:16343254	1:16016759	0.411238	-0.0594062	0.00601721	5.46638e-23	Single-trait	TRUE	TRUE	TRUE	TRUE	0.123	-0.493171	1b	0.40021	Yes	0	No	intron_variant,intron_variant,non_coding_transcript_variant,upstream_gene_variant
LVEF	HSPB7	3	Yes	1:16013277:C:G	1:16016802:C:T	rs1763597	HSPB7	0.966037	Yes	Yes	No				1	16016802	1:16343297	1:16016802	0.411095	-0.0594894	0.00601802	4.82614e-23	Single-trait	TRUE	FALSE	FALSE	TRUE	8.545	0.709816	1f	0.55436	Yes	0	No	intron_variant,intron_variant,non_coding_transcript_variant,upstream_gene_variant
LVEF	HSPB7	3	Yes	1:16013277:C:G	1:16016827:T:C	rs1739844	HSPB7	0.968449	Yes	Yes	No				1	16016827	1:16343322	1:16016827	0.411226	-0.0594474	0.00601744	5.12507e-23	Single-trait	TRUE	FALSE	FALSE	TRUE	1.599	0.039088	1f	0.55436	Yes	0	No	intron_variant,intron_variant,non_coding_transcript_variant,upstream_gene_variant
LVEF	HSPB7	3	Yes	1:16013277:C:G	1:16017340:C:T	rs1763596	HSPB7	0.96001	Yes	Yes	No				1	16017340	1:16343835	1:16017340	0.412697	-0.058947	0.00601475	1.1215e-22	Single-trait	TRUE	FALSE	FALSE	TRUE	1.752	0.059361	1f	0.55436	Yes	0	No	intron_variant,upstream_gene_variant,non_coding_transcript_exon_variant
LVEF	HSPB7	3	Yes	1:16013277:C:G	1:16017865:A:G	rs732286	HSPB7	0.968034	Yes	Yes	No				1	16017865	1:16344360	1:16017865	0.411051	-0.0590848	0.00601744	9.33254e-23	Single-trait	TRUE	FALSE	FALSE	TRUE	15.55	1.47086	1f	0.55436	Yes	0	No	synonymous_variant,upstream_gene_variant,splice_polypyrimidine_tract_variant,intron_variant,non_coding_transcript_exon_variant
LVEF	HSPB7	3	Yes	1:16013277:C:G	1:16017907:G:A	rs945416	HSPB7	0.967219	Yes	Yes	No				1	16017907	1:16344402	1:16017907	0.411227	-0.0588636	0.00601791	1.35332e-22	Single-trait	TRUE	TRUE	TRUE	TRUE	4.688	0.334555	1b	0.96	Yes	0	No	synonymous_variant,upstream_gene_variant,intron_variant,non_coding_transcript_exon_variant
LVEF	HSPB7	3	Yes	1:16013277:C:G	1:16017999:G:A	rs1572381	HSPB7	0.967642	Yes	Yes	No				1	16017999	1:16344494	1:16017999	0.411135	-0.0589415	0.00601769	1.18659e-22	Single-trait	TRUE	FALSE	FALSE	TRUE	17.28	1.7365	1f	0.55436	Yes	0	No	5_prime_UTR_variant,upstream_gene_variant,intron_variant,non_coding_transcript_exon_variant
LVEF	HSPB7	3	Yes	1:16013277:C:G	1:16018130:C:G	rs945417	HSPB7	0.855308	No	No	No				1	16018130	1:16344625	1:16018130	0.439875	-0.0541302	0.00595818	1.03681e-19	Single-trait	TRUE	FALSE	FALSE	TRUE	18.38	1.88588	1f	0.55436	Yes	0	No	upstream_gene_variant,intron_variant
LVEF	HSPB7	3	Yes	1:16013277:C:G	1:16018235:T:C	rs945418	HSPB7	0.683159	Yes	Yes	No				1	16018235	1:16344730	1:16018235	0.327542	-0.0617943	0.00630187	1.0639e-22	Single-trait	TRUE	FALSE	FALSE	TRUE	2.942	0.183888	1f	0.55436	Yes	0	No	upstream_gene_variant,intron_variant
LVEF	HSPB7	3	Yes	1:16013277:C:G	1:16018363:C:T	rs945419	HSPB7	0.855307	No	No	No				1	16018363	1:16344858	1:16018363	0.440006	-0.0540154	0.00595795	1.23339e-19	Single-trait	TRUE	FALSE	FALSE	TRUE	7.095	0.55768	1f	0.55436	Yes	0	No	upstream_gene_variant,intron_variant					Artery_Aorta	0.97	0.03
LVEF	HSPB7	3	Yes	1:16013277:C:G	1:16018713:G:A	rs945420	HSPB7	0.854549	No	No	No				1	16018713	1:16345208	1:16018713	0.438825	-0.0540397	0.0059483	1.03801e-19	Single-trait	TRUE	FALSE	TRUE	TRUE	1.892	0.076841	1f	0.66703	Yes	0	No	upstream_gene_variant,intron_variant
LVEF	HSPB7	3	Yes	1:16013277:C:G	1:16018898:T:C	rs945421	HSPB7	0.851637	No	No	No				1	16018898	1:16345393	1:16018898	0.439046	-0.0536234	0.00596214	2.38397e-19	Single-trait	TRUE	TRUE	TRUE	TRUE	8.839	0.741992	1b	0.9975	Yes	0	No	upstream_gene_variant,intron_variant,non_coding_transcript_exon_variant
LVEF	HSPB7	3	Yes	1:16013277:C:G	1:16019124:T:C	rs945422	HSPB7	0.84681	No	No	No				1	16019124	1:16345619	1:16019124	0.440482	-0.0527756	0.00596103	8.48594e-19	Single-trait	TRUE	FALSE	FALSE	TRUE	3.929	0.269213	1f	0.55436	Yes	0	No	upstream_gene_variant,intron_variant,intron_variant,non_coding_transcript_variant
LVEF	HSPB7	3	Yes	1:16013277:C:G	1:16020493:A:G	rs6660685	CLCNKA	0.682025	Yes	No	No				1	16020493	1:16346988	1:16020493	0.327444	-0.0612215	0.00630169	2.60016e-22	Single-trait	TRUE	FALSE	FALSE	TRUE	4.615	0.328157	1f	0.55436	Yes	0	No	upstream_gene_variant,intron_variant,non_coding_transcript_variant
LVEF	HSPB7	3	Yes	1:16013277:C:G	1:16021039:A:G	rs28579893	CLCNKA	0.681703	Yes	No	No				1	16021039	1:16347534	1:16021039	0.327424	-0.0612781	0.00630213	2.39662e-22	Single-trait	TRUE	FALSE	TRUE	TRUE	7.841	0.63418	1f	0.66703	Yes	0	No	upstream_gene_variant,non_coding_transcript_exon_variant
LVEF	HSPB7	3	Yes	1:16013277:C:G	1:16021588:A:T	rs2009371	CLCNKA	0.667549	Yes	Yes	No				1	16021588	1:16348083	1:16021588	0.330092	-0.0615255	0.00629476	1.45479e-22	Single-trait	TRUE	TRUE	TRUE	TRUE	1.825	0.068632	1b	0.11763	Yes	0	No	upstream_gene_variant,intron_variant,non_coding_transcript_variant
LVEF	HSPB7	3	Yes	1:16013277:C:G	1:16022965:T:C	rs9442214	CLCNKA	0.667713	Yes	Yes	No				1	16022965	1:16349460	1:16022965	0.330218	-0.0614225	0.00629479	1.71041e-22	Single-trait	TRUE	FALSE	FALSE	FALSE	2.95	0.184619	4	0.60906	No	0	No	upstream_gene_variant,intron_variant,intron_variant,non_coding_transcript_variant,downstream_gene_variant
LVEF	HSPB7	3	Yes	1:16013277:C:G	1:16023533:A:G	rs2017583	CLCNKA	0.666775	Yes	Yes	No				1	16023533	1:16350028	1:16023533	0.330265	-0.0613971	0.00629742	1.85268e-22	Single-trait	TRUE	TRUE	TRUE	TRUE	7.459	0.594472	1b	0.92429	Yes	0	No	intron_variant,upstream_gene_variant,intron_variant,non_coding_transcript_variant,downstream_gene_variant
LVEF	HSPB7	3	Yes	1:16013277:C:G	1:16023628:C:G	rs2017577	CLCNKA	0.833464	No	No	No				1	16023628	1:16350123	1:16023628	0.444542	-0.0526201	0.00596328	1.10408e-18	Single-trait	TRUE	FALSE	FALSE	TRUE	0.338	-0.283148	1f	0.55436	Yes	0	No	intron_variant,upstream_gene_variant,intron_variant,non_coding_transcript_variant,downstream_gene_variant
LVEF	HSPB7	3	Yes	1:16013277:C:G	1:16024642:C:G	rs9442190	CLCNKA	0.83125	No	No	No				1	16024642	1:16351137	1:16024642	0.443938	-0.0525415	0.00596509	1.27204e-18	Single-trait	TRUE	FALSE	FALSE	TRUE	4.565	0.323852	1f	0.22271	Yes	0	No	intron_variant,intron_variant,non_coding_transcript_variant,downstream_gene_variant,upstream_gene_variant
LVEF	HSPB7	3	Yes	1:16013277:C:G	1:16024780:A:G	rs10927887	CLCNKA	0.831476	No	No	No				1	16024780	1:16351275	1:16024780	0.444846	-0.0526293	0.00596312	1.08693e-18	Single-trait	TRUE	FALSE	FALSE	TRUE	6.989	0.547107	1f	0.22271	Yes	0	No	missense_variant,intron_variant,intron_variant,non_coding_transcript_variant,downstream_gene_variant,upstream_gene_variant,non_coding_transcript_exon_variant	0.234	tolerated(0.76),tolerated(0.73)	benign(0)
LVEF	HSPB7	3	Yes	1:16013277:C:G	1:16030006:G:A	rs1805152	CLCNKA	0.84373	No	No	No				1	16030006	1:16356501	1:16030006	0.448578	-0.0526454	0.00595876	1.00138e-18	Single-trait	TRUE	FALSE	FALSE	TRUE	1.886	0.076173	1f	0.55436	Yes	0	No	missense_variant,non_coding_transcript_exon_variant,downstream_gene_variant	0.168	tolerated(0.06)	benign(0.007),benign(0.005)
LVEF	HSPB7	3	Yes	1:16013277:C:G	1:16031653:T:C	rs2015509	CLCNKA	0.673175	Yes	No	No				1	16031653	1:16358148	1:16031653	0.334188	-0.0611572	0.00628498	2.231e-22	Single-trait	TRUE	FALSE	FALSE	TRUE	0.302	-0.306204	1f	0.55436	Yes	0	No	intron_variant,downstream_gene_variant,intron_variant,non_coding_transcript_variant
LVEF	HSPB7	3	Yes	1:16013277:C:G	1:16032437:T:C	rs10803407	CLCNKA	0.673365	Yes	No	No				1	16032437	1:16358932	1:16032437	0.33413	-0.061268	0.0062856	1.89322e-22	Single-trait	TRUE	FALSE	FALSE	TRUE	3.008	0.189786	1f	0.55436	Yes	0	No	splice_region_variant,splice_polypyrimidine_tract_variant,intron_variant,splice_polypyrimidine_tract_variant,intron_variant,downstream_gene_variant,splice_region_variant,splice_polypyrimidine_tract_variant,intron_variant,non_coding_transcript_variant
LVEF	HSPB7	3	Yes	1:16013277:C:G	1:16032556:C:A	rs10927892	CLCNKA	0.842445	No	No	No				1	16032556	1:16359051	1:16032556	0.448216	-0.0525058	0.00596087	1.2694e-18	Single-trait	TRUE	TRUE	FALSE	TRUE	1.635	0.044008	1d	0.2475	Yes	0	No	intron_variant,downstream_gene_variant,intron_variant,non_coding_transcript_variant
LVEF	HSPB7	3	Yes	1:16013277:C:G	1:16032556:C:A	rs10927892	CLCNKA	0.842445	No	No	No				1	16032556	1:16359051	1:16032556	0.448216	-0.0525058	0.00596087	1.2694e-18	Single-trait	TRUE	TRUE	FALSE	TRUE	1.635	0.044008	1d	0.32143	Yes	0	No	intron_variant,downstream_gene_variant,intron_variant,non_coding_transcript_variant
LVEF	HSPB7	3	Yes	1:16013277:C:G	1:16032628:A:G	rs9442217	CLCNKA	0.673507	Yes	Yes	No				1	16032628	1:16359123	1:16032628	0.334189	-0.0613906	0.00628518	1.55239e-22	Single-trait	TRUE	TRUE	TRUE	TRUE	1.993	0.088843	1b	0.05596	Yes	0	No	intron_variant,downstream_gene_variant,intron_variant,non_coding_transcript_variant								0.0887799
LVGFI	HSPB7	3	Yes	1:16013277:C:G	1:15985068:G:A	rs1739813	ZBTB17	0.805	No	No	No				1	15985068	1:16311563	1:15985068	0.428005	-0.0438708	0.00599875	2.60615e-13	Single-trait	TRUE	FALSE	TRUE	TRUE	1.693	0.051769	1f	0.66703	Yes	0	No	upstream_gene_variant,downstream_gene_variant
LVGFI	HSPB7	3	Yes	1:16013277:C:G	1:16011014:G:A	rs1763607	HSPB7	0.966909	Yes	Yes	No				1	16011014	1:16337509	1:16011014	0.411342	-0.0497868	0.0060259	1.43087e-16	Single-trait	FALSE	FALSE	FALSE	TRUE	9.266	0.787274	1f	0.55324	Yes	0	No	downstream_gene_variant,upstream_gene_variant
LVGFI	HSPB7	3	Yes	1:16013277:C:G	1:16011438:C:T	rs1739837	HSPB7	0.967718	Yes	Yes	No				1	16011438	1:16337933	1:16011438	0.411539	-0.0498626	0.00602615	1.29152e-16	Single-trait	TRUE	FALSE	FALSE	TRUE	1.782	0.063242	1f	0.55436	Yes	0	No	downstream_gene_variant,upstream_gene_variant
LVGFI	HSPB7	3	Yes	1:16013277:C:G	1:16011787:A:G	rs1763606	HSPB7	0.681893	Yes	Yes	No				1	16011787	1:16338282	1:16011787	0.327736	-0.049804	0.00630948	2.93765e-15	Single-trait	TRUE	FALSE	FALSE	TRUE	2.416	0.134378	1f	0.55436	Yes	0	No	downstream_gene_variant
LVGFI	HSPB7	3	Yes	1:16013277:C:G	1:16011979:T:C	rs6696912	HSPB7	0.682456	Yes	Yes	No				1	16011979	1:16338474	1:16011979	0.32772	-0.0497915	0.0063105	3.01509e-15	Single-trait	FALSE	FALSE	FALSE	TRUE	0.55	-0.184886	1f	0.55324	Yes	0	No	downstream_gene_variant
LVGFI	HSPB7	3	Yes	1:16013277:C:G	1:16012430:T:G	rs1763605	HSPB7	0.682853	Yes	No	No				1	16012430	1:16338925	1:16012430	0.326482	-0.0497074	0.00630327	3.12104e-15	Single-trait	TRUE	FALSE	FALSE	TRUE	4.511	0.319178	1f	0.55436	Yes	0	No	downstream_gene_variant
LVGFI	HSPB7	3	Yes	1:16013277:C:G	1:16012818:C:G	rs10927886	HSPB7	0.899685	No	No	No				1	16012818	1:16339313	1:16012818	0.395999	0.0467609	0.00605748	1.16762e-14	Single-trait	TRUE	FALSE	FALSE	TRUE	9.547	0.815503	1f	0.55436	Yes	0	No	downstream_gene_variant					Heart_Atrial_Appendage	0.19	0.8
LVGFI	HSPB7	3	Yes	1:16013277:C:G	1:16013277:C:G	rs1763604	HSPB7	1	Yes	Yes	No				1	16013277	1:16339772	1:16013277	0.412056	-0.0501172	0.00603708	1.02754e-16	Single-trait	TRUE	FALSE	FALSE	TRUE	0.097	-0.542574	1f	0.55436	Yes	0	No	downstream_gene_variant					Artery_Coronary	0.2	0.8
LVGFI	HSPB7	3	Yes	1:16013277:C:G	1:16013314:T:C	rs1763603	HSPB7	0.697437	Yes	No	No				1	16013314	1:16339809	1:16013314	0.324161	-0.0501111	0.00633671	2.61397e-15	Single-trait	TRUE	TRUE	TRUE	TRUE	5.587	0.414467	1a	0.95	Yes	0	No	downstream_gene_variant
LVGFI	HSPB7	3	Yes	1:16013277:C:G	1:16013965:G:T	rs1763601	HSPB7	0.970108	Yes	Yes	No				1	16013965	1:16340460	1:16013965	0.41141	-0.049632	0.00602818	1.82096e-16	Single-trait	TRUE	TRUE	TRUE	TRUE	5.381	0.395916	1b	0.98667	Yes	0	No	downstream_gene_variant,upstream_gene_variant
LVGFI	HSPB7	3	Yes	1:16013277:C:G	1:16014266:T:C	rs1048334	HSPB7	0.9701	Yes	Yes	No				1	16014266	1:16340761	1:16014266	0.411356	-0.049647	0.00602808	1.78115e-16	Single-trait	TRUE	FALSE	FALSE	TRUE	0.831	-0.099688	1f	0.55436	Yes	0	No	3_prime_UTR_variant,downstream_gene_variant,non_coding_transcript_exon_variant,upstream_gene_variant
LVGFI	HSPB7	3	Yes	1:16013277:C:G	1:16014348:TC:T		HSPB7	0.680284	Yes	No	No				1	16014348	1:16340843	1:16014348	0.330492	-0.0493877	0.00632331	5.69902e-15	Single-trait					0.005	-1.07142			No	0	No	3_prime_UTR_variant
LVGFI	HSPB7	3	Yes	1:16013277:C:G	1:16014384:T:G	rs1048302	HSPB7	0.68348	Yes	No	No				1	16014384	1:16340879	1:16014384	0.327685	-0.049317	0.00631103	5.52205e-15	Single-trait	TRUE	FALSE	TRUE	TRUE	2.059	0.096456	1f	0.66703	Yes	0	No	3_prime_UTR_variant,downstream_gene_variant,non_coding_transcript_exon_variant,upstream_gene_variant
LVGFI	HSPB7	3	Yes	1:16013277:C:G	1:16014456:A:T	rs1048261	HSPB7	0.683294	Yes	No	No				1	16014456	1:16340951	1:16014456	0.32758	-0.0494857	0.00631179	4.4978e-15	Single-trait	TRUE	FALSE	FALSE	TRUE	5.556	0.411736	1f	0.55436	Yes	0	No	3_prime_UTR_variant,downstream_gene_variant,non_coding_transcript_exon_variant,upstream_gene_variant
LVGFI	HSPB7	3	Yes	1:16013277:C:G	1:16014859:T:G	rs1048245	HSPB7	0.970108	Yes	Yes	No				1	16014859	1:16341354	1:16014859	0.411365	-0.0496162	0.00602807	1.85909e-16	Single-trait	TRUE	FALSE	TRUE	TRUE	4.768	0.341501	1f	0.66703	Yes	0	No	3_prime_UTR_variant,downstream_gene_variant,non_coding_transcript_exon_variant,upstream_gene_variant
LVGFI	HSPB7	3	Yes	1:16013277:C:G	1:16015238:T:C	rs1048237	HSPB7	0.969704	Yes	Yes	No				1	16015238	1:16341733	1:16015238	0.411325	-0.0496411	0.00602802	1.79473e-16	Single-trait	TRUE	FALSE	FALSE	TRUE	14.86	1.3679	1f	0.55436	Yes	0	No	3_prime_UTR_variant,downstream_gene_variant,non_coding_transcript_exon_variant,upstream_gene_variant
LVGFI	HSPB7	3	Yes	1:16013277:C:G	1:16015742:A:G	rs1739840	HSPB7	0.968468	Yes	Yes	No				1	16015742	1:16342237	1:16015742	0.411225	-0.0493628	0.00602763	2.62482e-16	Single-trait	TRUE	TRUE	FALSE	TRUE	0.329	-0.288769	1d	0.42	Yes	0	No	synonymous_variant,non_coding_transcript_exon_variant,upstream_gene_variant
LVGFI	HSPB7	3	Yes	1:16013277:C:G	1:16015855:A:T	rs761759	HSPB7	0.968052	Yes	Yes	No				1	16015855	1:16342350	1:16015855	0.411195	-0.0494447	0.00602771	2.34639e-16	Single-trait	TRUE	TRUE	TRUE	TRUE	1.347	0.001863	1b	0.64348	Yes	0	No	intron_variant,intron_variant,non_coding_transcript_variant,upstream_gene_variant
LVGFI	HSPB7	3	Yes	1:16013277:C:G	1:16015924:A:G	rs761760	HSPB7	0.968468	Yes	Yes	No				1	16015924	1:16342419	1:16015924	0.411249	-0.0493957	0.00602724	2.49747e-16	Single-trait	TRUE	TRUE	TRUE	TRUE	0.375	-0.262518	1b	0.95833	Yes	0	No	intron_variant,intron_variant,non_coding_transcript_variant,upstream_gene_variant
LVGFI	HSPB7	3	Yes	1:16013277:C:G	1:16016107:C:T	rs1763599	HSPB7	0.968468	Yes	Yes	No				1	16016107	1:16342602	1:16016107	0.411245	-0.0493987	0.0060272	2.48599e-16	Single-trait	TRUE	FALSE	FALSE	TRUE	6.054	0.457495	1f	0.55436	Yes	0	No	intron_variant,intron_variant,non_coding_transcript_variant,upstream_gene_variant
LVGFI	HSPB7	3	Yes	1:16013277:C:G	1:16016232:A:G	rs1739841	HSPB7	0.967253	Yes	Yes	No				1	16016232	1:16342727	1:16016232	0.411378	-0.0494357	0.0060273	2.36483e-16	Single-trait	TRUE	FALSE	TRUE	TRUE	16.5	1.6205	1f	0.66703	Yes	0	No	intron_variant,intron_variant,non_coding_transcript_variant,upstream_gene_variant
LVGFI	HSPB7	3	Yes	1:16013277:C:G	1:16016353:T:G	rs1739842	HSPB7	0.968468	Yes	Yes	No				1	16016353	1:16342848	1:16016353	0.411246	-0.0493989	0.00602721	2.48542e-16	Single-trait	TRUE	FALSE	FALSE	TRUE	6.958	0.544022	1f	0.55436	Yes	0	No	intron_variant,intron_variant,non_coding_transcript_variant,upstream_gene_variant
LVGFI	HSPB7	3	Yes	1:16013277:C:G	1:16016759:T:C	rs1739843	HSPB7	0.968468	Yes	Yes	No				1	16016759	1:16343254	1:16016759	0.411238	-0.0493633	0.00602725	2.61156e-16	Single-trait	TRUE	TRUE	TRUE	TRUE	0.123	-0.493171	1b	0.40021	Yes	0	No	intron_variant,intron_variant,non_coding_transcript_variant,upstream_gene_variant
LVGFI	HSPB7	3	Yes	1:16013277:C:G	1:16016802:C:T	rs1763597	HSPB7	0.966037	Yes	Yes	No				1	16016802	1:16343297	1:16016802	0.411095	-0.0495537	0.00602807	2.02675e-16	Single-trait	TRUE	FALSE	FALSE	TRUE	8.545	0.709816	1f	0.55436	Yes	0	No	intron_variant,intron_variant,non_coding_transcript_variant,upstream_gene_variant
LVGFI	HSPB7	3	Yes	1:16013277:C:G	1:16016827:T:C	rs1739844	HSPB7	0.968449	Yes	Yes	No				1	16016827	1:16343322	1:16016827	0.411226	-0.0494357	0.00602748	2.36974e-16	Single-trait	TRUE	FALSE	FALSE	TRUE	1.599	0.039088	1f	0.55436	Yes	0	No	intron_variant,intron_variant,non_coding_transcript_variant,upstream_gene_variant
LVGFI	HSPB7	3	Yes	1:16013277:C:G	1:16017340:C:T	rs1763596	HSPB7	0.96001	Yes	Yes	No				1	16017340	1:16343835	1:16017340	0.412697	-0.048984	0.00602479	4.27858e-16	Single-trait	TRUE	FALSE	FALSE	TRUE	1.752	0.059361	1f	0.55436	Yes	0	No	intron_variant,upstream_gene_variant,non_coding_transcript_exon_variant
LVGFI	HSPB7	3	Yes	1:16013277:C:G	1:16017865:A:G	rs732286	HSPB7	0.968034	Yes	Yes	No				1	16017865	1:16344360	1:16017865	0.411051	-0.0488256	0.00602748	5.47394e-16	Single-trait	TRUE	FALSE	FALSE	TRUE	15.55	1.47086	1f	0.55436	Yes	0	No	synonymous_variant,upstream_gene_variant,splice_polypyrimidine_tract_variant,intron_variant,non_coding_transcript_exon_variant
LVGFI	HSPB7	3	Yes	1:16013277:C:G	1:16017907:G:A	rs945416	HSPB7	0.967219	Yes	No	No				1	16017907	1:16344402	1:16017907	0.411227	-0.0486109	0.00602795	7.36885e-16	Single-trait	TRUE	TRUE	TRUE	TRUE	4.688	0.334555	1b	0.96	Yes	0	No	synonymous_variant,upstream_gene_variant,intron_variant,non_coding_transcript_exon_variant
LVGFI	HSPB7	3	Yes	1:16013277:C:G	1:16017999:G:A	rs1572381	HSPB7	0.967642	Yes	Yes	No				1	16017999	1:16344494	1:16017999	0.411135	-0.0487352	0.00602774	6.20869e-16	Single-trait	TRUE	FALSE	FALSE	TRUE	17.28	1.7365	1f	0.55436	Yes	0	No	5_prime_UTR_variant,upstream_gene_variant,intron_variant,non_coding_transcript_exon_variant
LVGFI	HSPB7	3	Yes	1:16013277:C:G	1:16018130:C:G	rs945417	HSPB7	0.855308	No	No	No				1	16018130	1:16344625	1:16018130	0.439875	-0.0445128	0.00596812	8.75588e-14	Single-trait	TRUE	FALSE	FALSE	TRUE	18.38	1.88588	1f	0.55436	Yes	0	No	upstream_gene_variant,intron_variant
LVGFI	HSPB7	3	Yes	1:16013277:C:G	1:16018235:T:C	rs945418	HSPB7	0.683159	Yes	No	No				1	16018235	1:16344730	1:16018235	0.327542	-0.0492185	0.00631239	6.33286e-15	Single-trait	TRUE	FALSE	FALSE	TRUE	2.942	0.183888	1f	0.55436	Yes	0	No	upstream_gene_variant,intron_variant
LVGFI	HSPB7	3	Yes	1:16013277:C:G	1:16018363:C:T	rs945419	HSPB7	0.855307	No	No	No				1	16018363	1:16344858	1:16018363	0.440006	-0.0443862	0.00596789	1.02612e-13	Single-trait	TRUE	FALSE	FALSE	TRUE	7.095	0.55768	1f	0.55436	Yes	0	No	upstream_gene_variant,intron_variant					Artery_Aorta	0.95	0.05
LVGFI	HSPB7	3	Yes	1:16013277:C:G	1:16018713:G:A	rs945420	HSPB7	0.854549	No	No	No				1	16018713	1:16345208	1:16018713	0.438825	-0.044417	0.00595823	9.00534e-14	Single-trait	TRUE	FALSE	TRUE	TRUE	1.892	0.076841	1f	0.66703	Yes	0	No	upstream_gene_variant,intron_variant
LVGFI	HSPB7	3	Yes	1:16013277:C:G	1:16018898:T:C	rs945421	HSPB7	0.851637	No	No	No				1	16018898	1:16345393	1:16018898	0.439046	-0.0441648	0.00597209	1.41189e-13	Single-trait	TRUE	TRUE	TRUE	TRUE	8.839	0.741992	1b	0.9975	Yes	0	No	upstream_gene_variant,intron_variant,non_coding_transcript_exon_variant
LVGFI	HSPB7	3	Yes	1:16013277:C:G	1:16019124:T:C	rs945422	HSPB7	0.84681	No	No	No				1	16019124	1:16345619	1:16019124	0.440482	-0.0434804	0.00597098	3.29003e-13	Single-trait	TRUE	FALSE	FALSE	TRUE	3.929	0.269213	1f	0.55436	Yes	0	No	upstream_gene_variant,intron_variant,intron_variant,non_coding_transcript_variant
LVGFI	HSPB7	3	Yes	1:16013277:C:G	1:16021588:A:T	rs2009371	CLCNKA	0.667549	Yes	No	No				1	16021588	1:16348083	1:16021588	0.330092	-0.0487334	0.00630527	1.08393e-14	Single-trait	TRUE	TRUE	TRUE	TRUE	1.825	0.068632	1b	0.11763	Yes	0	No	upstream_gene_variant,intron_variant,non_coding_transcript_variant
LVGFI	HSPB7	3	Yes	1:16013277:C:G	1:16023628:C:G	rs2017577	CLCNKA	0.833464	No	No	No				1	16023628	1:16350123	1:16023628	0.444542	-0.0429427	0.00597323	6.51778e-13	Single-trait	TRUE	FALSE	FALSE	TRUE	0.338	-0.283148	1f	0.55436	Yes	0	No	intron_variant,upstream_gene_variant,intron_variant,non_coding_transcript_variant,downstream_gene_variant
LVGFI	HSPB7	3	Yes	1:16013277:C:G	1:16024642:C:G	rs9442190	CLCNKA	0.83125	No	No	No				1	16024642	1:16351137	1:16024642	0.443938	-0.042739	0.00597504	8.49572e-13	Single-trait	TRUE	FALSE	FALSE	TRUE	4.565	0.323852	1f	0.22271	Yes	0	No	intron_variant,intron_variant,non_coding_transcript_variant,downstream_gene_variant,upstream_gene_variant
LVGFI	HSPB7	3	Yes	1:16013277:C:G	1:16024780:A:G	rs10927887	CLCNKA	0.831476	No	No	No				1	16024780	1:16351275	1:16024780	0.444846	-0.0428115	0.00597307	7.64188e-13	Single-trait	TRUE	FALSE	FALSE	TRUE	6.989	0.547107	1f	0.22271	Yes	0	No	missense_variant,intron_variant,intron_variant,non_coding_transcript_variant,downstream_gene_variant,upstream_gene_variant,non_coding_transcript_exon_variant	0.234	tolerated(0.76),tolerated(0.73)	benign(0)
LVGFI	HSPB7	3	Yes	1:16013277:C:G	1:16030006:G:A	rs1805152	CLCNKA	0.84373	No	No	No				1	16030006	1:16356501	1:16030006	0.448578	-0.042987	0.0059687	5.93062e-13	Single-trait	TRUE	FALSE	FALSE	TRUE	1.886	0.076173	1f	0.55436	Yes	0	No	missense_variant,non_coding_transcript_exon_variant,downstream_gene_variant	0.168	tolerated(0.06)	benign(0.007),benign(0.005)
LVGFI	HSPB7	3	Yes	1:16013277:C:G	1:16032556:C:A	rs10927892	CLCNKA	0.842445	No	No	No				1	16032556	1:16359051	1:16032556	0.448216	-0.0428532	0.00597082	7.12033e-13	Single-trait	TRUE	TRUE	FALSE	TRUE	1.635	0.044008	1d	0.2475	Yes	0	No	intron_variant,downstream_gene_variant,intron_variant,non_coding_transcript_variant
LVGFI	HSPB7	3	Yes	1:16013277:C:G	1:16032556:C:A	rs10927892	CLCNKA	0.842445	No	No	No				1	16032556	1:16359051	1:16032556	0.448216	-0.0428532	0.00597082	7.12033e-13	Single-trait	TRUE	TRUE	FALSE	TRUE	1.635	0.044008	1d	0.32143	Yes	0	No	intron_variant,downstream_gene_variant,intron_variant,non_coding_transcript_variant
LVGFI	HSPB7	3	Yes	1:16013277:C:G	1:16032628:A:G	rs9442217	CLCNKA	0.673507	Yes	No	No				1	16032628	1:16359123	1:16032628	0.334189	-0.0486646	0.00629567	1.07671e-14	Single-trait	TRUE	TRUE	TRUE	TRUE	1.993	0.088843	1b	0.05596	Yes	0	No	intron_variant,downstream_gene_variant,intron_variant,non_coding_transcript_variant
LVMVR	CLCNKA	3	Yes	1:16022965:T:C	1:15817284:G:A	rs1976402	UQCRHL	0.606814	Yes	No	No				1	15817284	1:16143779	1:15817284	0.287981	0.0288784	0.00660232	1.22002e-05	Multi-trait	TRUE	FALSE	FALSE	TRUE	1.918	0.152793	1f	0.55436	Yes	0	No	intergenic_variant
LVMVR	CLCNKA	3	Yes	1:16022965:T:C	1:15857317:G:A	rs61782193	SPEN	0.429686	Yes	No	No				1	15857317	1:16183812	1:15857317	0.233636	0.0306189	0.00706529	1.46615e-05	Multi-trait	TRUE	TRUE	TRUE	TRUE	6.542	0.609144	1b	0.434	Yes	0	No	intron_variant,intron_variant,NMD_transcript_variant
LVMVR	CLCNKA	3	Yes	1:16022965:T:C	1:15926837:C:T	rs12121496	SPEN	0.428736	Yes	No	No				1	15926837	1:16253332	1:15926837	0.233451	0.031028	0.00706727	1.13154e-05	Multi-trait	TRUE	FALSE	TRUE	TRUE	10.99	1.0599	1f	0.19549	Yes	0	No	intron_variant,intron_variant,NMD_transcript_variant,upstream_gene_variant
LVMVR	CLCNKA	3	Yes	1:16022965:T:C	1:15945755:A:G	rs848217	ZBTB17	0.420499	Yes	No	No				1	15945755	1:16272250	1:15945755	0.49778	0.0263077	0.00600063	1.16436e-05	Multi-trait	TRUE	FALSE	FALSE	TRUE	4.908	0.447312	1f	0.55436	Yes	0	No	synonymous_variant,upstream_gene_variant,non_coding_transcript_exon_variant,downstream_gene_variant
LVMVR	CLCNKA	3	Yes	1:16022965:T:C	1:15952546:C:T	rs9660676	ZBTB17	0.435176	Yes	No	No				1	15952546	1:16279041	1:15952546	0.233665	0.0308209	0.00705987	1.26749e-05	Multi-trait	TRUE	TRUE	TRUE	TRUE	3.785	0.346142	1b	0.64348	Yes	0	No	intron_variant,intron_variant,non_coding_transcript_variant
LVMVR	CLCNKA	3	Yes	1:16022965:T:C	1:15955931:G:A	rs2179615	ZBTB17	0.434586	Yes	No	No				1	15955931	1:16282426	1:15955931	0.233428	0.0310707	0.00706106	1.08107e-05	Multi-trait	TRUE	FALSE	FALSE	TRUE	3.018	0.276203	1f	0.55436	Yes	0	No	intron_variant,intron_variant,non_coding_transcript_variant,upstream_gene_variant
LVMVR	CLCNKA	3	Yes	1:16022965:T:C	1:15969544:A:G	rs4661674	ZBTB17	0.703515	Yes	Yes	No				1	15969544	1:16296039	1:15969544	0.325279	0.032576	0.00635525	2.96197e-07	Multi-trait	TRUE	TRUE	TRUE	TRUE	0.185	-0.446726	1b	0.98786	Yes	0	No	intron_variant,upstream_gene_variant,intron_variant,non_coding_transcript_variant
LVMVR	CLCNKA	3	Yes	1:16022965:T:C	1:15970694:G:A	rs6684328	ZBTB17	0.731744	Yes	Yes	No				1	15970694	1:16297189	1:15970694	0.319065	0.0318527	0.00639092	6.22654e-07	Multi-trait	TRUE	FALSE	FALSE	TRUE	0.151	-0.501516	1f	0.55436	Yes	0	No	intron_variant,downstream_gene_variant,intron_variant,non_coding_transcript_variant
LVMVR	CLCNKA	3	Yes	1:16022965:T:C	1:15972817:C:T	rs10927875	ZBTB17	0.707532	Yes	Yes	No				1	15972817	1:16299312	1:15972817	0.324292	0.0323753	0.00636075	3.58347e-07	Multi-trait	TRUE	FALSE	FALSE	TRUE	7.408	0.702774	1f	0.55436	Yes	0	No	intron_variant,downstream_gene_variant,intron_variant,non_coding_transcript_variant
LVMVR	CLCNKA	3	Yes	1:16022965:T:C	1:15977903:G:A	rs34178196	ZBTB17	0.714551	Yes	Yes	No				1	15977903	1:16304398	1:15977903	0.323671	0.0321314	0.00637349	4.62126e-07	Multi-trait	TRUE	FALSE	FALSE	TRUE	0.322	-0.304294	1f	0.55436	Yes	0	No	upstream_gene_variant
LVMVR	CLCNKA	3	Yes	1:16022965:T:C	1:15978784:T:C	rs12138117	ZBTB17	0.714331	Yes	Yes	No				1	15978784	1:16305279	1:15978784	0.323723	0.0322137	0.00637357	4.3204e-07	Multi-trait	FALSE	TRUE	FALSE	TRUE	0.231	-0.38965	1f	0.42912	Yes	0	No	upstream_gene_variant
LVMVR	CLCNKA	3	Yes	1:16022965:T:C	1:15980351:G:A	rs3979179	ZBTB17	0.739447	Yes	Yes	No				1	15980351	1:16306846	1:15980351	0.31882	0.0314844	0.00639704	8.57902e-07	Multi-trait	TRUE	FALSE	FALSE	TRUE	3.617	0.331185	1f	0.22271	Yes	0	No	upstream_gene_variant
LVMVR	CLCNKA	3	Yes	1:16022965:T:C	1:15980876:T:C	rs6656953	ZBTB17	0.714126	Yes	Yes	No				1	15980876	1:16307371	1:15980876	0.323755	0.0322891	0.00637368	4.06232e-07	Multi-trait	TRUE	FALSE	FALSE	TRUE	0.894	-0.046616	1f	0.22271	Yes	0	No	upstream_gene_variant
LVMVR	CLCNKA	3	Yes	1:16022965:T:C	1:15980923:A:G	rs36006064	ZBTB17	0.713299	Yes	Yes	No				1	15980923	1:16307418	1:15980923	0.310325	0.0316868	0.00649348	1.06203e-06	Multi-trait	TRUE	TRUE	TRUE	FALSE	2.282	0.199044	5	0.00143	No	0	No	upstream_gene_variant
LVMVR	CLCNKA	3	Yes	1:16022965:T:C	1:15980927:A:G	rs6659958	ZBTB17	0.71025	Yes	Yes	No				1	15980927	1:16307422	1:15980927	0.325163	0.0328844	0.00637623	2.50486e-07	Multi-trait	TRUE	TRUE	TRUE	FALSE	2.265	0.197079	5	0.33982	No	0	No	upstream_gene_variant
LVMVR	CLCNKA	3	Yes	1:16022965:T:C	1:15986677:C:T	rs3961710	ZBTB17	0.746944	Yes	Yes	No				1	15986677	1:16313172	1:15986677	0.319796	0.0313605	0.00639362	9.3443e-07	Multi-trait	TRUE	TRUE	TRUE	TRUE	5.625	0.515805	1f	0.06	Yes	0	No	upstream_gene_variant,downstream_gene_variant
LVMVR	CLCNKA	3	Yes	1:16022965:T:C	1:15987293:C:T	rs4307563	ZBTB17	0.745011	Yes	Yes	No				1	15987293	1:16313788	1:15987293	0.319248	0.0319712	0.00639736	5.80619e-07	Multi-trait	FALSE	FALSE	FALSE	TRUE	9.437	0.918136	7	0.51392	No	0	No	upstream_gene_variant,downstream_gene_variant
LVMVR	CLCNKA	3	Yes	1:16022965:T:C	1:15993462:C:T	rs10927878	C1orf64	0.824596	Yes	No	No				1	15993462	1:16319957	1:15993462	0.3291	0.0308051	0.00634353	1.19699e-06	Multi-trait	TRUE	FALSE	FALSE	TRUE	0.632	-0.134665	1f	0.55436	Yes	0	No	non_coding_transcript_exon_variant,upstream_gene_variant
LVMVR	CLCNKA	3	Yes	1:16022965:T:C	1:15993533:G:A	rs10927879	C1orf64	0.760578	Yes	No	No				1	15993533	1:16320028	1:15993533	0.35476	0.0293005	0.00624805	2.7382e-06	Multi-trait	TRUE	FALSE	FALSE	TRUE	5.614	0.514697	1f	0.55436	Yes	0	No	intron_variant,non_coding_transcript_variant,upstream_gene_variant
LVMVR	CLCNKA	3	Yes	1:16022965:T:C	1:15994745:G:A	rs4661680	C1orf64	0.358888	Yes	No	No				1	15994745	1:16321240	1:15994745	0.195609	0.0332081	0.00757171	1.15555e-05	Multi-trait	TRUE	TRUE	TRUE	TRUE			1a	0.96944	Yes	0	No	non_coding_transcript_exon_variant
LVMVR	CLCNKA	3	Yes	1:16022965:T:C	1:16000440:A:G	rs1763619	C1orf64	0.890049	Yes	Yes	No				1	16000440	1:16326935	1:16000440	0.345999	-0.0321086	0.0062767	3.12878e-07	Multi-trait	TRUE	FALSE	FALSE	TRUE	1.557	0.097833	1f	0.55436	Yes	0	No	upstream_gene_variant
LVMVR	CLCNKA	3	Yes	1:16022965:T:C	1:16001621:C:T	rs1627145	C1orf64	0.890496	Yes	Yes	No				1	16001621	1:16328116	1:16001621	0.345941	-0.0318974	0.00627666	3.73666e-07	Multi-trait	TRUE	FALSE	FALSE	TRUE	1.026	-0.011211	1f	0.55436	Yes	0	No	upstream_gene_variant,downstream_gene_variant
LVMVR	CLCNKA	3	Yes	1:16022965:T:C	1:16004613:T:C	rs1739833	C1orf64	0.890878	Yes	Yes	No				1	16004613	1:16331108	1:16004613	0.345873	-0.0318477	0.00627707	3.90243e-07	Multi-trait	TRUE	TRUE	FALSE	TRUE	4.198	0.382803	1d	0.02	Yes	0	No	intron_variant,downstream_gene_variant
LVMVR	CLCNKA	3	Yes	1:16022965:T:C	1:16008649:T:C	rs1739835	C1orf64	0.891978	Yes	Yes	No				1	16008649	1:16335144	1:16008649	0.345822	-0.0315343	0.00627403	5.00402e-07	Multi-trait	TRUE	TRUE	TRUE	TRUE	0.766	-0.085995	1b	0.43617	Yes	0	No	3_prime_UTR_variant,upstream_gene_variant
LVMVR	CLCNKA	3	Yes	1:16022965:T:C	1:16011014:G:A	rs1763607	HSPB7	0.688745	Yes	No	No				1	16011014	1:16337509	1:16011014	0.411351	-0.0276267	0.00606903	5.312e-06	Multi-trait	FALSE	FALSE	FALSE	TRUE			1f	0.55324	Yes	0	No	downstream_gene_variant,upstream_gene_variant
LVMVR	CLCNKA	3	Yes	1:16022965:T:C	1:16011438:C:T	rs1739837	HSPB7	0.689684	Yes	No	No				1	16011438	1:16337933	1:16011438	0.411549	-0.0276811	0.00606928	5.09468e-06	Multi-trait	TRUE	FALSE	FALSE	TRUE			1f	0.55436	Yes	0	No	downstream_gene_variant,upstream_gene_variant
LVMVR	CLCNKA	3	Yes	1:16022965:T:C	1:16011787:A:G	rs1763606	HSPB7	0.978442	Yes	Yes	No				1	16011787	1:16338282	1:16011787	0.327727	-0.0341784	0.00635443	7.504e-08	Multi-trait	TRUE	FALSE	FALSE	TRUE	2.154	0.183581	1f	0.55436	Yes	0	No	downstream_gene_variant
LVMVR	CLCNKA	3	Yes	1:16022965:T:C	1:16011979:T:C	rs6696912	HSPB7	0.979793	Yes	Yes	No				1	16011979	1:16338474	1:16011979	0.327712	-0.034248	0.00635546	7.09464e-08	Multi-trait	FALSE	FALSE	FALSE	TRUE	0.088	-0.64697	1f	0.55324	Yes	0	No	downstream_gene_variant
LVMVR	CLCNKA	3	Yes	1:16022965:T:C	1:16012430:T:G	rs1763605	HSPB7	0.980242	Yes	Yes	No				1	16012430	1:16338925	1:16012430	0.326474	-0.0341884	0.0063482	7.2236e-08	Multi-trait	TRUE	FALSE	FALSE	TRUE	3.842	0.351236	1f	0.55436	Yes	0	No	downstream_gene_variant
LVMVR	CLCNKA	3	Yes	1:16022965:T:C	1:16013314:T:C	rs1763603	HSPB7	0.964549	Yes	Yes	No				1	16013314	1:16339809	1:16013314	0.324153	-0.0337448	0.00638184	1.23916e-07	Multi-trait	TRUE	TRUE	TRUE	TRUE	4.844	0.441309	1a	0.95	Yes	0	No	downstream_gene_variant
LVMVR	CLCNKA	3	Yes	1:16022965:T:C	1:16013965:G:T	rs1763601	HSPB7	0.692309	Yes	No	No				1	16013965	1:16340460	1:16013965	0.41142	-0.0277353	0.00607132	4.91805e-06	Multi-trait	TRUE	TRUE	TRUE	TRUE			1b	0.98667	Yes	0	No	downstream_gene_variant,upstream_gene_variant
LVMVR	CLCNKA	3	Yes	1:16022965:T:C	1:16014266:T:C	rs1048334	HSPB7	0.692483	Yes	No	No				1	16014266	1:16340761	1:16014266	0.411365	-0.0276841	0.00607122	5.11797e-06	Multi-trait	TRUE	FALSE	FALSE	TRUE			1f	0.55436	Yes	0	No	3_prime_UTR_variant,downstream_gene_variant,non_coding_transcript_exon_variant,upstream_gene_variant
LVMVR	CLCNKA	3	Yes	1:16022965:T:C	1:16014384:T:G	rs1048302	HSPB7	0.982032	Yes	Yes	No				1	16014384	1:16340879	1:16014384	0.327677	-0.0344252	0.00635599	6.0885e-08	Multi-trait	TRUE	FALSE	TRUE	TRUE	1.697	0.120622	1f	0.66703	Yes	0	No	3_prime_UTR_variant,downstream_gene_variant,non_coding_transcript_exon_variant,upstream_gene_variant
LVMVR	CLCNKA	3	Yes	1:16022965:T:C	1:16014859:T:G	rs1048245	HSPB7	0.692308	Yes	No	No				1	16014859	1:16341354	1:16014859	0.411375	-0.0277268	0.00607122	4.94934e-06	Multi-trait	TRUE	FALSE	TRUE	TRUE			1f	0.66703	Yes	0	No	3_prime_UTR_variant,downstream_gene_variant,non_coding_transcript_exon_variant,upstream_gene_variant
LVMVR	CLCNKA	3	Yes	1:16022965:T:C	1:16015238:T:C	rs1048237	HSPB7	0.692835	Yes	No	No				1	16015238	1:16341733	1:16015238	0.411334	-0.027774	0.00607116	4.76786e-06	Multi-trait	TRUE	FALSE	FALSE	TRUE			1f	0.55436	Yes	0	No	3_prime_UTR_variant,downstream_gene_variant,non_coding_transcript_exon_variant,upstream_gene_variant
LVMVR	CLCNKA	3	Yes	1:16022965:T:C	1:16015742:A:G	rs1739840	HSPB7	0.693948	Yes	No	No				1	16015742	1:16342237	1:16015742	0.411235	-0.0276977	0.00607077	5.05579e-06	Multi-trait	TRUE	TRUE	FALSE	TRUE			1d	0.42	Yes	0	No	synonymous_variant,non_coding_transcript_exon_variant,upstream_gene_variant
LVMVR	CLCNKA	3	Yes	1:16022965:T:C	1:16015924:A:G	rs761760	HSPB7	0.693948	Yes	No	No				1	16015924	1:16342419	1:16015924	0.411259	-0.0277035	0.00607037	5.02537e-06	Multi-trait	TRUE	TRUE	TRUE	TRUE			1b	0.95833	Yes	0	No	intron_variant,intron_variant,non_coding_transcript_variant,upstream_gene_variant
LVMVR	CLCNKA	3	Yes	1:16022965:T:C	1:16016107:C:T	rs1763599	HSPB7	0.693948	Yes	No	No				1	16016107	1:16342602	1:16016107	0.411254	-0.0277042	0.00607033	5.02179e-06	Multi-trait	TRUE	FALSE	FALSE	TRUE			1f	0.55436	Yes	0	No	intron_variant,intron_variant,non_coding_transcript_variant,upstream_gene_variant
LVMVR	CLCNKA	3	Yes	1:16022965:T:C	1:16016232:A:G	rs1739841	HSPB7	0.692502	Yes	No	No				1	16016232	1:16342727	1:16016232	0.411387	-0.0277402	0.00607043	4.88372e-06	Multi-trait	TRUE	FALSE	TRUE	TRUE			1f	0.66703	Yes	0	No	intron_variant,intron_variant,non_coding_transcript_variant,upstream_gene_variant
LVMVR	CLCNKA	3	Yes	1:16022965:T:C	1:16016353:T:G	rs1739842	HSPB7	0.693948	Yes	No	No				1	16016353	1:16342848	1:16016353	0.411256	-0.0277065	0.00607035	5.01326e-06	Multi-trait	TRUE	FALSE	FALSE	TRUE			1f	0.55436	Yes	0	No	intron_variant,intron_variant,non_coding_transcript_variant,upstream_gene_variant
LVMVR	CLCNKA	3	Yes	1:16022965:T:C	1:16016759:T:C	rs1739843	HSPB7	0.693948	Yes	No	No				1	16016759	1:16343254	1:16016759	0.411248	-0.0277552	0.00607038	4.82541e-06	Multi-trait	TRUE	TRUE	TRUE	TRUE			1b	0.40021	Yes	0	No	intron_variant,intron_variant,non_coding_transcript_variant,upstream_gene_variant
LVMVR	CLCNKA	3	Yes	1:16022965:T:C	1:16016802:C:T	rs1763597	HSPB7	0.690825	Yes	No	No				1	16016802	1:16343297	1:16016802	0.411105	-0.0275443	0.00607121	5.70947e-06	Multi-trait	TRUE	FALSE	FALSE	TRUE			1f	0.55436	Yes	0	No	intron_variant,intron_variant,non_coding_transcript_variant,upstream_gene_variant
LVMVR	CLCNKA	3	Yes	1:16022965:T:C	1:16016827:T:C	rs1739844	HSPB7	0.694092	Yes	No	No				1	16016827	1:16343322	1:16016827	0.411236	-0.0276889	0.00607062	5.08781e-06	Multi-trait	TRUE	FALSE	FALSE	TRUE			1f	0.55436	Yes	0	No	intron_variant,intron_variant,non_coding_transcript_variant,upstream_gene_variant
LVMVR	CLCNKA	3	Yes	1:16022965:T:C	1:16017340:C:T	rs1763596	HSPB7	0.687312	Yes	No	No				1	16017340	1:16343835	1:16017340	0.412707	-0.0277535	0.00606791	4.78937e-06	Multi-trait	TRUE	FALSE	FALSE	TRUE			1f	0.55436	Yes	0	No	intron_variant,upstream_gene_variant,non_coding_transcript_exon_variant
LVMVR	CLCNKA	3	Yes	1:16022965:T:C	1:16017865:A:G	rs732286	HSPB7	0.693913	Yes	No	No				1	16017865	1:16344360	1:16017865	0.41106	-0.0282798	0.00607062	3.18572e-06	Multi-trait	TRUE	FALSE	FALSE	TRUE			1f	0.55436	Yes	0	No	synonymous_variant,upstream_gene_variant,splice_polypyrimidine_tract_variant,intron_variant,non_coding_transcript_exon_variant
LVMVR	CLCNKA	3	Yes	1:16022965:T:C	1:16017907:G:A	rs945416	HSPB7	0.69348	Yes	No	No				1	16017907	1:16344402	1:16017907	0.411236	-0.0282002	0.0060711	3.40094e-06	Multi-trait	TRUE	TRUE	TRUE	TRUE			1b	0.96	Yes	0	No	synonymous_variant,upstream_gene_variant,intron_variant,non_coding_transcript_exon_variant
LVMVR	CLCNKA	3	Yes	1:16022965:T:C	1:16017999:G:A	rs1572381	HSPB7	0.6938	Yes	No	No				1	16017999	1:16344494	1:16017999	0.411144	-0.0281874	0.00607087	3.43303e-06	Multi-trait	TRUE	FALSE	FALSE	TRUE			1f	0.55436	Yes	0	No	5_prime_UTR_variant,upstream_gene_variant,intron_variant,non_coding_transcript_exon_variant
LVMVR	CLCNKA	3	Yes	1:16022965:T:C	1:16018235:T:C	rs945418	HSPB7	0.982923	Yes	Yes	No				1	16018235	1:16344730	1:16018235	0.327534	-0.0347728	0.00635736	4.50819e-08	Multi-trait	TRUE	FALSE	FALSE	TRUE	1.174	0.023818	1f	0.55436	Yes	0	No	upstream_gene_variant,intron_variant
LVMVR	CLCNKA	3	Yes	1:16022965:T:C	1:16020493:A:G	rs6660685	CLCNKA	0.984266	Yes	Yes	No				1	16020493	1:16346988	1:16020493	0.327436	-0.0347428	0.00635718	4.62558e-08	Multi-trait	TRUE	FALSE	FALSE	TRUE	3.486	0.319444	1f	0.55436	Yes	0	No	upstream_gene_variant,intron_variant,non_coding_transcript_variant
LVMVR	CLCNKA	3	Yes	1:16022965:T:C	1:16021039:A:G	rs28579893	CLCNKA	0.983817	Yes	Yes	No				1	16021039	1:16347534	1:16021039	0.327416	-0.0347945	0.00635763	4.42806e-08	Multi-trait	TRUE	FALSE	TRUE	TRUE	11.38	1.10074	1f	0.66703	Yes	0	No	upstream_gene_variant,non_coding_transcript_exon_variant								0.137985
LVMVR	CLCNKA	3	Yes	1:16022965:T:C	1:16021917:T:C	rs945425	CLCNKA	0.975771	Yes	Yes	No				1	16021917	1:16348412	1:16021917	0.324317	-0.0338583	0.00638183	1.12409e-07	Multi-trait	TRUE	FALSE	FALSE	TRUE	0.787	-0.079334	1f	0.55436	Yes	0	No	upstream_gene_variant,splice_region_variant,5_prime_UTR_variant,intron_variant,non_coding_transcript_variant,downstream_gene_variant,non_coding_transcript_exon_variant
LVMVR	CLCNKA	3	Yes	1:16022965:T:C	1:16022965:T:C	rs9442214	CLCNKA	1	Yes	Yes	No				1	16022965	1:16349460	1:16022965	0.330209	-0.0349794	0.0063502	3.62141e-08	Multi-trait	TRUE	FALSE	FALSE	FALSE	4.375	0.398645	4	0.60906	No	0	No	upstream_gene_variant,intron_variant,intron_variant,non_coding_transcript_variant,downstream_gene_variant
LVMVR	CLCNKA	3	Yes	1:16022965:T:C	1:16023533:A:G	rs2017583	CLCNKA	1	Yes	Yes	No				1	16023533	1:16350028	1:16023533	0.330257	-0.0349416	0.00635285	3.79501e-08	Multi-trait	TRUE	TRUE	TRUE	TRUE	5.993	0.552444	1b	0.92429	Yes	0	No	intron_variant,upstream_gene_variant,intron_variant,non_coding_transcript_variant,downstream_gene_variant
LVMVR	CLCNKA	3	Yes	1:16022965:T:C	1:16026905:T:C	rs9442216	CLCNKA	0.996824	Yes	Yes	No				1	16026905	1:16353400	1:16026905	0.330597	-0.034979	0.00635302	3.67338e-08	Multi-trait	TRUE	FALSE	FALSE	TRUE	1.566	0.099389	1f	0.55436	Yes	0	No	intron_variant,intron_variant,non_coding_transcript_variant,non_coding_transcript_exon_variant,downstream_gene_variant
LVMVR	CLCNKA	3	Yes	1:16022965:T:C	1:16031653:T:C	rs2015509	CLCNKA	0.984227	Yes	Yes	No				1	16031653	1:16358148	1:16031653	0.334179	-0.034343	0.0063403	6.07374e-08	Multi-trait	TRUE	FALSE	FALSE	TRUE	0.343	-0.288076	1f	0.55436	Yes	0	No	intron_variant,downstream_gene_variant,intron_variant,non_coding_transcript_variant
LVMVR	CLCNKA	3	Yes	1:16022965:T:C	1:16032437:T:C	rs10803407	CLCNKA	0.984237	Yes	Yes	No				1	16032437	1:16358932	1:16032437	0.334121	-0.0343052	0.00634092	6.29794e-08	Multi-trait	TRUE	FALSE	FALSE	TRUE	1.935	0.155187	1f	0.55436	Yes	0	No	splice_region_variant,splice_polypyrimidine_tract_variant,intron_variant,splice_polypyrimidine_tract_variant,intron_variant,downstream_gene_variant,splice_region_variant,splice_polypyrimidine_tract_variant,intron_variant,non_coding_transcript_variant
LVMVR	CLCNKA	3	Yes	1:16022965:T:C	1:16032628:A:G	rs9442217	CLCNKA	0.983794	Yes	Yes	No				1	16032628	1:16359123	1:16032628	0.33418	-0.0344078	0.0063405	5.74132e-08	Multi-trait	TRUE	TRUE	TRUE	TRUE	2.219	0.191571	1b	0.05596	Yes	0	No	intron_variant,downstream_gene_variant,intron_variant,non_coding_transcript_variant
RVESV	CLCNKA	3	Yes	1:16023533:A:G	1:15804617:C:A	rs4661338	UQCRHL	0.575341	Yes	No	No				1	15804617	1:16131112	1:15804617	0.27937	-0.0339249	0.00666097	3.52286e-07	Multi-trait	TRUE	TRUE	TRUE	TRUE			1b	0.35082	Yes	0	No	downstream_gene_variant
RVESV	CLCNKA	3	Yes	1:16023533:A:G	1:15817284:G:A	rs1976402	UQCRHL	0.606869	Yes	Yes	No				1	15817284	1:16143779	1:15817284	0.287958	-0.0358908	0.00647834	3.02266e-08	Single-trait	TRUE	FALSE	FALSE	TRUE	1.834	0.0698	1f	0.55436	Yes	0	No	intergenic_variant
RVESV	CLCNKA	3	Yes	1:16023533:A:G	1:15817284:G:A	rs1976402	UQCRHL	0.606869	Yes	Yes	No				1	15817284	1:16143779	1:15817284	0.287958	-0.0357547	0.00656404	5.12088e-08	Multi-trait	TRUE	FALSE	FALSE	TRUE	1.918	0.152793	1f	0.55436	Yes	0	No	intergenic_variant
RVESV	CLCNKA	3	Yes	1:16023533:A:G	1:15818360:G:C	rs6674071		0.606846	Yes	Yes	No				1	15818360	1:16144855	1:15818360	0.288168	-0.0359582	0.00647674	2.82592e-08	Single-trait	TRUE	FALSE	FALSE	TRUE	0.518	-0.197286	1f	0.55436	Yes	0	No	intergenic_variant
RVESV	CLCNKA	3	Yes	1:16023533:A:G	1:15834278:C:G	rs4661342	FLJ37453	0.606567	Yes	Yes	No				1	15834278	1:16160773	1:15834278	0.287668	-0.035552	0.00646925	3.8952e-08	Single-trait	TRUE	FALSE	FALSE	TRUE	8.395	0.693445	1f	0.55436	Yes	0	No	downstream_gene_variant,upstream_gene_variant
RVESV	CLCNKA	3	Yes	1:16023533:A:G	1:15841304:A:G	rs12135073	FLJ37453	0.607473	Yes	Yes	No				1	15841304	1:16167799	1:15841304	0.28822	-0.0356022	0.00646494	3.65065e-08	Single-trait	TRUE	FALSE	TRUE	TRUE	12.39	1.06309	1f	0.66703	Yes	0	No	intron_variant,non_coding_transcript_variant,intron_variant
RVESV	CLCNKA	3	Yes	1:16023533:A:G	1:15841304:A:G	rs12135073	FLJ37453	0.607473	Yes	Yes	No				1	15841304	1:16167799	1:15841304	0.28822	-0.0354671	0.00655047	6.14793e-08	Multi-trait	TRUE	FALSE	TRUE	TRUE	13.2	1.3425	1f	0.66703	Yes	0	No	intron_variant,non_coding_transcript_variant,intron_variant
RVESV	CLCNKA	3	Yes	1:16023533:A:G	1:15846615:A:T	rs12744578	FLJ37453	0.60908	Yes	Yes	No				1	15846615	1:16173110	1:15846615	0.287795	-0.0360006	0.00647044	2.63876e-08	Single-trait	TRUE	TRUE	TRUE	FALSE	5.117	0.37226	2b	0.84573	No	0	No	intron_variant,non_coding_transcript_variant,upstream_gene_variant,intron_variant
RVESV	CLCNKA	3	Yes	1:16023533:A:G	1:15852422:T:C	rs35340817	SPEN	0.429674	Yes	Yes	No				1	15852422	1:16178917	1:15852422	0.233914	-0.0382367	0.00692939	3.42768e-08	Single-trait	FALSE	FALSE	FALSE	TRUE	2.113	0.102414	1f	0.55324	Yes	0	No	upstream_gene_variant,intron_variant,intron_variant,NMD_transcript_variant
RVESV	CLCNKA	3	Yes	1:16023533:A:G	1:15852422:T:C	rs35340817	SPEN	0.429674	Yes	Yes	No				1	15852422	1:16178917	1:15852422	0.233914	-0.0382006	0.00702107	5.30286e-08	Multi-trait	FALSE	FALSE	FALSE	TRUE	3.298	0.302379	1f	0.55324	Yes	0	No	upstream_gene_variant,intron_variant,intron_variant,NMD_transcript_variant
RVESV	CLCNKA	3	Yes	1:16023533:A:G	1:15857061:C:A	rs12121918	SPEN	0.429322	Yes	Yes	No				1	15857061	1:16183556	1:15857061	0.233837	-0.0383704	0.00692999	3.07936e-08	Single-trait	TRUE	TRUE	TRUE	TRUE	2.752	0.166658	1b	0.75934	Yes	0	No	intron_variant,intron_variant,NMD_transcript_variant
RVESV	CLCNKA	3	Yes	1:16023533:A:G	1:15857061:C:A	rs12121918	SPEN	0.429322	Yes	Yes	No				1	15857061	1:16183556	1:15857061	0.233837	-0.0383289	0.00702168	4.79779e-08	Multi-trait	TRUE	TRUE	TRUE	TRUE	2.584	0.232748	1b	0.75934	Yes	0	No	intron_variant,intron_variant,NMD_transcript_variant
RVESV	CLCNKA	3	Yes	1:16023533:A:G	1:15857317:G:A	rs61782193	SPEN	0.429322	Yes	Yes	No				1	15857317	1:16183812	1:15857317	0.233627	-0.0382271	0.00693255	3.50469e-08	Single-trait	TRUE	TRUE	TRUE	TRUE	8.243	0.677088	1b	0.434	Yes	0	No	intron_variant,intron_variant,NMD_transcript_variant
RVESV	CLCNKA	3	Yes	1:16023533:A:G	1:15857317:G:A	rs61782193	SPEN	0.429322	Yes	Yes	No				1	15857317	1:16183812	1:15857317	0.233627	-0.0381879	0.00702427	5.43173e-08	Multi-trait	TRUE	TRUE	TRUE	TRUE	6.542	0.609144	1b	0.434	Yes	0	No	intron_variant,intron_variant,NMD_transcript_variant
RVESV	CLCNKA	3	Yes	1:16023533:A:G	1:15872599:CAAAAA:C	rs917714243	MIR5096	0.401774	Yes	No	No				1	15872599	1:16199094	1:15872599	0.228699	-0.0371249	0.00705861	1.44431e-07	Single-trait	FALSE	TRUE	FALSE	FALSE	7.363	0.584701	5	0.48781	No	0	No	3_prime_UTR_variant
RVESV	CLCNKA	3	Yes	1:16023533:A:G	1:15890558:G:A	rs4661671	MIR5096	0.425827	Yes	Yes	No				1	15890558	1:16217053	1:15890558	0.232928	-0.0380783	0.00694876	4.25618e-08	Single-trait	TRUE	TRUE	TRUE	FALSE	0.938	-0.074168	2b	0.7	No	0	No	intron_variant,intron_variant,NMD_transcript_variant
RVESV	CLCNKA	3	Yes	1:16023533:A:G	1:15890558:G:A	rs4661671	MIR5096	0.425827	Yes	Yes	No				1	15890558	1:16217053	1:15890558	0.232928	-0.0380264	0.00704069	6.62932e-08	Multi-trait	TRUE	TRUE	TRUE	FALSE	1.112	0.009686	2b	0.7	No	0	No	intron_variant,intron_variant,NMD_transcript_variant
RVESV	CLCNKA	3	Yes	1:16023533:A:G	1:15893623:G:A	rs61782229	MIR5096	0.426568	Yes	Yes	No				1	15893623	1:16220118	1:15893623	0.233693	-0.0387018	0.0069325	2.36875e-08	Single-trait	TRUE	FALSE	FALSE	TRUE	4.53	0.320786	1f	0.55436	Yes	0	No	intron_variant,intron_variant,NMD_transcript_variant
RVESV	CLCNKA	3	Yes	1:16023533:A:G	1:15893623:G:A	rs61782229	MIR5096	0.426568	Yes	Yes	No				1	15893623	1:16220118	1:15893623	0.233693	-0.0386625	0.00702422	3.70903e-08	Multi-trait	TRUE	FALSE	FALSE	TRUE	3.114	0.285274	1f	0.55436	Yes	0	No	intron_variant,intron_variant,NMD_transcript_variant
RVESV	CLCNKA	3	Yes	1:16023533:A:G	1:15901914:T:C	rs34582955	MIR5096	0.427618	Yes	Yes	No				1	15901914	1:16228409	1:15901914	0.23362	-0.0386186	0.0069341	2.55664e-08	Single-trait	FALSE	FALSE	FALSE	FALSE	3.425	0.226124	7	0.18412	No	0	No	intron_variant,intron_variant,NMD_transcript_variant
RVESV	CLCNKA	3	Yes	1:16023533:A:G	1:15901914:T:C	rs34582955	MIR5096	0.427618	Yes	Yes	No				1	15901914	1:16228409	1:15901914	0.23362	-0.0385898	0.00702584	3.96153e-08	Multi-trait	FALSE	FALSE	FALSE	FALSE	1.676	0.117278	7	0.18412	No	0	No	intron_variant,intron_variant,NMD_transcript_variant
RVESV	CLCNKA	3	Yes	1:16023533:A:G	1:15926837:C:T	rs12121496	SPEN	0.428367	Yes	Yes	No				1	15926837	1:16253332	1:15926837	0.233442	-0.0387684	0.00693451	2.26219e-08	Single-trait	TRUE	FALSE	TRUE	TRUE	4.065	0.280804	1f	0.19549	Yes	0	No	intron_variant,intron_variant,NMD_transcript_variant,upstream_gene_variant
RVESV	CLCNKA	3	Yes	1:16023533:A:G	1:15926837:C:T	rs12121496	SPEN	0.428367	Yes	Yes	No				1	15926837	1:16253332	1:15926837	0.233442	-0.0387546	0.00702626	3.47443e-08	Multi-trait	TRUE	FALSE	TRUE	TRUE	10.99	1.0599	1f	0.19549	Yes	0	No	intron_variant,intron_variant,NMD_transcript_variant,upstream_gene_variant
RVESV	CLCNKA	3	Yes	1:16023533:A:G	1:15952546:C:T	rs9660676	ZBTB17	0.434818	Yes	Yes	No				1	15952546	1:16279041	1:15952546	0.233656	-0.0385112	0.00692724	2.70726e-08	Single-trait	TRUE	TRUE	TRUE	TRUE	5.416	0.399035	1b	0.64348	Yes	0	No	intron_variant,intron_variant,non_coding_transcript_variant
RVESV	CLCNKA	3	Yes	1:16023533:A:G	1:15952546:C:T	rs9660676	ZBTB17	0.434818	Yes	Yes	No				1	15952546	1:16279041	1:15952546	0.233656	-0.0384876	0.00701889	4.17144e-08	Multi-trait	TRUE	TRUE	TRUE	TRUE	3.785	0.346142	1b	0.64348	Yes	0	No	intron_variant,intron_variant,non_coding_transcript_variant
RVESV	CLCNKA	3	Yes	1:16023533:A:G	1:15955931:G:A	rs2179615	ZBTB17	0.434228	Yes	Yes	No				1	15955931	1:16282426	1:15955931	0.233419	-0.0386274	0.00692842	2.47241e-08	Single-trait	TRUE	FALSE	FALSE	TRUE	3.638	0.244325	1f	0.55436	Yes	0	No	intron_variant,intron_variant,non_coding_transcript_variant,upstream_gene_variant
RVESV	CLCNKA	3	Yes	1:16023533:A:G	1:15955931:G:A	rs2179615	ZBTB17	0.434228	Yes	Yes	No				1	15955931	1:16282426	1:15955931	0.233419	-0.038563	0.00702009	3.94629e-08	Multi-trait	TRUE	FALSE	FALSE	TRUE	3.018	0.276203	1f	0.55436	Yes	0	No	intron_variant,intron_variant,non_coding_transcript_variant,upstream_gene_variant
RVESV	CLCNKA	3	Yes	1:16023533:A:G	1:15969544:A:G	rs4661674	ZBTB17	0.702897	Yes	Yes	No				1	15969544	1:16296039	1:15969544	0.325254	-0.033904	0.00623565	5.41465e-08	Single-trait	TRUE	TRUE	TRUE	TRUE	1.059	-0.048832	1b	0.98786	Yes	0	No	intron_variant,upstream_gene_variant,intron_variant,non_coding_transcript_variant
RVESV	CLCNKA	3	Yes	1:16023533:A:G	1:15969544:A:G	rs4661674	ZBTB17	0.702897	Yes	Yes	No				1	15969544	1:16296039	1:15969544	0.325254	-0.0335742	0.00631816	1.07293e-07	Multi-trait	TRUE	TRUE	TRUE	TRUE			1b	0.98786	Yes	0	No	intron_variant,upstream_gene_variant,intron_variant,non_coding_transcript_variant
RVESV	CLCNKA	3	Yes	1:16023533:A:G	1:15970694:G:A	rs6684328	ZBTB17	0.731174	Yes	Yes	No				1	15970694	1:16297189	1:15970694	0.319033	-0.0351518	0.00627089	2.07587e-08	Single-trait	TRUE	FALSE	FALSE	TRUE	0.668	-0.145246	1f	0.55436	Yes	0	No	intron_variant,downstream_gene_variant,intron_variant,non_coding_transcript_variant
RVESV	CLCNKA	3	Yes	1:16023533:A:G	1:15970694:G:A	rs6684328	ZBTB17	0.731174	Yes	Yes	No				1	15970694	1:16297189	1:15970694	0.319033	-0.0348839	0.00635386	4.01505e-08	Multi-trait	TRUE	FALSE	FALSE	TRUE			1f	0.55436	Yes	0	No	intron_variant,downstream_gene_variant,intron_variant,non_coding_transcript_variant
RVESV	CLCNKA	3	Yes	1:16023533:A:G	1:15971243:GA:G		ZBTB17	0.705063	Yes	Yes	No				1	15971243	1:16297738	1:15971243	0.323416	-0.0351011	0.00625616	2.01577e-08	Single-trait					2.968	0.186261			No	0	No	3_prime_UTR_variant
RVESV	CLCNKA	3	Yes	1:16023533:A:G	1:15972817:C:T	rs10927875	ZBTB17	0.70692	Yes	Yes	No				1	15972817	1:16299312	1:15972817	0.324267	-0.034398	0.00624105	3.55631e-08	Single-trait	TRUE	FALSE	FALSE	TRUE	6.033	0.455488	1f	0.55436	Yes	0	No	intron_variant,downstream_gene_variant,intron_variant,non_coding_transcript_variant
RVESV	CLCNKA	3	Yes	1:16023533:A:G	1:15972817:C:T	rs10927875	ZBTB17	0.70692	Yes	Yes	No				1	15972817	1:16299312	1:15972817	0.324267	-0.034094	0.00632363	6.98588e-08	Multi-trait	TRUE	FALSE	FALSE	TRUE			1f	0.55436	Yes	0	No	intron_variant,downstream_gene_variant,intron_variant,non_coding_transcript_variant
RVESV	CLCNKA	3	Yes	1:16023533:A:G	1:15976487:G:A	rs698893	ZBTB17	0.532	Yes	Yes	No				1	15976487	1:16302982	1:15976487	0.455726	0.0325973	0.0058993	3.2833e-08	Single-trait	TRUE	FALSE	FALSE	TRUE	8.754	0.732669	1f	0.55436	Yes	0	No	upstream_gene_variant
RVESV	CLCNKA	3	Yes	1:16023533:A:G	1:15976487:G:A	rs698893	ZBTB17	0.532	Yes	Yes	No				1	15976487	1:16302982	1:15976487	0.455726	0.032197	0.00597735	7.18441e-08	Multi-trait	TRUE	FALSE	FALSE	TRUE	8.142	0.784467	1f	0.55436	Yes	0	No	upstream_gene_variant
RVESV	CLCNKA	3	Yes	1:16023533:A:G	1:15977903:G:A	rs34178196	ZBTB17	0.713949	Yes	Yes	No				1	15977903	1:16304398	1:15977903	0.323645	-0.0345203	0.00625364	3.38938e-08	Single-trait	TRUE	FALSE	FALSE	TRUE	2.017	0.091657	1f	0.55436	Yes	0	No	upstream_gene_variant
RVESV	CLCNKA	3	Yes	1:16023533:A:G	1:15977903:G:A	rs34178196	ZBTB17	0.713949	Yes	Yes	No				1	15977903	1:16304398	1:15977903	0.323645	-0.0342126	0.00633638	6.68685e-08	Multi-trait	TRUE	FALSE	FALSE	TRUE			1f	0.55436	Yes	0	No	upstream_gene_variant
RVESV	CLCNKA	3	Yes	1:16023533:A:G	1:15978784:T:C	rs12138117	ZBTB17	0.713728	Yes	Yes	No				1	15978784	1:16305279	1:15978784	0.323697	-0.0346477	0.00625371	3.0187e-08	Single-trait	FALSE	TRUE	FALSE	TRUE	2.3	0.122547	1f	0.42912	Yes	0	No	upstream_gene_variant
RVESV	CLCNKA	3	Yes	1:16023533:A:G	1:15978784:T:C	rs12138117	ZBTB17	0.713728	Yes	Yes	No				1	15978784	1:16305279	1:15978784	0.323697	-0.0343344	0.00633645	6.00859e-08	Multi-trait	FALSE	TRUE	FALSE	TRUE			1f	0.42912	Yes	0	No	upstream_gene_variant
RVESV	CLCNKA	3	Yes	1:16023533:A:G	1:15980351:G:A	rs3979179	ZBTB17	0.738889	Yes	Yes	No				1	15980351	1:16306846	1:15980351	0.318787	-0.0352333	0.00627696	1.98719e-08	Single-trait	TRUE	FALSE	FALSE	TRUE	2.365	0.129223	1f	0.22271	Yes	0	No	upstream_gene_variant
RVESV	CLCNKA	3	Yes	1:16023533:A:G	1:15980351:G:A	rs3979179	ZBTB17	0.738889	Yes	Yes	No				1	15980351	1:16306846	1:15980351	0.318787	-0.0349564	0.00636001	3.87874e-08	Multi-trait	TRUE	FALSE	FALSE	TRUE	3.617	0.331185	1f	0.22271	Yes	0	No	upstream_gene_variant
RVESV	CLCNKA	3	Yes	1:16023533:A:G	1:15980876:T:C	rs6656953	ZBTB17	0.713524	Yes	Yes	No				1	15980876	1:16307371	1:15980876	0.323728	-0.0345358	0.00625382	3.34511e-08	Single-trait	TRUE	FALSE	FALSE	TRUE	2.314	0.123919	1f	0.22271	Yes	0	No	upstream_gene_variant
RVESV	CLCNKA	3	Yes	1:16023533:A:G	1:15980876:T:C	rs6656953	ZBTB17	0.713524	Yes	Yes	No				1	15980876	1:16307371	1:15980876	0.323728	-0.0342174	0.00633656	6.66454e-08	Multi-trait	TRUE	FALSE	FALSE	TRUE			1f	0.22271	Yes	0	No	upstream_gene_variant
RVESV	CLCNKA	3	Yes	1:16023533:A:G	1:15980923:A:G	rs36006064	ZBTB17	0.712659	Yes	Yes	No				1	15980923	1:16307418	1:15980923	0.310293	-0.0355088	0.00637172	2.50565e-08	Single-trait	TRUE	TRUE	TRUE	FALSE	2.161	0.10769	5	0.00143	No	0	No	upstream_gene_variant
RVESV	CLCNKA	3	Yes	1:16023533:A:G	1:15980923:A:G	rs36006064	ZBTB17	0.712659	Yes	Yes	No				1	15980923	1:16307418	1:15980923	0.310293	-0.0352318	0.00645602	4.83687e-08	Multi-trait	TRUE	TRUE	TRUE	FALSE			5	0.00143		0	No	upstream_gene_variant
RVESV	CLCNKA	3	Yes	1:16023533:A:G	1:15980927:A:G	rs6659958	ZBTB17	0.709641	Yes	Yes	No				1	15980927	1:16307422	1:15980927	0.325136	-0.0349732	0.00625635	2.27018e-08	Single-trait	TRUE	TRUE	TRUE	FALSE	2.06	0.096505	5	0.33982	No	0	No	upstream_gene_variant
RVESV	CLCNKA	3	Yes	1:16023533:A:G	1:15980927:A:G	rs6659958	ZBTB17	0.709641	Yes	Yes	No				1	15980927	1:16307422	1:15980927	0.325136	-0.0346631	0.00633913	4.54824e-08	Multi-trait	TRUE	TRUE	TRUE	FALSE	2.265	0.197079	5	0.33982	No	0	No	upstream_gene_variant
RVESV	CLCNKA	3	Yes	1:16023533:A:G	1:15981952:T:C	rs848309	ZBTB17	0.598474	Yes	No	No				1	15981952	1:16308447	1:15981952	0.426633	0.0311126	0.00593089	1.55561e-07	Single-trait	FALSE	FALSE	FALSE	TRUE	3.685	0.248331	1f	0.55324	Yes	0	No	intergenic_variant
RVESV	CLCNKA	3	Yes	1:16023533:A:G	1:15982314:A:T	rs6702253	ZBTB17	0.445327	Yes	Yes	No				1	15982314	1:16308809	1:15982314	0.234019	-0.0383837	0.00692379	2.96087e-08	Single-trait	TRUE	TRUE	FALSE	TRUE	2.469	0.139601	1d	0.09	Yes	0	No	intergenic_variant
RVESV	CLCNKA	3	Yes	1:16023533:A:G	1:15985068:G:A	rs1739813	ZBTB17	0.602781	Yes	No	No				1	15985068	1:16311563	1:15985068	0.427967	0.0312136	0.00592804	1.39869e-07	Single-trait	TRUE	FALSE	TRUE	TRUE	1.693	0.051769	1f	0.66703	Yes	0	No	upstream_gene_variant,downstream_gene_variant
RVESV	CLCNKA	3	Yes	1:16023533:A:G	1:15985068:G:A	rs1739813	ZBTB17	0.602781	Yes	No	No				1	15985068	1:16311563	1:15985068	0.427967	0.0307847	0.00600648	2.97146e-07	Multi-trait	TRUE	FALSE	TRUE	TRUE			1f	0.66703	Yes	0	No	upstream_gene_variant,downstream_gene_variant
RVESV	CLCNKA	3	Yes	1:16023533:A:G	1:15986677:C:T	rs3961710	ZBTB17	0.746401	Yes	Yes	No				1	15986677	1:16313172	1:15986677	0.319761	-0.0354208	0.00627364	1.64244e-08	Single-trait	TRUE	TRUE	TRUE	TRUE	8.787	0.736376	1f	0.06	Yes	0	No	upstream_gene_variant,downstream_gene_variant
RVESV	CLCNKA	3	Yes	1:16023533:A:G	1:15986677:C:T	rs3961710	ZBTB17	0.746401	Yes	Yes	No				1	15986677	1:16313172	1:15986677	0.319761	-0.0351011	0.00635665	3.35257e-08	Multi-trait	TRUE	TRUE	TRUE	TRUE	5.625	0.515805	1f	0.06	Yes	0	No	upstream_gene_variant,downstream_gene_variant
RVESV	CLCNKA	3	Yes	1:16023533:A:G	1:15987293:C:T	rs4307563	ZBTB17	0.744464	Yes	Yes	No				1	15987293	1:16313788	1:15987293	0.319212	-0.0353989	0.00627732	1.70864e-08	Single-trait	FALSE	FALSE	FALSE	TRUE	10.63	0.918611	7	0.51392	No	0	No	upstream_gene_variant,downstream_gene_variant
RVESV	CLCNKA	3	Yes	1:16023533:A:G	1:15987293:C:T	rs4307563	ZBTB17	0.744464	Yes	Yes	No				1	15987293	1:16313788	1:15987293	0.319212	-0.0350926	0.00636037	3.44083e-08	Multi-trait	FALSE	FALSE	FALSE	TRUE	9.437	0.918136	7	0.51392	No	0	No	upstream_gene_variant,downstream_gene_variant
RVESV	CLCNKA	3	Yes	1:16023533:A:G	1:15993462:C:T	rs10927878	C1orf64	0.824582	Yes	Yes	No				1	15993462	1:16319957	1:15993462	0.329052	-0.033425	0.00622473	7.88642e-08	Single-trait	TRUE	FALSE	FALSE	TRUE	2.508	0.143418	1f	0.55436	Yes	0	No	non_coding_transcript_exon_variant,upstream_gene_variant
RVESV	CLCNKA	3	Yes	1:16023533:A:G	1:15993462:C:T	rs10927878	C1orf64	0.824582	Yes	Yes	No				1	15993462	1:16319957	1:15993462	0.329052	-0.0329075	0.00630708	1.813e-07	Multi-trait	TRUE	FALSE	FALSE	TRUE	0.632	-0.134665	1f	0.55436	Yes	0	No	non_coding_transcript_exon_variant,upstream_gene_variant
RVESV	CLCNKA	3	Yes	1:16023533:A:G	1:15994004:G:C	rs34957618		0.824582	Yes	Yes	No				1	15994004	1:16320499	1:15994004	0.329039	-0.0334324	0.00622503	7.84585e-08	Single-trait	TRUE	TRUE	TRUE	TRUE	2.844	0.175058	1f	0.08895	Yes	0	No	intron_variant,non_coding_transcript_variant,upstream_gene_variant
RVESV	CLCNKA	3	Yes	1:16023533:A:G	1:16000440:A:G	rs1763619	C1orf64	0.889374	Yes	Yes	No				1	16000440	1:16326935	1:16000440	0.345946	0.034976	0.00615916	1.35722e-08	Single-trait	TRUE	FALSE	FALSE	TRUE	1.842	0.070792	1f	0.55436	Yes	0	No	upstream_gene_variant
RVESV	CLCNKA	3	Yes	1:16023533:A:G	1:16000440:A:G	rs1763619	C1orf64	0.889374	Yes	Yes	No				1	16000440	1:16326935	1:16000440	0.345946	0.0344367	0.00624064	3.42602e-08	Multi-trait	TRUE	FALSE	FALSE	TRUE	1.557	0.097833	1f	0.55436	Yes	0	No	upstream_gene_variant
RVESV	CLCNKA	3	Yes	1:16023533:A:G	1:16001621:C:T	rs1627145	C1orf64	0.889823	Yes	Yes	No				1	16001621	1:16328116	1:16001621	0.345888	0.0349107	0.00615911	1.44361e-08	Single-trait	TRUE	FALSE	FALSE	TRUE	1.516	0.027298	1f	0.55436	Yes	0	No	upstream_gene_variant,downstream_gene_variant
RVESV	CLCNKA	3	Yes	1:16023533:A:G	1:16001621:C:T	rs1627145	C1orf64	0.889823	Yes	Yes	No				1	16001621	1:16328116	1:16001621	0.345888	0.0343678	0.00624059	3.64702e-08	Multi-trait	TRUE	FALSE	FALSE	TRUE	1.026	-0.011211	1f	0.55436	Yes	0	No	upstream_gene_variant,downstream_gene_variant
RVESV	CLCNKA	3	Yes	1:16023533:A:G	1:16004613:T:C	rs1739833	C1orf64	0.890205	Yes	Yes	No				1	16004613	1:16331108	1:16004613	0.345819	0.0348901	0.00615954	1.4753e-08	Single-trait	TRUE	TRUE	FALSE	TRUE	3.596	0.240802	1d	0.02	Yes	0	No	intron_variant,downstream_gene_variant
RVESV	CLCNKA	3	Yes	1:16023533:A:G	1:16004613:T:C	rs1739833	C1orf64	0.890205	Yes	Yes	No				1	16004613	1:16331108	1:16004613	0.345819	0.0343335	0.00624103	3.77081e-08	Multi-trait	TRUE	TRUE	FALSE	TRUE	4.198	0.382803	1d	0.02	Yes	0	No	intron_variant,downstream_gene_variant
RVESV	CLCNKA	3	Yes	1:16023533:A:G	1:16008649:T:C	rs1739835	C1orf64	0.891309	Yes	Yes	No				1	16008649	1:16335144	1:16008649	0.345766	0.0349954	0.00615657	1.31398e-08	Single-trait	TRUE	TRUE	TRUE	TRUE	1.342	0.001114	1b	0.43617	Yes	0	No	3_prime_UTR_variant,upstream_gene_variant
RVESV	CLCNKA	3	Yes	1:16023533:A:G	1:16008649:T:C	rs1739835	C1orf64	0.891309	Yes	Yes	No				1	16008649	1:16335144	1:16008649	0.345766	0.0344181	0.00623802	3.43911e-08	Multi-trait	TRUE	TRUE	TRUE	TRUE	0.766	-0.085995	1b	0.43617	Yes	0	No	3_prime_UTR_variant,upstream_gene_variant
RVESV	CLCNKA	3	Yes	1:16023533:A:G	1:16008807:CA:C		C1orf64	0.887622	Yes	Yes	No				1	16008807	1:16335302	1:16008807	0.348115	0.0350847	0.00615387	1.18938e-08	Single-trait					0.753	-0.120304			No	0	No	3_prime_UTR_variant
RVESV	CLCNKA	3	Yes	1:16023533:A:G	1:16009032:G:C	rs1763610	C1orf64	0.890923	Yes	Yes	No				1	16009032	1:16335527	1:16009032	0.345774	0.035074	0.00615655	1.21916e-08	Single-trait	TRUE	FALSE	TRUE	TRUE	3.826	0.260391	1f	0.66703	Yes	0	No	downstream_gene_variant,upstream_gene_variant
RVESV	CLCNKA	3	Yes	1:16023533:A:G	1:16011014:G:A	rs1763607	HSPB7	0.687841	Yes	No	No				1	16011014	1:16337509	1:16011014	0.411295	0.0316389	0.00595534	1.08014e-07	Single-trait	FALSE	FALSE	FALSE	TRUE	9.266	0.787274	1f	0.55324	Yes	0	No	downstream_gene_variant,upstream_gene_variant
RVESV	CLCNKA	3	Yes	1:16023533:A:G	1:16011014:G:A	rs1763607	HSPB7	0.687841	Yes	No	No				1	16011014	1:16337509	1:16011014	0.411295	0.0310099	0.00603413	2.76074e-07	Multi-trait	FALSE	FALSE	FALSE	TRUE	8.044	0.773706	1f	0.55324	Yes	0	No	downstream_gene_variant,upstream_gene_variant
RVESV	CLCNKA	3	Yes	1:16023533:A:G	1:16011438:C:T	rs1739837	HSPB7	0.688781	Yes	Yes	No				1	16011438	1:16337933	1:16011438	0.411492	0.0319159	0.00595559	8.36951e-08	Single-trait	TRUE	FALSE	FALSE	TRUE	1.782	0.063242	1f	0.55436	Yes	0	No	downstream_gene_variant,upstream_gene_variant
RVESV	CLCNKA	3	Yes	1:16023533:A:G	1:16011438:C:T	rs1739837	HSPB7	0.688781	Yes	Yes	No				1	16011438	1:16337933	1:16011438	0.411492	0.0312911	0.00603438	2.15474e-07	Multi-trait	TRUE	FALSE	FALSE	TRUE	1.469	0.082666	1f	0.55436	Yes	0	No	downstream_gene_variant,upstream_gene_variant
RVESV	CLCNKA	3	Yes	1:16023533:A:G	1:16011787:A:G	rs1763606	HSPB7	0.977951	Yes	Yes	No				1	16011787	1:16338282	1:16011787	0.327676	0.0361948	0.0062355	6.45045e-09	Single-trait	TRUE	FALSE	FALSE	TRUE	2.416	0.134378	1f	0.55436	Yes	0	No	downstream_gene_variant
RVESV	CLCNKA	3	Yes	1:16023533:A:G	1:16011787:A:G	rs1763606	HSPB7	0.977951	Yes	Yes	No				1	16011787	1:16338282	1:16011787	0.327676	0.0355308	0.00631799	1.86857e-08	Multi-trait	TRUE	FALSE	FALSE	TRUE	2.154	0.183581	1f	0.55436	Yes	0	No	downstream_gene_variant
RVESV	CLCNKA	3	Yes	1:16023533:A:G	1:16011979:T:C	rs6696912	HSPB7	0.979305	Yes	Yes	No				1	16011979	1:16338474	1:16011979	0.32766	0.036231	0.00623651	6.26599e-09	Single-trait	FALSE	FALSE	FALSE	TRUE	0.55	-0.184886	1f	0.55324	Yes	0	No	downstream_gene_variant
RVESV	CLCNKA	3	Yes	1:16023533:A:G	1:16011979:T:C	rs6696912	HSPB7	0.979305	Yes	Yes	No				1	16011979	1:16338474	1:16011979	0.32766	0.0355771	0.00631901	1.8004e-08	Multi-trait	FALSE	FALSE	FALSE	TRUE	0.088	-0.64697	1f	0.55324	Yes	0	No	downstream_gene_variant
RVESV	CLCNKA	3	Yes	1:16023533:A:G	1:16012430:T:G	rs1763605	HSPB7	0.979755	Yes	Yes	No				1	16012430	1:16338925	1:16012430	0.326423	0.0363015	0.00622937	5.62717e-09	Single-trait	TRUE	FALSE	FALSE	TRUE	4.511	0.319178	1f	0.55436	Yes	0	No	downstream_gene_variant
RVESV	CLCNKA	3	Yes	1:16023533:A:G	1:16012430:T:G	rs1763605	HSPB7	0.979755	Yes	Yes	No				1	16012430	1:16338925	1:16012430	0.326423	0.0356456	0.00631178	1.62821e-08	Multi-trait	TRUE	FALSE	FALSE	TRUE	3.842	0.351236	1f	0.55436	Yes	0	No	downstream_gene_variant
RVESV	CLCNKA	3	Yes	1:16023533:A:G	1:16012924:G:C	rs12404144	HSPB7	0.598705	Yes	No	No				1	16012924	1:16339419	1:16012924	0.225646	-0.0373049	0.00701091	1.0321e-07	Single-trait	TRUE	FALSE	TRUE	TRUE	4.943	0.356885	1f	0.66703	Yes	0	No	downstream_gene_variant
RVESV	CLCNKA	3	Yes	1:16023533:A:G	1:16013314:T:C	rs1763603	HSPB7	0.964031	Yes	Yes	No				1	16013314	1:16339809	1:16013314	0.324103	0.0363982	0.00626241	6.16709e-09	Single-trait	TRUE	TRUE	TRUE	TRUE	5.587	0.414467	1a	0.95	Yes	0	No	downstream_gene_variant
RVESV	CLCNKA	3	Yes	1:16023533:A:G	1:16013314:T:C	rs1763603	HSPB7	0.964031	Yes	Yes	No				1	16013314	1:16339809	1:16013314	0.324103	0.0357416	0.00634525	1.77293e-08	Multi-trait	TRUE	TRUE	TRUE	TRUE	4.844	0.441309	1a	0.95	Yes	0	No	downstream_gene_variant
RVESV	CLCNKA	3	Yes	1:16023533:A:G	1:16013965:G:T	rs1763601	HSPB7	0.691408	Yes	Yes	No				1	16013965	1:16340460	1:16013965	0.411364	0.0319244	0.0059576	8.38687e-08	Single-trait	TRUE	TRUE	TRUE	TRUE	5.381	0.395916	1b	0.98667	Yes	0	No	downstream_gene_variant,upstream_gene_variant
RVESV	CLCNKA	3	Yes	1:16023533:A:G	1:16013965:G:T	rs1763601	HSPB7	0.691408	Yes	Yes	No				1	16013965	1:16340460	1:16013965	0.411364	0.0313006	0.00603642	2.15676e-07	Multi-trait	TRUE	TRUE	TRUE	TRUE	4.126	0.376453	1b	0.98667	Yes	0	No	downstream_gene_variant,upstream_gene_variant
RVESV	CLCNKA	3	Yes	1:16023533:A:G	1:16014266:T:C	rs1048334	HSPB7	0.691582	Yes	Yes	No				1	16014266	1:16340761	1:16014266	0.411309	0.0319493	0.00595749	8.19068e-08	Single-trait	TRUE	FALSE	FALSE	TRUE	0.831	-0.099688	1f	0.55436	Yes	0	No	3_prime_UTR_variant,downstream_gene_variant,non_coding_transcript_exon_variant,upstream_gene_variant
RVESV	CLCNKA	3	Yes	1:16023533:A:G	1:16014266:T:C	rs1048334	HSPB7	0.691582	Yes	Yes	No				1	16014266	1:16340761	1:16014266	0.411309	0.0313211	0.00603631	2.11674e-07	Multi-trait	TRUE	FALSE	FALSE	TRUE	1.209	0.031496	1f	0.55436	Yes	0	No	3_prime_UTR_variant,downstream_gene_variant,non_coding_transcript_exon_variant,upstream_gene_variant
RVESV	CLCNKA	3	Yes	1:16023533:A:G	1:16014348:TC:T		HSPB7	0.976802	Yes	Yes	No				1	16014348	1:16340843	1:16014348	0.330432	0.0356944	0.00624917	1.11753e-08	Single-trait					0.005	-1.07142			No	0	No	3_prime_UTR_variant
RVESV	CLCNKA	3	Yes	1:16023533:A:G	1:16014384:T:G	rs1048302	HSPB7	0.981547	Yes	Yes	No				1	16014384	1:16340879	1:16014384	0.327626	0.0363608	0.00623704	5.54868e-09	Single-trait	TRUE	FALSE	TRUE	TRUE	2.059	0.096456	1f	0.66703	Yes	0	No	3_prime_UTR_variant,downstream_gene_variant,non_coding_transcript_exon_variant,upstream_gene_variant
RVESV	CLCNKA	3	Yes	1:16023533:A:G	1:16014384:T:G	rs1048302	HSPB7	0.981547	Yes	Yes	No				1	16014384	1:16340879	1:16014384	0.327626	0.0356999	0.00631955	1.61279e-08	Multi-trait	TRUE	FALSE	TRUE	TRUE	1.697	0.120622	1f	0.66703	Yes	0	No	3_prime_UTR_variant,downstream_gene_variant,non_coding_transcript_exon_variant,upstream_gene_variant
RVESV	CLCNKA	3	Yes	1:16023533:A:G	1:16014456:A:T	rs1048261	HSPB7	0.981535	Yes	Yes	No				1	16014456	1:16340951	1:16014456	0.327525	0.0362488	0.00623765	6.19926e-09	Single-trait	TRUE	FALSE	FALSE	TRUE	5.556	0.411736	1f	0.55436	Yes	0	No	3_prime_UTR_variant,downstream_gene_variant,non_coding_transcript_exon_variant,upstream_gene_variant
RVESV	CLCNKA	3	Yes	1:16023533:A:G	1:16014859:T:G	rs1048245	HSPB7	0.691407	Yes	Yes	No				1	16014859	1:16341354	1:16014859	0.411319	0.031929	0.00595749	8.34642e-08	Single-trait	TRUE	FALSE	TRUE	TRUE	4.768	0.341501	1f	0.66703	Yes	0	No	3_prime_UTR_variant,downstream_gene_variant,non_coding_transcript_exon_variant,upstream_gene_variant
RVESV	CLCNKA	3	Yes	1:16023533:A:G	1:16014859:T:G	rs1048245	HSPB7	0.691407	Yes	Yes	No				1	16014859	1:16341354	1:16014859	0.411319	0.0313044	0.00603631	2.14845e-07	Multi-trait	TRUE	FALSE	TRUE	TRUE	1.357	0.061837	1f	0.66703	Yes	0	No	3_prime_UTR_variant,downstream_gene_variant,non_coding_transcript_exon_variant,upstream_gene_variant
RVESV	CLCNKA	3	Yes	1:16023533:A:G	1:16015238:T:C	rs1048237	HSPB7	0.691934	Yes	No	No				1	16015238	1:16341733	1:16015238	0.411278	0.0318945	0.00595744	8.61628e-08	Single-trait	TRUE	FALSE	FALSE	TRUE	14.86	1.3679	1f	0.55436	Yes	0	No	3_prime_UTR_variant,downstream_gene_variant,non_coding_transcript_exon_variant,upstream_gene_variant
RVESV	CLCNKA	3	Yes	1:16023533:A:G	1:16015238:T:C	rs1048237	HSPB7	0.691934	Yes	No	No				1	16015238	1:16341733	1:16015238	0.411278	0.0312693	0.00603626	2.21587e-07	Multi-trait	TRUE	FALSE	FALSE	TRUE	13.64	1.41093	1f	0.55436	Yes	0	No	3_prime_UTR_variant,downstream_gene_variant,non_coding_transcript_exon_variant,upstream_gene_variant
RVESV	CLCNKA	3	Yes	1:16023533:A:G	1:16015742:A:G	rs1739840	HSPB7	0.693048	Yes	No	No				1	16015742	1:16342237	1:16015742	0.411179	0.0317474	0.00595705	9.85462e-08	Single-trait	TRUE	TRUE	FALSE	TRUE	0.329	-0.288769	1d	0.42	Yes	0	No	synonymous_variant,non_coding_transcript_exon_variant,upstream_gene_variant
RVESV	CLCNKA	3	Yes	1:16023533:A:G	1:16015742:A:G	rs1739840	HSPB7	0.693048	Yes	No	No				1	16015742	1:16342237	1:16015742	0.411179	0.0311294	0.00603586	2.504e-07	Multi-trait	TRUE	TRUE	FALSE	TRUE	0.005	-1.47218	1d	0.42	Yes	0	No	synonymous_variant,non_coding_transcript_exon_variant,upstream_gene_variant
RVESV	CLCNKA	3	Yes	1:16023533:A:G	1:16015855:A:T	rs761759	HSPB7	0.692472	Yes	No	No				1	16015855	1:16342350	1:16015855	0.411148	0.0317727	0.00595713	9.63008e-08	Single-trait	TRUE	TRUE	TRUE	TRUE	1.347	0.001863	1b	0.64348	Yes	0	No	intron_variant,intron_variant,non_coding_transcript_variant,upstream_gene_variant
RVESV	CLCNKA	3	Yes	1:16023533:A:G	1:16015924:A:G	rs761760	HSPB7	0.693048	Yes	No	No				1	16015924	1:16342419	1:16015924	0.411202	0.0318012	0.00595667	9.3588e-08	Single-trait	TRUE	TRUE	TRUE	TRUE	0.375	-0.262518	1b	0.95833	Yes	0	No	intron_variant,intron_variant,non_coding_transcript_variant,upstream_gene_variant
RVESV	CLCNKA	3	Yes	1:16023533:A:G	1:16015924:A:G	rs761760	HSPB7	0.693048	Yes	No	No				1	16015924	1:16342419	1:16015924	0.411202	0.0311844	0.00603548	2.3808e-07	Multi-trait	TRUE	TRUE	TRUE	TRUE	0.285	-0.334964	1b	0.95833	Yes	0	No	intron_variant,intron_variant,non_coding_transcript_variant,upstream_gene_variant
RVESV	CLCNKA	3	Yes	1:16023533:A:G	1:16016107:C:T	rs1763599	HSPB7	0.693048	Yes	No	No				1	16016107	1:16342602	1:16016107	0.411198	0.0318039	0.00595662	9.33254e-08	Single-trait	TRUE	FALSE	FALSE	TRUE	6.054	0.457495	1f	0.55436	Yes	0	No	intron_variant,intron_variant,non_coding_transcript_variant,upstream_gene_variant
RVESV	CLCNKA	3	Yes	1:16023533:A:G	1:16016107:C:T	rs1763599	HSPB7	0.693048	Yes	No	No				1	16016107	1:16342602	1:16016107	0.411198	0.0311868	0.00603543	2.37506e-07	Multi-trait	TRUE	FALSE	FALSE	TRUE	5.592	0.512552	1f	0.55436	Yes	0	No	intron_variant,intron_variant,non_coding_transcript_variant,upstream_gene_variant
RVESV	CLCNKA	3	Yes	1:16023533:A:G	1:16016232:A:G	rs1739841	HSPB7	0.691601	Yes	No	No				1	16016232	1:16342727	1:16016232	0.411331	0.031639	0.00595673	1.08743e-07	Single-trait	TRUE	FALSE	TRUE	TRUE	16.5	1.6205	1f	0.66703	Yes	0	No	intron_variant,intron_variant,non_coding_transcript_variant,upstream_gene_variant
RVESV	CLCNKA	3	Yes	1:16023533:A:G	1:16016232:A:G	rs1739841	HSPB7	0.691601	Yes	No	No				1	16016232	1:16342727	1:16016232	0.411331	0.0310228	0.00603554	2.74694e-07	Multi-trait	TRUE	FALSE	TRUE	TRUE	15.17	1.67714	1f	0.66703	Yes	0	No	intron_variant,intron_variant,non_coding_transcript_variant,upstream_gene_variant
RVESV	CLCNKA	3	Yes	1:16023533:A:G	1:16016353:T:G	rs1739842	HSPB7	0.693048	Yes	No	No				1	16016353	1:16342848	1:16016353	0.4112	0.0318049	0.00595663	9.32502e-08	Single-trait	TRUE	FALSE	FALSE	TRUE	6.958	0.544022	1f	0.55436	Yes	0	No	intron_variant,intron_variant,non_coding_transcript_variant,upstream_gene_variant
RVESV	CLCNKA	3	Yes	1:16023533:A:G	1:16016353:T:G	rs1739842	HSPB7	0.693048	Yes	No	No				1	16016353	1:16342848	1:16016353	0.4112	0.0311878	0.00603544	2.37315e-07	Multi-trait	TRUE	FALSE	FALSE	TRUE	7.849	0.751985	1f	0.55436	Yes	0	No	intron_variant,intron_variant,non_coding_transcript_variant,upstream_gene_variant
RVESV	CLCNKA	3	Yes	1:16023533:A:G	1:16016759:T:C	rs1739843	HSPB7	0.693048	Yes	No	No				1	16016759	1:16343254	1:16016759	0.411191	0.0318142	0.00595668	9.24677e-08	Single-trait	TRUE	TRUE	TRUE	TRUE	0.123	-0.493171	1b	0.40021	Yes	0	No	intron_variant,intron_variant,non_coding_transcript_variant,upstream_gene_variant
RVESV	CLCNKA	3	Yes	1:16023533:A:G	1:16016759:T:C	rs1739843	HSPB7	0.693048	Yes	No	No				1	16016759	1:16343254	1:16016759	0.411191	0.0311966	0.00603549	2.3553e-07	Multi-trait	TRUE	TRUE	TRUE	TRUE	0.394	-0.252886	1b	0.40021	Yes	0	No	intron_variant,intron_variant,non_coding_transcript_variant,upstream_gene_variant
RVESV	CLCNKA	3	Yes	1:16023533:A:G	1:16016802:C:T	rs1763597	HSPB7	0.689921	Yes	No	No				1	16016802	1:16343297	1:16016802	0.411049	0.0316849	0.00595748	1.04626e-07	Single-trait	TRUE	FALSE	FALSE	TRUE	8.545	0.709816	1f	0.55436	Yes	0	No	intron_variant,intron_variant,non_coding_transcript_variant,upstream_gene_variant
RVESV	CLCNKA	3	Yes	1:16023533:A:G	1:16016802:C:T	rs1763597	HSPB7	0.689921	Yes	No	No				1	16016802	1:16343297	1:16016802	0.411049	0.0310622	0.0060363	2.66233e-07	Multi-trait	TRUE	FALSE	FALSE	TRUE	8.226	0.793572	1f	0.55436	Yes	0	No	intron_variant,intron_variant,non_coding_transcript_variant,upstream_gene_variant
RVESV	CLCNKA	3	Yes	1:16023533:A:G	1:16016827:T:C	rs1739844	HSPB7	0.693192	Yes	No	No				1	16016827	1:16343322	1:16016827	0.411179	0.0317982	0.00595691	9.3955e-08	Single-trait	TRUE	FALSE	FALSE	TRUE	1.599	0.039088	1f	0.55436	Yes	0	No	intron_variant,intron_variant,non_coding_transcript_variant,upstream_gene_variant
RVESV	CLCNKA	3	Yes	1:16023533:A:G	1:16016827:T:C	rs1739844	HSPB7	0.693192	Yes	No	No				1	16016827	1:16343322	1:16016827	0.411179	0.0311796	0.00603572	2.39352e-07	Multi-trait	TRUE	FALSE	FALSE	TRUE	2.432	0.216204	1f	0.55436	Yes	0	No	intron_variant,intron_variant,non_coding_transcript_variant,upstream_gene_variant
RVESV	CLCNKA	3	Yes	1:16023533:A:G	1:16017340:C:T	rs1763596	HSPB7	0.686407	Yes	No	No				1	16017340	1:16343835	1:16017340	0.41265	0.0317113	0.00595424	1.00494e-07	Single-trait	TRUE	FALSE	FALSE	TRUE	1.752	0.059361	1f	0.55436	Yes	0	No	intron_variant,upstream_gene_variant,non_coding_transcript_exon_variant
RVESV	CLCNKA	3	Yes	1:16023533:A:G	1:16017340:C:T	rs1763596	HSPB7	0.686407	Yes	No	No				1	16017340	1:16343835	1:16017340	0.41265	0.0311085	0.00603301	2.51763e-07	Multi-trait	TRUE	FALSE	FALSE	TRUE			1f	0.55436	Yes	0	No	intron_variant,upstream_gene_variant,non_coding_transcript_exon_variant
RVESV	CLCNKA	3	Yes	1:16023533:A:G	1:16017865:A:G	rs732286	HSPB7	0.693012	Yes	Yes	No				1	16017865	1:16344360	1:16017865	0.411004	0.0319933	0.00595691	7.83953e-08	Single-trait	TRUE	FALSE	FALSE	TRUE	15.55	1.47086	1f	0.55436	Yes	0	No	synonymous_variant,upstream_gene_variant,splice_polypyrimidine_tract_variant,intron_variant,non_coding_transcript_exon_variant
RVESV	CLCNKA	3	Yes	1:16023533:A:G	1:16017865:A:G	rs732286	HSPB7	0.693012	Yes	Yes	No				1	16017865	1:16344360	1:16017865	0.411004	0.0313948	0.00603572	1.97694e-07	Multi-trait	TRUE	FALSE	FALSE	TRUE	13.58	1.40134	1f	0.55436	Yes	0	No	synonymous_variant,upstream_gene_variant,splice_polypyrimidine_tract_variant,intron_variant,non_coding_transcript_exon_variant
RVESV	CLCNKA	3	Yes	1:16023533:A:G	1:16017907:G:A	rs945416	HSPB7	0.692579	Yes	Yes	No				1	16017907	1:16344402	1:16017907	0.41118	0.0320937	0.00595737	7.1555e-08	Single-trait	TRUE	TRUE	TRUE	TRUE	4.688	0.334555	1b	0.96	Yes	0	No	synonymous_variant,upstream_gene_variant,intron_variant,non_coding_transcript_exon_variant
RVESV	CLCNKA	3	Yes	1:16023533:A:G	1:16017907:G:A	rs945416	HSPB7	0.692579	Yes	Yes	No				1	16017907	1:16344402	1:16017907	0.41118	0.0314984	0.00603619	1.80602e-07	Multi-trait	TRUE	TRUE	TRUE	TRUE	4.348	0.396223	1b	0.96	Yes	0	No	synonymous_variant,upstream_gene_variant,intron_variant,non_coding_transcript_exon_variant
RVESV	CLCNKA	3	Yes	1:16023533:A:G	1:16017999:G:A	rs1572381	HSPB7	0.692899	Yes	Yes	No				1	16017999	1:16344494	1:16017999	0.411089	0.0319259	0.00595715	8.3568e-08	Single-trait	TRUE	FALSE	FALSE	TRUE	17.28	1.7365	1f	0.55436	Yes	0	No	5_prime_UTR_variant,upstream_gene_variant,intron_variant,non_coding_transcript_exon_variant
RVESV	CLCNKA	3	Yes	1:16023533:A:G	1:16017999:G:A	rs1572381	HSPB7	0.692899	Yes	Yes	No				1	16017999	1:16344494	1:16017999	0.411089	0.0313305	0.00603596	2.09583e-07	Multi-trait	TRUE	FALSE	FALSE	TRUE	17.6	2.18411	1f	0.55436	Yes	0	No	5_prime_UTR_variant,upstream_gene_variant,intron_variant,non_coding_transcript_exon_variant
RVESV	CLCNKA	3	Yes	1:16023533:A:G	1:16018235:T:C	rs945418	HSPB7	0.982441	Yes	Yes	No				1	16018235	1:16344730	1:16018235	0.327482	0.0363156	0.00623838	5.83821e-09	Single-trait	TRUE	FALSE	FALSE	TRUE	2.942	0.183888	1f	0.55436	Yes	0	No	upstream_gene_variant,intron_variant
RVESV	CLCNKA	3	Yes	1:16023533:A:G	1:16018235:T:C	rs945418	HSPB7	0.982441	Yes	Yes	No				1	16018235	1:16344730	1:16018235	0.327482	0.0356552	0.00632091	1.69224e-08	Multi-trait	TRUE	FALSE	FALSE	TRUE	1.174	0.023818	1f	0.55436	Yes	0	No	upstream_gene_variant,intron_variant
RVESV	CLCNKA	3	Yes	1:16023533:A:G	1:16020493:A:G	rs6660685	CLCNKA	0.983786	Yes	Yes	No				1	16020493	1:16346988	1:16020493	0.327384	0.0361546	0.0062382	6.80456e-09	Single-trait	TRUE	FALSE	FALSE	TRUE	4.615	0.328157	1f	0.55436	Yes	0	No	upstream_gene_variant,intron_variant,non_coding_transcript_variant
RVESV	CLCNKA	3	Yes	1:16023533:A:G	1:16020493:A:G	rs6660685	CLCNKA	0.983786	Yes	Yes	No				1	16020493	1:16346988	1:16020493	0.327384	0.0355228	0.00632073	1.90901e-08	Multi-trait	TRUE	FALSE	FALSE	TRUE	3.486	0.319444	1f	0.55436	Yes	0	No	upstream_gene_variant,intron_variant,non_coding_transcript_variant
RVESV	CLCNKA	3	Yes	1:16023533:A:G	1:16021039:A:G	rs28579893	CLCNKA	0.983336	Yes	Yes	No				1	16021039	1:16347534	1:16021039	0.327364	0.0361521	0.00623864	6.83754e-09	Single-trait	TRUE	FALSE	TRUE	TRUE	7.841	0.63418	1f	0.66703	Yes	0	No	upstream_gene_variant,non_coding_transcript_exon_variant
RVESV	CLCNKA	3	Yes	1:16023533:A:G	1:16021039:A:G	rs28579893	CLCNKA	0.983336	Yes	Yes	No				1	16021039	1:16347534	1:16021039	0.327364	0.035522	0.00632117	1.91483e-08	Multi-trait	TRUE	FALSE	TRUE	TRUE	11.38	1.10074	1f	0.66703	Yes	0	No	upstream_gene_variant,non_coding_transcript_exon_variant
RVESV	CLCNKA	3	Yes	1:16023533:A:G	1:16021588:A:T	rs2009371	CLCNKA	0.999546	Yes	Yes	No				1	16021588	1:16348083	1:16021588	0.330031	0.0366505	0.00623133	4.06209e-09	Single-trait	TRUE	TRUE	TRUE	TRUE	1.825	0.068632	1b	0.11763	Yes	0	No	upstream_gene_variant,intron_variant,non_coding_transcript_variant								0.129738
RVESV	CLCNKA	3	Yes	1:16023533:A:G	1:16021917:T:C	rs945425	CLCNKA	0.975295	Yes	Yes	No				1	16021917	1:16348412	1:16021917	0.324257	0.0354336	0.00626237	1.52989e-08	Single-trait	TRUE	FALSE	FALSE	TRUE	0.879	-0.087723	1f	0.55436	Yes	0	No	upstream_gene_variant,splice_region_variant,5_prime_UTR_variant,intron_variant,non_coding_transcript_variant,downstream_gene_variant,non_coding_transcript_exon_variant
RVESV	CLCNKA	3	Yes	1:16023533:A:G	1:16021917:T:C	rs945425	CLCNKA	0.975295	Yes	Yes	No				1	16021917	1:16348412	1:16021917	0.324257	0.0347801	0.00634521	4.22192e-08	Multi-trait	TRUE	FALSE	FALSE	TRUE	0.787	-0.079334	1f	0.55436	Yes	0	No	upstream_gene_variant,splice_region_variant,5_prime_UTR_variant,intron_variant,non_coding_transcript_variant,downstream_gene_variant,non_coding_transcript_exon_variant
RVESV	CLCNKA	3	Yes	1:16023533:A:G	1:16022965:T:C	rs9442214	CLCNKA	1	Yes	Yes	No				1	16022965	1:16349460	1:16022965	0.330157	0.0366854	0.00623136	3.92744e-09	Single-trait	TRUE	FALSE	FALSE	FALSE	2.95	0.184619	4	0.60906	No	0	No	upstream_gene_variant,intron_variant,intron_variant,non_coding_transcript_variant,downstream_gene_variant
RVESV	CLCNKA	3	Yes	1:16023533:A:G	1:16022965:T:C	rs9442214	CLCNKA	1	Yes	Yes	No				1	16022965	1:16349460	1:16022965	0.330157	0.0360121	0.0063138	1.17222e-08	Multi-trait	TRUE	FALSE	FALSE	FALSE	4.375	0.398645	4	0.60906	No	0	No	upstream_gene_variant,intron_variant,intron_variant,non_coding_transcript_variant,downstream_gene_variant
RVESV	CLCNKA	3	Yes	1:16023533:A:G	1:16023533:A:G	rs2017583	CLCNKA	1	No	No	No				1	16023533	1:16350028	1:16023533	0.330204	0.0369247	0.00623396	3.15828e-09	Single-trait	TRUE	TRUE	TRUE	TRUE	7.459	0.594472	1b	0.92429	Yes	0	No	intron_variant,upstream_gene_variant,intron_variant,non_coding_transcript_variant,downstream_gene_variant
RVESV	CLCNKA	3	Yes	1:16023533:A:G	1:16023533:A:G	rs2017583	CLCNKA	1	No	No	No				1	16023533	1:16350028	1:16023533	0.330204	0.0362585	0.00631643	9.44862e-09	Multi-trait	TRUE	TRUE	TRUE	TRUE	5.993	0.552444	1b	0.92429	Yes	0	No	intron_variant,upstream_gene_variant,intron_variant,non_coding_transcript_variant,downstream_gene_variant								0.131123
RVESV	CLCNKA	3	Yes	1:16023533:A:G	1:16026905:T:C	rs9442216	CLCNKA	0.996824	No	No	No				1	16026905	1:16353400	1:16026905	0.330554	0.0366334	0.00623392	4.19151e-09	Single-trait	TRUE	FALSE	FALSE	TRUE	0.914	-0.079543	1f	0.55436	Yes	0	No	intron_variant,intron_variant,non_coding_transcript_variant,non_coding_transcript_exon_variant,downstream_gene_variant
RVESV	CLCNKA	3	Yes	1:16023533:A:G	1:16026905:T:C	rs9442216	CLCNKA	0.996824	No	No	No				1	16026905	1:16353400	1:16026905	0.330554	0.0359622	0.0063164	1.24484e-08	Multi-trait	TRUE	FALSE	FALSE	TRUE	1.566	0.099389	1f	0.55436	Yes	0	No	intron_variant,intron_variant,non_coding_transcript_variant,non_coding_transcript_exon_variant,downstream_gene_variant
RVESV	CLCNKA	3	Yes	1:16023533:A:G	1:16031653:T:C	rs2015509	CLCNKA	0.984224	No	No	No				1	16031653	1:16358148	1:16031653	0.334134	0.0346992	0.00622143	2.44191e-08	Single-trait	TRUE	FALSE	FALSE	TRUE	0.302	-0.306204	1f	0.55436	Yes	0	No	intron_variant,downstream_gene_variant,intron_variant,non_coding_transcript_variant
RVESV	CLCNKA	3	Yes	1:16023533:A:G	1:16031653:T:C	rs2015509	CLCNKA	0.984224	No	No	No				1	16031653	1:16358148	1:16031653	0.334134	0.0339932	0.00630374	6.94677e-08	Multi-trait	TRUE	FALSE	FALSE	TRUE	0.343	-0.288076	1f	0.55436	Yes	0	No	intron_variant,downstream_gene_variant,intron_variant,non_coding_transcript_variant
RVESV	CLCNKA	3	Yes	1:16023533:A:G	1:16032437:T:C	rs10803407	CLCNKA	0.984235	No	No	No				1	16032437	1:16358932	1:16032437	0.334077	0.0348256	0.00622204	2.17916e-08	Single-trait	TRUE	FALSE	FALSE	TRUE	3.008	0.189786	1f	0.55436	Yes	0	No	splice_polypyrimidine_tract_variant,splice_region_variant,intron_variant,splice_polypyrimidine_tract_variant,intron_variant,downstream_gene_variant,splice_polypyrimidine_tract_variant,splice_region_variant,intron_variant,non_coding_transcript_variant
RVESV	CLCNKA	3	Yes	1:16023533:A:G	1:16032437:T:C	rs10803407	CLCNKA	0.984235	No	No	No				1	16032437	1:16358932	1:16032437	0.334077	0.0341169	0.00630436	6.2452e-08	Multi-trait	TRUE	FALSE	FALSE	TRUE	1.935	0.155187	1f	0.55436	Yes	0	No	splice_region_variant,splice_polypyrimidine_tract_variant,intron_variant,splice_polypyrimidine_tract_variant,intron_variant,downstream_gene_variant,splice_region_variant,splice_polypyrimidine_tract_variant,intron_variant,non_coding_transcript_variant
RVESV	CLCNKA	3	Yes	1:16023533:A:G	1:16032628:A:G	rs9442217	CLCNKA	0.983791	No	No	No				1	16032628	1:16359123	1:16032628	0.334136	0.0349232	0.00622163	1.98623e-08	Single-trait	TRUE	TRUE	TRUE	TRUE	1.993	0.088843	1b	0.05596	Yes	0	No	intron_variant,downstream_gene_variant,intron_variant,non_coding_transcript_variant
RVESV	CLCNKA	3	Yes	1:16023533:A:G	1:16032628:A:G	rs9442217	CLCNKA	0.983791	No	No	No				1	16032628	1:16359123	1:16032628	0.334136	0.0342217	0.00630394	5.67912e-08	Multi-trait	TRUE	TRUE	TRUE	TRUE	2.219	0.191571	1b	0.05596	Yes	0	No	intron_variant,downstream_gene_variant,intron_variant,non_coding_transcript_variant
RVEF	CLCNKA	3	Yes	1:16023533:A:G	1:15986677:C:T	rs3961710	ZBTB17	0.746401	Yes	No	No				1	15986677	1:16313172	1:15986677	0.319757	0.034527	0.00599855	8.6183e-09	Multi-trait	TRUE	TRUE	TRUE	TRUE	5.625	0.515805	1f	0.06	Yes	0	No	upstream_gene_variant,downstream_gene_variant
RVEF	CLCNKA	3	Yes	1:16023533:A:G	1:15987293:C:T	rs4307563	ZBTB17	0.744464	Yes	No	No				1	15987293	1:16313788	1:15987293	0.319209	0.0344848	0.00600205	9.16484e-09	Multi-trait	FALSE	FALSE	FALSE	TRUE	9.437	0.918136	7	0.51392	No	0	No	upstream_gene_variant,downstream_gene_variant
RVEF	CLCNKA	3	Yes	1:16023533:A:G	1:15993462:C:T	rs10927878	C1orf64	0.824582	No	No	No				1	15993462	1:16319957	1:15993462	0.329049	0.0333293	0.00627622	1.09381e-07	Single-trait	TRUE	FALSE	FALSE	TRUE	2.508	0.143418	1f	0.55436	Yes	0	No	non_coding_transcript_exon_variant,upstream_gene_variant
RVEF	CLCNKA	3	Yes	1:16023533:A:G	1:15993462:C:T	rs10927878	C1orf64	0.824582	Yes	No	No				1	15993462	1:16319957	1:15993462	0.329049	0.0345151	0.00595181	6.66727e-09	Multi-trait	TRUE	FALSE	FALSE	TRUE	0.632	-0.134665	1f	0.55436	Yes	0	No	non_coding_transcript_exon_variant,upstream_gene_variant
RVEF	CLCNKA	3	Yes	1:16023533:A:G	1:15993533:G:A	rs10927879	C1orf64	0.759696	Yes	No	No				1	15993533	1:16320028	1:15993533	0.354703	0.0339797	0.00586198	6.76655e-09	Multi-trait	TRUE	FALSE	FALSE	TRUE	5.614	0.514697	1f	0.55436	Yes	0	No	intron_variant,non_coding_transcript_variant,upstream_gene_variant
RVEF	CLCNKA	3	Yes	1:16023533:A:G	1:15993533:G:A	rs10927879	C1orf64	0.759696	Yes	Yes	No				1	15993533	1:16320028	1:15993533	0.354703	0.0341542	0.00618173	3.29443e-08	Single-trait	TRUE	FALSE	FALSE	TRUE	3.509	0.233361	1f	0.55436	Yes	0	No	intron_variant,non_coding_transcript_variant,upstream_gene_variant
RVEF	CLCNKA	3	Yes	1:16023533:A:G	1:15994004:G:C	rs34957618		0.824582	Yes	No	No				1	15994004	1:16320499	1:15994004	0.329036	0.0333737	0.00627653	1.05366e-07	Single-trait	TRUE	TRUE	TRUE	TRUE	2.844	0.175058	1f	0.08895	Yes	0	No	intron_variant,non_coding_transcript_variant,upstream_gene_variant
RVEF	CLCNKA	3	Yes	1:16023533:A:G	1:16000440:A:G	rs1763619	C1orf64	0.889374	Yes	Yes	No				1	16000440	1:16326935	1:16000440	0.345943	-0.03459	0.00621011	2.548e-08	Single-trait	TRUE	FALSE	FALSE	TRUE	1.842	0.070792	1f	0.55436	Yes	0	No	upstream_gene_variant
RVEF	CLCNKA	3	Yes	1:16023533:A:G	1:16000440:A:G	rs1763619	C1orf64	0.889374	Yes	Yes	No				1	16000440	1:16326935	1:16000440	0.345943	-0.0360248	0.00588898	9.51657e-10	Multi-trait	TRUE	FALSE	FALSE	TRUE	1.557	0.097833	1f	0.55436	Yes	0	No	upstream_gene_variant
RVEF	CLCNKA	3	Yes	1:16023533:A:G	1:16001621:C:T	rs1627145	C1orf64	0.889823	Yes	Yes	No				1	16001621	1:16328116	1:16001621	0.345885	-0.0345689	0.00621006	2.59759e-08	Single-trait	TRUE	FALSE	FALSE	TRUE	1.516	0.027298	1f	0.55436	Yes	0	No	upstream_gene_variant,downstream_gene_variant
RVEF	CLCNKA	3	Yes	1:16023533:A:G	1:16001621:C:T	rs1627145	C1orf64	0.889823	Yes	Yes	No				1	16001621	1:16328116	1:16001621	0.345885	-0.0359845	0.00588894	9.93032e-10	Multi-trait	TRUE	FALSE	FALSE	TRUE	1.026	-0.011211	1f	0.55436	Yes	0	No	upstream_gene_variant,downstream_gene_variant
RVEF	CLCNKA	3	Yes	1:16023533:A:G	1:16004613:T:C	rs1739833	C1orf64	0.890205	Yes	Yes	No				1	16004613	1:16331108	1:16004613	0.345816	-0.0347498	0.00621049	2.20196e-08	Single-trait	TRUE	TRUE	FALSE	TRUE	3.596	0.240802	1d	0.02	Yes	0	No	intron_variant,downstream_gene_variant
RVEF	CLCNKA	3	Yes	1:16023533:A:G	1:16004613:T:C	rs1739833	C1orf64	0.890205	Yes	Yes	No				1	16004613	1:16331108	1:16004613	0.345816	-0.0361115	0.00588935	8.69649e-10	Multi-trait	TRUE	TRUE	FALSE	TRUE	4.198	0.382803	1d	0.02	Yes	0	No	intron_variant,downstream_gene_variant
RVEF	CLCNKA	3	Yes	1:16023533:A:G	1:16008649:T:C	rs1739835	C1orf64	0.891309	Yes	Yes	No				1	16008649	1:16335144	1:16008649	0.345763	-0.0351138	0.0062075	1.5433e-08	Single-trait	TRUE	TRUE	TRUE	TRUE	1.342	0.001114	1b	0.43617	Yes	0	No	3_prime_UTR_variant,upstream_gene_variant
RVEF	CLCNKA	3	Yes	1:16023533:A:G	1:16008649:T:C	rs1739835	C1orf64	0.891309	Yes	Yes	No				1	16008649	1:16335144	1:16008649	0.345763	-0.0363706	0.00588655	6.46727e-10	Multi-trait	TRUE	TRUE	TRUE	TRUE	0.766	-0.085995	1b	0.43617	Yes	0	No	3_prime_UTR_variant,upstream_gene_variant
RVEF	CLCNKA	3	Yes	1:16023533:A:G	1:16008807:CA:C		C1orf64	0.887622	Yes	Yes	No				1	16008807	1:16335302	1:16008807	0.348112	-0.0355365	0.00620478	1.02052e-08	Single-trait					0.753	-0.120304			No	0	No	3_prime_UTR_variant
RVEF	CLCNKA	3	Yes	1:16023533:A:G	1:16009032:G:C	rs1763610	C1orf64	0.890923	Yes	Yes	No				1	16009032	1:16335527	1:16009032	0.345772	-0.0351422	0.00620747	1.50262e-08	Single-trait	TRUE	FALSE	TRUE	TRUE	3.826	0.260391	1f	0.66703	Yes	0	No	downstream_gene_variant,upstream_gene_variant
RVEF	CLCNKA	3	Yes	1:16023533:A:G	1:16011014:G:A	rs1763607	HSPB7	0.687841	Yes	Yes	No				1	16011014	1:16337509	1:16011014	0.411293	-0.0331468	0.0060046	3.38532e-08	Single-trait	FALSE	FALSE	FALSE	TRUE	9.266	0.787274	1f	0.55324	Yes	0	No	downstream_gene_variant,upstream_gene_variant
RVEF	CLCNKA	3	Yes	1:16023533:A:G	1:16011014:G:A	rs1763607	HSPB7	0.687841	Yes	Yes	No				1	16011014	1:16337509	1:16011014	0.411293	-0.0337427	0.00569408	3.10541e-09	Multi-trait	FALSE	FALSE	FALSE	TRUE	8.044	0.773706	1f	0.55324	Yes	0	No	downstream_gene_variant,upstream_gene_variant
RVEF	CLCNKA	3	Yes	1:16023533:A:G	1:16011438:C:T	rs1739837	HSPB7	0.688781	Yes	Yes	No				1	16011438	1:16337933	1:16011438	0.411491	-0.0332856	0.00600485	2.97126e-08	Single-trait	TRUE	FALSE	FALSE	TRUE	1.782	0.063242	1f	0.55436	Yes	0	No	downstream_gene_variant,upstream_gene_variant
RVEF	CLCNKA	3	Yes	1:16023533:A:G	1:16011438:C:T	rs1739837	HSPB7	0.688781	Yes	Yes	No				1	16011438	1:16337933	1:16011438	0.411491	-0.0339533	0.00569431	2.48158e-09	Multi-trait	TRUE	FALSE	FALSE	TRUE	1.469	0.082666	1f	0.55436	Yes	0	No	downstream_gene_variant,upstream_gene_variant
RVEF	CLCNKA	3	Yes	1:16023533:A:G	1:16011787:A:G	rs1763606	HSPB7	0.977951	Yes	Yes	No				1	16011787	1:16338282	1:16011787	0.327673	-0.037402	0.00628709	2.69762e-09	Single-trait	TRUE	FALSE	FALSE	TRUE	2.416	0.134378	1f	0.55436	Yes	0	No	downstream_gene_variant
RVEF	CLCNKA	3	Yes	1:16023533:A:G	1:16011787:A:G	rs1763606	HSPB7	0.977951	Yes	Yes	No				1	16011787	1:16338282	1:16011787	0.327673	-0.0384008	0.00596206	1.18794e-10	Multi-trait	TRUE	FALSE	FALSE	TRUE	2.154	0.183581	1f	0.55436	Yes	0	No	downstream_gene_variant
RVEF	CLCNKA	3	Yes	1:16023533:A:G	1:16011979:T:C	rs6696912	HSPB7	0.979305	Yes	Yes	No				1	16011979	1:16338474	1:16011979	0.327657	-0.0373631	0.0062881	2.81773e-09	Single-trait	FALSE	FALSE	FALSE	TRUE	0.55	-0.184886	1f	0.55324	Yes	0	No	downstream_gene_variant
RVEF	CLCNKA	3	Yes	1:16023533:A:G	1:16011979:T:C	rs6696912	HSPB7	0.979305	Yes	Yes	No				1	16011979	1:16338474	1:16011979	0.327657	-0.0384129	0.00596301	1.1802e-10	Multi-trait	FALSE	FALSE	FALSE	TRUE	0.088	-0.64697	1f	0.55324	Yes	0	No	downstream_gene_variant
RVEF	CLCNKA	3	Yes	1:16023533:A:G	1:16012430:T:G	rs1763605	HSPB7	0.979755	Yes	Yes	No				1	16012430	1:16338925	1:16012430	0.32642	-0.0373757	0.00628091	2.67036e-09	Single-trait	TRUE	FALSE	FALSE	TRUE	4.511	0.319178	1f	0.55436	Yes	0	No	downstream_gene_variant
RVEF	CLCNKA	3	Yes	1:16023533:A:G	1:16012430:T:G	rs1763605	HSPB7	0.979755	Yes	Yes	No				1	16012430	1:16338925	1:16012430	0.32642	-0.0384306	0.00595635	1.10359e-10	Multi-trait	TRUE	FALSE	FALSE	TRUE	3.842	0.351236	1f	0.55436	Yes	0	No	downstream_gene_variant
RVEF	CLCNKA	3	Yes	1:16023533:A:G	1:16013277:C:G	rs1763604	HSPB7	0.666775	Yes	No	No				1	16013277	1:16339772	1:16013277	0.412007	-0.0320599	0.00601573	9.85689e-08	Single-trait	TRUE	FALSE	FALSE	TRUE	0.097	-0.542574	1f	0.55436	Yes	0	No	downstream_gene_variant
RVEF	CLCNKA	3	Yes	1:16023533:A:G	1:16013314:T:C	rs1763603	HSPB7	0.964031	Yes	Yes	No				1	16013314	1:16339809	1:16013314	0.324099	-0.0372124	0.00631422	3.7826e-09	Single-trait	TRUE	TRUE	TRUE	TRUE	5.587	0.414467	1a	0.95	Yes	0	No	downstream_gene_variant
RVEF	CLCNKA	3	Yes	1:16023533:A:G	1:16013314:T:C	rs1763603	HSPB7	0.964031	Yes	Yes	No				1	16013314	1:16339809	1:16013314	0.324099	-0.0383214	0.00598768	1.55333e-10	Multi-trait	TRUE	TRUE	TRUE	TRUE	4.844	0.441309	1a	0.95	Yes	0	No	downstream_gene_variant
RVEF	CLCNKA	3	Yes	1:16023533:A:G	1:16013965:G:T	rs1763601	HSPB7	0.691408	Yes	Yes	No				1	16013965	1:16340460	1:16013965	0.411362	-0.0332576	0.00600687	3.08411e-08	Single-trait	TRUE	TRUE	TRUE	TRUE	5.381	0.395916	1b	0.98667	Yes	0	No	downstream_gene_variant,upstream_gene_variant
RVEF	CLCNKA	3	Yes	1:16023533:A:G	1:16013965:G:T	rs1763601	HSPB7	0.691408	Yes	Yes	No				1	16013965	1:16340460	1:16013965	0.411362	-0.0339208	0.00569621	2.60096e-09	Multi-trait	TRUE	TRUE	TRUE	TRUE	4.126	0.376453	1b	0.98667	Yes	0	No	downstream_gene_variant,upstream_gene_variant
RVEF	CLCNKA	3	Yes	1:16023533:A:G	1:16014266:T:C	rs1048334	HSPB7	0.691582	Yes	Yes	No				1	16014266	1:16340761	1:16014266	0.411308	-0.0333586	0.00600677	2.80001e-08	Single-trait	TRUE	FALSE	FALSE	TRUE	0.831	-0.099688	1f	0.55436	Yes	0	No	3_prime_UTR_variant,downstream_gene_variant,non_coding_transcript_exon_variant,upstream_gene_variant
RVEF	CLCNKA	3	Yes	1:16023533:A:G	1:16014266:T:C	rs1048334	HSPB7	0.691582	Yes	Yes	No				1	16014266	1:16340761	1:16014266	0.411308	-0.0340063	0.00569611	2.37131e-09	Multi-trait	TRUE	FALSE	FALSE	TRUE	1.209	0.031496	1f	0.55436	Yes	0	No	3_prime_UTR_variant,downstream_gene_variant,non_coding_transcript_exon_variant,upstream_gene_variant
RVEF	CLCNKA	3	Yes	1:16023533:A:G	1:16014348:TC:T		HSPB7	0.976802	Yes	Yes	No				1	16014348	1:16340843	1:16014348	0.330429	-0.0368839	0.00630087	4.80507e-09	Single-trait					0.005	-1.07142			No	0	No	3_prime_UTR_variant
RVEF	CLCNKA	3	Yes	1:16023533:A:G	1:16014384:T:G	rs1048302	HSPB7	0.981547	Yes	Yes	No				1	16014384	1:16340879	1:16014384	0.327623	-0.037289	0.00628863	3.03711e-09	Single-trait	TRUE	FALSE	TRUE	TRUE	2.059	0.096456	1f	0.66703	Yes	0	No	3_prime_UTR_variant,downstream_gene_variant,non_coding_transcript_exon_variant,upstream_gene_variant
RVEF	CLCNKA	3	Yes	1:16023533:A:G	1:16014384:T:G	rs1048302	HSPB7	0.981547	Yes	Yes	No				1	16014384	1:16340879	1:16014384	0.327623	-0.0383803	0.00596351	1.22771e-10	Multi-trait	TRUE	FALSE	TRUE	TRUE	1.697	0.120622	1f	0.66703	Yes	0	No	3_prime_UTR_variant,downstream_gene_variant,non_coding_transcript_exon_variant,upstream_gene_variant
RVEF	CLCNKA	3	Yes	1:16023533:A:G	1:16014456:A:T	rs1048261	HSPB7	0.981535	Yes	Yes	No				1	16014456	1:16340951	1:16014456	0.327522	-0.0374071	0.00628925	2.71813e-09	Single-trait	TRUE	FALSE	FALSE	TRUE	5.556	0.411736	1f	0.55436	Yes	0	No	3_prime_UTR_variant,downstream_gene_variant,non_coding_transcript_exon_variant,upstream_gene_variant
RVEF	CLCNKA	3	Yes	1:16023533:A:G	1:16014859:T:G	rs1048245	HSPB7	0.691407	Yes	Yes	No				1	16014859	1:16341354	1:16014859	0.411317	-0.0332802	0.00600676	3.01675e-08	Single-trait	TRUE	FALSE	TRUE	TRUE	4.768	0.341501	1f	0.66703	Yes	0	No	3_prime_UTR_variant,downstream_gene_variant,non_coding_transcript_exon_variant,upstream_gene_variant
RVEF	CLCNKA	3	Yes	1:16023533:A:G	1:16014859:T:G	rs1048245	HSPB7	0.691407	Yes	Yes	No				1	16014859	1:16341354	1:16014859	0.411317	-0.033942	0.0056961	2.54077e-09	Multi-trait	TRUE	FALSE	TRUE	TRUE	1.357	0.061837	1f	0.66703	Yes	0	No	3_prime_UTR_variant,downstream_gene_variant,non_coding_transcript_exon_variant,upstream_gene_variant
RVEF	CLCNKA	3	Yes	1:16023533:A:G	1:16015238:T:C	rs1048237	HSPB7	0.691934	Yes	Yes	No				1	16015238	1:16341733	1:16015238	0.411277	-0.0332643	0.00600671	3.06182e-08	Single-trait	TRUE	FALSE	FALSE	TRUE	14.86	1.3679	1f	0.55436	Yes	0	No	3_prime_UTR_variant,downstream_gene_variant,non_coding_transcript_exon_variant,upstream_gene_variant
RVEF	CLCNKA	3	Yes	1:16023533:A:G	1:16015238:T:C	rs1048237	HSPB7	0.691934	Yes	Yes	No				1	16015238	1:16341733	1:16015238	0.411277	-0.033926	0.00569606	2.58405e-09	Multi-trait	TRUE	FALSE	FALSE	TRUE	13.64	1.41093	1f	0.55436	Yes	0	No	3_prime_UTR_variant,downstream_gene_variant,non_coding_transcript_exon_variant,upstream_gene_variant
RVEF	CLCNKA	3	Yes	1:16023533:A:G	1:16015742:A:G	rs1739840	HSPB7	0.693048	Yes	No	No				1	16015742	1:16342237	1:16015742	0.411177	-0.0329216	0.00600632	4.22562e-08	Single-trait	TRUE	TRUE	FALSE	TRUE	0.329	-0.288769	1d	0.42	Yes	0	No	synonymous_variant,non_coding_transcript_exon_variant,upstream_gene_variant
RVEF	CLCNKA	3	Yes	1:16023533:A:G	1:16015742:A:G	rs1739840	HSPB7	0.693048	Yes	No	No				1	16015742	1:16342237	1:16015742	0.411177	-0.0336232	0.0056957	3.56399e-09	Multi-trait	TRUE	TRUE	FALSE	TRUE	0.005	-1.47218	1d	0.42	Yes	0	No	synonymous_variant,non_coding_transcript_exon_variant,upstream_gene_variant
RVEF	CLCNKA	3	Yes	1:16023533:A:G	1:16015855:A:T	rs761759	HSPB7	0.692472	Yes	No	No				1	16015855	1:16342350	1:16015855	0.411147	-0.0329511	0.0060064	4.11131e-08	Single-trait	TRUE	TRUE	TRUE	TRUE	1.347	0.001863	1b	0.64348	Yes	0	No	intron_variant,intron_variant,non_coding_transcript_variant,upstream_gene_variant
RVEF	CLCNKA	3	Yes	1:16023533:A:G	1:16015924:A:G	rs761760	HSPB7	0.693048	Yes	No	No				1	16015924	1:16342419	1:16015924	0.411201	-0.0329472	0.00600593	4.11642e-08	Single-trait	TRUE	TRUE	TRUE	TRUE	0.375	-0.262518	1b	0.95833	Yes	0	No	intron_variant,intron_variant,non_coding_transcript_variant,upstream_gene_variant
RVEF	CLCNKA	3	Yes	1:16023533:A:G	1:16015924:A:G	rs761760	HSPB7	0.693048	Yes	No	No				1	16015924	1:16342419	1:16015924	0.411201	-0.0336656	0.00569533	3.3987e-09	Multi-trait	TRUE	TRUE	TRUE	TRUE	0.285	-0.334964	1b	0.95833	Yes	0	No	intron_variant,intron_variant,non_coding_transcript_variant,upstream_gene_variant
RVEF	CLCNKA	3	Yes	1:16023533:A:G	1:16016107:C:T	rs1763599	HSPB7	0.693048	Yes	No	No				1	16016107	1:16342602	1:16016107	0.411197	-0.0336707	0.00569529	3.37943e-09	Multi-trait	TRUE	FALSE	FALSE	TRUE	5.592	0.512552	1f	0.55436	Yes	0	No	intron_variant,intron_variant,non_coding_transcript_variant,upstream_gene_variant
RVEF	CLCNKA	3	Yes	1:16023533:A:G	1:16016107:C:T	rs1763599	HSPB7	0.693048	Yes	Yes	No				1	16016107	1:16342602	1:16016107	0.411197	-0.0329534	0.00600589	4.09166e-08	Single-trait	TRUE	FALSE	FALSE	TRUE	6.054	0.457495	1f	0.55436	Yes	0	No	intron_variant,intron_variant,non_coding_transcript_variant,upstream_gene_variant
RVEF	CLCNKA	3	Yes	1:16023533:A:G	1:16016232:A:G	rs1739841	HSPB7	0.691601	Yes	No	No				1	16016232	1:16342727	1:16016232	0.41133	-0.0328621	0.00600599	4.46118e-08	Single-trait	TRUE	FALSE	TRUE	TRUE	16.5	1.6205	1f	0.66703	Yes	0	No	intron_variant,intron_variant,non_coding_transcript_variant,upstream_gene_variant
RVEF	CLCNKA	3	Yes	1:16023533:A:G	1:16016232:A:G	rs1739841	HSPB7	0.691601	Yes	No	No				1	16016232	1:16342727	1:16016232	0.41133	-0.0335456	0.00569538	3.86298e-09	Multi-trait	TRUE	FALSE	TRUE	TRUE	15.17	1.67714	1f	0.66703	Yes	0	No	intron_variant,intron_variant,non_coding_transcript_variant,upstream_gene_variant
RVEF	CLCNKA	3	Yes	1:16023533:A:G	1:16016353:T:G	rs1739842	HSPB7	0.693048	Yes	Yes	No				1	16016353	1:16342848	1:16016353	0.411198	-0.0329547	0.0060059	4.08667e-08	Single-trait	TRUE	FALSE	FALSE	TRUE	6.958	0.544022	1f	0.55436	Yes	0	No	intron_variant,intron_variant,non_coding_transcript_variant,upstream_gene_variant
RVEF	CLCNKA	3	Yes	1:16023533:A:G	1:16016353:T:G	rs1739842	HSPB7	0.693048	Yes	Yes	No				1	16016353	1:16342848	1:16016353	0.411198	-0.0336719	0.0056953	3.37539e-09	Multi-trait	TRUE	FALSE	FALSE	TRUE	7.849	0.751985	1f	0.55436	Yes	0	No	intron_variant,intron_variant,non_coding_transcript_variant,upstream_gene_variant
RVEF	CLCNKA	3	Yes	1:16023533:A:G	1:16016759:T:C	rs1739843	HSPB7	0.693048	Yes	Yes	No				1	16016759	1:16343254	1:16016759	0.41119	-0.0329645	0.00600594	4.05042e-08	Single-trait	TRUE	TRUE	TRUE	TRUE	0.123	-0.493171	1b	0.40021	Yes	0	No	intron_variant,intron_variant,non_coding_transcript_variant,upstream_gene_variant
RVEF	CLCNKA	3	Yes	1:16023533:A:G	1:16016759:T:C	rs1739843	HSPB7	0.693048	Yes	Yes	No				1	16016759	1:16343254	1:16016759	0.41119	-0.0336823	0.00569534	3.33892e-09	Multi-trait	TRUE	TRUE	TRUE	TRUE	0.394	-0.252886	1b	0.40021	Yes	0	No	intron_variant,intron_variant,non_coding_transcript_variant,upstream_gene_variant
RVEF	CLCNKA	3	Yes	1:16023533:A:G	1:16016802:C:T	rs1763597	HSPB7	0.689921	Yes	No	No				1	16016802	1:16343297	1:16016802	0.411047	-0.033644	0.00569611	3.49483e-09	Multi-trait	TRUE	FALSE	FALSE	TRUE	8.226	0.793572	1f	0.55436	Yes	0	No	intron_variant,intron_variant,non_coding_transcript_variant,upstream_gene_variant
RVEF	CLCNKA	3	Yes	1:16023533:A:G	1:16016802:C:T	rs1763597	HSPB7	0.689921	Yes	Yes	No				1	16016802	1:16343297	1:16016802	0.411047	-0.0329937	0.00600676	3.95676e-08	Single-trait	TRUE	FALSE	FALSE	TRUE	8.545	0.709816	1f	0.55436	Yes	0	No	intron_variant,intron_variant,non_coding_transcript_variant,upstream_gene_variant
RVEF	CLCNKA	3	Yes	1:16023533:A:G	1:16016827:T:C	rs1739844	HSPB7	0.693192	Yes	Yes	No				1	16016827	1:16343322	1:16016827	0.411178	-0.0329781	0.00600618	4.00341e-08	Single-trait	TRUE	FALSE	FALSE	TRUE	1.599	0.039088	1f	0.55436	Yes	0	No	intron_variant,intron_variant,non_coding_transcript_variant,upstream_gene_variant
RVEF	CLCNKA	3	Yes	1:16023533:A:G	1:16016827:T:C	rs1739844	HSPB7	0.693192	Yes	Yes	No				1	16016827	1:16343322	1:16016827	0.411178	-0.0336823	0.00569556	3.3433e-09	Multi-trait	TRUE	FALSE	FALSE	TRUE	2.432	0.216204	1f	0.55436	Yes	0	No	intron_variant,intron_variant,non_coding_transcript_variant,upstream_gene_variant
RVEF	CLCNKA	3	Yes	1:16023533:A:G	1:16017340:C:T	rs1763596	HSPB7	0.686407	Yes	No	No				1	16017340	1:16343835	1:16017340	0.412649	-0.0324744	0.00600349	6.32893e-08	Single-trait	TRUE	FALSE	FALSE	TRUE	1.752	0.059361	1f	0.55436	Yes	0	No	intron_variant,upstream_gene_variant,non_coding_transcript_exon_variant
RVEF	CLCNKA	3	Yes	1:16023533:A:G	1:16017340:C:T	rs1763596	HSPB7	0.686407	Yes	No	No				1	16017340	1:16343835	1:16017340	0.412649	-0.0332986	0.00569301	4.9442e-09	Multi-trait	TRUE	FALSE	FALSE	TRUE			1f	0.55436	Yes	0	No	intron_variant,upstream_gene_variant,non_coding_transcript_exon_variant
RVEF	CLCNKA	3	Yes	1:16023533:A:G	1:16017865:A:G	rs732286	HSPB7	0.693012	Yes	No	No				1	16017865	1:16344360	1:16017865	0.411003	-0.0327356	0.00600618	5.02771e-08	Single-trait	TRUE	FALSE	FALSE	TRUE	15.55	1.47086	1f	0.55436	Yes	0	No	synonymous_variant,upstream_gene_variant,splice_polypyrimidine_tract_variant,intron_variant,non_coding_transcript_exon_variant
RVEF	CLCNKA	3	Yes	1:16023533:A:G	1:16017865:A:G	rs732286	HSPB7	0.693012	Yes	No	No				1	16017865	1:16344360	1:16017865	0.411003	-0.0336198	0.00569557	3.57394e-09	Multi-trait	TRUE	FALSE	FALSE	TRUE	13.58	1.40134	1f	0.55436	Yes	0	No	synonymous_variant,upstream_gene_variant,splice_polypyrimidine_tract_variant,intron_variant,non_coding_transcript_exon_variant
RVEF	CLCNKA	3	Yes	1:16023533:A:G	1:16017907:G:A	rs945416	HSPB7	0.692579	Yes	No	No				1	16017907	1:16344402	1:16017907	0.411178	-0.0327226	0.00600664	5.10164e-08	Single-trait	TRUE	TRUE	TRUE	TRUE	4.688	0.334555	1b	0.96	Yes	0	No	synonymous_variant,upstream_gene_variant,intron_variant,non_coding_transcript_exon_variant
RVEF	CLCNKA	3	Yes	1:16023533:A:G	1:16017907:G:A	rs945416	HSPB7	0.692579	Yes	No	No				1	16017907	1:16344402	1:16017907	0.411178	-0.0336606	0.005696	3.43095e-09	Multi-trait	TRUE	TRUE	TRUE	TRUE	4.348	0.396223	1b	0.96	Yes	0	No	synonymous_variant,upstream_gene_variant,intron_variant,non_coding_transcript_exon_variant
RVEF	CLCNKA	3	Yes	1:16023533:A:G	1:16017999:G:A	rs1572381	HSPB7	0.692899	Yes	No	No				1	16017999	1:16344494	1:16017999	0.411087	-0.0326661	0.00600643	5.37217e-08	Single-trait	TRUE	FALSE	FALSE	TRUE	17.28	1.7365	1f	0.55436	Yes	0	No	5_prime_UTR_variant,upstream_gene_variant,intron_variant,non_coding_transcript_exon_variant
RVEF	CLCNKA	3	Yes	1:16023533:A:G	1:16017999:G:A	rs1572381	HSPB7	0.692899	Yes	No	No				1	16017999	1:16344494	1:16017999	0.411087	-0.0335543	0.0056958	3.83717e-09	Multi-trait	TRUE	FALSE	FALSE	TRUE	17.6	2.18411	1f	0.55436	Yes	0	No	5_prime_UTR_variant,upstream_gene_variant,intron_variant,non_coding_transcript_exon_variant
RVEF	CLCNKA	3	Yes	1:16023533:A:G	1:16018235:T:C	rs945418	HSPB7	0.982441	Yes	Yes	No				1	16018235	1:16344730	1:16018235	0.327479	-0.0372321	0.00628999	3.2337e-09	Single-trait	TRUE	FALSE	FALSE	TRUE	2.942	0.183888	1f	0.55436	Yes	0	No	upstream_gene_variant,intron_variant
RVEF	CLCNKA	3	Yes	1:16023533:A:G	1:16018235:T:C	rs945418	HSPB7	0.982441	Yes	Yes	No				1	16018235	1:16344730	1:16018235	0.327479	-0.0383203	0.00596479	1.32372e-10	Multi-trait	TRUE	FALSE	FALSE	TRUE	1.174	0.023818	1f	0.55436	Yes	0	No	upstream_gene_variant,intron_variant
RVEF	CLCNKA	3	Yes	1:16023533:A:G	1:16020493:A:G	rs6660685	CLCNKA	0.983786	Yes	Yes	No				1	16020493	1:16346988	1:16020493	0.327381	-0.0367319	0.0062898	5.22264e-09	Single-trait	TRUE	FALSE	FALSE	TRUE	4.615	0.328157	1f	0.55436	Yes	0	No	upstream_gene_variant,intron_variant,non_coding_transcript_variant
RVEF	CLCNKA	3	Yes	1:16023533:A:G	1:16020493:A:G	rs6660685	CLCNKA	0.983786	Yes	Yes	No				1	16020493	1:16346988	1:16020493	0.327381	-0.0379376	0.00596462	2.01168e-10	Multi-trait	TRUE	FALSE	FALSE	TRUE	3.486	0.319444	1f	0.55436	Yes	0	No	upstream_gene_variant,intron_variant,non_coding_transcript_variant
RVEF	CLCNKA	3	Yes	1:16023533:A:G	1:16021039:A:G	rs28579893	CLCNKA	0.983336	Yes	Yes	No				1	16021039	1:16347534	1:16021039	0.327361	-0.0367009	0.00629025	5.39287e-09	Single-trait	TRUE	FALSE	TRUE	TRUE	7.841	0.63418	1f	0.66703	Yes	0	No	upstream_gene_variant,non_coding_transcript_exon_variant
RVEF	CLCNKA	3	Yes	1:16023533:A:G	1:16021039:A:G	rs28579893	CLCNKA	0.983336	Yes	Yes	No				1	16021039	1:16347534	1:16021039	0.327361	-0.0379128	0.00596504	2.07294e-10	Multi-trait	TRUE	FALSE	TRUE	TRUE	11.38	1.10074	1f	0.66703	Yes	0	No	upstream_gene_variant,non_coding_transcript_exon_variant
RVEF	CLCNKA	3	Yes	1:16023533:A:G	1:16021588:A:T	rs2009371	CLCNKA	0.999546	Yes	Yes	No				1	16021588	1:16348083	1:16021588	0.330028	-0.0374442	0.00628288	2.52674e-09	Single-trait	TRUE	TRUE	TRUE	TRUE	1.825	0.068632	1b	0.11763	Yes	0	No	upstream_gene_variant,intron_variant,non_coding_transcript_variant								0.111646
RVEF	CLCNKA	3	Yes	1:16023533:A:G	1:16021917:T:C	rs945425	CLCNKA	0.975295	Yes	Yes	No				1	16021917	1:16348412	1:16021917	0.324254	-0.0364786	0.00631418	7.59312e-09	Single-trait	TRUE	FALSE	FALSE	TRUE	0.879	-0.087723	1f	0.55436	Yes	0	No	upstream_gene_variant,splice_region_variant,5_prime_UTR_variant,intron_variant,non_coding_transcript_variant,downstream_gene_variant,non_coding_transcript_exon_variant
RVEF	CLCNKA	3	Yes	1:16023533:A:G	1:16021917:T:C	rs945425	CLCNKA	0.975295	Yes	Yes	No				1	16021917	1:16348412	1:16021917	0.324254	-0.0374842	0.00598763	3.84314e-10	Multi-trait	TRUE	FALSE	FALSE	TRUE	0.787	-0.079334	1f	0.55436	Yes	0	No	upstream_gene_variant,splice_region_variant,5_prime_UTR_variant,intron_variant,non_coding_transcript_variant,downstream_gene_variant,non_coding_transcript_exon_variant
RVEF	CLCNKA	3	Yes	1:16023533:A:G	1:16022965:T:C	rs9442214	CLCNKA	1	Yes	Yes	No				1	16022965	1:16349460	1:16022965	0.330154	-0.0375834	0.00628291	2.20618e-09	Single-trait	TRUE	FALSE	FALSE	FALSE	2.95	0.184619	4	0.60906	No	0	No	upstream_gene_variant,intron_variant,intron_variant,non_coding_transcript_variant,downstream_gene_variant
RVEF	CLCNKA	3	Yes	1:16023533:A:G	1:16022965:T:C	rs9442214	CLCNKA	1	Yes	Yes	No				1	16022965	1:16349460	1:16022965	0.330154	-0.0386266	0.005958	8.98262e-11	Multi-trait	TRUE	FALSE	FALSE	FALSE	4.375	0.398645	4	0.60906	No	0	No	upstream_gene_variant,intron_variant,intron_variant,non_coding_transcript_variant,downstream_gene_variant								0.136078
RVEF	CLCNKA	3	Yes	1:16023533:A:G	1:16023533:A:G	rs2017583	CLCNKA	1	Yes	No	No				1	16023533	1:16350028	1:16023533	0.330201	-0.0376535	0.00628553	2.09185e-09	Single-trait	TRUE	TRUE	TRUE	TRUE	7.459	0.594472	1b	0.92429	Yes	0	No	intron_variant,upstream_gene_variant,intron_variant,non_coding_transcript_variant,downstream_gene_variant
RVEF	CLCNKA	3	Yes	1:16023533:A:G	1:16023533:A:G	rs2017583	CLCNKA	1	Yes	Yes	No				1	16023533	1:16350028	1:16023533	0.330201	-0.0387631	0.00596045	7.85375e-11	Multi-trait	TRUE	TRUE	TRUE	TRUE	5.993	0.552444	1b	0.92429	Yes	0	No	intron_variant,upstream_gene_variant,intron_variant,non_coding_transcript_variant,downstream_gene_variant
RVEF	CLCNKA	3	Yes	1:16023533:A:G	1:16026905:T:C	rs9442216	CLCNKA	0.996824	Yes	No	No				1	16026905	1:16353400	1:16026905	0.330551	-0.0375059	0.00628549	2.41563e-09	Single-trait	TRUE	FALSE	FALSE	TRUE	0.914	-0.079543	1f	0.55436	Yes	0	No	intron_variant,intron_variant,non_coding_transcript_variant,non_coding_transcript_exon_variant,downstream_gene_variant
RVEF	CLCNKA	3	Yes	1:16023533:A:G	1:16026905:T:C	rs9442216	CLCNKA	0.996824	Yes	Yes	No				1	16026905	1:16353400	1:16026905	0.330551	-0.0385698	0.0059604	9.73486e-11	Multi-trait	TRUE	FALSE	FALSE	TRUE	1.566	0.099389	1f	0.55436	Yes	0	No	intron_variant,intron_variant,non_coding_transcript_variant,non_coding_transcript_exon_variant,downstream_gene_variant
RVEF	CLCNKA	3	Yes	1:16023533:A:G	1:16030955:A:G	rs7531327	CLCNKA	0.613156	Yes	No	No				1	16030955	1:16357450	1:16030955	0.227499	0.0370092	0.00669269	3.20601e-08	Multi-trait	FALSE	FALSE	TRUE	FALSE	6.739	0.630026	5	0.04578	No	0	No	intron_variant,downstream_gene_variant,intron_variant,non_coding_transcript_variant
RVEF	CLCNKA	3	Yes	1:16023533:A:G	1:16031653:T:C	rs2015509	CLCNKA	0.984224	Yes	No	No				1	16031653	1:16358148	1:16031653	0.334131	-0.0368282	0.0062729	4.33192e-09	Single-trait	TRUE	FALSE	FALSE	TRUE	0.302	-0.306204	1f	0.55436	Yes	0	No	intron_variant,downstream_gene_variant,intron_variant,non_coding_transcript_variant
RVEF	CLCNKA	3	Yes	1:16023533:A:G	1:16031653:T:C	rs2015509	CLCNKA	0.984224	Yes	Yes	No				1	16031653	1:16358148	1:16031653	0.334131	-0.0372494	0.0059484	3.7987e-10	Multi-trait	TRUE	FALSE	FALSE	TRUE	0.343	-0.288076	1f	0.55436	Yes	0	No	intron_variant,downstream_gene_variant,intron_variant,non_coding_transcript_variant
RVEF	CLCNKA	3	Yes	1:16023533:A:G	1:16032437:T:C	rs10803407	CLCNKA	0.984235	Yes	No	No				1	16032437	1:16358932	1:16032437	0.334074	-0.0369546	0.00627351	3.84866e-09	Single-trait	TRUE	FALSE	FALSE	TRUE	3.008	0.189786	1f	0.55436	Yes	0	No	splice_polypyrimidine_tract_variant,splice_region_variant,intron_variant,splice_polypyrimidine_tract_variant,intron_variant,downstream_gene_variant,splice_polypyrimidine_tract_variant,splice_region_variant,intron_variant,non_coding_transcript_variant
RVEF	CLCNKA	3	Yes	1:16023533:A:G	1:16032437:T:C	rs10803407	CLCNKA	0.984235	Yes	Yes	No				1	16032437	1:16358932	1:16032437	0.334074	-0.0373775	0.00594898	3.32083e-10	Multi-trait	TRUE	FALSE	FALSE	TRUE	1.935	0.155187	1f	0.55436	Yes	0	No	splice_region_variant,splice_polypyrimidine_tract_variant,intron_variant,splice_polypyrimidine_tract_variant,intron_variant,downstream_gene_variant,splice_region_variant,splice_polypyrimidine_tract_variant,intron_variant,non_coding_transcript_variant
RVEF	CLCNKA	3	Yes	1:16023533:A:G	1:16032628:A:G	rs9442217	CLCNKA	0.983791	Yes	No	No				1	16032628	1:16359123	1:16032628	0.334133	-0.0369119	0.0062731	4.00083e-09	Single-trait	TRUE	TRUE	TRUE	TRUE	1.993	0.088843	1b	0.05596	Yes	0	No	intron_variant,downstream_gene_variant,intron_variant,non_coding_transcript_variant
RVEF	CLCNKA	3	Yes	1:16023533:A:G	1:16032628:A:G	rs9442217	CLCNKA	0.983791	Yes	Yes	No				1	16032628	1:16359123	1:16032628	0.334133	-0.0373814	0.00594859	3.29823e-10	Multi-trait	TRUE	TRUE	TRUE	TRUE	2.219	0.191571	1b	0.05596	Yes	0	No	intron_variant,downstream_gene_variant,intron_variant,non_coding_transcript_variant
RVESV_BSA	CLCNKA	3	Yes	1:16023533:A:G	1:15804617:C:A	rs4661338	UQCRHL	0.575341	Yes	No	No				1	15804617	1:16131112	1:15804617	0.27937	-0.0357451	0.00664989	7.64567e-08	Multi-trait	TRUE	TRUE	TRUE	TRUE			1b	0.35082	Yes	0	No	downstream_gene_variant
RVESV_BSA	CLCNKA	3	Yes	1:16023533:A:G	1:15817284:G:A	rs1976402	UQCRHL	0.606869	Yes	Yes	No				1	15817284	1:16143779	1:15817284	0.287958	-0.0377104	0.00647298	5.68316e-09	Single-trait	TRUE	FALSE	FALSE	TRUE	1.834	0.0698	1f	0.55436	Yes	0	No	intergenic_variant
RVESV_BSA	CLCNKA	3	Yes	1:16023533:A:G	1:15817284:G:A	rs1976402	UQCRHL	0.606869	Yes	Yes	No				1	15817284	1:16143779	1:15817284	0.287958	-0.0376104	0.00655128	9.41639e-09	Multi-trait	TRUE	FALSE	FALSE	TRUE	1.918	0.152793	1f	0.55436	Yes	0	No	intergenic_variant
RVESV_BSA	CLCNKA	3	Yes	1:16023533:A:G	1:15818360:G:C	rs6674071		0.606846	Yes	Yes	No				1	15818360	1:16144855	1:15818360	0.288168	-0.0377223	0.00647138	5.57276e-09	Single-trait	TRUE	FALSE	FALSE	TRUE	0.518	-0.197286	1f	0.55436	Yes	0	No	intergenic_variant
RVESV_BSA	CLCNKA	3	Yes	1:16023533:A:G	1:15834278:C:G	rs4661342	FLJ37453	0.606567	Yes	Yes	No				1	15834278	1:16160773	1:15834278	0.287668	-0.0374028	0.00646389	7.19035e-09	Single-trait	TRUE	FALSE	FALSE	TRUE	8.395	0.693445	1f	0.55436	Yes	0	No	downstream_gene_variant,upstream_gene_variant
RVESV_BSA	CLCNKA	3	Yes	1:16023533:A:G	1:15841304:A:G	rs12135073	FLJ37453	0.607473	Yes	Yes	No				1	15841304	1:16167799	1:15841304	0.28822	-0.0373505	0.00645959	7.37361e-09	Single-trait	TRUE	FALSE	TRUE	TRUE	12.39	1.06309	1f	0.66703	Yes	0	No	intron_variant,non_coding_transcript_variant,intron_variant
RVESV_BSA	CLCNKA	3	Yes	1:16023533:A:G	1:15841304:A:G	rs12135073	FLJ37453	0.607473	Yes	Yes	No				1	15841304	1:16167799	1:15841304	0.28822	-0.0374267	0.00653956	1.04581e-08	Multi-trait	TRUE	FALSE	TRUE	TRUE	13.2	1.3425	1f	0.66703	Yes	0	No	intron_variant,non_coding_transcript_variant,intron_variant
RVESV_BSA	CLCNKA	3	Yes	1:16023533:A:G	1:15846615:A:T	rs12744578	FLJ37453	0.60908	Yes	Yes	No				1	15846615	1:16173110	1:15846615	0.287795	-0.0377647	0.00646508	5.17845e-09	Single-trait	TRUE	TRUE	TRUE	FALSE	5.117	0.37226	2b	0.84573	No	0	No	intron_variant,non_coding_transcript_variant,upstream_gene_variant,intron_variant
RVESV_BSA	CLCNKA	3	Yes	1:16023533:A:G	1:15852422:T:C	rs35340817	SPEN	0.429674	Yes	Yes	No				1	15852422	1:16178917	1:15852422	0.233914	-0.0400515	0.00692365	7.26273e-09	Single-trait	FALSE	FALSE	FALSE	TRUE	2.113	0.102414	1f	0.55324	Yes	0	No	upstream_gene_variant,intron_variant,intron_variant,NMD_transcript_variant
RVESV_BSA	CLCNKA	3	Yes	1:16023533:A:G	1:15852422:T:C	rs35340817	SPEN	0.429674	Yes	Yes	No				1	15852422	1:16178917	1:15852422	0.233914	-0.0400538	0.00700936	1.10135e-08	Multi-trait	FALSE	FALSE	FALSE	TRUE	3.298	0.302379	1f	0.55324	Yes	0	No	upstream_gene_variant,intron_variant,intron_variant,NMD_transcript_variant
RVESV_BSA	CLCNKA	3	Yes	1:16023533:A:G	1:15857061:C:A	rs12121918	SPEN	0.429322	Yes	Yes	No				1	15857061	1:16183556	1:15857061	0.233837	-0.0402004	0.00692425	6.40796e-09	Single-trait	TRUE	TRUE	TRUE	TRUE	2.752	0.166658	1b	0.75934	Yes	0	No	intron_variant,intron_variant,NMD_transcript_variant
RVESV_BSA	CLCNKA	3	Yes	1:16023533:A:G	1:15857061:C:A	rs12121918	SPEN	0.429322	Yes	Yes	No				1	15857061	1:16183556	1:15857061	0.233837	-0.0402035	0.00700997	9.74074e-09	Multi-trait	TRUE	TRUE	TRUE	TRUE	2.584	0.232748	1b	0.75934	Yes	0	No	intron_variant,intron_variant,NMD_transcript_variant
RVESV_BSA	CLCNKA	3	Yes	1:16023533:A:G	1:15857317:G:A	rs61782193	SPEN	0.429322	Yes	Yes	No				1	15857317	1:16183812	1:15857317	0.233627	-0.0401278	0.00692681	6.90924e-09	Single-trait	TRUE	TRUE	TRUE	TRUE	8.243	0.677088	1b	0.434	Yes	0	No	intron_variant,intron_variant,NMD_transcript_variant
RVESV_BSA	CLCNKA	3	Yes	1:16023533:A:G	1:15857317:G:A	rs61782193	SPEN	0.429322	Yes	Yes	No				1	15857317	1:16183812	1:15857317	0.233627	-0.0401283	0.00701256	1.0506e-08	Multi-trait	TRUE	TRUE	TRUE	TRUE	6.542	0.609144	1b	0.434	Yes	0	No	intron_variant,intron_variant,NMD_transcript_variant
RVESV_BSA	CLCNKA	3	Yes	1:16023533:A:G	1:15872599:CAAAAA:C	rs917714243	MIR5096	0.401774	Yes	No	No				1	15872599	1:16199094	1:15872599	0.228699	-0.0388682	0.00705277	3.56697e-08	Single-trait	FALSE	TRUE	FALSE	FALSE	7.363	0.584701	5	0.48781	No	0	No	3_prime_UTR_variant
RVESV_BSA	CLCNKA	3	Yes	1:16023533:A:G	1:15890558:G:A	rs4661671	MIR5096	0.425827	Yes	Yes	No				1	15890558	1:16217053	1:15890558	0.232928	-0.0399668	0.006943	8.59231e-09	Single-trait	TRUE	TRUE	TRUE	FALSE	0.938	-0.074168	2b	0.7	No	0	No	intron_variant,intron_variant,NMD_transcript_variant
RVESV_BSA	CLCNKA	3	Yes	1:16023533:A:G	1:15890558:G:A	rs4661671	MIR5096	0.425827	Yes	Yes	No				1	15890558	1:16217053	1:15890558	0.232928	-0.0399715	0.00702895	1.29522e-08	Multi-trait	TRUE	TRUE	TRUE	FALSE	1.112	0.009686	2b	0.7	No	0	No	intron_variant,intron_variant,NMD_transcript_variant
RVESV_BSA	CLCNKA	3	Yes	1:16023533:A:G	1:15893623:G:A	rs61782229	MIR5096	0.426568	Yes	Yes	No				1	15893623	1:16220118	1:15893623	0.233693	-0.0404623	0.00692676	5.175e-09	Single-trait	TRUE	FALSE	FALSE	TRUE	4.53	0.320786	1f	0.55436	Yes	0	No	intron_variant,intron_variant,NMD_transcript_variant
RVESV_BSA	CLCNKA	3	Yes	1:16023533:A:G	1:15893623:G:A	rs61782229	MIR5096	0.426568	Yes	Yes	No				1	15893623	1:16220118	1:15893623	0.233693	-0.0404634	0.00701251	7.91925e-09	Multi-trait	TRUE	FALSE	FALSE	TRUE	3.114	0.285274	1f	0.55436	Yes	0	No	intron_variant,intron_variant,NMD_transcript_variant
RVESV_BSA	CLCNKA	3	Yes	1:16023533:A:G	1:15901914:T:C	rs34582955	MIR5096	0.427618	Yes	Yes	No				1	15901914	1:16228409	1:15901914	0.23362	-0.0403672	0.00692836	5.66461e-09	Single-trait	FALSE	FALSE	FALSE	FALSE	3.425	0.226124	7	0.18412	No	0	No	intron_variant,intron_variant,NMD_transcript_variant
RVESV_BSA	CLCNKA	3	Yes	1:16023533:A:G	1:15901914:T:C	rs34582955	MIR5096	0.427618	Yes	Yes	No				1	15901914	1:16228409	1:15901914	0.23362	-0.0403609	0.00701413	8.70394e-09	Multi-trait	FALSE	FALSE	FALSE	FALSE	1.676	0.117278	7	0.18412	No	0	No	intron_variant,intron_variant,NMD_transcript_variant
RVESV_BSA	CLCNKA	3	Yes	1:16023533:A:G	1:15926837:C:T	rs12121496	SPEN	0.428367	Yes	Yes	No				1	15926837	1:16253332	1:15926837	0.233442	-0.0405158	0.00692877	4.99103e-09	Single-trait	TRUE	FALSE	TRUE	TRUE	4.065	0.280804	1f	0.19549	Yes	0	No	intron_variant,intron_variant,NMD_transcript_variant,upstream_gene_variant
RVESV_BSA	CLCNKA	3	Yes	1:16023533:A:G	1:15926837:C:T	rs12121496	SPEN	0.428367	Yes	Yes	No				1	15926837	1:16253332	1:15926837	0.233442	-0.040502	0.00701455	7.7413e-09	Multi-trait	TRUE	FALSE	TRUE	TRUE	10.99	1.0599	1f	0.19549	Yes	0	No	intron_variant,intron_variant,NMD_transcript_variant,upstream_gene_variant
RVESV_BSA	CLCNKA	3	Yes	1:16023533:A:G	1:15952546:C:T	rs9660676	ZBTB17	0.434818	Yes	Yes	No				1	15952546	1:16279041	1:15952546	0.233656	-0.0402452	0.0069215	6.08093e-09	Single-trait	TRUE	TRUE	TRUE	TRUE	5.416	0.399035	1b	0.64348	Yes	0	No	intron_variant,intron_variant,non_coding_transcript_variant
RVESV_BSA	CLCNKA	3	Yes	1:16023533:A:G	1:15952546:C:T	rs9660676	ZBTB17	0.434818	Yes	Yes	No				1	15952546	1:16279041	1:15952546	0.233656	-0.0402356	0.00700523	9.26565e-09	Multi-trait	TRUE	TRUE	TRUE	TRUE	3.785	0.346142	1b	0.64348	Yes	0	No	intron_variant,intron_variant,non_coding_transcript_variant
RVESV_BSA	CLCNKA	3	Yes	1:16023533:A:G	1:15955931:G:A	rs2179615	ZBTB17	0.434228	Yes	Yes	No				1	15955931	1:16282426	1:15955931	0.233419	-0.0401725	0.00692268	6.51298e-09	Single-trait	TRUE	FALSE	FALSE	TRUE	3.638	0.244325	1f	0.55436	Yes	0	No	intron_variant,intron_variant,non_coding_transcript_variant,upstream_gene_variant
RVESV_BSA	CLCNKA	3	Yes	1:16023533:A:G	1:15955931:G:A	rs2179615	ZBTB17	0.434228	Yes	Yes	No				1	15955931	1:16282426	1:15955931	0.233419	-0.040136	0.00700643	1.01349e-08	Multi-trait	TRUE	FALSE	FALSE	TRUE	3.018	0.276203	1f	0.55436	Yes	0	No	intron_variant,intron_variant,non_coding_transcript_variant,upstream_gene_variant
RVESV_BSA	CLCNKA	3	Yes	1:16023533:A:G	1:15969544:A:G	rs4661674	ZBTB17	0.702897	Yes	No	No				1	15969544	1:16296039	1:15969544	0.325254	-0.0347691	0.00630586	3.51215e-08	Multi-trait	TRUE	TRUE	TRUE	TRUE			1b	0.98786	Yes	0	No	intron_variant,upstream_gene_variant,intron_variant,non_coding_transcript_variant
RVESV_BSA	CLCNKA	3	Yes	1:16023533:A:G	1:15969544:A:G	rs4661674	ZBTB17	0.702897	Yes	Yes	No				1	15969544	1:16296039	1:15969544	0.325254	-0.0350009	0.00623049	1.93531e-08	Single-trait	TRUE	TRUE	TRUE	TRUE	1.059	-0.048832	1b	0.98786	Yes	0	No	intron_variant,upstream_gene_variant,intron_variant,non_coding_transcript_variant
RVESV_BSA	CLCNKA	3	Yes	1:16023533:A:G	1:15970694:G:A	rs6684328	ZBTB17	0.731174	Yes	Yes	No				1	15970694	1:16297189	1:15970694	0.319033	-0.0364406	0.0062657	6.03156e-09	Single-trait	TRUE	FALSE	FALSE	TRUE	0.668	-0.145246	1f	0.55436	Yes	0	No	intron_variant,downstream_gene_variant,intron_variant,non_coding_transcript_variant
RVESV_BSA	CLCNKA	3	Yes	1:16023533:A:G	1:15970694:G:A	rs6684328	ZBTB17	0.731174	Yes	Yes	No				1	15970694	1:16297189	1:15970694	0.319033	-0.0362513	0.0063415	1.08733e-08	Multi-trait	TRUE	FALSE	FALSE	TRUE			1f	0.55436	Yes	0	No	intron_variant,downstream_gene_variant,intron_variant,non_coding_transcript_variant
RVESV_BSA	CLCNKA	3	Yes	1:16023533:A:G	1:15971243:GA:G		ZBTB17	0.705063	Yes	Yes	No				1	15971243	1:16297738	1:15971243	0.323416	-0.0362137	0.00625098	6.90272e-09	Single-trait					2.968	0.186261			No	0	No	3_prime_UTR_variant
RVESV_BSA	CLCNKA	3	Yes	1:16023533:A:G	1:15972817:C:T	rs10927875	ZBTB17	0.70692	Yes	Yes	No				1	15972817	1:16299312	1:15972817	0.324267	-0.0355396	0.00623588	1.20365e-08	Single-trait	TRUE	FALSE	FALSE	TRUE	6.033	0.455488	1f	0.55436	Yes	0	No	intron_variant,downstream_gene_variant,intron_variant,non_coding_transcript_variant
RVESV_BSA	CLCNKA	3	Yes	1:16023533:A:G	1:15972817:C:T	rs10927875	ZBTB17	0.70692	Yes	Yes	No				1	15972817	1:16299312	1:15972817	0.324267	-0.0353271	0.00631132	2.1756e-08	Multi-trait	TRUE	FALSE	FALSE	TRUE			1f	0.55436	Yes	0	No	intron_variant,downstream_gene_variant,intron_variant,non_coding_transcript_variant
RVESV_BSA	CLCNKA	3	Yes	1:16023533:A:G	1:15976487:G:A	rs698893	ZBTB17	0.532	Yes	No	No				1	15976487	1:16302982	1:15976487	0.455726	0.0327066	0.00596572	4.1953e-08	Multi-trait	TRUE	FALSE	FALSE	TRUE	8.142	0.784467	1f	0.55436	Yes	0	No	upstream_gene_variant
RVESV_BSA	CLCNKA	3	Yes	1:16023533:A:G	1:15976487:G:A	rs698893	ZBTB17	0.532	Yes	Yes	No				1	15976487	1:16302982	1:15976487	0.455726	0.0329847	0.00589441	2.19452e-08	Single-trait	TRUE	FALSE	FALSE	TRUE	8.754	0.732669	1f	0.55436	Yes	0	No	upstream_gene_variant
RVESV_BSA	CLCNKA	3	Yes	1:16023533:A:G	1:15977903:G:A	rs34178196	ZBTB17	0.713949	Yes	Yes	No				1	15977903	1:16304398	1:15977903	0.323645	-0.0356708	0.00624847	1.1382e-08	Single-trait	TRUE	FALSE	FALSE	TRUE	2.017	0.091657	1f	0.55436	Yes	0	No	upstream_gene_variant
RVESV_BSA	CLCNKA	3	Yes	1:16023533:A:G	1:15977903:G:A	rs34178196	ZBTB17	0.713949	Yes	Yes	No				1	15977903	1:16304398	1:15977903	0.323645	-0.035456	0.00632406	2.06432e-08	Multi-trait	TRUE	FALSE	FALSE	TRUE			1f	0.55436	Yes	0	No	upstream_gene_variant
RVESV_BSA	CLCNKA	3	Yes	1:16023533:A:G	1:15978784:T:C	rs12138117	ZBTB17	0.713728	Yes	Yes	No				1	15978784	1:16305279	1:15978784	0.323697	-0.0357803	0.00624853	1.02712e-08	Single-trait	FALSE	TRUE	FALSE	TRUE	2.3	0.122547	1f	0.42912	Yes	0	No	upstream_gene_variant
RVESV_BSA	CLCNKA	3	Yes	1:16023533:A:G	1:15978784:T:C	rs12138117	ZBTB17	0.713728	Yes	Yes	No				1	15978784	1:16305279	1:15978784	0.323697	-0.0355624	0.00632412	1.87354e-08	Multi-trait	FALSE	TRUE	FALSE	TRUE			1f	0.42912	Yes	0	No	upstream_gene_variant
RVESV_BSA	CLCNKA	3	Yes	1:16023533:A:G	1:15980351:G:A	rs3979179	ZBTB17	0.738889	Yes	Yes	No				1	15980351	1:16306846	1:15980351	0.318787	-0.0365641	0.00627176	5.54447e-09	Single-trait	TRUE	FALSE	FALSE	TRUE	2.365	0.129223	1f	0.22271	Yes	0	No	upstream_gene_variant
RVESV_BSA	CLCNKA	3	Yes	1:16023533:A:G	1:15980351:G:A	rs3979179	ZBTB17	0.738889	Yes	Yes	No				1	15980351	1:16306846	1:15980351	0.318787	-0.036723	0.00634941	7.30794e-09	Multi-trait	TRUE	FALSE	FALSE	TRUE	3.617	0.331185	1f	0.22271	Yes	0	No	upstream_gene_variant
RVESV_BSA	CLCNKA	3	Yes	1:16023533:A:G	1:15980876:T:C	rs6656953	ZBTB17	0.713524	Yes	Yes	No				1	15980876	1:16307371	1:15980876	0.323728	-0.0356735	0.00624865	1.13645e-08	Single-trait	TRUE	FALSE	FALSE	TRUE	2.314	0.123919	1f	0.22271	Yes	0	No	upstream_gene_variant
RVESV_BSA	CLCNKA	3	Yes	1:16023533:A:G	1:15980876:T:C	rs6656953	ZBTB17	0.713524	Yes	Yes	No				1	15980876	1:16307371	1:15980876	0.323728	-0.0358505	0.00632601	1.45182e-08	Multi-trait	TRUE	FALSE	FALSE	TRUE			1f	0.22271	Yes	0	No	upstream_gene_variant
RVESV_BSA	CLCNKA	3	Yes	1:16023533:A:G	1:15980923:A:G	rs36006064	ZBTB17	0.712659	Yes	Yes	No				1	15980923	1:16307418	1:15980923	0.310293	-0.0371015	0.00636644	5.62057e-09	Single-trait	TRUE	TRUE	TRUE	FALSE	2.161	0.10769	5	0.00143	No	0	No	upstream_gene_variant
RVESV_BSA	CLCNKA	3	Yes	1:16023533:A:G	1:15980923:A:G	rs36006064	ZBTB17	0.712659	Yes	Yes	No				1	15980923	1:16307418	1:15980923	0.310293	-0.0372603	0.00644526	7.4237e-09	Multi-trait	TRUE	TRUE	TRUE	FALSE			5	0.00143		0	No	upstream_gene_variant
RVESV_BSA	CLCNKA	3	Yes	1:16023533:A:G	1:15980927:A:G	rs6659958	ZBTB17	0.709641	Yes	Yes	No				1	15980927	1:16307422	1:15980927	0.325136	-0.0360679	0.00625117	7.93725e-09	Single-trait	TRUE	TRUE	TRUE	FALSE	2.06	0.096505	5	0.33982	No	0	No	upstream_gene_variant
RVESV_BSA	CLCNKA	3	Yes	1:16023533:A:G	1:15980927:A:G	rs6659958	ZBTB17	0.709641	Yes	Yes	No				1	15980927	1:16307422	1:15980927	0.325136	-0.0362373	0.00632856	1.02831e-08	Multi-trait	TRUE	TRUE	TRUE	FALSE	2.265	0.197079	5	0.33982	No	0	No	upstream_gene_variant
RVESV_BSA	CLCNKA	3	Yes	1:16023533:A:G	1:15982314:A:T	rs6702253	ZBTB17	0.445327	Yes	Yes	No				1	15982314	1:16308809	1:15982314	0.234019	-0.0401436	0.00691806	6.52439e-09	Single-trait	TRUE	TRUE	FALSE	TRUE	2.469	0.139601	1d	0.09	Yes	0	No	intergenic_variant
RVESV_BSA	CLCNKA	3	Yes	1:16023533:A:G	1:15986677:C:T	rs3961710	ZBTB17	0.746401	Yes	Yes	No				1	15986677	1:16313172	1:15986677	0.319761	-0.0367053	0.00626845	4.75401e-09	Single-trait	TRUE	TRUE	TRUE	TRUE	8.787	0.736376	1f	0.06	Yes	0	No	upstream_gene_variant,downstream_gene_variant
RVESV_BSA	CLCNKA	3	Yes	1:16023533:A:G	1:15986677:C:T	rs3961710	ZBTB17	0.746401	Yes	Yes	No				1	15986677	1:16313172	1:15986677	0.319761	-0.0368842	0.00634605	6.16767e-09	Multi-trait	TRUE	TRUE	TRUE	TRUE	5.625	0.515805	1f	0.06	Yes	0	No	upstream_gene_variant,downstream_gene_variant
RVESV_BSA	CLCNKA	3	Yes	1:16023533:A:G	1:15987293:C:T	rs4307563	ZBTB17	0.744464	Yes	Yes	No				1	15987293	1:16313788	1:15987293	0.319212	-0.0367023	0.00627212	4.86687e-09	Single-trait	FALSE	FALSE	FALSE	TRUE	10.63	0.918611	7	0.51392	No	0	No	upstream_gene_variant,downstream_gene_variant
RVESV_BSA	CLCNKA	3	Yes	1:16023533:A:G	1:15987293:C:T	rs4307563	ZBTB17	0.744464	Yes	Yes	No				1	15987293	1:16313788	1:15987293	0.319212	-0.0364844	0.006348	9.06344e-09	Multi-trait	FALSE	FALSE	FALSE	TRUE	9.437	0.918136	7	0.51392	No	0	No	upstream_gene_variant,downstream_gene_variant
RVESV_BSA	CLCNKA	3	Yes	1:16023533:A:G	1:15993462:C:T	rs10927878	C1orf64	0.824582	Yes	No	No				1	15993462	1:16319957	1:15993462	0.329052	-0.0344112	0.00621958	3.1529e-08	Single-trait	TRUE	FALSE	FALSE	TRUE	2.508	0.143418	1f	0.55436	Yes	0	No	non_coding_transcript_exon_variant,upstream_gene_variant
RVESV_BSA	CLCNKA	3	Yes	1:16023533:A:G	1:15993462:C:T	rs10927878	C1orf64	0.824582	Yes	No	No				1	15993462	1:16319957	1:15993462	0.329052	-0.0346656	0.00629658	3.68205e-08	Multi-trait	TRUE	FALSE	FALSE	TRUE	0.632	-0.134665	1f	0.55436	Yes	0	No	non_coding_transcript_exon_variant,upstream_gene_variant
RVESV_BSA	CLCNKA	3	Yes	1:16023533:A:G	1:15994004:G:C	rs34957618		0.824582	Yes	No	No				1	15994004	1:16320499	1:15994004	0.329039	-0.034433	0.00621988	3.09521e-08	Single-trait	TRUE	TRUE	TRUE	TRUE	2.844	0.175058	1f	0.08895	Yes	0	No	intron_variant,non_coding_transcript_variant,upstream_gene_variant
RVESV_BSA	CLCNKA	3	Yes	1:16023533:A:G	1:16000440:A:G	rs1763619	C1orf64	0.889374	Yes	Yes	No				1	16000440	1:16326935	1:16000440	0.345946	0.0362427	0.00615406	3.8799e-09	Single-trait	TRUE	FALSE	FALSE	TRUE	1.842	0.070792	1f	0.55436	Yes	0	No	upstream_gene_variant
RVESV_BSA	CLCNKA	3	Yes	1:16023533:A:G	1:16000440:A:G	rs1763619	C1orf64	0.889374	Yes	Yes	No				1	16000440	1:16326935	1:16000440	0.345946	0.035878	0.0062285	8.3965e-09	Multi-trait	TRUE	FALSE	FALSE	TRUE	1.557	0.097833	1f	0.55436	Yes	0	No	upstream_gene_variant
RVESV_BSA	CLCNKA	3	Yes	1:16023533:A:G	1:16001621:C:T	rs1627145	C1orf64	0.889823	Yes	Yes	No				1	16001621	1:16328116	1:16001621	0.345888	0.0361731	0.00615401	4.15308e-09	Single-trait	TRUE	FALSE	FALSE	TRUE	1.516	0.027298	1f	0.55436	Yes	0	No	upstream_gene_variant,downstream_gene_variant
RVESV_BSA	CLCNKA	3	Yes	1:16023533:A:G	1:16001621:C:T	rs1627145	C1orf64	0.889823	Yes	Yes	No				1	16001621	1:16328116	1:16001621	0.345888	0.0358081	0.00622845	8.9713e-09	Multi-trait	TRUE	FALSE	FALSE	TRUE	1.026	-0.011211	1f	0.55436	Yes	0	No	upstream_gene_variant,downstream_gene_variant
RVESV_BSA	CLCNKA	3	Yes	1:16023533:A:G	1:16004613:T:C	rs1739833	C1orf64	0.890205	Yes	Yes	No				1	16004613	1:16331108	1:16004613	0.345819	0.0362028	0.00615444	4.0438e-09	Single-trait	TRUE	TRUE	FALSE	TRUE	3.596	0.240802	1d	0.02	Yes	0	No	intron_variant,downstream_gene_variant
RVESV_BSA	CLCNKA	3	Yes	1:16023533:A:G	1:16004613:T:C	rs1739833	C1orf64	0.890205	Yes	Yes	No				1	16004613	1:16331108	1:16004613	0.345819	0.0358299	0.00622889	8.80786e-09	Multi-trait	TRUE	TRUE	FALSE	TRUE	4.198	0.382803	1d	0.02	Yes	0	No	intron_variant,downstream_gene_variant
RVESV_BSA	CLCNKA	3	Yes	1:16023533:A:G	1:16008649:T:C	rs1739835	C1orf64	0.891309	Yes	Yes	No				1	16008649	1:16335144	1:16008649	0.345766	0.0362724	0.00615147	3.71193e-09	Single-trait	TRUE	TRUE	TRUE	TRUE	1.342	0.001114	1b	0.43617	Yes	0	No	3_prime_UTR_variant,upstream_gene_variant
RVESV_BSA	CLCNKA	3	Yes	1:16023533:A:G	1:16008649:T:C	rs1739835	C1orf64	0.891309	Yes	Yes	No				1	16008649	1:16335144	1:16008649	0.345766	0.0358855	0.00622588	8.21819e-09	Multi-trait	TRUE	TRUE	TRUE	TRUE	0.766	-0.085995	1b	0.43617	Yes	0	No	3_prime_UTR_variant,upstream_gene_variant
RVESV_BSA	CLCNKA	3	Yes	1:16023533:A:G	1:16008807:CA:C		C1orf64	0.887622	Yes	Yes	No				1	16008807	1:16335302	1:16008807	0.348115	0.0362274	0.00614878	3.81997e-09	Single-trait					0.753	-0.120304			No	0	No	3_prime_UTR_variant
RVESV_BSA	CLCNKA	3	Yes	1:16023533:A:G	1:16009032:G:C	rs1763610	C1orf64	0.890923	Yes	Yes	No				1	16009032	1:16335527	1:16009032	0.345774	0.036354	0.00615145	3.42468e-09	Single-trait	TRUE	FALSE	TRUE	TRUE	3.826	0.260391	1f	0.66703	Yes	0	No	downstream_gene_variant,upstream_gene_variant
RVESV_BSA	CLCNKA	3	Yes	1:16023533:A:G	1:16011014:G:A	rs1763607	HSPB7	0.687841	Yes	No	No				1	16011014	1:16337509	1:16011014	0.411295	0.0327037	0.00595041	3.88419e-08	Single-trait	FALSE	FALSE	FALSE	TRUE	9.266	0.787274	1f	0.55324	Yes	0	No	downstream_gene_variant,upstream_gene_variant
RVESV_BSA	CLCNKA	3	Yes	1:16023533:A:G	1:16011014:G:A	rs1763607	HSPB7	0.687841	Yes	No	No				1	16011014	1:16337509	1:16011014	0.411295	0.0329835	0.00602408	4.36831e-08	Multi-trait	FALSE	FALSE	FALSE	TRUE	8.044	0.773706	1f	0.55324	Yes	0	No	downstream_gene_variant,upstream_gene_variant
RVESV_BSA	CLCNKA	3	Yes	1:16023533:A:G	1:16011438:C:T	rs1739837	HSPB7	0.688781	Yes	No	No				1	16011438	1:16337933	1:16011438	0.411492	0.0330208	0.00595066	2.87131e-08	Single-trait	TRUE	FALSE	FALSE	TRUE	1.782	0.063242	1f	0.55436	Yes	0	No	downstream_gene_variant,upstream_gene_variant
RVESV_BSA	CLCNKA	3	Yes	1:16023533:A:G	1:16011438:C:T	rs1739837	HSPB7	0.688781	Yes	Yes	No				1	16011438	1:16337933	1:16011438	0.411492	0.0332986	0.00602433	3.25101e-08	Multi-trait	TRUE	FALSE	FALSE	TRUE	1.469	0.082666	1f	0.55436	Yes	0	No	downstream_gene_variant,upstream_gene_variant
RVESV_BSA	CLCNKA	3	Yes	1:16023533:A:G	1:16011787:A:G	rs1763606	HSPB7	0.977951	Yes	Yes	No				1	16011787	1:16338282	1:16011787	0.327676	0.0377519	0.00623034	1.36666e-09	Single-trait	TRUE	FALSE	FALSE	TRUE	2.416	0.134378	1f	0.55436	Yes	0	No	downstream_gene_variant
RVESV_BSA	CLCNKA	3	Yes	1:16023533:A:G	1:16011787:A:G	rs1763606	HSPB7	0.977951	Yes	Yes	No				1	16011787	1:16338282	1:16011787	0.327676	0.0372946	0.00630571	3.33051e-09	Multi-trait	TRUE	FALSE	FALSE	TRUE	2.154	0.183581	1f	0.55436	Yes	0	No	downstream_gene_variant
RVESV_BSA	CLCNKA	3	Yes	1:16023533:A:G	1:16011979:T:C	rs6696912	HSPB7	0.979305	Yes	Yes	No				1	16011979	1:16338474	1:16011979	0.32766	0.0378478	0.00623135	1.24937e-09	Single-trait	FALSE	FALSE	FALSE	TRUE	0.55	-0.184886	1f	0.55324	Yes	0	No	downstream_gene_variant
RVESV_BSA	CLCNKA	3	Yes	1:16023533:A:G	1:16011979:T:C	rs6696912	HSPB7	0.979305	Yes	Yes	No				1	16011979	1:16338474	1:16011979	0.32766	0.0373987	0.00630673	3.02979e-09	Multi-trait	FALSE	FALSE	FALSE	TRUE	0.088	-0.64697	1f	0.55324	Yes	0	No	downstream_gene_variant
RVESV_BSA	CLCNKA	3	Yes	1:16023533:A:G	1:16012430:T:G	rs1763605	HSPB7	0.979755	Yes	Yes	No				1	16012430	1:16338925	1:16012430	0.326423	0.0378742	0.00622422	1.16509e-09	Single-trait	TRUE	FALSE	FALSE	TRUE	4.511	0.319178	1f	0.55436	Yes	0	No	downstream_gene_variant
RVESV_BSA	CLCNKA	3	Yes	1:16023533:A:G	1:16012430:T:G	rs1763605	HSPB7	0.979755	Yes	Yes	No				1	16012430	1:16338925	1:16012430	0.326423	0.0381719	0.00630128	1.37987e-09	Multi-trait	TRUE	FALSE	FALSE	TRUE	3.842	0.351236	1f	0.55436	Yes	0	No	downstream_gene_variant
RVESV_BSA	CLCNKA	3	Yes	1:16023533:A:G	1:16012924:G:C	rs12404144	HSPB7	0.598705	Yes	Yes	No				1	16012924	1:16339419	1:16012924	0.225646	-0.0394374	0.0070051	1.80414e-08	Single-trait	TRUE	FALSE	TRUE	TRUE	4.943	0.356885	1f	0.66703	Yes	0	No	downstream_gene_variant
RVESV_BSA	CLCNKA	3	Yes	1:16023533:A:G	1:16013314:T:C	rs1763603	HSPB7	0.964031	Yes	Yes	No				1	16013314	1:16339809	1:16013314	0.324103	0.0378595	0.00625723	1.44378e-09	Single-trait	TRUE	TRUE	TRUE	TRUE	5.587	0.414467	1a	0.95	Yes	0	No	downstream_gene_variant
RVESV_BSA	CLCNKA	3	Yes	1:16023533:A:G	1:16013314:T:C	rs1763603	HSPB7	0.964031	Yes	Yes	No				1	16013314	1:16339809	1:16013314	0.324103	0.0381535	0.00633469	1.71278e-09	Multi-trait	TRUE	TRUE	TRUE	TRUE	4.844	0.441309	1a	0.95	Yes	0	No	downstream_gene_variant
RVESV_BSA	CLCNKA	3	Yes	1:16023533:A:G	1:16013965:G:T	rs1763601	HSPB7	0.691408	Yes	No	No				1	16013965	1:16340460	1:16013965	0.411364	0.0329828	0.00595266	3.01023e-08	Single-trait	TRUE	TRUE	TRUE	TRUE	5.381	0.395916	1b	0.98667	Yes	0	No	downstream_gene_variant,upstream_gene_variant
RVESV_BSA	CLCNKA	3	Yes	1:16023533:A:G	1:16013965:G:T	rs1763601	HSPB7	0.691408	Yes	No	No				1	16013965	1:16340460	1:16013965	0.411364	0.032537	0.00602467	6.64069e-08	Multi-trait	TRUE	TRUE	TRUE	TRUE	4.126	0.376453	1b	0.98667	Yes	0	No	downstream_gene_variant,upstream_gene_variant
RVESV_BSA	CLCNKA	3	Yes	1:16023533:A:G	1:16014266:T:C	rs1048334	HSPB7	0.691582	Yes	No	No				1	16014266	1:16340761	1:16014266	0.411309	0.0330373	0.00595256	2.85516e-08	Single-trait	TRUE	FALSE	FALSE	TRUE	0.831	-0.099688	1f	0.55436	Yes	0	No	3_prime_UTR_variant,downstream_gene_variant,non_coding_transcript_exon_variant,upstream_gene_variant
RVESV_BSA	CLCNKA	3	Yes	1:16023533:A:G	1:16014266:T:C	rs1048334	HSPB7	0.691582	Yes	No	No				1	16014266	1:16340761	1:16014266	0.411309	0.0325896	0.00602457	6.32175e-08	Multi-trait	TRUE	FALSE	FALSE	TRUE	1.209	0.031496	1f	0.55436	Yes	0	No	3_prime_UTR_variant,downstream_gene_variant,non_coding_transcript_exon_variant,upstream_gene_variant
RVESV_BSA	CLCNKA	3	Yes	1:16023533:A:G	1:16014348:TC:T		HSPB7	0.976802	Yes	Yes	No				1	16014348	1:16340843	1:16014348	0.330432	0.0372498	0.006244	2.4359e-09	Single-trait					0.005	-1.07142			No	0	No	3_prime_UTR_variant
RVESV_BSA	CLCNKA	3	Yes	1:16023533:A:G	1:16014384:T:G	rs1048302	HSPB7	0.981547	Yes	Yes	No				1	16014384	1:16340879	1:16014384	0.327626	0.0378863	0.00623187	1.20609e-09	Single-trait	TRUE	FALSE	TRUE	TRUE	2.059	0.096456	1f	0.66703	Yes	0	No	3_prime_UTR_variant,downstream_gene_variant,non_coding_transcript_exon_variant,upstream_gene_variant
RVESV_BSA	CLCNKA	3	Yes	1:16023533:A:G	1:16014384:T:G	rs1048302	HSPB7	0.981547	Yes	Yes	No				1	16014384	1:16340879	1:16014384	0.327626	0.0374344	0.00630725	2.93611e-09	Multi-trait	TRUE	FALSE	TRUE	TRUE	1.697	0.120622	1f	0.66703	Yes	0	No	3_prime_UTR_variant,downstream_gene_variant,non_coding_transcript_exon_variant,upstream_gene_variant
RVESV_BSA	CLCNKA	3	Yes	1:16023533:A:G	1:16014456:A:T	rs1048261	HSPB7	0.981535	Yes	Yes	No				1	16014456	1:16340951	1:16014456	0.327525	0.0377694	0.00623249	1.36054e-09	Single-trait	TRUE	FALSE	FALSE	TRUE	5.556	0.411736	1f	0.55436	Yes	0	No	3_prime_UTR_variant,downstream_gene_variant,non_coding_transcript_exon_variant,upstream_gene_variant
RVESV_BSA	CLCNKA	3	Yes	1:16023533:A:G	1:16014859:T:G	rs1048245	HSPB7	0.691407	Yes	No	No				1	16014859	1:16341354	1:16014859	0.411319	0.0330004	0.00595255	2.95801e-08	Single-trait	TRUE	FALSE	TRUE	TRUE	4.768	0.341501	1f	0.66703	Yes	0	No	3_prime_UTR_variant,downstream_gene_variant,non_coding_transcript_exon_variant,upstream_gene_variant
RVESV_BSA	CLCNKA	3	Yes	1:16023533:A:G	1:16014859:T:G	rs1048245	HSPB7	0.691407	Yes	No	No				1	16014859	1:16341354	1:16014859	0.411319	0.0325543	0.00602456	6.53163e-08	Multi-trait	TRUE	FALSE	TRUE	TRUE	1.357	0.061837	1f	0.66703	Yes	0	No	3_prime_UTR_variant,downstream_gene_variant,non_coding_transcript_exon_variant,upstream_gene_variant
RVESV_BSA	CLCNKA	3	Yes	1:16023533:A:G	1:16015238:T:C	rs1048237	HSPB7	0.691934	Yes	No	No				1	16015238	1:16341733	1:16015238	0.411278	0.0329852	0.0059525	3.00075e-08	Single-trait	TRUE	FALSE	FALSE	TRUE	14.86	1.3679	1f	0.55436	Yes	0	No	3_prime_UTR_variant,downstream_gene_variant,non_coding_transcript_exon_variant,upstream_gene_variant
RVESV_BSA	CLCNKA	3	Yes	1:16023533:A:G	1:16015238:T:C	rs1048237	HSPB7	0.691934	Yes	No	No				1	16015238	1:16341733	1:16015238	0.411278	0.0325391	0.00602451	6.62235e-08	Multi-trait	TRUE	FALSE	FALSE	TRUE	13.64	1.41093	1f	0.55436	Yes	0	No	3_prime_UTR_variant,downstream_gene_variant,non_coding_transcript_exon_variant,upstream_gene_variant
RVESV_BSA	CLCNKA	3	Yes	1:16023533:A:G	1:16015742:A:G	rs1739840	HSPB7	0.693048	Yes	No	No				1	16015742	1:16342237	1:16015742	0.411179	0.0327668	0.00595212	3.69012e-08	Single-trait	TRUE	TRUE	FALSE	TRUE	0.329	-0.288769	1d	0.42	Yes	0	No	synonymous_variant,non_coding_transcript_exon_variant,upstream_gene_variant
RVESV_BSA	CLCNKA	3	Yes	1:16023533:A:G	1:16015855:A:T	rs761759	HSPB7	0.692472	Yes	No	No				1	16015855	1:16342350	1:16015855	0.411148	0.0327858	0.0059522	3.62552e-08	Single-trait	TRUE	TRUE	TRUE	TRUE	1.347	0.001863	1b	0.64348	Yes	0	No	intron_variant,intron_variant,non_coding_transcript_variant,upstream_gene_variant
RVESV_BSA	CLCNKA	3	Yes	1:16023533:A:G	1:16015924:A:G	rs761760	HSPB7	0.693048	Yes	No	No				1	16015924	1:16342419	1:16015924	0.411202	0.0328346	0.00595173	3.45199e-08	Single-trait	TRUE	TRUE	TRUE	TRUE	0.375	-0.262518	1b	0.95833	Yes	0	No	intron_variant,intron_variant,non_coding_transcript_variant,upstream_gene_variant
RVESV_BSA	CLCNKA	3	Yes	1:16023533:A:G	1:16015924:A:G	rs761760	HSPB7	0.693048	Yes	No	No				1	16015924	1:16342419	1:16015924	0.411202	0.0323945	0.00602373	7.5394e-08	Multi-trait	TRUE	TRUE	TRUE	TRUE	0.285	-0.334964	1b	0.95833	Yes	0	No	intron_variant,intron_variant,non_coding_transcript_variant,upstream_gene_variant
RVESV_BSA	CLCNKA	3	Yes	1:16023533:A:G	1:16016107:C:T	rs1763599	HSPB7	0.693048	Yes	No	No				1	16016107	1:16342602	1:16016107	0.411198	0.0328376	0.00595169	3.44144e-08	Single-trait	TRUE	FALSE	FALSE	TRUE	6.054	0.457495	1f	0.55436	Yes	0	No	intron_variant,intron_variant,non_coding_transcript_variant,upstream_gene_variant
RVESV_BSA	CLCNKA	3	Yes	1:16023533:A:G	1:16016107:C:T	rs1763599	HSPB7	0.693048	Yes	No	No				1	16016107	1:16342602	1:16016107	0.411198	0.0323973	0.00602369	7.51826e-08	Multi-trait	TRUE	FALSE	FALSE	TRUE	5.592	0.512552	1f	0.55436	Yes	0	No	intron_variant,intron_variant,non_coding_transcript_variant,upstream_gene_variant
RVESV_BSA	CLCNKA	3	Yes	1:16023533:A:G	1:16016232:A:G	rs1739841	HSPB7	0.691601	Yes	No	No				1	16016232	1:16342727	1:16016232	0.411331	0.0326638	0.00595179	4.06368e-08	Single-trait	TRUE	FALSE	TRUE	TRUE	16.5	1.6205	1f	0.66703	Yes	0	No	intron_variant,intron_variant,non_coding_transcript_variant,upstream_gene_variant
RVESV_BSA	CLCNKA	3	Yes	1:16023533:A:G	1:16016353:T:G	rs1739842	HSPB7	0.693048	Yes	No	No				1	16016353	1:16342848	1:16016353	0.4112	0.0328385	0.0059517	3.43867e-08	Single-trait	TRUE	FALSE	FALSE	TRUE	6.958	0.544022	1f	0.55436	Yes	0	No	intron_variant,intron_variant,non_coding_transcript_variant,upstream_gene_variant
RVESV_BSA	CLCNKA	3	Yes	1:16023533:A:G	1:16016353:T:G	rs1739842	HSPB7	0.693048	Yes	No	No				1	16016353	1:16342848	1:16016353	0.4112	0.033111	0.00602538	3.90165e-08	Multi-trait	TRUE	FALSE	FALSE	TRUE	7.849	0.751985	1f	0.55436	Yes	0	No	intron_variant,intron_variant,non_coding_transcript_variant,upstream_gene_variant
RVESV_BSA	CLCNKA	3	Yes	1:16023533:A:G	1:16016759:T:C	rs1739843	HSPB7	0.693048	Yes	No	No				1	16016759	1:16343254	1:16016759	0.411191	0.0328493	0.00595174	3.40393e-08	Single-trait	TRUE	TRUE	TRUE	TRUE	0.123	-0.493171	1b	0.40021	Yes	0	No	intron_variant,intron_variant,non_coding_transcript_variant,upstream_gene_variant
RVESV_BSA	CLCNKA	3	Yes	1:16023533:A:G	1:16016759:T:C	rs1739843	HSPB7	0.693048	Yes	No	No				1	16016759	1:16343254	1:16016759	0.411191	0.0324088	0.00602374	7.4413e-08	Multi-trait	TRUE	TRUE	TRUE	TRUE	0.394	-0.252886	1b	0.40021	Yes	0	No	intron_variant,intron_variant,non_coding_transcript_variant,upstream_gene_variant
RVESV_BSA	CLCNKA	3	Yes	1:16023533:A:G	1:16016802:C:T	rs1763597	HSPB7	0.689921	Yes	No	No				1	16016802	1:16343297	1:16016802	0.411049	0.0327012	0.00595255	3.93731e-08	Single-trait	TRUE	FALSE	FALSE	TRUE	8.545	0.709816	1f	0.55436	Yes	0	No	intron_variant,intron_variant,non_coding_transcript_variant,upstream_gene_variant
RVESV_BSA	CLCNKA	3	Yes	1:16023533:A:G	1:16016827:T:C	rs1739844	HSPB7	0.693192	Yes	No	No				1	16016827	1:16343322	1:16016827	0.411179	0.0328269	0.00595197	3.48177e-08	Single-trait	TRUE	FALSE	FALSE	TRUE	1.599	0.039088	1f	0.55436	Yes	0	No	intron_variant,intron_variant,non_coding_transcript_variant,upstream_gene_variant
RVESV_BSA	CLCNKA	3	Yes	1:16023533:A:G	1:16016827:T:C	rs1739844	HSPB7	0.693192	Yes	No	No				1	16016827	1:16343322	1:16016827	0.411179	0.0331002	0.00602566	3.94708e-08	Multi-trait	TRUE	FALSE	FALSE	TRUE	2.432	0.216204	1f	0.55436	Yes	0	No	intron_variant,intron_variant,non_coding_transcript_variant,upstream_gene_variant
RVESV_BSA	CLCNKA	3	Yes	1:16023533:A:G	1:16017340:C:T	rs1763596	HSPB7	0.686407	Yes	No	No				1	16017340	1:16343835	1:16017340	0.41265	0.0326656	0.00594931	4.00442e-08	Single-trait	TRUE	FALSE	FALSE	TRUE	1.752	0.059361	1f	0.55436	Yes	0	No	intron_variant,upstream_gene_variant,non_coding_transcript_exon_variant
RVESV_BSA	CLCNKA	3	Yes	1:16023533:A:G	1:16017340:C:T	rs1763596	HSPB7	0.686407	Yes	No	No				1	16017340	1:16343835	1:16017340	0.41265	0.0329287	0.00602296	4.57214e-08	Multi-trait	TRUE	FALSE	FALSE	TRUE			1f	0.55436	Yes	0	No	intron_variant,upstream_gene_variant,non_coding_transcript_exon_variant
RVESV_BSA	CLCNKA	3	Yes	1:16023533:A:G	1:16017865:A:G	rs732286	HSPB7	0.693012	Yes	Yes	No				1	16017865	1:16344360	1:16017865	0.411004	0.0330671	0.00595197	2.7658e-08	Single-trait	TRUE	FALSE	FALSE	TRUE	15.55	1.47086	1f	0.55436	Yes	0	No	synonymous_variant,upstream_gene_variant,splice_polypyrimidine_tract_variant,intron_variant,non_coding_transcript_exon_variant
RVESV_BSA	CLCNKA	3	Yes	1:16023533:A:G	1:16017865:A:G	rs732286	HSPB7	0.693012	Yes	Yes	No				1	16017865	1:16344360	1:16017865	0.411004	0.0333299	0.00602566	3.1782e-08	Multi-trait	TRUE	FALSE	FALSE	TRUE	13.58	1.40134	1f	0.55436	Yes	0	No	synonymous_variant,upstream_gene_variant,splice_polypyrimidine_tract_variant,intron_variant,non_coding_transcript_exon_variant
RVESV_BSA	CLCNKA	3	Yes	1:16023533:A:G	1:16017907:G:A	rs945416	HSPB7	0.692579	Yes	Yes	No				1	16017907	1:16344402	1:16017907	0.41118	0.033195	0.00595244	2.45115e-08	Single-trait	TRUE	TRUE	TRUE	TRUE	4.688	0.334555	1b	0.96	Yes	0	No	synonymous_variant,upstream_gene_variant,intron_variant,non_coding_transcript_exon_variant
RVESV_BSA	CLCNKA	3	Yes	1:16023533:A:G	1:16017907:G:A	rs945416	HSPB7	0.692579	Yes	Yes	No				1	16017907	1:16344402	1:16017907	0.41118	0.0334552	0.00602613	2.8292e-08	Multi-trait	TRUE	TRUE	TRUE	TRUE	4.348	0.396223	1b	0.96	Yes	0	No	synonymous_variant,upstream_gene_variant,intron_variant,non_coding_transcript_exon_variant
RVESV_BSA	CLCNKA	3	Yes	1:16023533:A:G	1:16017999:G:A	rs1572381	HSPB7	0.692899	Yes	No	No				1	16017999	1:16344494	1:16017999	0.411089	0.0330123	0.00595222	2.91911e-08	Single-trait	TRUE	FALSE	FALSE	TRUE	17.28	1.7365	1f	0.55436	Yes	0	No	5_prime_UTR_variant,upstream_gene_variant,intron_variant,non_coding_transcript_exon_variant
RVESV_BSA	CLCNKA	3	Yes	1:16023533:A:G	1:16017999:G:A	rs1572381	HSPB7	0.692899	Yes	No	No				1	16017999	1:16344494	1:16017999	0.411089	0.0325877	0.00602422	6.32194e-08	Multi-trait	TRUE	FALSE	FALSE	TRUE	17.6	2.18411	1f	0.55436	Yes	0	No	5_prime_UTR_variant,upstream_gene_variant,intron_variant,non_coding_transcript_exon_variant
RVESV_BSA	CLCNKA	3	Yes	1:16023533:A:G	1:16018235:T:C	rs945418	HSPB7	0.982441	Yes	Yes	No				1	16018235	1:16344730	1:16018235	0.327482	0.0378246	0.00623321	1.29327e-09	Single-trait	TRUE	FALSE	FALSE	TRUE	2.942	0.183888	1f	0.55436	Yes	0	No	upstream_gene_variant,intron_variant
RVESV_BSA	CLCNKA	3	Yes	1:16023533:A:G	1:16018235:T:C	rs945418	HSPB7	0.982441	Yes	Yes	No				1	16018235	1:16344730	1:16018235	0.327482	0.0381196	0.00631038	1.5337e-09	Multi-trait	TRUE	FALSE	FALSE	TRUE	1.174	0.023818	1f	0.55436	Yes	0	No	upstream_gene_variant,intron_variant
RVESV_BSA	CLCNKA	3	Yes	1:16023533:A:G	1:16020493:A:G	rs6660685	CLCNKA	0.983786	Yes	Yes	No				1	16020493	1:16346988	1:16020493	0.327384	0.0376604	0.00623303	1.5216e-09	Single-trait	TRUE	FALSE	FALSE	TRUE	4.615	0.328157	1f	0.55436	Yes	0	No	upstream_gene_variant,intron_variant,non_coding_transcript_variant
RVESV_BSA	CLCNKA	3	Yes	1:16023533:A:G	1:16020493:A:G	rs6660685	CLCNKA	0.983786	Yes	Yes	No				1	16020493	1:16346988	1:16020493	0.327384	0.0379454	0.0063102	1.81729e-09	Multi-trait	TRUE	FALSE	FALSE	TRUE	3.486	0.319444	1f	0.55436	Yes	0	No	upstream_gene_variant,intron_variant,non_coding_transcript_variant
RVESV_BSA	CLCNKA	3	Yes	1:16023533:A:G	1:16021039:A:G	rs28579893	CLCNKA	0.983336	Yes	Yes	No				1	16021039	1:16347534	1:16021039	0.327364	0.0376473	0.00623347	1.5455e-09	Single-trait	TRUE	FALSE	TRUE	TRUE	7.841	0.63418	1f	0.66703	Yes	0	No	upstream_gene_variant,non_coding_transcript_exon_variant
RVESV_BSA	CLCNKA	3	Yes	1:16023533:A:G	1:16021039:A:G	rs28579893	CLCNKA	0.983336	Yes	Yes	No				1	16021039	1:16347534	1:16021039	0.327364	0.0372166	0.00630887	3.65527e-09	Multi-trait	TRUE	FALSE	TRUE	TRUE	11.38	1.10074	1f	0.66703	Yes	0	No	upstream_gene_variant,non_coding_transcript_exon_variant
RVESV_BSA	CLCNKA	3	Yes	1:16023533:A:G	1:16021588:A:T	rs2009371	CLCNKA	0.999546	Yes	Yes	No				1	16021588	1:16348083	1:16021588	0.330031	0.0379671	0.00622617	1.07411e-09	Single-trait	TRUE	TRUE	TRUE	TRUE	1.825	0.068632	1b	0.11763	Yes	0	No	upstream_gene_variant,intron_variant,non_coding_transcript_variant								0.119145
RVESV_BSA	CLCNKA	3	Yes	1:16023533:A:G	1:16021917:T:C	rs945425	CLCNKA	0.975295	Yes	Yes	No				1	16021917	1:16348412	1:16021917	0.324257	0.0369007	0.00625719	3.69428e-09	Single-trait	TRUE	FALSE	FALSE	TRUE	0.879	-0.087723	1f	0.55436	Yes	0	No	upstream_gene_variant,splice_region_variant,5_prime_UTR_variant,intron_variant,non_coding_transcript_variant,downstream_gene_variant,non_coding_transcript_exon_variant
RVESV_BSA	CLCNKA	3	Yes	1:16023533:A:G	1:16021917:T:C	rs945425	CLCNKA	0.975295	Yes	Yes	No				1	16021917	1:16348412	1:16021917	0.324257	0.0364573	0.00633288	8.5711e-09	Multi-trait	TRUE	FALSE	FALSE	TRUE	0.787	-0.079334	1f	0.55436	Yes	0	No	upstream_gene_variant,splice_region_variant,5_prime_UTR_variant,intron_variant,non_coding_transcript_variant,downstream_gene_variant,non_coding_transcript_exon_variant
RVESV_BSA	CLCNKA	3	Yes	1:16023533:A:G	1:16022965:T:C	rs9442214	CLCNKA	1	Yes	Yes	No				1	16022965	1:16349460	1:16022965	0.330157	0.0380372	0.0062262	1.00124e-09	Single-trait	TRUE	FALSE	FALSE	FALSE	2.95	0.184619	4	0.60906	No	0	No	upstream_gene_variant,intron_variant,intron_variant,non_coding_transcript_variant,downstream_gene_variant
RVESV_BSA	CLCNKA	3	Yes	1:16023533:A:G	1:16022965:T:C	rs9442214	CLCNKA	1	Yes	Yes	No				1	16022965	1:16349460	1:16022965	0.330157	0.0383376	0.00630328	1.1857e-09	Multi-trait	TRUE	FALSE	FALSE	FALSE	4.375	0.398645	4	0.60906	No	0	No	upstream_gene_variant,intron_variant,intron_variant,non_coding_transcript_variant,downstream_gene_variant
RVESV_BSA	CLCNKA	3	Yes	1:16023533:A:G	1:16023533:A:G	rs2017583	CLCNKA	1	No	No	No				1	16023533	1:16350028	1:16023533	0.330204	0.0382754	0.0062288	8.00129e-10	Single-trait	TRUE	TRUE	TRUE	TRUE	7.459	0.594472	1b	0.92429	Yes	0	No	intron_variant,upstream_gene_variant,intron_variant,non_coding_transcript_variant,downstream_gene_variant
RVESV_BSA	CLCNKA	3	Yes	1:16023533:A:G	1:16023533:A:G	rs2017583	CLCNKA	1	No	No	No				1	16023533	1:16350028	1:16023533	0.330204	0.0385734	0.00630591	9.53364e-10	Multi-trait	TRUE	TRUE	TRUE	TRUE	5.993	0.552444	1b	0.92429	Yes	0	No	intron_variant,upstream_gene_variant,intron_variant,non_coding_transcript_variant,downstream_gene_variant
RVESV_BSA	CLCNKA	3	Yes	1:16023533:A:G	1:16026905:T:C	rs9442216	CLCNKA	0.996824	No	No	No				1	16026905	1:16353400	1:16026905	0.330554	0.0380177	0.00622876	1.03719e-09	Single-trait	TRUE	FALSE	FALSE	TRUE	0.914	-0.079543	1f	0.55436	Yes	0	No	intron_variant,intron_variant,non_coding_transcript_variant,non_coding_transcript_exon_variant,downstream_gene_variant
RVESV_BSA	CLCNKA	3	Yes	1:16023533:A:G	1:16026905:T:C	rs9442216	CLCNKA	0.996824	No	No	No				1	16026905	1:16353400	1:16026905	0.330554	0.0383165	0.00630587	1.22973e-09	Multi-trait	TRUE	FALSE	FALSE	TRUE	1.566	0.099389	1f	0.55436	Yes	0	No	intron_variant,intron_variant,non_coding_transcript_variant,non_coding_transcript_exon_variant,downstream_gene_variant
RVESV_BSA	CLCNKA	3	Yes	1:16023533:A:G	1:16031653:T:C	rs2015509	CLCNKA	0.984224	No	No	No				1	16031653	1:16358148	1:16031653	0.334134	0.0357087	0.00621628	9.22593e-09	Single-trait	TRUE	FALSE	FALSE	TRUE	0.302	-0.306204	1f	0.55436	Yes	0	No	intron_variant,downstream_gene_variant,intron_variant,non_coding_transcript_variant
RVESV_BSA	CLCNKA	3	Yes	1:16023533:A:G	1:16031653:T:C	rs2015509	CLCNKA	0.984224	No	No	No				1	16031653	1:16358148	1:16031653	0.334134	0.0352265	0.00629148	2.155e-08	Multi-trait	TRUE	FALSE	FALSE	TRUE	0.343	-0.288076	1f	0.55436	Yes	0	No	intron_variant,downstream_gene_variant,intron_variant,non_coding_transcript_variant
RVESV_BSA	CLCNKA	3	Yes	1:16023533:A:G	1:16032437:T:C	rs10803407	CLCNKA	0.984235	No	No	No				1	16032437	1:16358932	1:16032437	0.334077	0.0358319	0.00621689	8.23209e-09	Single-trait	TRUE	FALSE	FALSE	TRUE	3.008	0.189786	1f	0.55436	Yes	0	No	splice_polypyrimidine_tract_variant,splice_region_variant,intron_variant,splice_polypyrimidine_tract_variant,intron_variant,downstream_gene_variant,splice_polypyrimidine_tract_variant,splice_region_variant,intron_variant,non_coding_transcript_variant
RVESV_BSA	CLCNKA	3	Yes	1:16023533:A:G	1:16032437:T:C	rs10803407	CLCNKA	0.984235	No	No	No				1	16032437	1:16358932	1:16032437	0.334077	0.036155	0.00629386	9.21988e-09	Multi-trait	TRUE	FALSE	FALSE	TRUE	1.935	0.155187	1f	0.55436	Yes	0	No	splice_region_variant,splice_polypyrimidine_tract_variant,intron_variant,splice_polypyrimidine_tract_variant,intron_variant,downstream_gene_variant,splice_region_variant,splice_polypyrimidine_tract_variant,intron_variant,non_coding_transcript_variant
RVESV_BSA	CLCNKA	3	Yes	1:16023533:A:G	1:16032628:A:G	rs9442217	CLCNKA	0.983791	No	No	No				1	16032628	1:16359123	1:16032628	0.334136	0.0359129	0.00621648	7.60204e-09	Single-trait	TRUE	TRUE	TRUE	TRUE	1.993	0.088843	1b	0.05596	Yes	0	No	intron_variant,downstream_gene_variant,intron_variant,non_coding_transcript_variant
RVESV_BSA	CLCNKA	3	Yes	1:16023533:A:G	1:16032628:A:G	rs9442217	CLCNKA	0.983791	No	No	No				1	16032628	1:16359123	1:16032628	0.334136	0.0362334	0.00629344	8.5452e-09	Multi-trait	TRUE	TRUE	TRUE	TRUE	2.219	0.191571	1b	0.05596	Yes	0	No	intron_variant,downstream_gene_variant,intron_variant,non_coding_transcript_variant
LVEDV	AKR1A1	4	No	1:45545333:C:T	1:45480226:C:T	rs12729715	TESK2	0.931936	Yes	Yes	No				1	45480226	1:45945898	1:45480226	0.432014	0.037447	0.00594592	3.01627e-10	Single-trait	TRUE	TRUE	TRUE	TRUE	0.546	-0.186692	1b	0.3284	Yes	0	No	intron_variant,intron_variant,non_coding_transcript_variant
LVEDV	AKR1A1	4	No	1:45545333:C:T	1:45480226:C:T	rs12729715	TESK2	0.931936	Yes	Yes	No				1	45480226	1:45945898	1:45480226	0.432014	0.0391972	0.00582803	1.74832e-11	Multi-trait					0.56	-0.164789			No	0	No	intron_variant,intron_variant,non_coding_transcript_variant
LVEDV	AKR1A1	4	No	1:45545333:C:T	1:45480964:G:T	rs4660861	TESK2	0.931926	Yes	Yes	No				1	45480964	1:45946636	1:45480964	0.432019	0.0373913	0.00594457	3.17468e-10	Single-trait	TRUE	FALSE	FALSE	TRUE	0.865	-0.091105	1f	0.22271	Yes	0	No	intron_variant,intron_variant,non_coding_transcript_variant
LVEDV	AKR1A1	4	No	1:45545333:C:T	1:45480964:G:T	rs4660861	TESK2	0.931926	Yes	Yes	No				1	45480964	1:45946636	1:45480964	0.432019	0.0391417	0.00582671	1.847e-11	Multi-trait					0.831	-0.065392			No	0	No	intron_variant,intron_variant,non_coding_transcript_variant
LVEDV	AKR1A1	4	No	1:45545333:C:T	1:45488361:G:A	rs12743512	TESK2	0.933311	Yes	Yes	No				1	45488361	1:45954033	1:45488361	0.432324	0.0374392	0.00593932	2.90784e-10	Single-trait	TRUE	TRUE	TRUE	TRUE	5.656	0.420808	1b	0.5985	Yes	0	No	intron_variant,intron_variant,non_coding_transcript_variant
LVEDV	AKR1A1	4	No	1:45545333:C:T	1:45488361:G:A	rs12743512	TESK2	0.933311	Yes	Yes	No				1	45488361	1:45954033	1:45488361	0.432324	0.0393091	0.00582159	1.45523e-11	Multi-trait					9.185	0.892572			No	0	No	intron_variant,intron_variant,non_coding_transcript_variant
LVEDV	AKR1A1	4	No	1:45545333:C:T	1:45488927:C:G	rs6661321	TESK2	0.933311	Yes	Yes	No				1	45488927	1:45954599	1:45488927	0.43247	0.0374189	0.0059391	2.96818e-10	Single-trait	TRUE	TRUE	TRUE	TRUE	0.802	-0.107059	1b	0.434	Yes	0	No	intron_variant,intron_variant,non_coding_transcript_variant,downstream_gene_variant
LVEDV	AKR1A1	4	No	1:45545333:C:T	1:45488978:C:T	rs11211122	TESK2	0.9329	Yes	Yes	No				1	45488978	1:45954650	1:45488978	0.432261	0.0374312	0.00594	2.947e-10	Single-trait	TRUE	FALSE	FALSE	TRUE	1.248	-0.014431	1f	0.55436	Yes	0	No	intron_variant,intron_variant,non_coding_transcript_variant,downstream_gene_variant
LVEDV	AKR1A1	4	No	1:45545333:C:T	1:45488978:C:T	rs11211122	TESK2	0.9329	Yes	Yes	No				1	45488978	1:45954650	1:45488978	0.432261	0.0392678	0.00582225	1.53621e-11	Multi-trait					2.307	0.201986			No	0	No	intron_variant,intron_variant,non_coding_transcript_variant,downstream_gene_variant
LVEDV	AKR1A1	4	No	1:45545333:C:T	1:45491367:G:T	rs937291	TESK2	0.933311	Yes	No	No				1	45491367	1:45957039	1:45491367	0.432448	0.0385658	0.00590933	6.7435e-11	Multi-trait					7.275	0.688151			No	0	No	upstream_gene_variant,downstream_gene_variant
LVEDV	AKR1A1	4	No	1:45545333:C:T	1:45491367:G:T	rs937291	TESK2	0.933311	Yes	Yes	No				1	45491367	1:45957039	1:45491367	0.432448	0.0374386	0.00593927	2.90851e-10	Single-trait	TRUE	FALSE	FALSE	TRUE	4.978	0.360024	1f	0.55436	Yes	0	No	upstream_gene_variant,downstream_gene_variant
LVEDV	AKR1A1	4	No	1:45545333:C:T	1:45499635:G:A	rs12568144	CCDC163P	0.933669	Yes	Yes	No				1	45499635	1:45965307	1:45499635	0.43333	0.0371193	0.0059229	3.67866e-10	Single-trait	TRUE	FALSE	FALSE	TRUE	8.583	0.71393	1f	0.55436	Yes	0	No	upstream_gene_variant,5_prime_UTR_variant,NMD_transcript_variant,5_prime_UTR_variant,non_coding_transcript_exon_variant
LVEDV	AKR1A1	4	No	1:45545333:C:T	1:45499635:G:A	rs12568144	CCDC163P	0.933669	Yes	Yes	No				1	45499635	1:45965307	1:45499635	0.43333	0.0389593	0.00580557	1.93727e-11	Multi-trait					7.269	0.687441			No	0	No	upstream_gene_variant,5_prime_UTR_variant,NMD_transcript_variant,5_prime_UTR_variant,non_coding_transcript_exon_variant
LVEDV	AKR1A1	4	No	1:45545333:C:T	1:45506087:T:C	rs10789465	MMACHC	0.933169	Yes	Yes	No				1	45506087	1:45971759	1:45506087	0.43267	0.0371537	0.00593281	3.79062e-10	Single-trait	TRUE	FALSE	FALSE	TRUE	1.014	-0.057994	1f	0.22271	Yes	0	No	downstream_gene_variant,intron_variant,upstream_gene_variant
LVEDV	AKR1A1	4	No	1:45545333:C:T	1:45506087:T:C	rs10789465	MMACHC	0.933169	Yes	Yes	No				1	45506087	1:45971759	1:45506087	0.43267	0.0390298	0.00581524	1.92437e-11	Multi-trait					3.613	0.330809			No	0	No	downstream_gene_variant,intron_variant,upstream_gene_variant
LVEDV	AKR1A1	4	No	1:45545333:C:T	1:45508256:G:A	rs2275276	MMACHC	0.933197	Yes	Yes	No				1	45508256	1:45973928	1:45508256	0.432691	0.0372586	0.00593292	3.38602e-10	Single-trait	TRUE	FALSE	FALSE	TRUE	2.124	0.103697	1f	0.55436	Yes	0	No	downstream_gene_variant,synonymous_variant,upstream_gene_variant
LVEDV	AKR1A1	4	No	1:45545333:C:T	1:45508256:G:A	rs2275276	MMACHC	0.933197	Yes	Yes	No				1	45508256	1:45973928	1:45508256	0.432691	0.0391591	0.00581535	1.65334e-11	Multi-trait					2.153	0.183543			No	0	No	downstream_gene_variant,synonymous_variant,upstream_gene_variant
LVEDV	AKR1A1	4	No	1:45545333:C:T	1:45510184:C:G	rs11580609	MMACHC	0.933614	Yes	Yes	No				1	45510184	1:45975856	1:45510184	0.432776	0.037083	0.00593195	4.0679e-10	Single-trait	TRUE	FALSE	FALSE	TRUE	3.689	0.248671	1f	0.55436	Yes	0	No	downstream_gene_variant,3_prime_UTR_variant,non_coding_transcript_exon_variant,intron_variant
LVEDV	AKR1A1	4	No	1:45545333:C:T	1:45510800:G:C	rs7903	MMACHC	0.933614	Yes	No	No				1	45510800	1:45976472	1:45510800	0.432791	0.0370554	0.00593192	4.18986e-10	Single-trait	TRUE	FALSE	FALSE	TRUE	0.766	-0.116582	1f	0.55436	Yes	0	No	downstream_gene_variant,3_prime_UTR_variant
LVEDV	AKR1A1	4	No	1:45545333:C:T	1:45517408:C:T	rs11211129	PRDX1	0.933583	Yes	Yes	No				1	45517408	1:45983080	1:45517408	0.432711	0.0371411	0.00593245	3.83328e-10	Single-trait	TRUE	TRUE	TRUE	TRUE	8.658	0.722181	1b	0.9845	Yes	0	No	intron_variant,downstream_gene_variant
LVEDV	AKR1A1	4	No	1:45545333:C:T	1:45517408:C:T	rs11211129	PRDX1	0.933583	Yes	Yes	No				1	45517408	1:45983080	1:45517408	0.432711	0.0390136	0.00581489	1.95623e-11	Multi-trait					13.87	1.44749			No	0	No	intron_variant,downstream_gene_variant
LVEDV	AKR1A1	4	No	1:45545333:C:T	1:45518228:C:T	rs11582118	PRDX1	0.933973	Yes	No	No				1	45518228	1:45983900	1:45518228	0.432826	0.0369394	0.00593227	4.75883e-10	Single-trait	TRUE	TRUE	TRUE	TRUE	0.523	-0.195279	1f	0.134	Yes	0	No	intron_variant,downstream_gene_variant
LVEDV	AKR1A1	4	No	1:45545333:C:T	1:45518228:C:T	rs11582118	PRDX1	0.933973	Yes	Yes	No				1	45518228	1:45983900	1:45518228	0.432826	0.0388154	0.00581471	2.46592e-11	Multi-trait					0.813	-0.070881			No	0	No	intron_variant,downstream_gene_variant
LVEDV	AKR1A1	4	No	1:45545333:C:T	1:45520003:G:A	rs35092140	PRDX1	0.933583	Yes	Yes	No				1	45520003	1:45985675	1:45520003	0.43264	0.0370934	0.00593202	4.02448e-10	Single-trait	TRUE	TRUE	TRUE	TRUE	4.237	0.295508	1b	0.82104	Yes	0	No	intron_variant
LVEDV	AKR1A1	4	No	1:45545333:C:T	1:45520003:G:A	rs35092140	PRDX1	0.933583	Yes	Yes	No				1	45520003	1:45985675	1:45520003	0.43264	0.0389731	0.00581447	2.04497e-11	Multi-trait					3.75	0.343075			No	0	No	intron_variant
LVEDV	AKR1A1	4	No	1:45545333:C:T	1:45521180:G:C	rs11211130	PRDX1	0.933973	Yes	No	No				1	45521180	1:45986852	1:45521180	0.432871	0.0369286	0.00593179	4.79888e-10	Single-trait	TRUE	FALSE	FALSE	TRUE	7.958	0.646585	1f	0.55436	Yes	0	No	intron_variant
LVEDV	AKR1A1	4	No	1:45545333:C:T	1:45523092:C:T	rs12133294	PRDX1	0.934471	Yes	Yes	No				1	45523092	1:45988764	1:45523092	0.433563	0.037074	0.00592242	3.85106e-10	Single-trait	TRUE	FALSE	FALSE	TRUE	1.544	0.031312	1f	0.55436	Yes	0	No	upstream_gene_variant,intron_variant
LVEDV	AKR1A1	4	No	1:45545333:C:T	1:45523092:C:T	rs12133294	PRDX1	0.934471	Yes	Yes	No				1	45523092	1:45988764	1:45523092	0.433563	0.0389625	0.0058051	1.92279e-11	Multi-trait					1.072	0.000164			No	0	No	upstream_gene_variant,intron_variant
LVEDV	AKR1A1	4	No	1:45545333:C:T	1:45527117:C:A	rs945180	PRDX1	0.935657	Yes	Yes	No				1	45527117	1:45992789	1:45527117	0.432876	0.0374	0.00593313	2.90831e-10	Single-trait	FALSE	FALSE	FALSE	TRUE	0.812	-0.104376	7	0.51392	No	0	No	upstream_gene_variant,intron_variant
LVEDV	AKR1A1	4	No	1:45545333:C:T	1:45527117:C:A	rs945180	PRDX1	0.935657	Yes	Yes	No				1	45527117	1:45992789	1:45527117	0.432876	0.0394074	0.00581555	1.23357e-11	Multi-trait					0.983	-0.022127			No	0	No	upstream_gene_variant,intron_variant
LVEDV	AKR1A1	4	No	1:45545333:C:T	1:45528241:G:A	rs4660869	PRDX1	0.936111	Yes	No	No				1	45528241	1:45993913	1:45528241	0.433007	0.0385323	0.00590271	6.66973e-11	Multi-trait					0.649	-0.128082			No	0	No	upstream_gene_variant,intron_variant
LVEDV	AKR1A1	4	No	1:45545333:C:T	1:45528241:G:A	rs4660869	PRDX1	0.936111	Yes	Yes	No				1	45528241	1:45993913	1:45528241	0.433007	0.037354	0.0059326	3.04621e-10	Single-trait	FALSE	FALSE	FALSE	TRUE	0.577	-0.175299	1f	0.55324	Yes	0	No	upstream_gene_variant,intron_variant
LVEDV	AKR1A1	4	No	1:45545333:C:T	1:45537773:T:C	rs9429079	AKR1A1	0.940349	Yes	No	No				1	45537773	1:46003445	1:45537773	0.43366	0.0383449	0.00590362	8.29529e-11	Multi-trait					2.043	0.169585			No	0	No	intron_variant					Artery_Coronary	0	0
LVEDV	AKR1A1	4	No	1:45545333:C:T	1:45537773:T:C	rs9429079	AKR1A1	0.940349	Yes	Yes	No				1	45537773	1:46003445	1:45537773	0.43366	0.0371325	0.00593352	3.89753e-10	Single-trait	TRUE	FALSE	FALSE	TRUE	2.9	0.180173	1f	0.22271	Yes	0	No	intron_variant					Artery_Coronary	0.44	0.23
LVEDV	AKR1A1	4	No	1:45545333:C:T	1:45538492:C:T	rs11211135	AKR1A1	0.934112	Yes	Yes	No				1	45538492	1:46004164	1:45538492	0.431147	0.037677	0.00594981	2.41263e-10	Single-trait	FALSE	TRUE	TRUE	TRUE	2.033	0.093456	6	0.37833	No	0	No	intron_variant
LVEDV	AKR1A1	4	No	1:45545333:C:T	1:45538492:C:T	rs11211135	AKR1A1	0.934112	Yes	Yes	No				1	45538492	1:46004164	1:45538492	0.431147	0.0396023	0.00583183	1.1158e-11	Multi-trait					2.479	0.221359			No	0	No	intron_variant
LVEDV	AKR1A1	4	No	1:45545333:C:T	1:45539557:T:C	rs11802397	AKR1A1	0.934607	Yes	Yes	No				1	45539557	1:46005229	1:45539557	0.432078	0.0379073	0.00594185	1.77407e-10	Single-trait	FALSE	TRUE	FALSE	FALSE	2.896	0.179767	5	0.88556	No	0	No	intron_variant
LVEDV	AKR1A1	4	No	1:45545333:C:T	1:45539557:T:C	rs11802397	AKR1A1	0.934607	Yes	Yes	No				1	45539557	1:46005229	1:45539557	0.432078	0.0390129	0.00591189	4.13791e-11	Multi-trait					3.528	0.323238			No	0	No	intron_variant
LVEDV	AKR1A1	4	No	1:45545333:C:T	1:45540036:G:T	rs11211136	AKR1A1	0.93737	Yes	Yes	No				1	45540036	1:46005708	1:45540036	0.432951	0.0374559	0.00593518	2.77536e-10	Single-trait	FALSE	FALSE	FALSE	TRUE	0.363	-0.269047	1f	0.55324	Yes	0	No	intron_variant
LVEDV	AKR1A1	4	No	1:45545333:C:T	1:45540036:G:T	rs11211136	AKR1A1	0.93737	Yes	Yes	No				1	45540036	1:46005708	1:45540036	0.432951	0.0394528	0.00581754	1.18769e-11	Multi-trait					0.612	-0.142731			No	0	No	intron_variant
LVEDV	AKR1A1	4	No	1:45545333:C:T	1:45540058:G:C	rs7526571		0.936958	Yes	Yes	No				1	45540058	1:46005730	1:45540058	0.433004	0.0374604	0.00593455	2.74998e-10	Single-trait	FALSE	FALSE	FALSE	TRUE	0.73	-0.126724	1f	0.55324	Yes	0	No	intron_variant
LVEDV	AKR1A1	4	No	1:45545333:C:T	1:45540160:G:T	rs7526665	AKR1A1	0.940373	Yes	No	No				1	45540160	1:46005832	1:45540160	0.433558	0.0384318	0.00590779	7.75507e-11	Multi-trait					0.181	-0.453196			No	0	No	intron_variant
LVEDV	AKR1A1	4	No	1:45545333:C:T	1:45540160:G:T	rs7526665	AKR1A1	0.940373	Yes	Yes	No				1	45540160	1:46005832	1:45540160	0.433558	0.0372615	0.00593773	3.48811e-10	Single-trait	TRUE	TRUE	TRUE	TRUE	0.173	-0.421979	1b	0.7765	Yes	0	No	intron_variant
LVEDV	AKR1A1	4	No	1:45545333:C:T	1:45540513:G:GA			0.941228	Yes	Yes	No				1	45540513	1:46006185	1:45540513	0.433654	0.037136	0.00593739	3.98538e-10	Single-trait					6.585	0.50773			No	0	No	intron_variant
LVEDV	AKR1A1	4	No	1:45545333:C:T	1:45541330:T:C	rs644915	AKR1A1	0.941594	Yes	Yes	No				1	45541330	1:46007002	1:45541330	0.433742	0.0372602	0.00593725	3.48161e-10	Single-trait	TRUE	FALSE	FALSE	TRUE	3.656	0.245902	1f	0.55436	Yes	0	No	intron_variant
LVEDV	AKR1A1	4	No	1:45545333:C:T	1:45541330:T:C	rs644915	AKR1A1	0.941594	Yes	Yes	No				1	45541330	1:46007002	1:45541330	0.433742	0.0393002	0.00581956	1.44696e-11	Multi-trait					1.933	0.154866			No	0	No	intron_variant
LVEDV	AKR1A1	4	No	1:45545333:C:T	1:45542866:TTTGAACTTCG:T		AKR1A1	0.93737	Yes	Yes	No				1	45542866	1:46008538	1:45542866	0.432879	0.0375685	0.00593908	2.52168e-10	Single-trait					11	0.950546			No	0	No	intron_variant
LVEDV	AKR1A1	4	No	1:45545333:C:T	1:45543241:G:A	rs60608374	AKR1A1	0.936891	Yes	Yes	No				1	45543241	1:46008913	1:45543241	0.432921	0.0376157	0.00593838	2.38358e-10	Single-trait	TRUE	FALSE	FALSE	TRUE	0.311	-0.300225	1f	0.55436	Yes	0	No	upstream_gene_variant
LVEDV	AKR1A1	4	No	1:45545333:C:T	1:45543241:G:A	rs60608374	AKR1A1	0.936891	Yes	Yes	No				1	45543241	1:46008913	1:45543241	0.432921	0.0396337	0.00582066	9.81839e-12	Multi-trait					0.405	-0.245906			No	0	No	upstream_gene_variant
LVEDV	AKR1A1	4	No	1:45545333:C:T	1:45543641:G:C	rs2356553	AKR1A1	0.934287	Yes	No	No				1	45543641	1:46009313	1:45543641	0.435751	0.0369613	0.00593176	4.63212e-10	Single-trait	TRUE	FALSE	FALSE	TRUE	0.449	-0.226067	1f	0.55436	Yes	0	No	upstream_gene_variant
LVEDV	AKR1A1	4	No	1:45545333:C:T	1:45543646:C:T	rs2356551	AKR1A1	0.936966	Yes	Yes	No				1	45543646	1:46009318	1:45543646	0.433008	0.0374466	0.00593809	2.86029e-10	Single-trait	TRUE	FALSE	FALSE	TRUE	0.396	-0.251033	1f	0.55436	Yes	0	No	upstream_gene_variant
LVEDV	AKR1A1	4	No	1:45545333:C:T	1:45543646:C:T	rs2356551	AKR1A1	0.936966	Yes	Yes	No				1	45543646	1:46009318	1:45543646	0.433008	0.0394881	0.00582038	1.1653e-11	Multi-trait					0.665	-0.121846			No	0	No	upstream_gene_variant
LVEDV	AKR1A1	4	No	1:45545333:C:T	1:45544274:G:T	rs512026	AKR1A1	0.93621	Yes	Yes	No				1	45544274	1:46009946	1:45544274	0.433268	0.0376005	0.00593654	2.39282e-10	Single-trait	TRUE	FALSE	FALSE	TRUE	0.607	-0.164817	1f	0.55436	Yes	0	No	upstream_gene_variant
LVEDV	AKR1A1	4	No	1:45545333:C:T	1:45544274:G:T	rs512026	AKR1A1	0.93621	Yes	Yes	No				1	45544274	1:46009946	1:45544274	0.433268	0.0396983	0.00581887	8.95722e-12	Multi-trait					0.579	-0.156486			No	0	No	upstream_gene_variant
LVEDV	AKR1A1	4	No	1:45545333:C:T	1:45544980:A:G	rs518365	AKR1A1	0.943474	Yes	Yes	No				1	45544980	1:46010652	1:45544980	0.434754	0.0374532	0.00593504	2.78087e-10	Single-trait	TRUE	FALSE	FALSE	TRUE	2.178	0.109599	1f	0.55436	Yes	0	No	upstream_gene_variant
LVEDV	AKR1A1	4	No	1:45545333:C:T	1:45544980:A:G	rs518365	AKR1A1	0.943474	Yes	Yes	No				1	45544980	1:46010652	1:45544980	0.434754	0.0387221	0.00590512	5.47608e-11	Multi-trait					1.765	0.130969			No	0	No	upstream_gene_variant
LVEDV	AKR1A1	4	No	1:45545333:C:T	1:45545333:C:T	rs2991970	AKR1A1	1	No	No	No				1	45545333	1:46011005	1:45545333	0.420798	0.0385786	0.00597138	1.04297e-10	Single-trait	TRUE	FALSE	FALSE	TRUE	0.173	-0.421834	1f	0.55436	Yes	0	No	upstream_gene_variant
LVEDV	AKR1A1	4	No	1:45545333:C:T	1:45545333:C:T	rs2991970	AKR1A1	1	No	No	No				1	45545333	1:46011005	1:45545333	0.420798	0.0397922	0.00594124	2.11828e-11	Multi-trait					0.2	-0.427543			No	0	No	upstream_gene_variant
LVEDV	AKR1A1	4	No	1:45545333:C:T	1:45547076:C:G	rs2991971	AKR1A1	0.869628	No	No	No				1	45547076	1:46012748	1:45547076	0.42801	0.0350255	0.00594501	3.82499e-09	Single-trait	TRUE	FALSE	FALSE	FALSE	1.702	0.052855	4	0.60906	No	0	No	upstream_gene_variant
LVEDV	AKR1A1	4	No	1:45545333:C:T	1:45547536:C:T	rs2991972	AKR1A1	0.869672	No	No	No				1	45547536	1:46013208	1:45547536	0.429168	0.0350339	0.00593595	3.59129e-09	Single-trait	TRUE	FALSE	FALSE	TRUE	1.935	0.081978	1f	0.22271	Yes	0	No	upstream_gene_variant
LVEDV	AKR1A1	4	No	1:45545333:C:T	1:45547536:C:T	rs2991972	AKR1A1	0.869672	No	No	No				1	45547536	1:46013208	1:45547536	0.429168	0.0362426	0.00590605	8.43463e-10	Multi-trait					0.955	-0.029622			No	0	No	upstream_gene_variant
LVEDV	AKR1A1	4	No	1:45545333:C:T	1:45547775:C:T	rs2934856	AKR1A1	0.868702	No	No	No				1	45547775	1:46013447	1:45547775	0.428821	0.0348817	0.005939	4.2713e-09	Single-trait	FALSE	TRUE	TRUE	TRUE	0.602	-0.166573	1f	0.42667	Yes	0	No	upstream_gene_variant
LVEDV	AKR1A1	4	No	1:45545333:C:T	1:45547775:C:T	rs2934856	AKR1A1	0.868702	No	No	No				1	45547775	1:46013447	1:45547775	0.428821	0.0371004	0.00582131	1.85117e-10	Multi-trait					1.73	0.125559			No	0	No	upstream_gene_variant
LVEDV	AKR1A1	4	No	1:45545333:C:T	1:45548061:G:C	rs2993262	AKR1A1	0.86969	No	No	No				1	45548061	1:46013733	1:45548061	0.42878	0.0350078	0.00593688	3.70903e-09	Single-trait	FALSE	TRUE	FALSE	TRUE	1.444	0.016793	1f	0.25775	Yes	0	No	upstream_gene_variant
LVEDV	AKR1A1	4	No	1:45545333:C:T	1:45548261:T:C	rs606542	AKR1A1	0.871419	No	No	No				1	45548261	1:46013933	1:45548261	0.429176	0.0350714	0.00593642	3.46617e-09	Single-trait	TRUE	FALSE	FALSE	TRUE	1.693	0.051691	1f	0.55436	Yes	0	No	upstream_gene_variant
LVEDV	AKR1A1	4	No	1:45545333:C:T	1:45548261:T:C	rs606542	AKR1A1	0.871419	No	No	No				1	45548261	1:46013933	1:45548261	0.429176	0.0371754	0.00581879	1.6713e-10	Multi-trait					0.676	-0.117638			No	0	No	upstream_gene_variant
LVEDV	AKR1A1	4	No	1:45545333:C:T	1:45548376:G:A	rs523526	AKR1A1	0.871382	No	No	No				1	45548376	1:46014048	1:45548376	0.429302	0.0351225	0.00593611	3.28367e-09	Single-trait	TRUE	FALSE	FALSE	TRUE	1.637	0.044299	1f	0.22271	Yes	0	No	upstream_gene_variant
LVEDV	AKR1A1	4	No	1:45545333:C:T	1:45548376:G:A	rs523526	AKR1A1	0.871382	No	No	No				1	45548376	1:46014048	1:45548376	0.429302	0.0372873	0.00581848	1.47037e-10	Multi-trait					1.542	0.095333			No	0	No	upstream_gene_variant
LVEDV	AKR1A1	4	No	1:45545333:C:T	1:45549063:A:G	rs2453404	AKR1A1	0.86973	No	No	No				1	45549063	1:46014735	1:45549063	0.429352	0.03489	0.00594315	4.3414e-09	Single-trait	TRUE	FALSE	FALSE	TRUE	2.453	0.138015	1f	0.55436	Yes	0	No	upstream_gene_variant
LVEDV	AKR1A1	4	No	1:45545333:C:T	1:45549063:A:G	rs2453404	AKR1A1	0.86973	No	No	No				1	45549063	1:46014735	1:45549063	0.429352	0.0370574	0.00582535	1.99925e-10	Multi-trait					2.069	0.172975			No	0	No	upstream_gene_variant
LVEDV	AKR1A1	4	No	1:45545333:C:T	1:45549599:T:G	rs622798	AKR1A1	0.870986	No	No	No				1	45549599	1:46015271	1:45549599	0.429265	0.0349674	0.00593595	3.84379e-09	Single-trait	TRUE	FALSE	FALSE	TRUE	0.204	-0.387242	1f	0.22271	Yes	0	No	upstream_gene_variant
LVEDV	AKR1A1	4	No	1:45545333:C:T	1:45549599:T:G	rs622798	AKR1A1	0.870986	No	No	No				1	45549599	1:46015271	1:45549599	0.429265	0.0371039	0.00581833	1.80503e-10	Multi-trait					0.4	-0.249273			No	0	No	upstream_gene_variant
LVEDV	AKR1A1	4	No	1:45545333:C:T	1:45549863:A:ATATCTG		AKR1A1	0.870066	No	No	No				1	45549863	1:46015535	1:45549863	0.427371	0.0352879	0.00594826	2.98401e-09	Single-trait					3.009	0.189893			No	0	No	intron_variant
LVEDV	AKR1A1	4	No	1:45545333:C:T	1:45551015:T:C	rs9147	AKR1A1	0.865265	No	No	No				1	45551015	1:46016687	1:45551015	0.429558	0.0347317	0.00593337	4.80961e-09	Single-trait	TRUE	FALSE	FALSE	TRUE	7.493	0.597974	1f	0.55436	Yes	0	No	5_prime_UTR_variant,upstream_gene_variant,non_coding_transcript_exon_variant
LVEDV	AKR1A1	4	No	1:45545333:C:T	1:45551015:T:C	rs9147	AKR1A1	0.865265	No	No	No				1	45551015	1:46016687	1:45551015	0.429558	0.0369297	0.00581581	2.15478e-10	Multi-trait					7.999	0.768714			No	0	No	5_prime_UTR_variant,upstream_gene_variant,non_coding_transcript_exon_variant
LVEDV	AKR1A1	4	No	1:45545333:C:T	1:45552164:C:T	rs2934859	AKR1A1	0.865265	No	No	No				1	45552164	1:46017836	1:45552164	0.430255	0.0345646	0.00592369	5.38022e-09	Single-trait	FALSE	TRUE	TRUE	TRUE	2.763	0.167597	1f	0.66667	Yes	0	No	intron_variant,intron_variant,non_coding_transcript_variant
LVEDV	AKR1A1	4	No	1:45545333:C:T	1:45552164:C:T	rs2934859	AKR1A1	0.865265	No	No	No				1	45552164	1:46017836	1:45552164	0.430255	0.0367569	0.00580637	2.44454e-10	Multi-trait					2.975	0.272082			No	0	No	intron_variant,intron_variant,non_coding_transcript_variant
LVEDV	AKR1A1	4	No	1:45545333:C:T	1:45553048:C:A	rs4660876	AKR1A1	0.865264	No	No	No				1	45553048	1:46018720	1:45553048	0.429425	0.0346583	0.00593404	5.20164e-09	Single-trait	TRUE	FALSE	FALSE	TRUE	0.374	-0.262671	1f	0.55436	Yes	0	No	intron_variant,intron_variant,non_coding_transcript_variant
LVEDV	AKR1A1	4	No	1:45545333:C:T	1:45553048:C:A	rs4660876	AKR1A1	0.865264	No	No	No				1	45553048	1:46018720	1:45553048	0.429425	0.0368773	0.00581647	2.2954e-10	Multi-trait					1.31	0.052562			No	0	No	intron_variant,intron_variant,non_coding_transcript_variant
LVEDV	AKR1A1	4	No	1:45545333:C:T	1:45554879:T:C	rs667626	AKR1A1	0.866727	No	No	No				1	45554879	1:46020551	1:45554879	0.430153	0.0348902	0.00593169	4.05341e-09	Single-trait	TRUE	FALSE	TRUE	TRUE	3.189	0.205743	1f	0.66703	Yes	0	No	intron_variant,intron_variant,non_coding_transcript_variant
LVEDV	AKR1A1	4	No	1:45545333:C:T	1:45554879:T:C	rs667626	AKR1A1	0.866727	No	No	No				1	45554879	1:46020551	1:45554879	0.430153	0.0370702	0.00581417	1.8197e-10	Multi-trait					1.629	0.109757			No	0	No	intron_variant,intron_variant,non_coding_transcript_variant
LVEDV	AKR1A1	4	No	1:45545333:C:T	1:45554960:G:A	rs2991973	AKR1A1	0.864215	No	No	No				1	45554960	1:46020632	1:45554960	0.4297	0.0347484	0.00593329	4.72694e-09	Single-trait	TRUE	TRUE	TRUE	TRUE	7.375	0.585908	1b	1	Yes	0	No	intron_variant,intron_variant,non_coding_transcript_variant
LVEDV	AKR1A1	4	No	1:45545333:C:T	1:45554960:G:A	rs2991973	AKR1A1	0.864215	No	No	No				1	45554960	1:46020632	1:45554960	0.4297	0.0369931	0.00581573	2.00626e-10	Multi-trait					9.147	0.888739			No	0	No	intron_variant,intron_variant,non_coding_transcript_variant
LVEDV	AKR1A1	4	No	1:45545333:C:T	1:45554982:A:G	rs2991974	AKR1A1	0.864593	No	No	No				1	45554982	1:46020654	1:45554982	0.430445	0.0346634	0.00592322	4.85333e-09	Single-trait	TRUE	FALSE	FALSE	TRUE	6.608	0.509939	1f	0.55436	Yes	0	No	intron_variant,intron_variant,non_coding_transcript_variant
LVEDV	AKR1A1	4	No	1:45545333:C:T	1:45554982:A:G	rs2991974	AKR1A1	0.864593	No	No	No				1	45554982	1:46020654	1:45554982	0.430445	0.0368706	0.00580591	2.14581e-10	Multi-trait					6.923	0.649745			No	0	No	intron_variant,intron_variant,non_coding_transcript_variant
LVEDV	AKR1A1	4	No	1:45545333:C:T	1:45555123:T:C	rs666720	AKR1A1	0.859256	No	No	No				1	45555123	1:46020795	1:45555123	0.432248	0.0345997	0.00592596	5.26211e-09	Single-trait	TRUE	FALSE	FALSE	TRUE	2.263	0.118672	1f	0.55436	Yes	0	No	intron_variant,intron_variant,non_coding_transcript_variant
LVEDV	AKR1A1	4	No	1:45545333:C:T	1:45555123:T:C	rs666720	AKR1A1	0.859256	No	No	No				1	45555123	1:46020795	1:45555123	0.432248	0.0368676	0.00580856	2.19397e-10	Multi-trait					0.266	-0.353218			No	0	No	intron_variant,intron_variant,non_coding_transcript_variant
LVESV	AKR1A1	4	No	1:45545333:C:T	1:45480226:C:T	rs12729715	TESK2	0.931936	Yes	Yes	No				1	45480226	1:45945898	1:45480226	0.432	0.0398028	0.00594543	2.16123e-11	Single-trait	TRUE	TRUE	TRUE	TRUE	0.546	-0.186692	1b	0.3284	Yes	0	No	intron_variant,intron_variant,non_coding_transcript_variant
LVESV	AKR1A1	4	No	1:45545333:C:T	1:45480226:C:T	rs12729715	TESK2	0.931936	Yes	Yes	No				1	45480226	1:45945898	1:45480226	0.432	0.0404127	0.00592956	9.39597e-12	Multi-trait					0.56	-0.164789			No	0	No	intron_variant,intron_variant,non_coding_transcript_variant
LVESV	AKR1A1	4	No	1:45545333:C:T	1:45480964:G:T	rs4660861	TESK2	0.931926	Yes	No	No				1	45480964	1:45946636	1:45480964	0.432005	0.0403588	0.00592821	9.90175e-12	Multi-trait					0.831	-0.065392			No	0	No	intron_variant,intron_variant,non_coding_transcript_variant
LVESV	AKR1A1	4	No	1:45545333:C:T	1:45480964:G:T	rs4660861	TESK2	0.931926	Yes	Yes	No				1	45480964	1:45946636	1:45480964	0.432005	0.0397513	0.00594408	2.26934e-11	Single-trait	TRUE	FALSE	FALSE	TRUE	0.865	-0.091105	1f	0.22271	Yes	0	No	intron_variant,intron_variant,non_coding_transcript_variant
LVESV	AKR1A1	4	No	1:45545333:C:T	1:45488361:G:A	rs12743512	TESK2	0.933311	Yes	Yes	No				1	45488361	1:45954033	1:45488361	0.43231	0.0401143	0.00593883	1.43252e-11	Single-trait	TRUE	TRUE	TRUE	TRUE	5.656	0.420808	1b	0.5985	Yes	0	No	intron_variant,intron_variant,non_coding_transcript_variant
LVESV	AKR1A1	4	No	1:45545333:C:T	1:45488361:G:A	rs12743512	TESK2	0.933311	Yes	Yes	No				1	45488361	1:45954033	1:45488361	0.43231	0.0406642	0.00592298	6.6264e-12	Multi-trait					9.185	0.892572			No	0	No	intron_variant,intron_variant,non_coding_transcript_variant
LVESV	AKR1A1	4	No	1:45545333:C:T	1:45488927:C:G	rs6661321	TESK2	0.933311	Yes	Yes	No				1	45488927	1:45954599	1:45488927	0.432456	0.0400815	0.0059386	1.48559e-11	Single-trait	TRUE	TRUE	TRUE	TRUE	0.802	-0.107059	1b	0.434	Yes	0	No	intron_variant,intron_variant,non_coding_transcript_variant,downstream_gene_variant
LVESV	AKR1A1	4	No	1:45545333:C:T	1:45488978:C:T	rs11211122	TESK2	0.9329	Yes	Yes	No				1	45488978	1:45954650	1:45488978	0.432248	0.0400183	0.00593951	1.6099e-11	Single-trait	TRUE	FALSE	FALSE	TRUE	1.248	-0.014431	1f	0.55436	Yes	0	No	intron_variant,intron_variant,non_coding_transcript_variant,downstream_gene_variant
LVESV	AKR1A1	4	No	1:45545333:C:T	1:45488978:C:T	rs11211122	TESK2	0.9329	Yes	Yes	No				1	45488978	1:45954650	1:45488978	0.432248	0.0405844	0.00592366	7.32132e-12	Multi-trait					2.307	0.201986			No	0	No	intron_variant,intron_variant,non_coding_transcript_variant,downstream_gene_variant
LVESV	AKR1A1	4	No	1:45545333:C:T	1:45491367:G:T	rs937291	TESK2	0.933311	Yes	Yes	No				1	45491367	1:45957039	1:45491367	0.432434	0.0400945	0.00593878	1.46521e-11	Single-trait	TRUE	FALSE	FALSE	TRUE	4.978	0.360024	1f	0.55436	Yes	0	No	upstream_gene_variant,downstream_gene_variant
LVESV	AKR1A1	4	No	1:45545333:C:T	1:45491367:G:T	rs937291	TESK2	0.933311	Yes	Yes	No				1	45491367	1:45957039	1:45491367	0.432434	0.0406479	0.00592293	6.75202e-12	Multi-trait					7.275	0.688151			No	0	No	upstream_gene_variant,downstream_gene_variant
LVESV	AKR1A1	4	No	1:45545333:C:T	1:45499635:G:A	rs12568144	CCDC163P	0.933669	Yes	Yes	No				1	45499635	1:45965307	1:45499635	0.433316	0.0397363	0.00592241	1.95299e-11	Single-trait	TRUE	FALSE	FALSE	TRUE	8.583	0.71393	1f	0.55436	Yes	0	No	upstream_gene_variant,5_prime_UTR_variant,NMD_transcript_variant,5_prime_UTR_variant,non_coding_transcript_exon_variant
LVESV	AKR1A1	4	No	1:45545333:C:T	1:45499635:G:A	rs12568144	CCDC163P	0.933669	Yes	Yes	No				1	45499635	1:45965307	1:45499635	0.433316	0.0402879	0.00590663	9.05424e-12	Multi-trait					7.269	0.687441			No	0	No	upstream_gene_variant,5_prime_UTR_variant,NMD_transcript_variant,5_prime_UTR_variant,non_coding_transcript_exon_variant
LVESV	AKR1A1	4	No	1:45545333:C:T	1:45506087:T:C	rs10789465	MMACHC	0.933169	Yes	Yes	No				1	45506087	1:45971759	1:45506087	0.432656	0.0398636	0.00593232	1.82054e-11	Single-trait	TRUE	FALSE	FALSE	TRUE	1.014	-0.057994	1f	0.22271	Yes	0	No	downstream_gene_variant,intron_variant,upstream_gene_variant
LVESV	AKR1A1	4	No	1:45545333:C:T	1:45506087:T:C	rs10789465	MMACHC	0.933169	Yes	Yes	No				1	45506087	1:45971759	1:45506087	0.432656	0.0403989	0.0059165	8.60027e-12	Multi-trait					3.613	0.330809			No	0	No	downstream_gene_variant,intron_variant,upstream_gene_variant
LVESV	AKR1A1	4	No	1:45545333:C:T	1:45508256:G:A	rs2275276	MMACHC	0.933197	Yes	Yes	No				1	45508256	1:45973928	1:45508256	0.432677	0.0400269	0.00593243	1.508e-11	Single-trait	TRUE	FALSE	FALSE	TRUE	2.124	0.103697	1f	0.55436	Yes	0	No	downstream_gene_variant,synonymous_variant,upstream_gene_variant
LVESV	AKR1A1	4	No	1:45545333:C:T	1:45508256:G:A	rs2275276	MMACHC	0.933197	Yes	Yes	No				1	45508256	1:45973928	1:45508256	0.432677	0.0405542	0.00591661	7.16629e-12	Multi-trait					2.153	0.183543			No	0	No	downstream_gene_variant,synonymous_variant,upstream_gene_variant
LVESV	AKR1A1	4	No	1:45545333:C:T	1:45510184:C:G	rs11580609	MMACHC	0.933614	Yes	Yes	No				1	45510184	1:45975856	1:45510184	0.432762	0.0397793	0.00593146	1.99343e-11	Single-trait	TRUE	FALSE	FALSE	TRUE	3.689	0.248671	1f	0.55436	Yes	0	No	downstream_gene_variant,3_prime_UTR_variant,non_coding_transcript_exon_variant,intron_variant
LVESV	AKR1A1	4	No	1:45545333:C:T	1:45510800:G:C	rs7903	MMACHC	0.933614	Yes	Yes	No				1	45510800	1:45976472	1:45510800	0.432777	0.0397389	0.00593143	2.08833e-11	Single-trait	TRUE	FALSE	FALSE	TRUE	0.766	-0.116582	1f	0.55436	Yes	0	No	downstream_gene_variant,3_prime_UTR_variant
LVESV	AKR1A1	4	No	1:45545333:C:T	1:45517408:C:T	rs11211129	PRDX1	0.933583	Yes	Yes	No				1	45517408	1:45983080	1:45517408	0.432697	0.039842	0.00593196	1.86166e-11	Single-trait	TRUE	TRUE	TRUE	TRUE	8.658	0.722181	1b	0.9845	Yes	0	No	intron_variant,downstream_gene_variant
LVESV	AKR1A1	4	No	1:45545333:C:T	1:45517408:C:T	rs11211129	PRDX1	0.933583	Yes	Yes	No				1	45517408	1:45983080	1:45517408	0.432697	0.0403786	0.00591614	8.78273e-12	Multi-trait					13.87	1.44749			No	0	No	intron_variant,downstream_gene_variant
LVESV	AKR1A1	4	No	1:45545333:C:T	1:45518228:C:T	rs11582118	PRDX1	0.933973	Yes	No	No				1	45518228	1:45983900	1:45518228	0.432812	0.0396621	0.00593178	2.2877e-11	Single-trait	TRUE	TRUE	TRUE	TRUE	0.523	-0.195279	1f	0.134	Yes	0	No	intron_variant,downstream_gene_variant
LVESV	AKR1A1	4	No	1:45545333:C:T	1:45518228:C:T	rs11582118	PRDX1	0.933973	Yes	No	No				1	45518228	1:45983900	1:45518228	0.432812	0.040189	0.00591596	1.09587e-11	Multi-trait					0.813	-0.070881			No	0	No	intron_variant,downstream_gene_variant
LVESV	AKR1A1	4	No	1:45545333:C:T	1:45520003:G:A	rs35092140	PRDX1	0.933583	Yes	Yes	No				1	45520003	1:45985675	1:45520003	0.432627	0.0398165	0.00593153	1.91073e-11	Single-trait	TRUE	TRUE	TRUE	TRUE	4.237	0.295508	1b	0.82104	Yes	0	No	intron_variant
LVESV	AKR1A1	4	No	1:45545333:C:T	1:45520003:G:A	rs35092140	PRDX1	0.933583	Yes	Yes	No				1	45520003	1:45985675	1:45520003	0.432627	0.0403476	0.00591571	9.07781e-12	Multi-trait					3.75	0.343075			No	0	No	intron_variant
LVESV	AKR1A1	4	No	1:45545333:C:T	1:45521180:G:C	rs11211130	PRDX1	0.933973	Yes	No	No				1	45521180	1:45986852	1:45521180	0.432857	0.0395984	0.0059313	2.45245e-11	Single-trait	TRUE	FALSE	FALSE	TRUE	7.958	0.646585	1f	0.55436	Yes	0	No	intron_variant
LVESV	AKR1A1	4	No	1:45545333:C:T	1:45523092:C:T	rs12133294	PRDX1	0.934471	Yes	Yes	No				1	45523092	1:45988764	1:45523092	0.43355	0.0398226	0.00592192	1.76076e-11	Single-trait	TRUE	FALSE	FALSE	TRUE	1.544	0.031312	1f	0.55436	Yes	0	No	upstream_gene_variant,intron_variant
LVESV	AKR1A1	4	No	1:45545333:C:T	1:45523092:C:T	rs12133294	PRDX1	0.934471	Yes	Yes	No				1	45523092	1:45988764	1:45523092	0.43355	0.0403483	0.00590614	8.39838e-12	Multi-trait					1.072	0.000164			No	0	No	upstream_gene_variant,intron_variant
LVESV	AKR1A1	4	No	1:45545333:C:T	1:45527117:C:A	rs945180	PRDX1	0.935657	Yes	Yes	No				1	45527117	1:45992789	1:45527117	0.432863	0.0404436	0.00593263	9.28753e-12	Single-trait	FALSE	FALSE	FALSE	TRUE	0.812	-0.104376	7	0.51392	No	0	No	upstream_gene_variant,intron_variant
LVESV	AKR1A1	4	No	1:45545333:C:T	1:45527117:C:A	rs945180	PRDX1	0.935657	Yes	Yes	No				1	45527117	1:45992789	1:45527117	0.432863	0.0409234	0.00591681	4.63051e-12	Multi-trait					0.983	-0.022127			No	0	No	upstream_gene_variant,intron_variant
LVESV	AKR1A1	4	No	1:45545333:C:T	1:45528241:G:A	rs4660869	PRDX1	0.936111	Yes	Yes	No				1	45528241	1:45993913	1:45528241	0.432993	0.0403066	0.0059321	1.08568e-11	Single-trait	FALSE	FALSE	FALSE	TRUE	0.577	-0.175299	1f	0.55324	Yes	0	No	upstream_gene_variant,intron_variant
LVESV	AKR1A1	4	No	1:45545333:C:T	1:45528241:G:A	rs4660869	PRDX1	0.936111	Yes	Yes	No				1	45528241	1:45993913	1:45528241	0.432993	0.0408021	0.00591628	5.32683e-12	Multi-trait					0.649	-0.128082			No	0	No	upstream_gene_variant,intron_variant
LVESV	AKR1A1	4	No	1:45545333:C:T	1:45537773:T:C	rs9429079	AKR1A1	0.940349	Yes	Yes	No				1	45537773	1:46003445	1:45537773	0.433646	0.040141	0.00593303	1.32678e-11	Single-trait	TRUE	FALSE	FALSE	TRUE	2.9	0.180173	1f	0.22271	Yes	0	No	intron_variant					Artery_Coronary	0.46	0.18
LVESV	AKR1A1	4	No	1:45545333:C:T	1:45537773:T:C	rs9429079	AKR1A1	0.940349	Yes	Yes	No				1	45537773	1:46003445	1:45537773	0.433646	0.0406199	0.0059172	6.66261e-12	Multi-trait					2.043	0.169585			No	0	No	intron_variant
LVESV	AKR1A1	4	No	1:45545333:C:T	1:45538492:C:T	rs11211135	AKR1A1	0.934112	Yes	Yes	No				1	45538492	1:46004164	1:45538492	0.431133	0.0404836	0.00594932	1.01228e-11	Single-trait	FALSE	TRUE	TRUE	TRUE	2.033	0.093456	6	0.37833	No	0	No	intron_variant
LVESV	AKR1A1	4	No	1:45545333:C:T	1:45538492:C:T	rs11211135	AKR1A1	0.934112	Yes	Yes	No				1	45538492	1:46004164	1:45538492	0.431133	0.0410157	0.00593343	4.75724e-12	Multi-trait					2.479	0.221359			No	0	No	intron_variant
LVESV	AKR1A1	4	No	1:45545333:C:T	1:45539557:T:C	rs11802397	AKR1A1	0.934607	Yes	Yes	No				1	45539557	1:46005229	1:45539557	0.432064	0.0405522	0.00594136	8.76799e-12	Single-trait	FALSE	TRUE	FALSE	FALSE	2.896	0.179767	5	0.88556	No	0	No	intron_variant
LVESV	AKR1A1	4	No	1:45545333:C:T	1:45539557:T:C	rs11802397	AKR1A1	0.934607	Yes	Yes	No				1	45539557	1:46005229	1:45539557	0.432064	0.0411209	0.0059255	3.93091e-12	Multi-trait					3.528	0.323238			No	0	No	intron_variant
LVESV	AKR1A1	4	No	1:45545333:C:T	1:45540036:G:T	rs11211136	AKR1A1	0.93737	Yes	Yes	No				1	45540036	1:46005708	1:45540036	0.432937	0.0404679	0.00593468	9.17487e-12	Single-trait	FALSE	FALSE	FALSE	TRUE	0.363	-0.269047	1f	0.55324	Yes	0	No	intron_variant
LVESV	AKR1A1	4	No	1:45545333:C:T	1:45540036:G:T	rs11211136	AKR1A1	0.93737	Yes	Yes	No				1	45540036	1:46005708	1:45540036	0.432937	0.0409552	0.00591885	4.53392e-12	Multi-trait					0.612	-0.142731			No	0	No	intron_variant
LVESV	AKR1A1	4	No	1:45545333:C:T	1:45540058:G:C	rs7526571		0.936958	Yes	Yes	No				1	45540058	1:46005730	1:45540058	0.43299	0.0404226	0.00593406	9.6272e-12	Single-trait	FALSE	FALSE	FALSE	TRUE	0.73	-0.126724	1f	0.55324	Yes	0	No	intron_variant
LVESV	AKR1A1	4	No	1:45545333:C:T	1:45540160:G:T	rs7526665	AKR1A1	0.940373	Yes	Yes	No				1	45540160	1:46005832	1:45540160	0.433545	0.040277	0.00593724	1.17058e-11	Single-trait	TRUE	TRUE	TRUE	TRUE	0.173	-0.421979	1b	0.7765	Yes	0	No	intron_variant
LVESV	AKR1A1	4	No	1:45545333:C:T	1:45540160:G:T	rs7526665	AKR1A1	0.940373	Yes	Yes	No				1	45540160	1:46005832	1:45540160	0.433545	0.0407582	0.0059214	5.85163e-12	Multi-trait					0.181	-0.453196			No	0	No	intron_variant
LVESV	AKR1A1	4	No	1:45545333:C:T	1:45540513:G:GA			0.941228	Yes	Yes	No				1	45540513	1:46006185	1:45540513	0.433641	0.0402651	0.0059369	1.18386e-11	Single-trait					6.585	0.50773			No	0	No	intron_variant
LVESV	AKR1A1	4	No	1:45545333:C:T	1:45541330:T:C	rs644915	AKR1A1	0.941594	Yes	Yes	No				1	45541330	1:46007002	1:45541330	0.433729	0.0403982	0.00593676	1.01228e-11	Single-trait	TRUE	FALSE	FALSE	TRUE	3.656	0.245902	1f	0.55436	Yes	0	No	intron_variant
LVESV	AKR1A1	4	No	1:45545333:C:T	1:45541330:T:C	rs644915	AKR1A1	0.941594	Yes	Yes	No				1	45541330	1:46007002	1:45541330	0.433729	0.0408565	0.00592092	5.18684e-12	Multi-trait					1.933	0.154866			No	0	No	intron_variant
LVESV	AKR1A1	4	No	1:45545333:C:T	1:45542866:TTTGAACTTCG:T		AKR1A1	0.93737	Yes	Yes	No				1	45542866	1:46008538	1:45542866	0.432866	0.0406731	0.00593859	7.43875e-12	Single-trait					11	0.950546			No	0	No	intron_variant
LVESV	AKR1A1	4	No	1:45545333:C:T	1:45543241:G:A	rs60608374	AKR1A1	0.936891	Yes	Yes	No				1	45543241	1:46008913	1:45543241	0.432908	0.0406735	0.00593788	7.39435e-12	Single-trait	TRUE	FALSE	FALSE	TRUE	0.311	-0.300225	1f	0.55436	Yes	0	No	upstream_gene_variant
LVESV	AKR1A1	4	No	1:45545333:C:T	1:45543241:G:A	rs60608374	AKR1A1	0.936891	Yes	Yes	No				1	45543241	1:46008913	1:45543241	0.432908	0.0411568	0.00592204	3.65897e-12	Multi-trait					0.405	-0.245906			No	0	No	upstream_gene_variant
LVESV	AKR1A1	4	No	1:45545333:C:T	1:45543641:G:C	rs2356553	AKR1A1	0.934287	Yes	Yes	No				1	45543641	1:46009313	1:45543641	0.435737	0.0402585	0.00593126	1.14104e-11	Single-trait	TRUE	FALSE	FALSE	TRUE	0.449	-0.226067	1f	0.55436	Yes	0	No	upstream_gene_variant
LVESV	AKR1A1	4	No	1:45545333:C:T	1:45543646:C:T	rs2356551	AKR1A1	0.936966	Yes	Yes	No				1	45543646	1:46009318	1:45543646	0.432994	0.0405771	0.00593759	8.26228e-12	Single-trait	TRUE	FALSE	FALSE	TRUE	0.396	-0.251033	1f	0.55436	Yes	0	No	upstream_gene_variant
LVESV	AKR1A1	4	No	1:45545333:C:T	1:45543646:C:T	rs2356551	AKR1A1	0.936966	Yes	Yes	No				1	45543646	1:46009318	1:45543646	0.432994	0.041042	0.00592175	4.18681e-12	Multi-trait					0.665	-0.121846			No	0	No	upstream_gene_variant
LVESV	AKR1A1	4	No	1:45545333:C:T	1:45544274:G:T	rs512026	AKR1A1	0.93621	Yes	Yes	No				1	45544274	1:46009946	1:45544274	0.433254	0.0408714	0.00593605	5.76766e-12	Single-trait	TRUE	FALSE	FALSE	TRUE	0.607	-0.164817	1f	0.55436	Yes	0	No	upstream_gene_variant
LVESV	AKR1A1	4	No	1:45545333:C:T	1:45544274:G:T	rs512026	AKR1A1	0.93621	Yes	Yes	No				1	45544274	1:46009946	1:45544274	0.433254	0.0413144	0.00592021	2.98281e-12	Multi-trait					0.579	-0.156486			No	0	No	upstream_gene_variant
LVESV	AKR1A1	4	No	1:45545333:C:T	1:45544980:A:G	rs518365	AKR1A1	0.943474	Yes	Yes	No				1	45544980	1:46010652	1:45544980	0.43474	0.0410238	0.00593455	4.75445e-12	Single-trait	TRUE	FALSE	FALSE	TRUE	2.178	0.109599	1f	0.55436	Yes	0	No	upstream_gene_variant
LVESV	AKR1A1	4	No	1:45545333:C:T	1:45544980:A:G	rs518365	AKR1A1	0.943474	Yes	Yes	No				1	45544980	1:46010652	1:45544980	0.43474	0.0414066	0.00591871	2.63595e-12	Multi-trait					1.765	0.130969			No	0	No	upstream_gene_variant
LVESV	AKR1A1	4	No	1:45545333:C:T	1:45545333:C:T	rs2991970	AKR1A1	1	No	No	No				1	45545333	1:46011005	1:45545333	0.420775	0.0418248	0.00597082	2.47229e-12	Single-trait	TRUE	FALSE	FALSE	TRUE	0.173	-0.421834	1f	0.55436	Yes	0	No	upstream_gene_variant
LVESV	AKR1A1	4	No	1:45545333:C:T	1:45545333:C:T	rs2991970	AKR1A1	1	Yes	No	No				1	45545333	1:46011005	1:45545333	0.420775	0.0422999	0.00595489	1.21724e-12	Multi-trait					0.2	-0.427543			No	0	No	upstream_gene_variant
LVESV	AKR1A1	4	No	1:45545333:C:T	1:45547076:C:G	rs2991971	AKR1A1	0.869628	No	No	No				1	45547076	1:46012748	1:45547076	0.427996	0.0389069	0.00594452	5.94977e-11	Single-trait	TRUE	FALSE	FALSE	FALSE	1.702	0.052855	4	0.60906	No	0	No	upstream_gene_variant
LVESV	AKR1A1	4	No	1:45545333:C:T	1:45547536:C:T	rs2991972	AKR1A1	0.869672	No	No	No				1	45547536	1:46013208	1:45547536	0.429154	0.0388717	0.00593546	5.78895e-11	Single-trait	TRUE	FALSE	FALSE	TRUE	1.935	0.081978	1f	0.22271	Yes	0	No	upstream_gene_variant
LVESV	AKR1A1	4	No	1:45545333:C:T	1:45547536:C:T	rs2991972	AKR1A1	0.869672	No	No	No				1	45547536	1:46013208	1:45547536	0.429154	0.0391367	0.00591963	3.80879e-11	Multi-trait					0.955	-0.029622			No	0	No	upstream_gene_variant
LVESV	AKR1A1	4	No	1:45545333:C:T	1:45547775:C:T	rs2934856	AKR1A1	0.868702	No	No	No				1	45547775	1:46013447	1:45547775	0.428807	0.0386411	0.00593851	7.67361e-11	Single-trait	FALSE	TRUE	TRUE	TRUE	0.602	-0.166573	1f	0.42667	Yes	0	No	upstream_gene_variant
LVESV	AKR1A1	4	No	1:45545333:C:T	1:45547775:C:T	rs2934856	AKR1A1	0.868702	No	No	No				1	45547775	1:46013447	1:45547775	0.428807	0.0389165	0.00592267	5.00586e-11	Multi-trait					1.73	0.125559			No	0	No	upstream_gene_variant
LVESV	AKR1A1	4	No	1:45545333:C:T	1:45548061:G:C	rs2993262	AKR1A1	0.86969	No	No	No				1	45548061	1:46013733	1:45548061	0.428766	0.0386786	0.00593639	7.24436e-11	Single-trait	FALSE	TRUE	FALSE	TRUE	1.444	0.016793	1f	0.25775	Yes	0	No	upstream_gene_variant
LVESV	AKR1A1	4	No	1:45545333:C:T	1:45548261:T:C	rs606542	AKR1A1	0.871419	No	No	No				1	45548261	1:46013933	1:45548261	0.429162	0.0385147	0.00593593	8.67561e-11	Single-trait	TRUE	FALSE	FALSE	TRUE	1.693	0.051691	1f	0.55436	Yes	0	No	upstream_gene_variant
LVESV	AKR1A1	4	No	1:45545333:C:T	1:45548261:T:C	rs606542	AKR1A1	0.871419	No	No	No				1	45548261	1:46013933	1:45548261	0.429162	0.0388545	0.0059201	5.26862e-11	Multi-trait					0.676	-0.117638			No	0	No	upstream_gene_variant
LVESV	AKR1A1	4	No	1:45545333:C:T	1:45548376:G:A	rs523526	AKR1A1	0.871382	No	No	No				1	45548376	1:46014048	1:45548376	0.429288	0.0387242	0.00593562	6.84384e-11	Single-trait	TRUE	FALSE	FALSE	TRUE	1.637	0.044299	1f	0.22271	Yes	0	No	upstream_gene_variant
LVESV	AKR1A1	4	No	1:45545333:C:T	1:45548376:G:A	rs523526	AKR1A1	0.871382	No	No	No				1	45548376	1:46014048	1:45548376	0.429288	0.0390358	0.00591979	4.27806e-11	Multi-trait					1.542	0.095333			No	0	No	upstream_gene_variant
LVESV	AKR1A1	4	No	1:45545333:C:T	1:45549063:A:G	rs2453404	AKR1A1	0.86973	No	No	No				1	45549063	1:46014735	1:45549063	0.429338	0.0385118	0.00594266	9.13903e-11	Single-trait	TRUE	FALSE	FALSE	TRUE	2.453	0.138015	1f	0.55436	Yes	0	No	upstream_gene_variant
LVESV	AKR1A1	4	No	1:45545333:C:T	1:45549063:A:G	rs2453404	AKR1A1	0.86973	No	No	No				1	45549063	1:46014735	1:45549063	0.429338	0.0388132	0.0059268	5.80203e-11	Multi-trait					2.069	0.172975			No	0	No	upstream_gene_variant
LVESV	AKR1A1	4	No	1:45545333:C:T	1:45549599:T:G	rs622798	AKR1A1	0.870986	No	No	No				1	45549599	1:46015271	1:45549599	0.429251	0.0385035	0.00593546	8.75588e-11	Single-trait	TRUE	FALSE	FALSE	TRUE	0.204	-0.387242	1f	0.22271	Yes	0	No	upstream_gene_variant
LVESV	AKR1A1	4	No	1:45545333:C:T	1:45549599:T:G	rs622798	AKR1A1	0.870986	No	No	No				1	45549599	1:46015271	1:45549599	0.429251	0.038823	0.00591963	5.44085e-11	Multi-trait					0.4	-0.249273			No	0	No	upstream_gene_variant
LVESV	AKR1A1	4	No	1:45545333:C:T	1:45549863:A:ATATCTG		AKR1A1	0.870066	No	No	No				1	45549863	1:46015535	1:45549863	0.427357	0.0389023	0.00594777	6.12491e-11	Single-trait					3.009	0.189893			No	0	No	intron_variant
LVESV	AKR1A1	4	No	1:45545333:C:T	1:45551015:T:C	rs9147	AKR1A1	0.865265	No	No	No				1	45551015	1:46016687	1:45551015	0.429544	0.038446	0.00593288	9.1622e-11	Single-trait	TRUE	FALSE	FALSE	TRUE	7.493	0.597974	1f	0.55436	Yes	0	No	5_prime_UTR_variant,upstream_gene_variant,non_coding_transcript_exon_variant
LVESV	AKR1A1	4	No	1:45545333:C:T	1:45551015:T:C	rs9147	AKR1A1	0.865265	No	No	No				1	45551015	1:46016687	1:45551015	0.429544	0.0387256	0.00591706	5.96046e-11	Multi-trait					7.999	0.768714			No	0	No	5_prime_UTR_variant,upstream_gene_variant,non_coding_transcript_exon_variant
LVESV	AKR1A1	4	No	1:45545333:C:T	1:45552164:C:T	rs2934859	AKR1A1	0.865265	No	No	No				1	45552164	1:46017836	1:45552164	0.430241	0.0382751	0.0059232	1.03407e-10	Single-trait	FALSE	TRUE	TRUE	TRUE	2.763	0.167597	1f	0.66667	Yes	0	No	intron_variant,intron_variant,non_coding_transcript_variant
LVESV	AKR1A1	4	No	1:45545333:C:T	1:45552164:C:T	rs2934859	AKR1A1	0.865265	No	No	No				1	45552164	1:46017836	1:45552164	0.430241	0.0385506	0.00590742	6.76418e-11	Multi-trait					2.975	0.272082			No	0	No	intron_variant,intron_variant,non_coding_transcript_variant
LVESV	AKR1A1	4	No	1:45545333:C:T	1:45553048:C:A	rs4660876	AKR1A1	0.865264	No	No	No				1	45553048	1:46018720	1:45553048	0.429411	0.0384327	0.00593355	9.34545e-11	Single-trait	TRUE	FALSE	FALSE	TRUE	0.374	-0.262671	1f	0.55436	Yes	0	No	intron_variant,intron_variant,non_coding_transcript_variant
LVESV	AKR1A1	4	No	1:45545333:C:T	1:45553048:C:A	rs4660876	AKR1A1	0.865264	No	No	No				1	45553048	1:46018720	1:45553048	0.429411	0.038699	0.00591773	6.17271e-11	Multi-trait					1.31	0.052562			No	0	No	intron_variant,intron_variant,non_coding_transcript_variant
LVESV	AKR1A1	4	No	1:45545333:C:T	1:45554879:T:C	rs667626	AKR1A1	0.866727	No	No	No				1	45554879	1:46020551	1:45554879	0.430139	0.0385469	0.0059312	8.08537e-11	Single-trait	TRUE	FALSE	TRUE	TRUE	3.189	0.205743	1f	0.66703	Yes	0	No	intron_variant,intron_variant,non_coding_transcript_variant
LVESV	AKR1A1	4	No	1:45545333:C:T	1:45554879:T:C	rs667626	AKR1A1	0.866727	No	No	No				1	45554879	1:46020551	1:45554879	0.430139	0.0388417	0.00591539	5.16133e-11	Multi-trait					1.629	0.109757			No	0	No	intron_variant,intron_variant,non_coding_transcript_variant
LVESV	AKR1A1	4	No	1:45545333:C:T	1:45554960:G:A	rs2991973	AKR1A1	0.864215	No	No	No				1	45554960	1:46020632	1:45554960	0.429686	0.0385856	0.0059328	7.83249e-11	Single-trait	TRUE	TRUE	TRUE	TRUE	7.375	0.585908	1b	1	Yes	0	No	intron_variant,intron_variant,non_coding_transcript_variant
LVESV	AKR1A1	4	No	1:45545333:C:T	1:45554960:G:A	rs2991973	AKR1A1	0.864215	No	No	No				1	45554960	1:46020632	1:45554960	0.429686	0.0388427	0.00591698	5.21712e-11	Multi-trait					9.147	0.888739			No	0	No	intron_variant,intron_variant,non_coding_transcript_variant
LVESV	AKR1A1	4	No	1:45545333:C:T	1:45554982:A:G	rs2991974	AKR1A1	0.864593	No	No	No				1	45554982	1:46020654	1:45554982	0.430431	0.0384074	0.00592273	8.88792e-11	Single-trait	TRUE	FALSE	FALSE	TRUE	6.608	0.509939	1f	0.55436	Yes	0	No	intron_variant,intron_variant,non_coding_transcript_variant
LVESV	AKR1A1	4	No	1:45545333:C:T	1:45554982:A:G	rs2991974	AKR1A1	0.864593	No	No	No				1	45554982	1:46020654	1:45554982	0.430431	0.0386794	0.00590696	5.82664e-11	Multi-trait					6.923	0.649745			No	0	No	intron_variant,intron_variant,non_coding_transcript_variant
LVESV	AKR1A1	4	No	1:45545333:C:T	1:45555123:T:C	rs666720	AKR1A1	0.859256	No	No	No				1	45555123	1:46020795	1:45555123	0.432235	0.0385082	0.00592547	8.09841e-11	Single-trait	TRUE	FALSE	FALSE	TRUE	2.263	0.118672	1f	0.55436	Yes	0	No	intron_variant,intron_variant,non_coding_transcript_variant
LVESV	AKR1A1	4	No	1:45545333:C:T	1:45555123:T:C	rs666720	AKR1A1	0.859256	No	No	No				1	45555123	1:46020795	1:45555123	0.432235	0.0387477	0.00590968	5.50267e-11	Multi-trait					0.266	-0.353218			No	0	No	intron_variant,intron_variant,non_coding_transcript_variant
LVESV	AKR1A1	4	No	1:45545333:C:T	1:45555958:C:T	rs2993263	AKR1A1	0.720602	Yes	No	No				1	45555958	1:46021630	1:45555958	0.390121	0.0420709	0.00599858	2.32479e-12	Multi-trait					6.208	0.574428			No	0	No	intron_variant,intron_variant,non_coding_transcript_variant
LVESV	AKR1A1	4	No	1:45545333:C:T	1:45573940:G:A	rs2934857	AKR1A1	0.486333	Yes	No	No				1	45573940	1:46039612	1:45573940	0.459658	0.0395335	0.00587545	1.7131e-11	Multi-trait										0	No	downstream_gene_variant
LVESV	AKR1A1	4	No	1:45545333:C:T	1:45614858:T:C	rs2991985	NASP	0.480773	Yes	No	No				1	45614858	1:46080530	1:45614858	0.460201	0.0394116	0.00586922	1.88113e-11	Multi-trait										0	No	intron_variant
LVEDV_BSA	AKR1A1	4	No	1:45545333:C:T	1:45480226:C:T	rs12729715	TESK2	0.931936	Yes	Yes	No				1	45480226	1:45945898	1:45480226	0.432014	0.0358716	0.00594931	1.64418e-09	Single-trait	TRUE	TRUE	TRUE	TRUE	0.546	-0.186692	1b	0.3284	Yes	0	No	intron_variant,intron_variant,non_coding_transcript_variant
LVEDV_BSA	AKR1A1	4	No	1:45545333:C:T	1:45480226:C:T	rs12729715	TESK2	0.931936	Yes	Yes	No				1	45480226	1:45945898	1:45480226	0.432	0.0395302	0.00595139	3.09072e-11	Multi-trait					0.56	-0.164789			No	0	No	intron_variant,intron_variant,non_coding_transcript_variant
LVEDV_BSA	AKR1A1	4	No	1:45545333:C:T	1:45480964:G:T	rs4660861	TESK2	0.931926	Yes	Yes	No				1	45480964	1:45946636	1:45480964	0.432019	0.0358855	0.00594796	1.6069e-09	Single-trait	TRUE	FALSE	FALSE	TRUE	0.865	-0.091105	1f	0.22271	Yes	0	No	intron_variant,intron_variant,non_coding_transcript_variant
LVEDV_BSA	AKR1A1	4	No	1:45545333:C:T	1:45480964:G:T	rs4660861	TESK2	0.931926	Yes	Yes	No				1	45480964	1:45946636	1:45480964	0.432005	0.0395304	0.00595004	3.05859e-11	Multi-trait					0.831	-0.065392			No	0	No	intron_variant,intron_variant,non_coding_transcript_variant
LVEDV_BSA	AKR1A1	4	No	1:45545333:C:T	1:45488361:G:A	rs12743512	TESK2	0.933311	Yes	Yes	No				1	45488361	1:45954033	1:45488361	0.432324	0.0358891	0.00594271	1.54889e-09	Single-trait	TRUE	TRUE	TRUE	TRUE	5.656	0.420808	1b	0.5985	Yes	0	No	intron_variant,intron_variant,non_coding_transcript_variant
LVEDV_BSA	AKR1A1	4	No	1:45545333:C:T	1:45488361:G:A	rs12743512	TESK2	0.933311	Yes	Yes	No				1	45488361	1:45954033	1:45488361	0.43231	0.0397962	0.00594479	2.167e-11	Multi-trait					9.185	0.892572			No	0	No	intron_variant,intron_variant,non_coding_transcript_variant
LVEDV_BSA	AKR1A1	4	No	1:45545333:C:T	1:45488927:C:G	rs6661321	TESK2	0.933311	Yes	Yes	No				1	45488927	1:45954599	1:45488927	0.43247	0.0358632	0.00594248	1.58902e-09	Single-trait	TRUE	TRUE	TRUE	TRUE	0.802	-0.107059	1b	0.434	Yes	0	No	intron_variant,intron_variant,non_coding_transcript_variant,downstream_gene_variant
LVEDV_BSA	AKR1A1	4	No	1:45545333:C:T	1:45488978:C:T	rs11211122	TESK2	0.9329	Yes	Yes	No				1	45488978	1:45954650	1:45488978	0.432261	0.035892	0.00594339	1.55103e-09	Single-trait	TRUE	FALSE	FALSE	TRUE	1.248	-0.014431	1f	0.55436	Yes	0	No	intron_variant,intron_variant,non_coding_transcript_variant,downstream_gene_variant
LVEDV_BSA	AKR1A1	4	No	1:45545333:C:T	1:45488978:C:T	rs11211122	TESK2	0.9329	Yes	Yes	No				1	45488978	1:45954650	1:45488978	0.432248	0.0397081	0.00594547	2.41058e-11	Multi-trait					2.307	0.201986			No	0	No	intron_variant,intron_variant,non_coding_transcript_variant,downstream_gene_variant
LVEDV_BSA	AKR1A1	4	No	1:45545333:C:T	1:45491367:G:T	rs937291	TESK2	0.933311	Yes	Yes	No				1	45491367	1:45957039	1:45491367	0.432448	0.0358486	0.00594265	1.61518e-09	Single-trait	TRUE	FALSE	FALSE	TRUE	4.978	0.360024	1f	0.55436	Yes	0	No	upstream_gene_variant,downstream_gene_variant
LVEDV_BSA	AKR1A1	4	No	1:45545333:C:T	1:45491367:G:T	rs937291	TESK2	0.933311	Yes	Yes	No				1	45491367	1:45957039	1:45491367	0.432434	0.0397493	0.00594473	2.28623e-11	Multi-trait					7.275	0.688151			No	0	No	upstream_gene_variant,downstream_gene_variant
LVEDV_BSA	AKR1A1	4	No	1:45545333:C:T	1:45499635:G:A	rs12568144	CCDC163P	0.933669	Yes	Yes	No				1	45499635	1:45965307	1:45499635	0.43333	0.0356352	0.00592628	1.82025e-09	Single-trait	TRUE	FALSE	FALSE	TRUE	8.583	0.71393	1f	0.55436	Yes	0	No	upstream_gene_variant,5_prime_UTR_variant,NMD_transcript_variant,5_prime_UTR_variant,non_coding_transcript_exon_variant
LVEDV_BSA	AKR1A1	4	No	1:45545333:C:T	1:45499635:G:A	rs12568144	CCDC163P	0.933669	Yes	Yes	No				1	45499635	1:45965307	1:45499635	0.433316	0.0394565	0.00592836	2.82253e-11	Multi-trait					7.269	0.687441			No	0	No	upstream_gene_variant,5_prime_UTR_variant,NMD_transcript_variant,5_prime_UTR_variant,non_coding_transcript_exon_variant
LVEDV_BSA	AKR1A1	4	No	1:45545333:C:T	1:45506087:T:C	rs10789465	MMACHC	0.933169	Yes	Yes	No				1	45506087	1:45971759	1:45506087	0.43267	0.0356484	0.0059362	1.91025e-09	Single-trait	TRUE	FALSE	FALSE	TRUE	1.014	-0.057994	1f	0.22271	Yes	0	No	downstream_gene_variant,intron_variant,upstream_gene_variant
LVEDV_BSA	AKR1A1	4	No	1:45545333:C:T	1:45506087:T:C	rs10789465	MMACHC	0.933169	Yes	Yes	No				1	45506087	1:45971759	1:45506087	0.432656	0.0395589	0.00593828	2.70698e-11	Multi-trait					3.613	0.330809			No	0	No	downstream_gene_variant,intron_variant,upstream_gene_variant
LVEDV_BSA	AKR1A1	4	No	1:45545333:C:T	1:45508256:G:A	rs2275276	MMACHC	0.933197	Yes	Yes	No				1	45508256	1:45973928	1:45508256	0.432691	0.0356951	0.0059363	1.82087e-09	Single-trait	TRUE	FALSE	FALSE	TRUE	2.124	0.103697	1f	0.55436	Yes	0	No	downstream_gene_variant,synonymous_variant,upstream_gene_variant
LVEDV_BSA	AKR1A1	4	No	1:45545333:C:T	1:45508256:G:A	rs2275276	MMACHC	0.933197	Yes	Yes	No				1	45508256	1:45973928	1:45508256	0.432677	0.0396717	0.00593838	2.38049e-11	Multi-trait					2.153	0.183543			No	0	No	downstream_gene_variant,synonymous_variant,upstream_gene_variant
LVEDV_BSA	AKR1A1	4	No	1:45545333:C:T	1:45510184:C:G	rs11580609	MMACHC	0.933614	Yes	Yes	No				1	45510184	1:45975856	1:45510184	0.432776	0.0355607	0.00593533	2.08094e-09	Single-trait	TRUE	FALSE	FALSE	TRUE	3.689	0.248671	1f	0.55436	Yes	0	No	downstream_gene_variant,3_prime_UTR_variant,non_coding_transcript_exon_variant,intron_variant
LVEDV_BSA	AKR1A1	4	No	1:45545333:C:T	1:45510800:G:C	rs7903	MMACHC	0.933614	Yes	Yes	No				1	45510800	1:45976472	1:45510800	0.432791	0.0355612	0.0059353	2.07946e-09	Single-trait	TRUE	FALSE	FALSE	TRUE	0.766	-0.116582	1f	0.55436	Yes	0	No	downstream_gene_variant,3_prime_UTR_variant
LVEDV_BSA	AKR1A1	4	No	1:45545333:C:T	1:45517408:C:T	rs11211129	PRDX1	0.933583	Yes	Yes	No				1	45517408	1:45983080	1:45517408	0.432711	0.0356693	0.00593583	1.86496e-09	Single-trait	TRUE	TRUE	TRUE	TRUE	8.658	0.722181	1b	0.9845	Yes	0	No	intron_variant,downstream_gene_variant
LVEDV_BSA	AKR1A1	4	No	1:45545333:C:T	1:45517408:C:T	rs11211129	PRDX1	0.933583	Yes	Yes	No				1	45517408	1:45983080	1:45517408	0.432697	0.0395326	0.00593791	2.78218e-11	Multi-trait					13.87	1.44749			No	0	No	intron_variant,downstream_gene_variant
LVEDV_BSA	AKR1A1	4	No	1:45545333:C:T	1:45518228:C:T	rs11582118	PRDX1	0.933973	Yes	No	No				1	45518228	1:45983900	1:45518228	0.432812	0.0393422	0.00593774	3.45416e-11	Multi-trait					0.813	-0.070881			No	0	No	intron_variant,downstream_gene_variant
LVEDV_BSA	AKR1A1	4	No	1:45545333:C:T	1:45518228:C:T	rs11582118	PRDX1	0.933973	Yes	Yes	No				1	45518228	1:45983900	1:45518228	0.432826	0.0354604	0.00593566	2.31329e-09	Single-trait	TRUE	TRUE	TRUE	TRUE	0.523	-0.195279	1f	0.134	Yes	0	No	intron_variant,downstream_gene_variant
LVEDV_BSA	AKR1A1	4	No	1:45545333:C:T	1:45520003:G:A	rs35092140	PRDX1	0.933583	Yes	Yes	No				1	45520003	1:45985675	1:45520003	0.43264	0.0355853	0.0059354	2.0295e-09	Single-trait	TRUE	TRUE	TRUE	TRUE	4.237	0.295508	1b	0.82104	Yes	0	No	intron_variant
LVEDV_BSA	AKR1A1	4	No	1:45545333:C:T	1:45520003:G:A	rs35092140	PRDX1	0.933583	Yes	Yes	No				1	45520003	1:45985675	1:45520003	0.432627	0.0394746	0.00593748	2.96338e-11	Multi-trait					3.75	0.343075			No	0	No	intron_variant
LVEDV_BSA	AKR1A1	4	No	1:45545333:C:T	1:45521180:G:C	rs11211130	PRDX1	0.933973	Yes	Yes	No				1	45521180	1:45986852	1:45521180	0.432871	0.0354536	0.00593517	2.32236e-09	Single-trait	TRUE	FALSE	FALSE	TRUE	7.958	0.646585	1f	0.55436	Yes	0	No	intron_variant
LVEDV_BSA	AKR1A1	4	No	1:45545333:C:T	1:45523092:C:T	rs12133294	PRDX1	0.934471	Yes	Yes	No				1	45523092	1:45988764	1:45523092	0.433563	0.0355169	0.00592579	2.05234e-09	Single-trait	TRUE	FALSE	FALSE	TRUE	1.544	0.031312	1f	0.55436	Yes	0	No	upstream_gene_variant,intron_variant
LVEDV_BSA	AKR1A1	4	No	1:45545333:C:T	1:45523092:C:T	rs12133294	PRDX1	0.934471	Yes	Yes	No				1	45523092	1:45988764	1:45523092	0.43355	0.0394402	0.00592788	2.86511e-11	Multi-trait					1.072	0.000164			No	0	No	upstream_gene_variant,intron_variant
LVEDV_BSA	AKR1A1	4	No	1:45545333:C:T	1:45527117:C:A	rs945180	PRDX1	0.935657	Yes	Yes	No				1	45527117	1:45992789	1:45527117	0.432876	0.0357598	0.00593651	1.70463e-09	Single-trait	FALSE	FALSE	FALSE	TRUE	0.812	-0.104376	7	0.51392	No	0	No	upstream_gene_variant,intron_variant
LVEDV_BSA	AKR1A1	4	No	1:45545333:C:T	1:45527117:C:A	rs945180	PRDX1	0.935657	Yes	Yes	No				1	45527117	1:45992789	1:45527117	0.432863	0.0399713	0.00593859	1.68763e-11	Multi-trait					0.983	-0.022127			No	0	No	upstream_gene_variant,intron_variant
LVEDV_BSA	AKR1A1	4	No	1:45545333:C:T	1:45528241:G:A	rs4660869	PRDX1	0.936111	Yes	Yes	No				1	45528241	1:45993913	1:45528241	0.433007	0.0357209	0.00593598	1.76913e-09	Single-trait	FALSE	FALSE	FALSE	TRUE	0.577	-0.175299	1f	0.55324	Yes	0	No	upstream_gene_variant,intron_variant
LVEDV_BSA	AKR1A1	4	No	1:45545333:C:T	1:45528241:G:A	rs4660869	PRDX1	0.936111	Yes	Yes	No				1	45528241	1:45993913	1:45528241	0.432993	0.039855	0.00593806	1.92255e-11	Multi-trait					0.649	-0.128082			No	0	No	upstream_gene_variant,intron_variant
LVEDV_BSA	AKR1A1	4	No	1:45545333:C:T	1:45537773:T:C	rs9429079	AKR1A1	0.940349	Yes	Yes	No				1	45537773	1:46003445	1:45537773	0.43366	0.0354688	0.00593691	2.311e-09	Single-trait	TRUE	FALSE	FALSE	TRUE	2.9	0.180173	1f	0.22271	Yes	0	No	intron_variant					Artery_Coronary	0.44	0.23
LVEDV_BSA	AKR1A1	4	No	1:45545333:C:T	1:45537773:T:C	rs9429079	AKR1A1	0.940349	Yes	Yes	No				1	45537773	1:46003445	1:45537773	0.433646	0.0396292	0.00593899	2.51115e-11	Multi-trait					2.043	0.169585			No	0	No	intron_variant					Artery_Coronary	0	0
LVEDV_BSA	AKR1A1	4	No	1:45545333:C:T	1:45538492:C:T	rs11211135	AKR1A1	0.934112	Yes	Yes	No				1	45538492	1:46004164	1:45538492	0.431147	0.036041	0.0059532	1.41251e-09	Single-trait	FALSE	TRUE	TRUE	TRUE	2.033	0.093456	6	0.37833	No	0	No	intron_variant
LVEDV_BSA	AKR1A1	4	No	1:45545333:C:T	1:45538492:C:T	rs11211135	AKR1A1	0.934112	Yes	Yes	No				1	45538492	1:46004164	1:45538492	0.431133	0.0400271	0.00595528	1.80134e-11	Multi-trait					2.479	0.221359			No	0	No	intron_variant
LVEDV_BSA	AKR1A1	4	No	1:45545333:C:T	1:45539557:T:C	rs11802397	AKR1A1	0.934607	Yes	Yes	No				1	45539557	1:46005229	1:45539557	0.432078	0.0361235	0.00594523	1.23183e-09	Single-trait	FALSE	TRUE	FALSE	FALSE	2.896	0.179767	5	0.88556	No	0	No	intron_variant
LVEDV_BSA	AKR1A1	4	No	1:45545333:C:T	1:45539557:T:C	rs11802397	AKR1A1	0.934607	Yes	Yes	No				1	45539557	1:46005229	1:45539557	0.432064	0.0400086	0.00594732	1.72992e-11	Multi-trait					3.528	0.323238			No	0	No	intron_variant
LVEDV_BSA	AKR1A1	4	No	1:45545333:C:T	1:45540036:G:T	rs11211136	AKR1A1	0.93737	Yes	Yes	No				1	45540036	1:46005708	1:45540036	0.432951	0.0357073	0.00593856	1.82352e-09	Single-trait	FALSE	FALSE	FALSE	TRUE	0.363	-0.269047	1f	0.55324	Yes	0	No	intron_variant
LVEDV_BSA	AKR1A1	4	No	1:45545333:C:T	1:45540036:G:T	rs11211136	AKR1A1	0.93737	Yes	Yes	No				1	45540036	1:46005708	1:45540036	0.432937	0.0399131	0.00594065	1.83415e-11	Multi-trait					0.612	-0.142731			No	0	No	intron_variant
LVEDV_BSA	AKR1A1	4	No	1:45545333:C:T	1:45540058:G:C	rs7526571		0.936958	Yes	Yes	No				1	45540058	1:46005730	1:45540058	0.433004	0.0357208	0.00593794	1.79114e-09	Single-trait	FALSE	FALSE	FALSE	TRUE	0.73	-0.126724	1f	0.55324	Yes	0	No	intron_variant
LVEDV_BSA	AKR1A1	4	No	1:45545333:C:T	1:45540160:G:T	rs7526665	AKR1A1	0.940373	Yes	Yes	No				1	45540160	1:46005832	1:45540160	0.433558	0.0356551	0.00594112	1.9561e-09	Single-trait	TRUE	TRUE	TRUE	TRUE	0.173	-0.421979	1b	0.7765	Yes	0	No	intron_variant
LVEDV_BSA	AKR1A1	4	No	1:45545333:C:T	1:45540160:G:T	rs7526665	AKR1A1	0.940373	Yes	Yes	No				1	45540160	1:46005832	1:45540160	0.433545	0.0397729	0.0059432	2.1989e-11	Multi-trait					0.181	-0.453196			No	0	No	intron_variant
LVEDV_BSA	AKR1A1	4	No	1:45545333:C:T	1:45540513:G:GA			0.941228	Yes	Yes	No				1	45540513	1:46006185	1:45540513	0.433654	0.0354724	0.00594078	2.35814e-09	Single-trait					6.585	0.50773			No	0	No	intron_variant
LVEDV_BSA	AKR1A1	4	No	1:45545333:C:T	1:45541330:T:C	rs644915	AKR1A1	0.941594	Yes	Yes	No				1	45541330	1:46007002	1:45541330	0.433742	0.0355956	0.00594064	2.07434e-09	Single-trait	TRUE	FALSE	FALSE	TRUE	3.656	0.245902	1f	0.55436	Yes	0	No	intron_variant
LVEDV_BSA	AKR1A1	4	No	1:45545333:C:T	1:45541330:T:C	rs644915	AKR1A1	0.941594	Yes	Yes	No				1	45541330	1:46007002	1:45541330	0.433729	0.0398342	0.00594272	2.04137e-11	Multi-trait					1.933	0.154866			No	0	No	intron_variant
LVEDV_BSA	AKR1A1	4	No	1:45545333:C:T	1:45542866:TTTGAACTTCG:T		AKR1A1	0.93737	Yes	Yes	No				1	45542866	1:46008538	1:45542866	0.432879	0.0358647	0.00594246	1.58643e-09	Single-trait					11	0.950546			No	0	No	intron_variant
LVEDV_BSA	AKR1A1	4	No	1:45545333:C:T	1:45543241:G:A	rs60608374	AKR1A1	0.936891	Yes	Yes	No				1	45543241	1:46008913	1:45543241	0.432921	0.035916	0.00594176	1.49717e-09	Single-trait	TRUE	FALSE	FALSE	TRUE	0.311	-0.300225	1f	0.55436	Yes	0	No	upstream_gene_variant
LVEDV_BSA	AKR1A1	4	No	1:45545333:C:T	1:45543241:G:A	rs60608374	AKR1A1	0.936891	Yes	Yes	No				1	45543241	1:46008913	1:45543241	0.432908	0.0401283	0.00594384	1.4659e-11	Multi-trait					0.405	-0.245906			No	0	No	upstream_gene_variant
LVEDV_BSA	AKR1A1	4	No	1:45545333:C:T	1:45543641:G:C	rs2356553	AKR1A1	0.934287	Yes	No	No				1	45543641	1:46009313	1:45543641	0.435751	0.0352933	0.00593514	2.73949e-09	Single-trait	TRUE	FALSE	FALSE	TRUE	0.449	-0.226067	1f	0.55436	Yes	0	No	upstream_gene_variant
LVEDV_BSA	AKR1A1	4	No	1:45545333:C:T	1:45543646:C:T	rs2356551	AKR1A1	0.936966	Yes	Yes	No				1	45543646	1:46009318	1:45543646	0.433008	0.0357425	0.00594147	1.79036e-09	Single-trait	TRUE	FALSE	FALSE	TRUE	0.396	-0.251033	1f	0.55436	Yes	0	No	upstream_gene_variant
LVEDV_BSA	AKR1A1	4	No	1:45545333:C:T	1:45543646:C:T	rs2356551	AKR1A1	0.936966	Yes	Yes	No				1	45543646	1:46009318	1:45543646	0.432994	0.0400189	0.00594355	1.66016e-11	Multi-trait					0.665	-0.121846			No	0	No	upstream_gene_variant
LVEDV_BSA	AKR1A1	4	No	1:45545333:C:T	1:45544274:G:T	rs512026	AKR1A1	0.93621	Yes	Yes	No				1	45544274	1:46009946	1:45544274	0.433268	0.0359164	0.00593993	1.47935e-09	Single-trait	TRUE	FALSE	FALSE	TRUE	0.607	-0.164817	1f	0.55436	Yes	0	No	upstream_gene_variant
LVEDV_BSA	AKR1A1	4	No	1:45545333:C:T	1:45544274:G:T	rs512026	AKR1A1	0.93621	Yes	Yes	No				1	45544274	1:46009946	1:45544274	0.433254	0.0402659	0.00594201	1.23143e-11	Multi-trait					0.579	-0.156486			No	0	No	upstream_gene_variant
LVEDV_BSA	AKR1A1	4	No	1:45545333:C:T	1:45544980:A:G	rs518365	AKR1A1	0.943474	Yes	Yes	No				1	45544980	1:46010652	1:45544980	0.434754	0.0357371	0.00593843	1.76644e-09	Single-trait	TRUE	FALSE	FALSE	TRUE	2.178	0.109599	1f	0.55436	Yes	0	No	upstream_gene_variant
LVEDV_BSA	AKR1A1	4	No	1:45545333:C:T	1:45544980:A:G	rs518365	AKR1A1	0.943474	Yes	Yes	No				1	45544980	1:46010652	1:45544980	0.43474	0.0403439	0.0059405	1.11109e-11	Multi-trait					1.765	0.130969			No	0	No	upstream_gene_variant
LVEDV_BSA	AKR1A1	4	No	1:45545333:C:T	1:45545333:C:T	rs2991970	AKR1A1	1	Yes	Yes	No				1	45545333	1:46011005	1:45545333	0.420798	0.0365107	0.00597478	9.91357e-10	Single-trait	TRUE	FALSE	FALSE	TRUE	0.173	-0.421834	1f	0.55436	Yes	0	No	upstream_gene_variant
LVEDV_BSA	AKR1A1	4	No	1:45545333:C:T	1:45545333:C:T	rs2991970	AKR1A1	1	Yes	Yes	No				1	45545333	1:46011005	1:45545333	0.420775	0.0410244	0.00597681	6.6989e-12	Multi-trait					0.2	-0.427543			No	0	No	upstream_gene_variant
LVEDV_BSA	AKR1A1	4	No	1:45545333:C:T	1:45547076:C:G	rs2991971	AKR1A1	0.869628	Yes	Yes	No				1	45547076	1:46012748	1:45547076	0.42801	0.0328508	0.0059484	3.33964e-08	Single-trait	TRUE	FALSE	FALSE	FALSE	1.702	0.052855	4	0.60906	No	0	No	upstream_gene_variant
LVEDV_BSA	AKR1A1	4	No	1:45545333:C:T	1:45547536:C:T	rs2991972	AKR1A1	0.869672	Yes	Yes	No				1	45547536	1:46013208	1:45547536	0.429168	0.0328808	0.00593933	3.09272e-08	Single-trait	TRUE	FALSE	FALSE	TRUE	1.935	0.081978	1f	0.22271	Yes	0	No	upstream_gene_variant
LVEDV_BSA	AKR1A1	4	No	1:45545333:C:T	1:45547536:C:T	rs2991972	AKR1A1	0.869672	Yes	Yes	No				1	45547536	1:46013208	1:45547536	0.429154	0.0376966	0.00594142	2.22837e-10	Multi-trait					0.955	-0.029622			No	0	No	upstream_gene_variant
LVEDV_BSA	AKR1A1	4	No	1:45545333:C:T	1:45547775:C:T	rs2934856	AKR1A1	0.868702	Yes	Yes	No				1	45547775	1:46013447	1:45547775	0.428821	0.032748	0.00594239	3.56977e-08	Single-trait	FALSE	TRUE	TRUE	TRUE	0.602	-0.166573	1f	0.42667	Yes	0	No	upstream_gene_variant
LVEDV_BSA	AKR1A1	4	No	1:45545333:C:T	1:45547775:C:T	rs2934856	AKR1A1	0.868702	Yes	Yes	No				1	45547775	1:46013447	1:45547775	0.428807	0.0374922	0.00594448	2.84376e-10	Multi-trait					1.73	0.125559			No	0	No	upstream_gene_variant
LVEDV_BSA	AKR1A1	4	No	1:45545333:C:T	1:45548061:G:C	rs2993262	AKR1A1	0.86969	Yes	Yes	No				1	45548061	1:46013733	1:45548061	0.42878	0.0327869	0.00594026	3.40095e-08	Single-trait	FALSE	TRUE	FALSE	TRUE	1.444	0.016793	1f	0.25775	Yes	0	No	upstream_gene_variant
LVEDV_BSA	AKR1A1	4	No	1:45545333:C:T	1:45548261:T:C	rs606542	AKR1A1	0.871419	Yes	Yes	No				1	45548261	1:46013933	1:45548261	0.429176	0.0328796	0.0059398	3.10399e-08	Single-trait	TRUE	FALSE	FALSE	TRUE	1.693	0.051691	1f	0.55436	Yes	0	No	upstream_gene_variant
LVEDV_BSA	AKR1A1	4	No	1:45545333:C:T	1:45548261:T:C	rs606542	AKR1A1	0.871419	Yes	Yes	No				1	45548261	1:46013933	1:45548261	0.429162	0.0373582	0.00594189	3.23144e-10	Multi-trait					0.676	-0.117638			No	0	No	upstream_gene_variant
LVEDV_BSA	AKR1A1	4	No	1:45545333:C:T	1:45548376:G:A	rs523526	AKR1A1	0.871382	Yes	Yes	No				1	45548376	1:46014048	1:45548376	0.429302	0.0328801	0.0059395	3.09749e-08	Single-trait	TRUE	FALSE	FALSE	TRUE	1.637	0.044299	1f	0.22271	Yes	0	No	upstream_gene_variant
LVEDV_BSA	AKR1A1	4	No	1:45545333:C:T	1:45548376:G:A	rs523526	AKR1A1	0.871382	Yes	Yes	No				1	45548376	1:46014048	1:45548376	0.429288	0.0375064	0.00594159	2.74535e-10	Multi-trait					1.542	0.095333			No	0	No	upstream_gene_variant
LVEDV_BSA	AKR1A1	4	No	1:45545333:C:T	1:45549063:A:G	rs2453404	AKR1A1	0.86973	Yes	Yes	No				1	45549063	1:46014735	1:45549063	0.429352	0.0326706	0.00594654	3.92826e-08	Single-trait	TRUE	FALSE	FALSE	TRUE	2.453	0.138015	1f	0.55436	Yes	0	No	upstream_gene_variant
LVEDV_BSA	AKR1A1	4	No	1:45545333:C:T	1:45549063:A:G	rs2453404	AKR1A1	0.86973	Yes	Yes	No				1	45549063	1:46014735	1:45549063	0.429338	0.0373242	0.00594862	3.50933e-10	Multi-trait					2.069	0.172975			No	0	No	upstream_gene_variant
LVEDV_BSA	AKR1A1	4	No	1:45545333:C:T	1:45549599:T:G	rs622798	AKR1A1	0.870986	Yes	Yes	No				1	45549599	1:46015271	1:45549599	0.429265	0.0327567	0.00593934	3.48353e-08	Single-trait	TRUE	FALSE	FALSE	TRUE	0.204	-0.387242	1f	0.22271	Yes	0	No	upstream_gene_variant
LVEDV_BSA	AKR1A1	4	No	1:45545333:C:T	1:45549599:T:G	rs622798	AKR1A1	0.870986	Yes	Yes	No				1	45549599	1:46015271	1:45549599	0.429251	0.0373359	0.00594142	3.29988e-10	Multi-trait					0.4	-0.249273			No	0	No	upstream_gene_variant
LVEDV_BSA	AKR1A1	4	No	1:45545333:C:T	1:45549863:A:ATATCTG		AKR1A1	0.870066	Yes	Yes	No				1	45549863	1:46015535	1:45549863	0.427371	0.0330437	0.00595166	2.82397e-08	Single-trait					3.009	0.189893			No	0	No	intron_variant
LVEDV_BSA	AKR1A1	4	No	1:45545333:C:T	1:45551015:T:C	rs9147	AKR1A1	0.865265	Yes	Yes	No				1	45551015	1:46016687	1:45551015	0.429558	0.0325542	0.00593675	4.16994e-08	Single-trait	TRUE	FALSE	FALSE	TRUE	7.493	0.597974	1f	0.55436	Yes	0	No	5_prime_UTR_variant,upstream_gene_variant,non_coding_transcript_exon_variant
LVEDV_BSA	AKR1A1	4	No	1:45545333:C:T	1:45551015:T:C	rs9147	AKR1A1	0.865265	Yes	Yes	No				1	45551015	1:46016687	1:45551015	0.429544	0.0372998	0.00593884	3.37154e-10	Multi-trait					7.999	0.768714			No	0	No	5_prime_UTR_variant,upstream_gene_variant,non_coding_transcript_exon_variant
LVEDV_BSA	AKR1A1	4	No	1:45545333:C:T	1:45552164:C:T	rs2934859	AKR1A1	0.865265	Yes	Yes	No				1	45552164	1:46017836	1:45552164	0.430255	0.0324141	0.00592707	4.53054e-08	Single-trait	FALSE	TRUE	TRUE	TRUE	2.763	0.167597	1f	0.66667	Yes	0	No	intron_variant,intron_variant,non_coding_transcript_variant
LVEDV_BSA	AKR1A1	4	No	1:45545333:C:T	1:45552164:C:T	rs2934859	AKR1A1	0.865265	Yes	Yes	No				1	45552164	1:46017836	1:45552164	0.430241	0.0371475	0.00592917	3.72317e-10	Multi-trait					2.975	0.272082			No	0	No	intron_variant,intron_variant,non_coding_transcript_variant
LVEDV_BSA	AKR1A1	4	No	1:45545333:C:T	1:45553048:C:A	rs4660876	AKR1A1	0.865264	Yes	Yes	No				1	45553048	1:46018720	1:45553048	0.429425	0.0324493	0.00593742	4.62328e-08	Single-trait	TRUE	FALSE	FALSE	TRUE	0.374	-0.262671	1f	0.55436	Yes	0	No	intron_variant,intron_variant,non_coding_transcript_variant
LVEDV_BSA	AKR1A1	4	No	1:45545333:C:T	1:45553048:C:A	rs4660876	AKR1A1	0.865264	Yes	Yes	No				1	45553048	1:46018720	1:45553048	0.429411	0.0372689	0.00593951	3.50202e-10	Multi-trait					1.31	0.052562			No	0	No	intron_variant,intron_variant,non_coding_transcript_variant
LVEDV_BSA	AKR1A1	4	No	1:45545333:C:T	1:45554879:T:C	rs667626	AKR1A1	0.866727	Yes	Yes	No				1	45554879	1:46020551	1:45554879	0.430153	0.0327531	0.00593507	3.41783e-08	Single-trait	TRUE	FALSE	TRUE	TRUE	3.189	0.205743	1f	0.66703	Yes	0	No	intron_variant,intron_variant,non_coding_transcript_variant
LVEDV_BSA	AKR1A1	4	No	1:45545333:C:T	1:45554879:T:C	rs667626	AKR1A1	0.866727	Yes	Yes	No				1	45554879	1:46020551	1:45554879	0.430139	0.0374181	0.00593717	2.93167e-10	Multi-trait					1.629	0.109757			No	0	No	intron_variant,intron_variant,non_coding_transcript_variant
LVEDV_BSA	AKR1A1	4	No	1:45545333:C:T	1:45554960:G:A	rs2991973	AKR1A1	0.864215	Yes	Yes	No				1	45554960	1:46020632	1:45554960	0.4297	0.0325408	0.00593667	4.22182e-08	Single-trait	TRUE	TRUE	TRUE	TRUE	7.375	0.585908	1b	1	Yes	0	No	intron_variant,intron_variant,non_coding_transcript_variant
LVEDV_BSA	AKR1A1	4	No	1:45545333:C:T	1:45554960:G:A	rs2991973	AKR1A1	0.864215	Yes	Yes	No				1	45554960	1:46020632	1:45554960	0.429686	0.0374054	0.00593876	3.00486e-10	Multi-trait					9.147	0.888739			No	0	No	intron_variant,intron_variant,non_coding_transcript_variant
LVEDV_BSA	AKR1A1	4	No	1:45545333:C:T	1:45554982:A:G	rs2991974	AKR1A1	0.864593	Yes	Yes	No				1	45554982	1:46020654	1:45554982	0.430445	0.032469	0.0059266	4.28864e-08	Single-trait	TRUE	FALSE	FALSE	TRUE	6.608	0.509939	1f	0.55436	Yes	0	No	intron_variant,intron_variant,non_coding_transcript_variant
LVEDV_BSA	AKR1A1	4	No	1:45545333:C:T	1:45554982:A:G	rs2991974	AKR1A1	0.864593	Yes	Yes	No				1	45554982	1:46020654	1:45554982	0.430431	0.037241	0.00592869	3.35344e-10	Multi-trait					6.923	0.649745			No	0	No	intron_variant,intron_variant,non_coding_transcript_variant
LVEDV_BSA	AKR1A1	4	No	1:45545333:C:T	1:45555123:T:C	rs666720	AKR1A1	0.859256	Yes	Yes	No				1	45555123	1:46020795	1:45555123	0.432248	0.0323664	0.00592934	4.797e-08	Single-trait	TRUE	FALSE	FALSE	TRUE	2.263	0.118672	1f	0.55436	Yes	0	No	intron_variant,intron_variant,non_coding_transcript_variant
LVEDV_BSA	AKR1A1	4	No	1:45545333:C:T	1:45555123:T:C	rs666720	AKR1A1	0.859256	Yes	Yes	No				1	45555123	1:46020795	1:45555123	0.432235	0.037251	0.00593143	3.3798e-10	Multi-trait					0.266	-0.353218			No	0	No	intron_variant,intron_variant,non_coding_transcript_variant
LVEDV_BSA	AKR1A1	4	No	1:45545333:C:T	1:45555958:C:T	rs2993263	AKR1A1	0.720602	Yes	Yes	No				1	45555958	1:46021630	1:45555958	0.390138	0.0360485	0.0060185	2.10354e-09	Single-trait	TRUE	FALSE	FALSE	TRUE	4.826	0.346645	1f	0.55436	Yes	0	No	intron_variant,intron_variant,non_coding_transcript_variant
LVEDV_BSA	AKR1A1	4	No	1:45545333:C:T	1:45555958:C:T	rs2993263	AKR1A1	0.720602	Yes	Yes	No				1	45555958	1:46021630	1:45555958	0.390121	0.0409341	0.00602066	1.05395e-11	Multi-trait					6.208	0.574428			No	0	No	intron_variant,intron_variant,non_coding_transcript_variant
LVEDV_BSA	AKR1A1	4	No	1:45545333:C:T	1:45556770:G:A	rs9429085	AKR1A1	0.509171	Yes	Yes	No				1	45556770	1:46022442	1:45556770	0.460449	0.0298793	0.00590235	4.14267e-07	Single-trait	TRUE	TRUE	TRUE	TRUE	1.712	0.054286	1b	0.96	Yes	0	No	intron_variant,intron_variant,non_coding_transcript_variant
LVEDV_BSA	AKR1A1	4	No	1:45545333:C:T	1:45556770:G:A	rs9429085	AKR1A1	0.509171	Yes	Yes	No				1	45556770	1:46022442	1:45556770	0.460437	0.0363984	0.0059044	7.06488e-10	Multi-trait										0	No	intron_variant,intron_variant,non_coding_transcript_variant
LVEDV_BSA	AKR1A1	4	No	1:45545333:C:T	1:45558263:C:T	rs3014220	AKR1A1	0.508028	Yes	No	No				1	45558263	1:46023935	1:45558263	0.46036	0.0296418	0.00590662	5.21051e-07	Single-trait	TRUE	FALSE	FALSE	TRUE	0.616	-0.16184	1f	0.55436	Yes	0	No	intron_variant,intron_variant,non_coding_transcript_variant
LVEDV_BSA	AKR1A1	4	No	1:45545333:C:T	1:45558263:C:T	rs3014220	AKR1A1	0.508028	Yes	Yes	No				1	45558263	1:46023935	1:45558263	0.460348	0.0362082	0.00590867	8.90023e-10	Multi-trait										0	No	intron_variant,intron_variant,non_coding_transcript_variant
LVEDV_BSA	AKR1A1	4	No	1:45545333:C:T	1:45558782:G:A	rs3014219	AKR1A1	0.507819	Yes	Yes	No				1	45558782	1:46024454	1:45558782	0.460805	0.0299926	0.00590317	3.75941e-07	Single-trait	TRUE	FALSE	FALSE	TRUE	0.471	-0.216354	1f	0.55436	Yes	0	No	intron_variant,intron_variant,non_coding_transcript_variant
LVEDV_BSA	AKR1A1	4	No	1:45545333:C:T	1:45558782:G:A	rs3014219	AKR1A1	0.507819	Yes	Yes	No				1	45558782	1:46024454	1:45558782	0.460793	0.0364871	0.00590523	6.45961e-10	Multi-trait										0	No	intron_variant,intron_variant,non_coding_transcript_variant
LVEDV_BSA	AKR1A1	4	No	1:45545333:C:T	1:45558833:G:A	rs592214	AKR1A1	0.50997	Yes	Yes	No				1	45558833	1:46024505	1:45558833	0.461305	0.0300103	0.00590137	3.67046e-07	Single-trait	TRUE	FALSE	FALSE	TRUE	0.296	-0.310661	1f	0.22271	Yes	0	No	intron_variant,intron_variant,non_coding_transcript_variant
LVEDV_BSA	AKR1A1	4	No	1:45545333:C:T	1:45558833:G:A	rs592214	AKR1A1	0.50997	Yes	Yes	No				1	45558833	1:46024505	1:45558833	0.461293	0.0363602	0.00590342	7.31257e-10	Multi-trait										0	No	intron_variant,intron_variant,non_coding_transcript_variant
LVEDV_BSA	AKR1A1	4	No	1:45545333:C:T	1:45558854:A:G	rs2991975	AKR1A1	0.507819	Yes	Yes	No				1	45558854	1:46024526	1:45558854	0.460846	0.0298793	0.0059028	4.15117e-07	Single-trait	TRUE	FALSE	FALSE	TRUE	3.642	0.244707	1f	0.22271	Yes	0	No	intron_variant,intron_variant,non_coding_transcript_variant
LVEDV_BSA	AKR1A1	4	No	1:45545333:C:T	1:45558854:A:G	rs2991975	AKR1A1	0.507819	Yes	Yes	No				1	45558854	1:46024526	1:45558854	0.460834	0.0363403	0.00590486	7.54029e-10	Multi-trait										0	No	intron_variant,intron_variant,non_coding_transcript_variant
LVEDV_BSA	AKR1A1	4	No	1:45545333:C:T	1:45560656:A:C	rs3014218	AKR1A1	0.507559	Yes	Yes	No				1	45560656	1:46026328	1:45560656	0.46076	0.0299793	0.00590357	3.81092e-07	Single-trait	TRUE	FALSE	FALSE	TRUE	4.611	0.327842	1f	0.22271	Yes	0	No	intron_variant,intron_variant,non_coding_transcript_variant
LVEDV_BSA	AKR1A1	4	No	1:45545333:C:T	1:45560656:A:C	rs3014218	AKR1A1	0.507559	Yes	Yes	No				1	45560656	1:46026328	1:45560656	0.460748	0.0365258	0.00590563	6.21385e-10	Multi-trait										0	No	intron_variant,intron_variant,non_coding_transcript_variant
LVEDV_BSA	AKR1A1	4	No	1:45545333:C:T	1:45561683:T:C	rs512083	AKR1A1	0.494599	Yes	No	No				1	45561683	1:46027355	1:45561683	0.460899	0.0292102	0.00590313	7.48807e-07	Single-trait	TRUE	TRUE	TRUE	TRUE	0.578	-0.174913	1b	0.9925	Yes	0	No	intron_variant,intron_variant,non_coding_transcript_variant
LVEDV_BSA	AKR1A1	4	No	1:45545333:C:T	1:45561683:T:C	rs512083	AKR1A1	0.494599	Yes	Yes	No				1	45561683	1:46027355	1:45561683	0.460887	0.0359232	0.00590519	1.17712e-09	Multi-trait										0	No	intron_variant,intron_variant,non_coding_transcript_variant
LVEDV_BSA	AKR1A1	4	No	1:45545333:C:T	1:45562705:T:A	rs7525459	AKR1A1	0.49277	Yes	Yes	No				1	45562705	1:46028377	1:45562705	0.459451	0.0306043	0.00590047	2.13988e-07	Single-trait	TRUE	FALSE	FALSE	TRUE	2.502	0.142831	1f	0.55436	Yes	0	No	intron_variant,upstream_gene_variant,intron_variant,non_coding_transcript_variant
LVEDV_BSA	AKR1A1	4	No	1:45545333:C:T	1:45563078:CA:C		AKR1A1	0.492743	Yes	Yes	No				1	45563078	1:46028750	1:45563078	0.458254	0.0298976	0.00590865	4.19324e-07	Single-trait					0.65	-0.150735			No	0	No	downstream_gene_variant
LVEDV_BSA	AKR1A1	4	No	1:45545333:C:T	1:45567302:T:C	rs2088102	AKR1A1	0.492317	Yes	Yes	No				1	45567302	1:46032974	1:45567302	0.460327	0.0307807	0.00590191	1.83434e-07	Single-trait	TRUE	TRUE	TRUE	TRUE	11.43	0.984968	1b	1	Yes	0	No	intron_variant,3_prime_UTR_variant,upstream_gene_variant,intron_variant,non_coding_transcript_variant,downstream_gene_variant
LVEDV_BSA	AKR1A1	4	No	1:45545333:C:T	1:45567302:T:C	rs2088102	AKR1A1	0.492317	Yes	Yes	No				1	45567302	1:46032974	1:45567302	0.460316	0.0371655	0.00590397	3.07397e-10	Multi-trait										0	No	intron_variant,3_prime_UTR_variant,upstream_gene_variant,intron_variant,non_coding_transcript_variant,downstream_gene_variant
LVEDV_BSA	AKR1A1	4	No	1:45545333:C:T	1:45567593:T:C	rs2356416	AKR1A1	0.494794	Yes	Yes	No				1	45567593	1:46033265	1:45567593	0.461203	0.0309783	0.00590433	1.54842e-07	Single-trait	TRUE	TRUE	TRUE	TRUE	0.326	-0.290687	1b	0.434	Yes	0	No	intron_variant,downstream_gene_variant,non_coding_transcript_exon_variant,upstream_gene_variant,intron_variant,non_coding_transcript_variant
LVEDV_BSA	AKR1A1	4	No	1:45545333:C:T	1:45567593:T:C	rs2356416	AKR1A1	0.494794	Yes	Yes	No				1	45567593	1:46033265	1:45567593	0.461203	0.0309783	0.00590433	1.54842e-07	Single-trait	TRUE	TRUE	TRUE	TRUE	0.326	-0.290687	1b	0.99542	Yes	0	No	intron_variant,downstream_gene_variant,non_coding_transcript_exon_variant,upstream_gene_variant,intron_variant,non_coding_transcript_variant
LVEDV_BSA	AKR1A1	4	No	1:45545333:C:T	1:45567593:T:C	rs2356416	AKR1A1	0.494794	Yes	Yes	No				1	45567593	1:46033265	1:45567593	0.461192	0.037227	0.00590638	2.92232e-10	Multi-trait										0	No	intron_variant,downstream_gene_variant,non_coding_transcript_exon_variant,upstream_gene_variant,intron_variant,non_coding_transcript_variant
LVEDV_BSA	AKR1A1	4	No	1:45545333:C:T	1:45567594:A:G	rs2356415	AKR1A1	0.494794	Yes	Yes	No				1	45567594	1:46033266	1:45567594	0.461179	0.0309262	0.00590478	1.6278e-07	Single-trait	TRUE	TRUE	TRUE	TRUE	5.735	0.427968	1b	0.99542	Yes	0	No	intron_variant,downstream_gene_variant,non_coding_transcript_exon_variant,upstream_gene_variant,intron_variant,non_coding_transcript_variant
LVEDV_BSA	AKR1A1	4	No	1:45545333:C:T	1:45567594:A:G	rs2356415	AKR1A1	0.494794	Yes	Yes	No				1	45567594	1:46033266	1:45567594	0.461168	0.0372062	0.00590683	2.99883e-10	Multi-trait										0	No	intron_variant,downstream_gene_variant,non_coding_transcript_exon_variant,upstream_gene_variant,intron_variant,non_coding_transcript_variant
LVEDV_BSA	AKR1A1	4	No	1:45545333:C:T	1:45567628:T:C	rs2088101	AKR1A1	0.492478	Yes	Yes	No				1	45567628	1:46033300	1:45567628	0.462287	0.0302719	0.00590441	2.94395e-07	Single-trait	TRUE	FALSE	TRUE	TRUE	1.605	0.039884	1f	0.66703	Yes	0	No	intron_variant,downstream_gene_variant,non_coding_transcript_exon_variant,upstream_gene_variant,intron_variant,non_coding_transcript_variant
LVEDV_BSA	AKR1A1	4	No	1:45545333:C:T	1:45567628:T:C	rs2088101	AKR1A1	0.492478	Yes	Yes	No				1	45567628	1:46033300	1:45567628	0.462276	0.03663	0.00590646	5.58585e-10	Multi-trait										0	No	intron_variant,downstream_gene_variant,non_coding_transcript_exon_variant,upstream_gene_variant,intron_variant,non_coding_transcript_variant
LVEDV_BSA	AKR1A1	4	No	1:45545333:C:T	1:45570088:A:T	rs3014216	AKR1A1	0.4905	Yes	Yes	No				1	45570088	1:46035760	1:45570088	0.459931	0.030724	0.00589901	1.90546e-07	Single-trait	TRUE	FALSE	FALSE	TRUE	12.95	1.11848	1f	0.55436	Yes	0	No	downstream_gene_variant
LVEDV_BSA	AKR1A1	4	No	1:45545333:C:T	1:45571886:T:C	rs2934858	AKR1A1	0.490816	Yes	Yes	No				1	45571886	1:46037558	1:45571886	0.459656	0.0311897	0.00589887	1.24062e-07	Single-trait	FALSE	FALSE	FALSE	TRUE	1.451	0.017891	1f	0.55324	Yes	0	No	downstream_gene_variant
LVEDV_BSA	AKR1A1	4	No	1:45545333:C:T	1:45571886:T:C	rs2934858	AKR1A1	0.490816	Yes	Yes	No				1	45571886	1:46037558	1:45571886	0.459644	0.0376798	0.00590092	1.70946e-10	Multi-trait										0	No	downstream_gene_variant
LVEDV_BSA	AKR1A1	4	No	1:45545333:C:T	1:45573940:G:A	rs2934857	AKR1A1	0.486333	Yes	Yes	No				1	45573940	1:46039612	1:45573940	0.45967	0.031182	0.00589502	1.22622e-07	Single-trait	TRUE	TRUE	TRUE	TRUE	7.836	0.633633	1b	0.8169	Yes	0	No	downstream_gene_variant
LVEDV_BSA	AKR1A1	4	No	1:45545333:C:T	1:45573940:G:A	rs2934857	AKR1A1	0.486333	Yes	Yes	No				1	45573940	1:46039612	1:45573940	0.459658	0.0378241	0.00589708	1.41714e-10	Multi-trait										0	No	downstream_gene_variant
LVEDV_BSA	AKR1A1	4	No	1:45545333:C:T	1:45580766:G:A	rs12727696	NASP	0.482436	Yes	Yes	No				1	45580766	1:46046438	1:45580766	0.459636	0.031167	0.00589299	1.23109e-07	Single-trait	TRUE	FALSE	FALSE	TRUE	0.98	-0.065008	1f	0.55436	Yes	0	No	upstream_gene_variant,downstream_gene_variant
LVEDV_BSA	AKR1A1	4	No	1:45545333:C:T	1:45580766:G:A	rs12727696	NASP	0.482436	Yes	Yes	No				1	45580766	1:46046438	1:45580766	0.459624	0.0377196	0.00589505	1.56894e-10	Multi-trait										0	No	downstream_gene_variant
LVEDV_BSA	AKR1A1	4	No	1:45545333:C:T	1:45593462:G:A	rs6680019	NASP	0.237188	Yes	No	No				1	45593462	1:46059134	1:45593462	0.185642	0.0352683	0.00757573	3.23311e-06	Single-trait	TRUE	TRUE	FALSE	TRUE	2.388	0.131492	1f	0.644	Yes	0	No	intron_variant,intron_variant,NMD_transcript_variant,intron_variant,non_coding_transcript_variant,upstream_gene_variant
LVEDV_BSA	AKR1A1	4	No	1:45545333:C:T	1:45594163:T:TA		NASP	0.483182	Yes	Yes	No				1	45594163	1:46059835	1:45594163	0.456887	0.0312491	0.005911	1.24612e-07	Single-trait					1.146	-0.032214			No	0	No	intron_variant
LVEDV_BSA	AKR1A1	4	No	1:45545333:C:T	1:45607817:G:A	rs2230657	NASP	0.468357	Yes	Yes	No				1	45607817	1:46073489	1:45607817	0.466786	0.0318595	0.00589308	6.43591e-08	Single-trait	TRUE	FALSE	FALSE	TRUE	0.089	-0.560304	1f	0.55436	Yes	0	No	synonymous_variant,intron_variant,intron_variant,NMD_transcript_variant,3_prime_UTR_variant,NMD_transcript_variant,downstream_gene_variant,upstream_gene_variant
LVEDV_BSA	AKR1A1	4	No	1:45545333:C:T	1:45607817:G:A	rs2230657	NASP	0.468357	Yes	Yes	No				1	45607817	1:46073489	1:45607817	0.466775	0.0375426	0.00589513	1.90992e-10	Multi-trait										0	No	intron_variant
LVEDV_BSA	AKR1A1	4	No	1:45545333:C:T	1:45614858:T:C	rs2991985	NASP	0.480773	Yes	Yes	No				1	45614858	1:46080530	1:45614858	0.460213	0.0313033	0.00588876	1.06209e-07	Single-trait	FALSE	FALSE	FALSE	TRUE	3.061	0.194462	1f	0.55324	Yes	0	No	intron_variant,intron_variant,NMD_transcript_variant,upstream_gene_variant,intron_variant,non_coding_transcript_variant,downstream_gene_variant
LVEDV_BSA	AKR1A1	4	No	1:45545333:C:T	1:45614858:T:C	rs2991985	NASP	0.480773	Yes	Yes	No				1	45614858	1:46080530	1:45614858	0.460201	0.0376786	0.00589082	1.59344e-10	Multi-trait										0	No	intron_variant
LVEDV_BSA	AKR1A1	4	No	1:45545333:C:T	1:45619570:G:A	rs61789988	CCDC17	0.479662	Yes	Yes	No				1	45619570	1:46085242	1:45619570	0.460719	0.0308517	0.00588959	1.62028e-07	Single-trait	TRUE	FALSE	FALSE	TRUE	2.63	0.155205	1f	0.55436	Yes	0	No	downstream_gene_variant
LVEDV_BSA	AKR1A1	4	No	1:45545333:C:T	1:45619570:G:A	rs61789988	CCDC17	0.479662	Yes	Yes	No				1	45619570	1:46085242	1:45619570	0.460707	0.0372592	0.00589164	2.54747e-10	Multi-trait										0	No	intron_variant
LVEDV_BSA	AKR1A1	4	No	1:45545333:C:T	1:45624542:A:G	rs3014238	CCDC17	0.478731	Yes	Yes	No				1	45624542	1:46090214	1:45624542	0.460667	0.031284	0.00587967	1.03364e-07	Single-trait	TRUE	FALSE	FALSE	TRUE	2.992	0.188339	1f	0.55436	Yes	0	No	downstream_gene_variant,upstream_gene_variant
LVEDV_BSA	AKR1A1	4	No	1:45545333:C:T	1:45624542:A:G	rs3014238	CCDC17	0.478731	Yes	Yes	No				1	45624542	1:46090214	1:45624542	0.460655	0.037412	0.00588173	2.00812e-10	Multi-trait										0	No	intron_variant
LVEDV_BSA	AKR1A1	4	No	1:45545333:C:T	1:45628564:A:G	rs4391704	GPBP1L1	0.464234	Yes	No	No				1	45628564	1:46094236	1:45628564	0.456665	-0.0297873	0.00592291	4.92629e-07	Single-trait	TRUE	FALSE	TRUE	TRUE	0.712	-0.132008	1f	0.19549	Yes	0	No	intron_variant,upstream_gene_variant,intron_variant,non_coding_transcript_variant,downstream_gene_variant
LVEDV_BSA	AKR1A1	4	No	1:45545333:C:T	1:45628564:A:G	rs4391704	GPBP1L1	0.464234	Yes	Yes	No				1	45628564	1:46094236	1:45628564	0.45666	-0.0361647	0.005925	1.03603e-09	Multi-trait										0	No	intron_variant
LVEDV_BSA	AKR1A1	4	No	1:45545333:C:T	1:45632585:G:A	rs11587650	GPBP1L1	0.427538	Yes	Yes	No				1	45632585	1:46098257	1:45632585	0.438149	0.0300421	0.00593098	4.07774e-07	Single-trait	FALSE	FALSE	FALSE	TRUE	0.805	-0.10624	1f	0.55324	Yes	0	No	intron_variant,upstream_gene_variant,intron_variant,non_coding_transcript_variant
LVEDV_BSA	AKR1A1	4	No	1:45545333:C:T	1:45632585:G:A	rs11587650	GPBP1L1	0.427538	Yes	Yes	No				1	45632585	1:46098257	1:45632585	0.438136	0.0361079	0.00593305	1.15847e-09	Multi-trait										0	No	intron_variant
LVEDV_BSA	AKR1A1	4	No	1:45545333:C:T	1:45643632:G:A	rs5021934	GPBP1L1	0.468556	Yes	No	No				1	45643632	1:46109304	1:45643632	0.457125	-0.0358159	0.00589585	1.24171e-09	Multi-trait										0	No	intron_variant
LVEDV_BSA	AKR1A1	4	No	1:45545333:C:T	1:45643632:G:A	rs5021934	GPBP1L1	0.468556	Yes	Yes	No				1	45643632	1:46109304	1:45643632	0.457137	-0.0302836	0.00589379	2.77345e-07	Single-trait	TRUE	FALSE	TRUE	TRUE	2.41	0.133787	1f	0.66703	Yes	0	No	intron_variant,downstream_gene_variant,intron_variant,non_coding_transcript_variant
LVEDV_BSA	AKR1A1	4	No	1:45545333:C:T	1:45644557:AT:A		GPBP1L1	0.452626	Yes	No	No				1	45644557	1:46110229	1:45644557	0.45932	-0.0284976	0.00590511	1.39357e-06	Single-trait					0.716	-0.130791			No	0	No	intron_variant
LVEDV_BSA	AKR1A1	4	No	1:45545333:C:T	1:45644900:A:G	rs4660312	GPBP1L1	0.468556	Yes	No	No				1	45644900	1:46110572	1:45644900	0.45726	-0.0357457	0.00589531	1.33265e-09	Multi-trait										0	No	intron_variant
LVEDV_BSA	AKR1A1	4	No	1:45545333:C:T	1:45644900:A:G	rs4660312	GPBP1L1	0.468556	Yes	Yes	No				1	45644900	1:46110572	1:45644900	0.457272	-0.0302828	0.00589325	2.76853e-07	Single-trait	TRUE	FALSE	TRUE	TRUE	0.323	-0.292783	1f	0.19549	Yes	0	No	intron_variant,downstream_gene_variant,intron_variant,non_coding_transcript_variant
LVEDV_BSA	AKR1A1	4	No	1:45545333:C:T	1:45647600:T:C	rs4468203	GPBP1L1	0.468852	Yes	No	No				1	45647600	1:46113272	1:45647600	0.456925	-0.0357914	0.00589713	1.28474e-09	Multi-trait										0	No	intron_variant
LVEDV_BSA	AKR1A1	4	No	1:45545333:C:T	1:45647600:T:C	rs4468203	GPBP1L1	0.468852	Yes	Yes	No				1	45647600	1:46113272	1:45647600	0.456937	-0.0304025	0.00589507	2.50565e-07	Single-trait	TRUE	TRUE	TRUE	TRUE	0.331	-0.287423	1a	0.41562	Yes	0	No	intron_variant,upstream_gene_variant,downstream_gene_variant,intron_variant,non_coding_transcript_variant
LVEDV_BSA	AKR1A1	4	No	1:45545333:C:T	1:45650620:C:T	rs4660882	GPBP1L1	0.468556	Yes	Yes	No				1	45650620	1:46116292	1:45650620	0.457174	-0.0302335	0.0058941	2.90596e-07	Single-trait	FALSE	FALSE	FALSE	TRUE	0.103	-0.528938	1f	0.55324	Yes	0	No	intron_variant,upstream_gene_variant,downstream_gene_variant,intron_variant,non_coding_transcript_variant
LVEDV_BSA	AKR1A1	4	No	1:45545333:C:T	1:45650620:C:T	rs4660882	GPBP1L1	0.468556	Yes	Yes	No				1	45650620	1:46116292	1:45650620	0.457162	-0.0358691	0.00589616	1.17609e-09	Multi-trait										0	No	intron_variant
LVEDV_BSA	AKR1A1	4	No	1:45545333:C:T	1:45658416:C:G	rs6656279	GPBP1L1	0.467874	Yes	Yes	No				1	45658416	1:46124088	1:45658416	0.456443	-0.0301326	0.00589541	3.2014e-07	Single-trait	TRUE	FALSE	TRUE	TRUE	6.5	0.499605	1f	0.66703	Yes	0	No	intron_variant,downstream_gene_variant,upstream_gene_variant
LVEDV_BSA	AKR1A1	4	No	1:45545333:C:T	1:45658991:A:G	rs6671802	GPBP1L1	0.466764	Yes	No	No				1	45658991	1:46124663	1:45658991	0.455916	-0.0357156	0.00588962	1.32644e-09	Multi-trait										0	No	intron_variant
LVEDV_BSA	AKR1A1	4	No	1:45545333:C:T	1:45658991:A:G	rs6671802	GPBP1L1	0.466764	Yes	Yes	No				1	45658991	1:46124663	1:45658991	0.455928	-0.0299841	0.00588755	3.52826e-07	Single-trait	TRUE	FALSE	FALSE	TRUE	1.238	-0.01613	1f	0.55436	Yes	0	No	intron_variant,downstream_gene_variant,non_coding_transcript_exon_variant,upstream_gene_variant
LVEDV_BSA	AKR1A1	4	No	1:45545333:C:T	1:45662684:C:A	rs3013597	GPBP1L1	0.468354	Yes	No	No				1	45662684	1:46128356	1:45662684	0.457325	-0.0357534	0.00589715	1.33745e-09	Multi-trait										0	No	intron_variant
LVEDV_BSA	AKR1A1	4	No	1:45545333:C:T	1:45662684:C:A	rs3013597	GPBP1L1	0.468354	Yes	Yes	No				1	45662684	1:46128356	1:45662684	0.457337	-0.0302051	0.00589509	2.99468e-07	Single-trait	FALSE	FALSE	FALSE	TRUE	5.945	0.447296	7	0.51392	No	0	No	intron_variant,intron_variant,non_coding_transcript_variant,upstream_gene_variant
LVEDV_BSA	AKR1A1	4	No	1:45545333:C:T	1:45672328:T:C	rs3013594	GPBP1L1	0.466578	Yes	Yes	No				1	45672328	1:46138000	1:45672328	0.456146	-0.030336	0.0059033	2.76478e-07	Single-trait	FALSE	TRUE	FALSE	TRUE	3.329	0.217849	6	0.74073	No	0	No	intron_variant,intron_variant,non_coding_transcript_variant
LVEDV_BSA	AKR1A1	4	No	1:45545333:C:T	1:45672328:T:C	rs3013594	GPBP1L1	0.466578	Yes	Yes	No				1	45672328	1:46138000	1:45672328	0.456134	-0.0360918	0.00590536	9.85728e-10	Multi-trait										0	No	intron_variant
LVEDV_BSA	AKR1A1	4	No	1:45545333:C:T	1:45679195:A:AG		GPBP1L1	0.467625	Yes	Yes	No				1	45679195	1:46144867	1:45679195	0.459579	-0.0299079	0.00591062	4.19189e-07	Single-trait					0.832	-0.099408			No	0	No	intron_variant
LVEDV_BSA	AKR1A1	4	No	1:45545333:C:T	1:45683537:A:G	rs72688483	GPBP1L1	0.468789	Yes	Yes	No				1	45683537	1:46149209	1:45683537	0.457547	-0.0305236	0.00590339	2.33448e-07	Single-trait	TRUE	FALSE	FALSE	TRUE	1.726	0.056041	1f	0.55436	Yes	0	No	intron_variant,upstream_gene_variant,intron_variant,non_coding_transcript_variant
LVEDV_BSA	AKR1A1	4	No	1:45545333:C:T	1:45683537:A:G	rs72688483	GPBP1L1	0.468789	Yes	Yes	No				1	45683537	1:46149209	1:45683537	0.457535	-0.036161	0.00590545	9.16455e-10	Multi-trait										0	No	intron_variant
LVEDV_BSA	AKR1A1	4	No	1:45545333:C:T	1:45687531:G:A	rs3013595	TMEM69	0.469617	Yes	Yes	No				1	45687531	1:46153203	1:45687531	0.457465	-0.0304353	0.00590246	2.51785e-07	Single-trait	TRUE	FALSE	FALSE	TRUE	2.986	0.187807	1f	0.55436	Yes	0	No	upstream_gene_variant,intron_variant,non_coding_transcript_variant
LVEDV_BSA	AKR1A1	4	No	1:45545333:C:T	1:45687531:G:A	rs3013595	TMEM69	0.469617	Yes	Yes	No				1	45687531	1:46153203	1:45687531	0.457452	-0.0360782	0.00590452	9.94618e-10	Multi-trait										0	No	intron_variant
LVEDV_BSA	AKR1A1	4	No	1:45545333:C:T	1:45690416:T:C	rs3013596	TMEM69	0.469614	Yes	Yes	No				1	45690416	1:46156088	1:45690416	0.457441	-0.0304242	0.00590328	2.553e-07	Single-trait	FALSE	FALSE	FALSE	TRUE	1.64	0.044629	1f	0.55324	Yes	0	No	upstream_gene_variant,downstream_gene_variant,intron_variant,intron_variant,non_coding_transcript_variant
LVEDV_BSA	AKR1A1	4	No	1:45545333:C:T	1:45690416:T:C	rs3013596	TMEM69	0.469614	Yes	Yes	No				1	45690416	1:46156088	1:45690416	0.457429	-0.0360428	0.00590534	1.03816e-09	Multi-trait										0	No	intron_variant
LVEDV_BSA	AKR1A1	4	No	1:45545333:C:T	1:45698061:A:G	rs3014247	IPP	0.469459	Yes	Yes	No				1	45698061	1:46163733	1:45698061	0.457308	-0.0308344	0.00590527	1.77472e-07	Single-trait	FALSE	TRUE	FALSE	TRUE	1.587	0.037389	1f	0.38083	Yes	0	No	intron_variant,downstream_gene_variant,upstream_gene_variant,intron_variant,non_coding_transcript_variant
LVEDV_BSA	AKR1A1	4	No	1:45545333:C:T	1:45698061:A:G	rs3014247	IPP	0.469459	Yes	Yes	No				1	45698061	1:46163733	1:45698061	0.457296	-0.0367039	0.00590732	5.1887e-10	Multi-trait										0	No	intron_variant
LVEDV_BSA	AKR1A1	4	No	1:45545333:C:T	1:45698302:T:A	rs3014243	IPP	0.46965	Yes	Yes	No				1	45698302	1:46163974	1:45698302	0.457669	-0.0307176	0.00590431	1.96553e-07	Single-trait	TRUE	TRUE	TRUE	TRUE	0.225	-0.367372	1b	0.49967	Yes	0	No	intron_variant,downstream_gene_variant,upstream_gene_variant,intron_variant,non_coding_transcript_variant
LVEDV_BSA	AKR1A1	4	No	1:45545333:C:T	1:45719988:T:C	rs28635845	IPP	0.468979	Yes	Yes	No				1	45719988	1:46185660	1:45719988	0.457744	-0.030657	0.00590493	2.08315e-07	Single-trait	FALSE	FALSE	FALSE	TRUE	2.626	0.154777	7	0.51392	No	0	No	intron_variant
LVEDV_BSA	AKR1A1	4	No	1:45545333:C:T	1:45719988:T:C	rs28635845	IPP	0.468979	Yes	Yes	No				1	45719988	1:46185660	1:45719988	0.457732	-0.0365065	0.00590699	6.40118e-10	Multi-trait										0	No	intron_variant
LVEDV_BSA	AKR1A1	4	No	1:45545333:C:T	1:45723882:T:C	rs28378621	IPP	0.468978	Yes	Yes	No				1	45723882	1:46189554	1:45723882	0.457684	-0.0306407	0.0059056	2.1209e-07	Single-trait	TRUE	FALSE	FALSE	TRUE	0.899	-0.083167	1f	0.55436	Yes	0	No	intron_variant
LVEDV_BSA	AKR1A1	4	No	1:45545333:C:T	1:45723882:T:C	rs28378621	IPP	0.468978	Yes	Yes	No				1	45723882	1:46189554	1:45723882	0.457672	-0.0366019	0.00590765	5.80369e-10	Multi-trait										0	No	intron_variant
LVEDV_BSA	AKR1A1	4	No	1:45545333:C:T	1:45724110:C:T	rs28538325	IPP	0.468729	Yes	Yes	No				1	45724110	1:46189782	1:45724110	0.457665	-0.0306455	0.00590571	2.11276e-07	Single-trait	TRUE	FALSE	FALSE	TRUE	1.801	0.065594	1f	0.55436	Yes	0	No	intron_variant
LVEDV_BSA	AKR1A1	4	No	1:45545333:C:T	1:45724110:C:T	rs28538325	IPP	0.468729	Yes	Yes	No				1	45724110	1:46189782	1:45724110	0.457652	-0.0365453	0.00590777	6.17199e-10	Multi-trait										0	No	intron_variant
LVEDV_BSA	AKR1A1	4	No	1:45545333:C:T	1:45740727:G:A	rs28647556	IPP	0.468975	Yes	Yes	No				1	45740727	1:46206399	1:45740727	0.457701	-0.0307426	0.00590628	1.93932e-07	Single-trait	FALSE	FALSE	TRUE	TRUE	9.68	0.828507	6	0.28784	No	0	No	intron_variant
LVEDV_BSA	AKR1A1	4	No	1:45545333:C:T	1:45740727:G:A	rs28647556	IPP	0.468975	Yes	Yes	No				1	45740727	1:46206399	1:45740727	0.457689	-0.0367477	0.00590833	4.9829e-10	Multi-trait										0	No	intron_variant
LVEDV_BSA	AKR1A1	4	No	1:45545333:C:T	1:45743535:T:C	rs28844317	IPP	0.468628	Yes	Yes	No				1	45743535	1:46209207	1:45743535	0.457691	-0.0306502	0.0059067	2.11354e-07	Single-trait	TRUE	TRUE	FALSE	TRUE	1.135	-0.034355	1d	0.2025	Yes	0	No	intron_variant
LVEDV_BSA	AKR1A1	4	No	1:45545333:C:T	1:45743535:T:C	rs28844317	IPP	0.468628	Yes	Yes	No				1	45743535	1:46209207	1:45743535	0.457679	-0.0367172	0.00590875	5.16417e-10	Multi-trait										0	No	intron_variant
LVEDV_BSA	AKR1A1	4	No	1:45545333:C:T	1:45750903:T:C	rs6429576	IPP	0.468219	Yes	Yes	No				1	45750903	1:46216575	1:45750903	0.457845	-0.0307614	0.00590716	1.91426e-07	Single-trait	TRUE	FALSE	FALSE	TRUE	4.979	0.360128	1f	0.55436	Yes	0	No	upstream_gene_variant
LVEDV_BSA	AKR1A1	4	No	1:45545333:C:T	1:45750903:T:C	rs6429576	IPP	0.468219	Yes	Yes	No				1	45750903	1:46216575	1:45750903	0.457832	-0.0368634	0.00590921	4.42374e-10	Multi-trait										0	No	upstream_gene_variant
LVEDV_BSA	AKR1A1	4	No	1:45545333:C:T	1:45752269:T:C	rs4274104	IPP	0.468179	Yes	Yes	No				1	45752269	1:46217941	1:45752269	0.45758	-0.0305564	0.00590658	2.30022e-07	Single-trait	FALSE	FALSE	FALSE	TRUE	4.936	0.356301	1f	0.55324	Yes	0	No	upstream_gene_variant
LVEDV_BSA	AKR1A1	4	No	1:45545333:C:T	1:45752269:T:C	rs4274104	IPP	0.468179	Yes	Yes	No				1	45752269	1:46217941	1:45752269	0.457567	-0.0365943	0.00590863	5.88974e-10	Multi-trait										0	No	upstream_gene_variant
LVEDV_BSA	AKR1A1	4	No	1:45545333:C:T	1:45754131:C:T	rs4353138	IPP	0.465604	Yes	Yes	No				1	45754131	1:46219803	1:45754131	0.454036	0.030357	0.00592097	2.9434e-07	Single-trait	FALSE	FALSE	TRUE	TRUE	1.004	-0.059895	1f	0.39752	Yes	0	No	upstream_gene_variant
LVEDV_BSA	AKR1A1	4	No	1:45545333:C:T	1:45754131:C:T	rs4353138	IPP	0.465604	Yes	Yes	No				1	45754131	1:46219803	1:45754131	0.454024	0.0366641	0.00592302	6.01244e-10	Multi-trait										0	No	upstream_gene_variant
LVEDV_BSA	AKR1A1	4	No	1:45545333:C:T	1:45762719:G:A	rs12025621	IPP	0.467155	Yes	Yes	No				1	45762719	1:46228391	1:45762719	0.455696	0.0302067	0.00590943	3.19441e-07	Single-trait	FALSE	TRUE	TRUE	TRUE	0.507	-0.201652	6	0.08515	No	0	No	intergenic_variant
LVEDV_BSA	AKR1A1	4	No	1:45545333:C:T	1:45762719:G:A	rs12025621	IPP	0.467155	Yes	Yes	No				1	45762719	1:46228391	1:45762719	0.455684	0.03667	0.00591149	5.53349e-10	Multi-trait										0	No	intergenic_variant
LVEDV_BSA	AKR1A1	4	No	1:45545333:C:T	1:45766748:G:A	rs12404197	IPP	0.46619	Yes	Yes	No				1	45766748	1:46232420	1:45766748	0.455897	0.0304204	0.0059101	2.64405e-07	Single-trait	TRUE	TRUE	TRUE	FALSE	5.866	0.440009	2b	0.73904	No	0	No	intergenic_variant
LVEDV_BSA	AKR1A1	4	No	1:45545333:C:T	1:45766748:G:A	rs12404197	IPP	0.46619	Yes	Yes	No				1	45766748	1:46232420	1:45766748	0.455885	0.0368262	0.00591215	4.69732e-10	Multi-trait										0	No	intergenic_variant
LVEDV_BSA	AKR1A1	4	No	1:45545333:C:T	1:45767051:C:T	rs6703960	IPP	0.46728	Yes	No	No				1	45767051	1:46232723	1:45767051	0.455305	0.0297778	0.00591071	4.70565e-07	Single-trait	TRUE	FALSE	FALSE	TRUE	2.496	0.142255	1f	0.55436	Yes	0	No	intergenic_variant
LVEDV_BSA	AKR1A1	4	No	1:45545333:C:T	1:45767051:C:T	rs6703960	IPP	0.46728	Yes	Yes	No				1	45767051	1:46232723	1:45767051	0.455293	0.0361759	0.00591276	9.45912e-10	Multi-trait										0	No	intergenic_variant
LVEDV_BSA	AKR1A1	4	No	1:45545333:C:T	1:45774319:G:A	rs12027345	IPP	0.398491	Yes	No	No				1	45774319	1:46239991	1:45774319	0.435026	0.0287961	0.00593529	1.22422e-06	Single-trait	FALSE	FALSE	FALSE	TRUE	1.798	0.065208	1f	0.55324	Yes	0	No	intergenic_variant
LVEDV_BSA	AKR1A1	4	No	1:45545333:C:T	1:45774319:G:A	rs12027345	IPP	0.398491	Yes	No	No				1	45774319	1:46239991	1:45774319	0.435021	0.0338263	0.00593726	1.21718e-08	Multi-trait										0	No	intergenic_variant
LVEDV_BSA	AKR1A1	4	No	1:45545333:C:T	1:45778084:G:A	rs4660885		0.400645	Yes	No	No				1	45778084	1:46243756	1:45778084	0.436433	0.0287948	0.00592754	1.18697e-06	Single-trait	TRUE	TRUE	TRUE	TRUE	4.584	0.325539	1f	0.13817	Yes	0	No	upstream_gene_variant
LVEDV_BSA	AKR1A1	4	No	1:45545333:C:T	1:45782973:C:T	rs4626927	MAST2	0.386153	Yes	No	No				1	45782973	1:46248645	1:45782973	0.440587	0.0283384	0.00591938	1.68962e-06	Single-trait	FALSE	TRUE	FALSE	TRUE	3.565	0.238107	6	0.27	No	0	No	downstream_gene_variant,upstream_gene_variant
LVEDV_BSA	AKR1A1	4	No	1:45545333:C:T	1:45782973:C:T	rs4626927	MAST2	0.386153	Yes	No	No				1	45782973	1:46248645	1:45782973	0.440583	0.0339567	0.00592133	9.77184e-09	Multi-trait										0	No	downstream_gene_variant,upstream_gene_variant
LVEDV_BSA	AKR1A1	4	No	1:45545333:C:T	1:45783305:A:G	rs7514192	MAST2	0.385634	Yes	No	No				1	45783305	1:46248977	1:45783305	0.44063	0.028331	0.00591978	1.70286e-06	Single-trait	FALSE	FALSE	FALSE	TRUE	5.968	0.449455	7	0.51392	No	0	No	downstream_gene_variant,upstream_gene_variant
LVEDV_BSA	AKR1A1	4	No	1:45545333:C:T	1:45783305:A:G	rs7514192	MAST2	0.385634	Yes	No	No				1	45783305	1:46248977	1:45783305	0.440626	0.0338938	0.00592174	1.0428e-08	Multi-trait										0	No	downstream_gene_variant,upstream_gene_variant
LVEDV_BSA	AKR1A1	4	No	1:45545333:C:T	1:45785201:C:T	rs6683500	MAST2	0.38605	Yes	No	No				1	45785201	1:46250873	1:45785201	0.440606	0.028278	0.00592037	1.78468e-06	Single-trait	TRUE	TRUE	TRUE	TRUE	0.237	-0.356584	1b	0.96	Yes	0	No	downstream_gene_variant,upstream_gene_variant
LVEDV_BSA	AKR1A1	4	No	1:45545333:C:T	1:45785201:C:T	rs6683500	MAST2	0.38605	Yes	No	No				1	45785201	1:46250873	1:45785201	0.440602	0.0338383	0.00592233	1.10555e-08	Multi-trait										0	No	downstream_gene_variant,upstream_gene_variant
LVEDV_BSA	AKR1A1	4	No	1:45545333:C:T	1:45789046:G:A	rs11211188	MAST2	0.385374	Yes	No	No				1	45789046	1:46254718	1:45789046	0.440719	0.0284584	0.0059187	1.5229e-06	Single-trait	TRUE	FALSE	TRUE	TRUE	1.552	0.032473	1f	0.66703	Yes	0	No	intron_variant,non_coding_transcript_variant
LVEDV_BSA	AKR1A1	4	No	1:45545333:C:T	1:45789046:G:A	rs11211188	MAST2	0.385374	Yes	No	No				1	45789046	1:46254718	1:45789046	0.440714	0.0340746	0.00592066	8.65388e-09	Multi-trait										0	No	intron_variant,non_coding_transcript_variant
LVEDV_BSA	AKR1A1	4	No	1:45545333:C:T	1:45789332:A:G	rs6661163	MAST2	0.385374	Yes	No	No				1	45789332	1:46255004	1:45789332	0.440725	0.0284628	0.00591874	1.51743e-06	Single-trait	FALSE	FALSE	FALSE	TRUE	9.088	0.768801	7	0.51392	No	0	No	intron_variant,non_coding_transcript_variant
LVEDV_BSA	AKR1A1	4	No	1:45545333:C:T	1:45789332:A:G	rs6661163	MAST2	0.385374	Yes	No	No				1	45789332	1:46255004	1:45789332	0.44072	0.0340761	0.0059207	8.64255e-09	Multi-trait										0	No	intron_variant,non_coding_transcript_variant
LVEDV_BSA	AKR1A1	4	No	1:45545333:C:T	1:45790655:T:C	rs61783169	MAST2	0.381204	Yes	No	No				1	45790655	1:46256327	1:45790655	0.436458	0.029014	0.00594204	1.04568e-06	Single-trait	FALSE	FALSE	FALSE	FALSE	3.989	0.27434	5	0.58955	No	0	No	intron_variant,non_coding_transcript_variant
LVEDV_BSA	AKR1A1	4	No	1:45545333:C:T	1:45790655:T:C	rs61783169	MAST2	0.381204	Yes	No	No				1	45790655	1:46256327	1:45790655	0.436453	0.0345483	0.005944	6.16208e-09	Multi-trait										0	No	intron_variant,non_coding_transcript_variant
LVEDV_BSA	AKR1A1	4	No	1:45545333:C:T	1:45790657:T:C	rs61783170	MAST2	0.381693	Yes	No	No				1	45790657	1:46256329	1:45790657	0.440578	0.0285635	0.00591873	1.39332e-06	Single-trait	FALSE	FALSE	FALSE	FALSE	4.57	0.324247	5	0.58955	No	0	No	intron_variant,non_coding_transcript_variant
LVEDV_BSA	AKR1A1	4	No	1:45545333:C:T	1:45790657:T:C	rs61783170	MAST2	0.381693	Yes	No	No				1	45790657	1:46256329	1:45790657	0.440574	0.0342103	0.00592069	7.5552e-09	Multi-trait										0	No	intron_variant,non_coding_transcript_variant
LVEDV_BSA	AKR1A1	4	No	1:45545333:C:T	1:45795912:A:T	rs11211189	MAST2	0.363054	Yes	No	No				1	45795912	1:46261584	1:45795912	0.435139	0.0278272	0.00593242	2.72276e-06	Single-trait	FALSE	FALSE	FALSE	FALSE	1.759	0.060262	7	0.18412	No	0	No	intron_variant,non_coding_transcript_variant
LVEDV_BSA	AKR1A1	4	No	1:45545333:C:T	1:45801260:T:C	rs7524495	MAST2	0.363054	Yes	No	No				1	45801260	1:46266932	1:45801260	0.435194	0.0278389	0.0059315	2.68708e-06	Single-trait	TRUE	FALSE	FALSE	TRUE	4.812	0.345379	1f	0.55436	Yes	0	No	upstream_gene_variant,intron_variant,non_coding_transcript_variant
LVEDV_BSA	AKR1A1	4	No	1:45545333:C:T	1:45801260:T:C	rs7524495	MAST2	0.363054	Yes	No	No				1	45801260	1:46266932	1:45801260	0.43519	0.0339725	0.00593346	1.03082e-08	Multi-trait										0	No	upstream_gene_variant,intron_variant,non_coding_transcript_variant
LVEDV_BSA	AKR1A1	4	No	1:45545333:C:T	1:45805380:C:T	rs12411269	MAST2	0.363359	Yes	No	No				1	45805380	1:46271052	1:45805380	0.435135	0.0278232	0.00593135	2.72032e-06	Single-trait	TRUE	TRUE	TRUE	TRUE	0.095	-0.546944	1b	0.28167	Yes	0	No	intron_variant,intron_variant,non_coding_transcript_variant
LVEDV_BSA	AKR1A1	4	No	1:45545333:C:T	1:45805380:C:T	rs12411269	MAST2	0.363359	Yes	No	No				1	45805380	1:46271052	1:45805380	0.43513	0.0339024	0.00593331	1.10413e-08	Multi-trait										0	No	intron_variant,intron_variant,non_coding_transcript_variant
LVEDV_BSA	AKR1A1	4	No	1:45545333:C:T	1:45816623:T:C	rs11211195	MAST2	0.359443	Yes	No	No				1	45816623	1:46282295	1:45816623	0.434863	0.0338667	0.00593257	1.13905e-08	Multi-trait										0	No	intron_variant,intron_variant,non_coding_transcript_variant
LVEDV_BSA	AKR1A1	4	No	1:45545333:C:T	1:45816624:A:T	rs11211196	MAST2	0.359443	Yes	No	No				1	45816624	1:46282296	1:45816624	0.434839	0.0278222	0.00593083	2.71725e-06	Single-trait	FALSE	FALSE	FALSE	TRUE	5.776	0.431779	7	0.51392	No	0	No	intron_variant,intron_variant,non_coding_transcript_variant
LVEDV_BSA	AKR1A1	4	No	1:45545333:C:T	1:45816794:C:T	rs11211197	MAST2	0.35975	Yes	No	No				1	45816794	1:46282466	1:45816794	0.434809	0.0338594	0.005933	1.1501e-08	Multi-trait										0	No	intron_variant,intron_variant,non_coding_transcript_variant
LVEDV_BSA	AKR1A1	4	No	1:45545333:C:T	1:45817001:G:A	rs11211198	MAST2	0.359443	Yes	No	No				1	45817001	1:46282673	1:45817001	0.434899	0.0339349	0.0059324	1.06356e-08	Multi-trait										0	No	intron_variant,intron_variant,non_coding_transcript_variant
[truncated: 71,204 more rows]
