# Supplementary material for: Genome-wide analysis of cardiac ventricular phenotypes reveals novel loci and therapeutic targets for heart failure
Source: Nat Commun. 2026 Feb 27;17:3293. doi: 10.1038/s41467-026-69982-0 (PMC13066029; doi:10.1038/s41467-026-69982-0)
Supplement: Supplementary file 11 — Supplementary Data 9 [file 41467_2026_69982_MOESM11_ESM.xlsx]

## Sheet: Sheet1
Supplementary Data 9. DEPICT gene set enrichment analysis results. Gene set enrichment was performed using DEPICT, which applies a two-sided null hypothesis testing framework to assess whether predefined gene sets are enriched for genes at associated loci. P values were calculated for each gene set, and multiple testing correction was performed using the Benjamini–Hochberg false discovery rate. R…
Phenotype	Original.gene.set.ID	Original.gene.set.description	Nominal.P.value	False.discovery.rate	Reconstituted.gene.set.Z.score.gene.1	Reconstituted.gene.set.Z.score.gene.2	Reconstituted.gene.set.Z.score.gene.3	Reconstituted.gene.set.Z.score.gene.4	Reconstituted.gene.set.Z.score.gene.5	Reconstituted.gene.set.Z.score.gene.6	Reconstituted.gene.set.Z.score.gene.7	Reconstituted.gene.set.Z.score.gene.8	Reconstituted.gene.set.Z.score.gene.9	Reconstituted.gene.set.Z.score.gene.10
LVEDV_BSA	MP:0002953	thick ventricular wall	2.54e-11	<0.01	PLN (7.0)	MYH7B (5.5)	CSRP3 (5.4)	MYOZ2 (5.4)	TBX5 (5.3)	DMPK (5.3)	HSPB7 (5.0)	ACTN2 (4.9)	MLIP (4.4)	TTN (4.3)
LVEDV_BSA	GO:0005924	cell-substrate adherens junction	3.04e-11	<0.01	MYO1C (5.0)	PHLDB2 (4.9)	PXN (4.8)	FERMT2 (4.7)	FLNC (4.5)	FILIP1L (4.4)	PLEC (4.2)	RRAS2 (4.1)	SVIL (4.1)	ACTN4 (4.1)
LVEDV_BSA	GO:0030055	cell-substrate junction	8.13e-11	<0.01	PXN (5.0)	MYO1C (4.9)	PHLDB2 (4.8)	FILIP1L (4.6)	PLEC (4.6)	FLNC (4.4)	FERMT2 (4.4)	PPP1R13L (4.3)	ACTN4 (4.1)	SVIL (3.9)
LVEDV_BSA	ENSG00000115641	FHL2 PPI subnetwork	1.19e-10	<0.01	XIRP2 (4.4)	MYOZ2 (4.3)	CSRP3 (4.2)	FBXO32 (4.1)	RBM24 (3.9)	ACTN2 (3.8)	HSPB7 (3.8)	MLF1 (3.6)	FLNC (3.5)	TMEM182 (3.5)
LVESV_BSA	ENSG00000115641	FHL2 PPI subnetwork	1.69e-10	<0.01	XIRP2 (4.4)	MYOZ2 (4.3)	CSRP3 (4.2)	FBXO32 (4.1)	RBM24 (3.9)	ACTN2 (3.8)	HSPB7 (3.8)	MLF1 (3.6)	FLNC (3.5)	TMEM182 (3.5)
RVEDV_BSA	MP:0000267	abnormal heart development	2e-10	<0.01	SMAD6 (5.1)	LINC00458 (4.9)	MYL4 (4.8)	NKX2-5 (4.2)	MYH6 (4.2)	DLC1 (3.7)	MYH7 (3.2)	MCC (3.2)	SYNPO2L (3.2)	NOS3 (3.1)
LVM	MP:0003984	embryonic growth retardation	2.02e-10	<0.01	PTPN12 (4.1)	NPPB (3.9)	MYBPC3 (3.7)	MYH6 (3.3)	ZNF592 (3.1)	HAND2 (3.1)	FBN2 (3.0)	ARHGEF15 (3.0)	SCN5A (2.9)	ALPK3 (2.8)
LVESV_BSA	ENSG00000167110	GOLGA2 PPI subnetwork	2.47e-10	<0.01	ALPK3 (3.9)	HSPB7 (3.8)	MYOZ2 (3.7)	PLN (3.7)	MYO18B (3.7)	FLNC (3.6)	PPP1R13L (3.6)	PROCR (3.6)	CSRP3 (3.6)	XIRP2 (3.5)
RVEDV_BSA	MP:0001698	decreased embryo size	5.17e-10	<0.01	SPEN (3.5)	DAG1 (3.1)	SETD1A (3.0)	SETD2 (3.0)	KIAA1267 (3.0)	PVRL2 (2.9)	PBRM1 (2.8)	CDC27 (2.8)	ATXN2 (2.8)	BACH1 (2.8)
LVEDV_BSA	MP:0002833	increased heart weight	6.37e-10	<0.01	PLN (8.4)	HSPB7 (7.6)	MYOZ2 (6.5)	TMEM182 (6.1)	MLIP (5.7)	ACTN2 (5.6)	CSRP3 (5.5)	SRL (5.3)	DMPK (5.2)	ALPK3 (5.1)
LVESV_BSA	MP:0005312	pericardial effusion	9.36e-10	<0.01	GATA4 (4.3)	PLN (4.3)	SCN5A (4.0)	CCDC141 (4.0)	MLIP (3.8)	HSPB7 (3.6)	SRL (3.6)	SBF2 (3.6)	TMEM182 (3.6)	MYOZ2 (3.5)
LVESV_BSA	GO:0042692	muscle cell differentiation	9.9e-10	<0.01	RBM24 (5.3)	TMEM182 (4.6)	MLIP (4.5)	MYO18B (4.2)	DMPK (4.1)	DUSP13 (3.9)	CCDC141 (3.9)	SCN5A (3.8)	SRL (3.7)	OBSCN (3.5)
RVEDV	MP:0000267	abnormal heart development	1.17e-09	<0.01	SMAD6 (5.1)	LINC00458 (4.9)	MYL4 (4.8)	NKX2-5 (4.2)	MYH6 (4.2)	DLC1 (3.7)	MYH7 (3.2)	MCC (3.2)	SYNPO2L (3.2)	NOS3 (3.1)
LVEDV_BSA	MP:0001698	decreased embryo size	1.28e-09	<0.01	SPEN (3.5)	DAG1 (3.1)	KIAA1267 (3.0)	PVRL2 (2.9)	BEND3 (2.9)	PBRM1 (2.8)	CDC27 (2.8)	ATXN2 (2.8)	BACH1 (2.8)	PKP2 (2.7)
RVEDV_BSA	MP:0001622	abnormal vasculogenesis	1.33e-09	<0.01	KIAA1462 (4.5)	NOS3 (3.7)	TBX5 (3.6)	CDKN1B (3.5)	LMO2 (3.3)	TCF4 (3.1)	AKAP13 (3.0)	ENG (3.0)	EPHB4 (3.0)	KCNK3 (2.9)
LVESV	MP:0002953	thick ventricular wall	1.45e-09	<0.01	PLN (7.0)	MYL4 (6.5)	MYH7B (5.5)	CSRP3 (5.4)	MYOZ2 (5.4)	TBX5 (5.3)	DMPK (5.3)	HSPB7 (5.0)	ACTN2 (4.9)	MLIP (4.4)
LVESV_BSA	GO:0005924	cell-substrate adherens junction	1.45e-09	<0.01	TLN1 (5.2)	MYO1C (5.0)	PHLDB2 (4.9)	TPM2 (4.8)	PXN (4.8)	FERMT2 (4.7)	FLNC (4.5)	FILIP1L (4.4)	PLEC (4.2)	RRAS2 (4.1)
LVESV	ENSG00000115641	FHL2 PPI subnetwork	1.49e-09	<0.01	XIRP2 (4.4)	MYOZ2 (4.3)	CSRP3 (4.2)	FBXO32 (4.1)	RBM24 (3.9)	ACTN2 (3.8)	HSPB7 (3.8)	MLF1 (3.6)	FLNC (3.5)	TMEM182 (3.5)
LVEDV_BSA	MP:0003896	prolonged PR interval	1.78e-09	<0.01	RNF207 (6.8)	TBX5 (4.9)	SCN5A (4.3)	PLN (4.0)	CACNB2 (3.9)	PPP1R13L (3.8)	GIPR (3.8)	HSPB7 (3.5)	HCN4 (3.4)	SNTA1 (3.4)
LVESV_BSA	ENSG00000162889	MAPKAPK2 PPI subnetwork	1.79e-09	<0.01	FLNC (4.3)	TRAF7 (4.3)	PLN (4.2)	ALPK3 (4.2)	HSPB7 (4.0)	OBSCN (3.8)	MYO18B (3.8)	CSRP3 (3.7)	XIRP2 (3.5)	MYOZ2 (3.5)
LVEDV_BSA	GO:0007507	heart development	1.84e-09	<0.01	MYH7B (5.2)	TMEM182 (4.4)	RBM24 (4.1)	SCN5A (4.0)	TBX5 (3.9)	HCN4 (3.7)	GATA4 (3.7)	KLHDC8B (3.4)	MYO18B (3.4)	ALPK3 (3.2)
LVEDV_BSA	MP:0002795	dilated cardiomyopathy	1.93e-09	<0.01	PLN (8.2)	MYOZ2 (6.9)	HSPB7 (6.6)	ACTN2 (6.5)	SRL (6.1)	CSRP3 (6.0)	XIRP2 (6.0)	TBX5 (5.3)	TTN (5.3)	TMEM182 (5.0)
LVESV	MP:0002833	increased heart weight	1.97e-09	<0.01	PLN (8.4)	HSPB7 (7.6)	MYOZ2 (6.5)	TMEM182 (6.1)	MLIP (5.7)	ACTN2 (5.6)	CSRP3 (5.5)	SRL (5.3)	DMPK (5.2)	ALPK3 (5.1)
LVESV_BSA	ENSG00000100644	HIF1A PPI subnetwork	2.19e-09	<0.01	ADM (3.9)	CDKN1A (3.7)	PLAG1 (3.5)	MYO18B (3.5)	VEGFA (3.0)	PPP1R3B (2.9)	MYOZ2 (2.9)	CAND2 (2.9)	C6orf204 (2.8)	DCP1A (2.6)
LVESV_BSA	MP:0002953	thick ventricular wall	2.26e-09	<0.01	PLN (7.0)	MYH7B (5.5)	CSRP3 (5.4)	MYOZ2 (5.4)	DMPK (5.3)	HSPB7 (5.0)	ACTN2 (4.9)	MLIP (4.4)	TTN (4.3)	SRL (4.2)
LVEDV_BSA	GO:0032432	actin filament bundle	2.33e-09	<0.01	FILIP1L (5.9)	PLN (4.9)	FLNC (4.7)	ACTN4 (4.4)	MYO1C (4.3)	PHLDB2 (4.3)	FERMT2 (4.2)	DMPK (4.0)	SVIL (3.8)	CTNND1 (3.7)
LVESV_BSA	MP:0002795	dilated cardiomyopathy	2.58e-09	<0.01	PLN (8.2)	MYOZ2 (6.9)	HSPB7 (6.6)	ACTN2 (6.5)	SRL (6.1)	CSRP3 (6.0)	XIRP2 (6.0)	TPM2 (5.6)	TTN (5.3)	TMEM182 (5.0)
LVESV	ENSG00000115641	FHL2 PPI subnetwork	2.69e-09	<0.01	XIRP2 (4.4)	MYOZ2 (4.3)	CSRP3 (4.2)	FBXO32 (4.1)	RBM24 (3.9)	ACTN2 (3.8)	HSPB7 (3.8)	MLF1 (3.6)	FLNC (3.5)	TMEM182 (3.5)
RVEDV_BSA	MP:0004251	failure of heart looping	2.79e-09	<0.01	SMAD6 (4.1)	MYH6 (3.9)	KCNK3 (3.8)	CACNA2D2 (3.5)	MYL4 (3.4)	NKX2-5 (3.0)	TBX5 (2.9)	RBMS3 (2.8)	SPEN (2.8)	ATXN2 (2.8)
RVEDV_BSA	MP:0002128	abnormal blood circulation	3.01e-09	<0.01	SMAD6 (4.8)	TBX5 (4.8)	VEGFA (3.9)	ENG (3.8)	KIAA1462 (3.5)	TBX2 (3.4)	IL1RL1 (3.3)	CCDC141 (3.3)	MYH6 (3.2)	DSP (3.2)
LVESV_BSA	GO:0051146	striated muscle cell differentiation	3.38e-09	<0.01	RBM24 (5.7)	SCN5A (5.1)	TMEM182 (5.0)	MLIP (4.8)	CCDC141 (4.5)	MYO18B (4.5)	SRL (4.1)	DMPK (4.0)	MYH7B (3.9)	OBSCN (3.8)
LVESV_BSA	GO:0030055	cell-substrate junction	3.39e-09	<0.01	TLN1 (5.1)	PXN (5.0)	MYO1C (4.9)	TPM2 (4.8)	PHLDB2 (4.8)	FILIP1L (4.6)	PLEC (4.6)	FLNC (4.4)	FERMT2 (4.4)	PPP1R13L (4.3)
LVESV_BSA	ENSG00000006747	SCIN PPI subnetwork	3.97e-09	<0.01	EHD4 (4.9)	PXN (4.5)	PLEC (4.3)	FERMT2 (4.2)	MAP4 (4.2)	PHLDB2 (4.0)	MYO1C (3.9)	ACTN4 (3.8)	TANC1 (3.6)	TPM2 (3.6)
LVESV_BSA	GO:0007507	heart development	3.97e-09	<0.01	TMEM182 (4.4)	HAND2 (4.2)	SCN5A (4.0)	TBX5 (3.9)	HCN4 (3.7)	MYH6 (3.7)	KLHDC8B (3.4)	MYO18B (3.4)	ALPK3 (3.2)	PLN (3.1)
LVEDV_BSA	GO:0005925	focal adhesion	4.03e-09	<0.01	MYO1C (5.2)	PHLDB2 (5.1)	PXN (5.0)	FERMT2 (4.8)	FILIP1L (4.3)	ACTN4 (4.2)	PLEC (4.1)	RRAS2 (4.1)	CTNND1 (4.1)	FLNC (4.0)
LVEDV_BSA	ENSG00000182533	CAV3 PPI subnetwork	4.07e-09	<0.01	HSPB7 (4.7)	MYO18B (4.3)	ALPK3 (4.0)	SCN5A (3.8)	PPP1R3B (3.7)	PLN (3.7)	DMPK (3.6)	CSRP3 (3.4)	FLNC (3.4)	MYOZ2 (3.3)
RVEDV_BSA	MP:0005140	decreased cardiac muscle contractility	4.1e-09	<0.01	PLN (6.8)	SYNPO2L (6.8)	HSPB7 (6.8)	NKX2-5 (6.8)	MYOZ2 (6.7)	MYL4 (6.3)	SRL (6.0)	RRAD (5.8)	OBSCN (5.6)	SLC8A1 (5.3)
LVM	MP:0011098	complete embryonic lethality during organogenesis	4.19e-09	<0.01	TBX5 (4.1)	NPPB (3.8)	ARHGEF15 (3.7)	MYBPC3 (3.4)	SLC8A1 (3.3)	EVX1 (3.2)	ZNF592 (3.2)	PTPN12 (3.2)	MECOM (3.1)	HAND2 (3.1)
LVEDV_BSA	GO:0001725	stress fiber	4.33e-09	<0.01	FILIP1L (5.7)	FLNC (4.9)	PLN (4.7)	ACTN4 (4.4)	PHLDB2 (4.4)	FERMT2 (4.3)	MYO1C (4.3)	SVIL (4.1)	LSP1 (4.0)	DMPK (3.9)
LVEDV_BSA	GO:0005912	adherens junction	4.46e-09	<0.01	PPP1R13L (5.8)	PHLDB2 (5.0)	FERMT2 (4.8)	PXN (4.6)	MYO1C (4.5)	CTNND1 (4.5)	PLEC (4.3)	RRAS2 (4.3)	FLNC (4.1)	ACTN4 (4.1)
LVESV_BSA	KEGG_ARRHYTHMOGENIC_RIGHT_VENTRICULAR_CARDIOMYOPATHY_ARVC	KEGG_ARRHYTHMOGENIC_RIGHT_VENTRICULAR_CARDIOMYOPATHY_ARVC	5.24e-09	<0.01	HSPB7 (4.8)	SVIL (4.5)	DMPK (4.5)	PLN (4.2)	TPM2 (4.0)	SCN5A (4.0)	MYO18B (3.8)	FHOD3 (3.8)	MYH7B (3.8)	MYOZ2 (3.7)
LVEDV_BSA	ENSG00000162889	MAPKAPK2 PPI subnetwork	5.26e-09	<0.01	FLNC (4.3)	PLN (4.2)	ALPK3 (4.2)	HSPB7 (4.0)	OBSCN (3.8)	MYO18B (3.8)	CSRP3 (3.7)	XIRP2 (3.5)	MYOZ2 (3.5)	DMPK (3.3)
LVESV_BSA	MP:0003141	cardiac fibrosis	5.31e-09	<0.01	PLN (7.0)	MYOZ2 (6.6)	HSPB7 (6.5)	ACTN2 (5.6)	SRL (5.4)	CSRP3 (5.3)	XIRP2 (5.2)	TTN (5.2)	TMEM182 (5.2)	MYO18B (5.2)
LVEDV_BSA	ENSG00000112658	SRF PPI subnetwork	5.8e-09	<0.01	SH2B3 (3.7)	SVIL (3.6)	CASZ1 (2.9)	ZNF219 (2.9)	PLN (2.8)	SOX8 (2.6)	PALLD (2.6)	DAG1 (2.6)	EPHB4 (2.5)	FILIP1L (2.4)
RVEDV_BSA	MP:0001719	absent vitelline blood vessels	5.93e-09	<0.01	TBX5 (5.6)	SMAD6 (5.4)	TBX2 (4.4)	IL1RL1 (4.4)	ENG (4.2)	MYL4 (4.1)	TCF21 (4.0)	KIAA1462 (3.8)	C3orf54 (3.8)	VEGFA (3.6)
LVESV	ENSG00000167110	GOLGA2 PPI subnetwork	5.94e-09	<0.01	ALPK3 (3.9)	HSPB7 (3.8)	MYOZ2 (3.7)	PLN (3.7)	FLNC (3.6)	PPP1R13L (3.6)	PROCR (3.6)	CSRP3 (3.6)	XIRP2 (3.5)	TTN (3.3)
LVEDV_BSA	MP:0011108	partial embryonic lethality during organogenesis	6.01e-09	<0.01	HAND2 (4.8)	PVRL2 (4.3)	DCP1A (3.0)	VEGFA (2.9)	FILIP1L (2.7)	KLF5 (2.6)	SPEN (2.6)	HMGA2 (2.6)	STAB1 (2.5)	CCND2 (2.5)
LVESV_BSA	MP:0011098	complete embryonic lethality during organogenesis	6.07e-09	<0.01	GATA4 (4.2)	SPEN (3.9)	TBX3 (3.7)	ZNF592 (3.2)	ACVRL1 (3.2)	VEGFA (3.2)	NCOA6 (3.2)	MECOM (3.1)	LAMB1 (3.1)	FERMT2 (3.0)
LVEDV_BSA	ENSG00000100644	HIF1A PPI subnetwork	6.2e-09	<0.01	MYO18B (3.5)	MYH6 (3.2)	SSH2 (3.1)	MYH7 (3.1)	VEGFA (3.0)	KDM6B (3.0)	C6orf204 (2.8)	TMEM91 (2.8)	EPHB4 (2.7)	DCP1A (2.6)
LVESV_BSA	MP:0003896	prolonged PR interval	6.29e-09	<0.01	RNF207 (6.8)	SCN5A (4.3)	PLN (4.0)	CACNB2 (3.9)	PPP1R13L (3.8)	GIPR (3.8)	HSPB7 (3.5)	HCN4 (3.4)	SNTA1 (3.4)	GATA4 (3.3)
LVEDV_BSA	MP:0000266	abnormal heart morphology	6.32e-09	<0.01	TBX5 (4.9)	SCN5A (4.6)	PLN (4.5)	HSPB7 (4.1)	VEGFA (4.0)	GATA4 (4.0)	MYOZ2 (3.9)	PPP1R13L (3.5)	TTN (3.4)	ACTN2 (3.3)
LVEF	GO:0017124	SH3 domain binding	6.34e-09	<0.01	PTK2 (2.6)	DERL3 (2.6)	PLEKHM2 (2.5)	INPP5F (2.5)	RGS10 (2.4)	SHARPIN (2.3)	TLN1 (2.3)	PDLIM5 (2.3)	ITPRIPL1 (2.2)	CALCA (2.2)
LVESV_BSA	MP:0002833	increased heart weight	6.93e-09	<0.01	PLN (8.4)	HSPB7 (7.6)	MYOZ2 (6.5)	TMEM182 (6.1)	MLIP (5.7)	ACTN2 (5.6)	CSRP3 (5.5)	SRL (5.3)	DMPK (5.2)	ALPK3 (5.1)
LVESV	ENSG00000164867	NOS3 PPI subnetwork	7.23e-09	<0.01	HSPB7 (3.9)	PLN (3.8)	MYOZ2 (3.5)	CSRP3 (3.4)	ECSCR (3.4)	DMPK (3.3)	EPAS1 (3.2)	ACTN2 (3.0)	MYL4 (2.9)	FLNC (2.9)
LVEDV_BSA	GO:0042692	muscle cell differentiation	7.23e-09	<0.01	RBM24 (5.3)	TMEM182 (4.6)	MLIP (4.5)	MYO18B (4.2)	DMPK (4.1)	DUSP13 (3.9)	CCDC141 (3.9)	SCN5A (3.8)	SRL (3.7)	OBSCN (3.5)
RVEDV	MP:0004251	failure of heart looping	7.45e-09	<0.01	SMAD6 (4.1)	MYH6 (3.9)	KCNK3 (3.8)	CACNA2D2 (3.5)	MYL4 (3.4)	NKX2-5 (3.0)	TBX5 (2.9)	SPEN (2.8)	ATXN2 (2.8)	SYNPO2L (2.7)
LVEDV_BSA	MP:0005140	decreased cardiac muscle contractility	7.58e-09	<0.01	CSRP3 (6.9)	PLN (6.8)	HSPB7 (6.8)	MYOZ2 (6.7)	XIRP2 (6.7)	ACTN2 (6.6)	TMEM182 (6.4)	SCN5A (6.3)	SRL (6.0)	MYO18B (5.7)
LVESV_BSA	ENSG00000198467	TPM2 PPI subnetwork	7.64e-09	<0.01	FILIP1L (4.3)	FERMT2 (4.0)	CREB3 (3.8)	ANXA2P1 (3.6)	TPM2 (3.4)	MYO1C (3.3)	MAP4 (3.2)	CTNND1 (3.2)	FLNC (3.0)	MECOM (2.9)
LVEF	MP:0004251	failure of heart looping	7.75e-09	<0.01	SKI (3.3)	GATA4 (3.1)	EIF2C2 (2.9)	SPEN (2.8)	CALCB (2.6)	ENSG00000233828 (2.6)	ZNF592 (2.5)	ALPK3 (2.5)	NCOA6 (2.4)	CAND2 (2.3)
LVESV	GO:0005924	cell-substrate adherens junction	7.77e-09	<0.01	MYO1C (5.0)	PXN (4.8)	FERMT2 (4.7)	FLNC (4.5)	FILIP1L (4.4)	PLEC (4.2)	RRAS2 (4.1)	SVIL (4.1)	ACTN4 (4.1)	PPP1R13L (3.9)
LVESV_BSA	GO:0055001	muscle cell development	8.04e-09	<0.01	MYO18B (5.8)	RBM24 (5.5)	SCN5A (5.3)	CCDC141 (5.3)	MLIP (5.2)	TMEM182 (5.0)	SRL (4.6)	CAND2 (4.4)	MYH7B (4.3)	DUSP13 (4.3)
RVEDV	GO:0007507	heart development	8.1e-09	<0.01	NKX2-5 (4.8)	TBX5 (3.9)	HCN4 (3.7)	MYH6 (3.7)	MYL4 (3.7)	CTNNA3 (3.6)	KLHDC8B (3.4)	ENSG00000185847 (3.1)	SMAD6 (3.1)	MLF1 (3.0)
LVESV_BSA	MP:0001698	decreased embryo size	8.11e-09	<0.01	GATA4 (3.9)	SPEN (3.5)	PPP4R1 (3.5)	DAG1 (3.1)	SBF2 (2.9)	CDC27 (2.8)	ATXN2 (2.8)	BACH1 (2.8)	NCOA6 (2.7)	FNDC3B (2.6)
LVEDV_BSA	ENSG00000108819	ENSG00000108819 PPI subnetwork	8.14e-09	<0.01	KIF5C (3.2)	ALPK3 (3.0)	EHD4 (2.8)	C21orf7 (2.8)	FRY (2.7)	ACVRL1 (2.7)	ERBB4 (2.5)	PXN (2.5)	TBX5 (2.4)	PIK3R3 (2.3)
RVEDV_BSA	MP:0011108	partial embryonic lethality during organogenesis	8.17e-09	<0.01	PVRL2 (4.3)	ECM1 (3.8)	SMAD6 (3.6)	DLC1 (3.6)	VEGFA (2.9)	AMOTL2 (2.8)	PRR14 (2.7)	FILIP1L (2.7)	SMAD7 (2.7)	TCF21 (2.7)
RVESV_BSA	MP:0001698	decreased embryo size	8.23e-09	<0.01	GATA4 (3.9)	SPEN (3.5)	MAP3K3 (3.2)	CDC27 (2.8)	ATXN2 (2.8)	BACH1 (2.8)	NCOA6 (2.7)	SVIL (2.6)	FLNB (2.5)	PRRC2B (2.5)
LVMCF	MP:0000267	abnormal heart development	8.33e-09	<0.01	EVX1 (4.4)	NRP1 (4.3)	NPPA (3.6)	RSPO3 (3.6)	ALPK3 (3.3)	MPDZ (3.2)	QKI (3.2)	NOS3 (3.1)	PLN (3.0)	WNT3 (3.0)
LVEDV_BSA	MP:0005608	cardiac interstitial fibrosis	8.48e-09	<0.01	PLN (8.8)	MYOZ2 (7.5)	HSPB7 (6.5)	SRL (5.8)	SCN5A (5.8)	ACTN2 (5.8)	CSRP3 (5.6)	TMEM182 (5.6)	XIRP2 (5.6)	TBX5 (4.7)
LVMVR	MP:0011098	complete embryonic lethality during organogenesis	8.8e-09	<0.01	SPEN (3.9)	YAP1 (3.4)	ZNF592 (3.2)	VEGFA (3.2)	EIF2C2 (3.2)	MECOM (3.1)	HEY2 (3.0)	MAP3K11 (2.9)	ATXN2 (2.8)	DAG1 (2.8)
RVEDV_BSA	ENSG00000115641	FHL2 PPI subnetwork	8.8e-09	<0.01	MYOZ2 (4.3)	HSPB7 (3.8)	SYNPO2L (3.7)	MLF1 (3.6)	FLNC (3.5)	PLN (3.5)	SRL (3.4)	BAG3 (3.3)	OBSCN (3.3)	KIAA1267 (3.3)
LVESV_BSA	MP:0002754	dilated heart right ventricle	9.06e-09	<0.01	HSPB7 (4.4)	TPM2 (4.1)	DMPK (3.9)	PLN (3.8)	FLNC (3.7)	ACTN2 (3.7)	C21orf7 (3.7)	SCN5A (3.6)	ACVRL1 (3.5)	SRL (3.5)
RVEDV	GO:0070482	response to oxygen levels	9.08e-09	<0.01	VEGFA (3.7)	FUT11 (3.3)	AMPD3 (2.9)	KCNJ2 (2.6)	ZNF785 (2.4)	C1orf51 (2.4)	C1orf64 (2.3)	AK1 (2.3)	ENSG00000249816 (2.2)	APOLD1 (2.2)
LVEDV_BSA	GO:0060048	cardiac muscle contraction	9.17e-09	<0.01	TMEM182 (6.0)	MYO18B (5.8)	SCN5A (5.3)	MLIP (4.5)	SRL (4.3)	ENSG00000253426 (4.3)	FHOD3 (4.2)	OBSCN (4.2)	XIRP2 (4.1)	ALPK3 (4.1)
LVESV_BSA	MP:0000266	abnormal heart morphology	9.25e-09	<0.01	SCN5A (4.6)	PLN (4.5)	HSPB7 (4.1)	VEGFA (4.0)	GATA4 (4.0)	MYOZ2 (3.9)	TBX3 (3.9)	PPP1R13L (3.5)	TTN (3.4)	ACTN2 (3.3)
LVESV_BSA	GO:0043034	costamere	1.02e-08	<0.01	PLN (5.7)	FLNC (5.0)	RBM24 (4.5)	CACNB2 (4.4)	DMPK (4.3)	TPM2 (4.2)	SSPN (4.0)	FERMT2 (3.7)	MLF1 (3.7)	DFNB59 (3.5)
LVESV_BSA	ENSG00000182533	CAV3 PPI subnetwork	1.09e-08	<0.01	HSPB7 (4.7)	MYO18B (4.3)	ALPK3 (4.0)	SCN5A (3.8)	PPP1R3B (3.7)	PLN (3.7)	DMPK (3.6)	CSRP3 (3.4)	FLNC (3.4)	MYOZ2 (3.3)
RVEDV	MP:0004251	failure of heart looping	1.12e-08	<0.01	SMAD6 (4.1)	KCNK3 (3.8)	SLC8A1 (3.4)	GATA4 (3.1)	NKX2-5 (3.0)	TBX5 (2.9)	SPEN (2.8)	ATXN2 (2.8)	SYNPO2L (2.7)	HCN4 (2.7)
RVEDV_BSA	MP:0000267	abnormal heart development	1.12e-08	<0.01	LINC00458 (4.9)	MYL4 (4.8)	GATA4 (4.7)	NKX2-5 (4.2)	DLC1 (3.7)	SLC8A1 (3.2)	SYNPO2L (3.2)	NOS3 (3.1)	HSPB7 (3.1)	TBX5 (3.1)
LVMVR	MP:0011098	complete embryonic lethality during organogenesis	1.13e-08	<0.01	NRP1 (4.3)	SPEN (3.9)	NOS3 (3.8)	FGD5 (3.6)	YAP1 (3.4)	ZNF592 (3.2)	VEGFA (3.2)	EIF2C2 (3.2)	MECOM (3.1)	NPPA (3.0)
LVESV_BSA	KEGG_HYPERTROPHIC_CARDIOMYOPATHY_HCM	KEGG_HYPERTROPHIC_CARDIOMYOPATHY_HCM	1.23e-08	<0.01	CSRP3 (8.4)	MYOZ2 (8.3)	ACTN2 (7.8)	HSPB7 (7.5)	XIRP2 (7.3)	PLN (6.8)	TTN (6.5)	SRL (6.3)	MYO18B (5.8)	TMEM182 (5.5)
LVESV_BSA	MP:0000266	abnormal heart morphology	1.24e-08	<0.01	MYH6 (5.6)	TBX5 (4.9)	SCN5A (4.6)	PLN (4.5)	HSPB7 (4.1)	MYH7 (4.1)	VEGFA (4.0)	MYOZ2 (3.9)	HAND2 (3.7)	PPP1R13L (3.5)
LVESV_BSA	ENSG00000112658	SRF PPI subnetwork	1.32e-08	<0.01	SH2B3 (3.7)	SVIL (3.6)	RBM24 (3.3)	CASZ1 (2.9)	PXN (2.8)	PLN (2.8)	ENSG00000227388 (2.7)	PLEC (2.7)	SOX8 (2.6)	DAG1 (2.6)
LVESV_BSA	GO:0003205	cardiac chamber development	1.39e-08	<0.01	TBX5 (4.6)	SCN5A (4.5)	TMEM182 (4.5)	HAND2 (3.9)	MYH6 (3.8)	CCDC141 (3.8)	FHOD3 (3.7)	FRMD5 (3.5)	RNF207 (3.4)	MLF1 (3.4)
LVESV_BSA	GO:0003231	cardiac ventricle development	1.42e-08	<0.01	TMEM182 (4.6)	SCN5A (4.4)	TBX5 (4.3)	FRMD5 (4.0)	MYH6 (4.0)	RNF207 (3.8)	CCDC141 (3.7)	FHOD3 (3.5)	PLN (3.4)	AGRP (3.3)
RVESV	MP:0005140	decreased cardiac muscle contractility	1.43e-08	<0.01	SYNPO2L (6.8)	HSPB7 (6.8)	NKX2-5 (6.8)	MYOZ2 (6.7)	ADPRHL1 (6.7)	MYL4 (6.3)	SCN5A (6.3)	SRL (6.0)	RRAD (5.8)	OBSCN (5.6)
RVEDV	MP:0002652	thin myocardium	1.51e-08	<0.01	NKX2-5 (4.3)	SIX5 (4.3)	C17orf63 (3.8)	ARHGAP1 (3.4)	MYH6 (3.3)	KANK2 (3.2)	LRRFIP1 (3.0)	SYNPO2L (2.9)	MYH7 (2.9)	HSPB7 (2.9)
LVESV	GO:0007507	heart development	1.57e-08	<0.01	MYH7B (5.2)	TMEM182 (4.4)	RBM24 (4.1)	SCN5A (4.0)	TBX5 (3.9)	HCN4 (3.7)	GATA4 (3.7)	KLHDC8B (3.4)	ALPK3 (3.2)	PLN (3.1)
LVEDV_BSA	MP:0001625	cardiac hypertrophy	1.57e-08	<0.01	PLN (8.1)	HSPB7 (8.1)	MYOZ2 (7.9)	ACTN2 (7.6)	CSRP3 (7.5)	SRL (7.3)	XIRP2 (7.1)	OBSCN (6.8)	TTN (6.3)	TMEM182 (6.1)
LVEDV_BSA	GO:0070161	anchoring junction	1.6e-08	<0.01	PPP1R13L (6.4)	PHLDB2 (4.9)	CTNND1 (4.6)	FERMT2 (4.3)	PXN (4.3)	MYO1C (4.2)	PLEC (4.2)	ACTN4 (4.0)	RRAS2 (4.0)	PTPN21 (3.9)
LVESV_BSA	GO:0000988	protein binding transcription factor activity	1.7e-08	<0.01	SPEN (4.1)	NCOA6 (3.7)	SMARCB1 (3.3)	MED19 (3.3)	FOXN3 (3.1)	CXXC1 (3.0)	ATXN2 (3.0)	ZBED4 (3.0)	TBX3 (2.9)	SMARCC1 (2.8)
LVEDV_BSA	GO:0042641	actomyosin	1.71e-08	<0.01	FLNC (5.5)	FILIP1L (5.4)	PLN (4.7)	MYO1C (4.5)	DMPK (4.5)	SVIL (4.4)	FERMT2 (4.3)	ACTN4 (4.2)	XIRP2 (4.0)	PHLDB2 (3.9)
LVEDV_BSA	GO:0060047	heart contraction	1.75e-08	<0.01	SCN5A (7.1)	MYH7B (5.4)	TMEM182 (5.3)	MYO18B (5.0)	MLIP (4.9)	RNF207 (4.8)	ALPK3 (4.5)	TBX5 (4.4)	PLN (4.1)	OBSCN (4.1)
LVEDV_BSA	GO:0031032	actomyosin structure organization	1.79e-08	<0.01	MYO18B (5.8)	MLIP (5.7)	XIRP2 (5.7)	PLN (5.4)	TMEM182 (5.3)	OBSCN (5.0)	SRL (4.9)	RBM24 (4.7)	CCDC141 (4.6)	MYH7B (4.4)
LVEDV_BSA	GO:0003015	heart process	1.81e-08	<0.01	SCN5A (7.1)	MYH7B (5.5)	TMEM182 (5.3)	MYO18B (5.0)	MLIP (4.9)	RNF207 (4.8)	ALPK3 (4.4)	TBX5 (4.4)	PLN (4.1)	OBSCN (4.1)
LVESV	MP:0003896	prolonged PR interval	1.89e-08	<0.01	RNF207 (6.8)	TBX5 (4.9)	SCN5A (4.3)	PLN (4.0)	CACNB2 (3.9)	PPP1R13L (3.8)	GIPR (3.8)	HSPB7 (3.5)	HCN4 (3.4)	SNTA1 (3.4)
RVEDV_BSA	GO:0001666	response to hypoxia	1.9e-08	<0.01	VEGFA (3.9)	FUT11 (3.3)	KCNJ2 (3.0)	OSMR (3.0)	C1orf51 (2.9)	AMPD3 (2.7)	ZNF785 (2.6)	SNTA1 (2.6)	SRCAP (2.4)	ENSG00000249816 (2.3)
LVESV	MP:0002795	dilated cardiomyopathy	1.96e-08	<0.01	PLN (8.2)	MYOZ2 (6.9)	HSPB7 (6.6)	ACTN2 (6.5)	SRL (6.1)	CSRP3 (6.0)	XIRP2 (6.0)	MYL4 (5.4)	TBX5 (5.3)	TTN (5.3)
LVESV_BSA	GO:0061061	muscle structure development	2.09e-08	<0.01	RBM24 (5.8)	MYO18B (5.5)	DMPK (5.1)	MLIP (5.1)	TMEM182 (4.9)	DUSP13 (4.9)	MYH7B (4.7)	FLNC (4.4)	SRL (4.3)	TPM2 (4.2)
RVEDV_BSA	MP:0011098	complete embryonic lethality during organogenesis	2.09e-08	<0.01	SMAD6 (4.4)	ENG (4.2)	TBX5 (4.1)	SPEN (3.9)	NOS3 (3.8)	NKX2-5 (3.7)	MYL4 (3.6)	SETD2 (3.5)	DLC1 (3.3)	VEGFA (3.2)
LVESV_BSA	GO:0005912	adherens junction	2.11e-08	<0.01	PPP1R13L (5.8)	PHLDB2 (5.0)	FERMT2 (4.8)	PXN (4.6)	MYO1C (4.5)	CTNND1 (4.5)	PLEC (4.3)	RRAS2 (4.3)	TLN1 (4.2)	FLNC (4.1)
RVEDV_BSA	GO:0070482	response to oxygen levels	2.16e-08	<0.01	VEGFA (3.7)	FUT11 (3.3)	OSMR (3.2)	AMPD3 (2.9)	KCNJ2 (2.6)	ZNF785 (2.4)	C1orf51 (2.4)	C1orf64 (2.3)	AK1 (2.3)	ENSG00000249816 (2.2)
LVESV	MP:0003141	cardiac fibrosis	2.19e-08	<0.01	PLN (7.0)	MYOZ2 (6.6)	HSPB7 (6.5)	ACTN2 (5.6)	SRL (5.4)	CSRP3 (5.3)	XIRP2 (5.2)	TTN (5.2)	TMEM182 (5.2)	FLNC (4.8)
LVMCF	MP:0000280	thin ventricular wall	2.21e-08	<0.01	PLN (4.8)	RRAD (4.2)	NPPA (3.6)	MLF1 (3.4)	PLCB3 (3.4)	CCDC141 (3.3)	C10orf71 (2.9)	MECOM (2.7)	NRP1 (2.5)	SRL (2.4)
LVESV	ENSG00000006747	SCIN PPI subnetwork	2.26e-08	<0.01	PXN (4.5)	PLEC (4.3)	FERMT2 (4.2)	MAP4 (4.2)	PHLDB2 (4.0)	MYO1C (3.9)	ACTN4 (3.8)	TANC1 (3.6)	FILIP1L (3.6)	FHL2 (3.5)
LVEF	MP:0005312	pericardial effusion	2.28e-08	<0.01	GATA4 (4.3)	CCDC141 (4.0)	HSPB7 (3.6)	TMEM182 (3.6)	CSRP3 (3.5)	PDLIM5 (3.3)	ACTN2 (3.1)	MFHAS1 (3.0)	LDB3 (2.9)	GJA1 (2.9)
LVESV_BSA	MP:0001719	absent vitelline blood vessels	2.29e-08	<0.01	TBX5 (5.6)	TBX2 (4.4)	ECSCR (4.4)	HAND2 (4.2)	ENG (4.2)	C3orf54 (3.8)	VEGFA (3.6)	EXOC3L1 (3.5)	SH2B3 (3.5)	MECOM (3.1)
RVESV	ENSG00000115641	FHL2 PPI subnetwork	2.42e-08	<0.01	MYOZ2 (4.3)	RBM24 (3.9)	HSPB7 (3.8)	SYNPO2L (3.7)	MLF1 (3.6)	FLNC (3.5)	SRL (3.4)	BAG3 (3.3)	OBSCN (3.3)	NKX2-5 (3.2)
RVESV	MP:0002753	dilated heart left ventricle	2.52e-08	<0.01	MYOZ2 (7.0)	HSPB7 (6.8)	SYNPO2L (6.7)	SRL (6.4)	ADPRHL1 (6.0)	RRAD (5.7)	MYL4 (5.5)	SCN5A (5.4)	TTN (5.4)	NKX2-5 (5.0)
LVESV_BSA	ENSG00000085662	AKR1B1 PPI subnetwork	2.62e-08	<0.01	MYOZ2 (5.1)	HSPB7 (4.8)	CSRP3 (4.7)	PLN (4.4)	ACTN2 (4.4)	XIRP2 (3.9)	TTN (3.6)	FLNC (3.5)	BAG3 (3.5)	SRL (3.3)
LVESV	GO:0005924	cell-substrate adherens junction	2.71e-08	<0.01	MYO1C (5.0)	PHLDB2 (4.9)	PXN (4.8)	FERMT2 (4.7)	FHL2 (4.7)	FLNC (4.5)	FILIP1L (4.4)	PLEC (4.2)	RRAS2 (4.1)	SVIL (4.1)
LVESV_BSA	ENSG00000175084	DES PPI subnetwork	2.78e-08	<0.01	HSPB7 (6.2)	MYOZ2 (5.9)	CSRP3 (5.7)	SRL (5.4)	TTN (5.4)	MYO18B (5.3)	ACTN2 (5.3)	XIRP2 (5.2)	MLIP (4.9)	OBSCN (4.9)
LVESV	GO:0030055	cell-substrate junction	2.79e-08	<0.01	PXN (5.0)	MYO1C (4.9)	FILIP1L (4.6)	PLEC (4.6)	FLNC (4.4)	FERMT2 (4.4)	PPP1R13L (4.3)	ACTN4 (4.1)	SVIL (3.9)	RRAS2 (3.9)
RVEDV	GO:0001666	response to hypoxia	3.09e-08	<0.01	VEGFA (3.9)	FUT11 (3.3)	KCNJ2 (3.0)	C1orf51 (2.9)	AMPD3 (2.7)	ZNF785 (2.6)	SNTA1 (2.6)	SRCAP (2.4)	ENSG00000249816 (2.3)	TP53I11 (2.2)
LVEDV_BSA	GO:0051146	striated muscle cell differentiation	3.21e-08	<0.01	RBM24 (5.7)	SCN5A (5.1)	TMEM182 (5.0)	MLIP (4.8)	CCDC141 (4.5)	MYO18B (4.5)	SRL (4.1)	DMPK (4.0)	MYH7B (3.9)	OBSCN (3.8)
LVESV_BSA	GO:0003712	transcription cofactor activity	3.32e-08	<0.01	SPEN (4.0)	NCOA6 (3.7)	SMARCB1 (3.5)	MED19 (3.5)	FOXN3 (3.2)	ATXN2 (3.1)	ZBED4 (3.1)	CXXC1 (3.0)	SMARCC1 (2.9)	GPBP1L1 (2.7)
LVESV	ENSG00000130402	ACTN4 PPI subnetwork	3.34e-08	<0.01	ACTN4 (4.2)	FLNC (4.1)	DMPK (3.9)	MAP4 (3.8)	MYO1C (3.8)	CSRP3 (3.6)	TTN (3.6)	EML2 (3.4)	TNNT3 (3.4)	XIRP2 (3.3)
LVESV_BSA	ENSG00000173210	ABLIM3 PPI subnetwork	3.34e-08	<0.01	FERMT2 (4.9)	MYO1C (4.4)	ACTN4 (4.1)	PHLDB2 (4.1)	TPM2 (4.0)	PXN (3.9)	PLEC (3.7)	MAP4 (3.6)	FILIP1L (3.5)	EHD4 (3.4)
LVESV	ENSG00000130402	ACTN4 PPI subnetwork	3.42e-08	<0.01	ACTN4 (4.2)	FLNC (4.1)	DMPK (3.9)	MAP4 (3.8)	MYO1C (3.8)	CSRP3 (3.6)	TTN (3.6)	EML2 (3.4)	TNNT3 (3.4)	XIRP2 (3.3)
LVESV	MP:0002754	dilated heart right ventricle	3.43e-08	<0.01	HSPB7 (4.4)	DMPK (3.9)	EPAS1 (3.9)	PLN (3.8)	FLNC (3.7)	ACTN2 (3.7)	C21orf7 (3.7)	SCN5A (3.6)	ACVRL1 (3.5)	SRL (3.5)
LVESV_BSA	GO:0007507	heart development	3.47e-08	<0.01	MYH7B (5.2)	TMEM182 (4.4)	RBM24 (4.1)	SCN5A (4.0)	HCN4 (3.7)	GATA4 (3.7)	KLHDC8B (3.4)	MYO18B (3.4)	ALPK3 (3.2)	PLN (3.1)
LVESV_BSA	MP:0001544	abnormal cardiovascular system physiology	3.51e-08	<0.01	MYH6 (7.9)	HSPB7 (7.3)	PLN (7.1)	TBX5 (6.2)	CSRP3 (5.6)	MYH7 (5.3)	MYOZ2 (4.9)	SCN5A (4.9)	OBSCN (4.7)	RNF207 (4.5)
RVESV	ENSG00000162889	MAPKAPK2 PPI subnetwork	3.58e-08	<0.01	FLNC (4.3)	ADPRHL1 (4.2)	HSPB7 (4.0)	OBSCN (3.8)	SYNPO2L (3.8)	MYOZ2 (3.5)	DMPK (3.3)	TPM2 (3.2)	TTN (3.1)	RRAD (3.0)
LVESV_BSA	MP:0011098	complete embryonic lethality during organogenesis	3.61e-08	<0.01	ENG (4.2)	TBX5 (4.1)	SPEN (3.9)	ZNF592 (3.2)	VEGFA (3.2)	MECOM (3.1)	HAND2 (3.1)	LAMB1 (3.1)	EPHB4 (3.1)	MYH6 (3.0)
RVEDV	GO:0008134	transcription factor binding	3.62e-08	<0.01	SMAD7 (4.1)	KDM6B (3.9)	SMAD6 (3.7)	RPRD2 (3.5)	SETD1A (3.5)	SPEN (3.4)	FOXN3 (3.2)	FBRS (3.0)	KIAA1267 (2.8)	ARNT (2.8)
LVEDV_BSA	ENSG00000163806	SPDYA PPI subnetwork	3.65e-08	<0.01	RBM24 (4.9)	DMPK (4.6)	FLNC (4.1)	SRL (4.0)	HSPB7 (4.0)	TNNT3 (3.7)	CSRP3 (3.6)	ACTN2 (3.6)	MAST2 (3.5)	TTN (3.5)
LVMVR	GO:0007507	heart development	3.66e-08	<0.01	NPPA (4.1)	ADPRHL1 (4.1)	HEY2 (3.8)	HCN4 (3.7)	CTNNA3 (3.6)	KLHDC8B (3.4)	MYO18B (3.4)	ALPK3 (3.2)	C10orf71 (3.2)	ZNF608 (3.2)
LVEDV_BSA	GO:0005667	transcription factor complex	3.66e-08	<0.01	MECOM (3.6)	TFAP4 (3.2)	RNF2 (3.0)	E2F4 (2.9)	ANKRD10 (2.9)	KLF5 (2.8)	SKI (2.7)	ATXN2 (2.7)	MAPKAPK5 (2.7)	HAND2 (2.6)
LVSV_BSA	MP:0001698	decreased embryo size	3.67e-08	<0.01	SPEN (3.5)	DAG1 (3.1)	KIAA1267 (3.0)	PVRL2 (2.9)	BEND3 (2.9)	PBRM1 (2.8)	CDC27 (2.8)	ATXN2 (2.8)	BACH1 (2.8)	PKP2 (2.7)
LVESV	MP:0005608	cardiac interstitial fibrosis	3.71e-08	<0.01	PLN (8.8)	MYOZ2 (7.5)	MYL4 (7.0)	HSPB7 (6.5)	SRL (5.8)	SCN5A (5.8)	ACTN2 (5.8)	CSRP3 (5.6)	TMEM182 (5.6)	XIRP2 (5.6)
LVESV_BSA	MP:0001544	abnormal cardiovascular system physiology	3.72e-08	<0.01	HSPB7 (7.3)	PLN (7.1)	CSRP3 (5.6)	ACTN2 (5.0)	MYOZ2 (4.9)	SCN5A (4.9)	OBSCN (4.7)	RNF207 (4.5)	SRL (4.5)	TTN (4.4)
LVESV	KEGG_ARRHYTHMOGENIC_RIGHT_VENTRICULAR_CARDIOMYOPATHY_ARVC	KEGG_ARRHYTHMOGENIC_RIGHT_VENTRICULAR_CARDIOMYOPATHY_ARVC	3.86e-08	<0.01	HSPB7 (4.8)	SVIL (4.5)	DMPK (4.5)	PLN (4.2)	SCN5A (4.0)	FHL2 (3.9)	FHOD3 (3.8)	MYH7B (3.8)	MYOZ2 (3.7)	SRL (3.6)
LVESV_BSA	MP:0005598	decreased ventricle muscle contractility	3.9e-08	<0.01	MYOZ2 (7.8)	PLN (7.6)	ACTN2 (7.0)	HSPB7 (6.8)	CSRP3 (6.7)	SRL (6.6)	SCN5A (6.5)	XIRP2 (6.4)	MLIP (5.8)	TTN (5.6)
RVESV	MP:0005202	lethargy	3.91e-08	<0.01	CDH16 (3.9)	SFTPA2 (3.1)	MLF1 (2.8)	EFEMP1 (2.7)	CCDC107 (2.6)	SHOX2 (2.6)	MUC3A (2.6)	TMEM200B (2.4)	SLC23A1 (2.4)	ENSG00000250772 (2.4)
LVESV_BSA	GO:0014706	striated muscle tissue development	3.95e-08	<0.01	RBM24 (5.7)	MYH7B (5.2)	TMEM182 (5.1)	MYO18B (5.0)	SCN5A (4.5)	MLIP (4.4)	ALPK3 (4.3)	DMPK (4.2)	CCDC141 (4.1)	SRL (3.9)
RVEDV_BSA	GO:0007507	heart development	3.96e-08	<0.01	NKX2-5 (4.8)	TBX5 (3.9)	HCN4 (3.7)	MYH6 (3.7)	MYL4 (3.7)	CTNNA3 (3.6)	KLHDC8B (3.4)	ENSG00000185847 (3.1)	SMAD6 (3.1)	MLF1 (3.0)
LVEF	GO:0005924	cell-substrate adherens junction	4.09e-08	<0.01	PHLDB2 (4.9)	PXN (4.8)	FERMT2 (4.7)	FLNC (4.5)	NEXN (4.5)	AMOTL2 (4.4)	PLEC (4.2)	RRAS2 (4.1)	SVIL (4.1)	FHOD3 (3.1)
LVEDV_BSA	KEGG_FOCAL_ADHESION	KEGG_FOCAL_ADHESION	4.14e-08	<0.01	LAMB1 (4.9)	FILIP1L (4.3)	PXN (3.8)	PLEC (3.8)	FERMT2 (3.7)	SVIL (3.6)	ACTN4 (3.4)	COL8A1 (3.3)	MYO1C (3.3)	LAMB2 (3.2)
LVEDV_BSA	MP:0003141	cardiac fibrosis	4.25e-08	<0.01	PLN (7.0)	MYOZ2 (6.6)	HSPB7 (6.5)	ACTN2 (5.6)	SRL (5.4)	CSRP3 (5.3)	XIRP2 (5.2)	TTN (5.2)	TMEM182 (5.2)	MYO18B (5.2)
LVM_BSA	MP:0011098	complete embryonic lethality during organogenesis	4.4e-08	<0.01	TBX5 (4.1)	SPEN (3.9)	NPPB (3.8)	ARHGEF15 (3.7)	MYBPC3 (3.4)	ZNF592 (3.2)	PTPN12 (3.2)	RBPMS (3.2)	MECOM (3.1)	HAND2 (3.1)
LVESV	MP:0002833	increased heart weight	4.53e-08	<0.01	PLN (8.4)	HSPB7 (7.6)	MYOZ2 (6.5)	TMEM182 (6.1)	MLIP (5.7)	ACTN2 (5.6)	CSRP3 (5.5)	SRL (5.3)	DMPK (5.2)	ALPK3 (5.1)
LVESV	MP:0003141	cardiac fibrosis	4.58e-08	<0.01	PLN (7.0)	MYOZ2 (6.6)	HSPB7 (6.5)	ACTN2 (5.6)	SRL (5.4)	CSRP3 (5.3)	XIRP2 (5.2)	TTN (5.2)	TMEM182 (5.2)	FLNC (4.8)
LVEDV_BSA	ENSG00000167110	GOLGA2 PPI subnetwork	4.58e-08	<0.01	ALPK3 (3.9)	HSPB7 (3.8)	MYOZ2 (3.7)	PLN (3.7)	MYO18B (3.7)	FLNC (3.6)	PPP1R13L (3.6)	PROCR (3.6)	CSRP3 (3.6)	XIRP2 (3.5)
LVEDV_BSA	ENSG00000175084	DES PPI subnetwork	4.61e-08	<0.01	HSPB7 (6.2)	MYOZ2 (5.9)	CSRP3 (5.7)	SRL (5.4)	TTN (5.4)	MYO18B (5.3)	ACTN2 (5.3)	XIRP2 (5.2)	MLIP (4.9)	OBSCN (4.9)
LVESV_BSA	GO:0060537	muscle tissue development	4.63e-08	<0.01	RBM24 (5.7)	MYH7B (5.2)	TMEM182 (5.0)	MYO18B (4.8)	SCN5A (4.4)	ALPK3 (4.2)	DMPK (4.2)	MLIP (4.1)	CCDC141 (3.8)	SRL (3.7)
LVESV_BSA	GO:0000989	transcription factor binding transcription factor activity	4.69e-08	<0.01	SPEN (4.1)	NCOA6 (3.7)	SMARCB1 (3.4)	MED19 (3.3)	FOXN3 (3.1)	ATXN2 (3.0)	ZBED4 (3.0)	CXXC1 (3.0)	ZBTB17 (2.9)	SMARCC1 (2.8)
LVESV	KEGG_HYPERTROPHIC_CARDIOMYOPATHY_HCM	KEGG_HYPERTROPHIC_CARDIOMYOPATHY_HCM	4.87e-08	<0.01	CSRP3 (8.4)	MYOZ2 (8.3)	ACTN2 (7.8)	HSPB7 (7.5)	XIRP2 (7.3)	PLN (6.8)	MYL4 (6.7)	TTN (6.5)	SRL (6.3)	TMEM182 (5.5)
LVESV_BSA	GO:0003206	cardiac chamber morphogenesis	4.89e-08	<0.01	SCN5A (4.5)	TMEM182 (4.5)	TBX5 (4.4)	CCDC141 (3.9)	MYH6 (3.9)	MLF1 (3.7)	FHOD3 (3.7)	RNF207 (3.6)	FRMD5 (3.6)	HAND2 (3.6)
LVEDV_BSA	ENSG00000085662	AKR1B1 PPI subnetwork	4.9e-08	<0.01	MYOZ2 (5.1)	HSPB7 (4.8)	CSRP3 (4.7)	PLN (4.4)	ACTN2 (4.4)	XIRP2 (3.9)	TTN (3.6)	FLNC (3.5)	BAG3 (3.5)	SRL (3.3)
LVEDV_BSA	MP:0001544	abnormal cardiovascular system physiology	4.96e-08	<0.01	HSPB7 (7.3)	PLN (7.1)	TBX5 (6.2)	CSRP3 (5.6)	ACTN2 (5.0)	MYOZ2 (4.9)	SCN5A (4.9)	OBSCN (4.7)	RNF207 (4.5)	SRL (4.5)
LVESV_BSA	MP:0005140	decreased cardiac muscle contractility	5.18e-08	<0.01	MYH6 (8.4)	CSRP3 (6.9)	PLN (6.8)	HSPB7 (6.8)	MYOZ2 (6.7)	MYH7 (6.7)	TMEM182 (6.4)	SCN5A (6.3)	SRL (6.0)	MYO18B (5.7)
LVEDV_BSA	GO:0030036	actin cytoskeleton organization	5.2e-08	<0.01	MYO1C (3.3)	MAP4 (3.0)	DMPK (2.8)	CTNND1 (2.7)	MAST2 (2.7)	PHLDB2 (2.6)	MLF1 (2.6)	PTPN21 (2.6)	FLNC (2.5)	NEDD4L (2.5)
LVEDV_BSA	MP:0000266	abnormal heart morphology	5.25e-08	<0.01	MYH6 (5.6)	TBX5 (4.9)	SCN5A (4.6)	PLN (4.5)	HSPB7 (4.1)	MYH7 (4.1)	VEGFA (4.0)	HAND2 (3.7)	PPP1R13L (3.5)	TTN (3.4)
LVEDV_BSA	KEGG_HYPERTROPHIC_CARDIOMYOPATHY_HCM	KEGG_HYPERTROPHIC_CARDIOMYOPATHY_HCM	5.25e-08	<0.01	CSRP3 (8.4)	MYOZ2 (8.3)	ACTN2 (7.8)	HSPB7 (7.5)	XIRP2 (7.3)	PLN (6.8)	TTN (6.5)	SRL (6.3)	MYO18B (5.8)	TMEM182 (5.5)
RVEDV_BSA	MP:0005602	decreased angiogenesis	5.34e-08	<0.01	ENG (5.4)	NOS3 (4.5)	APOLD1 (3.9)	SH2B3 (3.5)	EPHB4 (3.5)	RGS3 (3.2)	TBX2 (3.2)	IL1RL1 (3.0)	GJA1 (3.0)	DLC1 (3.0)
RVESV_BSA	MP:0001698	decreased embryo size	5.37e-08	<0.01	GATA4 (3.9)	SPEN (3.5)	MAP3K3 (3.2)	CDC27 (2.8)	ATXN2 (2.8)	BACH1 (2.8)	SVIL (2.6)	PRRC2B (2.5)	NKX2-5 (2.5)	ZDHHC5 (2.5)
LVMVR	ENSG00000050748	MAPK9 PPI subnetwork	5.39e-08	<0.01	EIF4A1 (3.3)	VEGFA (3.3)	DNAJB4 (3.3)	CDKN1A (2.9)	SH2B3 (2.9)	CAMK2D (2.9)	TFCP2 (2.8)	BAG3 (2.8)	ZBTB4 (2.7)	EXOSC6 (2.7)
LVMVR	MP:0000295	trabecula carnea hypoplasia	5.46e-08	<0.01	NPPA (5.7)	HSPB7 (3.5)	ALPK3 (3.4)	SKI (3.3)	SYNPO2L (3.2)	CCDC141 (3.0)	YAP1 (2.9)	MAP3K11 (2.9)	PLN (2.8)	PDPR (2.8)
LVEDV_BSA	ENSG00000100644	HIF1A PPI subnetwork	5.46e-08	<0.01	CDKN1A (3.7)	MYO18B (3.5)	VEGFA (3.0)	PPP1R3B (2.9)	MYOZ2 (2.9)	C6orf204 (2.8)	DCP1A (2.6)	BAG3 (2.6)	SRL (2.5)	ALPK3 (2.4)
LVESV_BSA	GO:0003231	cardiac ventricle development	5.57e-08	<0.01	MYH7B (4.7)	TMEM182 (4.6)	SCN5A (4.4)	FRMD5 (4.0)	RBM24 (3.9)	RNF207 (3.8)	ENSG00000253426 (3.7)	CCDC141 (3.7)	FHOD3 (3.5)	GATA4 (3.5)
LVESV_BSA	MP:0002753	dilated heart left ventricle	5.6e-08	<0.01	PLN (8.4)	MYOZ2 (7.0)	HSPB7 (6.8)	ACTN2 (6.6)	CSRP3 (6.5)	SRL (6.4)	XIRP2 (6.0)	SCN5A (5.4)	TTN (5.4)	TMEM182 (5.2)
RVEDV	MP:0002652	thin myocardium	5.77e-08	<0.01	NKX2-5 (4.3)	SIX5 (4.3)	C17orf63 (3.8)	ARHGAP1 (3.4)	PLN (3.3)	KANK2 (3.2)	SLC8A1 (3.0)	LRRFIP1 (3.0)	SYNPO2L (2.9)	HSPB7 (2.9)
RVESV	GO:0070482	response to oxygen levels	5.78e-08	<0.01	CA9 (4.9)	VEGFA (3.7)	FUT11 (3.3)	AMPD3 (2.9)	NOS1AP (2.6)	ENSG00000254839 (2.6)	SSH2 (2.4)	ZNF785 (2.4)	C1orf64 (2.3)	AK1 (2.3)
RVESV	ENSG00000108854	SMURF2 PPI subnetwork	5.79e-08	<0.01	MYOZ2 (5.8)	TTN (5.5)	SRL (5.3)	SYNPO2L (5.3)	TPM2 (5.1)	OBSCN (4.6)	HSPB7 (4.0)	MLF1 (3.8)	USP3 (3.7)	MYL4 (3.3)
LVESV_BSA	MP:0001625	cardiac hypertrophy	5.92e-08	<0.01	PLN (8.1)	HSPB7 (8.1)	MYOZ2 (7.9)	ACTN2 (7.6)	CSRP3 (7.5)	SRL (7.3)	XIRP2 (7.1)	OBSCN (6.8)	TTN (6.3)	TMEM182 (6.1)
RVEDV	GO:0001666	response to hypoxia	5.97e-08	<0.01	EPO (4.7)	VEGFA (3.9)	FUT11 (3.3)	KCNJ2 (3.0)	C1orf51 (2.9)	ZNF785 (2.6)	SNTA1 (2.6)	SRCAP (2.4)	ENSG00000248461 (2.3)	TP53I11 (2.2)
RVEDV	MP:0000267	abnormal heart development	5.98e-08	<0.01	SMAD6 (5.1)	GATA4 (4.7)	NKX2-5 (4.2)	DLC1 (3.7)	SLC8A1 (3.2)	MCC (3.2)	SYNPO2L (3.2)	NOS3 (3.1)	HSPB7 (3.1)	TBX5 (3.1)
RVEDV_BSA	MP:0002128	abnormal blood circulation	5.99e-08	<0.01	TBX5 (4.8)	VEGFA (3.9)	ENG (3.8)	KIAA1462 (3.5)	TBX2 (3.4)	IL1RL1 (3.3)	CCDC141 (3.3)	RRAD (3.3)	SLC8A1 (3.3)	DSP (3.2)
LVESV_BSA	GO:0031032	actomyosin structure organization	6e-08	<0.01	MYO18B (5.8)	MLIP (5.7)	XIRP2 (5.7)	PLN (5.4)	TMEM182 (5.3)	OBSCN (5.0)	SRL (4.9)	RBM24 (4.7)	CCDC141 (4.6)	CAND2 (4.6)
LVM_BSA	MP:0003984	embryonic growth retardation	6.02e-08	<0.01	PTPN12 (4.1)	NPPB (3.9)	RBPMS (3.7)	PKN2 (3.7)	MYBPC3 (3.7)	SPEN (3.5)	MYH6 (3.3)	ZNF592 (3.1)	HAND2 (3.1)	FBN2 (3.0)
LVEDV_BSA	GO:0007507	heart development	6.07e-08	<0.01	HAND2 (4.2)	SCN5A (4.0)	TBX5 (3.9)	HCN4 (3.7)	MYH6 (3.7)	KLHDC8B (3.4)	MYO18B (3.4)	ALPK3 (3.2)	PKP2 (3.2)	PLN (3.1)
LVESV	MP:0001544	abnormal cardiovascular system physiology	6.11e-08	<0.01	HSPB7 (7.3)	PLN (7.1)	TBX5 (6.2)	CSRP3 (5.6)	MYL4 (5.3)	ACTN2 (5.0)	MYOZ2 (4.9)	SCN5A (4.9)	OBSCN (4.7)	RNF207 (4.5)
LVESV_BSA	ENSG00000171992	SYNPO PPI subnetwork	6.17e-08	<0.01	PLEC (4.3)	MAP4 (4.3)	PXN (4.2)	MYO1C (3.7)	FERMT2 (3.4)	EHD4 (3.4)	TANC1 (3.4)	ACTN4 (3.3)	FILIP1L (3.1)	TLN1 (3.0)
RVESV	ENSG00000108854	SMURF2 PPI subnetwork	6.27e-08	<0.01	MYOZ2 (5.8)	TTN (5.5)	SRL (5.3)	SYNPO2L (5.3)	OBSCN (4.6)	HSPB7 (4.0)	MLF1 (3.8)	USP3 (3.7)	RBM24 (2.9)	RRAD (2.8)
LVESV_BSA	MP:0003984	embryonic growth retardation	6.3e-08	<0.01	LAMB1 (4.3)	GATA4 (4.1)	TBX3 (3.5)	SPEN (3.5)	SVIL (3.3)	ZNF592 (3.1)	VEGFA (3.0)	DCP1A (2.9)	DAG1 (2.9)	PPP1R3B (2.9)
LVESV_BSA	GO:0005925	focal adhesion	6.53e-08	<0.01	TLN1 (5.4)	MYO1C (5.2)	PHLDB2 (5.1)	PXN (5.0)	FERMT2 (4.8)	FILIP1L (4.3)	ACTN4 (4.2)	TPM2 (4.1)	PLEC (4.1)	RRAS2 (4.1)
LVESV_BSA	GO:0070161	anchoring junction	6.55e-08	<0.01	PPP1R13L (6.4)	PHLDB2 (4.9)	CTNND1 (4.6)	FERMT2 (4.3)	PXN (4.3)	MYO1C (4.2)	PLEC (4.2)	ACTN4 (4.0)	RRAS2 (4.0)	PTPN21 (3.9)
LVEDV_BSA	MP:0011098	complete embryonic lethality during organogenesis	6.7e-08	<0.01	ENG (4.2)	TBX5 (4.1)	SPEN (3.9)	NOS3 (3.8)	ZNF592 (3.2)	VEGFA (3.2)	MECOM (3.1)	HAND2 (3.1)	EPHB4 (3.1)	MYH6 (3.0)
LVESV_BSA	GO:0000988	protein binding transcription factor activity	6.71e-08	<0.01	SPEN (4.1)	SMARCB1 (3.3)	FOXN3 (3.1)	CDKN1B (3.1)	ATXN2 (3.0)	CTCF (3.0)	STX5 (3.0)	SMARCC1 (2.8)	ZBTB17 (2.8)	FBXO46 (2.7)
LVEDV_BSA	MP:0002625	heart left ventricle hypertrophy	6.73e-08	<0.01	PLN (8.0)	MYOZ2 (7.8)	CSRP3 (7.6)	ACTN2 (6.9)	SRL (6.6)	HSPB7 (6.5)	OBSCN (6.2)	SCN5A (6.1)	MLIP (5.9)	XIRP2 (5.9)
RVEDV_BSA	MP:0000274	enlarged heart	6.73e-08	<0.01	MYH6 (7.9)	MYL4 (6.5)	NKX2-5 (6.3)	MYL3 (5.5)	MYH7 (5.2)	ACTN2 (4.8)	HSPB7 (4.6)	SYNPO2L (4.5)	SRL (4.4)	MYOZ2 (4.2)
LVEDV_BSA	GO:0055001	muscle cell development	6.79e-08	<0.01	MYO18B (5.8)	RBM24 (5.5)	SCN5A (5.3)	CCDC141 (5.3)	MLIP (5.2)	TMEM182 (5.0)	SRL (4.6)	MYH7B (4.3)	DUSP13 (4.3)	OBSCN (4.2)
LVESV	ENSG00000100644	HIF1A PPI subnetwork	6.82e-08	<0.01	CDKN1A (3.7)	VEGFA (3.0)	PPP1R3B (2.9)	ZNF768 (2.9)	MYOZ2 (2.9)	CAND2 (2.9)	FBRS (2.9)	C6orf204 (2.8)	DCP1A (2.6)	BAG3 (2.6)
LVEDV_BSA	ENSG00000164867	NOS3 PPI subnetwork	6.84e-08	<0.01	HSPB7 (3.9)	PLN (3.8)	MYOZ2 (3.5)	CSRP3 (3.4)	ECSCR (3.4)	DMPK (3.3)	MYO18B (3.2)	ACTN2 (3.0)	FLNC (2.9)	TTN (2.9)
LVMCF	GO:0048634	regulation of muscle organ development	6.92e-08	<0.01	ENSG00000253308 (3.9)	CCDC141 (3.1)	SDK2 (3.0)	WNT3 (3.0)	TMEM132C (2.7)	EVX1 (2.7)	ENSG00000254531 (2.7)	ENSG00000232871 (2.6)	ENSG00000185294 (2.3)	KIAA1267 (2.1)
LVMVR	ENSG00000100644	HIF1A PPI subnetwork	7.26e-08	<0.01	CDKN1A (3.7)	MYO18B (3.5)	FXR2 (3.4)	RRAD (3.3)	C10orf71 (3.2)	ADPRHL1 (3.1)	VEGFA (3.0)	C6orf204 (2.8)	RNF10 (2.7)	SYNPO2L (2.7)
LVEDV_BSA	MP:0002753	dilated heart left ventricle	7.54e-08	<0.01	PLN (8.4)	MYOZ2 (7.0)	HSPB7 (6.8)	ACTN2 (6.6)	CSRP3 (6.5)	SRL (6.4)	XIRP2 (6.0)	SCN5A (5.4)	TTN (5.4)	TMEM182 (5.2)
RVESV	MP:0005140	decreased cardiac muscle contractility	7.58e-08	<0.01	SYNPO2L (6.8)	HSPB7 (6.8)	NKX2-5 (6.8)	MYOZ2 (6.7)	ADPRHL1 (6.7)	SRL (6.0)	RRAD (5.8)	OBSCN (5.6)	SLC8A1 (5.3)	TBX5 (5.3)
LVESV_BSA	ENSG00000118194	TNNT2 PPI subnetwork	7.71e-08	<0.01	MYOZ2 (6.0)	XIRP2 (5.9)	CSRP3 (5.8)	TTN (5.3)	ACTN2 (5.3)	MLIP (5.2)	HSPB7 (5.0)	PLN (4.9)	ALPK3 (4.5)	MYO18B (4.3)
LVESV	GO:0031032	actomyosin structure organization	7.77e-08	<0.01	MLIP (5.7)	XIRP2 (5.7)	MYL4 (5.5)	PLN (5.4)	TMEM182 (5.3)	OBSCN (5.0)	SRL (4.9)	RBM24 (4.7)	CCDC141 (4.6)	CAND2 (4.6)
LVESV	ENSG00000108819	ENSG00000108819 PPI subnetwork	7.8e-08	<0.01	KIF5C (3.2)	ALPK3 (3.0)	C21orf7 (2.8)	FRY (2.7)	ACVRL1 (2.7)	KY (2.6)	ERBB4 (2.5)	PXN (2.5)	TBX5 (2.4)	PIK3R3 (2.3)
LVESV_BSA	GO:0048738	cardiac muscle tissue development	7.84e-08	<0.01	TMEM182 (6.1)	SCN5A (5.8)	MYO18B (4.9)	MYH6 (4.9)	PLN (4.2)	MLIP (4.2)	MYH7 (4.1)	CCDC141 (4.1)	HSPB7 (4.0)	ALPK3 (4.0)
RVEDV_BSA	MP:0000266	abnormal heart morphology	7.85e-08	<0.01	TBX5 (4.9)	NKX2-5 (4.7)	PLN (4.5)	MYL4 (4.5)	HSPB7 (4.1)	VEGFA (4.0)	GATA4 (4.0)	MYOZ2 (3.9)	SLC8A1 (3.7)	SYNPO2L (3.6)
LVESV	MP:0001544	abnormal cardiovascular system physiology	7.86e-08	<0.01	HSPB7 (7.3)	PLN (7.1)	TBX5 (6.2)	CSRP3 (5.6)	ACTN2 (5.0)	MYOZ2 (4.9)	SCN5A (4.9)	OBSCN (4.7)	RNF207 (4.5)	SRL (4.5)
LVEDV_BSA	GO:0014706	striated muscle tissue development	7.93e-08	<0.01	RBM24 (5.7)	MYH7B (5.2)	TMEM182 (5.1)	MYO18B (5.0)	SCN5A (4.5)	MLIP (4.4)	ALPK3 (4.3)	DMPK (4.2)	CCDC141 (4.1)	SRL (3.9)
LVMVR	MP:0011091	complete prenatal lethality	8.27e-08	<0.01	VEGFA (3.9)	SPEN (3.6)	NRP1 (3.5)	NT5DC2 (3.3)	SBF2 (3.3)	WNT3 (3.3)	YAP1 (3.1)	KIAA1267 (3.0)	MAP2K1 (2.7)	HEATR5B (2.7)
RVESV	ENSG00000115641	FHL2 PPI subnetwork	8.35e-08	<0.01	MYOZ2 (4.3)	RBM24 (3.9)	HSPB7 (3.8)	SYNPO2L (3.7)	MLF1 (3.6)	FLNC (3.5)	SRL (3.4)	BAG3 (3.3)	OBSCN (3.3)	NKX2-5 (3.2)
LVEDV_BSA	MP:0005598	decreased ventricle muscle contractility	8.41e-08	<0.01	MYOZ2 (7.8)	PLN (7.6)	ACTN2 (7.0)	HSPB7 (6.8)	CSRP3 (6.7)	SRL (6.6)	SCN5A (6.5)	XIRP2 (6.4)	MLIP (5.8)	TTN (5.6)
LVESV_BSA	GO:0003205	cardiac chamber development	8.45e-08	<0.01	MYH7B (4.6)	SCN5A (4.5)	TMEM182 (4.5)	GATA4 (3.9)	RBM24 (3.8)	CCDC141 (3.8)	FHOD3 (3.7)	FRMD5 (3.5)	RNF207 (3.4)	ENSG00000253426 (3.4)
LVESV	MP:0005312	pericardial effusion	8.71e-08	<0.01	MYL4 (5.5)	GATA4 (4.3)	PLN (4.3)	TBX5 (4.2)	SCN5A (4.0)	CCDC141 (4.0)	MLIP (3.8)	HSPB7 (3.6)	SRL (3.6)	TMEM182 (3.6)
LVMCF	GO:0007507	heart development	8.75e-08	<0.01	NPPA (4.1)	HEY2 (3.8)	HCN4 (3.7)	EVX1 (3.5)	MYO18B (3.4)	ENSG00000253308 (3.3)	ALPK3 (3.2)	C10orf71 (3.2)	ZNF608 (3.2)	PLN (3.1)
LVEDV_BSA	KEGG_ARRHYTHMOGENIC_RIGHT_VENTRICULAR_CARDIOMYOPATHY_ARVC	KEGG_ARRHYTHMOGENIC_RIGHT_VENTRICULAR_CARDIOMYOPATHY_ARVC	8.75e-08	<0.01	HSPB7 (4.8)	SVIL (4.5)	DMPK (4.5)	PLN (4.2)	SCN5A (4.0)	MYO18B (3.8)	FHOD3 (3.8)	MYH7B (3.8)	MYOZ2 (3.7)	SRL (3.6)
LVM_BSA	ENSG00000162889	MAPKAPK2 PPI subnetwork	8.83e-08	<0.01	FLNC (4.3)	PLN (4.2)	ALPK3 (4.2)	MYH6 (4.1)	MYH7 (4.0)	HSPB7 (4.0)	SYNPO2L (3.8)	LMOD2 (3.7)	MYBPC3 (3.7)	TCAP (3.5)
RVEDV	ENSG00000115641	FHL2 PPI subnetwork	8.84e-08	<0.01	MYOZ2 (4.3)	ACTN2 (3.8)	HSPB7 (3.8)	SYNPO2L (3.7)	MLF1 (3.6)	MYH7 (3.6)	SRL (3.4)	BAG3 (3.3)	MYH6 (3.3)	OBSCN (3.3)
LVESV_BSA	MP:0002625	heart left ventricle hypertrophy	8.86e-08	<0.01	PLN (8.0)	MYOZ2 (7.8)	CSRP3 (7.6)	ACTN2 (6.9)	SRL (6.6)	HSPB7 (6.5)	OBSCN (6.2)	SCN5A (6.1)	MLIP (5.9)	XIRP2 (5.9)
RVESV	GO:0001666	response to hypoxia	9.14e-08	<0.01	CA9 (5.2)	VEGFA (3.9)	FUT11 (3.3)	NOS1AP (2.8)	AMPD3 (2.7)	ZNF785 (2.6)	ENSG00000254839 (2.6)	SNTA1 (2.6)	SRCAP (2.4)	SSH2 (2.4)
RVEDV	ENSG00000151729	SLC25A4 PPI subnetwork	9.16e-08	<0.01	HIST3H3 (3.5)	ACAT1 (3.1)	STARD9 (3.1)	RHOA (3.0)	BAG3 (3.0)	DUSP10 (2.8)	NKX2-5 (2.8)	ENG (2.7)	MYH6 (2.7)	MYOZ2 (2.6)
RVEDV	MP:0011108	partial embryonic lethality during organogenesis	9.16e-08	<0.01	ECM1 (3.8)	SMAD6 (3.6)	DLC1 (3.6)	VEGFA (2.9)	AMOTL2 (2.8)	PRR14 (2.7)	FILIP1L (2.7)	SMAD7 (2.7)	TCF21 (2.7)	SPEN (2.6)
RVEDV	GO:0070482	response to oxygen levels	9.17e-08	<0.01	EPO (4.5)	VEGFA (3.7)	FUT11 (3.3)	KCNJ2 (2.6)	ZNF785 (2.4)	C1orf51 (2.4)	CACNA2D2 (2.3)	C1orf64 (2.3)	AK1 (2.3)	APOLD1 (2.2)
LVEDV_BSA	GO:0061061	muscle structure development	9.29e-08	<0.01	RBM24 (5.8)	MYO18B (5.5)	DMPK (5.1)	MLIP (5.1)	TMEM182 (4.9)	DUSP13 (4.9)	MYH7B (4.7)	FLNC (4.4)	SRL (4.3)	ALPK3 (4.2)
LVESV_BSA	GO:0005924	cell-substrate adherens junction	9.3e-08	<0.01	PALLD (5.4)	MYO1C (5.0)	PXN (4.8)	FERMT2 (4.7)	FLNC (4.5)	FILIP1L (4.4)	RRAS2 (4.1)	SVIL (4.1)	ACTN4 (4.1)	PPP1R13L (3.9)
LVEDV_BSA	ENSG00000035403	VCL PPI subnetwork	9.43e-08	<0.01	DMPK (4.2)	XIRP2 (4.1)	ACTN4 (3.9)	EHD4 (3.6)	TTN (3.5)	RHOA (3.4)	HSPA4 (3.4)	CSRP3 (3.3)	HSPB7 (3.2)	SRL (3.2)
LVESV	GO:0010927	cellular component assembly involved in morphogenesis	9.49e-08	<0.01	TSNAXIP1 (4.8)	MLF1 (4.7)	C16orf93 (4.6)	TMEM212 (4.4)	C16orf48 (3.7)	SPATA24 (3.7)	MLIP (3.5)	CAND2 (3.4)	EFHB (3.4)	XIRP2 (3.3)
LVESV_BSA	GO:0003007	heart morphogenesis	9.51e-08	<0.01	TMEM182 (3.8)	SCN5A (3.8)	HCN4 (3.7)	MYO18B (3.4)	MYH6 (3.4)	TBX5 (3.4)	MLF1 (3.2)	HAND2 (3.2)	ALPK3 (3.0)	KLHDC8B (2.9)
LVESV	ENSG00000058272	PPP1R12A PPI subnetwork	9.52e-08	<0.01	FLNC (4.4)	ACTN4 (4.2)	PLN (3.5)	MYOZ2 (3.5)	SRL (3.5)	CSRP3 (3.4)	XIRP2 (3.3)	PLEC (3.3)	MAP4 (3.3)	DMPK (3.2)
LVMVR	ENSG00000142208	AKT1 PPI subnetwork	9.52e-08	<0.01	STRN (3.2)	EIF2C2 (3.1)	RRAD (2.9)	PTPN11 (2.8)	STK38 (2.8)	SVIL (2.7)	SKI (2.7)	CRK (2.6)	ST3GAL2 (2.6)	ADPRHL1 (2.4)
LVSV	ENSG00000151729	SLC25A4 PPI subnetwork	9.64e-08	<0.01	RHOA (3.0)	BAG3 (3.0)	MYH6 (2.7)	TTN (2.6)	ENSG00000248461 (2.6)	SLC25A20 (2.4)	EML2 (2.4)	PLEKHG5 (2.4)	MYO1C (2.3)	MAP4 (2.3)
LVEDV_BSA	ENSG00000006747	SCIN PPI subnetwork	9.64e-08	<0.01	EHD4 (4.9)	PXN (4.5)	PLEC (4.3)	FERMT2 (4.2)	MAP4 (4.2)	PHLDB2 (4.0)	MYO1C (3.9)	ACTN4 (3.8)	FILIP1L (3.6)	ANXA2P1 (3.2)
RVEDV_BSA	MP:0003921	abnormal heart left ventricle morphology	9.75e-08	<0.01	NKX2-5 (6.6)	MYH6 (6.5)	MYL4 (6.2)	MYL3 (5.5)	MYH7 (5.2)	TBX5 (4.7)	MYOZ2 (4.7)	SYNPO2L (4.2)	HSPB7 (4.2)	CCDC141 (4.1)
RVESV	MP:0001625	cardiac hypertrophy	9.81e-08	<0.01	HSPB7 (8.1)	MYOZ2 (7.9)	ADPRHL1 (7.5)	SRL (7.3)	SYNPO2L (7.2)	MYL4 (7.1)	OBSCN (6.8)	TTN (6.3)	RRAD (5.5)	DMPK (5.4)
RVESV	ENSG00000133026	MYH10 PPI subnetwork	9.87e-08	<0.01	VCL (5.4)	LRRFIP1 (4.7)	ACTN4 (4.4)	FILIP1L (4.0)	PLEC (3.3)	PDE5A (3.2)	SVIL (3.1)	FLNC (3.0)	DMPK (2.9)	RBPMS (2.8)
RVEDV	MP:0001698	decreased embryo size	1e-07	<0.01	SPEN (3.5)	DAG1 (3.1)	SETD1A (3.0)	KIAA1267 (3.0)	PBRM1 (2.8)	CDC27 (2.8)	ATXN2 (2.8)	BACH1 (2.8)	EPHB4 (2.6)	NKX2-5 (2.5)
RVESV	GO:0005924	cell-substrate adherens junction	1e-07	<0.01	VCL (6.6)	RBPMS (5.4)	PALLD (5.4)	TLN1 (5.2)	TPM2 (4.8)	FLNC (4.5)	FILIP1L (4.4)	PLEC (4.2)	FLNB (4.1)	SVIL (4.1)
LVESV	ENSG00000108819	ENSG00000108819 PPI subnetwork	1.01e-07	<0.01	KIF5C (3.2)	ALPK3 (3.0)	MYL4 (3.0)	C21orf7 (2.8)	FRY (2.7)	ACVRL1 (2.7)	KY (2.6)	ERBB4 (2.5)	PXN (2.5)	TBX5 (2.4)
LVEDV_BSA	KEGG_DILATED_CARDIOMYOPATHY	KEGG_DILATED_CARDIOMYOPATHY	1.01e-07	<0.01	MYOZ2 (8.1)	CSRP3 (7.9)	ACTN2 (7.5)	HSPB7 (7.2)	XIRP2 (6.8)	PLN (6.5)	SRL (6.1)	TTN (6.0)	MYO18B (5.5)	TMEM182 (5.3)
LVESV_BSA	GO:0055002	striated muscle cell development	1.01e-07	<0.01	MYO18B (5.9)	RBM24 (5.5)	SCN5A (5.4)	TMEM182 (5.3)	MLIP (5.1)	CCDC141 (5.1)	SRL (4.6)	DUSP13 (4.5)	CAND2 (4.4)	OBSCN (4.3)
LVEDV_BSA	ENSG00000130669	PAK4 PPI subnetwork	1.04e-07	<0.01	RAB35 (3.8)	INPP5F (3.2)	EML2 (3.0)	TP53INP2 (2.9)	PPP1R13L (2.8)	ZNF592 (2.7)	CCDC141 (2.7)	ENSG00000182319 (2.6)	FNDC3B (2.4)	STARD7 (2.4)
LVESV	GO:0055001	muscle cell development	1.07e-07	<0.01	RBM24 (5.5)	SCN5A (5.3)	CCDC141 (5.3)	MLIP (5.2)	TMEM182 (5.0)	MYL4 (4.7)	SRL (4.6)	CAND2 (4.4)	MYH7B (4.3)	DUSP13 (4.3)
LVESV_BSA	GO:0035051	cardiac cell differentiation	1.07e-07	<0.01	GATA4 (4.9)	SCN5A (4.4)	TMEM182 (4.3)	RBM24 (4.3)	MYH7B (4.1)	MYO18B (4.0)	CCDC141 (3.9)	ALPK3 (3.8)	KLHDC8B (3.7)	PLN (3.1)
LVESV_BSA	MP:0005294	abnormal heart ventricle morphology	1.08e-07	<0.01	HSPB7 (5.5)	GATA4 (5.0)	MYOZ2 (4.8)	SCN5A (4.7)	VEGFA (4.4)	PLN (4.3)	ACTN2 (4.1)	RNF207 (4.0)	MYO18B (3.9)	PPP1R13L (3.9)
LVESV	GO:0030055	cell-substrate junction	1.09e-07	<0.01	PXN (5.0)	MYO1C (4.9)	PHLDB2 (4.8)	FHL2 (4.7)	FILIP1L (4.6)	PLEC (4.6)	FLNC (4.4)	FERMT2 (4.4)	PPP1R13L (4.3)	ACTN4 (4.1)
LVESV	ENSG00000182533	CAV3 PPI subnetwork	1.09e-07	<0.01	HSPB7 (4.7)	ALPK3 (4.0)	MYL4 (3.8)	SCN5A (3.8)	PPP1R3B (3.7)	PLN (3.7)	DMPK (3.6)	CSRP3 (3.4)	FLNC (3.4)	MYOZ2 (3.3)
RVESV	MP:0002332	abnormal exercise endurance	1.1e-07	<0.01	MLF1 (4.2)	TPM2 (4.1)	OBSCN (4.1)	SRL (3.9)	TTN (3.6)	ANK1 (3.6)	RRAD (3.5)	FLNC (3.3)	KIAA0040 (3.1)	HSPB7 (2.9)
LVEDV_BSA	GO:0048738	cardiac muscle tissue development	1.11e-07	<0.01	MYH7B (7.1)	TMEM182 (6.1)	SCN5A (5.8)	RBM24 (5.0)	MYO18B (4.9)	GATA4 (4.8)	PLN (4.2)	MLIP (4.2)	CCDC141 (4.1)	XIRP2 (4.0)
LVESV_BSA	MP:0001698	decreased embryo size	1.11e-07	<0.01	SPEN (3.5)	DAG1 (3.1)	BEND3 (2.9)	PBRM1 (2.8)	CDC27 (2.8)	ATXN2 (2.8)	BACH1 (2.8)	FNDC3B (2.6)	EPHB4 (2.6)	LAMB1 (2.6)
RVEDV_BSA	MP:0004076	abnormal vitelline vascular remodeling	1.12e-07	<0.01	KIAA1462 (4.2)	TBX5 (4.2)	SMAD6 (4.0)	NOS3 (3.9)	ENG (3.8)	MYH6 (3.7)	MYL4 (3.5)	MECOM (3.2)	PXMP4 (3.0)	AKAP13 (2.9)
RVEDV_BSA	MP:0001625	cardiac hypertrophy	1.12e-07	<0.01	PLN (8.1)	HSPB7 (8.1)	MYOZ2 (7.9)	SRL (7.3)	SYNPO2L (7.2)	MYL4 (7.1)	OBSCN (6.8)	TTN (6.3)	RRAD (5.5)	DMPK (5.4)
LVESV	KEGG_ARRHYTHMOGENIC_RIGHT_VENTRICULAR_CARDIOMYOPATHY_ARVC	KEGG_ARRHYTHMOGENIC_RIGHT_VENTRICULAR_CARDIOMYOPATHY_ARVC	1.14e-07	<0.01	HSPB7 (4.8)	SVIL (4.5)	DMPK (4.5)	PLN (4.2)	SCN5A (4.0)	FHOD3 (3.8)	MYH7B (3.8)	MYOZ2 (3.7)	SRL (3.6)	DAG1 (3.6)
RVEDV_BSA	MP:0005140	decreased cardiac muscle contractility	1.14e-07	<0.01	MYH6 (8.4)	MYL3 (7.3)	SYNPO2L (6.8)	HSPB7 (6.8)	NKX2-5 (6.8)	MYOZ2 (6.7)	MYH7 (6.7)	ACTN2 (6.6)	MYL4 (6.3)	SRL (6.0)
LVMVR	ENSG00000035403	VCL PPI subnetwork	1.15e-07	<0.01	TTN (3.5)	RHOA (3.4)	NEXN (3.4)	HSPB7 (3.2)	SYNPO2L (3.2)	SRL (3.2)	TGFB2 (3.1)	C10orf71 (3.1)	ADAM1 (2.7)	PLN (2.7)
RVEDV_BSA	MP:0003984	embryonic growth retardation	1.16e-07	<0.01	NKX2-5 (4.0)	NOS3 (3.7)	SPEN (3.5)	SMAD6 (3.4)	SETD2 (3.4)	DLC1 (3.4)	MYH6 (3.3)	SMAD7 (3.1)	VEGFA (3.0)	ENG (2.9)
LVESV	MP:0002953	thick ventricular wall	1.18e-07	<0.01	PLN (7.0)	MYH7B (5.5)	CSRP3 (5.4)	MYOZ2 (5.4)	TBX5 (5.3)	DMPK (5.3)	HSPB7 (5.0)	ACTN2 (4.9)	MLIP (4.4)	TTN (4.3)
LVESV	ENSG00000198467	TPM2 PPI subnetwork	1.2e-07	<0.01	FILIP1L (4.3)	FERMT2 (4.0)	ANXA2P1 (3.6)	MYO1C (3.3)	MAP4 (3.2)	FHL2 (3.1)	FLNC (3.0)	ZNF768 (3.0)	PHLDB2 (2.9)	PROCR (2.8)
LVEDV	ENSG00000035403	VCL PPI subnetwork	1.22e-07	<0.01	DMPK (4.2)	ACTN4 (3.9)	TTN (3.5)	RHOA (3.4)	MYH7 (3.3)	HSPB7 (3.2)	MYH6 (3.2)	SRL (3.2)	FLNC (3.2)	ADAM1 (2.7)
LVEF	ENSG00000187079	TEAD1 PPI subnetwork	1.23e-07	<0.01	HSPB7 (3.6)	CSRP3 (3.4)	TTN (3.4)	TMEM182 (3.3)	PDLIM5 (3.2)	ACTN2 (3.1)	MYH7B (3.1)	ENSG00000231327 (3.1)	LDB3 (3.0)	RAB35 (2.8)
LVESV_BSA	ENSG00000167085	PHB PPI subnetwork	1.23e-07	<0.01	ENSG00000251210 (3.5)	ERP29 (3.1)	MYO18B (3.0)	PRDX1 (2.9)	QARS (2.9)	IMPDH2 (2.7)	SP3 (2.7)	MYOZ2 (2.6)	CSRP3 (2.6)	EDEM2 (2.6)
RVEDV_BSA	MP:0004251	failure of heart looping	1.23e-07	<0.01	KCNK3 (3.8)	MYL4 (3.4)	SLC8A1 (3.4)	GATA4 (3.1)	NKX2-5 (3.0)	TBX5 (2.9)	RBMS3 (2.8)	SPEN (2.8)	ATXN2 (2.8)	SYNPO2L (2.7)
LVEDV_BSA	ENSG00000173210	ABLIM3 PPI subnetwork	1.24e-07	<0.01	FERMT2 (4.9)	MYO1C (4.4)	ACTN4 (4.1)	PHLDB2 (4.1)	PXN (3.9)	PLEC (3.7)	MAP4 (3.6)	FILIP1L (3.5)	EHD4 (3.4)	CDH17 (3.1)
LVESV	ENSG00000058272	PPP1R12A PPI subnetwork	1.26e-07	<0.01	FLNC (4.4)	ACTN4 (4.2)	PLN (3.5)	MYOZ2 (3.5)	SRL (3.5)	CSRP3 (3.4)	XIRP2 (3.3)	PLEC (3.3)	MAP4 (3.3)	DMPK (3.2)
LVEDV_BSA	GO:0003229	ventricular cardiac muscle tissue development	1.3e-07	<0.01	TMEM182 (5.6)	SCN5A (5.4)	MYH7B (5.3)	RNF207 (5.3)	FRMD5 (5.0)	MYO18B (4.6)	MLIP (4.5)	PLN (4.1)	XIRP2 (3.8)	TBX5 (3.7)
LVMCF	MP:0001544	abnormal cardiovascular system physiology	1.33e-07	<0.01	NPPA (7.3)	PLN (7.1)	PDE3A (4.9)	C10orf71 (4.7)	RRAD (4.7)	SRL (4.5)	TTN (4.4)	NRP1 (4.2)	PI16 (4.2)	MYO18B (3.9)
LVEDV_BSA	ENSG00000198467	TPM2 PPI subnetwork	1.34e-07	<0.01	FILIP1L (4.3)	FERMT2 (4.0)	ANXA2P1 (3.6)	MYO1C (3.3)	MAP4 (3.2)	CTNND1 (3.2)	FLNC (3.0)	MECOM (2.9)	EHD4 (2.9)	PHLDB2 (2.9)
LVESV	ENSG00000162889	MAPKAPK2 PPI subnetwork	1.35e-07	<0.01	FLNC (4.3)	PLN (4.2)	ALPK3 (4.2)	HSPB7 (4.0)	OBSCN (3.8)	CSRP3 (3.7)	XIRP2 (3.5)	MYOZ2 (3.5)	DMPK (3.3)	TTN (3.1)
LVESV_BSA	ENSG00000108854	SMURF2 PPI subnetwork	1.36e-07	<0.01	TNNT3 (6.5)	ACTN2 (5.8)	MYOZ2 (5.8)	CSRP3 (5.5)	TTN (5.5)	SRL (5.3)	TPM2 (5.1)	XIRP2 (5.0)	OBSCN (4.6)	DUSP13 (4.4)
LVEDV_BSA	GO:0003705	RNA polymerase II distal enhancer sequence-specific DNA binding transcription factor activity	1.37e-07	<0.01	MECOM (4.1)	TBX2 (3.3)	PTCH1 (3.2)	C20orf144 (3.0)	SKI (2.8)	TCF15 (2.7)	NGF (2.7)	TFAP4 (2.6)	TBX5 (2.5)	CASZ1 (2.5)
RVESV	ENSG00000133026	MYH10 PPI subnetwork	1.38e-07	<0.01	VCL (5.4)	LRRFIP1 (4.7)	ACTN4 (4.4)	TPM2 (4.1)	FILIP1L (4.0)	PLEC (3.3)	ARHGAP1 (3.2)	PDE5A (3.2)	TLN1 (3.2)	SVIL (3.1)
LVESV_BSA	KEGG_DILATED_CARDIOMYOPATHY	KEGG_DILATED_CARDIOMYOPATHY	1.4e-07	<0.01	MYOZ2 (8.1)	CSRP3 (7.9)	ACTN2 (7.5)	HSPB7 (7.2)	XIRP2 (6.8)	PLN (6.5)	SRL (6.1)	TTN (6.0)	MYO18B (5.5)	TPM2 (5.4)
LVESV	MP:0002753	dilated heart left ventricle	1.41e-07	<0.01	PLN (8.4)	MYOZ2 (7.0)	HSPB7 (6.8)	ACTN2 (6.6)	CSRP3 (6.5)	SRL (6.4)	XIRP2 (6.0)	MYL4 (5.5)	SCN5A (5.4)	TTN (5.4)
RVEDV_BSA	MP:0003229	abnormal vitelline vasculature morphology	1.41e-07	<0.01	VEGFA (4.7)	ENG (4.6)	SMAD6 (4.6)	NOS3 (4.4)	KIAA1462 (4.2)	MECOM (3.9)	DLC1 (3.7)	EPHB4 (3.7)	GJA1 (3.5)	SMAD7 (3.3)
LVEDV_BSA	ENSG00000118194	TNNT2 PPI subnetwork	1.43e-07	<0.01	MYOZ2 (6.0)	XIRP2 (5.9)	CSRP3 (5.8)	TTN (5.3)	ACTN2 (5.3)	MLIP (5.2)	HSPB7 (5.0)	PLN (4.9)	ALPK3 (4.5)	MYO18B (4.3)
LVESV_BSA	ENSG00000130669	PAK4 PPI subnetwork	1.43e-07	<0.01	RAB35 (3.8)	INPP5F (3.2)	EML2 (3.0)	TP53INP2 (2.9)	PPP1R13L (2.8)	ZNF592 (2.7)	CCDC141 (2.7)	ENSG00000182319 (2.6)	FNDC3B (2.4)	STARD7 (2.4)
LVEDV_BSA	ENSG00000152661	GJA1 PPI subnetwork	1.44e-07	<0.01	FLNC (3.5)	CSRP3 (3.3)	XIRP2 (3.2)	TBX5 (3.2)	MLIP (3.1)	ECSCR (3.0)	MYOZ2 (3.0)	MYO18B (3.0)	PLN (3.0)	ACTN2 (2.9)
LVEDV_BSA	GO:0060537	muscle tissue development	1.44e-07	<0.01	RBM24 (5.7)	MYH7B (5.2)	TMEM182 (5.0)	MYO18B (4.8)	SCN5A (4.4)	ALPK3 (4.2)	DMPK (4.2)	MLIP (4.1)	CCDC141 (3.8)	SRL (3.7)
LVEDV_BSA	GO:0030029	actin filament-based process	1.44e-07	<0.01	XIRP2 (4.5)	SRL (4.5)	MLF1 (4.2)	MLIP (4.1)	OBSCN (4.0)	RBM24 (3.9)	TNNT3 (3.8)	DMPK (3.7)	MYO18B (3.7)	FLNC (3.6)
LVESV	GO:0051146	striated muscle cell differentiation	1.46e-07	<0.01	RBM24 (5.7)	SCN5A (5.1)	TMEM182 (5.0)	MLIP (4.8)	CCDC141 (4.5)	SRL (4.1)	DMPK (4.0)	MYH7B (3.9)	OBSCN (3.8)	ALPK3 (3.7)
LVM	MP:0000295	trabecula carnea hypoplasia	1.46e-07	<0.01	NPPB (6.6)	NPPA (5.7)	MYH6 (5.5)	MYBPC3 (5.2)	TBX5 (4.6)	ERBB2 (4.3)	TNNT2 (4.2)	CDK12 (4.0)	PGAP3 (3.8)	ALPK3 (3.4)
LVEDV_BSA	GO:0003779	actin binding	1.48e-07	<0.01	TNNT3 (6.7)	XIRP2 (6.7)	TTN (6.5)	CSRP3 (6.5)	ACTN2 (6.4)	SRL (6.3)	MYOZ2 (5.8)	FLNC (5.3)	HSPB7 (5.3)	RBM24 (4.5)
RVEDV_BSA	MP:0002795	dilated cardiomyopathy	1.52e-07	<0.01	PLN (8.2)	SYNPO2L (7.2)	MYOZ2 (6.9)	HSPB7 (6.6)	SRL (6.1)	MYL4 (5.4)	SLC8A1 (5.4)	TBX5 (5.3)	TTN (5.3)	NKX2-5 (4.9)
LVESV	MP:0001625	cardiac hypertrophy	1.53e-07	<0.01	PLN (8.1)	HSPB7 (8.1)	MYOZ2 (7.9)	ACTN2 (7.6)	CSRP3 (7.5)	SRL (7.3)	XIRP2 (7.1)	OBSCN (6.8)	TTN (6.3)	TMEM182 (6.1)
LVESV_BSA	GO:0008015	blood circulation	1.53e-07	<0.01	SCN5A (4.6)	PLN (4.0)	TBX5 (3.9)	FRMD5 (3.8)	EPS15P1 (3.8)	ALPK3 (3.7)	AGRP (3.7)	MYH6 (3.6)	TMEM182 (3.6)	CACNB2 (3.5)
RVESV_BSA	MP:0000280	thin ventricular wall	1.53e-07	<0.01	GATA4 (4.3)	RRAD (4.2)	PROCR (4.0)	PPP1R3B (3.9)	HSPB7 (3.9)	NKX2-5 (3.8)	FLNC (3.6)	TBX5 (3.5)	MLF1 (3.4)	SLC8A1 (3.4)
LVESV	MP:0005294	abnormal heart ventricle morphology	1.55e-07	<0.01	HSPB7 (5.5)	TBX5 (5.2)	GATA4 (5.0)	MYOZ2 (4.8)	SCN5A (4.7)	MYL4 (4.7)	VEGFA (4.4)	PLN (4.3)	ACTN2 (4.1)	RNF207 (4.0)
LVESV	GO:0042383	sarcolemma	1.56e-07	<0.01	DMPK (6.4)	FLNC (5.7)	SVIL (5.2)	HSPB7 (5.2)	SSPN (5.1)	OBSCN (4.9)	DUSP13 (4.2)	SRL (4.2)	MYH7B (4.0)	RBM24 (4.0)
LVESV_BSA	MP:0005140	decreased cardiac muscle contractility	1.56e-07	<0.01	CSRP3 (6.9)	PLN (6.8)	HSPB7 (6.8)	MYOZ2 (6.7)	XIRP2 (6.7)	ACTN2 (6.6)	TMEM182 (6.4)	SCN5A (6.3)	SRL (6.0)	MYO18B (5.7)
LVESV_BSA	GO:0042692	muscle cell differentiation	1.56e-07	<0.01	TMEM182 (4.6)	MLIP (4.5)	MYO18B (4.2)	DMPK (4.1)	DUSP13 (3.9)	CCDC141 (3.9)	SCN5A (3.8)	SRL (3.7)	OBSCN (3.5)	ALPK3 (3.5)
LVEDV	GO:0005924	cell-substrate adherens junction	1.57e-07	<0.01	MYO1C (5.0)	PKP2 (4.8)	FLNC (4.5)	FILIP1L (4.4)	RRAS2 (4.1)	SVIL (4.1)	ACTN4 (4.1)	PLN (3.9)	FHOD1 (3.3)	TJP2 (3.3)
LVEF	GO:0030055	cell-substrate junction	1.57e-07	<0.01	PXN (5.0)	PHLDB2 (4.8)	PLEC (4.6)	FLNC (4.4)	FERMT2 (4.4)	NEXN (4.3)	AMOTL2 (4.2)	SVIL (3.9)	RRAS2 (3.9)	FHOD3 (3.2)
LVESV	GO:0055007	cardiac muscle cell differentiation	1.6e-07	<0.01	TMEM182 (5.2)	MYH7B (4.9)	GATA4 (4.8)	SCN5A (4.8)	RBM24 (4.7)	CCDC141 (4.5)	MYL4 (4.0)	CAND2 (3.7)	MLIP (3.6)	PLN (3.6)
LVESV	MP:0000266	abnormal heart morphology	1.6e-07	<0.01	TBX5 (4.9)	SCN5A (4.6)	PLN (4.5)	HSPB7 (4.1)	VEGFA (4.0)	GATA4 (4.0)	MYOZ2 (3.9)	PPP1R13L (3.5)	TTN (3.4)	ACTN2 (3.3)
LVESV_BSA	MP:0002953	thick ventricular wall	1.61e-07	<0.01	PLN (7.0)	MYH6 (6.4)	MYH7 (5.8)	CSRP3 (5.4)	MYOZ2 (5.4)	TBX5 (5.3)	DMPK (5.3)	HSPB7 (5.0)	MLIP (4.4)	TTN (4.3)
LVESV	GO:0042383	sarcolemma	1.62e-07	<0.01	DMPK (6.4)	FLNC (5.7)	SVIL (5.2)	HSPB7 (5.2)	SSPN (5.1)	OBSCN (4.9)	DUSP13 (4.2)	SRL (4.2)	MYH7B (4.0)	RBM24 (4.0)
LVESV_BSA	GO:0003013	circulatory system process	1.64e-07	<0.01	SCN5A (4.7)	PLN (4.0)	TBX5 (3.9)	FRMD5 (3.9)	EPS15P1 (3.7)	ALPK3 (3.6)	MYH6 (3.6)	AGRP (3.6)	TMEM182 (3.6)	CACNB2 (3.5)
LVM_BSA	MP:0003229	abnormal vitelline vasculature morphology	1.64e-07	<0.01	ARHGEF15 (5.2)	MECOM (3.9)	NPR3 (3.2)	FUT11 (3.0)	STAB1 (3.0)	SEMA3G (3.0)	PTPN12 (3.0)	PKN2 (2.9)	SPEN (2.8)	KIAA1267 (2.7)
RVEDV_BSA	MP:0002833	increased heart weight	1.65e-07	<0.01	MYH6 (8.0)	HSPB7 (7.6)	MYL3 (7.1)	MYH7 (6.6)	MYOZ2 (6.5)	NKX2-5 (6.2)	SYNPO2L (5.9)	ACTN2 (5.6)	SRL (5.3)	DMPK (5.2)
RVEDV	GO:0008134	transcription factor binding	1.66e-07	<0.01	SMAD7 (4.1)	KDM6B (3.9)	SMAD6 (3.7)	RPRD2 (3.5)	GATA4 (3.5)	SPEN (3.4)	FOXN3 (3.2)	SRSF4 (3.0)	RERE (3.0)	FBRS (3.0)
LVESV	GO:0055013	cardiac muscle cell development	1.69e-07	<0.01	MYH7B (5.8)	MLIP (5.0)	TMEM182 (5.0)	SCN5A (4.6)	MYL4 (4.6)	CCDC141 (4.6)	XIRP2 (4.4)	CAND2 (4.2)	GATA4 (4.1)	TBX5 (4.1)
LVESV	GO:0055006	cardiac cell development	1.69e-07	<0.01	MYH7B (5.8)	MLIP (5.0)	TMEM182 (5.0)	SCN5A (4.6)	MYL4 (4.6)	CCDC141 (4.6)	XIRP2 (4.4)	CAND2 (4.2)	GATA4 (4.1)	TBX5 (4.1)
LVEDV_BSA	MP:0002754	dilated heart right ventricle	1.7e-07	<0.01	HSPB7 (4.4)	DMPK (3.9)	PLN (3.8)	FLNC (3.7)	ACTN2 (3.7)	C21orf7 (3.7)	SCN5A (3.6)	ACVRL1 (3.5)	SRL (3.5)	ALPK3 (3.5)
LVESV_BSA	ENSG00000164867	NOS3 PPI subnetwork	1.72e-07	<0.01	HSPB7 (3.9)	PLN (3.8)	MYOZ2 (3.5)	CSRP3 (3.4)	ECSCR (3.4)	DMPK (3.3)	MYO18B (3.2)	TPM2 (3.1)	ACTN2 (3.0)	FLNC (2.9)
RVEDV_BSA	ENSG00000108854	SMURF2 PPI subnetwork	1.72e-07	<0.01	TNNT3 (6.5)	ACTN2 (5.8)	MYOZ2 (5.8)	TTN (5.5)	SRL (5.3)	SYNPO2L (5.3)	MYL3 (5.2)	MYH7 (5.1)	ENSG00000185847 (4.7)	OBSCN (4.6)
RVESV	MP:0001625	cardiac hypertrophy	1.77e-07	<0.01	HSPB7 (8.1)	MYOZ2 (7.9)	ADPRHL1 (7.5)	SRL (7.3)	SYNPO2L (7.2)	OBSCN (6.8)	TTN (6.3)	RRAD (5.5)	DMPK (5.4)	SLC8A1 (5.3)
LVEDV_BSA	GO:0003205	cardiac chamber development	1.81e-07	<0.01	TBX5 (4.6)	SCN5A (4.5)	PKP2 (4.4)	HAND2 (3.9)	MYH6 (3.8)	CCDC141 (3.8)	MLF1 (3.4)	HCN4 (3.4)	MYO18B (3.1)	KLHDC8B (3.1)
LVESV	ENSG00000162889	MAPKAPK2 PPI subnetwork	1.82e-07	<0.01	FLNC (4.3)	PLN (4.2)	ALPK3 (4.2)	HSPB7 (4.0)	OBSCN (3.8)	CSRP3 (3.7)	XIRP2 (3.5)	MYOZ2 (3.5)	DMPK (3.3)	NT5DC2 (3.1)
LVESV	GO:0051146	striated muscle cell differentiation	1.84e-07	<0.01	RBM24 (5.7)	SCN5A (5.1)	TMEM182 (5.0)	MLIP (4.8)	CCDC141 (4.5)	MYL4 (4.4)	SRL (4.1)	DMPK (4.0)	MYH7B (3.9)	OBSCN (3.8)
LVESV	GO:0043034	costamere	1.84e-07	<0.01	PLN (5.7)	FLNC (5.0)	RBM24 (4.5)	CACNB2 (4.4)	DMPK (4.3)	SSPN (4.0)	PDE5A (3.7)	FERMT2 (3.7)	MLF1 (3.7)	DFNB59 (3.5)
LVESV	GO:0090257	regulation of muscle system process	1.84e-07	<0.01	RBM24 (5.1)	TMEM182 (4.5)	XIRP2 (4.5)	PLN (4.3)	MYL4 (4.3)	FLNC (4.3)	OBSCN (4.1)	DUSP13 (4.1)	SRL (4.1)	MLIP (4.0)
LVM_BSA	ENSG00000167110	GOLGA2 PPI subnetwork	1.84e-07	<0.01	MYH6 (4.1)	ALPK3 (3.9)	HSPB7 (3.8)	MYH7 (3.8)	CASQ2 (3.8)	PLN (3.7)	SYNPO2L (3.6)	FLNC (3.6)	MYBPC3 (3.6)	LMOD2 (3.5)
LVEDV_BSA	ENSG00000108854	SMURF2 PPI subnetwork	1.85e-07	<0.01	TNNT3 (6.5)	ACTN2 (5.8)	MYOZ2 (5.8)	CSRP3 (5.5)	TTN (5.5)	SRL (5.3)	XIRP2 (5.0)	OBSCN (4.6)	DUSP13 (4.4)	ALPK3 (4.2)
LVM_BSA	ENSG00000112658	SRF PPI subnetwork	1.87e-07	<0.01	RAPSN (3.9)	SH2B3 (3.7)	CASQ2 (3.6)	TNNT2 (3.5)	CTNNA3 (3.3)	SMTN (3.1)	CASZ1 (2.9)	ERBB2 (2.8)	PLN (2.8)	PALLD (2.6)
LVESV	MP:0005598	decreased ventricle muscle contractility	1.88e-07	<0.01	MYOZ2 (7.8)	PLN (7.6)	ACTN2 (7.0)	MYL4 (6.9)	HSPB7 (6.8)	CSRP3 (6.7)	SRL (6.6)	SCN5A (6.5)	XIRP2 (6.4)	MLIP (5.8)
LVSV	ENSG00000112658	SRF PPI subnetwork	1.89e-07	<0.01	DES (3.7)	SH2B3 (3.7)	CASZ1 (2.9)	ZNF219 (2.9)	PLN (2.8)	SETD1A (2.7)	FBRS (2.7)	DAG1 (2.6)	EPHB4 (2.5)	FILIP1L (2.4)
RVEDV	MP:0000274	enlarged heart	1.91e-07	<0.01	MYH6 (7.9)	MYL4 (6.5)	NKX2-5 (6.3)	MYH7 (5.2)	ACTN2 (4.8)	HSPB7 (4.6)	SYNPO2L (4.5)	SRL (4.4)	MYOZ2 (4.2)	DSP (3.8)
LVESV	MP:0004084	abnormal cardiac muscle relaxation	1.92e-07	<0.01	PLN (7.8)	HSPB7 (6.7)	TBX5 (6.0)	MYL4 (5.7)	SCN5A (5.6)	MYOZ2 (5.4)	CSRP3 (5.2)	OBSCN (5.1)	ACTN2 (4.8)	RNF207 (4.7)
RVESV	GO:0030055	cell-substrate junction	1.94e-07	<0.01	VCL (6.4)	PALLD (5.3)	TLN1 (5.1)	RBPMS (5.1)	TPM2 (4.8)	FILIP1L (4.6)	PLEC (4.6)	FLNC (4.4)	FLNB (4.4)	ACTN4 (4.1)
LVESV_BSA	GO:0048738	cardiac muscle tissue development	1.94e-07	<0.01	MYH7B (7.1)	TMEM182 (6.1)	SCN5A (5.8)	RBM24 (5.0)	MYO18B (4.9)	GATA4 (4.8)	PLN (4.2)	MLIP (4.2)	CCDC141 (4.1)	XIRP2 (4.0)
RVESV_BSA	MP:0003984	embryonic growth retardation	1.94e-07	<0.01	GATA4 (4.1)	NKX2-5 (4.0)	NOS3 (3.7)	RBPMS (3.7)	SOX7 (3.7)	SPEN (3.5)	SVIL (3.3)	PRRC2B (3.2)	ENG (2.9)	PPP1R3B (2.9)
LVEDV_BSA	ENSG00000124575	HIST1H1D PPI subnetwork	1.95e-07	<0.01	ACTN2 (7.7)	CSRP3 (7.6)	XIRP2 (7.6)	TTN (7.5)	MYOZ2 (7.4)	SRL (7.2)	OBSCN (6.8)	PLN (5.8)	HSPB7 (5.7)	MLF1 (5.3)
RVEDV_BSA	GO:0001067	regulatory region nucleic acid binding	1.95e-07	<0.01	KDM6B (4.0)	CASZ1 (3.9)	TBX2 (3.8)	KIAA1267 (3.8)	SMAD7 (3.7)	SMAD6 (3.7)	TBX5 (3.2)	SIX5 (2.9)	RGS3 (2.8)	SRSF4 (2.6)
RVEDV_BSA	GO:0000975	regulatory region DNA binding	1.95e-07	<0.01	KDM6B (4.0)	CASZ1 (3.9)	TBX2 (3.8)	KIAA1267 (3.8)	SMAD7 (3.7)	SMAD6 (3.7)	TBX5 (3.2)	SIX5 (2.9)	RGS3 (2.8)	SRSF4 (2.6)
LVESV_BSA	MP:0000267	abnormal heart development	1.96e-07	<0.01	HAND2 (4.8)	MYH6 (4.2)	ALPK3 (3.3)	MYH7 (3.2)	HSPB7 (3.1)	TBX5 (3.1)	PLN (3.0)	EXOC3L1 (3.0)	FERMT2 (2.9)	ERBB4 (2.9)
LVESV	GO:0032432	actin filament bundle	1.97e-07	<0.01	FHL2 (6.3)	FILIP1L (5.9)	PLN (4.9)	FLNC (4.7)	ACTN4 (4.4)	MYO1C (4.3)	PHLDB2 (4.3)	FERMT2 (4.2)	PDE5A (4.0)	DMPK (4.0)
LVEDV_BSA	MP:0002833	increased heart weight	1.97e-07	<0.01	PLN (8.4)	MYH6 (8.0)	HSPB7 (7.6)	MYH7 (6.6)	MLIP (5.7)	SRL (5.3)	DMPK (5.2)	ALPK3 (5.1)	OBSCN (5.0)	TTN (5.0)
LVESV_BSA	MP:0002833	increased heart weight	2.03e-07	<0.01	PLN (8.4)	MYH6 (8.0)	HSPB7 (7.6)	MYH7 (6.6)	MYOZ2 (6.5)	TMEM182 (6.1)	MLIP (5.7)	CSRP3 (5.5)	SRL (5.3)	DMPK (5.2)
LVMVR	ENSG00000100345	MYH9 PPI subnetwork	2.05e-07	<0.01	PLN (4.7)	NEXN (4.5)	HSPB7 (3.7)	SRL (3.4)	CHD3 (3.4)	SVIL (3.4)	MAP4 (3.3)	BAG3 (3.0)	PI16 (2.8)	LAMB2 (2.7)
LVESV_BSA	MP:0003984	embryonic growth retardation	2.05e-07	<0.01	LAMB1 (4.3)	SPEN (3.5)	SVIL (3.3)	MYH6 (3.3)	ZNF592 (3.1)	HAND2 (3.1)	VEGFA (3.0)	EXOC3L1 (3.0)	ENG (2.9)	DCP1A (2.9)
LVMVR	MP:0003984	embryonic growth retardation	2.07e-07	<0.01	SPEN (3.5)	EIF2C2 (3.4)	SVIL (3.3)	ZNF592 (3.1)	VEGFA (3.0)	DAG1 (2.9)	HEATR5B (2.9)	GOLGA4 (2.9)	HEY2 (2.9)	GJA1 (2.9)
LVMVR	GO:0034504	protein localization to nucleus	2.12e-07	<0.01	ZNFX1 (2.8)	ZCCHC11 (2.8)	LINC00477 (2.5)	ENSG00000182873 (2.2)	DNAJB4 (2.2)	ARHGEF40 (2.2)	PRKAR2A (2.2)	KIAA1267 (2.2)	ENSG00000245522 (2.2)	BRD7P3 (2.1)
LVEDV_BSA	ENSG00000112658	SRF PPI subnetwork	2.12e-07	<0.01	SH2B3 (3.7)	SVIL (3.6)	RBM24 (3.3)	CASZ1 (2.9)	PXN (2.8)	PLN (2.8)	PLEC (2.7)	SOX8 (2.6)	DAG1 (2.6)	FILIP1L (2.4)
LVESV_BSA	GO:0003206	cardiac chamber morphogenesis	2.12e-07	<0.01	SCN5A (4.5)	TMEM182 (4.5)	MYH7B (4.3)	GATA4 (4.0)	CCDC141 (3.9)	MLF1 (3.7)	FHOD3 (3.7)	RNF207 (3.6)	RBM24 (3.6)	FRMD5 (3.6)
LVEDV_BSA	ENSG00000111676	ATN1 PPI subnetwork	2.16e-07	<0.01	LAMB2 (4.8)	DMWD (4.8)	SPEN (4.0)	PKD1 (4.0)	EPHB4 (3.4)	PLEKHG5 (3.2)	DMPK (3.2)	SKI (3.2)	FAM65A (3.1)	AUTS2 (3.0)
RVEDV_BSA	MP:0001719	absent vitelline blood vessels	2.2e-07	<0.01	TBX5 (5.6)	TBX2 (4.4)	IL1RL1 (4.4)	ENG (4.2)	MYL4 (4.1)	TCF21 (4.0)	KIAA1462 (3.8)	C3orf54 (3.8)	VEGFA (3.6)	KCNK3 (3.5)
LVESV_BSA	ENSG00000128487	SPECC1 PPI subnetwork	2.22e-07	<0.01	FERMT2 (4.9)	MYO1C (4.4)	PXN (4.1)	ACTN4 (3.9)	PHLDB2 (3.9)	MAP4 (3.8)	PLEC (3.7)	EHD4 (3.5)	ANXA2P1 (3.3)	FILIP1L (3.3)
LVESV_BSA	ENSG00000163806	SPDYA PPI subnetwork	2.22e-07	<0.01	RBM24 (4.9)	DMPK (4.6)	TPM2 (4.2)	FLNC (4.1)	SRL (4.0)	HSPB7 (4.0)	TNNT3 (3.7)	CSRP3 (3.6)	ACTN2 (3.6)	MAST2 (3.5)
LVM_BSA	ENSG00000115641	FHL2 PPI subnetwork	2.24e-07	<0.01	XIRP2 (4.4)	LMOD2 (4.2)	TCAP (4.0)	MYOZ1 (3.9)	HSPB7 (3.8)	SYNPO2L (3.7)	MLF1 (3.6)	MYH7 (3.6)	FLNC (3.5)	PLN (3.5)
LVESV_BSA	GO:0030036	actin cytoskeleton organization	2.28e-07	<0.01	MYO1C (3.3)	MAP4 (3.0)	DMPK (2.8)	TLN1 (2.8)	CTNND1 (2.7)	MAST2 (2.7)	PHLDB2 (2.6)	MLF1 (2.6)	PTPN21 (2.6)	FLNC (2.5)
RVEDV_BSA	GO:0044212	transcription regulatory region DNA binding	2.33e-07	<0.01	TBX2 (3.9)	KDM6B (3.8)	SMAD6 (3.8)	KIAA1267 (3.8)	CASZ1 (3.7)	SMAD7 (3.6)	TBX5 (3.2)	SIX5 (2.9)	RGS3 (2.8)	SRSF4 (2.7)
LVEDV_BSA	MP:0003984	embryonic growth retardation	2.34e-07	<0.01	NOS3 (3.7)	SPEN (3.5)	SVIL (3.3)	MYH6 (3.3)	ZNF592 (3.1)	HAND2 (3.1)	PKP2 (3.1)	VEGFA (3.0)	EXOC3L1 (3.0)	ENG (2.9)
LVESV	ENSG00000104325	DECR1 PPI subnetwork	2.35e-07	<0.01	MYOZ2 (7.9)	CSRP3 (7.8)	XIRP2 (7.3)	ACTN2 (7.3)	TTN (7.2)	SRL (6.7)	OBSCN (6.6)	PLN (6.2)	HSPB7 (6.2)	MYL4 (6.0)
LVESV	GO:0042692	muscle cell differentiation	2.35e-07	<0.01	RBM24 (5.3)	TMEM182 (4.6)	MLIP (4.5)	DMPK (4.1)	DUSP13 (3.9)	CCDC141 (3.9)	SCN5A (3.8)	SRL (3.7)	KY (3.6)	OBSCN (3.5)
LVEDV_BSA	GO:0003206	cardiac chamber morphogenesis	2.36e-07	<0.01	SCN5A (4.5)	TMEM182 (4.5)	TBX5 (4.4)	MYH7B (4.3)	GATA4 (4.0)	CCDC141 (3.9)	MLF1 (3.7)	FHOD3 (3.7)	RNF207 (3.6)	RBM24 (3.6)
RVEDV_BSA	MP:0011098	complete embryonic lethality during organogenesis	2.37e-07	<0.01	GATA4 (4.2)	ENG (4.2)	TBX5 (4.1)	SPEN (3.9)	NOS3 (3.8)	NKX2-5 (3.7)	MYL4 (3.6)	DLC1 (3.3)	SLC8A1 (3.3)	VEGFA (3.2)
RVESV_BSA	ENSG00000108854	SMURF2 PPI subnetwork	2.4e-07	<0.01	MYOZ2 (5.8)	TTN (5.5)	SRL (5.3)	SYNPO2L (5.3)	TPM2 (5.1)	HSPB3 (4.8)	OBSCN (4.6)	HSPB7 (4.0)	MLF1 (3.8)	USP3 (3.7)
LVESV_BSA	GO:0055007	cardiac muscle cell differentiation	2.42e-07	<0.01	TMEM182 (5.2)	MYH7B (4.9)	GATA4 (4.8)	SCN5A (4.8)	RBM24 (4.7)	CCDC141 (4.5)	MYO18B (4.4)	CAND2 (3.7)	MLIP (3.6)	PLN (3.6)
LVSV_BSA	MP:0011108	partial embryonic lethality during organogenesis	2.44e-07	<0.01	PVRL2 (4.3)	VEGFA (2.9)	FILIP1L (2.7)	SPEN (2.6)	HMGA2 (2.6)	STAB1 (2.5)	CCND2 (2.5)	EPHB4 (2.5)	DAG1 (2.5)	ZFPM1 (2.4)
LVMVR	MP:0002652	thin myocardium	2.47e-07	<0.01	GOLGA4 (3.5)	WT1 (3.4)	PLN (3.3)	ST3GAL2 (3.2)	ADAMTSL3 (3.1)	CRK (3.0)	SYNPO2L (2.9)	HSPB7 (2.9)	EIF2C2 (2.6)	GJA1 (2.5)
LVEDV	ENSG00000165458	INPPL1 PPI subnetwork	2.48e-07	<0.01	DLEU1 (3.9)	ARIH2 (3.7)	QRICH1 (3.3)	AK1 (3.3)	LARP4 (3.2)	LTN1 (3.2)	ZFPM1 (3.1)	CDC27 (2.8)	STAB1 (2.8)	PRKAR2A (2.5)
RVEDV	ENSG00000100644	HIF1A PPI subnetwork	2.5e-07	<0.01	RRAD (3.3)	VEGFA (3.0)	KDM6B (3.0)	ZNF768 (2.9)	MYOZ2 (2.9)	FBRS (2.9)	C6orf204 (2.8)	TMEM91 (2.8)	SYNPO2L (2.7)	EPHB4 (2.7)
LVESV_BSA	MP:0001625	cardiac hypertrophy	2.5e-07	<0.01	PLN (8.1)	HSPB7 (8.1)	MYH6 (8.0)	MYOZ2 (7.9)	CSRP3 (7.5)	SRL (7.3)	MYH7 (7.3)	OBSCN (6.8)	TTN (6.3)	TMEM182 (6.1)
RVESV	MP:0002795	dilated cardiomyopathy	2.52e-07	<0.01	SYNPO2L (7.2)	MYOZ2 (6.9)	HSPB7 (6.6)	SRL (6.1)	ADPRHL1 (5.9)	SLC8A1 (5.4)	TBX5 (5.3)	TTN (5.3)	NKX2-5 (4.9)	RRAD (4.8)
LVESV	ENSG00000182809	CRIP2 PPI subnetwork	2.53e-07	<0.01	MYOZ2 (8.8)	ACTN2 (8.6)	CSRP3 (8.4)	XIRP2 (8.1)	TTN (7.9)	HSPB7 (7.6)	PLN (7.4)	MYL4 (7.0)	SRL (6.9)	OBSCN (6.9)
RVESV	MP:0000280	thin ventricular wall	2.53e-07	<0.01	GATA4 (4.3)	RRAD (4.2)	PROCR (4.0)	PPP1R3B (3.9)	HSPB7 (3.9)	NKX2-5 (3.8)	FLNC (3.6)	TBX5 (3.5)	FILIP1 (3.5)	MLF1 (3.4)
LVESV	GO:0042692	muscle cell differentiation	2.54e-07	<0.01	RBM24 (5.3)	TMEM182 (4.6)	MLIP (4.5)	DMPK (4.1)	DUSP13 (3.9)	CCDC141 (3.9)	SCN5A (3.8)	MYL4 (3.7)	SRL (3.7)	KY (3.6)
LVESV	GO:0005925	focal adhesion	2.54e-07	<0.01	MYO1C (5.2)	PXN (5.0)	FERMT2 (4.8)	FILIP1L (4.3)	ACTN4 (4.2)	PLEC (4.1)	RRAS2 (4.1)	FLNC (4.0)	PPP1R13L (4.0)	SVIL (3.8)
LVEDV_BSA	GO:0030239	myofibril assembly	2.54e-07	<0.01	MLIP (6.2)	MYO18B (6.2)	TMEM182 (6.0)	XIRP2 (6.0)	OBSCN (5.4)	PLN (5.3)	SRL (5.3)	RBM24 (5.0)	MYH7B (4.9)	ALPK3 (4.8)
RVEDV_BSA	GO:0070482	response to oxygen levels	2.54e-07	<0.01	EPO (4.5)	VEGFA (3.7)	FUT11 (3.3)	KCNJ2 (2.6)	SSH2 (2.4)	ZNF785 (2.4)	C1orf51 (2.4)	CACNA2D2 (2.3)	C1orf64 (2.3)	AK1 (2.3)
LVESV	ENSG00000171992	SYNPO PPI subnetwork	2.58e-07	<0.01	PLEC (4.3)	MAP4 (4.3)	PXN (4.2)	MYO1C (3.7)	FERMT2 (3.4)	TANC1 (3.4)	ACTN4 (3.3)	FILIP1L (3.1)	ENSG00000182319 (2.8)	CDH17 (2.8)
LVESV	GO:0003012	muscle system process	2.61e-07	<0.01	DUSP13 (6.2)	DMPK (6.1)	RBM24 (5.8)	XIRP2 (5.8)	SRL (5.7)	OBSCN (5.6)	TMEM182 (5.5)	PLN (5.4)	FLNC (5.3)	TNNT3 (5.3)
RVEDV	MP:0001719	absent vitelline blood vessels	2.64e-07	<0.01	TBX5 (5.6)	SMAD6 (5.4)	TBX2 (4.4)	IL1RL1 (4.4)	ENG (4.2)	MYL4 (4.1)	TCF21 (4.0)	KIAA1462 (3.8)	C3orf54 (3.8)	VEGFA (3.6)
RVEDV	MP:0005140	decreased cardiac muscle contractility	2.64e-07	<0.01	PLN (6.8)	SYNPO2L (6.8)	HSPB7 (6.8)	NKX2-5 (6.8)	MYOZ2 (6.7)	SRL (6.0)	RRAD (5.8)	OBSCN (5.6)	SLC8A1 (5.3)	TBX5 (5.3)
RVESV	MP:0003921	abnormal heart left ventricle morphology	2.66e-07	<0.01	NKX2-5 (6.6)	MYL4 (6.2)	SCN5A (4.9)	TBX5 (4.7)	MYOZ2 (4.7)	SLC8A1 (4.3)	SYNPO2L (4.2)	HSPB7 (4.2)	CCDC141 (4.1)	ADPRHL1 (4.0)
LVEDV_BSA	ENSG00000073756	PTGS2 PPI subnetwork	2.69e-07	<0.01	MYO18B (4.4)	HSPB7 (4.2)	MYOZ2 (4.0)	MLIP (3.8)	CSRP3 (3.8)	ALPK3 (3.7)	DMPK (3.7)	PLN (3.6)	ACTN2 (3.5)	FLNC (3.5)
LVMCF	GO:0016202	regulation of striated muscle tissue development	2.7e-07	<0.01	ENSG00000253308 (4.0)	CCDC141 (3.2)	WNT3 (3.1)	SDK2 (3.0)	ENSG00000254531 (2.8)	ENSG00000232871 (2.7)	TMEM132C (2.6)	EVX1 (2.6)	ENSG00000236318 (2.2)	KIAA1267 (2.1)
LVESV	ENSG00000152661	GJA1 PPI subnetwork	2.72e-07	<0.01	MYL4 (3.9)	FLNC (3.5)	CSRP3 (3.3)	XIRP2 (3.2)	TBX5 (3.2)	MLIP (3.1)	ECSCR (3.0)	MYOZ2 (3.0)	PLN (3.0)	ACTN2 (2.9)
RVEDV	GO:0048545	response to steroid hormone stimulus	2.72e-07	<0.01	RAB12 (2.7)	BTBD19 (2.6)	CREB3L1 (2.6)	ENSG00000259142 (2.5)	CCDC68 (2.5)	IL1RL1 (2.4)	ECM1 (2.4)	B3GNT7 (2.3)	USP53 (2.2)	ENSG00000239791 (2.2)
RVEDV_BSA	MP:0005592	abnormal vascular smooth muscle morphology	2.75e-07	<0.01	NOS3 (6.2)	ENG (4.5)	KIAA1462 (4.3)	TBX2 (4.1)	C1orf54 (3.9)	RGS3 (3.8)	DMPK (3.8)	SMAD6 (3.4)	COL8A1 (3.4)	APOLD1 (3.2)
LVMCF	GO:0007507	heart development	2.79e-07	<0.01	NPPA (4.1)	EVX1 (3.5)	MYO18B (3.4)	ENSG00000253308 (3.3)	ALPK3 (3.2)	PLN (3.1)	PDE3A (3.1)	MLF1 (3.0)	COL21A1 (2.9)	FAM186A (2.8)
LVESV	MP:0003896	prolonged PR interval	2.8e-07	<0.01	RNF207 (6.8)	TBX5 (4.9)	MYL4 (4.8)	SCN5A (4.3)	PLN (4.0)	CACNB2 (3.9)	PPP1R13L (3.8)	GIPR (3.8)	HSPB7 (3.5)	SNTA1 (3.4)
LVMCF	GO:0008134	transcription factor binding	2.8e-07	<0.01	ZNF592 (3.3)	SKI (3.3)	HEY2 (3.2)	CBX4 (2.9)	BCAR3 (2.9)	MTMR3 (2.9)	KIAA1267 (2.8)	ATXN2 (2.8)	MAP3K1 (2.6)	FURIN (2.5)
LVESV	KEGG_HYPERTROPHIC_CARDIOMYOPATHY_HCM	KEGG_HYPERTROPHIC_CARDIOMYOPATHY_HCM	2.81e-07	<0.01	CSRP3 (8.4)	MYOZ2 (8.3)	ACTN2 (7.8)	HSPB7 (7.5)	XIRP2 (7.3)	PLN (6.8)	TTN (6.5)	SRL (6.3)	TMEM182 (5.5)	DMPK (5.4)
RVEDV_BSA	MP:0000295	trabecula carnea hypoplasia	2.81e-07	<0.01	MYH6 (5.5)	NKX2-5 (5.0)	TBX5 (4.6)	LINC00458 (4.4)	MYL4 (4.2)	ARHGAP1 (3.6)	HSPB7 (3.5)	ACTN2 (3.4)	SIX5 (3.4)	MYH7 (3.3)
LVEDV_BSA	MP:0001544	abnormal cardiovascular system physiology	2.83e-07	<0.01	MYH6 (7.9)	HSPB7 (7.3)	PLN (7.1)	TBX5 (6.2)	MYH7 (5.3)	SCN5A (4.9)	OBSCN (4.7)	CORO6 (4.5)	SRL (4.5)	TTN (4.4)
RVEDV_BSA	ENSG00000100393	EP300 PPI subnetwork	2.85e-07	<0.01	KDM6B (4.0)	CDKN1B (3.4)	DUSP10 (3.3)	KIAA1267 (3.1)	SETD1A (3.1)	MCL1 (3.0)	NSMCE4A (3.0)	TRIB2 (2.9)	PBRM1 (2.8)	SPEN (2.8)
LVESV	GO:0005912	adherens junction	2.9e-07	<0.01	PPP1R13L (5.8)	PHLDB2 (5.0)	FERMT2 (4.8)	PXN (4.6)	MYO1C (4.5)	FHL2 (4.4)	PLEC (4.3)	RRAS2 (4.3)	FLNC (4.1)	ACTN4 (4.1)
RVEDV	MP:0000280	thin ventricular wall	2.9e-07	<0.01	HSPB7 (3.9)	NKX2-5 (3.8)	SMAD6 (3.7)	TBX5 (3.5)	MLF1 (3.4)	MYH7 (3.3)	CCDC141 (3.3)	MYH6 (3.1)	BAG3 (2.9)	SYNPO2L (2.9)
LVESV_BSA	GO:0061061	muscle structure development	2.94e-07	<0.01	MYO18B (5.5)	DMPK (5.1)	MLIP (5.1)	TMEM182 (4.9)	DUSP13 (4.9)	FLNC (4.4)	SRL (4.3)	ALPK3 (4.2)	C21orf7 (4.1)	CCDC141 (3.8)
RVEDV_BSA	MP:0003921	abnormal heart left ventricle morphology	3.07e-07	<0.01	NKX2-5 (6.6)	MYL4 (6.2)	PLN (4.8)	TBX5 (4.7)	MYOZ2 (4.7)	SLC8A1 (4.3)	SYNPO2L (4.2)	HSPB7 (4.2)	CCDC141 (4.1)	TCF21 (3.8)
LVESV_BSA	GO:0000989	transcription factor binding transcription factor activity	3.08e-07	<0.01	SPEN (4.1)	SMARCB1 (3.4)	CDKN1B (3.1)	FOXN3 (3.1)	CTCF (3.1)	ATXN2 (3.0)	STX5 (2.9)	ZBTB17 (2.9)	SMARCC1 (2.8)	GPBP1L1 (2.7)
LVESV	GO:0055002	striated muscle cell development	3.11e-07	<0.01	RBM24 (5.5)	SCN5A (5.4)	TMEM182 (5.3)	MLIP (5.1)	CCDC141 (5.1)	MYL4 (4.7)	SRL (4.6)	DUSP13 (4.5)	CAND2 (4.4)	OBSCN (4.3)
LVESV	MP:0001625	cardiac hypertrophy	3.11e-07	<0.01	PLN (8.1)	HSPB7 (8.1)	MYOZ2 (7.9)	ACTN2 (7.6)	CSRP3 (7.5)	SRL (7.3)	MYL4 (7.1)	XIRP2 (7.1)	OBSCN (6.8)	TTN (6.3)
RVESV	ENSG00000035403	VCL PPI subnetwork	3.11e-07	<0.01	DMPK (4.2)	ACTN4 (3.9)	VCL (3.7)	TPM2 (3.5)	TTN (3.5)	HSPA4 (3.4)	TLN1 (3.3)	FUS (3.3)	HSPB7 (3.2)	SYNPO2L (3.2)
LVESV	KEGG_DILATED_CARDIOMYOPATHY	KEGG_DILATED_CARDIOMYOPATHY	3.16e-07	<0.01	MYOZ2 (8.1)	CSRP3 (7.9)	ACTN2 (7.5)	HSPB7 (7.2)	XIRP2 (6.8)	MYL4 (6.6)	PLN (6.5)	SRL (6.1)	TTN (6.0)	TMEM182 (5.3)
LVESV	GO:0048738	cardiac muscle tissue development	3.18e-07	<0.01	MYH7B (7.1)	TMEM182 (6.1)	SCN5A (5.8)	RBM24 (5.0)	GATA4 (4.8)	MYL4 (4.7)	PLN (4.2)	MLIP (4.2)	CCDC141 (4.1)	XIRP2 (4.0)
RVEDV	MP:0002128	abnormal blood circulation	3.2e-07	<0.01	SMAD6 (4.8)	TBX5 (4.8)	VEGFA (3.9)	ENG (3.8)	KIAA1462 (3.5)	TBX2 (3.4)	IL1RL1 (3.3)	CCDC141 (3.3)	MYH6 (3.2)	DSP (3.2)
LVEDV_BSA	MP:0010392	prolonged QRS complex duration	3.2e-07	<0.01	RNF207 (4.8)	CCDC141 (4.2)	TBX5 (4.2)	SSPN (4.0)	CACNB2 (3.9)	PLN (3.6)	GATA4 (3.5)	CASZ1 (3.5)	SCN5A (3.2)	HSPB7 (3.1)
RVEDV_BSA	GO:0008134	transcription factor binding	3.2e-07	<0.01	SMAD7 (4.1)	KDM6B (3.9)	SMAD6 (3.7)	RPRD2 (3.5)	SETD1A (3.5)	SPEN (3.4)	SRSF4 (3.0)	FBRS (3.0)	KIAA1267 (2.8)	ARNT (2.8)
LVEF	MP:0001698	decreased embryo size	3.21e-07	<0.01	GATA4 (3.9)	SPEN (3.5)	PPP4R1 (3.5)	EIF2C2 (3.4)	SALL1 (3.0)	NCOA6 (2.7)	ZNF592 (2.6)	TIAL1 (2.4)	MCMBP (2.4)	BMPR1A (2.4)
LVEF	MP:0005140	decreased cardiac muscle contractility	3.26e-07	<0.01	CSRP3 (6.9)	HSPB7 (6.8)	ACTN2 (6.6)	LDB3 (6.5)	TMEM182 (6.4)	MYPN (5.8)	TTN (5.2)	MLF1 (4.7)	MYH7B (4.6)	FHOD3 (4.5)
LVMCF	GO:0001701	in utero embryonic development	3.31e-07	<0.01	ENSG00000240207 (2.5)	ZNF592 (2.5)	ITGA9 (2.3)	KIAA1267 (2.2)	FNDC3B (2.2)	ATXN2 (2.1)	MMP11 (2.1)	LXN (2.0)	C17orf74 (2.0)	C19orf47 (2.0)
RVEDV_BSA	ENSG00000152795	HNRPDL PPI subnetwork	3.33e-07	<0.01	MYL3 (6.9)	MYH7 (6.5)	ACTN2 (6.3)	MYH6 (6.2)	MYOZ2 (6.1)	TTN (5.8)	SYNPO2L (5.7)	MYL4 (5.7)	OBSCN (5.5)	SRL (5.3)
LVEDV_BSA	GO:0008016	regulation of heart contraction	3.4e-07	<0.01	SCN5A (6.8)	RNF207 (5.1)	MYH7B (5.0)	TBX5 (4.2)	TMEM182 (4.1)	MLIP (4.0)	CACNB2 (4.0)	PLN (3.7)	FRMD5 (3.6)	MYO18B (3.6)
LVMVR	MP:0001698	decreased embryo size	3.41e-07	<0.01	SPEN (3.5)	EIF2C2 (3.4)	DAG1 (3.1)	KIAA1267 (3.0)	SBF2 (2.9)	PBRM1 (2.8)	GOLGA4 (2.8)	ATXN2 (2.8)	YAP1 (2.7)	FNDC3B (2.6)
LVESV_BSA	GO:0015629	actin cytoskeleton	3.43e-07	<0.01	TNNT3 (8.5)	TTN (8.2)	XIRP2 (8.2)	TPM2 (8.0)	CSRP3 (7.8)	ACTN2 (7.5)	SRL (7.3)	MYOZ2 (7.2)	FLNC (6.0)	HSPB7 (5.4)
LVEDV_BSA	GO:0048729	tissue morphogenesis	3.44e-07	<0.01	TBX5 (3.2)	KCNS3 (2.9)	SIX5 (2.9)	EPHB4 (2.8)	LMX1B (2.8)	TBX2 (2.7)	PVRL2 (2.6)	HMGA2 (2.6)	NEO1 (2.6)	HCN4 (2.5)
RVEDV_BSA	ENSG00000151729	SLC25A4 PPI subnetwork	3.44e-07	<0.01	MYL3 (3.8)	HIST3H3 (3.5)	ACAT1 (3.1)	STARD9 (3.1)	RHOA (3.0)	BAG3 (3.0)	DUSP10 (2.8)	NKX2-5 (2.8)	ENG (2.7)	MYH6 (2.7)
RVESV	ENSG00000100345	MYH9 PPI subnetwork	3.5e-07	<0.01	TPM2 (5.7)	VCL (5.5)	FILIP1L (4.3)	LRRFIP1 (4.1)	FLNC (4.1)	RBPMS (3.9)	HSPB7 (3.7)	ARHGAP1 (3.7)	DMPK (3.6)	ACTN4 (3.5)
LVEDV_BSA	GO:0003007	heart morphogenesis	3.51e-07	<0.01	TMEM182 (3.8)	SCN5A (3.8)	RBM24 (3.7)	MYH7B (3.7)	HCN4 (3.7)	GATA4 (3.4)	MYO18B (3.4)	TBX5 (3.4)	MLF1 (3.2)	ALPK3 (3.0)
LVESV	MP:0002795	dilated cardiomyopathy	3.55e-07	<0.01	PLN (8.2)	MYOZ2 (6.9)	HSPB7 (6.6)	ACTN2 (6.5)	SRL (6.1)	CSRP3 (6.0)	XIRP2 (6.0)	TBX5 (5.3)	TTN (5.3)	TMEM182 (5.0)
LVEF	KEGG_REGULATION_OF_ACTIN_CYTOSKELETON	KEGG_REGULATION_OF_ACTIN_CYTOSKELETON	3.56e-07	<0.01	PDLIM5 (4.1)	TLN1 (3.5)	FERMT2 (3.5)	PHLDB2 (3.2)	PXN (3.1)	FBLIM1 (2.9)	HSPB7 (2.3)	PLEC (2.2)	RAB35 (2.2)	RGS10 (2.2)
LVEDV_BSA	ENSG00000007171	NOS2 PPI subnetwork	3.56e-07	<0.01	MYOZ2 (4.6)	HSPB7 (4.4)	CSRP3 (4.3)	MYO18B (4.2)	ACTN2 (4.1)	MLIP (4.1)	PLN (4.1)	XIRP2 (4.0)	FLNC (4.0)	TTN (4.0)
RVESV	MP:0002795	dilated cardiomyopathy	3.57e-07	<0.01	SYNPO2L (7.2)	MYOZ2 (6.9)	HSPB7 (6.6)	SRL (6.1)	ADPRHL1 (5.9)	TPM2 (5.6)	MYL4 (5.4)	SLC8A1 (5.4)	TBX5 (5.3)	TTN (5.3)
RVEDV_BSA	MP:0010465	aberrant origin of the right subclavian artery	3.57e-07	<0.01	MMP11 (4.4)	LMO2 (4.1)	ENSG00000259471 (4.0)	PALLD (3.6)	PVRL2 (3.5)	PTPRU (3.5)	TMEM200B (3.2)	ENG (3.0)	CDH11 (2.8)	CASZ1 (2.8)
RVEDV_BSA	MP:0001698	decreased embryo size	3.57e-07	<0.01	GATA4 (3.9)	SPEN (3.5)	MAP3K3 (3.2)	DAG1 (3.1)	KIAA1267 (3.0)	PBRM1 (2.8)	ATXN2 (2.8)	BACH1 (2.8)	EPHB4 (2.6)	NKX2-5 (2.5)
LVESV	GO:0030239	myofibril assembly	3.61e-07	<0.01	MLIP (6.2)	TMEM182 (6.0)	XIRP2 (6.0)	MYL4 (5.7)	OBSCN (5.4)	PLN (5.3)	SRL (5.3)	RBM24 (5.0)	MYH7B (4.9)	CAND2 (4.9)
RVEDV	MP:0001698	decreased embryo size	3.63e-07	<0.01	GATA4 (3.9)	SPEN (3.5)	KIAA1267 (3.0)	PBRM1 (2.8)	CDC27 (2.8)	ATXN2 (2.8)	BACH1 (2.8)	EPHB4 (2.6)	NKX2-5 (2.5)	DLC1 (2.5)
LVEDV_BSA	MP:0000751	myopathy	3.65e-07	<0.01	MYOZ2 (6.2)	SRL (6.1)	HSPB7 (6.1)	ACTN2 (6.1)	DUSP13 (6.1)	XIRP2 (6.0)	TTN (6.0)	TNNT3 (5.9)	MYO18B (5.3)	OBSCN (5.2)
LVESV_BSA	ENSG00000115641	FHL2 PPI subnetwork	3.67e-07	<0.01	MYOZ2 (4.3)	CSRP3 (4.2)	HSPB7 (3.8)	MLF1 (3.6)	MYH7 (3.6)	FLNC (3.5)	TMEM182 (3.5)	PLN (3.5)	SRL (3.4)	BAG3 (3.3)
LVMCF	MP:0010402	ventricular septal defect	3.68e-07	<0.01	NPPA (3.2)	IGF1R (3.0)	MPDZ (3.0)	HCN4 (2.8)	ZNF608 (2.7)	SKI (2.7)	PI16 (2.6)	NRP1 (2.5)	MMP11 (2.4)	KIAA1267 (2.4)
LVEDV_BSA	GO:0043034	costamere	3.7e-07	<0.01	PLN (5.7)	FLNC (5.0)	RBM24 (4.5)	CACNB2 (4.4)	DMPK (4.3)	SSPN (4.0)	FERMT2 (3.7)	MLF1 (3.7)	DFNB59 (3.5)	SRL (3.5)
LVESV	ENSG00000085662	AKR1B1 PPI subnetwork	3.71e-07	<0.01	MYOZ2 (5.1)	HSPB7 (4.8)	CSRP3 (4.7)	PLN (4.4)	ACTN2 (4.4)	MYL4 (4.0)	XIRP2 (3.9)	TTN (3.6)	FLNC (3.5)	BAG3 (3.5)
LVESV	MP:0005140	decreased cardiac muscle contractility	3.72e-07	<0.01	CSRP3 (6.9)	PLN (6.8)	HSPB7 (6.8)	MYOZ2 (6.7)	XIRP2 (6.7)	ACTN2 (6.6)	TMEM182 (6.4)	SCN5A (6.3)	SRL (6.0)	OBSCN (5.6)
LVESV	ENSG00000113555	PCDH12 PPI subnetwork	3.78e-07	<0.01	CSRP3 (7.7)	MYOZ2 (7.7)	XIRP2 (7.2)	ACTN2 (7.1)	TTN (7.1)	OBSCN (6.5)	SRL (6.5)	PLN (6.2)	HSPB7 (6.1)	MYL4 (6.0)
LVESV	ENSG00000167110	GOLGA2 PPI subnetwork	3.87e-07	<0.01	ALPK3 (3.9)	HSPB7 (3.8)	MYOZ2 (3.7)	PLN (3.7)	FLNC (3.6)	PPP1R13L (3.6)	PROCR (3.6)	CSRP3 (3.6)	XIRP2 (3.5)	TTN (3.3)
LVEDV_BSA	GO:0003007	heart morphogenesis	3.88e-07	<0.01	SCN5A (3.8)	HCN4 (3.7)	MYO18B (3.4)	MYH6 (3.4)	TBX5 (3.4)	PKP2 (3.3)	MLF1 (3.2)	HAND2 (3.2)	ALPK3 (3.0)	KLHDC8B (2.9)
LVEDV_BSA	ENSG00000115641	FHL2 PPI subnetwork	3.89e-07	<0.01	HSPB7 (3.8)	MLF1 (3.6)	MYH7 (3.6)	CORO6 (3.5)	FLNC (3.5)	PLN (3.5)	SRL (3.4)	BAG3 (3.3)	MYH6 (3.3)	OBSCN (3.3)
LVESV_BSA	ENSG00000111245	MYL2 PPI subnetwork	3.91e-07	<0.01	MYOZ2 (4.9)	HSPB7 (4.9)	ALPK3 (4.6)	MLIP (4.6)	ACTN2 (4.4)	CSRP3 (4.4)	PLN (4.3)	TTN (4.2)	MYO18B (4.0)	FLNC (3.9)
RVEDV_BSA	ENSG00000115641	FHL2 PPI subnetwork	3.91e-07	<0.01	MYOZ2 (4.3)	MYL3 (3.9)	ACTN2 (3.8)	HSPB7 (3.8)	SYNPO2L (3.7)	MLF1 (3.6)	MYH7 (3.6)	SRL (3.4)	BAG3 (3.3)	MYH6 (3.3)
LVESV	GO:0014706	striated muscle tissue development	3.94e-07	<0.01	RBM24 (5.7)	MYH7B (5.2)	TMEM182 (5.1)	SCN5A (4.5)	MLIP (4.4)	ALPK3 (4.3)	DMPK (4.2)	CCDC141 (4.1)	SRL (3.9)	DUSP13 (3.8)
LVESV_BSA	MP:0004251	failure of heart looping	3.99e-07	<0.01	HAND2 (4.9)	MYH6 (3.9)	SCN5A (3.6)	SKI (3.3)	FAM65A (3.0)	TBX5 (2.9)	SPEN (2.8)	ATXN2 (2.8)	HCN4 (2.7)	EPHB4 (2.5)
LVSV_BSA	MP:0011098	complete embryonic lethality during organogenesis	3.99e-07	<0.01	ENG (4.2)	TBX5 (4.1)	SPEN (3.9)	NOS3 (3.8)	VEGFA (3.2)	MECOM (3.1)	EPHB4 (3.1)	MYH6 (3.0)	TNS1 (3.0)	ATXN2 (2.8)
LVESV_BSA	GO:0048644	muscle organ morphogenesis	4.04e-07	<0.01	MYO18B (5.3)	TMEM182 (5.0)	MYH7 (4.6)	ALPK3 (4.5)	MLIP (4.3)	MLF1 (4.2)	MYH6 (4.0)	SRL (3.9)	SCN5A (3.8)	MYOZ2 (3.6)
LVEDV_BSA	GO:0042692	muscle cell differentiation	4.11e-07	<0.01	MLIP (4.5)	MYO18B (4.2)	DMPK (4.1)	CCDC141 (3.9)	SCN5A (3.8)	SRL (3.7)	CORO6 (3.6)	OBSCN (3.5)	ALPK3 (3.5)	FLNC (3.2)
LVM	ENSG00000100345	MYH9 PPI subnetwork	4.12e-07	<0.01	PLN (4.7)	SMTN (4.5)	FILIP1L (4.3)	FLNC (4.1)	CASQ2 (4.0)	ACTN4 (3.5)	PALLD (3.5)	TNNC1 (3.3)	MYH7 (3.2)	TNNT2 (3.2)
LVEDV_BSA	GO:0003205	cardiac chamber development	4.14e-07	<0.01	MYH7B (4.6)	TBX5 (4.6)	SCN5A (4.5)	TMEM182 (4.5)	GATA4 (3.9)	RBM24 (3.8)	CCDC141 (3.8)	FHOD3 (3.7)	FRMD5 (3.5)	RNF207 (3.4)
RVEDV_BSA	MP:0002652	thin myocardium	4.14e-07	<0.01	NKX2-5 (4.3)	SIX5 (4.3)	ARHGAP1 (3.4)	PLN (3.3)	SLC8A1 (3.0)	LRRFIP1 (3.0)	SYNPO2L (2.9)	HSPB7 (2.9)	FLNC (2.7)	SSPN (2.6)
RVESV	GO:0070482	response to oxygen levels	4.16e-07	<0.01	CA9 (4.9)	VEGFA (3.7)	FUT11 (3.3)	SFTPA2 (3.1)	AMPD3 (2.9)	NOS1AP (2.6)	ENSG00000254839 (2.6)	SSH2 (2.4)	ZNF785 (2.4)	C1orf64 (2.3)
LVMCF	MP:0000266	abnormal heart morphology	4.18e-07	<0.01	NPPA (5.9)	PLN (4.5)	VEGFA (4.0)	PDE3A (3.5)	TTN (3.4)	RRAD (3.4)	ALPK3 (2.9)	SRL (2.9)	QKI (2.8)	CCDC141 (2.8)
RVESV	ENSG00000092841	MYL6 PPI subnetwork	4.21e-07	<0.01	VCL (5.0)	LRRFIP1 (4.7)	RBPMS (3.6)	FUS (3.4)	ACTN4 (3.3)	FILIP1L (3.2)	PALLD (3.1)	CCDC141 (3.1)	FLNC (3.1)	SVIL (2.8)
LVEDV_BSA	GO:0003012	muscle system process	4.21e-07	<0.01	MYO18B (6.9)	DUSP13 (6.2)	DMPK (6.1)	RBM24 (5.8)	XIRP2 (5.8)	SRL (5.7)	OBSCN (5.6)	TMEM182 (5.5)	PLN (5.4)	FLNC (5.3)
LVESV_BSA	MP:0005330	cardiomyopathy	4.21e-07	<0.01	PLN (7.7)	SCN5A (7.0)	ACTN2 (6.8)	MYOZ2 (6.8)	HSPB7 (6.6)	CSRP3 (6.2)	SRL (6.1)	OBSCN (6.0)	TMEM182 (6.0)	TTN (5.9)
LVESV	GO:0048738	cardiac muscle tissue development	4.22e-07	<0.01	MYH7B (7.1)	TMEM182 (6.1)	SCN5A (5.8)	RBM24 (5.0)	GATA4 (4.8)	PLN (4.2)	MLIP (4.2)	CCDC141 (4.1)	XIRP2 (4.0)	HSPB7 (4.0)
LVESV_BSA	GO:0007517	muscle organ development	4.22e-07	<0.01	RBM24 (5.8)	MYO18B (5.6)	DUSP13 (4.9)	DMPK (4.9)	MLIP (4.7)	TMEM182 (4.7)	MYH7B (4.6)	FLNC (4.4)	C21orf7 (4.4)	ALPK3 (4.3)
RVEDV_BSA	ENSG00000102010	BMX PPI subnetwork	4.33e-07	<0.01	SYNPO2L (3.3)	VEGFA (3.0)	PLN (3.0)	IL1RL1 (2.9)	ENG (2.7)	MYOZ2 (2.7)	HSPB7 (2.6)	SNTA1 (2.6)	TCF4 (2.6)	PALLD (2.5)
RVEDV	GO:0003007	heart morphogenesis	4.35e-07	<0.01	NKX2-5 (4.2)	MYL4 (3.8)	ENSG00000185847 (3.7)	CTNNA3 (3.7)	HCN4 (3.7)	MYH6 (3.4)	TBX5 (3.4)	MLF1 (3.2)	SMAD6 (3.0)	KLHDC8B (2.9)
RVEDV_BSA	GO:0048729	tissue morphogenesis	4.37e-07	<0.01	WNT3 (3.3)	TBX5 (3.2)	SIX5 (2.9)	PTPRU (2.8)	EPHB4 (2.8)	TBX2 (2.7)	HMGA2 (2.6)	HCN4 (2.5)	PDE5A (2.5)	CASZ1 (2.4)
RVEDV_BSA	GO:0035295	tube development	4.39e-07	<0.01	TBX2 (3.6)	EPHB4 (3.0)	TCF21 (2.8)	MECOM (2.8)	ECM1 (2.8)	PTPRU (2.8)	MMP11 (2.8)	TBX5 (2.7)	CASZ1 (2.7)	CBFA2T2 (2.6)
LVESV_BSA	ENSG00000100345	MYH9 PPI subnetwork	4.42e-07	<0.01	TPM2 (5.7)	PLN (4.7)	FILIP1L (4.3)	FLNC (4.1)	HSPB7 (3.7)	DMPK (3.6)	ACTN4 (3.5)	SRL (3.4)	SVIL (3.4)	MAP4 (3.3)
LVESV	ENSG00000006747	SCIN PPI subnetwork	4.46e-07	<0.01	PXN (4.5)	PLEC (4.3)	FERMT2 (4.2)	MAP4 (4.2)	MYO1C (3.9)	ACTN4 (3.8)	FILIP1L (3.6)	ANXA2P1 (3.2)	FLNC (3.1)	RYK (3.0)
LVESV	GO:0003013	circulatory system process	4.53e-07	<0.01	SCN5A (4.7)	PLN (4.0)	TBX5 (3.9)	FRMD5 (3.9)	EPS15P1 (3.7)	ALPK3 (3.6)	MYH7B (3.6)	MYL4 (3.6)	AGRP (3.6)	TMEM182 (3.6)
LVEDV_BSA	GO:0003208	cardiac ventricle morphogenesis	4.54e-07	<0.01	TMEM182 (5.4)	FRMD5 (4.9)	SCN5A (4.8)	RNF207 (4.6)	MYH7B (4.5)	PLN (4.4)	MYO18B (4.3)	TBX5 (3.9)	RBM24 (3.9)	ENSG00000253426 (3.8)
LVESV	GO:0001725	stress fiber	4.61e-07	<0.01	FHL2 (6.1)	FILIP1L (5.7)	FLNC (4.9)	PLN (4.7)	ACTN4 (4.4)	PHLDB2 (4.4)	FERMT2 (4.3)	MYO1C (4.3)	PDE5A (4.2)	SVIL (4.1)
LVESV	GO:0003013	circulatory system process	4.61e-07	<0.01	SCN5A (4.7)	PLN (4.0)	TBX5 (3.9)	FRMD5 (3.9)	EPS15P1 (3.7)	ALPK3 (3.6)	MYH7B (3.6)	AGRP (3.6)	TMEM182 (3.6)	CACNB2 (3.5)
LVEDV_BSA	GO:0007517	muscle organ development	4.61e-07	<0.01	RBM24 (5.8)	MYO18B (5.6)	DUSP13 (4.9)	DMPK (4.9)	MLIP (4.7)	TMEM182 (4.7)	MYH7B (4.6)	FLNC (4.4)	C21orf7 (4.4)	ALPK3 (4.3)
LVSV	ENSG00000112658	SRF PPI subnetwork	4.68e-07	<0.05	SH2B3 (3.7)	CASZ1 (2.9)	ZNF219 (2.9)	PLN (2.8)	SOX8 (2.6)	DAG1 (2.6)	EPHB4 (2.5)	PURB (2.5)	FILIP1L (2.4)	CCDC141 (2.4)
LVESV_BSA	GO:0003712	transcription cofactor activity	4.68e-07	<0.01	SPEN (4.0)	SMARCB1 (3.5)	CDKN1B (3.2)	FOXN3 (3.2)	ATXN2 (3.1)	CTCF (3.1)	STX5 (2.9)	SMARCC1 (2.9)	GPBP1L1 (2.7)	ZBTB17 (2.7)
LVEF	GO:0042383	sarcolemma	4.74e-07	<0.01	DMPK (6.4)	FLNC (5.7)	SVIL (5.2)	HSPB7 (5.2)	MYPN (5.2)	LDB3 (5.1)	SSPN (5.1)	NEXN (4.2)	MYH7B (4.0)	RNF207 (4.0)
LVMCF	GO:0003205	cardiac chamber development	4.75e-07	<0.01	NPPA (4.1)	CCDC141 (3.8)	ENSG00000253308 (3.4)	MLF1 (3.4)	HCN4 (3.4)	MYO18B (3.1)	PLN (2.9)	PDZRN3 (2.9)	COL21A1 (2.8)	RRAD (2.8)
LVEF	ENSG00000205250	E2F4 PPI subnetwork	4.76e-07	<0.01	E2F8 (4.3)	EIF2C2 (4.2)	NCOA6 (3.2)	NCAPH (2.9)	RALBP1 (2.7)	SPEN (2.6)	SKI (2.5)	ZNF592 (2.4)	GPBP1L1 (2.3)	GCN1L1 (2.1)
LVESV_BSA	GO:0060047	heart contraction	4.79e-07	<0.01	SCN5A (7.1)	TMEM182 (5.3)	MYO18B (5.0)	MLIP (4.9)	RNF207 (4.8)	MYH6 (4.6)	ALPK3 (4.5)	TBX5 (4.4)	PLN (4.1)	OBSCN (4.1)
LVESV_BSA	GO:0042641	actomyosin	4.84e-07	<0.01	TPM2 (7.2)	TLN1 (5.5)	FLNC (5.5)	FILIP1L (5.4)	PLN (4.7)	MYO1C (4.5)	DMPK (4.5)	SVIL (4.4)	FERMT2 (4.3)	ACTN4 (4.2)
RVESV_BSA	MP:0000267	abnormal heart development	4.85e-07	<0.01	GATA4 (4.7)	NKX2-5 (4.2)	SOX7 (4.1)	RBPMS (3.4)	SLC8A1 (3.2)	SYNPO2L (3.2)	NOS3 (3.1)	HSPB7 (3.1)	TBX5 (3.1)	WNT3 (3.0)
LVESV	ENSG00000100644	HIF1A PPI subnetwork	4.87e-07	<0.01	CDKN1A (3.7)	VEGFA (3.0)	ZNF768 (2.9)	MYOZ2 (2.9)	FBRS (2.9)	C6orf204 (2.8)	DCP1A (2.6)	BAG3 (2.6)	PRR14 (2.5)	SRL (2.5)
RVEDV_BSA	MP:0003984	embryonic growth retardation	4.89e-07	<0.01	GATA4 (4.1)	NKX2-5 (4.0)	NOS3 (3.7)	SPEN (3.5)	DLC1 (3.4)	SMAD7 (3.1)	VEGFA (3.0)	ENG (2.9)	DAG1 (2.9)	EPHB4 (2.9)
LVEDV_BSA	GO:0015629	actin cytoskeleton	4.9e-07	<0.01	TNNT3 (8.5)	TTN (8.2)	XIRP2 (8.2)	CSRP3 (7.8)	ACTN2 (7.5)	SRL (7.3)	MYOZ2 (7.2)	FLNC (6.0)	HSPB7 (5.4)	OBSCN (5.0)
RVESV	GO:0001666	response to hypoxia	4.91e-07	<0.01	CA9 (5.2)	VEGFA (3.9)	FUT11 (3.3)	NOS1AP (2.8)	AMPD3 (2.7)	ZNF785 (2.6)	ENSG00000254839 (2.6)	SNTA1 (2.6)	SRCAP (2.4)	SSH2 (2.4)
LVEDV_BSA	ENSG00000104325	DECR1 PPI subnetwork	4.91e-07	<0.01	MYOZ2 (7.9)	CSRP3 (7.8)	XIRP2 (7.3)	ACTN2 (7.3)	TTN (7.2)	SRL (6.7)	OBSCN (6.6)	PLN (6.2)	HSPB7 (6.2)	TMEM182 (5.2)
LVESV	GO:0014704	intercalated disc	4.94e-07	<0.01	FLNC (6.2)	RBM24 (4.8)	HSPB7 (4.8)	DMPK (4.7)	XIRP2 (4.7)	SRL (4.6)	ACTN2 (4.5)	OBSCN (4.5)	TMEM182 (4.4)	SVIL (4.4)
LVMVR	GO:0035051	cardiac cell differentiation	4.94e-07	<0.01	ADPRHL1 (5.0)	MYO18B (4.0)	CCDC141 (3.9)	CTNNA3 (3.8)	ALPK3 (3.8)	C10orf71 (3.7)	KLHDC8B (3.7)	WT1-AS (3.6)	PDE3A (3.5)	NPPA (3.4)
LVESV_BSA	GO:0003015	heart process	4.95e-07	<0.01	SCN5A (7.1)	TMEM182 (5.3)	MYO18B (5.0)	MLIP (4.9)	RNF207 (4.8)	MYH6 (4.7)	ALPK3 (4.4)	TBX5 (4.4)	PLN (4.1)	OBSCN (4.1)
LVESV	MP:0000266	abnormal heart morphology	4.96e-07	<0.01	TBX5 (4.9)	SCN5A (4.6)	PLN (4.5)	MYL4 (4.5)	HSPB7 (4.1)	VEGFA (4.0)	GATA4 (4.0)	MYOZ2 (3.9)	PPP1R13L (3.5)	TTN (3.4)
LVESV_BSA	ENSG00000073756	PTGS2 PPI subnetwork	4.97e-07	<0.01	MYO18B (4.4)	HSPB7 (4.2)	MYOZ2 (4.0)	MLIP (3.8)	CSRP3 (3.8)	ALPK3 (3.7)	DMPK (3.7)	PLN (3.6)	ACTN2 (3.5)	FLNC (3.5)
LVEDV_BSA	ENSG00000128487	SPECC1 PPI subnetwork	4.98e-07	<0.01	FERMT2 (4.9)	MYO1C (4.4)	PXN (4.1)	ACTN4 (3.9)	PHLDB2 (3.9)	MAP4 (3.8)	PLEC (3.7)	EHD4 (3.5)	ANXA2P1 (3.3)	FILIP1L (3.3)
LVEDV_BSA	MP:0001636	irregular heartbeat	4.99e-07	<0.01	TBX5 (7.5)	MYH6 (5.9)	HSPB7 (5.5)	SCN5A (5.2)	PLN (5.2)	CCDC141 (4.3)	MYO18B (4.0)	NOS3 (3.9)	CORO6 (3.7)	MYH7 (3.6)
LVEDV_BSA	GO:0003013	circulatory system process	5.06e-07	<0.01	SCN5A (4.7)	PLN (4.0)	TBX5 (3.9)	FRMD5 (3.9)	EPS15P1 (3.7)	ALPK3 (3.6)	MYH7B (3.6)	TMEM182 (3.6)	CACNB2 (3.5)	RNF207 (3.4)
LVM_BSA	ENSG00000112062	MAPK14 PPI subnetwork	5.08e-07	<0.01	PMAIP1 (4.0)	CDKN1A (3.8)	ARL5B (3.1)	EIF4A1 (3.0)	MAP1LC3B (2.8)	FXR2 (2.8)	BBC3 (2.6)	HMGA2 (2.5)	PER1 (2.5)	FLNC (2.4)
LVESV_BSA	ENSG00000007171	NOS2 PPI subnetwork	5.1e-07	<0.01	MYOZ2 (4.6)	HSPB7 (4.4)	CSRP3 (4.3)	MYO18B (4.2)	ACTN2 (4.1)	MLIP (4.1)	PLN (4.1)	XIRP2 (4.0)	FLNC (4.0)	TTN (4.0)
LVESV_BSA	GO:0005916	fascia adherens	5.11e-07	<0.01	FLNC (5.5)	HSPB7 (4.7)	DMPK (4.7)	SCN5A (4.4)	RBM24 (4.3)	TMEM182 (4.2)	PLN (4.2)	GATA4 (4.1)	MYO18B (4.0)	FHOD3 (4.0)
LVEDV_BSA	GO:0003231	cardiac ventricle development	5.13e-07	<0.01	MYH7B (4.7)	TMEM182 (4.6)	SCN5A (4.4)	TBX5 (4.3)	FRMD5 (4.0)	RBM24 (3.9)	RNF207 (3.8)	ENSG00000253426 (3.7)	CCDC141 (3.7)	FHOD3 (3.5)
RVSV_BSA	GO:0007507	heart development	5.19e-07	<0.01	NKX2-5 (4.8)	TBX5 (3.9)	HCN4 (3.7)	MYH6 (3.7)	CTNNA3 (3.6)	KLHDC8B (3.4)	PLN (3.1)	SMAD6 (3.1)	MLF1 (3.0)	CCDC141 (2.9)
LVEDV_BSA	GO:0008015	blood circulation	5.2e-07	<0.01	SCN5A (4.6)	PLN (4.0)	TBX5 (3.9)	FRMD5 (3.8)	EPS15P1 (3.8)	ALPK3 (3.7)	TMEM182 (3.6)	MYH7B (3.6)	CACNB2 (3.5)	RNF207 (3.4)
LVEDV_BSA	GO:0061061	muscle structure development	5.21e-07	<0.01	MYO18B (5.5)	DMPK (5.1)	MLIP (5.1)	CORO6 (4.9)	FLNC (4.4)	SRL (4.3)	ALPK3 (4.2)	C21orf7 (4.1)	CCDC141 (3.8)	OBSCN (3.7)
RVESV_BSA	MP:0000280	thin ventricular wall	5.25e-07	<0.01	GATA4 (4.3)	RRAD (4.2)	PPP1R3B (3.9)	HSPB7 (3.9)	NKX2-5 (3.8)	FLNC (3.6)	TBX5 (3.5)	MLF1 (3.4)	SLC8A1 (3.4)	CCDC141 (3.3)
LVESV	MP:0004251	failure of heart looping	5.26e-07	<0.01	SCN5A (3.6)	RBM24 (3.5)	SKI (3.3)	GATA4 (3.1)	FAM65A (3.0)	TBX5 (2.9)	SPEN (2.8)	ATXN2 (2.8)	HCN4 (2.7)	CALCB (2.6)
LVESV	ENSG00000175084	DES PPI subnetwork	5.27e-07	<0.01	HSPB7 (6.2)	MYOZ2 (5.9)	CSRP3 (5.7)	SRL (5.4)	TTN (5.4)	ACTN2 (5.3)	XIRP2 (5.2)	MLIP (4.9)	OBSCN (4.9)	FLNC (4.8)
LVESV	MP:0006138	congestive heart failure	5.3e-07	<0.01	PLN (6.0)	HSPB7 (4.1)	MLF1 (3.9)	TBX5 (3.7)	MYOZ2 (3.6)	SCN5A (3.5)	CSRP3 (3.3)	ECSCR (3.3)	SRL (3.2)	CASZ1 (3.0)
LVESV	GO:0042805	actinin binding	5.31e-07	<0.01	TTN (4.8)	DUSP13 (4.7)	OBSCN (4.6)	MYOZ2 (4.5)	TMEM182 (4.5)	DMPK (4.4)	ACTN2 (4.2)	CSRP3 (4.1)	FHL2 (4.1)	PLN (4.0)
LVESV	GO:0055001	muscle cell development	5.31e-07	<0.01	RBM24 (5.5)	SCN5A (5.3)	CCDC141 (5.3)	MLIP (5.2)	TMEM182 (5.0)	SRL (4.6)	MYH7B (4.3)	DUSP13 (4.3)	OBSCN (4.2)	XIRP2 (4.1)
LVEDV_BSA	GO:0055002	striated muscle cell development	5.32e-07	<0.01	MYO18B (5.9)	RBM24 (5.5)	SCN5A (5.4)	TMEM182 (5.3)	MLIP (5.1)	CCDC141 (5.1)	SRL (4.6)	DUSP13 (4.5)	OBSCN (4.3)	DMPK (4.3)
LVESV_BSA	ENSG00000108854	SMURF2 PPI subnetwork	5.46e-07	<0.01	TNNT3 (6.5)	MYOZ2 (5.8)	CSRP3 (5.5)	TTN (5.5)	SRL (5.3)	MYH7 (5.1)	OBSCN (4.6)	DUSP13 (4.4)	ALPK3 (4.2)	HSPB7 (4.0)
RVEDV_BSA	ENSG00000005339	CREBBP PPI subnetwork	5.46e-07	<0.01	SPEN (4.3)	KDM6B (4.1)	SETD1A (4.0)	ARNT (3.5)	MCL1 (3.2)	ATXN2 (3.2)	FBRS (3.1)	PRR14 (3.0)	UBA7 (2.9)	SMARCB1 (2.8)
LVEDV	ENSG00000108953	YWHAE PPI subnetwork	5.47e-07	<0.01	DFNB31 (2.9)	VAMP2 (2.9)	GNAS (2.8)	CCDC141 (2.7)	YWHAE (2.6)	BAG3 (2.4)	ACTN4 (2.3)	DMWD (2.3)	SVIL (2.3)	ZNF219 (2.3)
LVESV_BSA	MP:0002754	dilated heart right ventricle	5.48e-07	<0.01	HSPB7 (4.4)	CRIM1 (3.9)	DMPK (3.9)	MYH7 (3.8)	EPHB4 (3.8)	PLN (3.8)	FLNC (3.7)	C21orf7 (3.7)	SCN5A (3.6)	SRL (3.5)
LVESV	GO:0035051	cardiac cell differentiation	5.5e-07	<0.01	GATA4 (4.9)	SCN5A (4.4)	TMEM182 (4.3)	RBM24 (4.3)	MYH7B (4.1)	CCDC141 (3.9)	ALPK3 (3.8)	KLHDC8B (3.7)	MYL4 (3.5)	PLN (3.1)
RVESV	ENSG00000077549	CAPZB PPI subnetwork	5.5e-07	<0.01	VCL (3.5)	FUS (3.4)	LRRFIP1 (3.2)	CCT8 (3.0)	NES (2.7)	CDH16 (2.7)	MATN2 (2.7)	MATR3 (2.6)	SRRT (2.6)	HIST3H3 (2.5)
RVESV	ENSG00000164867	NOS3 PPI subnetwork	5.51e-07	<0.01	FILIP1 (4.7)	SYNPO2L (4.0)	HSPB7 (3.9)	MYOZ2 (3.5)	DMPK (3.3)	RBPMS (3.2)	NKX2-5 (3.2)	TPM2 (3.1)	MYL4 (2.9)	FLNC (2.9)
LVEDV_BSA	GO:0055007	cardiac muscle cell differentiation	5.51e-07	<0.01	TMEM182 (5.2)	MYH7B (4.9)	GATA4 (4.8)	SCN5A (4.8)	RBM24 (4.7)	CCDC141 (4.5)	MYO18B (4.4)	MLIP (3.6)	PLN (3.6)	ALPK3 (3.5)
LVMVR	ENSG00000115641	FHL2 PPI subnetwork	5.53e-07	<0.01	C10orf71 (3.9)	MYOZ1 (3.9)	HSPB7 (3.8)	SYNPO2L (3.7)	PLN (3.5)	SRL (3.4)	BAG3 (3.3)	KIAA1267 (3.3)	NEXN (3.3)	TTN (3.1)
LVESV	GO:0005925	focal adhesion	5.54e-07	<0.01	MYO1C (5.2)	PHLDB2 (5.1)	PXN (5.0)	FERMT2 (4.8)	FHL2 (4.4)	FILIP1L (4.3)	ACTN4 (4.2)	PLEC (4.1)	RRAS2 (4.1)	FLNC (4.0)
LVESV	GO:0090257	regulation of muscle system process	5.54e-07	<0.01	RBM24 (5.1)	TMEM182 (4.5)	XIRP2 (4.5)	PLN (4.3)	FLNC (4.3)	OBSCN (4.1)	DUSP13 (4.1)	SRL (4.1)	MLIP (4.0)	DMPK (4.0)
LVESV	GO:0008015	blood circulation	5.55e-07	<0.01	SCN5A (4.6)	PLN (4.0)	TBX5 (3.9)	FRMD5 (3.8)	EPS15P1 (3.8)	ALPK3 (3.7)	AGRP (3.7)	MYL4 (3.6)	TMEM182 (3.6)	MYH7B (3.6)
RVEDV_BSA	GO:0001666	response to hypoxia	5.58e-07	<0.01	EPO (4.7)	VEGFA (3.9)	FUT11 (3.3)	KCNJ2 (3.0)	C1orf51 (2.9)	ZNF785 (2.6)	SRCAP (2.4)	SSH2 (2.4)	APOLD1 (2.2)	ENG (2.2)
RVEDV	MP:0002833	increased heart weight	5.65e-07	<0.01	MYH6 (8.0)	HSPB7 (7.6)	MYH7 (6.6)	MYOZ2 (6.5)	NKX2-5 (6.2)	SYNPO2L (5.9)	ACTN2 (5.6)	SRL (5.3)	DMPK (5.2)	OBSCN (5.0)
RVEDV	GO:0009991	response to extracellular stimulus	5.66e-07	<0.01	FABP2 (3.7)	HORMAD1 (2.9)	ENSG00000233715 (2.6)	C5orf41 (2.3)	C1orf51 (2.3)	FAM109A (2.2)	VEGFA (2.0)	ALDH2 (2.0)	GCH1 (2.0)	IL1RL1 (1.9)
LVMCF	MP:0001633	poor circulation	5.67e-07	<0.01	NPPA (5.2)	PDE3A (4.2)	CCDC141 (3.0)	HEY2 (2.8)	ENSG00000253187 (2.7)	NOS3 (2.4)	MTHFR (2.4)	PLN (2.3)	NRP1 (2.2)	HCN4 (2.1)
RVEDV	MP:0003921	abnormal heart left ventricle morphology	5.68e-07	<0.01	NKX2-5 (6.6)	MYH6 (6.5)	MYL4 (6.2)	MYH7 (5.2)	TBX5 (4.7)	MYOZ2 (4.7)	SYNPO2L (4.2)	HSPB7 (4.2)	CCDC141 (4.1)	ACTN2 (3.9)
LVEDV_BSA	GO:0045214	sarcomere organization	5.71e-07	<0.01	MLIP (5.6)	SCN5A (5.5)	TMEM182 (5.4)	FRMD5 (5.2)	MYO18B (5.2)	MYH7B (4.9)	OBSCN (4.6)	TBX5 (4.5)	CCDC141 (4.4)	SRL (4.1)
LVESV	KEGG_DILATED_CARDIOMYOPATHY	KEGG_DILATED_CARDIOMYOPATHY	5.72e-07	<0.01	MYOZ2 (8.1)	CSRP3 (7.9)	ACTN2 (7.5)	HSPB7 (7.2)	XIRP2 (6.8)	PLN (6.5)	SRL (6.1)	TTN (6.0)	TMEM182 (5.3)	ALPK3 (5.0)
LVESV_BSA	GO:0060048	cardiac muscle contraction	5.72e-07	<0.01	TMEM182 (6.0)	MYO18B (5.8)	SCN5A (5.3)	MLIP (4.5)	SRL (4.3)	ENSG00000253426 (4.3)	FHOD3 (4.2)	OBSCN (4.2)	XIRP2 (4.1)	ALPK3 (4.1)
RVEDV_BSA	GO:0032526	response to retinoic acid	5.79e-07	<0.01	OBP2B (3.0)	BACH1-IT1 (2.8)	TBX2 (2.7)	B3GNT8 (2.6)	ENSG00000259471 (2.6)	B3GNT7 (2.6)	TGM5 (2.5)	LMO2 (2.4)	LINC00477 (2.4)	ENSG00000214117 (2.3)
LVEDV_BSA	MP:0000295	trabecula carnea hypoplasia	5.8e-07	<0.01	TBX5 (4.6)	PPP1R13L (4.3)	HSPB7 (3.5)	GATA4 (3.5)	ALPK3 (3.4)	ACTN2 (3.4)	SIX5 (3.4)	SCN5A (3.4)	CSRP3 (3.3)	RBM24 (3.3)
LVEDV_BSA	MP:0005294	abnormal heart ventricle morphology	5.81e-07	<0.01	HSPB7 (5.5)	TBX5 (5.2)	GATA4 (5.0)	MYOZ2 (4.8)	SCN5A (4.7)	VEGFA (4.4)	PLN (4.3)	ACTN2 (4.1)	RNF207 (4.0)	MYO18B (3.9)
LVESV_BSA	GO:0003007	heart morphogenesis	5.91e-07	<0.01	TMEM182 (3.8)	SCN5A (3.8)	RBM24 (3.7)	MYH7B (3.7)	HCN4 (3.7)	GATA4 (3.4)	MYO18B (3.4)	ENSG00000228998 (3.3)	MLF1 (3.2)	ALPK3 (3.0)
LVMVR	MP:0002652	thin myocardium	5.92e-07	<0.01	GOLGA4 (3.5)	WT1 (3.4)	PLN (3.3)	ST3GAL2 (3.2)	ADAMTSL3 (3.1)	CRK (3.0)	SYNPO2L (2.9)	HSPB7 (2.9)	EIF2C2 (2.6)	GJA1 (2.5)
RVEDV_BSA	MP:0001544	abnormal cardiovascular system physiology	5.94e-07	<0.01	MYH6 (7.9)	HSPB7 (7.3)	NKX2-5 (6.5)	TBX5 (6.2)	MYL3 (5.8)	MYL4 (5.3)	MYH7 (5.3)	SYNPO2L (5.0)	ACTN2 (5.0)	MYOZ2 (4.9)
LVEDV	GO:0043236	laminin binding	5.95e-07	<0.01	DAG1 (4.4)	LAMB2 (3.8)	EMP1 (3.5)	FGF1 (3.2)	TMEM43 (3.2)	LAMB1 (3.1)	MYO1C (3.0)	DMPK (2.9)	FNDC3B (2.9)	ANKRD30A (2.8)
RVESV	MP:0005312	pericardial effusion	6e-07	<0.01	SLC8A1 (5.0)	NKX2-5 (4.8)	GATA4 (4.3)	TBX5 (4.2)	CCDC141 (4.0)	HSPB7 (3.6)	SRL (3.6)	SYNPO2L (3.5)	MYOZ2 (3.5)	PRRC2B (3.5)
LVESV_BSA	MP:0005608	cardiac interstitial fibrosis	6.06e-07	<0.01	PLN (8.8)	MYOZ2 (7.5)	HSPB7 (6.5)	SRL (5.8)	SCN5A (5.8)	ACTN2 (5.8)	CSRP3 (5.6)	TMEM182 (5.6)	XIRP2 (5.6)	GATA4 (4.5)
LVESV_BSA	GO:0030029	actin filament-based process	6.08e-07	<0.01	XIRP2 (4.5)	SRL (4.5)	MLF1 (4.2)	TPM2 (4.1)	MLIP (4.1)	OBSCN (4.0)	RBM24 (3.9)	TNNT3 (3.8)	DMPK (3.7)	MYO18B (3.7)
LVESV	GO:0008015	blood circulation	6.09e-07	<0.01	SCN5A (4.6)	PLN (4.0)	TBX5 (3.9)	FRMD5 (3.8)	EPS15P1 (3.8)	ALPK3 (3.7)	AGRP (3.7)	TMEM182 (3.6)	MYH7B (3.6)	CACNB2 (3.5)
LVESV_BSA	ENSG00000162889	MAPKAPK2 PPI subnetwork	6.1e-07	<0.01	FLNC (4.3)	PLN (4.2)	ALPK3 (4.2)	MYH6 (4.1)	MYH7 (4.0)	HSPB7 (4.0)	OBSCN (3.8)	MYO18B (3.8)	CSRP3 (3.7)	MYOZ2 (3.5)
LVESV	GO:0003015	heart process	6.11e-07	<0.01	SCN5A (7.1)	MYH7B (5.5)	TMEM182 (5.3)	MLIP (4.9)	RNF207 (4.8)	MYL4 (4.5)	ALPK3 (4.4)	TBX5 (4.4)	PLN (4.1)	OBSCN (4.1)
RVESV	ENSG00000092841	MYL6 PPI subnetwork	6.12e-07	<0.01	VCL (5.0)	LRRFIP1 (4.7)	RBPMS (3.6)	TPM2 (3.5)	FUS (3.4)	ARHGAP1 (3.3)	ACTN4 (3.3)	FILIP1L (3.2)	PALLD (3.1)	CCDC141 (3.1)
LVEDV	GO:0030055	cell-substrate junction	6.14e-07	<0.01	MYO1C (4.9)	PKP2 (4.9)	FILIP1L (4.6)	FLNC (4.4)	ACTN4 (4.1)	SVIL (3.9)	RRAS2 (3.9)	PLN (3.8)	TJP2 (3.4)	PTPN21 (3.3)
RVESV	GO:0005925	focal adhesion	6.18e-07	<0.01	VCL (6.5)	RBPMS (5.5)	TLN1 (5.4)	PALLD (5.2)	FILIP1L (4.3)	FLNB (4.3)	ACTN4 (4.2)	TPM2 (4.1)	PLEC (4.1)	FLNC (4.0)
LVESV	MP:0002625	heart left ventricle hypertrophy	6.3e-07	<0.01	PLN (8.0)	MYOZ2 (7.8)	CSRP3 (7.6)	ACTN2 (6.9)	SRL (6.6)	HSPB7 (6.5)	OBSCN (6.2)	SCN5A (6.1)	MLIP (5.9)	XIRP2 (5.9)
LVEF	ENSG00000108854	SMURF2 PPI subnetwork	6.31e-07	<0.01	ACTN2 (5.8)	MYPN (5.5)	CSRP3 (5.5)	TTN (5.5)	LDB3 (5.1)	ALPK3 (4.2)	HSPB7 (4.0)	MLF1 (3.8)	NEXN (3.6)	CAND2 (3.1)
LVESV	GO:0006936	muscle contraction	6.32e-07	<0.01	DMPK (6.2)	XIRP2 (6.1)	DUSP13 (6.0)	SRL (5.7)	OBSCN (5.7)	RBM24 (5.7)	PLN (5.5)	TNNT3 (5.4)	TMEM182 (5.4)	FLNC (5.3)
RVEDV_BSA	MP:0001544	abnormal cardiovascular system physiology	6.34e-07	<0.01	HSPB7 (7.3)	PLN (7.1)	SLC8A1 (6.7)	NKX2-5 (6.5)	TBX5 (6.2)	MYL4 (5.3)	SYNPO2L (5.0)	MYOZ2 (4.9)	RRAD (4.7)	OBSCN (4.7)
LVMVR	GO:0003205	cardiac chamber development	6.4e-07	<0.01	CTNNA3 (4.5)	ADPRHL1 (4.1)	NPPA (4.1)	CCDC141 (3.8)	SLC27A6 (3.8)	C14orf37 (3.4)	HCN4 (3.4)	MYO18B (3.1)	KLHDC8B (3.1)	PLN (2.9)
RVESV_BSA	MP:0011098	complete embryonic lethality during organogenesis	6.43e-07	<0.01	SOX7 (4.8)	GATA4 (4.2)	ENG (4.2)	TBX5 (4.1)	SPEN (3.9)	NOS3 (3.8)	NKX2-5 (3.7)	PRRC2B (3.4)	SLC8A1 (3.3)	RBPMS (3.2)
LVESV_BSA	GO:0045214	sarcomere organization	6.44e-07	<0.01	MLIP (5.6)	SCN5A (5.5)	TMEM182 (5.4)	FRMD5 (5.2)	MYO18B (5.2)	MYH7B (4.9)	OBSCN (4.6)	CCDC141 (4.4)	SRL (4.1)	PLN (4.1)
LVGFI	GO:0007507	heart development	6.53e-07	<0.01	MYH7B (5.2)	GATA4 (3.7)	MYH6 (3.7)	MLF1 (3.0)	PPP1R3B (2.8)	NRP1 (2.8)	HSPB7 (2.7)	PDLIM5 (2.7)	PDZRN3 (2.7)	SOX7 (2.6)
LVEF	ENSG00000100644	HIF1A PPI subnetwork	6.58e-07	<0.01	CDKN1A (3.7)	MEF2D (3.3)	PPP1R3B (2.9)	CAND2 (2.9)	BAG3 (2.6)	ARID1B (2.6)	CSDA (2.4)	ALPK3 (2.4)	HSPB7 (2.4)	CSRP3 (2.4)
LVESV_BSA	GO:0030239	myofibril assembly	6.58e-07	<0.01	MLIP (6.2)	MYO18B (6.2)	TMEM182 (6.0)	XIRP2 (6.0)	OBSCN (5.4)	PLN (5.3)	SRL (5.3)	RBM24 (5.0)	MYH7B (4.9)	CAND2 (4.9)
RVEDV_BSA	ENSG00000112658	SRF PPI subnetwork	6.59e-07	<0.01	SH2B3 (3.7)	CTNNA3 (3.3)	CASZ1 (2.9)	ZNF219 (2.9)	SETD1A (2.7)	FBRS (2.7)	PALLD (2.6)	ARNT (2.6)	SYNPO2L (2.6)	NKX2-5 (2.6)
LVESV	MP:0005294	abnormal heart ventricle morphology	6.61e-07	<0.01	HSPB7 (5.5)	TBX5 (5.2)	GATA4 (5.0)	MYOZ2 (4.8)	SCN5A (4.7)	VEGFA (4.4)	PLN (4.3)	ACTN2 (4.1)	RNF207 (4.0)	PPP1R13L (3.9)
RVESV_BSA	MP:0003984	embryonic growth retardation	6.61e-07	<0.01	GATA4 (4.1)	NKX2-5 (4.0)	NOS3 (3.7)	RBPMS (3.7)	SOX7 (3.7)	SPEN (3.5)	SVIL (3.3)	PRRC2B (3.2)	FLNB (3.0)	ENG (2.9)
LVESV	GO:0003015	heart process	6.64e-07	<0.01	SCN5A (7.1)	MYH7B (5.5)	TMEM182 (5.3)	MLIP (4.9)	RNF207 (4.8)	ALPK3 (4.4)	TBX5 (4.4)	PLN (4.1)	OBSCN (4.1)	RBM24 (3.9)
LVEF	MP:0002754	dilated heart right ventricle	6.73e-07	<0.01	HSPB7 (4.4)	NEXN (4.1)	DMPK (3.9)	FLNC (3.7)	ACTN2 (3.7)	ACVRL1 (3.5)	ALPK3 (3.5)	CSRP3 (3.3)	LDB3 (3.1)	HSPB8 (3.1)
LVEDV_BSA	GO:0003206	cardiac chamber morphogenesis	6.81e-07	<0.01	SCN5A (4.5)	TBX5 (4.4)	PKP2 (4.2)	CCDC141 (3.9)	MYH6 (3.9)	MLF1 (3.7)	HAND2 (3.6)	HCN4 (3.4)	MYO18B (3.3)	MYH7 (3.2)
LVEDV_BSA	ENSG00000109846	CRYAB PPI subnetwork	6.87e-07	<0.01	FLNC (5.3)	CSRP3 (4.9)	HSPB7 (4.7)	MYOZ2 (4.6)	ALPK3 (4.6)	ACTN2 (4.3)	FRMD5 (4.0)	PROCR (3.9)	DMPK (3.9)	PLN (3.8)
LVESV_BSA	GO:0001725	stress fiber	6.87e-07	<0.01	TPM2 (7.2)	FILIP1L (5.7)	TLN1 (5.6)	FLNC (4.9)	PLN (4.7)	ACTN4 (4.4)	PHLDB2 (4.4)	FERMT2 (4.3)	MYO1C (4.3)	SVIL (4.1)
LVEDV_BSA	MP:0004251	failure of heart looping	6.93e-07	<0.01	HAND2 (4.9)	MYH6 (3.9)	SCN5A (3.6)	SKI (3.3)	ENSG00000178107 (3.3)	ARHGEF40 (3.2)	FAM65A (3.0)	TBX5 (2.9)	SPEN (2.8)	ATXN2 (2.8)
LVMCF	MP:0010402	ventricular septal defect	6.94e-07	<0.01	NPPA (3.2)	IGF1R (3.0)	MPDZ (3.0)	PI16 (2.6)	COL18A1 (2.6)	DCP1A (2.5)	NRP1 (2.5)	MMP11 (2.4)	KIAA1267 (2.4)	QKI (2.3)
RVEDV	ENSG00000115641	FHL2 PPI subnetwork	6.95e-07	<0.01	MYOZ2 (4.3)	HSPB7 (3.8)	SYNPO2L (3.7)	MLF1 (3.6)	FLNC (3.5)	PLN (3.5)	SRL (3.4)	BAG3 (3.3)	OBSCN (3.3)	KIAA1267 (3.3)
LVESV	ENSG00000100014	SPECC1L PPI subnetwork	6.96e-07	<0.01	FERMT2 (3.8)	MAP4 (3.8)	TANC1 (3.7)	PXN (3.7)	MYO1C (3.5)	PROCR (3.1)	PLEC (3.1)	ZNF768 (3.1)	RYK (2.7)	ENSG00000182873 (2.7)
LVESV	GO:0060047	heart contraction	6.96e-07	<0.01	SCN5A (7.1)	MYH7B (5.4)	TMEM182 (5.3)	MLIP (4.9)	RNF207 (4.8)	MYL4 (4.5)	ALPK3 (4.5)	TBX5 (4.4)	PLN (4.1)	OBSCN (4.1)
LVMVR	MP:0000267	abnormal heart development	6.97e-07	<0.01	NRP1 (4.3)	NPPA (3.6)	RSPO3 (3.6)	FGD5 (3.5)	ALPK3 (3.3)	MPDZ (3.2)	SYNPO2L (3.2)	QKI (3.2)	NOS3 (3.1)	HSPB7 (3.1)
RVESV	MP:0004084	abnormal cardiac muscle relaxation	7e-07	<0.01	HSPB7 (6.7)	SLC8A1 (6.6)	NKX2-5 (6.1)	TBX5 (6.0)	ADPRHL1 (5.8)	MYL4 (5.7)	SCN5A (5.6)	MYOZ2 (5.4)	SYNPO2L (5.4)	OBSCN (5.1)
LVESV_BSA	ENSG00000100644	HIF1A PPI subnetwork	7e-07	<0.01	MYO18B (3.5)	MYH6 (3.2)	MYH7 (3.1)	VEGFA (3.0)	MYOZ2 (2.9)	C6orf204 (2.8)	TMEM91 (2.8)	EPHB4 (2.7)	DCP1A (2.6)	BAG3 (2.6)
RVEDV	MP:0008770	decreased survivor rate	7.14e-07	<0.01	TCF4 (3.8)	LMO2 (2.9)	TGFBR3 (2.8)	KCNJ2 (2.8)	PMP22 (2.7)	IL1RL1 (2.5)	DAG1 (2.4)	SMAD6 (2.4)	COL15A1 (2.4)	ECM1 (2.3)
LVEDV_BSA	GO:0055013	cardiac muscle cell development	7.15e-07	<0.01	MYH7B (5.8)	MLIP (5.0)	MYO18B (5.0)	TMEM182 (5.0)	SCN5A (4.6)	CCDC141 (4.6)	XIRP2 (4.4)	GATA4 (4.1)	TBX5 (4.1)	RBM24 (4.0)
LVEDV_BSA	GO:0055006	cardiac cell development	7.15e-07	<0.01	MYH7B (5.8)	MLIP (5.0)	MYO18B (5.0)	TMEM182 (5.0)	SCN5A (4.6)	CCDC141 (4.6)	XIRP2 (4.4)	GATA4 (4.1)	TBX5 (4.1)	RBM24 (4.0)
RVESV	MP:0005598	decreased ventricle muscle contractility	7.19e-07	<0.01	MYOZ2 (7.8)	SYNPO2L (7.4)	MYL4 (6.9)	HSPB7 (6.8)	ADPRHL1 (6.7)	SRL (6.6)	SCN5A (6.5)	SLC8A1 (6.1)	NKX2-5 (5.7)	TTN (5.6)
LVEDV_BSA	GO:0014704	intercalated disc	7.21e-07	<0.01	FLNC (6.2)	RBM24 (4.8)	HSPB7 (4.8)	DMPK (4.7)	XIRP2 (4.7)	SRL (4.6)	ACTN2 (4.5)	OBSCN (4.5)	TMEM182 (4.4)	SVIL (4.4)
LVEF	GO:0051146	striated muscle cell differentiation	7.23e-07	<0.01	TMEM182 (5.0)	CCDC141 (4.5)	MYH7B (3.9)	CAND2 (3.7)	ALPK3 (3.7)	FLNC (3.5)	HSPB7 (3.2)	PDLIM5 (3.1)	FBXO32 (3.0)	MLF1 (3.0)
LVEDV_BSA	MP:0000280	thin ventricular wall	7.27e-07	<0.01	PLN (4.8)	HAND2 (4.4)	HSPB7 (3.9)	FLNC (3.6)	TBX5 (3.5)	MLF1 (3.4)	SCN5A (3.4)	MYH7 (3.3)	CCDC141 (3.3)	MYH6 (3.1)
LVESV	GO:0045214	sarcomere organization	7.3e-07	<0.01	MLIP (5.6)	SCN5A (5.5)	TMEM182 (5.4)	FRMD5 (5.2)	MYH7B (4.9)	MYL4 (4.8)	OBSCN (4.6)	TBX5 (4.5)	CCDC141 (4.4)	FHL2 (4.2)
LVSV_BSA	ENSG00000005022	SLC25A5 PPI subnetwork	7.3e-07	<0.01	QARS (3.5)	PDIA3 (3.3)	BAG3 (3.2)	PRKAG1 (3.1)	METTL12 (2.9)	SURF6 (2.8)	IMPDH2 (2.7)	MYH6 (2.6)	CCT8 (2.5)	RHOA (2.3)
LVESV_BSA	ENSG00000152661	GJA1 PPI subnetwork	7.38e-07	<0.01	FLNC (3.5)	CSRP3 (3.3)	XIRP2 (3.2)	MLIP (3.1)	ECSCR (3.0)	MYOZ2 (3.0)	MYO18B (3.0)	PLN (3.0)	ACTN2 (2.9)	HSPB7 (2.8)
LVEF	GO:0005912	adherens junction	7.39e-07	<0.01	AMOTL2 (5.2)	PHLDB2 (5.0)	FERMT2 (4.8)	PXN (4.6)	PLEC (4.3)	RRAS2 (4.3)	FLNC (4.1)	FHOD3 (3.7)	NEXN (3.7)	SVIL (3.2)
LVESV_BSA	GO:0014704	intercalated disc	7.42e-07	<0.01	FLNC (6.2)	RBM24 (4.8)	HSPB7 (4.8)	DMPK (4.7)	XIRP2 (4.7)	SRL (4.6)	TPM2 (4.5)	ACTN2 (4.5)	OBSCN (4.5)	TMEM182 (4.4)
LVESV	ENSG00000167085	PHB PPI subnetwork	7.43e-07	<0.01	ENSG00000251210 (3.5)	ERP29 (3.1)	PRDX1 (2.9)	QARS (2.9)	IMPDH2 (2.7)	SP3 (2.7)	MYOZ2 (2.6)	CSRP3 (2.6)	EDEM2 (2.6)	STARD7 (2.5)
LVEF	ENSG00000162889	MAPKAPK2 PPI subnetwork	7.53e-07	<0.01	FLNC (4.3)	ALPK3 (4.2)	HSPB7 (4.0)	LDB3 (3.9)	CSRP3 (3.7)	DMPK (3.3)	TTN (3.1)	HSPB8 (3.1)	ACTN2 (3.0)	CAND2 (2.8)
LVEF	MP:0005140	decreased cardiac muscle contractility	7.54e-07	<0.01	CSRP3 (6.9)	HSPB7 (6.8)	ACTN2 (6.6)	LDB3 (6.5)	TMEM182 (6.4)	TTN (5.2)	MLF1 (4.7)	PDLIM5 (4.6)	MYH7B (4.6)	FHOD3 (4.5)
LVESV_BSA	ENSG00000124575	HIST1H1D PPI subnetwork	7.54e-07	<0.01	ACTN2 (7.7)	CSRP3 (7.6)	XIRP2 (7.6)	TTN (7.5)	MYOZ2 (7.4)	SRL (7.2)	OBSCN (6.8)	PLN (5.8)	HSPB7 (5.7)	MLF1 (5.3)
LVESV	MP:0005140	decreased cardiac muscle contractility	7.59e-07	<0.01	CSRP3 (6.9)	PLN (6.8)	HSPB7 (6.8)	MYOZ2 (6.7)	XIRP2 (6.7)	ACTN2 (6.6)	TMEM182 (6.4)	MYL4 (6.3)	SCN5A (6.3)	SRL (6.0)
LVEF	GO:0061061	muscle structure development	7.64e-07	<0.01	TMEM182 (4.9)	MYH7B (4.7)	FLNC (4.4)	ALPK3 (4.2)	CAND2 (3.9)	CCDC141 (3.8)	TTN (3.4)	HSPB7 (3.3)	SSPN (3.2)	ACTN2 (3.1)
LVEDV_BSA	GO:0044291	cell-cell contact zone	7.72e-07	<0.01	FLNC (6.1)	DMPK (4.8)	RBM24 (4.7)	XIRP2 (4.6)	HSPB7 (4.4)	SRL (4.4)	ACTN2 (4.4)	CACNB2 (4.3)	SVIL (4.3)	GATA4 (4.2)
LVESV_BSA	GO:0035051	cardiac cell differentiation	7.73e-07	<0.01	SCN5A (4.4)	TMEM182 (4.3)	MYO18B (4.0)	CCDC141 (3.9)	HAND2 (3.9)	ALPK3 (3.8)	KLHDC8B (3.7)	MYH6 (3.3)	PLN (3.1)	OBSCN (3.1)
LVESV	ENSG00000105357	MYH14 PPI subnetwork	7.77e-07	<0.01	TNNT3 (4.7)	MAP4 (4.1)	FERMT2 (4.0)	XIRP2 (3.8)	CSRP3 (3.6)	FLNC (3.6)	ACTN2 (3.5)	TTN (3.4)	FILIP1L (3.3)	FHL2 (3.2)
LVSV	MP:0011108	partial embryonic lethality during organogenesis	7.81e-07	<0.05	VEGFA (2.9)	FILIP1L (2.7)	SPEN (2.6)	HMGA2 (2.6)	STAB1 (2.5)	CCND2 (2.5)	EPHB4 (2.5)	DAG1 (2.5)	PKP2 (2.4)	ATXN2 (2.3)
RVEDV	ENSG00000151729	SLC25A4 PPI subnetwork	7.86e-07	<0.01	HIST3H3 (3.5)	BAG3 (3.0)	DUSP10 (2.8)	NKX2-5 (2.8)	RRAD (2.8)	ENG (2.7)	MYOZ2 (2.6)	TTN (2.6)	MECR (2.6)	ENSG00000251582 (2.6)
LVM	ENSG00000142208	AKT1 PPI subnetwork	7.88e-07	<0.01	DUSP16 (3.9)	BAP1 (3.3)	DLEU2 (3.1)	WDR82 (2.8)	MAP1LC3B (2.8)	PTPN11 (2.8)	BBC3 (2.8)	MTMR3 (2.5)	MYH7 (2.4)	PHF13 (2.3)
RVEDV	ENSG00000136574	GATA4 PPI subnetwork	7.88e-07	<0.01	MYH6 (3.5)	SMAD6 (3.4)	MYL4 (3.2)	KLHDC8B (3.1)	TCF21 (3.1)	SPEN (2.9)	ZNF341 (2.9)	TBX5 (2.8)	NKX2-5 (2.8)	TCF4 (2.8)
LVESV	ENSG00000137831	UACA PPI subnetwork	7.89e-07	<0.01	MAP4 (4.0)	FERMT2 (3.6)	MYO1C (3.6)	PXN (3.5)	ZNF768 (3.2)	FILIP1L (3.1)	TP53INP2 (3.0)	PHLDB2 (2.9)	ENSG00000182319 (2.8)	CDH17 (2.7)
RVEDV	MP:0002128	abnormal blood circulation	7.93e-07	<0.01	SMAD6 (4.8)	TBX5 (4.8)	VEGFA (3.9)	ENG (3.8)	KIAA1462 (3.5)	TBX2 (3.4)	IL1RL1 (3.3)	CCDC141 (3.3)	RRAD (3.3)	SLC8A1 (3.3)
LVESV	GO:0060537	muscle tissue development	8.01e-07	<0.01	RBM24 (5.7)	MYH7B (5.2)	TMEM182 (5.0)	SCN5A (4.4)	ALPK3 (4.2)	DMPK (4.2)	MLIP (4.1)	CCDC141 (3.8)	SRL (3.7)	DUSP13 (3.7)
LVM_BSA	ENSG00000142208	AKT1 PPI subnetwork	8.02e-07	<0.01	DUSP16 (3.9)	BAP1 (3.3)	DLEU2 (3.1)	WDR82 (2.8)	MAP1LC3B (2.8)	PTPN11 (2.8)	BBC3 (2.8)	MTMR3 (2.5)	MYH7 (2.4)	PHF13 (2.3)
LVESV	GO:0006937	regulation of muscle contraction	8.1e-07	<0.01	RBM24 (4.8)	XIRP2 (4.7)	TMEM182 (4.3)	PLN (4.3)	OBSCN (4.2)	FLNC (4.2)	CCDC107 (4.1)	SRL (4.1)	MYL4 (3.9)	DUSP13 (3.8)
LVESV	GO:0044291	cell-cell contact zone	8.12e-07	<0.01	FLNC (6.1)	DMPK (4.8)	RBM24 (4.7)	XIRP2 (4.6)	HSPB7 (4.4)	SRL (4.4)	ACTN2 (4.4)	CACNB2 (4.3)	SVIL (4.3)	GATA4 (4.2)
LVEDV_BSA	GO:0030018	Z disc	8.14e-07	<0.01	ACTN2 (9.7)	MYOZ2 (9.4)	XIRP2 (9.3)	CSRP3 (9.3)	TTN (9.3)	SRL (8.5)	HSPB7 (8.1)	PLN (7.6)	TNNT3 (7.0)	OBSCN (6.9)
RVEDV_BSA	MP:0002753	dilated heart left ventricle	8.17e-07	<0.01	PLN (8.4)	MYOZ2 (7.0)	HSPB7 (6.8)	SYNPO2L (6.7)	SRL (6.4)	RRAD (5.7)	MYL4 (5.5)	TTN (5.4)	NKX2-5 (5.0)	OBSCN (4.4)
LVESV	MP:0002753	dilated heart left ventricle	8.18e-07	<0.01	PLN (8.4)	MYOZ2 (7.0)	HSPB7 (6.8)	ACTN2 (6.6)	CSRP3 (6.5)	SRL (6.4)	XIRP2 (6.0)	SCN5A (5.4)	TTN (5.4)	TMEM182 (5.2)
LVGFI	MP:0010402	ventricular septal defect	8.19e-07	<0.01	PRKD1 (3.4)	SOX7 (3.3)	IGF1R (3.0)	ZFPM2 (2.7)	ENSG00000249862 (2.5)	DCP1A (2.5)	NRP1 (2.5)	ENSG00000182319 (2.4)	PDLIM5 (2.2)	MYH6 (2.1)
LVESV	GO:0060048	cardiac muscle contraction	8.21e-07	<0.01	TMEM182 (6.0)	SCN5A (5.3)	MLIP (4.5)	MYL4 (4.4)	SRL (4.3)	ENSG00000253426 (4.3)	FHOD3 (4.2)	OBSCN (4.2)	XIRP2 (4.1)	ALPK3 (4.1)
LVEF	GO:0042692	muscle cell differentiation	8.27e-07	<0.01	TMEM182 (4.6)	CCDC141 (3.9)	ALPK3 (3.5)	MYH7B (3.4)	CAND2 (3.4)	FLNC (3.2)	SPATS2L (3.1)	MLF1 (2.8)	ENSG00000251081 (2.8)	FHOD3 (2.7)
LVESV	ENSG00000173210	ABLIM3 PPI subnetwork	8.29e-07	<0.01	FERMT2 (4.9)	FHL2 (4.8)	MYO1C (4.4)	ACTN4 (4.1)	PHLDB2 (4.1)	PXN (3.9)	PLEC (3.7)	MAP4 (3.6)	FILIP1L (3.5)	TANC1 (3.1)
LVESV	GO:0060047	heart contraction	8.29e-07	<0.01	SCN5A (7.1)	MYH7B (5.4)	TMEM182 (5.3)	MLIP (4.9)	RNF207 (4.8)	ALPK3 (4.5)	TBX5 (4.4)	PLN (4.1)	OBSCN (4.1)	XIRP2 (3.9)
RVESV	MP:0002833	increased heart weight	8.31e-07	<0.01	HSPB7 (7.6)	ADPRHL1 (7.1)	MYOZ2 (6.5)	SLC8A1 (6.3)	NKX2-5 (6.2)	SYNPO2L (5.9)	SRL (5.3)	DMPK (5.2)	OBSCN (5.0)	TTN (5.0)
RVEDV_BSA	MP:0000266	abnormal heart morphology	8.37e-07	<0.01	MYH6 (5.6)	TBX5 (4.9)	NKX2-5 (4.7)	MYL4 (4.5)	MYL3 (4.4)	HSPB7 (4.1)	MYH7 (4.1)	VEGFA (4.0)	MYOZ2 (3.9)	SYNPO2L (3.6)
RVEDV_BSA	MP:0004076	abnormal vitelline vascular remodeling	8.37e-07	<0.01	KIAA1462 (4.2)	TBX5 (4.2)	MAP3K3 (4.0)	NOS3 (3.9)	ENG (3.8)	MYL4 (3.5)	MECOM (3.2)	PXMP4 (3.0)	AKAP13 (2.9)	STAB1 (2.8)
LVM_BSA	GO:0061061	muscle structure development	8.38e-07	<0.01	RAPSN (6.4)	FLNC (4.4)	SRL (4.3)	PACSIN3 (4.2)	ALPK3 (4.2)	XIRP2 (4.1)	CASQ2 (4.1)	TNNC1 (4.0)	SYNPO2L (4.0)	TNNT2 (3.9)
LVEDV_BSA	MP:0003140	dilated heart atrium	8.41e-07	<0.01	PLN (6.0)	SCN5A (5.3)	HSPB7 (4.4)	GATA4 (4.3)	CSRP3 (4.1)	PI16 (4.1)	RNF207 (3.7)	TBX5 (3.7)	MYH7B (3.5)	TMEM182 (3.5)
LVESV	GO:0070161	anchoring junction	8.42e-07	<0.01	PPP1R13L (6.4)	PHLDB2 (4.9)	FERMT2 (4.3)	PXN (4.3)	MYO1C (4.2)	PLEC (4.2)	FHL2 (4.1)	ACTN4 (4.0)	RRAS2 (4.0)	PTPN21 (3.9)
RVESV	ENSG00000167110	GOLGA2 PPI subnetwork	8.46e-07	<0.01	HSPB7 (3.8)	MYOZ2 (3.7)	SYNPO2L (3.6)	FLNC (3.6)	PROCR (3.6)	NKX2-5 (3.5)	TTN (3.3)	MYL4 (3.3)	EDEM2 (3.2)	SRL (3.2)
LVESV_BSA	ENSG00000136153	LMO7 PPI subnetwork	8.47e-07	<0.01	PPP1R13L (4.0)	PLEC (3.8)	MYO1C (3.4)	PHLDB2 (3.3)	OSBPL6 (2.9)	TMEM40 (2.9)	ENSG00000228998 (2.9)	TPM2 (2.8)	SBF2 (2.7)	MST1R (2.7)
LVEDV_BSA	GO:0000122	negative regulation of transcription from RNA polymerase II promoter	8.5e-07	<0.01	CDKN1B (3.5)	KIAA1267 (3.5)	SPEN (2.8)	TBX2 (2.8)	TCF15 (2.7)	HAND2 (2.6)	LMX1B (2.6)	C1orf64 (2.5)	TFAP4 (2.5)	SKI (2.5)
LVESV_BSA	ENSG00000101331	C20orf160 PPI subnetwork	8.57e-07	<0.01	FERMT2 (4.9)	MYO1C (4.3)	PXN (4.0)	ACTN4 (4.0)	PHLDB2 (4.0)	PLEC (3.8)	MAP4 (3.7)	TPM2 (3.4)	FILIP1L (3.4)	EHD4 (3.3)
LVMCF	MP:0011108	partial embryonic lethality during organogenesis	8.61e-07	<0.01	COL18A1 (4.0)	NRP1 (3.2)	DCP1A (3.0)	VEGFA (2.9)	MAP3K1 (2.8)	CCND2 (2.5)	FURIN (2.4)	EVX1 (2.4)	AKT2 (2.2)	MECOM (2.1)
LVEDV_BSA	GO:0008134	transcription factor binding	8.64e-07	<0.01	KDM6B (3.9)	MTA2 (3.5)	SPEN (3.4)	GEM (3.4)	ZNF592 (3.3)	SKI (3.3)	CTCF (3.2)	KIAA1267 (2.8)	ATXN2 (2.8)	THAP11 (2.6)
LVEF	GO:0055001	muscle cell development	8.66e-07	<0.01	CCDC141 (5.3)	TMEM182 (5.0)	CAND2 (4.4)	MYH7B (4.3)	ALPK3 (4.1)	HSPB7 (3.5)	FLNC (3.4)	ACTN2 (3.2)	LDB3 (3.2)	MLF1 (3.2)
RVEDV_BSA	MP:0003566	abnormal cell adhesion	8.66e-07	<0.01	ACTN4 (4.9)	PDE5A (4.4)	DSP (3.5)	IFFO2 (3.3)	PALLD (3.2)	DMWD (2.9)	CTNND1 (2.8)	AKAP13 (2.8)	PLEC (2.7)	VEGFA (2.5)
LVESV	MP:0003921	abnormal heart left ventricle morphology	8.68e-07	<0.01	MYL4 (6.2)	CSRP3 (5.0)	SCN5A (4.9)	PLN (4.8)	TBX5 (4.7)	MYOZ2 (4.7)	HSPB7 (4.2)	CCDC141 (4.1)	ACTN2 (3.9)	TMEM182 (3.9)
RVEDV_BSA	GO:0000989	transcription factor binding transcription factor activity	8.69e-07	<0.01	RPRD2 (4.5)	KIAA1267 (4.2)	FBRS (4.1)	SPEN (4.1)	KIAA0913 (3.7)	PRR14 (3.7)	SIRT1 (3.6)	KDM6B (3.5)	SF3B4 (3.4)	SMARCB1 (3.4)
LVEF	GO:0031594	neuromuscular junction	8.7e-07	<0.01	FLNC (4.5)	PCDH7 (3.6)	ALPK3 (3.5)	TTN (3.4)	LDB3 (3.2)	PHLDB2 (3.0)	CAND2 (3.0)	CSRP3 (2.9)	ACTN2 (2.7)	KIAA1755 (2.7)
LVEDV_BSA	ENSG00000165458	INPPL1 PPI subnetwork	8.72e-07	<0.01	DLEU1 (3.9)	ARIH2 (3.7)	QRICH1 (3.3)	AK1 (3.3)	LTN1 (3.2)	ZFPM1 (3.1)	CDC27 (2.8)	STAB1 (2.8)	PPP1R13L (2.6)	PRKAR2A (2.5)
LVEDV	ENSG00000112658	SRF PPI subnetwork	8.74e-07	<0.01	SH2B3 (3.7)	SVIL (3.6)	CASZ1 (2.9)	ZNF219 (2.9)	PLN (2.8)	SOX8 (2.6)	DAG1 (2.6)	EPHB4 (2.5)	FILIP1L (2.4)	CCDC141 (2.4)
LVMVR	MP:0000295	trabecula carnea hypoplasia	8.75e-07	<0.01	HSPB7 (3.5)	ALPK3 (3.4)	SKI (3.3)	SYNPO2L (3.2)	CCDC141 (3.0)	YAP1 (2.9)	MAP3K11 (2.9)	PLN (2.8)	PDPR (2.8)	PXN (2.7)
RVEDV	GO:0000989	transcription factor binding transcription factor activity	8.75e-07	<0.01	RPRD2 (4.5)	KIAA1267 (4.2)	FBRS (4.1)	SPEN (4.1)	KIAA0913 (3.7)	PRR14 (3.7)	SIRT1 (3.6)	KDM6B (3.5)	SF3B4 (3.4)	SMARCB1 (3.4)
LVMCF	MP:0011108	partial embryonic lethality during organogenesis	8.76e-07	<0.01	NRP1 (3.2)	VEGFA (2.9)	MAP3K1 (2.8)	CCND2 (2.5)	FURIN (2.4)	EVX1 (2.4)	ATXN2 (2.3)	ZNF608 (2.3)	AKT2 (2.2)	SKI (2.1)
LVESV_BSA	GO:0003229	ventricular cardiac muscle tissue development	8.79e-07	<0.01	TMEM182 (5.6)	SCN5A (5.4)	RNF207 (5.3)	FRMD5 (5.0)	MYH6 (4.9)	MYO18B (4.6)	MLIP (4.5)	MYH7 (4.5)	PLN (4.1)	TBX5 (3.7)
LVEDV_BSA	GO:0042805	actinin binding	8.82e-07	<0.01	TTN (4.8)	DUSP13 (4.7)	OBSCN (4.6)	MYOZ2 (4.5)	TMEM182 (4.5)	DMPK (4.4)	ACTN2 (4.2)	CSRP3 (4.1)	PLN (4.0)	SRL (4.0)
LVEDV_BSA	ENSG00000113555	PCDH12 PPI subnetwork	8.85e-07	<0.01	CSRP3 (7.7)	MYOZ2 (7.7)	XIRP2 (7.2)	ACTN2 (7.1)	TTN (7.1)	OBSCN (6.5)	SRL (6.5)	PLN (6.2)	HSPB7 (6.1)	MLF1 (5.2)
LVESV_BSA	MP:0000752	dystrophic muscle	9e-07	<0.01	HSPB7 (5.8)	MYOZ2 (5.6)	DMPK (5.3)	MLIP (5.0)	DUSP13 (4.7)	SRL (4.7)	MYO18B (4.4)	CCDC141 (4.3)	ACTN2 (4.3)	CSRP3 (4.2)
LVMVR	GO:0032403	protein complex binding	9.01e-07	<0.01	FBN1 (3.6)	DAG1 (3.4)	SKI (3.1)	LAMB2 (3.0)	QKI (2.9)	IGF1R (2.8)	NRP1 (2.8)	RBMS3 (2.7)	STAB1 (2.6)	ARHGEF40 (2.5)
LVMVR	GO:0006606	protein import into nucleus	9.03e-07	<0.01	ENSG00000245522 (2.7)	ZNFX1 (2.6)	LINC00477 (2.6)	EIF2C2 (2.5)	KCTD20 (2.5)	ENSG00000182873 (2.4)	ARL17A (2.2)	PRKAR2A (2.1)	PDPR (2.0)	ARHGEF40 (2.0)
LVEDV_BSA	ENSG00000172399	MYOZ2 PPI subnetwork	9.08e-07	<0.01	MYOZ2 (9.8)	CSRP3 (9.5)	ACTN2 (9.4)	XIRP2 (9.2)	TTN (9.0)	SRL (8.3)	HSPB7 (7.8)	OBSCN (7.4)	PLN (6.6)	TNNT3 (6.3)
LVESV_BSA	MP:0001636	irregular heartbeat	9.12e-07	<0.01	TBX5 (7.5)	MYH6 (5.9)	HSPB7 (5.5)	RNF207 (5.3)	SCN5A (5.2)	PLN (5.2)	CCDC141 (4.3)	MYO18B (4.0)	TMEM182 (4.0)	MYH7 (3.6)
LVEF	GO:0031594	neuromuscular junction	9.16e-07	<0.01	FLNC (4.5)	DMPK (4.1)	NEXN (3.7)	ALPK3 (3.5)	TTN (3.4)	MYPN (3.4)	LDB3 (3.2)	PHLDB2 (3.0)	CAND2 (3.0)	CSRP3 (2.9)
LVESV	MP:0005608	cardiac interstitial fibrosis	9.17e-07	<0.01	PLN (8.8)	MYOZ2 (7.5)	HSPB7 (6.5)	SRL (5.8)	SCN5A (5.8)	ACTN2 (5.8)	CSRP3 (5.6)	TMEM182 (5.6)	XIRP2 (5.6)	TBX5 (4.7)
LVGFI	MP:0001698	decreased embryo size	9.3e-07	<0.05	GATA4 (3.9)	SPEN (3.5)	PPP4R1 (3.5)	SALL1 (3.0)	NCOA6 (2.7)	TIAL1 (2.4)	MCMBP (2.4)	IGF1R (2.3)	MYH6 (2.3)	MAP3K7 (2.2)
LVESV	ENSG00000112304	ACOT13 PPI subnetwork	9.32e-07	<0.01	ACTN2 (8.1)	TTN (7.5)	XIRP2 (7.4)	MYOZ2 (7.3)	CSRP3 (7.2)	OBSCN (6.8)	SRL (6.4)	MYL4 (6.4)	PLN (5.9)	HSPB7 (5.8)
RVESV_BSA	MP:0000267	abnormal heart development	9.33e-07	<0.01	MYL4 (4.8)	GATA4 (4.7)	NKX2-5 (4.2)	SOX7 (4.1)	RBPMS (3.4)	SLC8A1 (3.2)	SYNPO2L (3.2)	NOS3 (3.1)	HSPB7 (3.1)	TBX5 (3.1)
RVEDV	MP:0002332	abnormal exercise endurance	9.35e-07	<0.01	TNNT3 (5.1)	MLF1 (4.2)	OBSCN (4.1)	ENSG00000185847 (3.9)	SRL (3.9)	ACTN2 (3.7)	TTN (3.6)	PKIA (3.1)	HSPB7 (2.9)	C3orf18 (2.9)
LVESV	GO:0042641	actomyosin	9.42e-07	<0.01	FHL2 (6.1)	FLNC (5.5)	FILIP1L (5.4)	PLN (4.7)	MYO1C (4.5)	DMPK (4.5)	SVIL (4.4)	FERMT2 (4.3)	ACTN4 (4.2)	XIRP2 (4.0)
LVESV	ENSG00000164867	NOS3 PPI subnetwork	9.43e-07	<0.01	HSPB7 (3.9)	PLN (3.8)	MYOZ2 (3.5)	CSRP3 (3.4)	ECSCR (3.4)	DMPK (3.3)	EPAS1 (3.2)	ACTN2 (3.0)	FLNC (2.9)	TTN (2.9)
RVEDV_BSA	GO:0061061	muscle structure development	9.47e-07	<0.01	DMPK (5.1)	ENSG00000185847 (4.4)	SRL (4.3)	C21orf7 (4.1)	SYNPO2L (4.0)	CCDC141 (3.8)	MYL4 (3.8)	OBSCN (3.7)	MYH7 (3.4)	TNNT3 (3.4)
LVESV	ENSG00000085662	AKR1B1 PPI subnetwork	9.48e-07	<0.01	MYOZ2 (5.1)	HSPB7 (4.8)	CSRP3 (4.7)	PLN (4.4)	ACTN2 (4.4)	XIRP2 (3.9)	TTN (3.6)	FLNC (3.5)	BAG3 (3.5)	SRL (3.3)
LVMVR	GO:0048738	cardiac muscle tissue development	9.54e-07	<0.01	ADPRHL1 (6.3)	NPPA (5.1)	MYO18B (4.9)	C10orf71 (4.7)	CTNNA3 (4.6)	PLN (4.2)	CCDC141 (4.1)	CORO6 (4.1)	HSPB7 (4.0)	ALPK3 (4.0)
LVEDV_BSA	ENSG00000058272	PPP1R12A PPI subnetwork	9.55e-07	<0.01	FLNC (4.4)	ACTN4 (4.2)	PLN (3.5)	MYOZ2 (3.5)	SRL (3.5)	CSRP3 (3.4)	EHD4 (3.4)	XIRP2 (3.3)	PLEC (3.3)	MAP4 (3.3)
LVEF	GO:0005925	focal adhesion	9.57e-07	<0.01	PHLDB2 (5.1)	PXN (5.0)	FERMT2 (4.8)	AMOTL2 (4.6)	PLEC (4.1)	RRAS2 (4.1)	NEXN (4.0)	FLNC (4.0)	SVIL (3.8)	NACC2 (3.0)
LVESV	GO:0032432	actin filament bundle	9.6e-07	<0.01	FILIP1L (5.9)	PLN (4.9)	FLNC (4.7)	ACTN4 (4.4)	MYO1C (4.3)	FERMT2 (4.2)	PDE5A (4.0)	DMPK (4.0)	SVIL (3.8)	LSP1 (3.6)
LVEDV_BSA	MP:0004084	abnormal cardiac muscle relaxation	9.65e-07	<0.01	PLN (7.8)	HSPB7 (6.7)	TBX5 (6.0)	SCN5A (5.6)	MYOZ2 (5.4)	CSRP3 (5.2)	OBSCN (5.1)	ACTN2 (4.8)	RNF207 (4.7)	DMPK (4.4)
LVEDV_BSA	GO:0035051	cardiac cell differentiation	9.67e-07	<0.01	GATA4 (4.9)	SCN5A (4.4)	TMEM182 (4.3)	RBM24 (4.3)	MYH7B (4.1)	MYO18B (4.0)	CCDC141 (3.9)	ALPK3 (3.8)	KLHDC8B (3.7)	PLN (3.1)
LVEDV_BSA	GO:0042383	sarcolemma	9.67e-07	<0.01	DMPK (6.4)	FLNC (5.7)	SVIL (5.2)	HSPB7 (5.2)	SSPN (5.1)	OBSCN (4.9)	DUSP13 (4.2)	SRL (4.2)	MYO18B (4.0)	MYH7B (4.0)
LVEF	GO:0007507	heart development	9.7e-07	<0.01	MYH7B (5.2)	TMEM182 (4.4)	GATA4 (3.7)	ALPK3 (3.2)	CAND2 (3.1)	MLF1 (3.0)	SIX5 (3.0)	NEXN-AS1 (3.0)	CCDC141 (2.9)	COL21A1 (2.9)
LVESV	MP:0002754	dilated heart right ventricle	9.73e-07	<0.01	HSPB7 (4.4)	DMPK (3.9)	EPAS1 (3.9)	PLN (3.8)	FLNC (3.7)	ACTN2 (3.7)	C21orf7 (3.7)	SCN5A (3.6)	ACVRL1 (3.5)	SRL (3.5)
LVESV_BSA	GO:0030055	cell-substrate junction	9.74e-07	<0.01	PALLD (5.3)	PXN (5.0)	MYO1C (4.9)	FILIP1L (4.6)	FLNC (4.4)	FERMT2 (4.4)	PPP1R13L (4.3)	ACTN4 (4.1)	SVIL (3.9)	CTNND1 (3.9)
LVEDV_BSA	ENSG00000112062	MAPK14 PPI subnetwork	9.77e-07	<0.01	VEGFA (3.9)	CDKN1A (3.8)	DUSP2 (3.3)	GEM (2.8)	ARIH2 (2.7)	NGF (2.7)	PROCR (2.6)	HMGA2 (2.5)	GRINA (2.4)	FLNC (2.4)
LVMVR	MP:0000274	enlarged heart	9.78e-07	<0.01	NPPA (6.0)	ADPRHL1 (5.3)	PLN (5.2)	HSPB7 (4.6)	RRAD (4.5)	SYNPO2L (4.5)	SRL (4.4)	NRP1 (4.0)	ALPK3 (3.9)	C10orf71 (3.9)
LVESV_BSA	ENSG00000137831	UACA PPI subnetwork	9.78e-07	<0.01	MAP4 (4.0)	FERMT2 (3.6)	MYO1C (3.6)	PXN (3.5)	CREB3 (3.4)	FILIP1L (3.1)	CTNND1 (3.0)	TP53INP2 (3.0)	MECOM (3.0)	PHLDB2 (2.9)
LVESV_BSA	MP:0003141	cardiac fibrosis	9.86e-07	<0.01	PLN (7.0)	MYOZ2 (6.6)	HSPB7 (6.5)	MYH6 (6.2)	MYH7 (6.0)	SRL (5.4)	CSRP3 (5.3)	TTN (5.2)	TMEM182 (5.2)	MYO18B (5.2)
LVEDV	ENSG00000100644	HIF1A PPI subnetwork	1e-06	<0.01	MYO18B (3.5)	MYH6 (3.2)	MYH7 (3.1)	VEGFA (3.0)	MYOZ2 (2.9)	C6orf204 (2.8)	EPHB4 (2.7)	DCP1A (2.6)	BAG3 (2.6)	SRL (2.5)
LVMVR	MP:0005140	decreased cardiac muscle contractility	1e-06	<0.01	NPPA (8.5)	PLN (6.8)	SYNPO2L (6.8)	HSPB7 (6.8)	ADPRHL1 (6.7)	C10orf71 (6.1)	SRL (6.0)	RRAD (5.8)	MYO18B (5.7)	TTN (5.2)
RVESV	MP:0002332	abnormal exercise endurance	1e-06	<0.01	MLF1 (4.2)	OBSCN (4.1)	SRL (3.9)	TTN (3.6)	ANK1 (3.6)	RRAD (3.5)	FLNC (3.3)	KIAA0040 (3.1)	HSPB7 (2.9)	MYOZ2 (2.9)
LVEDV	GO:0005925	focal adhesion	1.01e-06	<0.01	MYO1C (5.2)	PKP2 (4.6)	FILIP1L (4.3)	ACTN4 (4.2)	RRAS2 (4.1)	FLNC (4.0)	SVIL (3.8)	TJP2 (3.4)	FHOD1 (3.4)	PTPN21 (3.3)
LVMVR	GO:0007507	heart development	1.01e-06	<0.01	ADPRHL1 (4.1)	HEY2 (3.8)	HCN4 (3.7)	CTNNA3 (3.6)	KLHDC8B (3.4)	MYO18B (3.4)	ALPK3 (3.2)	C10orf71 (3.2)	PLN (3.1)	PDE3A (3.1)
LVESV_BSA	MP:0003896	prolonged PR interval	1.01e-06	<0.01	RNF207 (6.8)	MYH6 (5.5)	TBX5 (4.9)	SCN5A (4.3)	PLN (4.0)	CACNB2 (3.9)	PPP1R13L (3.8)	HAND2 (3.7)	PALLD (3.6)	HSPB7 (3.5)
LVM_BSA	MP:0001625	cardiac hypertrophy	1.01e-06	<0.01	LMOD2 (8.3)	PLN (8.1)	HSPB7 (8.1)	TCAP (8.1)	MYH6 (8.0)	SRL (7.3)	NPPA (7.3)	MYH7 (7.3)	SYNPO2L (7.2)	XIRP2 (7.1)
RVEDV_BSA	GO:0035239	tube morphogenesis	1.01e-06	<0.01	DCST2 (3.5)	SIX5 (3.1)	ECM1 (3.1)	DFNB59 (2.9)	MMP11 (2.9)	WNT3 (2.9)	TBX2 (2.8)	EPHB4 (2.8)	C20orf144 (2.6)	TMEM200B (2.5)
LVEF	GO:0017124	SH3 domain binding	1.02e-06	<0.01	MAST2 (3.3)	PTK2 (2.6)	DERL3 (2.6)	INPP5F (2.5)	SVIL (2.4)	RGS10 (2.4)	SHARPIN (2.3)	ITPRIPL1 (2.2)	CALCA (2.2)	LINC00208 (2.2)
LVESV_BSA	ENSG00000112062	MAPK14 PPI subnetwork	1.03e-06	<0.01	VEGFA (3.9)	CDKN1A (3.8)	DUSP2 (3.3)	ARL5B (3.1)	GEM (2.8)	ARIH2 (2.7)	NGF (2.7)	PROCR (2.6)	GRINA (2.4)	FLNC (2.4)
LVESV	GO:0005912	adherens junction	1.04e-06	<0.01	PPP1R13L (5.8)	FERMT2 (4.8)	PXN (4.6)	MYO1C (4.5)	PLEC (4.3)	RRAS2 (4.3)	FLNC (4.1)	ACTN4 (4.1)	PTPN21 (3.8)	FHOD3 (3.7)
RVESV	ENSG00000058272	PPP1R12A PPI subnetwork	1.04e-06	<0.01	VCL (4.9)	FLNC (4.4)	ACTN4 (4.2)	LRRFIP1 (3.8)	MYOZ2 (3.5)	SRL (3.5)	SYNPO2L (3.5)	PLEC (3.3)	FUS (3.2)	DMPK (3.2)
LVEDV_BSA	ENSG00000182809	CRIP2 PPI subnetwork	1.04e-06	<0.01	MYOZ2 (8.8)	ACTN2 (8.6)	CSRP3 (8.4)	XIRP2 (8.1)	TTN (7.9)	HSPB7 (7.6)	PLN (7.4)	SRL (6.9)	OBSCN (6.9)	TMEM182 (6.5)
LVEDV_BSA	ENSG00000167085	PHB PPI subnetwork	1.04e-06	<0.01	ENSG00000251210 (3.5)	ERP29 (3.1)	MYO18B (3.0)	PRDX1 (2.9)	QARS (2.9)	IMPDH2 (2.7)	SP3 (2.7)	MYOZ2 (2.6)	CSRP3 (2.6)	EDEM2 (2.6)
LVEDV_BSA	ENSG00000111245	MYL2 PPI subnetwork	1.04e-06	<0.01	MYOZ2 (4.9)	HSPB7 (4.9)	ALPK3 (4.6)	MLIP (4.6)	ACTN2 (4.4)	CSRP3 (4.4)	PLN (4.3)	TTN (4.2)	MYO18B (4.0)	FLNC (3.9)
LVEF	MP:0001544	abnormal cardiovascular system physiology	1.05e-06	<0.01	HSPB7 (7.3)	CSRP3 (5.6)	LDB3 (5.0)	ACTN2 (5.0)	MYPN (4.5)	RNF207 (4.5)	NEXN (4.5)	TTN (4.4)	TMEM182 (4.3)	PI16 (4.2)
LVEF	ENSG00000136999	NOV PPI subnetwork	1.05e-06	<0.01	CILP (3.5)	MMP11 (3.0)	SOX8 (3.0)	GJA1 (2.8)	SPON1 (2.7)	SVIL (2.7)	ADRA1A (2.6)	SPATS2L (2.6)	AMOTL2 (2.6)	FERMT2 (2.4)
LVEDV_BSA	ENSG00000077549	CAPZB PPI subnetwork	1.05e-06	<0.01	RHOA (3.9)	RBM45 (3.5)	EML2 (3.2)	CCT8 (3.0)	ACTN4 (2.5)	CSRP3 (2.5)	HSPA4 (2.5)	TTN (2.5)	PDIA3 (2.4)	XIRP2 (2.4)
RVEDV	GO:0044212	transcription regulatory region DNA binding	1.06e-06	<0.01	TBX2 (3.9)	KDM6B (3.8)	SMAD6 (3.8)	KIAA1267 (3.8)	CASZ1 (3.7)	SMAD7 (3.6)	TBX5 (3.2)	FOXN3 (3.1)	SIX5 (2.9)	GPBP1L1 (2.9)
LVESV_BSA	GO:0014706	striated muscle tissue development	1.07e-06	<0.01	TMEM182 (5.1)	MYO18B (5.0)	SCN5A (4.5)	MLIP (4.4)	ALPK3 (4.3)	DMPK (4.2)	CCDC141 (4.1)	SRL (3.9)	DUSP13 (3.8)	FLNC (3.7)
LVESV_BSA	ENSG00000035403	VCL PPI subnetwork	1.07e-06	<0.01	DMPK (4.2)	ACTN4 (3.9)	EHD4 (3.6)	TTN (3.5)	RHOA (3.4)	CSRP3 (3.3)	MYH7 (3.3)	HSPB7 (3.2)	MYH6 (3.2)	SRL (3.2)
RVEDV_BSA	MP:0001718	abnormal visceral yolk sac morphology	1.07e-06	<0.01	TBX5 (5.0)	MYH6 (4.0)	MYL4 (3.6)	SMAD6 (3.3)	VEGFA (3.1)	TCF21 (3.0)	AMT (3.0)	F2 (3.0)	HMGA2 (2.9)	LINC00458 (2.9)
LVESV	MP:0004215	abnormal myocardial fiber physiology	1.08e-06	<0.01	PLN (7.4)	HSPB7 (7.0)	MYL4 (6.9)	SCN5A (6.8)	MYOZ2 (6.0)	CSRP3 (5.5)	TBX5 (4.9)	TMEM182 (4.9)	MLIP (4.8)	SRL (4.7)
RVEDV	GO:0001067	regulatory region nucleic acid binding	1.09e-06	<0.01	KDM6B (4.0)	CASZ1 (3.9)	TBX2 (3.8)	KIAA1267 (3.8)	SMAD7 (3.7)	SMAD6 (3.7)	TBX5 (3.2)	FOXN3 (3.1)	GPBP1L1 (2.9)	SIX5 (2.9)
RVEDV	GO:0000975	regulatory region DNA binding	1.09e-06	<0.01	KDM6B (4.0)	CASZ1 (3.9)	TBX2 (3.8)	KIAA1267 (3.8)	SMAD7 (3.7)	SMAD6 (3.7)	TBX5 (3.2)	FOXN3 (3.1)	GPBP1L1 (2.9)	SIX5 (2.9)
LVEDV_BSA	ENSG00000152795	HNRPDL PPI subnetwork	1.09e-06	<0.01	XIRP2 (6.6)	ACTN2 (6.3)	MYOZ2 (6.1)	CSRP3 (5.9)	TTN (5.8)	OBSCN (5.5)	SRL (5.3)	HSPB7 (4.7)	PLN (4.6)	TMEM182 (4.4)
RVESV	MP:0005312	pericardial effusion	1.1e-06	<0.01	MYL4 (5.5)	SLC8A1 (5.0)	NKX2-5 (4.8)	GATA4 (4.3)	TBX5 (4.2)	SCN5A (4.0)	CCDC141 (4.0)	HSPB7 (3.6)	SRL (3.6)	SYNPO2L (3.5)
LVESV_BSA	MP:0006267	abnormal intercalated disc morphology	1.1e-06	<0.01	ACTN2 (6.2)	FLNC (5.9)	XIRP2 (5.8)	PLN (5.6)	MYOZ2 (5.6)	SRL (5.6)	TTN (5.5)	TPM2 (5.3)	HSPB7 (5.3)	RBM24 (5.2)
LVSV_BSA	GO:0005667	transcription factor complex	1.11e-06	<0.01	MECOM (3.6)	TFAP4 (3.2)	RNF2 (3.0)	ANKRD10 (2.9)	ATXN2 (2.7)	MAPKAPK5 (2.7)	SPEN (2.5)	BEND3 (2.5)	TBX2 (2.5)	PTCH1 (2.3)
RVEDV	GO:0005667	transcription factor complex	1.12e-06	<0.01	SMAD6 (3.7)	MECOM (3.6)	SMAD7 (3.1)	RPRD2 (3.0)	SIRT1 (2.8)	ATXN2 (2.7)	MAPKAPK5 (2.7)	SETD1A (2.6)	KANK2 (2.6)	FOXN3 (2.6)
RVEDV	MP:0005140	decreased cardiac muscle contractility	1.13e-06	<0.01	MYH6 (8.4)	SYNPO2L (6.8)	HSPB7 (6.8)	NKX2-5 (6.8)	MYOZ2 (6.7)	MYH7 (6.7)	ACTN2 (6.6)	MYL4 (6.3)	SRL (6.0)	OBSCN (5.6)
LVESV_BSA	ENSG00000107242	PIP5K1B PPI subnetwork	1.13e-06	<0.01	FLNC (3.8)	MYO1C (3.8)	ACTN4 (3.7)	DMPK (3.4)	HSPB7 (3.0)	ALDH2 (2.7)	ALCAM (2.7)	TPM2 (2.7)	RBM6 (2.6)	SRL (2.6)
RVEDV_BSA	MP:0000280	thin ventricular wall	1.13e-06	<0.01	PLN (4.8)	GATA4 (4.3)	RRAD (4.2)	HSPB7 (3.9)	NKX2-5 (3.8)	FLNC (3.6)	TBX5 (3.5)	MLF1 (3.4)	SLC8A1 (3.4)	CCDC141 (3.3)
LVESV	GO:0007507	heart development	1.14e-06	<0.01	MYH7B (5.2)	TMEM182 (4.4)	RBM24 (4.1)	SCN5A (4.0)	TBX5 (3.9)	GATA4 (3.7)	MYL4 (3.7)	KLHDC8B (3.4)	ALPK3 (3.2)	PLN (3.1)
LVESV	GO:0003779	actin binding	1.14e-06	<0.01	TNNT3 (6.7)	XIRP2 (6.7)	TTN (6.5)	CSRP3 (6.5)	ACTN2 (6.4)	SRL (6.3)	MYOZ2 (5.8)	FLNC (5.3)	HSPB7 (5.3)	RBM24 (4.5)
LVESV_BSA	MP:0003084	abnormal skeletal muscle fiber morphology	1.14e-06	<0.01	TNNT3 (8.3)	DUSP13 (8.0)	SRL (6.9)	TTN (6.8)	ACTN2 (6.6)	TPM2 (6.5)	MYOZ2 (5.9)	MYO18B (5.8)	FLNC (5.7)	XIRP2 (5.7)
LVESV_BSA	GO:0032432	actin filament bundle	1.15e-06	<0.01	TPM2 (7.1)	FILIP1L (5.9)	TLN1 (5.3)	PLN (4.9)	FLNC (4.7)	ACTN4 (4.4)	MYO1C (4.3)	PHLDB2 (4.3)	FERMT2 (4.2)	DMPK (4.0)
RVEDV_BSA	MP:0002754	dilated heart right ventricle	1.15e-06	<0.01	HSPB7 (4.4)	CRIM1 (3.9)	DMPK (3.9)	EPHB4 (3.8)	PLN (3.8)	FLNC (3.7)	RRAD (3.7)	C21orf7 (3.7)	SRL (3.5)	NKX2-5 (3.4)
RVEDV_BSA	ENSG00000142208	AKT1 PPI subnetwork	1.15e-06	<0.01	MAP3K3 (4.2)	FOXN3 (3.1)	LRRFIP1 (2.9)	RRAD (2.9)	PTPN11 (2.8)	DUSP10 (2.6)	BCL2L11 (2.5)	MCL1 (2.4)	TGFBR3 (2.3)	DAG1 (2.3)
LVEDV	ENSG00000115641	FHL2 PPI subnetwork	1.16e-06	<0.01	MYOZ2 (4.3)	CSRP3 (4.2)	HSPB7 (3.8)	MLF1 (3.6)	MYH7 (3.6)	FLNC (3.5)	TMEM182 (3.5)	PLN (3.5)	SRL (3.4)	BAG3 (3.3)
LVEF	MP:0002753	dilated heart left ventricle	1.16e-06	<0.01	HSPB7 (6.8)	ACTN2 (6.6)	CSRP3 (6.5)	LDB3 (6.4)	MYPN (5.7)	TTN (5.4)	TMEM182 (5.2)	ALPK3 (5.1)	NEXN (5.0)	FLNC (4.4)
RVESV_BSA	ENSG00000133026	MYH10 PPI subnetwork	1.16e-06	<0.01	LRRFIP1 (4.7)	ACTN4 (4.4)	TPM2 (4.1)	FILIP1L (4.0)	PLEC (3.3)	PDE5A (3.2)	TLN1 (3.2)	SVIL (3.1)	FLNC (3.0)	DMPK (2.9)
RVESV	GO:0005924	cell-substrate adherens junction	1.17e-06	<0.01	VCL (6.6)	RBPMS (5.4)	PALLD (5.4)	FLNC (4.5)	FILIP1L (4.4)	PLEC (4.2)	SVIL (4.1)	ACTN4 (4.1)	LRRFIP1 (3.9)	FHOD3 (3.1)
LVEF	ENSG00000130669	PAK4 PPI subnetwork	1.18e-06	<0.01	RAB35 (3.8)	INPP5F (3.2)	EML2 (3.0)	TP53INP2 (2.9)	ZNF592 (2.7)	CCDC141 (2.7)	ENSG00000182319 (2.6)	STARD7 (2.4)	CAND2 (2.3)	PPP4R1 (2.3)
RVEDV	GO:0000988	protein binding transcription factor activity	1.18e-06	<0.01	RPRD2 (4.6)	KIAA1267 (4.2)	SPEN (4.1)	FBRS (4.0)	KIAA0913 (3.8)	PRR14 (3.8)	KDM6B (3.6)	SIRT1 (3.5)	SF3B4 (3.4)	SMAD7 (3.3)
LVEDV_BSA	GO:0006936	muscle contraction	1.18e-06	<0.01	MYO18B (6.8)	DMPK (6.2)	XIRP2 (6.1)	DUSP13 (6.0)	SRL (5.7)	OBSCN (5.7)	RBM24 (5.7)	PLN (5.5)	TNNT3 (5.4)	TMEM182 (5.4)
LVMVR	GO:0061061	muscle structure development	1.19e-06	<0.01	MYO18B (5.5)	C10orf71 (5.1)	CORO6 (4.9)	CHRNB1 (4.7)	ADPRHL1 (4.5)	SRL (4.3)	NEXN (4.3)	ALPK3 (4.2)	SYNPO2L (4.0)	CCDC141 (3.8)
RVEDV	MP:0001625	cardiac hypertrophy	1.19e-06	<0.01	PLN (8.1)	HSPB7 (8.1)	MYOZ2 (7.9)	SRL (7.3)	SYNPO2L (7.2)	OBSCN (6.8)	TTN (6.3)	RRAD (5.5)	DMPK (5.4)	SLC8A1 (5.3)
LVESV	MP:0000751	myopathy	1.2e-06	<0.01	MYOZ2 (6.2)	SRL (6.1)	HSPB7 (6.1)	ACTN2 (6.1)	DUSP13 (6.1)	XIRP2 (6.0)	TTN (6.0)	TNNT3 (5.9)	OBSCN (5.2)	MLIP (5.2)
LVEDV_BSA	ENSG00000112304	ACOT13 PPI subnetwork	1.2e-06	<0.01	ACTN2 (8.1)	TTN (7.5)	XIRP2 (7.4)	MYOZ2 (7.3)	CSRP3 (7.2)	OBSCN (6.8)	SRL (6.4)	PLN (5.9)	HSPB7 (5.8)	TMEM182 (5.7)
LVMCF	MP:0001698	decreased embryo size	1.21e-06	<0.01	KIAA1267 (3.0)	EVX1 (2.9)	ATXN2 (2.8)	MTMR3 (2.7)	FNDC3B (2.6)	ARFGEF2 (2.6)	SVIL (2.6)	NRP1 (2.6)	ZNF592 (2.6)	AKT2 (2.5)
RV_LV_ratio	ENSG00000071564	TCF3 PPI subnetwork	1.21e-06	<0.05	C3orf54 (4.3)	SYNPO2L (2.8)	ENSG00000223796 (2.7)	TRIB2 (2.6)	TBX3 (2.6)	RBM5 (2.5)	ENSG00000183154 (2.3)	GIT2 (2.3)	SOX8 (2.2)	HEYL (2.2)
LVESV_BSA	GO:0044291	cell-cell contact zone	1.21e-06	<0.01	FLNC (6.1)	DMPK (4.8)	RBM24 (4.7)	TPM2 (4.6)	XIRP2 (4.6)	HSPB7 (4.4)	SRL (4.4)	ACTN2 (4.4)	CACNB2 (4.3)	SVIL (4.3)
LVEF	GO:0055001	muscle cell development	1.22e-06	<0.01	CCDC141 (5.3)	TMEM182 (5.0)	MYPN (4.7)	CAND2 (4.4)	NEXN (4.4)	MYH7B (4.3)	DMPK (4.1)	ALPK3 (4.1)	HSPB7 (3.5)	FLNC (3.4)
RVEDV	MP:0000295	trabecula carnea hypoplasia	1.22e-06	<0.01	NKX2-5 (5.0)	TBX5 (4.6)	C17orf63 (3.9)	ARHGAP1 (3.6)	HSPB7 (3.5)	GATA4 (3.5)	SIX5 (3.4)	SLC8A1 (3.2)	MYOZ2 (3.2)	SYNPO2L (3.2)
RVESV	MP:0011098	complete embryonic lethality during organogenesis	1.22e-06	<0.01	GATA4 (4.2)	ENG (4.2)	TBX5 (4.1)	SPEN (3.9)	NOS3 (3.8)	NKX2-5 (3.7)	PRRC2B (3.4)	SLC8A1 (3.3)	VEGFA (3.2)	RBPMS (3.2)
LVEDV_BSA	ENSG00000171992	SYNPO PPI subnetwork	1.22e-06	<0.01	PLEC (4.3)	MAP4 (4.3)	PXN (4.2)	MYO1C (3.7)	FERMT2 (3.4)	EHD4 (3.4)	ACTN4 (3.3)	FILIP1L (3.1)	CTNND1 (3.0)	ENSG00000182319 (2.8)
LVMCF	MP:0011101	partial prenatal lethality	1.23e-06	<0.01	COL18A1 (3.3)	KIAA1267 (3.3)	QKI (2.5)	CDKN1A (2.5)	EVX1 (2.4)	ZNF219 (2.4)	CMTM3 (2.3)	RSPO3 (2.3)	FBN1 (2.2)	ATF1 (2.2)
LVMCF	ENSG00000100644	HIF1A PPI subnetwork	1.23e-06	<0.01	CDKN1A (3.7)	MYO18B (3.5)	RRAD (3.3)	C10orf71 (3.2)	VEGFA (3.0)	C6orf204 (2.8)	ZNF219 (2.5)	SRL (2.5)	ALPK3 (2.4)	PLN (2.3)
LVM	ENSG00000113758	DBN1 PPI subnetwork	1.25e-06	<0.05	ACTN4 (5.0)	FILIP1L (4.1)	CFL1 (3.9)	SMTN (3.8)	PALLD (3.2)	FLNC (2.5)	PTPRJ (2.4)	C9orf3 (2.4)	PDE5A (2.4)	ENSG00000251582 (2.1)
LVESV_BSA	GO:0060415	muscle tissue morphogenesis	1.25e-06	<0.01	TMEM182 (5.2)	MYO18B (5.2)	MLIP (4.6)	ALPK3 (4.5)	MYH7 (4.5)	SCN5A (4.3)	MYH6 (4.3)	SRL (3.9)	MLF1 (3.8)	CCDC141 (3.8)
LVESV_BSA	ENSG00000105357	MYH14 PPI subnetwork	1.26e-06	<0.01	TNNT3 (4.7)	TPM2 (4.4)	MAP4 (4.1)	FERMT2 (4.0)	XIRP2 (3.8)	CSRP3 (3.6)	FLNC (3.6)	ACTN2 (3.5)	TTN (3.4)	CREB3 (3.3)
RVEDV_BSA	GO:0005667	transcription factor complex	1.26e-06	<0.01	SMAD6 (3.7)	MECOM (3.6)	SMAD7 (3.1)	RPRD2 (3.0)	SIRT1 (2.8)	ATXN2 (2.7)	MAPKAPK5 (2.7)	SETD1A (2.6)	SPEN (2.5)	SIX5 (2.5)
LVMCF	GO:0007178	transmembrane receptor protein serine/threonine kinase signaling pathway	1.28e-06	<0.01	HEY2 (3.7)	EVX1 (3.2)	RSPO3 (2.9)	ZBTB4 (2.8)	FBN1 (2.5)	SKI (2.5)	KIAA1267 (2.5)	ADAMTSL3 (2.4)	PI16 (2.3)	PDE3A (2.3)
LVMVR	MP:0010402	ventricular septal defect	1.28e-06	<0.01	NPPA (3.2)	FGD5 (3.1)	IGF1R (3.0)	MPDZ (3.0)	HCN4 (2.8)	C14orf37 (2.8)	TGFB2 (2.8)	ZNF608 (2.7)	SKI (2.7)	PI16 (2.6)
LVESV	ENSG00000182533	CAV3 PPI subnetwork	1.29e-06	<0.01	HSPB7 (4.7)	ALPK3 (4.0)	SCN5A (3.8)	PLN (3.7)	DMPK (3.6)	CSRP3 (3.4)	FLNC (3.4)	MYOZ2 (3.3)	RNF207 (3.3)	MLIP (3.2)
LVEDV_BSA	MP:0003233	prolonged QT interval	1.29e-06	<0.01	TBX5 (5.1)	GIPR (4.9)	MYH7B (4.7)	PLN (4.6)	RNF207 (3.8)	MYOZ2 (3.3)	HSPB7 (3.3)	CACNB2 (3.3)	SCN5A (3.2)	CCDC141 (3.0)
RVEDV_BSA	MP:0005602	decreased angiogenesis	1.3e-06	<0.01	ENG (5.4)	NOS3 (4.5)	APOLD1 (3.9)	SH2B3 (3.5)	EPHB4 (3.5)	RGS3 (3.2)	TBX2 (3.2)	IL1RL1 (3.0)	DLC1 (3.0)	LXN (2.9)
RVSV_BSA	MP:0005140	decreased cardiac muscle contractility	1.3e-06	<0.01	MYH6 (8.4)	MYL3 (7.3)	PLN (6.8)	NKX2-5 (6.8)	MYOZ2 (6.7)	ACTN2 (6.6)	TBX5 (5.3)	TTN (5.2)	MLF1 (4.7)	ITGB1 (3.4)
LVEDV_BSA	MP:0005330	cardiomyopathy	1.31e-06	<0.01	PLN (7.7)	SCN5A (7.0)	ACTN2 (6.8)	MYOZ2 (6.8)	HSPB7 (6.6)	CSRP3 (6.2)	SRL (6.1)	OBSCN (6.0)	TMEM182 (6.0)	TTN (5.9)
LVEF	GO:0007517	muscle organ development	1.32e-06	<0.01	TMEM182 (4.7)	MYH7B (4.6)	FLNC (4.4)	ALPK3 (4.3)	CAND2 (3.6)	CCDC141 (3.5)	ENSG00000253426 (3.5)	TTN (3.4)	SSPN (3.3)	HSPB7 (3.2)
LVEF	ENSG00000187079	TEAD1 PPI subnetwork	1.32e-06	<0.01	HSPB7 (3.6)	CSRP3 (3.4)	TTN (3.4)	TMEM182 (3.3)	ACTN2 (3.1)	MYH7B (3.1)	NEXN (3.1)	ENSG00000231327 (3.1)	LDB3 (3.0)	MYPN (3.0)
LVEDV_BSA	GO:0048644	muscle organ morphogenesis	1.32e-06	<0.01	MYO18B (5.3)	TMEM182 (5.0)	XIRP2 (4.7)	ALPK3 (4.5)	ENSG00000253426 (4.5)	MYH7B (4.4)	MLIP (4.3)	RBM24 (4.3)	MLF1 (4.2)	SRL (3.9)
LVESV_BSA	MP:0000280	thin ventricular wall	1.32e-06	<0.01	PLN (4.8)	GATA4 (4.3)	PROCR (4.0)	PPP1R3B (3.9)	HSPB7 (3.9)	TBX3 (3.6)	FLNC (3.6)	MLF1 (3.4)	SCN5A (3.4)	CCDC141 (3.3)
LVEDV_BSA	MP:0000752	dystrophic muscle	1.33e-06	<0.01	HSPB7 (5.8)	MYOZ2 (5.6)	DMPK (5.3)	MLIP (5.0)	DUSP13 (4.7)	SRL (4.7)	MYO18B (4.4)	CCDC141 (4.3)	ACTN2 (4.3)	CSRP3 (4.2)
RVEDV	ENSG00000188529	SRSF10 PPI subnetwork	1.34e-06	<0.01	IMPDH2 (3.8)	FUS (3.4)	QARS (3.2)	FAM98B (2.9)	LUC7L2 (2.8)	PPP1CB (2.7)	SRRT (2.3)	RHOA (2.2)	DNAH2 (2.1)	C17orf82 (2.1)
RVESV	MP:0002753	dilated heart left ventricle	1.34e-06	<0.01	MYOZ2 (7.0)	HSPB7 (6.8)	SYNPO2L (6.7)	SRL (6.4)	ADPRHL1 (6.0)	RRAD (5.7)	TTN (5.4)	NKX2-5 (5.0)	OBSCN (4.4)	SLC8A1 (4.4)
LVEDV_BSA	GO:0000988	protein binding transcription factor activity	1.35e-06	<0.01	KIAA1267 (4.2)	SPEN (4.1)	KDM6B (3.6)	SMARCB1 (3.3)	CDKN1B (3.1)	ATXN2 (3.0)	CTCF (3.0)	STX5 (3.0)	SMARCC1 (2.8)	ZBTB17 (2.8)
LVEDV_BSA	GO:0003785	actin monomer binding	1.35e-06	<0.01	CSRP3 (6.6)	MYOZ2 (6.3)	XIRP2 (6.2)	TTN (5.6)	ACTN2 (5.4)	SRL (4.8)	RBM24 (4.7)	MLIP (4.7)	FLNC (3.9)	TMEM182 (3.8)
LVESV_BSA	GO:0055007	cardiac muscle cell differentiation	1.35e-06	<0.01	TMEM182 (5.2)	SCN5A (4.8)	CCDC141 (4.5)	MYO18B (4.4)	MYH6 (3.8)	HAND2 (3.8)	MLIP (3.6)	PLN (3.6)	ALPK3 (3.5)	SPATA24 (3.4)
RVEDV_BSA	GO:0005924	cell-substrate adherens junction	1.35e-06	<0.01	PALLD (5.4)	FLNC (4.5)	FILIP1L (4.4)	PLEC (4.2)	ACTN4 (4.1)	CTNND1 (3.9)	PLN (3.9)	LRRFIP1 (3.9)	ARHGAP1 (3.8)	IFFO2 (3.2)
RVEDV_BSA	MP:0001785	edema	1.36e-06	<0.01	NOS3 (5.0)	ENG (4.0)	SMAD6 (3.7)	TBX5 (3.4)	EPHB4 (3.3)	RGS3 (3.3)	PVRL2 (3.3)	NKX2-5 (3.2)	STAB1 (3.1)	TCF21 (3.1)
LVESV	GO:0001725	stress fiber	1.37e-06	<0.01	FILIP1L (5.7)	FLNC (4.9)	PLN (4.7)	ACTN4 (4.4)	FERMT2 (4.3)	MYO1C (4.3)	PDE5A (4.2)	SVIL (4.1)	LSP1 (4.0)	DMPK (3.9)
LVEDV_BSA	GO:0016323	basolateral plasma membrane	1.37e-06	<0.01	CLCNKB (4.8)	PXN (4.3)	CTNND1 (3.8)	PLEC (3.8)	ACTN4 (3.7)	PHLDB2 (3.5)	MYO1C (3.2)	PPP1R13L (3.2)	FERMT2 (2.9)	ALCAM (2.9)
RVEDV_BSA	GO:0003007	heart morphogenesis	1.37e-06	<0.01	NKX2-5 (4.2)	MYL4 (3.8)	ENSG00000185847 (3.7)	CTNNA3 (3.7)	HCN4 (3.7)	MYH6 (3.4)	TBX5 (3.4)	MLF1 (3.2)	SMAD6 (3.0)	KLHDC8B (2.9)
LVESV	ENSG00000035403	VCL PPI subnetwork	1.38e-06	<0.01	DMPK (4.2)	XIRP2 (4.1)	ACTN4 (3.9)	TTN (3.5)	RHOA (3.4)	HSPA4 (3.4)	CSRP3 (3.3)	HSPB7 (3.2)	SRL (3.2)	FLNC (3.2)
LVMCF	MP:0000295	trabecula carnea hypoplasia	1.38e-06	<0.01	NPPA (5.7)	ALPK3 (3.4)	SKI (3.3)	CCDC141 (3.0)	PLN (2.8)	PXN (2.7)	PDE3A (2.7)	C10orf71 (2.7)	PPM1F (2.6)	VEGFA (2.6)
LVMCF	MP:0000281	abnormal interventricular septum morphology	1.39e-06	<0.01	ENSG00000253308 (3.1)	VEGFA (3.0)	GJA1 (2.8)	RRAD (2.7)	PDZRN3 (2.6)	ALPK3 (2.6)	PLN (2.1)	CBX4 (2.1)	NRP1 (2.0)	TRPT1 (1.9)
RVEDV	GO:0046332	SMAD binding	1.39e-06	<0.01	SMAD7 (7.0)	SMAD6 (4.9)	KANK2 (4.7)	PLEKHA3 (4.0)	GJA1 (3.2)	QSER1 (2.8)	KIAA1267 (2.8)	C17orf63 (2.7)	TCF21 (2.5)	RAB34 (2.4)
RVEDV	MP:0000295	trabecula carnea hypoplasia	1.4e-06	<0.01	MYH6 (5.5)	NKX2-5 (5.0)	TBX5 (4.6)	LINC00458 (4.4)	MYL4 (4.2)	C17orf63 (3.9)	ARHGAP1 (3.6)	HSPB7 (3.5)	ACTN2 (3.4)	SIX5 (3.4)
RVEDV	GO:0000981	sequence-specific DNA binding RNA polymerase II transcription factor activity	1.4e-06	<0.01	TBX2 (4.7)	KDM6B (4.1)	MECOM (3.8)	CASZ1 (3.7)	SMAD7 (3.5)	SMAD6 (3.3)	VEGFA (3.1)	SIX5 (3.0)	MCL1 (3.0)	SHOX2 (3.0)
LVESV_BSA	GO:0003779	actin binding	1.4e-06	<0.01	TPM2 (7.1)	TNNT3 (6.7)	XIRP2 (6.7)	TTN (6.5)	CSRP3 (6.5)	ACTN2 (6.4)	SRL (6.3)	MYOZ2 (5.8)	FLNC (5.3)	HSPB7 (5.3)
LVMCF	GO:0003205	cardiac chamber development	1.41e-06	<0.01	NPPA (4.1)	ENSG00000253308 (3.4)	MLF1 (3.4)	MYO18B (3.1)	PLN (2.9)	PDZRN3 (2.9)	COL21A1 (2.8)	ENSG00000240207 (2.6)	ALPK3 (2.6)	ENSG00000234452 (2.5)
LVMVR	ENSG00000035403	VCL PPI subnetwork	1.41e-06	<0.01	NPPA (3.6)	TTN (3.5)	RHOA (3.4)	NEXN (3.4)	HSPB7 (3.2)	SYNPO2L (3.2)	SRL (3.2)	TGFB2 (3.1)	C10orf71 (3.1)	ADAM1 (2.7)
LVESV_BSA	ENSG00000050748	MAPK9 PPI subnetwork	1.41e-06	<0.01	DUSP2 (3.4)	GEM (3.4)	VEGFA (3.3)	CDKN1A (2.9)	SH2B3 (2.9)	ADM (2.8)	BAG3 (2.8)	DYRK2 (2.6)	ARIH2 (2.4)	MFHAS1 (2.2)
RVESV_BSA	MP:0002753	dilated heart left ventricle	1.41e-06	<0.01	MYOZ2 (7.0)	HSPB7 (6.8)	SYNPO2L (6.7)	SRL (6.4)	ADPRHL1 (6.0)	HSPB3 (5.8)	RRAD (5.7)	MYL4 (5.5)	TTN (5.4)	NKX2-5 (5.0)
LVESV	GO:0003012	muscle system process	1.42e-06	<0.01	DUSP13 (6.2)	DMPK (6.1)	RBM24 (5.8)	XIRP2 (5.8)	SRL (5.7)	OBSCN (5.6)	TMEM182 (5.5)	PLN (5.4)	FLNC (5.3)	TNNT3 (5.3)
LVEF	GO:0034504	protein localization to nucleus	1.42e-06	<0.01	ENSG00000254235 (3.1)	ENSG00000227933 (2.2)	PLEKHA3 (2.1)	MCMBP (2.1)	SKI (2.1)	XPC (2.0)	EIF2C2 (2.0)	ARID1B (2.0)	SSPN (1.9)	KTN1 (1.9)
RVEDV	MP:0000280	thin ventricular wall	1.42e-06	<0.01	PLN (4.8)	GATA4 (4.3)	RRAD (4.2)	HSPB7 (3.9)	NKX2-5 (3.8)	SMAD6 (3.7)	FLNC (3.6)	TBX5 (3.5)	MLF1 (3.4)	SLC8A1 (3.4)
RVSV_BSA	MP:0001622	abnormal vasculogenesis	1.43e-06	<0.01	KIAA1462 (4.5)	TBX5 (3.6)	ENG (3.0)	EPHB4 (3.0)	KCNK3 (2.9)	RGS3 (2.9)	MYH6 (2.7)	EPC1 (2.7)	STAB1 (2.7)	SETD2 (2.6)
RVESV	MP:0000267	abnormal heart development	1.44e-06	<0.01	GATA4 (4.7)	NKX2-5 (4.2)	RBPMS (3.4)	SLC8A1 (3.2)	SYNPO2L (3.2)	NOS3 (3.1)	HSPB7 (3.1)	TBX5 (3.1)	FILIP1 (3.0)	WNT3 (3.0)
LVESV	ENSG00000109846	CRYAB PPI subnetwork	1.45e-06	<0.01	FLNC (5.3)	CSRP3 (4.9)	HSPB7 (4.7)	MYOZ2 (4.6)	ALPK3 (4.6)	ACTN2 (4.3)	FRMD5 (4.0)	PROCR (3.9)	DMPK (3.9)	PLN (3.8)
LVESV	GO:0030018	Z disc	1.46e-06	<0.01	ACTN2 (9.7)	MYOZ2 (9.4)	XIRP2 (9.3)	CSRP3 (9.3)	TTN (9.3)	SRL (8.5)	HSPB7 (8.1)	PLN (7.6)	MYL4 (7.2)	TNNT3 (7.0)
LVEF	GO:0070161	anchoring junction	1.46e-06	<0.01	PHLDB2 (4.9)	AMOTL2 (4.9)	FERMT2 (4.3)	PXN (4.3)	PLEC (4.2)	RRAS2 (4.0)	FLNC (3.7)	FHOD3 (3.4)	TMEM40 (3.4)	NEXN (3.3)
LVMVR	KEGG_FOCAL_ADHESION	KEGG_FOCAL_ADHESION	1.46e-06	<0.01	FBN1 (4.9)	PXN (3.8)	SVIL (3.6)	SLC39A13 (3.6)	GJA1 (3.3)	LAMB2 (3.2)	DAG1 (3.1)	ST3GAL2 (2.9)	EHBP1L1 (2.8)	NRP1 (2.8)
RVEDV	MP:0004787	abnormal dorsal aorta morphology	1.46e-06	<0.01	NOS3 (6.1)	ENG (5.2)	TCF4 (4.3)	STAB1 (3.8)	APOLD1 (3.8)	KIAA1462 (3.7)	RGS3 (3.7)	EPHB4 (3.5)	TBX2 (3.4)	SH2B3 (3.2)
RVEDV_BSA	MP:0001625	cardiac hypertrophy	1.47e-06	<0.01	MYL3 (8.3)	HSPB7 (8.1)	MYH6 (8.0)	MYOZ2 (7.9)	ACTN2 (7.6)	SRL (7.3)	MYH7 (7.3)	SYNPO2L (7.2)	MYL4 (7.1)	OBSCN (6.8)
LVESV	ENSG00000164171	ITGA2 PPI subnetwork	1.48e-06	<0.01	ENSG00000228998 (3.9)	LAMB1 (3.7)	FHL2 (3.5)	PPP1R13L (3.3)	FHOD3 (3.2)	SEMA4B (3.1)	SVIL (3.0)	SEC11A (3.0)	MMP11 (2.7)	OBSCN (2.7)
LVESV	MP:0005329	abnormal myocardium layer morphology	1.48e-06	<0.01	SCN5A (6.3)	CSRP3 (5.8)	MYOZ2 (5.5)	ACTN2 (5.2)	MLIP (5.0)	SRL (4.9)	TBX5 (4.9)	HSPB7 (4.8)	MYL4 (4.8)	XIRP2 (4.7)
LVESV	MP:0002625	heart left ventricle hypertrophy	1.49e-06	<0.01	PLN (8.0)	MYOZ2 (7.8)	CSRP3 (7.6)	ACTN2 (6.9)	SRL (6.6)	HSPB7 (6.5)	OBSCN (6.2)	SCN5A (6.1)	MLIP (5.9)	XIRP2 (5.9)
LVESV_BSA	ENSG00000182809	CRIP2 PPI subnetwork	1.49e-06	<0.01	MYOZ2 (8.8)	ACTN2 (8.6)	CSRP3 (8.4)	XIRP2 (8.1)	TTN (7.9)	HSPB7 (7.6)	PLN (7.4)	SRL (6.9)	OBSCN (6.9)	TMEM182 (6.5)
RVEDV_BSA	MP:0001636	irregular heartbeat	1.5e-06	<0.01	TBX5 (7.5)	MYH6 (5.9)	MYL4 (5.8)	NKX2-5 (5.8)	HSPB7 (5.5)	CCDC141 (4.3)	KCNK3 (4.3)	SMAD6 (4.3)	NOS3 (3.9)	MYH7 (3.6)
RVESV	MP:0006267	abnormal intercalated disc morphology	1.51e-06	<0.01	ADPRHL1 (6.5)	SYNPO2L (5.9)	FLNC (5.9)	MYOZ2 (5.6)	SRL (5.6)	TTN (5.5)	HSPB7 (5.3)	RBM24 (5.2)	DMPK (5.2)	OBSCN (5.0)
LVESV_BSA	MP:0003140	dilated heart atrium	1.51e-06	<0.01	PLN (6.0)	SCN5A (5.3)	HSPB7 (4.4)	GATA4 (4.3)	CSRP3 (4.1)	PI16 (4.1)	RNF207 (3.7)	MYH7B (3.5)	TMEM182 (3.5)	FHOD3 (3.4)
LVESV_BSA	MP:0000280	thin ventricular wall	1.51e-06	<0.01	PLN (4.8)	HAND2 (4.4)	HSPB7 (3.9)	FLNC (3.6)	TBX5 (3.5)	MLF1 (3.4)	SCN5A (3.4)	MYH7 (3.3)	CCDC141 (3.3)	MYH6 (3.1)
LVMCF	GO:0005667	transcription factor complex	1.52e-06	<0.01	MECOM (3.6)	HOXA10 (3.6)	HEY2 (2.9)	ENSG00000253187 (2.8)	SKI (2.7)	ATXN2 (2.7)	MAPKAPK5 (2.7)	XPO7 (2.6)	TMEM132C (2.5)	ZNF592 (2.5)
LVEDV_BSA	MP:0000267	abnormal heart development	1.52e-06	<0.01	GATA4 (4.7)	ALPK3 (3.3)	HSPB7 (3.1)	TBX5 (3.1)	PLN (3.0)	FERMT2 (2.9)	ERBB4 (2.9)	RBM24 (2.9)	SCN5A (2.8)	FLNC (2.8)
RVEF	ENSG00000162889	MAPKAPK2 PPI subnetwork	1.53e-06	<0.01	FLNC (4.3)	ADPRHL1 (4.2)	MYH6 (4.1)	HSPB7 (4.0)	LDB3 (3.9)	OBSCN (3.8)	TPM2 (3.2)	TTN (3.1)	HSPB8 (3.1)	CAND2 (2.8)
LVESV_BSA	MP:0001730	embryonic growth arrest	1.53e-06	<0.01	ATXN2 (3.9)	PPP4R1 (3.8)	SPEN (3.5)	GCN1L1 (3.4)	MCMBP (3.3)	TKT (2.9)	CDC27 (2.8)	SBF2 (2.6)	MFHAS1 (2.6)	TBX3 (2.5)
RVESV_BSA	GO:0030055	cell-substrate junction	1.53e-06	<0.01	PALLD (5.3)	RBPMS (5.1)	FILIP1L (4.6)	PLEC (4.6)	FLNC (4.4)	ACTN4 (4.1)	SVIL (3.9)	CTNND1 (3.9)	LRRFIP1 (3.7)	FHOD3 (3.2)
LVESV	ENSG00000198467	TPM2 PPI subnetwork	1.54e-06	<0.01	FILIP1L (4.3)	FERMT2 (4.0)	ANXA2P1 (3.6)	MYO1C (3.3)	MAP4 (3.2)	FLNC (3.0)	ZNF768 (3.0)	MECOM (2.9)	PROCR (2.8)	RYK (2.7)
LVGFI	MP:0004251	failure of heart looping	1.54e-06	<0.05	MYH6 (3.9)	ENSG00000178107 (3.3)	ARHGEF40 (3.2)	GATA4 (3.1)	SPEN (2.8)	ENSG00000233828 (2.6)	NCOA6 (2.4)	SPATC1 (2.2)	HSPB7 (2.2)	MEF2D (2.2)
LVMCF	GO:0014706	striated muscle tissue development	1.54e-06	<0.01	MYO18B (5.0)	C10orf71 (4.7)	ALPK3 (4.3)	CCDC141 (4.1)	CHRNB1 (3.9)	SRL (3.9)	C19orf47 (3.5)	RRAD (3.3)	COL21A1 (3.3)	TTN (3.0)
LVMVR	GO:0048729	tissue morphogenesis	1.54e-06	<0.01	KRTAP11-1 (3.8)	WNT3 (3.3)	KCNS3 (2.9)	ENSG00000253187 (2.8)	IGF1R (2.7)	FBN2 (2.7)	NEO1 (2.6)	HEY2 (2.6)	DCBLD1 (2.6)	HCN4 (2.5)
LVESV_BSA	MP:0000751	myopathy	1.54e-06	<0.01	MYOZ2 (6.2)	SRL (6.1)	HSPB7 (6.1)	ACTN2 (6.1)	DUSP13 (6.1)	XIRP2 (6.0)	TTN (6.0)	TNNT3 (5.9)	TPM2 (5.5)	MYO18B (5.3)
LVESV_BSA	GO:0005925	focal adhesion	1.54e-06	<0.01	MYO1C (5.2)	PALLD (5.2)	PXN (5.0)	FERMT2 (4.8)	FILIP1L (4.3)	ACTN4 (4.2)	RRAS2 (4.1)	CTNND1 (4.1)	FLNC (4.0)	PPP1R13L (4.0)
LVEF	MP:0000266	abnormal heart morphology	1.55e-06	<0.01	HSPB7 (4.1)	GATA4 (4.0)	TTN (3.4)	ACTN2 (3.3)	CSRP3 (3.2)	PPP1R3B (3.2)	RNF207 (3.2)	TMEM182 (3.2)	NEXN (3.1)	ALPK3 (2.9)
LVEDV_BSA	MP:0003984	embryonic growth retardation	1.55e-06	<0.01	LAMB1 (4.3)	GATA4 (4.1)	SPEN (3.5)	SVIL (3.3)	ZNF592 (3.1)	VEGFA (3.0)	DCP1A (2.9)	DAG1 (2.9)	PPP1R3B (2.9)	SCN5A (2.9)
LVESV_BSA	GO:0042805	actinin binding	1.56e-06	<0.01	TPM2 (6.1)	TTN (4.8)	DUSP13 (4.7)	OBSCN (4.6)	MYOZ2 (4.5)	TMEM182 (4.5)	DMPK (4.4)	ACTN2 (4.2)	CSRP3 (4.1)	PLN (4.0)
LVMVR	GO:0051170	nuclear import	1.57e-06	<0.01	ENSG00000245522 (2.8)	ZNFX1 (2.7)	EIF2C2 (2.6)	LINC00477 (2.5)	KCTD20 (2.5)	ENSG00000182873 (2.5)	ARL17A (2.3)	RPS6KA5 (1.9)	PRKAR2A (1.9)	PDPR (1.9)
LVESV_BSA	ENSG00000164171	ITGA2 PPI subnetwork	1.57e-06	<0.01	LAMB1 (3.7)	PPP1R13L (3.3)	MYH6 (3.3)	FHOD3 (3.2)	SVIL (3.0)	SEC11A (3.0)	RGS3 (2.9)	MMP11 (2.7)	OBSCN (2.7)	FKBP7 (2.6)
LVESV_BSA	GO:0008016	regulation of heart contraction	1.58e-06	<0.01	SCN5A (6.8)	RNF207 (5.1)	TBX5 (4.2)	TMEM182 (4.1)	MLIP (4.0)	CACNB2 (4.0)	MYH6 (3.7)	PLN (3.7)	FRMD5 (3.6)	MYO18B (3.6)
LVESV	ENSG00000136153	LMO7 PPI subnetwork	1.6e-06	<0.01	PPP1R13L (4.0)	PLEC (3.8)	MYO1C (3.4)	PHLDB2 (3.3)	FHL2 (3.0)	OSBPL6 (2.9)	TMEM40 (2.9)	ENSG00000228998 (2.9)	ESRP2 (2.7)	MST1R (2.7)
LVEDV_BSA	GO:0055010	ventricular cardiac muscle tissue morphogenesis	1.6e-06	<0.01	TMEM182 (5.5)	MYH7B (5.4)	RNF207 (4.8)	SCN5A (4.8)	FRMD5 (4.8)	MLIP (4.7)	MYO18B (4.4)	PLN (4.0)	XIRP2 (4.0)	TBX5 (3.7)
LVESV_BSA	GO:0051146	striated muscle cell differentiation	1.61e-06	<0.01	SCN5A (5.1)	TMEM182 (5.0)	MLIP (4.8)	CCDC141 (4.5)	MYO18B (4.5)	SRL (4.1)	DMPK (4.0)	OBSCN (3.8)	ALPK3 (3.7)	PTPN21 (3.6)
RVEDV_BSA	GO:0003013	circulatory system process	1.61e-06	<0.01	SLC8A1 (5.3)	NKX2-5 (4.1)	PLN (4.0)	TBX5 (3.9)	EPS15P1 (3.7)	MYL4 (3.6)	ENSG00000185847 (3.3)	ACOXL (3.3)	SLC45A1 (3.2)	HCN4 (3.1)
RVESV_BSA	GO:0005924	cell-substrate adherens junction	1.61e-06	<0.01	RBPMS (5.4)	PALLD (5.4)	FLNC (4.5)	FILIP1L (4.4)	PLEC (4.2)	SVIL (4.1)	ACTN4 (4.1)	CTNND1 (3.9)	LRRFIP1 (3.9)	FHOD3 (3.1)
RVEDV	ENSG00000152795	HNRPDL PPI subnetwork	1.62e-06	<0.01	MYOZ2 (6.1)	TTN (5.8)	SYNPO2L (5.7)	OBSCN (5.5)	SRL (5.3)	HSPB7 (4.7)	PLN (4.6)	RRAD (4.4)	MLF1 (4.2)	FUS (4.2)
RVESV	GO:0030055	cell-substrate junction	1.62e-06	<0.01	VCL (6.4)	PALLD (5.3)	RBPMS (5.1)	FILIP1L (4.6)	PLEC (4.6)	FLNC (4.4)	ACTN4 (4.1)	SVIL (3.9)	LRRFIP1 (3.7)	FHOD3 (3.2)
RVEDV_BSA	GO:0008015	blood circulation	1.62e-06	<0.01	SLC8A1 (5.3)	NKX2-5 (4.1)	PLN (4.0)	TBX5 (3.9)	EPS15P1 (3.8)	MYL4 (3.6)	ENSG00000185847 (3.4)	ACOXL (3.3)	SLC45A1 (3.2)	KCNK3 (3.1)
LVESV_BSA	GO:0043236	laminin binding	1.63e-06	<0.01	DAG1 (4.4)	LAMB2 (3.8)	EHD4 (3.3)	TMEM43 (3.2)	LAMB1 (3.1)	MYO1C (3.0)	DMPK (2.9)	FNDC3B (2.9)	ANKRD30A (2.8)	ACTN4 (2.7)
RVESV_BSA	GO:0008134	transcription factor binding	1.63e-06	<0.01	GATA4 (3.5)	SPEN (3.4)	TCF7L2 (3.2)	FOXN3 (3.2)	SRSF4 (3.0)	RERE (3.0)	FBRS (3.0)	ATXN2 (2.8)	BCL2L11 (2.8)	EPB41 (2.7)
RVEDV	ENSG00000005339	CREBBP PPI subnetwork	1.65e-06	<0.01	SPEN (4.3)	KDM6B (4.1)	SETD1A (4.0)	ARNT (3.5)	MCL1 (3.2)	ATXN2 (3.2)	FBRS (3.1)	PRR14 (3.0)	UBA7 (2.9)	SMARCB1 (2.8)
RVEDV	MP:0005592	abnormal vascular smooth muscle morphology	1.65e-06	<0.01	NOS3 (6.2)	ENG (4.5)	KIAA1462 (4.3)	TBX2 (4.1)	COL15A1 (3.9)	C1orf54 (3.9)	RGS3 (3.8)	DMPK (3.8)	KANK2 (3.5)	SMAD6 (3.4)
RVEDV_BSA	MP:0002833	increased heart weight	1.65e-06	<0.01	PLN (8.4)	HSPB7 (7.6)	MYOZ2 (6.5)	SLC8A1 (6.3)	NKX2-5 (6.2)	SYNPO2L (5.9)	SRL (5.3)	DMPK (5.2)	OBSCN (5.0)	TTN (5.0)
LVEF	GO:0007507	heart development	1.66e-06	<0.01	MYH7B (5.2)	TMEM182 (4.4)	GATA4 (3.7)	PCDH7 (3.2)	ALPK3 (3.2)	CAND2 (3.1)	FBLIM1 (3.1)	MLF1 (3.0)	CCDC141 (2.9)	PPP1R3B (2.8)
LVMVR	MP:0000280	thin ventricular wall	1.66e-06	<0.01	PLN (4.8)	RRAD (4.2)	HSPB7 (3.9)	NEXN (3.4)	PLCB3 (3.4)	CCDC141 (3.3)	C10orf71 (2.9)	BAG3 (2.9)	SYNPO2L (2.9)	MECOM (2.7)
RVEDV_BSA	GO:0003712	transcription cofactor activity	1.66e-06	<0.01	RPRD2 (4.6)	KIAA1267 (4.3)	FBRS (4.1)	SPEN (4.0)	KIAA0913 (3.8)	SIRT1 (3.8)	PRR14 (3.8)	SMARCB1 (3.5)	KDM6B (3.4)	SF3B4 (3.4)
RVSV	ENSG00000151729	SLC25A4 PPI subnetwork	1.67e-06	<0.01	MYL3 (3.8)	RHOA (3.0)	NKX2-5 (2.8)	ENG (2.7)	MYH6 (2.7)	MYOZ2 (2.6)	TTN (2.6)	ENSG00000251582 (2.6)	ITGB1 (2.6)	SYNPO2L (2.5)
LVESV_BSA	GO:0003208	cardiac ventricle morphogenesis	1.67e-06	<0.01	TMEM182 (5.4)	FRMD5 (4.9)	SCN5A (4.8)	RNF207 (4.6)	MYH6 (4.5)	PLN (4.4)	MYO18B (4.3)	TBX5 (3.9)	MYH7 (3.8)	CCDC141 (3.7)
RVEDV_BSA	MP:0003105	abnormal heart atrium morphology	1.67e-06	<0.01	MYH6 (4.7)	TBX5 (4.7)	NOS3 (4.6)	MYL4 (4.5)	NKX2-5 (4.2)	ENG (3.9)	DSP (3.8)	MYH7 (3.6)	AMOTL2 (3.5)	RGS3 (3.4)
RVESV	ENSG00000167110	GOLGA2 PPI subnetwork	1.68e-06	<0.01	HSPB7 (3.8)	MYOZ2 (3.7)	SYNPO2L (3.6)	FLNC (3.6)	PROCR (3.6)	NKX2-5 (3.5)	TTN (3.3)	EDEM2 (3.2)	SRL (3.2)	ADPRHL1 (3.0)
RVEDV	ENSG00000213585	VDAC1 PPI subnetwork	1.69e-06	<0.01	FUS (3.3)	IFFO2 (3.0)	TTN (3.0)	MYH6 (3.0)	C4orf3 (3.0)	FAM204A (3.0)	MYOZ2 (2.8)	TUBA1C (2.6)	SYNPO2L (2.6)	ENSA (2.5)
LVESV_BSA	GO:0003015	heart process	1.69e-06	<0.01	SCN5A (7.1)	MYH7B (5.5)	TMEM182 (5.3)	MYO18B (5.0)	MLIP (4.9)	RNF207 (4.8)	ALPK3 (4.4)	PLN (4.1)	OBSCN (4.1)	RBM24 (3.9)
LVESV_BSA	ENSG00000104325	DECR1 PPI subnetwork	1.69e-06	<0.01	MYOZ2 (7.9)	CSRP3 (7.8)	XIRP2 (7.3)	ACTN2 (7.3)	TTN (7.2)	SRL (6.7)	OBSCN (6.6)	PLN (6.2)	HSPB7 (6.2)	TMEM182 (5.2)
RVEDV_BSA	GO:0000988	protein binding transcription factor activity	1.69e-06	<0.01	RPRD2 (4.6)	KIAA1267 (4.2)	SPEN (4.1)	FBRS (4.0)	KIAA0913 (3.8)	PRR14 (3.8)	KDM6B (3.6)	SIRT1 (3.5)	SF3B4 (3.4)	SMAD7 (3.3)
LVESV_BSA	GO:0003208	cardiac ventricle morphogenesis	1.7e-06	<0.01	TMEM182 (5.4)	FRMD5 (4.9)	SCN5A (4.8)	RNF207 (4.6)	MYH7B (4.5)	PLN (4.4)	MYO18B (4.3)	RBM24 (3.9)	ENSG00000253426 (3.8)	CCDC141 (3.7)
RVEDV_BSA	GO:0060562	epithelial tube morphogenesis	1.71e-06	<0.01	DCST2 (3.5)	SIX5 (3.1)	LINC00189 (3.1)	ECM1 (2.9)	WNT3 (2.9)	MMP11 (2.8)	DFNB59 (2.8)	TMEM200B (2.5)	TBX2 (2.4)	TBX5 (2.4)
LVESV	MP:0005598	decreased ventricle muscle contractility	1.72e-06	<0.01	MYOZ2 (7.8)	PLN (7.6)	ACTN2 (7.0)	HSPB7 (6.8)	CSRP3 (6.7)	SRL (6.6)	SCN5A (6.5)	XIRP2 (6.4)	MLIP (5.8)	TTN (5.6)
LVESV	GO:0042641	actomyosin	1.72e-06	<0.01	FLNC (5.5)	FILIP1L (5.4)	PLN (4.7)	MYO1C (4.5)	DMPK (4.5)	SVIL (4.4)	FERMT2 (4.3)	ACTN4 (4.2)	XIRP2 (4.0)	CSRP3 (3.8)
LVMCF	MP:0004016	decreased bone mass	1.72e-06	<0.01	NR5A2 (4.5)	ENSG00000233828 (4.2)	CRYBA2 (3.8)	FBN1 (3.7)	LHCGR (3.5)	BAIAP3 (3.0)	MMP11 (2.6)	ENSG00000217404 (2.5)	FKBP7 (2.2)	CMTM4 (2.2)
LVEDV_BSA	ENSG00000198692	EIF1AY PPI subnetwork	1.72e-06	<0.01	TNNT3 (4.3)	TTN (4.0)	CSRP3 (3.9)	MYOZ2 (3.8)	XIRP2 (3.8)	HSPB7 (3.1)	SRL (2.9)	RBM24 (2.9)	FLNC (2.9)	PRKAR2A (2.7)
LVESV	ENSG00000109846	CRYAB PPI subnetwork	1.74e-06	<0.01	FLNC (5.3)	CSRP3 (4.9)	HSPB7 (4.7)	MYOZ2 (4.6)	ALPK3 (4.6)	ACTN2 (4.3)	FRMD5 (4.0)	PROCR (3.9)	DMPK (3.9)	PLN (3.8)
LVEF	MP:0005329	abnormal myocardium layer morphology	1.74e-06	<0.01	CSRP3 (5.8)	ACTN2 (5.2)	HSPB7 (4.8)	FLNC (4.4)	LDB3 (4.2)	MYPN (4.2)	GATA4 (4.1)	MYH7B (4.0)	NEXN (3.8)	TTN (3.7)
LVMVR	MP:0002833	increased heart weight	1.74e-06	<0.01	PLN (8.4)	HSPB7 (7.6)	NPPA (7.6)	ADPRHL1 (7.1)	SYNPO2L (5.9)	C10orf71 (5.4)	SRL (5.3)	ALPK3 (5.1)	TTN (5.0)	RRAD (4.8)
LVMVR	MP:0000266	abnormal heart morphology	1.75e-06	<0.01	NPPA (5.9)	PLN (4.5)	HSPB7 (4.1)	ADPRHL1 (4.0)	VEGFA (4.0)	SYNPO2L (3.6)	PDE3A (3.5)	TTN (3.4)	RRAD (3.4)	CORO6 (3.1)
RVESV	MP:0011098	complete embryonic lethality during organogenesis	1.75e-06	<0.01	GATA4 (4.2)	ENG (4.2)	TBX5 (4.1)	APLNR (4.1)	SPEN (3.9)	NOS3 (3.8)	NKX2-5 (3.7)	MYL4 (3.6)	PRRC2B (3.4)	SLC8A1 (3.3)
RVESV	ENSG00000172399	MYOZ2 PPI subnetwork	1.75e-06	<0.01	MYOZ2 (9.8)	TTN (9.0)	SYNPO2L (8.4)	SRL (8.3)	HSPB7 (7.8)	OBSCN (7.4)	ADPRHL1 (7.4)	MYL4 (7.1)	TPM2 (5.5)	RRAD (5.1)
LVESV	ENSG00000118194	TNNT2 PPI subnetwork	1.78e-06	<0.01	MYOZ2 (6.0)	XIRP2 (5.9)	CSRP3 (5.8)	TTN (5.3)	ACTN2 (5.3)	MLIP (5.2)	MYL4 (5.0)	HSPB7 (5.0)	PLN (4.9)	ALPK3 (4.5)
LVMVR	ENSG00000080824	HSP90AA1 PPI subnetwork	1.78e-06	<0.01	STIP1 (5.1)	DNAJB4 (3.8)	LRRFIP2 (3.6)	BAG3 (3.0)	MAP2K1 (2.9)	ENSG00000224080 (2.9)	CAPN1 (2.9)	AARS (2.9)	CHRNB1 (2.6)	STAU1 (2.6)
LVESV	ENSG00000172399	MYOZ2 PPI subnetwork	1.8e-06	<0.01	MYOZ2 (9.8)	CSRP3 (9.5)	ACTN2 (9.4)	XIRP2 (9.2)	TTN (9.0)	SRL (8.3)	HSPB7 (7.8)	OBSCN (7.4)	MYL4 (7.1)	PLN (6.6)
LVM	GO:0051427	hormone receptor binding	1.81e-06	<0.05	MTMR3 (3.7)	CDK12 (3.7)	MED1 (3.5)	KIAA1267 (2.9)	MYBPC3 (2.9)	SLC27A6 (2.9)	MADD (2.7)	ERBB2 (2.6)	RSBN1L (2.6)	FBXL20 (2.6)
RVESV	MP:0001698	decreased embryo size	1.81e-06	<0.01	GATA4 (3.9)	SPEN (3.5)	CDC27 (2.8)	ATXN2 (2.8)	BACH1 (2.8)	NCOA6 (2.7)	SVIL (2.6)	PRRC2B (2.5)	NKX2-5 (2.5)	PTPN11 (2.5)
RVEDV_BSA	ENSG00000188529	SRSF10 PPI subnetwork	1.81e-06	<0.01	IMPDH2 (3.8)	FUS (3.4)	QARS (3.2)	FAM98B (2.9)	LUC7L2 (2.8)	ZNF692 (2.5)	SRRT (2.3)	RHOA (2.2)	DNAH2 (2.1)	C17orf82 (2.1)
LVESV	MP:0005330	cardiomyopathy	1.82e-06	<0.01	PLN (7.7)	SCN5A (7.0)	ACTN2 (6.8)	MYOZ2 (6.8)	HSPB7 (6.6)	CSRP3 (6.2)	SRL (6.1)	OBSCN (6.0)	TMEM182 (6.0)	TTN (5.9)
RVESV	MP:0003984	embryonic growth retardation	1.82e-06	<0.01	GATA4 (4.1)	NKX2-5 (4.0)	NOS3 (3.7)	RBPMS (3.7)	SPEN (3.5)	SVIL (3.3)	PRRC2B (3.2)	VEGFA (3.0)	FLNB (3.0)	ENG (2.9)
LVESV	ENSG00000133026	MYH10 PPI subnetwork	1.83e-06	<0.01	ACTN4 (4.4)	FILIP1L (4.0)	MAP4 (3.4)	PLEC (3.3)	PDE5A (3.2)	RHOA (3.2)	SVIL (3.1)	FLNC (3.0)	MYO1C (3.0)	DMPK (2.9)
LVESV	GO:0061061	muscle structure development	1.84e-06	<0.01	RBM24 (5.8)	DMPK (5.1)	MLIP (5.1)	TMEM182 (4.9)	DUSP13 (4.9)	MYH7B (4.7)	FLNC (4.4)	SRL (4.3)	ALPK3 (4.2)	XIRP2 (4.1)
LVMVR	MP:0011109	partial lethality throughout fetal growth and development	1.84e-06	<0.01	ATXN2 (3.4)	FURIN (3.4)	SKI (3.4)	FBN1 (3.2)	DAG1 (3.2)	EIF2C2 (2.9)	IGF1R (2.9)	SPEN (2.9)	SBF2 (2.7)	YWHAE (2.7)
LVESV_BSA	MP:0000295	trabecula carnea hypoplasia	1.84e-06	<0.01	MYH6 (5.5)	TBX5 (4.6)	PPP1R13L (4.3)	HSPB7 (3.5)	ALPK3 (3.4)	SIX5 (3.4)	SCN5A (3.4)	MYH7 (3.3)	CSRP3 (3.3)	SKI (3.3)
RVEDV_BSA	MP:0010724	thick interventricular septum	1.84e-06	<0.01	MYH6 (4.6)	MYL3 (4.2)	NKX2-5 (4.0)	MYH7 (3.9)	MYL4 (3.5)	MYOZ2 (3.5)	FBXL19 (3.1)	TBX5 (3.1)	TMEM200B (3.0)	SYNPO2L (3.0)
LVEF	MP:0010403	atrial septal defect	1.86e-06	<0.01	C8orf49 (4.0)	PCDH7 (3.1)	MYH7B (3.0)	ALPK3 (2.9)	FHOD3 (2.7)	SSPN (2.7)	FLNC (2.7)	GATA4 (2.6)	RNF207 (2.5)	PDZRN3 (2.5)
LVEDV_BSA	ENSG00000105287	PRKD2 PPI subnetwork	1.88e-06	<0.01	AK1 (3.3)	ARIH2 (2.8)	RBM6 (2.7)	PPP1R13L (2.7)	ZFPM1 (2.4)	SPEN (2.4)	PRKAR2A (2.4)	DFNB31 (2.3)	B3GNT8 (2.3)	AUTS2 (2.3)
LVM	MP:0004251	failure of heart looping	1.9e-06	<0.05	EVX1 (5.3)	NPPA (5.1)	HAND2 (4.9)	MYBPC3 (4.8)	NPPB (4.5)	MYH6 (3.9)	KCNK3 (3.8)	SCN5A (3.6)	RSBN1L (3.5)	SLC8A1 (3.4)
LVMVR	MP:0003091	abnormal cell migration	1.9e-06	<0.01	PXN (3.8)	NUAK2 (3.7)	DAG1 (3.5)	MAP4 (3.4)	DOCK1 (3.3)	NGF (3.2)	SBF2 (3.0)	LRRK1 (2.8)	MAP3K1 (2.8)	RELA (2.8)
LVEF	GO:0061061	muscle structure development	1.91e-06	<0.01	DMPK (5.1)	TMEM182 (4.9)	MYH7B (4.7)	MYPN (4.6)	FLNC (4.4)	NEXN (4.3)	ALPK3 (4.2)	CAND2 (3.9)	CCDC141 (3.8)	TTN (3.4)
LVEDV_BSA	MP:0011098	complete embryonic lethality during organogenesis	1.93e-06	<0.01	GATA4 (4.2)	TBX5 (4.1)	SPEN (3.9)	ZNF592 (3.2)	ACVRL1 (3.2)	VEGFA (3.2)	NCOA6 (3.2)	MECOM (3.1)	LAMB1 (3.1)	FERMT2 (3.0)
RVEDV	ENSG00000100393	EP300 PPI subnetwork	1.94e-06	<0.01	KDM6B (4.0)	CDKN1B (3.4)	DUSP10 (3.3)	KIAA1267 (3.1)	SETD1A (3.1)	MCL1 (3.0)	FOXN3 (2.9)	TRIB2 (2.9)	PBRM1 (2.8)	SPEN (2.8)
RVEDV_BSA	MP:0006126	abnormal outflow tract development	1.94e-06	<0.01	KLHDC8B (4.1)	MYL4 (3.7)	SMAD6 (3.6)	LINC00458 (3.6)	NKX2-5 (3.2)	MYH6 (3.2)	NOS3 (3.1)	PALLD (2.9)	PMP22 (2.9)	CCDC141 (2.9)
LVESV	MP:0003140	dilated heart atrium	1.95e-06	<0.01	PLN (6.0)	SCN5A (5.3)	HSPB7 (4.4)	GATA4 (4.3)	CSRP3 (4.1)	PI16 (4.1)	RNF207 (3.7)	TBX5 (3.7)	MYH7B (3.5)	TMEM182 (3.5)
LVEF	GO:0030029	actin filament-based process	1.95e-06	<0.01	MLF1 (4.2)	MYPN (3.9)	NEXN (3.9)	DMPK (3.7)	CAND2 (3.6)	FLNC (3.6)	TMEM182 (3.5)	ALPK3 (3.3)	TTN (3.3)	ENSG00000251081 (3.2)
RVEDV	GO:0009991	response to extracellular stimulus	1.95e-06	<0.01	FABP2 (3.7)	HORMAD1 (2.9)	C1orf51 (2.3)	VEGFA (2.0)	ALDH2 (2.0)	GCH1 (2.0)	FERD3L (1.9)	IL1RL1 (1.9)	RPH3AL (1.9)	ACAD10 (1.9)
RVESV	GO:0015629	actin cytoskeleton	1.95e-06	<0.01	TTN (8.2)	TPM2 (8.0)	SRL (7.3)	MYOZ2 (7.2)	SYNPO2L (6.7)	FLNC (6.0)	MYL4 (5.8)	HSPB7 (5.4)	OBSCN (5.0)	DMPK (4.6)
LVMVR	GO:0033002	muscle cell proliferation	1.96e-06	<0.01	NGF (3.2)	SLC9A3R2 (2.6)	ENSG00000249584 (2.6)	FGD5 (2.5)	NOS3 (2.5)	NPPA (2.5)	C1orf64 (2.5)	ENSG00000226491 (2.2)	LINC00477 (2.2)	ALDH2 (2.2)
RVEDV_BSA	MP:0000281	abnormal interventricular septum morphology	1.96e-06	<0.01	LINC00458 (4.8)	KLHDC8B (3.4)	APOLD1 (3.0)	VEGFA (3.0)	SMAD6 (2.9)	SMAD7 (2.8)	MCC (2.8)	GJA1 (2.8)	KDM6B (2.8)	AMOTL2 (2.8)
RVEDV	MP:0003984	embryonic growth retardation	1.97e-06	<0.01	NKX2-5 (4.0)	NOS3 (3.7)	SPEN (3.5)	SMAD6 (3.4)	DLC1 (3.4)	MYH6 (3.3)	SMAD7 (3.1)	VEGFA (3.0)	ENG (2.9)	DAG1 (2.9)
RVESV	MP:0001544	abnormal cardiovascular system physiology	1.97e-06	<0.01	HSPB7 (7.3)	ADPRHL1 (6.7)	SLC8A1 (6.7)	NKX2-5 (6.5)	TBX5 (6.2)	MYL4 (5.3)	SYNPO2L (5.0)	MYOZ2 (4.9)	SCN5A (4.9)	RRAD (4.7)
LVESV	GO:0070161	anchoring junction	1.98e-06	<0.01	PPP1R13L (6.4)	FERMT2 (4.3)	PXN (4.3)	MYO1C (4.2)	PLEC (4.2)	ACTN4 (4.0)	RRAS2 (4.0)	PTPN21 (3.9)	FLNC (3.7)	ESRP2 (3.5)
LVMVR	MP:0002754	dilated heart right ventricle	1.98e-06	<0.01	HSPB7 (4.4)	NEXN (4.1)	C10orf71 (3.8)	PLN (3.8)	RRAD (3.7)	SRL (3.5)	ALPK3 (3.5)	ADPRHL1 (3.4)	TGFB2 (3.3)	SYNPO2L (3.3)
LVESV	GO:0003231	cardiac ventricle development	1.99e-06	<0.01	MYH7B (4.7)	TMEM182 (4.6)	SCN5A (4.4)	TBX5 (4.3)	MYL4 (4.2)	FRMD5 (4.0)	RBM24 (3.9)	RNF207 (3.8)	ENSG00000253426 (3.7)	CCDC141 (3.7)
LVMCF	ENSG00000115641	FHL2 PPI subnetwork	1.99e-06	<0.01	C10orf71 (3.9)	MLF1 (3.6)	PLN (3.5)	SRL (3.4)	KIAA1267 (3.3)	TTN (3.1)	WT1-AS (3.1)	RRAD (3.0)	CDKN1A (2.6)	ALPK3 (2.6)
RVEDV_BSA	GO:0008134	transcription factor binding	1.99e-06	<0.01	SMAD7 (4.1)	KDM6B (3.9)	RPRD2 (3.5)	GATA4 (3.5)	SPEN (3.4)	TCF7L2 (3.2)	FOXN3 (3.2)	SRSF4 (3.0)	RERE (3.0)	FBRS (3.0)
LVEDV_BSA	MP:0000280	thin ventricular wall	2.01e-06	<0.01	PLN (4.8)	GATA4 (4.3)	PROCR (4.0)	PPP1R3B (3.9)	HSPB7 (3.9)	FLNC (3.6)	TBX5 (3.5)	MLF1 (3.4)	SCN5A (3.4)	CCDC141 (3.3)
RVESV	ENSG00000175387	SMAD2 PPI subnetwork	2.03e-06	<0.01	KIAA0100 (3.4)	TNKS (3.2)	SMARCB1 (3.2)	KANK2 (3.1)	IGF1R (3.1)	KIAA0913 (3.1)	ATXN2 (3.0)	PRRC2B (3.0)	SYMPK (2.7)	NCOA6 (2.6)
LVEDV_BSA	MP:0003084	abnormal skeletal muscle fiber morphology	2.03e-06	<0.01	TNNT3 (8.3)	DUSP13 (8.0)	SRL (6.9)	TTN (6.8)	ACTN2 (6.6)	MYOZ2 (5.9)	MYO18B (5.8)	FLNC (5.7)	XIRP2 (5.7)	ALPK3 (5.7)
LVESV_BSA	ENSG00000172399	MYOZ2 PPI subnetwork	2.04e-06	<0.01	MYOZ2 (9.8)	CSRP3 (9.5)	ACTN2 (9.4)	XIRP2 (9.2)	TTN (9.0)	SRL (8.3)	HSPB7 (7.8)	OBSCN (7.4)	PLN (6.6)	TNNT3 (6.3)
LVESV_BSA	GO:0060047	heart contraction	2.04e-06	<0.01	SCN5A (7.1)	MYH7B (5.4)	TMEM182 (5.3)	MYO18B (5.0)	MLIP (4.9)	RNF207 (4.8)	ALPK3 (4.5)	PLN (4.1)	OBSCN (4.1)	XIRP2 (3.9)
LVEF	GO:0042692	muscle cell differentiation	2.05e-06	<0.01	TMEM182 (4.6)	DMPK (4.1)	CCDC141 (3.9)	NEXN (3.6)	MYPN (3.6)	ALPK3 (3.5)	MYH7B (3.4)	CAND2 (3.4)	FLNC (3.2)	SVIL (3.2)
LVEF	MP:0002833	increased heart weight	2.05e-06	<0.01	HSPB7 (7.6)	TMEM182 (6.1)	LDB3 (5.9)	ACTN2 (5.6)	CSRP3 (5.5)	DMPK (5.2)	ALPK3 (5.1)	MYPN (5.0)	TTN (5.0)	NEXN (4.7)
RVEDV	MP:0003229	abnormal vitelline vasculature morphology	2.05e-06	<0.01	VEGFA (4.7)	ENG (4.6)	SMAD6 (4.6)	NOS3 (4.4)	KIAA1462 (4.2)	MECOM (3.9)	DLC1 (3.7)	EPHB4 (3.7)	SMAD7 (3.3)	TGFBR3 (3.0)
LVEDV_BSA	GO:0048738	cardiac muscle tissue development	2.05e-06	<0.01	SCN5A (5.8)	MYO18B (4.9)	MYH6 (4.9)	PKP2 (4.3)	PLN (4.2)	MLIP (4.2)	MYH7 (4.1)	CCDC141 (4.1)	CORO6 (4.1)	HSPB7 (4.0)
LVMVR	ENSG00000082701	GSK3B PPI subnetwork	2.06e-06	<0.01	CAPN1 (3.2)	SKI (3.1)	SENP3 (3.0)	QKI (2.7)	EIF4A1 (2.6)	CRK (2.6)	PPP3CA (2.5)	ENSG00000233593 (2.4)	JAZF1 (2.4)	KIAA0913 (2.3)
LVMVR	ENSG00000100644	HIF1A PPI subnetwork	2.06e-06	<0.01	CDKN1A (3.7)	MYO18B (3.5)	FXR2 (3.4)	RRAD (3.3)	C10orf71 (3.2)	SSH2 (3.1)	ADPRHL1 (3.1)	VEGFA (3.0)	KDM6B (3.0)	C6orf204 (2.8)
RVESV	GO:0008016	regulation of heart contraction	2.06e-06	<0.01	SCN5A (6.8)	ADPRHL1 (6.0)	SLC8A1 (5.7)	MYH7B (5.0)	NKX2-5 (4.3)	TBX5 (4.2)	CACNB2 (4.0)	MYL4 (3.6)	CASZ1 (3.4)	RBM24 (3.4)
LVESV_BSA	ENSG00000058272	PPP1R12A PPI subnetwork	2.06e-06	<0.01	TPM2 (5.2)	FLNC (4.4)	ACTN4 (4.2)	PLN (3.5)	MYOZ2 (3.5)	SRL (3.5)	CSRP3 (3.4)	EHD4 (3.4)	XIRP2 (3.3)	PLEC (3.3)
RVESV	ENSG00000100345	MYH9 PPI subnetwork	2.07e-06	<0.01	VCL (5.5)	FILIP1L (4.3)	LRRFIP1 (4.1)	FLNC (4.1)	RBPMS (3.9)	HSPB7 (3.7)	DMPK (3.6)	ACTN4 (3.5)	PALLD (3.5)	SRL (3.4)
LVMCF	MP:0002652	thin myocardium	2.08e-06	<0.01	WT1 (3.4)	PLN (3.3)	ADAMTSL3 (3.1)	CRK (3.0)	MTMR3 (2.6)	GJA1 (2.5)	FAM186A (2.5)	NPPA (2.4)	MAPKAPK5 (2.4)	RRAD (2.4)
LVEDV_BSA	ENSG00000114854	TNNC1 PPI subnetwork	2.08e-06	<0.01	CSRP3 (11.0)	MYOZ2 (11.0)	ACTN2 (10.8)	XIRP2 (10.5)	TTN (10.3)	SRL (8.5)	TNNT3 (7.7)	OBSCN (7.5)	HSPB7 (7.2)	TMEM182 (6.8)
LVESV_BSA	MP:0004090	abnormal sarcomere morphology	2.08e-06	<0.01	CSRP3 (9.1)	ACTN2 (9.0)	MYOZ2 (8.9)	TNNT3 (8.5)	SRL (8.5)	XIRP2 (8.4)	TTN (8.3)	OBSCN (7.6)	TPM2 (7.2)	DUSP13 (7.0)
LVESV_BSA	GO:0060537	muscle tissue development	2.08e-06	<0.01	TMEM182 (5.0)	MYO18B (4.8)	SCN5A (4.4)	ALPK3 (4.2)	DMPK (4.2)	MLIP (4.1)	CCDC141 (3.8)	SRL (3.7)	DUSP13 (3.7)	FLNC (3.6)
RVESV_BSA	MP:0000266	abnormal heart morphology	2.08e-06	<0.01	TBX5 (4.9)	NKX2-5 (4.7)	MYL4 (4.5)	HSPB7 (4.1)	ADPRHL1 (4.0)	GATA4 (4.0)	MYOZ2 (3.9)	SLC8A1 (3.7)	HSPB3 (3.6)	SYNPO2L (3.6)
LVEDV	GO:0005924	cell-substrate adherens junction	2.09e-06	<0.01	MYO1C (5.0)	FLNC (4.5)	FILIP1L (4.4)	RRAS2 (4.1)	SVIL (4.1)	ACTN4 (4.1)	PPP1R13L (3.9)	PLN (3.9)	FHOD1 (3.3)	PTPN21 (3.2)
LVESV	MP:0003084	abnormal skeletal muscle fiber morphology	2.09e-06	<0.01	TNNT3 (8.3)	DUSP13 (8.0)	SRL (6.9)	TTN (6.8)	ACTN2 (6.6)	MYOZ2 (5.9)	FLNC (5.7)	XIRP2 (5.7)	ALPK3 (5.7)	OBSCN (5.6)
RVSV	GO:0007507	heart development	2.09e-06	<0.01	NKX2-5 (4.8)	TBX5 (3.9)	HCN4 (3.7)	MYH6 (3.7)	MYL4 (3.7)	CTNNA3 (3.6)	KLHDC8B (3.4)	PLN (3.1)	ENSG00000185847 (3.1)	SMAD6 (3.1)
LVMCF	MP:0001785	edema	2.11e-06	<0.01	NOS3 (5.0)	WT1-AS (4.0)	SLC9A3R2 (3.6)	NRP1 (3.5)	MPDZ (3.2)	QKI (3.1)	NPPA (3.0)	PPM1F (2.9)	ZNF608 (2.8)	GJA1 (2.7)
LVESV	ENSG00000104325	DECR1 PPI subnetwork	2.12e-06	<0.01	MYOZ2 (7.9)	CSRP3 (7.8)	XIRP2 (7.3)	ACTN2 (7.3)	TTN (7.2)	SRL (6.7)	OBSCN (6.6)	PLN (6.2)	HSPB7 (6.2)	TMEM182 (5.2)
RVESV_BSA	ENSG00000115641	FHL2 PPI subnetwork	2.12e-06	<0.01	MYOZ2 (4.3)	RBM24 (3.9)	HSPB7 (3.8)	SYNPO2L (3.7)	MLF1 (3.6)	FLNC (3.5)	SRL (3.4)	BAG3 (3.3)	OBSCN (3.3)	NKX2-5 (3.2)
RVEDV	MP:0003229	abnormal vitelline vasculature morphology	2.13e-06	<0.01	VEGFA (4.7)	ENG (4.6)	SMAD6 (4.6)	NOS3 (4.4)	KIAA1462 (4.2)	MECOM (3.9)	DLC1 (3.7)	EPHB4 (3.7)	GJA1 (3.5)	SMAD7 (3.3)
LVEDV	GO:0042692	muscle cell differentiation	2.14e-06	<0.01	TMEM182 (4.6)	MLIP (4.5)	MYO18B (4.2)	DMPK (4.1)	CCDC141 (3.9)	SCN5A (3.8)	SRL (3.7)	OBSCN (3.5)	ALPK3 (3.5)	FLNC (3.2)
LVESV_BSA	GO:0055008	cardiac muscle tissue morphogenesis	2.14e-06	<0.01	TMEM182 (5.4)	MLIP (4.8)	MYH6 (4.8)	MYH7 (4.7)	MYO18B (4.6)	SCN5A (4.4)	ALPK3 (4.2)	TBX5 (3.9)	RNF207 (3.8)	CCDC141 (3.8)
RVEDV_BSA	GO:0030308	negative regulation of cell growth	2.14e-06	<0.01	C1orf64 (4.3)	PLEKHA3 (3.1)	P4HTM (3.1)	TRIM11 (3.1)	C3orf18 (2.7)	LINC00458 (2.6)	ENSG00000254300 (2.5)	C3orf71 (2.5)	ENSG00000232170 (2.4)	DMWD (2.3)
LVGFI	GO:0060070	canonical Wnt receptor signaling pathway	2.15e-06	<0.01	PRKD1 (3.1)	ADRA1A (2.5)	PDZRN3 (2.5)	FHOD3 (2.2)	OPLAH (2.2)	CCDC136 (2.1)	ZNF219 (1.9)	PROM1 (1.9)	ZFPM2 (1.9)	FKBP7 (1.9)
LVMVR	ENSG00000166949	SMAD3 PPI subnetwork	2.15e-06	<0.01	ZCCHC11 (3.8)	SPEN (3.5)	SKI (3.1)	FURIN (3.1)	KIAA1267 (3.1)	CDKN1A (3.0)	KDM6B (3.0)	KIAA0913 (3.0)	RELA (2.9)	SMARCB1 (2.9)
LVESV	MP:0003222	increased cardiomyocyte apoptosis	2.16e-06	<0.01	CSRP3 (4.1)	ACTN2 (4.0)	SCN5A (3.7)	MYOZ2 (3.7)	HSPB7 (3.4)	VEGFA (3.4)	SRL (3.4)	TTN (3.3)	RBM24 (3.3)	OBSCN (3.1)
LVGFI	GO:0048729	tissue morphogenesis	2.19e-06	<0.01	SOX7 (2.8)	IGF1R (2.7)	ENSG00000254235 (2.7)	PDZRN3 (2.7)	ADRA1A (2.5)	ENSG00000182319 (2.3)	PRKD1 (2.3)	ENSG00000234753 (2.2)	FHOD3 (2.2)	GJA1 (2.1)
LVM	MP:0001625	cardiac hypertrophy	2.19e-06	<0.05	LMOD2 (8.3)	PLN (8.1)	TCAP (8.1)	MYH6 (8.0)	NPPA (7.3)	MYH7 (7.3)	SYNPO2L (7.2)	XIRP2 (7.1)	TNNC1 (6.9)	MYBPC3 (6.7)
RVEDV_BSA	MP:0005312	pericardial effusion	2.19e-06	<0.01	MYL4 (5.5)	SLC8A1 (5.0)	NKX2-5 (4.8)	GATA4 (4.3)	PLN (4.3)	TBX5 (4.2)	CCDC141 (4.0)	HSPB7 (3.6)	SRL (3.6)	SYNPO2L (3.5)
LVMVR	ENSG00000167085	PHB PPI subnetwork	2.2e-06	<0.01	ERP29 (3.1)	MYO18B (3.0)	NNT (2.9)	SYNPO2L (2.9)	SEC24C (2.9)	QARS (2.9)	IMPDH2 (2.7)	SP3 (2.7)	ARFGEF2 (2.6)	STIP1 (2.6)
LVMCF	MP:0011098	complete embryonic lethality during organogenesis	2.21e-06	<0.01	NRP1 (4.3)	NOS3 (3.8)	EVX1 (3.2)	ZNF592 (3.2)	VEGFA (3.2)	MECOM (3.1)	NPPA (3.0)	HEY2 (3.0)	ATXN2 (2.8)	GJA1 (2.7)
RVEDV	GO:0003712	transcription cofactor activity	2.21e-06	<0.01	RPRD2 (4.6)	KIAA1267 (4.3)	FBRS (4.1)	SPEN (4.0)	KIAA0913 (3.8)	SIRT1 (3.8)	PRR14 (3.8)	SMARCB1 (3.5)	KDM6B (3.4)	SF3B4 (3.4)
RVEDV	MP:0005312	pericardial effusion	2.21e-06	<0.01	MYH6 (6.1)	MYL4 (5.5)	NKX2-5 (4.8)	TBX5 (4.2)	CCDC141 (4.0)	MYH7 (3.7)	HSPB7 (3.6)	SRL (3.6)	SYNPO2L (3.5)	MYOZ2 (3.5)
LVEDV_BSA	GO:0060415	muscle tissue morphogenesis	2.21e-06	<0.01	TMEM182 (5.2)	MYO18B (5.2)	XIRP2 (4.7)	MLIP (4.6)	ALPK3 (4.5)	RBM24 (4.5)	MYH7B (4.4)	ENSG00000253426 (4.3)	SCN5A (4.3)	SRL (3.9)
LVESV_BSA	GO:0003229	ventricular cardiac muscle tissue development	2.25e-06	<0.01	TMEM182 (5.6)	SCN5A (5.4)	MYH7B (5.3)	RNF207 (5.3)	FRMD5 (5.0)	MYO18B (4.6)	MLIP (4.5)	PLN (4.1)	XIRP2 (3.8)	GATA4 (3.7)
LVMVR	ENSG00000150093	ITGB1 PPI subnetwork	2.26e-06	<0.01	FBN1 (5.5)	LAMB2 (4.4)	NRP1 (4.0)	SVIL (3.7)	GJA1 (3.7)	ST3GAL2 (3.3)	FNDC3B (3.2)	SLC39A13 (3.1)	DAG1 (3.1)	ARHGEF40 (3.1)
LVEDV_BSA	GO:0090257	regulation of muscle system process	2.26e-06	<0.01	MYO18B (5.2)	RBM24 (5.1)	TMEM182 (4.5)	XIRP2 (4.5)	PLN (4.3)	FLNC (4.3)	OBSCN (4.1)	DUSP13 (4.1)	SRL (4.1)	MLIP (4.0)
RVESV_BSA	GO:0007507	heart development	2.26e-06	<0.01	NKX2-5 (4.8)	ADPRHL1 (4.1)	RBM24 (4.1)	TBX5 (3.9)	HCN4 (3.7)	GATA4 (3.7)	SLC8A1 (3.6)	MLF1 (3.0)	SIX5 (3.0)	CCDC141 (2.9)
LVESV	GO:0060537	muscle tissue development	2.27e-06	<0.01	RBM24 (5.7)	MYH7B (5.2)	TMEM182 (5.0)	SCN5A (4.4)	ALPK3 (4.2)	DMPK (4.2)	MLIP (4.1)	MYL4 (4.0)	CCDC141 (3.8)	SRL (3.7)
RVESV	GO:0019900	kinase binding	2.27e-06	<0.01	PPP6R3 (3.4)	SSH2 (3.4)	CAMK2D (3.2)	TRPC4AP (2.9)	PRKCA (2.9)	SLC12A9 (2.8)	RERE (2.7)	DGKZ (2.4)	ARHGAP1 (2.4)	DMWD (2.4)
LVSV_BSA	GO:0007507	heart development	2.29e-06	<0.01	HCN4 (3.7)	MYH6 (3.7)	CDH2 (3.6)	KLHDC8B (3.4)	PKP2 (3.2)	PLN (3.1)	PDE3A (3.1)	CCDC141 (2.9)	MYH7 (2.9)	SGCG (2.8)
LVEF	MP:0011085	complete postnatal lethality	2.31e-06	<0.01	FHOD3 (3.2)	SRRM4 (2.9)	PTPRD (2.6)	DKK2 (2.5)	SALL1 (2.4)	PROM1 (2.3)	CLCNKB (2.2)	MARVELD3 (2.1)	ADRA1A (2.0)	SPON1 (2.0)
LVESV_BSA	ENSG00000035403	VCL PPI subnetwork	2.32e-06	<0.01	DMPK (4.2)	XIRP2 (4.1)	ACTN4 (3.9)	EHD4 (3.6)	TPM2 (3.5)	TTN (3.5)	RHOA (3.4)	HSPA4 (3.4)	TLN1 (3.3)	CSRP3 (3.3)
LVESV	ENSG00000152661	GJA1 PPI subnetwork	2.33e-06	<0.01	FLNC (3.5)	CSRP3 (3.3)	XIRP2 (3.2)	TBX5 (3.2)	MLIP (3.1)	ECSCR (3.0)	MYOZ2 (3.0)	PLN (3.0)	ACTN2 (2.9)	HSPB7 (2.8)
RVEDV	GO:0061061	muscle structure development	2.33e-06	<0.01	DMPK (5.1)	ENSG00000185847 (4.4)	SRL (4.3)	C21orf7 (4.1)	SYNPO2L (4.0)	CCDC141 (3.8)	MYL4 (3.8)	OBSCN (3.7)	MYH7 (3.4)	TNNT3 (3.4)
RVESV	ENSG00000035403	VCL PPI subnetwork	2.33e-06	<0.01	DMPK (4.2)	ACTN4 (3.9)	VCL (3.7)	TTN (3.5)	HSPA4 (3.4)	FUS (3.3)	HSPB7 (3.2)	SYNPO2L (3.2)	SRL (3.2)	FLNC (3.2)
LVESV	GO:0003007	heart morphogenesis	2.34e-06	<0.01	TMEM182 (3.8)	SCN5A (3.8)	MYL4 (3.8)	RBM24 (3.7)	MYH7B (3.7)	GATA4 (3.4)	TBX5 (3.4)	ENSG00000228998 (3.3)	MLF1 (3.2)	ALPK3 (3.0)
RVEDV	MP:0001544	abnormal cardiovascular system physiology	2.34e-06	<0.01	MYH6 (7.9)	HSPB7 (7.3)	NKX2-5 (6.5)	TBX5 (6.2)	MYL4 (5.3)	MYH7 (5.3)	SYNPO2L (5.0)	ACTN2 (5.0)	MYOZ2 (4.9)	OBSCN (4.7)
RVESV	KEGG_HYPERTROPHIC_CARDIOMYOPATHY_HCM	KEGG_HYPERTROPHIC_CARDIOMYOPATHY_HCM	2.34e-06	<0.01	MYOZ2 (8.3)	SYNPO2L (8.1)	HSPB7 (7.5)	ADPRHL1 (7.0)	MYL4 (6.7)	TTN (6.5)	SRL (6.3)	TPM2 (5.5)	RRAD (5.4)	DMPK (5.4)
RVESV	ENSG00000164867	NOS3 PPI subnetwork	2.35e-06	<0.01	FILIP1 (4.7)	SYNPO2L (4.0)	HSPB7 (3.9)	MYOZ2 (3.5)	DMPK (3.3)	RBPMS (3.2)	NKX2-5 (3.2)	FLNC (2.9)	TTN (2.9)	RRAD (2.9)
LVMVR	ENSG00000150093	ITGB1 PPI subnetwork	2.37e-06	<0.01	LAMB2 (4.4)	SVIL (3.7)	GJA1 (3.7)	ST3GAL2 (3.3)	FNDC3B (3.2)	SLC39A13 (3.1)	DAG1 (3.1)	ARHGEF40 (3.1)	STAB1 (2.6)	PDE3A (2.5)
LVESV_BSA	MP:0000295	trabecula carnea hypoplasia	2.37e-06	<0.01	PPP1R13L (4.3)	HSPB7 (3.5)	GATA4 (3.5)	ALPK3 (3.4)	ACTN2 (3.4)	SIX5 (3.4)	SCN5A (3.4)	ADM (3.3)	CSRP3 (3.3)	RBM24 (3.3)
LVMVR	ENSG00000100345	MYH9 PPI subnetwork	2.38e-06	<0.01	PLN (4.7)	NEXN (4.5)	HSPB7 (3.7)	SRL (3.4)	SVIL (3.4)	MAP4 (3.3)	STK38 (3.3)	BAG3 (3.0)	PI16 (2.8)	LAMB2 (2.7)
RVESV	MP:0005598	decreased ventricle muscle contractility	2.38e-06	<0.01	MYOZ2 (7.8)	SYNPO2L (7.4)	HSPB7 (6.8)	ADPRHL1 (6.7)	SRL (6.6)	SLC8A1 (6.1)	NKX2-5 (5.7)	TTN (5.6)	RBM24 (5.1)	RRAD (5.0)
LVM_BSA	MP:0000280	thin ventricular wall	2.38e-06	<0.01	MYBPC3 (5.4)	PLN (4.8)	PGAP3 (4.7)	CDK12 (4.4)	HAND2 (4.4)	NPPB (4.4)	TNNT2 (4.3)	HSPB7 (3.9)	NPPA (3.6)	ERBB2 (3.6)
LVESV	GO:0044291	cell-cell contact zone	2.39e-06	<0.01	FLNC (6.1)	DMPK (4.8)	RBM24 (4.7)	XIRP2 (4.6)	HSPB7 (4.4)	SRL (4.4)	ACTN2 (4.4)	CACNB2 (4.3)	SVIL (4.3)	GATA4 (4.2)
LVEDV_BSA	ENSG00000168530	MYL1 PPI subnetwork	2.39e-06	<0.01	PLN (5.4)	TNNT3 (5.3)	XIRP2 (5.0)	CSRP3 (4.8)	ACTN2 (4.7)	SRL (4.6)	FILIP1L (4.3)	HSPB7 (4.3)	FBXO32 (4.0)	DMPK (4.0)
LVESV	ENSG00000171992	SYNPO PPI subnetwork	2.41e-06	<0.01	PLEC (4.3)	MAP4 (4.3)	PXN (4.2)	MYO1C (3.7)	FERMT2 (3.4)	ACTN4 (3.3)	FILIP1L (3.1)	CDH17 (2.8)	ZNF768 (2.8)	ANXA2P1 (2.8)
LVESV	MP:0006138	congestive heart failure	2.41e-06	<0.01	PLN (6.0)	HSPB7 (4.1)	MLF1 (3.9)	TBX5 (3.7)	MYOZ2 (3.6)	SCN5A (3.5)	CSRP3 (3.3)	ECSCR (3.3)	SRL (3.2)	CASZ1 (3.0)
LVEDV_BSA	ENSG00000071127	WDR1 PPI subnetwork	2.41e-06	<0.01	ENSG00000182319 (4.1)	RBM24 (3.6)	ACTN4 (3.6)	EHD4 (3.5)	RWDD2B (3.5)	MYO1C (3.0)	C21orf7 (2.9)	ALPK3 (2.7)	PXN (2.6)	FERMT2 (2.6)
LVESV	REACTOME_MUSCLE_CONTRACTION	REACTOME_MUSCLE_CONTRACTION	2.42e-06	<0.01	TNNT3 (10.8)	XIRP2 (10.6)	CSRP3 (10.2)	TTN (10.1)	MYOZ2 (9.6)	ACTN2 (9.4)	SRL (8.7)	MYL4 (7.1)	PLN (6.9)	HSPB7 (6.8)
LVEF	GO:0051146	striated muscle cell differentiation	2.42e-06	<0.01	TMEM182 (5.0)	CCDC141 (4.5)	MYPN (4.3)	NEXN (4.0)	DMPK (4.0)	MYH7B (3.9)	CAND2 (3.7)	ALPK3 (3.7)	FLNC (3.5)	SVIL (3.3)
LVM_BSA	ENSG00000171720	HDAC3 PPI subnetwork	2.42e-06	<0.01	ZNF592 (3.3)	WASL (3.2)	UBE2I (3.0)	MAPKAPK5 (2.9)	TAB2 (2.9)	PMAIP1 (2.9)	CDKN1B (2.9)	KIAA0913 (2.9)	MAPK14 (2.8)	MUS81 (2.3)
LVESV	ENSG00000114854	TNNC1 PPI subnetwork	2.43e-06	<0.01	CSRP3 (11.0)	MYOZ2 (11.0)	ACTN2 (10.8)	XIRP2 (10.5)	TTN (10.3)	SRL (8.5)	MYL4 (8.5)	TNNT3 (7.7)	OBSCN (7.5)	HSPB7 (7.2)
LVMVR	GO:0014706	striated muscle tissue development	2.43e-06	<0.01	MYO18B (5.0)	ADPRHL1 (4.8)	C10orf71 (4.7)	CORO6 (4.6)	ALPK3 (4.3)	CCDC141 (4.1)	NEXN (4.0)	CHRNB1 (3.9)	SRL (3.9)	SYNPO2L (3.8)
RVESV	ENSG00000077549	CAPZB PPI subnetwork	2.43e-06	<0.01	TPM2 (3.7)	VCL (3.5)	FUS (3.4)	ARHGAP1 (3.3)	LRRFIP1 (3.2)	CCT8 (3.0)	NES (2.7)	CDH16 (2.7)	MATN2 (2.7)	MATR3 (2.6)
LVESV_BSA	GO:0001701	in utero embryonic development	2.44e-06	<0.01	PTPN21 (2.7)	EXOC3L1 (2.6)	ENSG00000240207 (2.5)	E2F4 (2.5)	ENSG00000230417 (2.5)	ZNF592 (2.5)	ZNF12 (2.4)	FHOD1 (2.3)	BACH1 (2.2)	KCP (2.2)
LVESV_BSA	GO:0005667	transcription factor complex	2.44e-06	<0.01	MECOM (3.6)	RNF2 (3.0)	E2F4 (2.9)	SKI (2.7)	ATXN2 (2.7)	MAPKAPK5 (2.7)	FOXN3 (2.6)	ZCCHC14 (2.6)	HAND2 (2.6)	NFATC3 (2.5)
RVESV	MP:0002754	dilated heart right ventricle	2.47e-06	<0.01	HSPB7 (4.4)	TPM2 (4.1)	CRIM1 (3.9)	DMPK (3.9)	FLNC (3.7)	RRAD (3.7)	C21orf7 (3.7)	SCN5A (3.6)	EFEMP1 (3.5)	SRL (3.5)
RVESV	MP:0006267	abnormal intercalated disc morphology	2.47e-06	<0.01	ADPRHL1 (6.5)	SYNPO2L (5.9)	FLNC (5.9)	MYOZ2 (5.6)	SRL (5.6)	TTN (5.5)	TPM2 (5.3)	HSPB7 (5.3)	RBM24 (5.2)	DMPK (5.2)
LVEDV_BSA	ENSG00000130402	ACTN4 PPI subnetwork	2.47e-06	<0.01	ACTN4 (4.2)	FLNC (4.1)	DMPK (3.9)	MAP4 (3.8)	MYO1C (3.8)	CSRP3 (3.6)	TTN (3.6)	EML2 (3.4)	TNNT3 (3.4)	XIRP2 (3.3)
LVESV_BSA	ENSG00000113555	PCDH12 PPI subnetwork	2.47e-06	<0.01	CSRP3 (7.7)	MYOZ2 (7.7)	XIRP2 (7.2)	ACTN2 (7.1)	TTN (7.1)	OBSCN (6.5)	SRL (6.5)	PLN (6.2)	HSPB7 (6.1)	MLF1 (5.2)
RVEDV_BSA	GO:0048545	response to steroid hormone stimulus	2.47e-06	<0.01	BTBD19 (2.6)	CREB3L1 (2.6)	IL1RL1 (2.4)	ECM1 (2.4)	B3GNT7 (2.3)	USP53 (2.2)	ENSG00000239791 (2.2)	AMT (2.1)	FILIP1L (2.0)	VEGFA (2.0)
LVMVR	MP:0001698	decreased embryo size	2.48e-06	<0.01	SPEN (3.5)	EIF2C2 (3.4)	DAG1 (3.1)	KIAA1267 (3.0)	SBF2 (2.9)	PBRM1 (2.8)	GOLGA4 (2.8)	ATXN2 (2.8)	YAP1 (2.7)	FNDC3B (2.6)
RVEDV_BSA	MP:0001785	edema	2.48e-06	<0.01	NOS3 (5.0)	ENG (4.0)	TBX5 (3.4)	EPHB4 (3.3)	RGS3 (3.3)	NKX2-5 (3.2)	STAB1 (3.1)	TCF21 (3.1)	TCF4 (3.1)	CTNND1 (3.0)
LVMVR	ENSG00000112062	MAPK14 PPI subnetwork	2.49e-06	<0.01	VEGFA (3.9)	CDKN1A (3.8)	CSRNP2 (3.3)	EIF4A1 (3.0)	EHBP1L1 (2.9)	CAMK2D (2.9)	FXR2 (2.8)	ARIH2 (2.7)	NGF (2.7)	CCND2 (2.6)
LVESV_BSA	ENSG00000112304	ACOT13 PPI subnetwork	2.49e-06	<0.01	ACTN2 (8.1)	TTN (7.5)	XIRP2 (7.4)	MYOZ2 (7.3)	CSRP3 (7.2)	OBSCN (6.8)	SRL (6.4)	PLN (5.9)	HSPB7 (5.8)	TMEM182 (5.7)
LVESV_BSA	GO:0003785	actin monomer binding	2.49e-06	<0.01	CSRP3 (6.6)	MYOZ2 (6.3)	XIRP2 (6.2)	TTN (5.6)	ACTN2 (5.4)	SRL (4.8)	RBM24 (4.7)	MLIP (4.7)	FLNC (3.9)	TMEM182 (3.8)
LVESV_BSA	ENSG00000151923	TIAL1 PPI subnetwork	2.49e-06	<0.01	XIRP2 (7.3)	ACTN2 (7.0)	MYOZ2 (6.8)	CSRP3 (6.8)	TTN (6.6)	OBSCN (6.1)	SRL (6.0)	HSPB7 (5.1)	PLN (5.1)	TMEM182 (4.8)
LVESV_BSA	MP:0004084	abnormal cardiac muscle relaxation	2.5e-06	<0.01	PLN (7.8)	HSPB7 (6.7)	SCN5A (5.6)	MYOZ2 (5.4)	CSRP3 (5.2)	OBSCN (5.1)	ACTN2 (4.8)	RNF207 (4.7)	DMPK (4.4)	MYH7B (4.4)
RVESV	MP:0005202	lethargy	2.51e-06	<0.01	CDH16 (3.9)	MLF1 (2.8)	EFEMP1 (2.7)	MMP11 (2.7)	CCDC107 (2.6)	SHOX2 (2.6)	MUC3A (2.6)	TMEM200B (2.4)	SLC23A1 (2.4)	ENSG00000250772 (2.4)
LVMCF	ENSG00000112658	SRF PPI subnetwork	2.52e-06	<0.01	SH2B3 (3.7)	SVIL (3.6)	CHRNB1 (3.5)	ZNF219 (2.9)	PXN (2.8)	PLN (2.8)	AKT2 (2.4)	CCDC141 (2.4)	SRL (2.3)	FURIN (2.3)
LVEDV_BSA	KEGG_REGULATION_OF_ACTIN_CYTOSKELETON	KEGG_REGULATION_OF_ACTIN_CYTOSKELETON	2.52e-06	<0.01	ACTN4 (3.7)	FERMT2 (3.5)	MYO1C (3.3)	PTPN11 (3.2)	PHLDB2 (3.2)	PXN (3.1)	SH2B3 (3.0)	CTNND1 (2.9)	DMPK (2.7)	MAP4 (2.7)
RVEDV_BSA	ENSG00000136999	NOV PPI subnetwork	2.53e-06	<0.01	FILIP1L (3.9)	CDH11 (3.5)	MMP11 (3.0)	STAB1 (2.9)	ECM1 (2.9)	GJA1 (2.8)	APOE (2.8)	CTSK (2.7)	PMP22 (2.7)	AMOTL2 (2.6)
LVMVR	ENSG00000112658	SRF PPI subnetwork	2.54e-06	<0.01	EHBP1L1 (3.7)	SH2B3 (3.7)	SVIL (3.6)	CHRNB1 (3.5)	CTNNA3 (3.3)	ZNF219 (2.9)	YAP1 (2.9)	MAP3K11 (2.8)	PXN (2.8)	PLN (2.8)
RVESV	MP:0003984	embryonic growth retardation	2.54e-06	<0.01	GATA4 (4.1)	NKX2-5 (4.0)	NOS3 (3.7)	RBPMS (3.7)	SPEN (3.5)	SVIL (3.3)	PRRC2B (3.2)	VEGFA (3.0)	ENG (2.9)	PPP1R3B (2.9)
RVESV	MP:0006138	congestive heart failure	2.54e-06	<0.01	SLC8A1 (5.4)	NKX2-5 (5.0)	HSPB7 (4.1)	MLF1 (3.9)	TBX5 (3.7)	MYOZ2 (3.6)	ENSG00000232079 (3.4)	ADPRHL1 (3.3)	SRL (3.2)	CASZ1 (3.0)
LVESV	GO:0003206	cardiac chamber morphogenesis	2.56e-06	<0.01	SCN5A (4.5)	TMEM182 (4.5)	TBX5 (4.4)	MYH7B (4.3)	MYL4 (4.1)	GATA4 (4.0)	CCDC141 (3.9)	MLF1 (3.7)	FHOD3 (3.7)	RNF207 (3.6)
RVESV	MP:0001544	abnormal cardiovascular system physiology	2.56e-06	<0.01	HSPB7 (7.3)	ADPRHL1 (6.7)	SLC8A1 (6.7)	NKX2-5 (6.5)	TBX5 (6.2)	SYNPO2L (5.0)	MYOZ2 (4.9)	RRAD (4.7)	OBSCN (4.7)	SRL (4.5)
RVEDV_BSA	GO:0008285	negative regulation of cell proliferation	2.56e-06	<0.01	ENSG00000259471 (3.6)	CCND2 (3.4)	IFFO2 (2.4)	C1orf64 (2.4)	MCC (2.2)	ECM1 (2.1)	PALLD (2.1)	TBX2 (2.1)	LXN (2.0)	CASZ1 (2.0)
RVEDV_BSA	ENSG00000197451	HNRNPAB PPI subnetwork	2.59e-06	<0.01	MYL3 (7.7)	ACTN2 (7.5)	MYH7 (7.4)	TTN (7.2)	MYOZ2 (7.1)	MYH6 (6.5)	SYNPO2L (6.5)	OBSCN (6.2)	SRL (6.1)	HSPB7 (5.6)
RVESV	KEGG_FOCAL_ADHESION	KEGG_FOCAL_ADHESION	2.6e-06	<0.01	VCL (4.7)	FILIP1L (4.3)	NES (4.0)	F2R (4.0)	FNDC1 (4.0)	PLEC (3.8)	SVIL (3.6)	ACTN4 (3.4)	COL8A1 (3.3)	PALLD (3.3)
LVESV_BSA	MP:0005598	decreased ventricle muscle contractility	2.6e-06	<0.01	MYH6 (8.2)	MYOZ2 (7.8)	PLN (7.6)	MYH7 (7.5)	HSPB7 (6.8)	CSRP3 (6.7)	SRL (6.6)	SCN5A (6.5)	MLIP (5.8)	TTN (5.6)
LVESV_BSA	ENSG00000182533	CAV3 PPI subnetwork	2.6e-06	<0.01	HSPB7 (4.7)	MYH6 (4.6)	MYO18B (4.3)	MYH7 (4.1)	ALPK3 (4.0)	SCN5A (3.8)	PLN (3.7)	DMPK (3.6)	CSRP3 (3.4)	FLNC (3.4)
LVMVR	MP:0000266	abnormal heart morphology	2.61e-06	<0.01	PLN (4.5)	HSPB7 (4.1)	ADPRHL1 (4.0)	VEGFA (4.0)	SYNPO2L (3.6)	PDE3A (3.5)	TTN (3.4)	RRAD (3.4)	NEXN (3.1)	ALPK3 (2.9)
LVMVR	MP:0004567	decreased myocardial fiber number	2.61e-06	<0.01	PLN (4.5)	HSPB7 (4.4)	DAG1 (3.4)	ADPRHL1 (3.3)	NEXN (3.2)	PDE3A (3.1)	RRAD (3.0)	MITF (2.5)	FAM186A (2.5)	DNAJB4 (2.4)
LVESV	GO:0014706	striated muscle tissue development	2.62e-06	<0.01	RBM24 (5.7)	MYH7B (5.2)	TMEM182 (5.1)	SCN5A (4.5)	MLIP (4.4)	ALPK3 (4.3)	DMPK (4.2)	MYL4 (4.1)	CCDC141 (4.1)	SRL (3.9)
LVESV_BSA	ENSG00000100014	SPECC1L PPI subnetwork	2.62e-06	<0.01	FERMT2 (3.8)	MAP4 (3.8)	TANC1 (3.7)	PXN (3.7)	MYO1C (3.5)	CREB3 (3.5)	CTNND1 (3.1)	PROCR (3.1)	PLEC (3.1)	TPM2 (2.9)
LVESV	GO:0015629	actin cytoskeleton	2.63e-06	<0.01	TNNT3 (8.5)	TTN (8.2)	XIRP2 (8.2)	CSRP3 (7.8)	ACTN2 (7.5)	SRL (7.3)	MYOZ2 (7.2)	FLNC (6.0)	MYL4 (5.8)	HSPB7 (5.4)
LVESV	MP:0004084	abnormal cardiac muscle relaxation	2.63e-06	<0.01	PLN (7.8)	HSPB7 (6.7)	TBX5 (6.0)	SCN5A (5.6)	MYOZ2 (5.4)	CSRP3 (5.2)	OBSCN (5.1)	ACTN2 (4.8)	RNF207 (4.7)	DMPK (4.4)
LVESV_BSA	GO:0055013	cardiac muscle cell development	2.63e-06	<0.01	MYH7B (5.8)	MLIP (5.0)	MYO18B (5.0)	TMEM182 (5.0)	SCN5A (4.6)	CCDC141 (4.6)	XIRP2 (4.4)	CAND2 (4.2)	GATA4 (4.1)	RBM24 (4.0)
LVESV_BSA	GO:0055006	cardiac cell development	2.63e-06	<0.01	MYH7B (5.8)	MLIP (5.0)	MYO18B (5.0)	TMEM182 (5.0)	SCN5A (4.6)	CCDC141 (4.6)	XIRP2 (4.4)	CAND2 (4.2)	GATA4 (4.1)	RBM24 (4.0)
LVESV_BSA	GO:0048747	muscle fiber development	2.64e-06	<0.01	RBM24 (4.3)	DUSP13 (4.0)	SCN5A (4.0)	MYO18B (3.9)	CCDC141 (3.8)	DMPK (3.7)	TMEM182 (3.5)	C21orf7 (3.3)	OSBPL6 (3.2)	CAND2 (3.2)
LVESV	ENSG00000113555	PCDH12 PPI subnetwork	2.65e-06	<0.01	CSRP3 (7.7)	MYOZ2 (7.7)	XIRP2 (7.2)	ACTN2 (7.1)	TTN (7.1)	OBSCN (6.5)	SRL (6.5)	PLN (6.2)	HSPB7 (6.1)	MLF1 (5.2)
LVEF	ENSG00000152661	GJA1 PPI subnetwork	2.65e-06	<0.01	FLNC (3.5)	CSRP3 (3.3)	ACTN2 (2.9)	LDB3 (2.9)	HSPB7 (2.8)	RNF207 (2.7)	TTN (2.6)	PHLDB2 (2.6)	ENTPD1 (2.5)	WNT7A (2.5)
RVESV	MP:0000280	thin ventricular wall	2.65e-06	<0.01	GATA4 (4.3)	RRAD (4.2)	PROCR (4.0)	PPP1R3B (3.9)	HSPB7 (3.9)	NKX2-5 (3.8)	FLNC (3.6)	TBX5 (3.5)	FILIP1 (3.5)	MLF1 (3.4)
LVEDV_BSA	ENSG00000133026	MYH10 PPI subnetwork	2.65e-06	<0.01	ACTN4 (4.4)	FILIP1L (4.0)	MAP4 (3.4)	PLEC (3.3)	RHOA (3.2)	SVIL (3.1)	FLNC (3.0)	MYO1C (3.0)	DMPK (2.9)	TKT (2.8)
RVEDV_BSA	MP:0004084	abnormal cardiac muscle relaxation	2.65e-06	<0.01	PLN (7.8)	HSPB7 (6.7)	SLC8A1 (6.6)	NKX2-5 (6.1)	TBX5 (6.0)	MYL4 (5.7)	MYOZ2 (5.4)	SYNPO2L (5.4)	OBSCN (5.1)	DMPK (4.4)
LVEDV_BSA	GO:0000989	transcription factor binding transcription factor activity	2.66e-06	<0.01	KIAA1267 (4.2)	SPEN (4.1)	KDM6B (3.5)	SMARCB1 (3.4)	CDKN1B (3.1)	CTCF (3.1)	ATXN2 (3.0)	STX5 (2.9)	ZBTB17 (2.9)	SMARCC1 (2.8)
LVEF	ENSG00000030304	MUSK PPI subnetwork	2.67e-06	<0.01	SOX8 (4.7)	SSPN (4.5)	CILP (3.7)	DMPK (3.4)	ALPK3 (3.3)	FLNC (2.8)	C8orf12 (2.7)	TMEM182 (2.7)	NEIL2 (2.7)	FAM114A1 (2.7)
RVESV_BSA	MP:0001625	cardiac hypertrophy	2.67e-06	<0.01	HSPB7 (8.1)	MYOZ2 (7.9)	ADPRHL1 (7.5)	SRL (7.3)	HSPB3 (7.3)	SYNPO2L (7.2)	MYL4 (7.1)	OBSCN (6.8)	TTN (6.3)	RRAD (5.5)
LVEF	ENSG00000105357	MYH14 PPI subnetwork	2.69e-06	<0.01	NEXN (4.2)	FERMT2 (4.0)	CSRP3 (3.6)	FLNC (3.6)	ACTN2 (3.5)	TTN (3.4)	LDB3 (3.2)	ALPK3 (3.0)	ZSCAN2 (3.0)	PHLDB2 (2.9)
LVEDV_BSA	ENSG00000151923	TIAL1 PPI subnetwork	2.69e-06	<0.01	XIRP2 (7.3)	ACTN2 (7.0)	MYOZ2 (6.8)	CSRP3 (6.8)	TTN (6.6)	OBSCN (6.1)	SRL (6.0)	HSPB7 (5.1)	PLN (5.1)	TMEM182 (4.8)
LVESV	GO:0055002	striated muscle cell development	2.7e-06	<0.01	RBM24 (5.5)	SCN5A (5.4)	TMEM182 (5.3)	MLIP (5.1)	CCDC141 (5.1)	SRL (4.6)	DUSP13 (4.5)	OBSCN (4.3)	DMPK (4.3)	XIRP2 (4.3)
LVESV_BSA	MP:0011108	partial embryonic lethality during organogenesis	2.7e-06	<0.01	HAND2 (4.8)	LAMB1 (3.7)	DCP1A (3.0)	VEGFA (2.9)	FILIP1L (2.7)	SPEN (2.6)	HMGA2 (2.6)	STAB1 (2.5)	CCND2 (2.5)	SIX5 (2.5)
RVEDV	MP:0003984	embryonic growth retardation	2.71e-06	<0.01	GATA4 (4.1)	NKX2-5 (4.0)	NOS3 (3.7)	SPEN (3.5)	SMAD6 (3.4)	DLC1 (3.4)	SMAD7 (3.1)	VEGFA (3.0)	ENG (2.9)	EPHB4 (2.9)
RVEDV	ENSG00000005339	CREBBP PPI subnetwork	2.72e-06	<0.01	SPEN (4.3)	KDM6B (4.1)	ARNT (3.5)	MCL1 (3.2)	ATXN2 (3.2)	FBRS (3.1)	RERE (3.0)	PRR14 (3.0)	SMARCB1 (2.8)	KIAA1267 (2.8)
LVEDV_BSA	GO:0006941	striated muscle contraction	2.72e-06	<0.01	XIRP2 (7.4)	MYO18B (7.3)	TMEM182 (6.7)	SRL (6.6)	MLIP (6.6)	DUSP13 (6.1)	OBSCN (6.0)	TNNT3 (5.9)	TTN (5.7)	ALPK3 (5.3)
LVESV_BSA	ENSG00000204361	FAM55B PPI subnetwork	2.73e-06	<0.01	PLEC (4.5)	FERMT2 (4.4)	ACTN4 (3.9)	PXN (3.8)	FILIP1L (3.7)	MYO1C (3.5)	PHLDB2 (3.5)	MAP4 (3.1)	FLNC (3.1)	LAMB1 (2.9)
LVMVR	MP:0001544	abnormal cardiovascular system physiology	2.75e-06	<0.01	HSPB7 (7.3)	PLN (7.1)	ADPRHL1 (6.7)	SYNPO2L (5.0)	PDE3A (4.9)	C10orf71 (4.7)	RRAD (4.7)	NEXN (4.5)	SRL (4.5)	TTN (4.4)
LVM_BSA	GO:0042383	sarcolemma	2.77e-06	<0.01	FLNC (5.7)	HSPB7 (5.2)	RAPSN (4.8)	CASQ2 (4.6)	TCAP (4.4)	PACSIN3 (4.2)	SRL (4.2)	ALPK3 (4.0)	SYNPO2L (4.0)	PLN (3.9)
LVEF	GO:0042641	actomyosin	2.78e-06	<0.01	NEXN (6.1)	FLNC (5.5)	DMPK (4.5)	SVIL (4.4)	FERMT2 (4.3)	LDB3 (4.2)	PHLDB2 (3.9)	CSRP3 (3.8)	PLEC (3.7)	HSPB7 (3.7)
LVEDV_BSA	GO:0003712	transcription cofactor activity	2.78e-06	<0.01	KIAA1267 (4.3)	SPEN (4.0)	SMARCB1 (3.5)	KDM6B (3.4)	CDKN1B (3.2)	ATXN2 (3.1)	CTCF (3.1)	STX5 (2.9)	SMARCC1 (2.9)	GPBP1L1 (2.7)
LVEDV_BSA	MP:0004090	abnormal sarcomere morphology	2.78e-06	<0.01	CSRP3 (9.1)	ACTN2 (9.0)	MYOZ2 (8.9)	TNNT3 (8.5)	SRL (8.5)	XIRP2 (8.4)	TTN (8.3)	OBSCN (7.6)	DUSP13 (7.0)	HSPB7 (7.0)
LVEDV	GO:0005912	adherens junction	2.79e-06	<0.01	PPP1R13L (5.8)	MYO1C (4.5)	RRAS2 (4.3)	FLNC (4.1)	ACTN4 (4.1)	PTPN21 (3.8)	FILIP1L (3.3)	SVIL (3.2)	SGMS2 (3.2)	DAG1 (3.1)
RVESV_BSA	MP:0004076	abnormal vitelline vascular remodeling	2.79e-06	<0.01	SOX7 (4.7)	KIAA1462 (4.2)	TBX5 (4.2)	MAP3K3 (4.0)	NOS3 (3.9)	ENG (3.8)	MECOM (3.2)	PXMP4 (3.0)	SSH2 (2.9)	FUT11 (2.6)
LVEF	MP:0000751	myopathy	2.81e-06	<0.01	MYPN (6.3)	HSPB7 (6.1)	ACTN2 (6.1)	TTN (6.0)	CILP (5.8)	LDB3 (5.7)	CSRP3 (4.5)	FLNC (4.5)	TMEM182 (4.5)	DMPK (4.4)
LVMCF	MP:0000284	double outlet heart right ventricle	2.81e-06	<0.01	CDH13 (2.9)	MMP11 (2.9)	TMEM132C (2.7)	PRKG1 (2.7)	MPDZ (2.7)	NR5A2 (2.5)	NPPA (2.5)	DIRC3 (2.4)	FBN1 (2.4)	MAPK14 (2.3)
LVMCF	GO:0051153	regulation of striated muscle cell differentiation	2.81e-06	<0.01	CBX4 (3.3)	C19orf47 (3.2)	STH (2.9)	SDK2 (2.8)	CCDC141 (2.5)	CHRNB1 (2.3)	CBX8 (2.3)	ALPK3 (2.2)	DIRC3 (2.2)	ENSG00000246777 (2.1)
LVEDV_BSA	MP:0005438	abnormal glycogen homeostasis	2.81e-06	<0.01	SSPN (5.1)	PPP1R3B (4.6)	TMEM182 (4.1)	SYMPK (3.8)	OBSCN (3.5)	FBXO32 (3.4)	ENSG00000237298 (3.3)	DUSP13 (3.1)	TTN (2.9)	DMPK (2.9)
LVEDV_BSA	ENSG00000101331	C20orf160 PPI subnetwork	2.81e-06	<0.01	FERMT2 (4.9)	MYO1C (4.3)	PXN (4.0)	ACTN4 (4.0)	PHLDB2 (4.0)	PLEC (3.8)	MAP4 (3.7)	FILIP1L (3.4)	EHD4 (3.3)	ANXA2P1 (3.2)
LVESV_BSA	GO:0007517	muscle organ development	2.82e-06	<0.01	MYO18B (5.6)	DUSP13 (4.9)	DMPK (4.9)	MLIP (4.7)	TMEM182 (4.7)	FLNC (4.4)	C21orf7 (4.4)	ALPK3 (4.3)	SRL (4.2)	SCN5A (3.7)
LVESV	MP:0000280	thin ventricular wall	2.83e-06	<0.01	PLN (4.8)	GATA4 (4.3)	PROCR (4.0)	HSPB7 (3.9)	FLNC (3.6)	TBX5 (3.5)	MLF1 (3.4)	SCN5A (3.4)	CCDC141 (3.3)	FBXO32 (3.2)
LVESV	GO:0003208	cardiac ventricle morphogenesis	2.84e-06	<0.01	TMEM182 (5.4)	FRMD5 (4.9)	SCN5A (4.8)	MYL4 (4.6)	RNF207 (4.6)	MYH7B (4.5)	PLN (4.4)	TBX5 (3.9)	RBM24 (3.9)	ENSG00000253426 (3.8)
LVESV	ENSG00000084207	GSTP1 PPI subnetwork	2.86e-06	<0.01	PDE5A (4.5)	FERMT2 (3.6)	MECOM (3.1)	ZNF768 (3.0)	MYO1C (2.9)	MAP4 (2.9)	RRAS2 (2.7)	BRAP (2.7)	APBB2 (2.6)	ZNF341 (2.6)
LVESV_BSA	ENSG00000104325	DECR1 PPI subnetwork	2.86e-06	<0.01	MYOZ2 (7.9)	MYH6 (7.9)	CSRP3 (7.8)	MYH7 (7.3)	TTN (7.2)	SRL (6.7)	OBSCN (6.6)	PLN (6.2)	HSPB7 (6.2)	TMEM182 (5.2)
RVEDV	GO:0031667	response to nutrient levels	2.87e-06	<0.01	FABP2 (3.9)	HORMAD1 (3.0)	C1orf51 (2.8)	FERD3L (2.2)	VEGFA (2.1)	ACAD10 (2.0)	RPH3AL (2.0)	GCH1 (1.8)	PHKG2 (1.8)	ENSG00000251582 (1.8)
RVESV	ENSG00000085662	AKR1B1 PPI subnetwork	2.88e-06	<0.01	MYOZ2 (5.1)	HSPB7 (4.8)	SYNPO2L (4.7)	NKX2-5 (4.4)	ADPRHL1 (3.6)	TTN (3.6)	FLNC (3.5)	BAG3 (3.5)	SRL (3.3)	RRAD (3.2)
RVEDV	GO:0001085	RNA polymerase II transcription factor binding	2.89e-06	<0.01	LMO2 (4.8)	EPB42 (4.6)	TFR2 (3.3)	SMAD6 (3.3)	PDE5A (3.0)	FXN (2.9)	MYL4 (2.8)	KIAA1267 (2.8)	CRIM1 (2.7)	C3orf54 (2.5)
LVEDV_BSA	GO:0035051	cardiac cell differentiation	2.89e-06	<0.01	SCN5A (4.4)	MYO18B (4.0)	CCDC141 (3.9)	HAND2 (3.9)	ALPK3 (3.8)	KLHDC8B (3.7)	MYH6 (3.3)	PLN (3.1)	PKP2 (3.1)	OBSCN (3.1)
LVESV_BSA	GO:0060415	muscle tissue morphogenesis	2.89e-06	<0.01	TMEM182 (5.2)	MYO18B (5.2)	XIRP2 (4.7)	MLIP (4.6)	ALPK3 (4.5)	RBM24 (4.5)	MYH7B (4.4)	ENSG00000253426 (4.3)	SCN5A (4.3)	SRL (3.9)
RVEDV_BSA	ENSG00000164867	NOS3 PPI subnetwork	2.89e-06	<0.01	SYNPO2L (4.0)	HSPB7 (3.9)	PLN (3.8)	MYOZ2 (3.5)	DMPK (3.3)	NKX2-5 (3.2)	MYL4 (2.9)	FLNC (2.9)	TTN (2.9)	RRAD (2.9)
RVEDV_BSA	MP:0000274	enlarged heart	2.89e-06	<0.01	MYL4 (6.5)	NKX2-5 (6.3)	SLC8A1 (5.4)	PLN (5.2)	HSPB7 (4.6)	RRAD (4.5)	SYNPO2L (4.5)	SRL (4.4)	MYOZ2 (4.2)	DSP (3.8)
RVESV	ENSG00000109846	CRYAB PPI subnetwork	2.92e-06	<0.01	FLNC (5.3)	HSPB7 (4.7)	MYOZ2 (4.6)	SYNPO2L (4.2)	CRYBA1 (4.0)	PROCR (3.9)	DMPK (3.9)	OBSCN (3.8)	SRL (3.6)	TTN (3.3)
LVEDV_BSA	MP:0002953	thick ventricular wall	2.93e-06	<0.01	PLN (7.0)	MYH6 (6.4)	MYH7 (5.8)	TBX5 (5.3)	DMPK (5.3)	HSPB7 (5.0)	MLIP (4.4)	TTN (4.3)	SRL (4.2)	ALPK3 (4.2)
LVEDV	MP:0001544	abnormal cardiovascular system physiology	2.94e-06	<0.01	MYH6 (7.9)	HSPB7 (7.3)	PLN (7.1)	TBX5 (6.2)	MYH7 (5.3)	SCN5A (4.9)	OBSCN (4.7)	SRL (4.5)	TTN (4.4)	DMPK (4.0)
LVMVR	ENSG00000080824	HSP90AA1 PPI subnetwork	2.94e-06	<0.01	STIP1 (5.1)	DNAJB4 (3.8)	LRRFIP2 (3.6)	BAG3 (3.0)	ENSG00000224080 (2.9)	AARS (2.9)	CHRNB1 (2.6)	STAU1 (2.6)	SMARCC1 (2.5)	CRK (2.4)
LVEDV_BSA	MP:0005140	decreased cardiac muscle contractility	2.94e-06	<0.01	MYH6 (8.4)	PLN (6.8)	HSPB7 (6.8)	MYH7 (6.7)	SCN5A (6.3)	SRL (6.0)	MYO18B (5.7)	OBSCN (5.6)	MLIP (5.5)	TBX5 (5.3)
RVSV	GO:0001085	RNA polymerase II transcription factor binding	2.96e-06	<0.01	SMAD6 (3.3)	PDE5A (3.0)	FXN (2.9)	MYL4 (2.8)	KIAA1267 (2.8)	ALAD (2.4)	CTNNA3 (2.2)	TRIB2 (2.2)	BACH1 (2.2)	FERMT3 (2.1)
LVESV_BSA	ENSG00000164171	ITGA2 PPI subnetwork	2.96e-06	<0.01	ENSG00000228998 (3.9)	LAMB1 (3.7)	PPP1R13L (3.3)	FHOD3 (3.2)	SEMA4B (3.1)	SVIL (3.0)	SEC11A (3.0)	MMP11 (2.7)	OBSCN (2.7)	FKBP7 (2.6)
LVEDV	MP:0011098	complete embryonic lethality during organogenesis	2.97e-06	<0.01	ENG (4.2)	TBX5 (4.1)	SPEN (3.9)	NOS3 (3.8)	ARHGEF15 (3.7)	VEGFA (3.2)	MECOM (3.1)	LAMB1 (3.1)	EPHB4 (3.1)	MYH6 (3.0)
LVEDV_BSA	GO:0010927	cellular component assembly involved in morphogenesis	2.97e-06	<0.01	MLF1 (4.7)	TMEM212 (4.4)	MYO18B (4.1)	SPATA24 (3.7)	MLIP (3.5)	EFHB (3.4)	XIRP2 (3.3)	SRL (3.2)	FRMD5 (3.1)	OBSCN (3.0)
RVESV_BSA	ENSG00000175387	SMAD2 PPI subnetwork	2.97e-06	<0.01	TNKS (3.2)	SMARCB1 (3.2)	IGF1R (3.1)	KIAA0913 (3.1)	ATXN2 (3.0)	PRRC2B (3.0)	GH2 (2.7)	SYMPK (2.7)	HMGA2 (2.7)	NCOA6 (2.6)
LVESV	GO:0003007	heart morphogenesis	2.98e-06	<0.01	TMEM182 (3.8)	SCN5A (3.8)	RBM24 (3.7)	MYH7B (3.7)	HCN4 (3.7)	GATA4 (3.4)	TBX5 (3.4)	ENSG00000228998 (3.3)	MLF1 (3.2)	ALPK3 (3.0)
LVMVR	MP:0011091	complete prenatal lethality	2.98e-06	<0.01	VEGFA (3.9)	SPEN (3.6)	NT5DC2 (3.3)	SBF2 (3.3)	WNT3 (3.3)	YAP1 (3.1)	KIAA1267 (3.0)	HEATR5B (2.7)	GCN1L1 (2.6)	PCNXL3 (2.5)
RVESV_BSA	MP:0011098	complete embryonic lethality during organogenesis	2.99e-06	<0.01	SOX7 (4.8)	GATA4 (4.2)	ENG (4.2)	TBX5 (4.1)	SPEN (3.9)	NOS3 (3.8)	NKX2-5 (3.7)	MYL4 (3.6)	MYCT1 (3.5)	PRRC2B (3.4)
LVMVR	GO:0005924	cell-substrate adherens junction	3e-06	<0.01	PXN (4.8)	NEXN (4.5)	RRAS2 (4.1)	SVIL (4.1)	PLN (3.9)	HSPB7 (3.1)	TGFB2 (2.9)	MAP4 (2.9)	YAP1 (2.7)	EHBP1L1 (2.7)
RVESV	ENSG00000162889	MAPKAPK2 PPI subnetwork	3e-06	<0.01	FLNC (4.3)	ADPRHL1 (4.2)	HSPB7 (4.0)	OBSCN (3.8)	SYNPO2L (3.8)	MYOZ2 (3.5)	DMPK (3.3)	TTN (3.1)	RRAD (3.0)	NKX2-5 (3.0)
LVEDV_BSA	ENSG00000129170	CSRP3 PPI subnetwork	3e-06	<0.01	CSRP3 (9.8)	ACTN2 (9.6)	TTN (9.3)	MYOZ2 (9.2)	XIRP2 (8.7)	SRL (8.4)	OBSCN (6.9)	HSPB7 (6.7)	TNNT3 (6.4)	TMEM182 (6.1)
LVESV	MP:0000752	dystrophic muscle	3.01e-06	<0.01	HSPB7 (5.8)	MYOZ2 (5.6)	DMPK (5.3)	MLIP (5.0)	DUSP13 (4.7)	SRL (4.7)	CCDC141 (4.3)	ACTN2 (4.3)	CSRP3 (4.2)	TMEM43 (4.1)
RVEDV_BSA	MP:0005592	abnormal vascular smooth muscle morphology	3.01e-06	<0.01	NOS3 (6.2)	ENG (4.5)	KIAA1462 (4.3)	TBX2 (4.1)	C1orf54 (3.9)	RGS3 (3.8)	DMPK (3.8)	SLC8A1 (3.6)	PLN (3.4)	COL8A1 (3.4)
LVESV_BSA	GO:0030018	Z disc	3.02e-06	<0.01	ACTN2 (9.7)	MYOZ2 (9.4)	XIRP2 (9.3)	CSRP3 (9.3)	TTN (9.3)	SRL (8.5)	HSPB7 (8.1)	PLN (7.6)	TPM2 (7.5)	TNNT3 (7.0)
LVESV_BSA	MP:0001718	abnormal visceral yolk sac morphology	3.03e-06	<0.01	GATA4 (4.9)	APOH (3.6)	FOXA3 (3.5)	VEGFA (3.1)	PPP1R3B (3.0)	AMT (3.0)	TNKS (2.9)	IGFBP3 (2.9)	KLHDC8B (2.8)	FNDC3B (2.8)
LVESV	ENSG00000124575	HIST1H1D PPI subnetwork	3.05e-06	<0.01	ACTN2 (7.7)	CSRP3 (7.6)	XIRP2 (7.6)	TTN (7.5)	MYOZ2 (7.4)	SRL (7.2)	OBSCN (6.8)	PLN (5.8)	HSPB7 (5.7)	MLF1 (5.3)
LVMCF	GO:0035051	cardiac cell differentiation	3.05e-06	<0.01	MYO18B (4.0)	CCDC141 (3.9)	ALPK3 (3.8)	C10orf71 (3.7)	WT1-AS (3.6)	PDE3A (3.5)	NPPA (3.4)	C19orf47 (3.4)	ENSG00000235070 (3.4)	ENSG00000234452 (3.2)
LVEDV	MP:0011098	complete embryonic lethality during organogenesis	3.06e-06	<0.01	ENG (4.2)	TBX5 (4.1)	SPEN (3.9)	NOS3 (3.8)	ZNF592 (3.2)	VEGFA (3.2)	MECOM (3.1)	LAMB1 (3.1)	EPHB4 (3.1)	MYH6 (3.0)
LVESV	GO:0055007	cardiac muscle cell differentiation	3.06e-06	<0.01	TMEM182 (5.2)	MYH7B (4.9)	GATA4 (4.8)	SCN5A (4.8)	RBM24 (4.7)	CCDC141 (4.5)	MLIP (3.6)	PLN (3.6)	ALPK3 (3.5)	SPATA24 (3.4)
LVEF	MP:0001698	decreased embryo size	3.06e-06	<0.01	GATA4 (3.9)	SPEN (3.5)	PPP4R1 (3.5)	EIF2C2 (3.4)	SALL1 (3.0)	NCOA6 (2.7)	SVIL (2.6)	ZNF592 (2.6)	TIAL1 (2.4)	MCMBP (2.4)
LVEDV_BSA	GO:0014706	striated muscle tissue development	3.06e-06	<0.01	MYO18B (5.0)	CORO6 (4.6)	SCN5A (4.5)	MLIP (4.4)	ALPK3 (4.3)	DMPK (4.2)	CCDC141 (4.1)	SRL (3.9)	FLNC (3.7)	C21orf7 (3.5)
LVEDV_BSA	MP:0003896	prolonged PR interval	3.07e-06	<0.01	MYH6 (5.5)	TBX5 (4.9)	SCN5A (4.3)	PLN (4.0)	PPP1R13L (3.8)	HAND2 (3.7)	PALLD (3.6)	HSPB7 (3.5)	HCN4 (3.4)	SNTA1 (3.4)
LVESV	MP:0010392	prolonged QRS complex duration	3.09e-06	<0.01	RNF207 (4.8)	CCDC141 (4.2)	TBX5 (4.2)	SSPN (4.0)	CACNB2 (3.9)	PLN (3.6)	GATA4 (3.5)	CASZ1 (3.5)	SCN5A (3.2)	HSPB7 (3.1)
LVESV	GO:0006936	muscle contraction	3.09e-06	<0.01	DMPK (6.2)	XIRP2 (6.1)	DUSP13 (6.0)	SRL (5.7)	OBSCN (5.7)	RBM24 (5.7)	PLN (5.5)	TNNT3 (5.4)	TMEM182 (5.4)	FLNC (5.3)
RVESV_BSA	ENSG00000175387	SMAD2 PPI subnetwork	3.09e-06	<0.01	TNKS (3.2)	SMARCB1 (3.2)	IGF1R (3.1)	KIAA0913 (3.1)	ATXN2 (3.0)	PRRC2B (3.0)	GH2 (2.7)	SYMPK (2.7)	HMGA2 (2.7)	PLEKHA3 (2.6)
LVEDV	ENSG00000111676	ATN1 PPI subnetwork	3.1e-06	<0.01	LAMB2 (4.8)	DMWD (4.8)	SPEN (4.0)	PKD1 (4.0)	EPHB4 (3.4)	PLEKHG5 (3.2)	DMPK (3.2)	SKI (3.2)	FAM65A (3.1)	ZNF219 (3.0)
LVEF	KEGG_REGULATION_OF_ACTIN_CYTOSKELETON	KEGG_REGULATION_OF_ACTIN_CYTOSKELETON	3.11e-06	<0.01	FERMT2 (3.5)	PHLDB2 (3.2)	PXN (3.1)	DMPK (2.7)	MAST2 (2.4)	HSPB7 (2.3)	NACC2 (2.3)	SVIL (2.3)	PLEC (2.2)	NEXN (2.2)
RVESV_BSA	ENSG00000100393	EP300 PPI subnetwork	3.11e-06	<0.01	ZNF503 (3.9)	CDKN1B (3.4)	DUSP10 (3.3)	RERE (3.2)	HOXD3 (3.1)	BCL2L11 (3.0)	FOXN3 (2.9)	GNAS (2.9)	NCOA6 (2.8)	SPEN (2.8)
LVESV	ENSG00000124575	HIST1H1D PPI subnetwork	3.13e-06	<0.01	ACTN2 (7.7)	CSRP3 (7.6)	XIRP2 (7.6)	TTN (7.5)	MYOZ2 (7.4)	SRL (7.2)	OBSCN (6.8)	MYL4 (6.8)	PLN (5.8)	HSPB7 (5.7)
LVEDV_BSA	GO:0031674	I band	3.16e-06	<0.01	ACTN2 (10.7)	CSRP3 (10.5)	TTN (10.5)	XIRP2 (10.4)	MYOZ2 (10.3)	SRL (9.3)	TNNT3 (9.0)	HSPB7 (8.3)	OBSCN (7.9)	FLNC (7.0)
LVM_BSA	GO:0004713	protein tyrosine kinase activity	3.17e-06	<0.01	BAP1 (3.6)	MAPK14 (3.2)	FES (2.9)	ARHGAP27 (2.9)	ARL5B (2.8)	MTMR3 (2.6)	ZNF592 (2.6)	FAM109A (2.5)	PTPN12 (2.5)	USP25 (2.5)
LVM_BSA	ENSG00000175387	SMAD2 PPI subnetwork	3.18e-06	<0.01	MTMR3 (3.6)	TNKS (3.2)	IGF1R (3.1)	KIAA0913 (3.1)	ATXN2 (3.0)	ASB3 (2.9)	ZNF592 (2.9)	PKN2 (2.8)	HMGA2 (2.7)	FURIN (2.7)
LVESV	ENSG00000073756	PTGS2 PPI subnetwork	3.2e-06	<0.01	HSPB7 (4.2)	MYOZ2 (4.0)	MLIP (3.8)	CSRP3 (3.8)	ALPK3 (3.7)	DMPK (3.7)	PLN (3.6)	ACTN2 (3.5)	FLNC (3.5)	PPP1R3B (3.4)
LVEF	MP:0000266	abnormal heart morphology	3.21e-06	<0.01	HSPB7 (4.1)	PDLIM5 (4.0)	GATA4 (4.0)	TTN (3.4)	ACTN2 (3.3)	CSRP3 (3.2)	PPP1R3B (3.2)	RNF207 (3.2)	TMEM182 (3.2)	ALPK3 (2.9)
LVMCF	ENSG00000136352	NKX2-1 PPI subnetwork	3.21e-06	<0.01	RRAS2 (3.4)	WT1 (3.2)	QKI (3.0)	CDH16 (2.8)	KIAA1267 (2.7)	ZNF592 (2.6)	YWHAE (2.6)	MTMR3 (2.6)	CBX4 (2.6)	SH2B3 (2.5)
LVESV_BSA	GO:0003713	transcription coactivator activity	3.21e-06	<0.01	ZBED4 (4.2)	MED19 (3.7)	NCOA6 (3.6)	SPEN (3.4)	FBXO46 (3.2)	SMARCB1 (3.2)	RNF2 (3.0)	ATXN2 (2.9)	SMARCC1 (2.9)	QRICH1 (2.9)
RVSV_BSA	GO:0030155	regulation of cell adhesion	3.21e-06	<0.20	ENG (3.4)	FILIP1L (3.2)	SEMA3F (2.9)	ENSG00000214117 (2.6)	FKBP7 (2.6)	SORCS2 (2.5)	KIAA1755 (2.4)	NOS3 (2.2)	FKTN (2.2)	NBEAL2 (2.2)
LVESV	MP:0003140	dilated heart atrium	3.22e-06	<0.01	PLN (6.0)	SCN5A (5.3)	HSPB7 (4.4)	GATA4 (4.3)	MYL4 (4.2)	CSRP3 (4.1)	PI16 (4.1)	FHL2 (3.8)	RNF207 (3.7)	TBX5 (3.7)
RVESV	GO:0019901	protein kinase binding	3.22e-06	<0.01	SSH2 (3.6)	PPP6R3 (3.4)	RERE (3.2)	CAMK2D (3.1)	PRKCA (2.9)	TRPC4AP (2.7)	TLN1 (2.7)	NKX2-5 (2.5)	FBRS (2.5)	ARHGAP1 (2.4)
LVESV_BSA	MP:0000278	abnormal myocardial fiber morphology	3.22e-06	<0.01	MYOZ2 (8.3)	CSRP3 (7.9)	ACTN2 (7.8)	PLN (7.6)	SRL (7.1)	HSPB7 (6.9)	TMEM182 (6.7)	SCN5A (6.6)	XIRP2 (6.4)	TTN (6.3)
RVESV	MP:0000267	abnormal heart development	3.25e-06	<0.01	MYL4 (4.8)	GATA4 (4.7)	NKX2-5 (4.2)	GAL (3.6)	APLNR (3.4)	RBPMS (3.4)	SLC8A1 (3.2)	SYNPO2L (3.2)	NOS3 (3.1)	HSPB7 (3.1)
LVMVR	ENSG00000050748	MAPK9 PPI subnetwork	3.27e-06	<0.01	EIF4A1 (3.3)	VEGFA (3.3)	KDM6B (3.3)	DNAJB4 (3.3)	CDKN1A (2.9)	SH2B3 (2.9)	CAMK2D (2.9)	TFCP2 (2.8)	BAG3 (2.8)	ZBTB4 (2.7)
LVESV_BSA	ENSG00000100393	EP300 PPI subnetwork	3.27e-06	<0.01	RNF2 (3.4)	GEM (3.2)	CDKN1A (3.2)	ZHX2 (3.1)	PLAG1 (3.0)	FOXN3 (2.9)	NCOA6 (2.8)	SPEN (2.8)	TBX3 (2.8)	NFATC1 (2.8)
LVESV_BSA	ENSG00000085662	AKR1B1 PPI subnetwork	3.27e-06	<0.01	MYH7 (5.5)	MYOZ2 (5.1)	MYH6 (4.9)	HSPB7 (4.8)	CSRP3 (4.7)	PLN (4.4)	TTN (3.6)	FLNC (3.5)	BAG3 (3.5)	SRL (3.3)
LVESV	ENSG00000128487	SPECC1 PPI subnetwork	3.29e-06	<0.01	FERMT2 (4.9)	FHL2 (4.6)	MYO1C (4.4)	PXN (4.1)	ACTN4 (3.9)	PHLDB2 (3.9)	MAP4 (3.8)	PLEC (3.7)	ANXA2P1 (3.3)	FILIP1L (3.3)
LVMVR	MP:0001544	abnormal cardiovascular system physiology	3.29e-06	<0.01	HSPB7 (7.3)	NPPA (7.3)	PLN (7.1)	ADPRHL1 (6.7)	SYNPO2L (5.0)	PDE3A (4.9)	C10orf71 (4.7)	RRAD (4.7)	NEXN (4.5)	CORO6 (4.5)
LVMVR	ENSG00000100030	MAPK1 PPI subnetwork	3.3e-06	<0.01	CDKN1A (3.3)	MAP3K11 (3.2)	PLCB3 (3.1)	MAP3K1 (2.9)	DAG1 (2.9)	ZFYVE9 (2.8)	EPS15 (2.6)	KIAA1267 (2.5)	ATP2B1 (2.5)	ARHGAP27 (2.5)
RVESV_BSA	MP:0005140	decreased cardiac muscle contractility	3.31e-06	<0.01	SYNPO2L (6.8)	HSPB7 (6.8)	NKX2-5 (6.8)	MYOZ2 (6.7)	ADPRHL1 (6.7)	SRL (6.0)	RRAD (5.8)	OBSCN (5.6)	SLC8A1 (5.3)	TBX5 (5.3)
RVEDV	ENSG00000166949	SMAD3 PPI subnetwork	3.33e-06	<0.01	SMAD7 (3.7)	SPEN (3.5)	AMBRA1 (3.3)	DUSP10 (3.1)	KIAA1267 (3.1)	FBRS (3.1)	KDM6B (3.0)	KIAA0913 (3.0)	SMARCB1 (2.9)	C17orf63 (2.7)
LVESV	MP:0003084	abnormal skeletal muscle fiber morphology	3.35e-06	<0.01	TNNT3 (8.3)	DUSP13 (8.0)	SRL (6.9)	TTN (6.8)	ACTN2 (6.6)	MYOZ2 (5.9)	FLNC (5.7)	XIRP2 (5.7)	ALPK3 (5.7)	OBSCN (5.6)
LVMCF	GO:0048738	cardiac muscle tissue development	3.35e-06	<0.01	NPPA (5.1)	MYO18B (4.9)	C10orf71 (4.7)	PLN (4.2)	CCDC141 (4.1)	ALPK3 (4.0)	RRAD (3.9)	ENSG00000234452 (3.9)	SRL (3.4)	COL21A1 (3.3)
LVESV_BSA	ENSG00000164867	NOS3 PPI subnetwork	3.35e-06	<0.01	MYH7 (4.5)	HSPB7 (3.9)	PLN (3.8)	MYH6 (3.5)	MYOZ2 (3.5)	CSRP3 (3.4)	ECSCR (3.4)	DMPK (3.3)	MYO18B (3.2)	FLNC (2.9)
LVESV	ENSG00000152795	HNRPDL PPI subnetwork	3.36e-06	<0.01	XIRP2 (6.6)	ACTN2 (6.3)	MYOZ2 (6.1)	CSRP3 (5.9)	TTN (5.8)	MYL4 (5.7)	OBSCN (5.5)	SRL (5.3)	HSPB7 (4.7)	PLN (4.6)
LVMCF	ENSG00000136574	GATA4 PPI subnetwork	3.38e-06	<0.01	NPPA (3.7)	PLN (2.7)	NOS3 (2.6)	CMIP (2.4)	CCDC141 (2.4)	ZNF592 (2.2)	ADAMTSL3 (2.1)	SKI (2.1)	NPW (2.1)	WT1 (2.1)
LVEDV_BSA	ENSG00000109814	UGDH PPI subnetwork	3.38e-06	<0.01	CTNND1 (3.9)	MAP4 (3.6)	FERMT2 (3.5)	MYO1C (3.3)	EHD4 (3.1)	FLNC (3.0)	RYK (2.9)	BRAP (2.8)	PHLDB2 (2.8)	TP53INP2 (2.7)
LVEDV	ENSG00000077549	CAPZB PPI subnetwork	3.39e-06	<0.01	RHOA (3.9)	EML2 (3.2)	CCT8 (3.0)	HNRNPUL2 (2.9)	GLYR1 (2.8)	NXF1 (2.7)	SRRT (2.6)	ACTN4 (2.5)	CSRP3 (2.5)	TTN (2.5)
RVESV	GO:0007507	heart development	3.39e-06	<0.01	MYH7B (5.2)	NKX2-5 (4.8)	ADPRHL1 (4.1)	RBM24 (4.1)	TBX5 (3.9)	GATA4 (3.7)	SLC8A1 (3.6)	MLF1 (3.0)	SIX5 (3.0)	CCDC141 (2.9)
LVESV_BSA	ENSG00000005022	SLC25A5 PPI subnetwork	3.39e-06	<0.01	MRPL15 (3.9)	QARS (3.5)	SAMM50 (3.3)	PDIA3 (3.3)	BAG3 (3.2)	MRPS25 (3.0)	METTL12 (2.9)	SURF6 (2.8)	RPL22 (2.7)	IMPDH2 (2.7)
LVMVR	MP:0005329	abnormal myocardium layer morphology	3.4e-06	<0.01	NPPA (7.7)	ADPRHL1 (5.8)	SYNPO2L (5.2)	SRL (4.9)	HSPB7 (4.8)	C10orf71 (4.6)	PLN (4.3)	RRAD (4.1)	CTNNA3 (4.1)	NEXN (3.8)
LVEF	MP:0003084	abnormal skeletal muscle fiber morphology	3.43e-06	<0.01	MYPN (7.3)	TTN (6.8)	LDB3 (6.8)	ACTN2 (6.6)	FLNC (5.7)	ALPK3 (5.7)	CSRP3 (5.1)	HSPB7 (5.1)	TMEM182 (4.6)	NEXN (4.5)
LVM	GO:0005924	cell-substrate adherens junction	3.44e-06	<0.05	SMTN (5.7)	PALLD (5.4)	FLNC (4.5)	FILIP1L (4.4)	ACTN4 (4.1)	PLN (3.9)	NPPB (3.7)	PTPN12 (3.2)	TNNT2 (3.1)	CASQ2 (3.1)
RVEDV	MP:0011098	complete embryonic lethality during organogenesis	3.45e-06	<0.01	SMAD6 (4.4)	ENG (4.2)	TBX5 (4.1)	SPEN (3.9)	NOS3 (3.8)	NKX2-5 (3.7)	MYL4 (3.6)	DLC1 (3.3)	VEGFA (3.2)	MECOM (3.1)
LVMVR	ENSG00000100393	EP300 PPI subnetwork	3.48e-06	<0.01	KDM6B (4.0)	ARID5B (3.4)	CBX4 (3.2)	MAP3K1 (3.2)	CDKN1A (3.2)	ATF1 (3.1)	KIAA1267 (3.1)	HEY2 (3.0)	POLR2A (2.9)	PBRM1 (2.8)
LVESV_BSA	GO:0010927	cellular component assembly involved in morphogenesis	3.49e-06	<0.01	MLF1 (4.7)	TMEM212 (4.4)	MYO18B (4.1)	SPATA24 (3.7)	MLIP (3.5)	CAND2 (3.4)	EFHB (3.4)	XIRP2 (3.3)	SRL (3.2)	FRMD5 (3.1)
LVESV	ENSG00000111245	MYL2 PPI subnetwork	3.5e-06	<0.01	MYOZ2 (4.9)	HSPB7 (4.9)	ALPK3 (4.6)	MYL4 (4.6)	MLIP (4.6)	ACTN2 (4.4)	CSRP3 (4.4)	PLN (4.3)	TTN (4.2)	FLNC (3.9)
LVESV	ENSG00000197451	HNRNPAB PPI subnetwork	3.5e-06	<0.01	ACTN2 (7.5)	XIRP2 (7.5)	CSRP3 (7.2)	TTN (7.2)	MYOZ2 (7.1)	OBSCN (6.2)	SRL (6.1)	HSPB7 (5.6)	MYL4 (5.6)	TMEM182 (5.5)
RVEDV_BSA	GO:0030055	cell-substrate junction	3.51e-06	<0.01	PALLD (5.3)	FILIP1L (4.6)	PLEC (4.6)	FLNC (4.4)	ACTN4 (4.1)	CTNND1 (3.9)	ARHGAP1 (3.8)	PLN (3.8)	LRRFIP1 (3.7)	IFFO2 (3.5)
LVESV	GO:0003229	ventricular cardiac muscle tissue development	3.52e-06	<0.01	TMEM182 (5.6)	SCN5A (5.4)	MYH7B (5.3)	RNF207 (5.3)	FRMD5 (5.0)	MYL4 (4.9)	MLIP (4.5)	PLN (4.1)	XIRP2 (3.8)	TBX5 (3.7)
LVESV_BSA	GO:0003012	muscle system process	3.52e-06	<0.01	MYO18B (6.9)	DUSP13 (6.2)	DMPK (6.1)	RBM24 (5.8)	XIRP2 (5.8)	SRL (5.7)	OBSCN (5.6)	TMEM182 (5.5)	TPM2 (5.5)	PLN (5.4)
LVESV_BSA	MP:0003229	abnormal vitelline vasculature morphology	3.52e-06	<0.01	VEGFA (4.7)	ENG (4.6)	MECOM (3.9)	IGFBP3 (3.8)	EPHB4 (3.7)	LAMB1 (3.5)	ECSCR (3.4)	CRK (3.1)	CTNND1 (3.0)	FNDC3B (3.0)
LVEDV	MP:0000750	abnormal muscle regeneration	3.54e-06	<0.01	C21orf7 (4.9)	MYO18B (4.1)	FLNC (3.9)	TNNT3 (3.6)	TTN (3.6)	SRL (3.4)	GEM (3.2)	FGFR4 (3.1)	MLF1 (3.0)	DMPK (3.0)
RVESV_BSA	ENSG00000115641	FHL2 PPI subnetwork	3.55e-06	<0.01	MYOZ2 (4.3)	RBM24 (3.9)	HSPB7 (3.8)	SYNPO2L (3.7)	MLF1 (3.6)	FLNC (3.5)	SRL (3.4)	BAG3 (3.3)	OBSCN (3.3)	NKX2-5 (3.2)
LVESV	MP:0005330	cardiomyopathy	3.56e-06	<0.01	PLN (7.7)	SCN5A (7.0)	ACTN2 (6.8)	MYOZ2 (6.8)	HSPB7 (6.6)	CSRP3 (6.2)	SRL (6.1)	OBSCN (6.0)	TMEM182 (6.0)	TTN (5.9)
LVESV	MP:0011098	complete embryonic lethality during organogenesis	3.57e-06	<0.01	GATA4 (4.2)	ENG (4.2)	TBX5 (4.1)	SPEN (3.9)	EPAS1 (3.9)	ZNF592 (3.2)	ACVRL1 (3.2)	VEGFA (3.2)	NCOA6 (3.2)	MECOM (3.1)
LVESV	MP:0000752	dystrophic muscle	3.59e-06	<0.01	HSPB7 (5.8)	MYOZ2 (5.6)	DMPK (5.3)	MLIP (5.0)	DUSP13 (4.7)	SRL (4.7)	CCDC141 (4.3)	ACTN2 (4.3)	CSRP3 (4.2)	TMEM43 (4.1)
RVESV	ENSG00000085662	AKR1B1 PPI subnetwork	3.62e-06	<0.01	MYOZ2 (5.1)	HSPB7 (4.8)	SYNPO2L (4.7)	NKX2-5 (4.4)	MYL4 (4.0)	ADPRHL1 (3.6)	TTN (3.6)	FLNC (3.5)	BAG3 (3.5)	SRL (3.3)
LVESV	ENSG00000168530	MYL1 PPI subnetwork	3.64e-06	<0.01	PLN (5.4)	TNNT3 (5.3)	XIRP2 (5.0)	CSRP3 (4.8)	ACTN2 (4.7)	FHL2 (4.7)	SRL (4.6)	FILIP1L (4.3)	HSPB7 (4.3)	FBXO32 (4.0)
LVESV_BSA	MP:0010724	thick interventricular septum	3.65e-06	<0.01	PLN (3.9)	IFI27L1 (3.5)	MYOZ2 (3.5)	MKRN2 (3.3)	TMEM182 (3.2)	FRMD5 (3.2)	OPLAH (3.2)	CSRP3 (3.1)	GATA4 (3.0)	AK1 (2.8)
LVMCF	GO:0048729	tissue morphogenesis	3.66e-06	<0.01	EVX1 (4.3)	WNT3 (3.3)	TMEM132C (3.2)	KCNS3 (2.9)	ENSG00000253308 (2.9)	ENSG00000253187 (2.8)	IGF1R (2.7)	PDZRN3 (2.7)	COL21A1 (2.6)	HEY2 (2.6)
LVM_BSA	MP:0001698	decreased embryo size	3.67e-06	<0.01	NPPB (3.8)	PTPN12 (3.6)	SPEN (3.5)	PKN2 (3.2)	KDM2B (3.2)	KIAA1267 (3.0)	PBRM1 (2.8)	CDC27 (2.8)	ATXN2 (2.8)	MTMR3 (2.7)
LVESV_BSA	GO:0008134	transcription factor binding	3.68e-06	<0.01	GATA4 (3.5)	SPEN (3.4)	GEM (3.4)	NFATC1 (3.4)	ZNF592 (3.3)	SKI (3.3)	FOXN3 (3.2)	TBX3 (3.1)	ATXN2 (2.8)	GPBP1L1 (2.5)
LVESV	ENSG00000129170	CSRP3 PPI subnetwork	3.69e-06	<0.01	CSRP3 (9.8)	ACTN2 (9.6)	TTN (9.3)	MYOZ2 (9.2)	XIRP2 (8.7)	SRL (8.4)	MYL4 (7.8)	OBSCN (6.9)	HSPB7 (6.7)	TNNT3 (6.4)
LVEF	MP:0002795	dilated cardiomyopathy	3.7e-06	<0.01	LDB3 (6.6)	HSPB7 (6.6)	ACTN2 (6.5)	CSRP3 (6.0)	NEXN (6.0)	MYPN (5.9)	TTN (5.3)	HSPB8 (5.1)	TMEM182 (5.0)	FLNC (4.3)
LVEDV_BSA	MP:0000278	abnormal myocardial fiber morphology	3.7e-06	<0.01	MYOZ2 (8.3)	CSRP3 (7.9)	ACTN2 (7.8)	PLN (7.6)	SRL (7.1)	HSPB7 (6.9)	TMEM182 (6.7)	SCN5A (6.6)	XIRP2 (6.4)	TTN (6.3)
LVESV_BSA	GO:0055001	muscle cell development	3.7e-06	<0.01	MYO18B (5.8)	SCN5A (5.3)	CCDC141 (5.3)	MLIP (5.2)	TMEM182 (5.0)	SRL (4.6)	DUSP13 (4.3)	OBSCN (4.2)	DMPK (4.1)	ALPK3 (4.1)
LVESV	MP:0005438	abnormal glycogen homeostasis	3.71e-06	<0.01	SSPN (5.1)	PPP1R3B (4.6)	NOL3 (4.2)	TMEM182 (4.1)	SYMPK (3.8)	OBSCN (3.5)	FBXO32 (3.4)	ENSG00000237298 (3.3)	DUSP13 (3.1)	PSKH1 (2.9)
RVEDV_BSA	GO:0007507	heart development	3.71e-06	<0.01	NKX2-5 (4.8)	TBX5 (3.9)	HCN4 (3.7)	GATA4 (3.7)	MYL4 (3.7)	SLC8A1 (3.6)	PLN (3.1)	ENSG00000185847 (3.1)	MLF1 (3.0)	SIX5 (3.0)
LVESV	GO:0043292	contractile fiber	3.72e-06	<0.01	TTN (11.5)	TNNT3 (11.4)	XIRP2 (11.4)	CSRP3 (11.1)	ACTN2 (11.0)	MYOZ2 (10.5)	SRL (9.6)	OBSCN (7.6)	DUSP13 (7.5)	HSPB7 (7.4)
LVEDV_BSA	MP:0001625	cardiac hypertrophy	3.72e-06	<0.01	PLN (8.1)	HSPB7 (8.1)	MYH6 (8.0)	SRL (7.3)	MYH7 (7.3)	OBSCN (6.8)	TTN (6.3)	MLIP (5.9)	DMPK (5.4)	MYO18B (5.3)
RVESV	MP:0003921	abnormal heart left ventricle morphology	3.74e-06	<0.01	NKX2-5 (6.6)	TBX5 (4.7)	MYOZ2 (4.7)	SLC8A1 (4.3)	SYNPO2L (4.2)	HSPB7 (4.2)	CCDC141 (4.1)	ADPRHL1 (4.0)	TCF21 (3.8)	OBSCN (3.8)
RVEDV_BSA	MP:0003717	pallor	3.74e-06	<0.01	EPB42 (7.5)	TFR2 (4.3)	LMO2 (3.4)	C3orf54 (3.4)	EPB41 (3.3)	VEGFA (3.2)	MYL4 (3.1)	LXN (3.0)	KDM6B (2.9)	TGFBR3 (2.7)
LVMCF	GO:0060537	muscle tissue development	3.75e-06	<0.01	MYO18B (4.8)	C10orf71 (4.6)	ALPK3 (4.2)	CCDC141 (3.8)	SRL (3.7)	CHRNB1 (3.6)	COL21A1 (3.3)	C19orf47 (3.2)	RRAD (3.2)	ENSG00000253308 (3.2)
LVMCF	GO:0003231	cardiac ventricle development	3.76e-06	<0.01	NPPA (4.4)	CCDC141 (3.7)	PLN (3.4)	COL21A1 (3.3)	MYO18B (3.1)	MLF1 (3.0)	RRAD (2.9)	ENSG00000240207 (2.9)	HCN4 (2.9)	ENSG00000234452 (2.8)
LVMVR	MP:0003984	embryonic growth retardation	3.77e-06	<0.01	NRP1 (4.6)	NOS3 (3.7)	SPEN (3.5)	EIF2C2 (3.4)	SVIL (3.3)	PPM1F (3.3)	FGD5 (3.2)	ZNF592 (3.1)	FBN2 (3.0)	VEGFA (3.0)
LVMVR	ENSG00000166949	SMAD3 PPI subnetwork	3.77e-06	<0.01	ZCCHC11 (3.8)	SPEN (3.5)	SKI (3.1)	FURIN (3.1)	KIAA1267 (3.1)	CDKN1A (3.0)	KIAA0913 (3.0)	RELA (2.9)	SMARCB1 (2.9)	ZNF592 (2.8)
LVMVR	MP:0004921	decreased placenta weight	3.79e-06	<0.01	FBN2 (3.8)	NT5DC2 (3.8)	TOP3B (3.5)	ZNF507 (3.4)	VEGFA (3.4)	ENSG00000176354 (2.9)	ADAMTS7 (2.8)	CDKN1A (2.8)	IP6K2 (2.7)	FNDC3B (2.7)
RVESV	GO:0060047	heart contraction	3.8e-06	<0.01	SCN5A (7.1)	ADPRHL1 (6.7)	SLC8A1 (5.6)	MYH7B (5.4)	NKX2-5 (4.9)	MYL4 (4.5)	TBX5 (4.4)	OBSCN (4.1)	RBM24 (3.9)	FHOD3 (3.8)
LVM	MP:0001787	pericardial edema	3.81e-06	<0.05	NPPB (5.5)	TBX5 (5.0)	MYBPC3 (4.8)	NPPA (4.5)	MYH6 (4.2)	HAND2 (4.0)	TNNT2 (3.8)	TCF21 (3.6)	ENSG00000250742 (3.4)	ZFPM1 (3.3)
RVESV	ENSG00000152137	HSPB8 PPI subnetwork	3.81e-06	<0.01	FLNC (5.9)	HSPB7 (5.7)	OBSCN (5.6)	DMPK (5.1)	MYOZ2 (4.9)	TTN (4.6)	RRAD (4.6)	BAG3 (4.2)	ADPRHL1 (4.2)	SYNPO2L (4.1)
LVESV_BSA	GO:0048644	muscle organ morphogenesis	3.81e-06	<0.01	MYO18B (5.3)	TMEM182 (5.0)	XIRP2 (4.7)	ALPK3 (4.5)	ENSG00000253426 (4.5)	MYH7B (4.4)	MLIP (4.3)	RBM24 (4.3)	MLF1 (4.2)	SRL (3.9)
LVEF	ENSG00000162889	MAPKAPK2 PPI subnetwork	3.82e-06	<0.01	FLNC (4.3)	ALPK3 (4.2)	HSPB7 (4.0)	LDB3 (3.9)	CSRP3 (3.7)	TTN (3.1)	HSPB8 (3.1)	ACTN2 (3.0)	PDLIM5 (2.9)	CAND2 (2.8)
LVMVR	GO:0008134	transcription factor binding	3.82e-06	<0.01	KDM6B (3.9)	SPEN (3.4)	ZNF592 (3.3)	SKI (3.3)	HEY2 (3.2)	RELA (3.0)	CBX4 (2.9)	KIAA1267 (2.8)	ATXN2 (2.8)	MAP3K1 (2.6)
LVEDV	GO:0050840	extracellular matrix binding	3.84e-06	<0.01	EMP1 (4.6)	COL8A1 (4.5)	MMP11 (4.4)	LAMB2 (4.2)	FKBP7 (3.9)	DAG1 (3.9)	LAMB1 (3.9)	C21orf7 (3.6)	GLIS2 (3.4)	APOLD1 (3.3)
LVMVR	GO:0042692	muscle cell differentiation	3.84e-06	<0.01	C10orf71 (4.3)	MYO18B (4.2)	CCDC141 (3.9)	ADPRHL1 (3.9)	CHRNB1 (3.8)	SRL (3.7)	NEXN (3.6)	CORO6 (3.6)	ALPK3 (3.5)	SYNPO2L (3.3)
LVESV_BSA	ENSG00000110880	CORO1C PPI subnetwork	3.84e-06	<0.01	PXN (4.7)	PLEC (4.3)	MAP4 (4.0)	MYO1C (3.8)	CTNND1 (3.6)	FERMT2 (3.5)	TANC1 (3.5)	ACTN4 (3.5)	EHD4 (3.2)	PHLDB2 (3.2)
RVESV	MP:0002128	abnormal blood circulation	3.86e-06	<0.01	TBX5 (4.8)	NGF (4.0)	VEGFA (3.9)	ENG (3.8)	PROCR (3.8)	KIAA1462 (3.5)	IL1RL1 (3.3)	CCDC141 (3.3)	RRAD (3.3)	SLC8A1 (3.3)
RVEDV_BSA	MP:0002754	dilated heart right ventricle	3.86e-06	<0.01	HSPB7 (4.4)	MYL3 (4.0)	CRIM1 (3.9)	DMPK (3.9)	MYH7 (3.8)	EPHB4 (3.8)	ACTN2 (3.7)	C21orf7 (3.7)	SRL (3.5)	NKX2-5 (3.4)
RVESV_BSA	MP:0002795	dilated cardiomyopathy	3.86e-06	<0.01	SYNPO2L (7.2)	MYOZ2 (6.9)	HSPB7 (6.6)	SRL (6.1)	ADPRHL1 (5.9)	SLC8A1 (5.4)	TBX5 (5.3)	TTN (5.3)	NKX2-5 (4.9)	RRAD (4.8)
LVEDV_BSA	MP:0004215	abnormal myocardial fiber physiology	3.87e-06	<0.01	PLN (7.4)	HSPB7 (7.0)	SCN5A (6.8)	MYOZ2 (6.0)	CSRP3 (5.5)	TBX5 (4.9)	TMEM182 (4.9)	MLIP (4.8)	SRL (4.7)	CACNB2 (4.7)
LVESV_BSA	ENSG00000182809	CRIP2 PPI subnetwork	3.87e-06	<0.01	MYOZ2 (8.8)	MYH6 (8.7)	CSRP3 (8.4)	MYH7 (8.4)	TTN (7.9)	HSPB7 (7.6)	PLN (7.4)	SRL (6.9)	OBSCN (6.9)	TMEM182 (6.5)
LVESV	MP:0004090	abnormal sarcomere morphology	3.88e-06	<0.01	CSRP3 (9.1)	ACTN2 (9.0)	MYOZ2 (8.9)	TNNT3 (8.5)	SRL (8.5)	XIRP2 (8.4)	TTN (8.3)	OBSCN (7.6)	DUSP13 (7.0)	HSPB7 (7.0)
LVMVR	GO:0060537	muscle tissue development	3.9e-06	<0.01	MYO18B (4.8)	C10orf71 (4.6)	ADPRHL1 (4.5)	CORO6 (4.4)	ALPK3 (4.2)	NEXN (3.9)	CCDC141 (3.8)	SRL (3.7)	SYNPO2L (3.7)	CHRNB1 (3.6)
LVEDV_BSA	GO:0003231	cardiac ventricle development	3.9e-06	<0.01	SCN5A (4.4)	TBX5 (4.3)	PKP2 (4.1)	MYH6 (4.0)	CCDC141 (3.7)	PLN (3.4)	AGRP (3.3)	MYH7 (3.2)	MYO18B (3.1)	MLF1 (3.0)
LVESV	GO:0030029	actin filament-based process	3.91e-06	<0.01	XIRP2 (4.5)	SRL (4.5)	MLF1 (4.2)	MLIP (4.1)	OBSCN (4.0)	RBM24 (3.9)	TNNT3 (3.8)	DMPK (3.7)	CAND2 (3.6)	FLNC (3.6)
RVESV_BSA	ENSG00000112658	SRF PPI subnetwork	3.91e-06	<0.01	SH2B3 (3.7)	SVIL (3.6)	RBM24 (3.3)	CASZ1 (2.9)	C8orf49 (2.9)	SOX7 (2.8)	PLEC (2.7)	FBRS (2.7)	PALLD (2.6)	SYNPO2L (2.6)
RVSV_BSA	MP:0000295	trabecula carnea hypoplasia	3.91e-06	<0.01	MYH6 (5.5)	NKX2-5 (5.0)	TBX5 (4.6)	LINC00458 (4.4)	ACTN2 (3.4)	MYOZ2 (3.2)	CCDC141 (3.0)	MYL3 (3.0)	TRIP6 (2.9)	FBRS (2.8)
LVEF	GO:0042805	actinin binding	3.93e-06	<0.01	TTN (4.8)	TMEM182 (4.5)	LDB3 (4.3)	PDLIM5 (4.3)	ACTN2 (4.2)	CSRP3 (4.1)	MLF1 (3.8)	FLNC (3.7)	FBLIM1 (3.5)	HSPB8 (3.4)
LVMCF	GO:0000122	negative regulation of transcription from RNA polymerase II promoter	3.95e-06	<0.01	DBP (4.9)	CBX4 (3.7)	KIAA1267 (3.5)	ENSG00000225050 (3.4)	CBX8 (3.4)	ZNF608 (3.3)	SLC9A3R2 (3.3)	ZBTB4 (3.0)	HEY2 (2.7)	ENSG00000253187 (2.7)
LVM	ENSG00000014216	CAPN1 PPI subnetwork	3.96e-06	<0.05	TNNT2 (7.0)	PLN (5.1)	CASQ2 (4.8)	MYH6 (4.5)	TNNC1 (4.4)	MYH7 (4.2)	SYNPO2L (4.2)	NPPB (4.2)	NPPA (4.0)	SCN5A (4.0)
RVESV_BSA	GO:0008134	transcription factor binding	3.96e-06	<0.01	GATA4 (3.5)	SPEN (3.4)	TCF7L2 (3.2)	FOXN3 (3.2)	SRSF4 (3.0)	RERE (3.0)	FBRS (3.0)	ATXN2 (2.8)	BCL2L11 (2.8)	EPB41 (2.7)
LVMCF	GO:0001085	RNA polymerase II transcription factor binding	3.97e-06	<0.01	YWHAE (2.8)	KIAA1267 (2.8)	TOP3B (2.6)	ZNF592 (2.3)	PDP2 (2.2)	FERMT3 (2.1)	LHCGR (2.1)	MAPRE2 (2.0)	MTMR3 (2.0)	NRP1 (1.9)
LVMVR	ENSG00000165458	INPPL1 PPI subnetwork	3.97e-06	<0.01	ARIH2 (3.7)	QRICH1 (3.3)	GOLGA4 (3.2)	LARP4 (3.2)	SOX15 (3.1)	LRRFIP2 (3.1)	STAB1 (2.8)	DNAJB4 (2.7)	ARHGAP27 (2.5)	PRKAR2A (2.5)
RVEDV_BSA	MP:0000280	thin ventricular wall	3.97e-06	<0.01	HSPB7 (3.9)	NKX2-5 (3.8)	SMAD6 (3.7)	TBX5 (3.5)	MLF1 (3.4)	MYH7 (3.3)	CCDC141 (3.3)	MYL3 (3.1)	MYH6 (3.1)	BAG3 (2.9)
LVESV	ENSG00000151923	TIAL1 PPI subnetwork	3.99e-06	<0.01	XIRP2 (7.3)	ACTN2 (7.0)	MYOZ2 (6.8)	CSRP3 (6.8)	TTN (6.6)	OBSCN (6.1)	SRL (6.0)	MYL4 (5.7)	HSPB7 (5.1)	PLN (5.1)
LVEF	MP:0000752	dystrophic muscle	3.99e-06	<0.01	HSPB7 (5.8)	DMPK (5.3)	LDB3 (5.1)	MYPN (4.8)	CCDC141 (4.3)	ACTN2 (4.3)	CSRP3 (4.2)	TMEM182 (3.8)	DNAJC18 (3.7)	ALPK3 (3.7)
LVESV	GO:0003779	actin binding	4e-06	<0.01	TNNT3 (6.7)	XIRP2 (6.7)	TTN (6.5)	CSRP3 (6.5)	ACTN2 (6.4)	SRL (6.3)	MYOZ2 (5.8)	FLNC (5.3)	HSPB7 (5.3)	RBM24 (4.5)
LVESV	ENSG00000107242	PIP5K1B PPI subnetwork	4.02e-06	<0.01	FLNC (3.8)	MYO1C (3.8)	ACTN4 (3.7)	DMPK (3.4)	HSPB7 (3.0)	ALDH2 (2.7)	ALCAM (2.7)	RBM6 (2.6)	SRL (2.6)	PDE5A (2.6)
RVESV	KEGG_FOCAL_ADHESION	KEGG_FOCAL_ADHESION	4.02e-06	<0.01	VCL (4.7)	FILIP1L (4.3)	APLNR (4.3)	TPM2 (4.3)	NES (4.0)	F2R (4.0)	FNDC1 (4.0)	PLEC (3.8)	SVIL (3.6)	ACTN4 (3.4)
LVESV_BSA	ENSG00000183091	NEB PPI subnetwork	4.03e-06	<0.01	ACTN2 (7.5)	MYOZ2 (6.9)	CSRP3 (6.8)	TNNT3 (6.7)	OBSCN (6.6)	XIRP2 (6.3)	SRL (6.1)	HSPB7 (5.7)	DUSP13 (5.7)	FLNC (5.6)
LVEF	ENSG00000175189	INHBC PPI subnetwork	4.04e-06	<0.01	MMP11 (3.4)	PHLDB2 (3.2)	SKI (3.1)	FHOD3 (3.0)	C1orf64 (2.9)	KTN1 (2.8)	CILP (2.8)	ITPRIPL1 (2.6)	FERMT2 (2.5)	TMEM127 (2.4)
LVSV	GO:0007507	heart development	4.05e-06	<0.05	TBX5 (3.9)	HCN4 (3.7)	MYH6 (3.7)	KLHDC8B (3.4)	PKP2 (3.2)	PLN (3.1)	CCDC141 (2.9)	HSPB7 (2.7)	RGS3 (2.7)	MMP11 (2.6)
LVSV_BSA	GO:0008134	transcription factor binding	4.06e-06	<0.05	MTA2 (3.5)	SPEN (3.4)	KIAA1267 (2.8)	ATXN2 (2.8)	PTCH1 (2.5)	TBX2 (2.4)	MLL2 (2.3)	BACH1 (2.3)	UBN1 (2.3)	HNRNPUL2 (2.3)
LVMCF	GO:0043009	chordate embryonic development	4.08e-06	<0.01	ENSG00000253187 (3.9)	HOXA10 (3.5)	EVX1 (3.5)	TMEM132C (3.0)	WNT3 (2.8)	MMP11 (2.7)	ENSG00000253308 (2.6)	PDZRN3 (2.5)	CBX8 (2.4)	MECOM (2.2)
LVESV	ENSG00000130669	PAK4 PPI subnetwork	4.09e-06	<0.01	RAB35 (3.8)	INPP5F (3.2)	EML2 (3.0)	TP53INP2 (2.9)	PPP1R13L (2.8)	ZNF592 (2.7)	CCDC141 (2.7)	ENSG00000182319 (2.6)	FNDC3B (2.4)	STARD7 (2.4)
LVESV	ENSG00000167085	PHB PPI subnetwork	4.1e-06	<0.01	ENSG00000251210 (3.5)	ERP29 (3.1)	PRDX1 (2.9)	QARS (2.9)	IMPDH2 (2.7)	SP3 (2.7)	MYOZ2 (2.6)	CSRP3 (2.6)	EDEM2 (2.6)	MYL4 (2.5)
RVESV_BSA	MP:0005598	decreased ventricle muscle contractility	4.1e-06	<0.01	MYOZ2 (7.8)	SYNPO2L (7.4)	HSPB3 (7.0)	MYL4 (6.9)	HSPB7 (6.8)	ADPRHL1 (6.7)	SRL (6.6)	SLC8A1 (6.1)	NKX2-5 (5.7)	TTN (5.6)
LVESV	ENSG00000158022	TRIM63 PPI subnetwork	4.11e-06	<0.01	CSRP3 (11.1)	ACTN2 (10.7)	MYOZ2 (10.6)	XIRP2 (10.4)	TTN (10.3)	TNNT3 (10.0)	SRL (9.5)	OBSCN (8.1)	HSPB7 (6.9)	DUSP13 (6.6)
LVEF	GO:0030036	actin cytoskeleton organization	4.11e-06	<0.01	NEXN (2.8)	DMPK (2.8)	MAST2 (2.7)	PHLDB2 (2.6)	MLF1 (2.6)	FLNC (2.5)	NEDD4L (2.5)	NACC2 (2.5)	PLEC (2.4)	PXN (2.2)
LVMCF	MP:0002746	abnormal semilunar valve morphology	4.11e-06	<0.01	ADAMTSL3 (3.6)	COL21A1 (2.9)	IGF1R (2.7)	FNDC3B (2.7)	ZNF608 (2.6)	MECOM (2.5)	SLC9A3R2 (2.5)	PDE3A (2.4)	HEY2 (2.4)	SDK2 (2.3)
LVESV_BSA	MP:0002795	dilated cardiomyopathy	4.11e-06	<0.01	PLN (8.2)	MYH7 (7.3)	MYOZ2 (6.9)	HSPB7 (6.6)	MYH6 (6.5)	SRL (6.1)	CSRP3 (6.0)	TBX5 (5.3)	TTN (5.3)	TMEM182 (5.0)
RVEDV	GO:0005924	cell-substrate adherens junction	4.16e-06	<0.01	PALLD (5.4)	FLNC (4.5)	FILIP1L (4.4)	AMOTL2 (4.4)	ACTN4 (4.1)	PLN (3.9)	LRRFIP1 (3.9)	ARHGAP1 (3.8)	IFFO2 (3.2)	FHOD3 (3.1)
RVESV_BSA	GO:0046332	SMAD binding	4.17e-06	<0.01	PLEKHA3 (4.0)	MAP3K3 (3.4)	RECK (3.3)	NEO1 (3.3)	GATA4 (3.1)	TCF7L2 (2.6)	ENSG00000249584 (2.6)	TCF21 (2.5)	PROCR (2.5)	XYLT1 (2.4)
LVEDV_BSA	ENSG00000100345	MYH9 PPI subnetwork	4.19e-06	<0.01	PLN (4.7)	FILIP1L (4.3)	FLNC (4.1)	HSPB7 (3.7)	DMPK (3.6)	ACTN4 (3.5)	SRL (3.4)	SVIL (3.4)	MAP4 (3.3)	MYO1C (3.3)
RVESV_BSA	MP:0005592	abnormal vascular smooth muscle morphology	4.26e-06	<0.01	NOS3 (6.2)	ENG (4.5)	KIAA1462 (4.3)	DMPK (3.8)	SLC8A1 (3.6)	SOX7 (3.4)	COL8A1 (3.4)	APOLD1 (3.2)	FLNC (3.1)	FUT11 (3.1)
LVESV	GO:0014704	intercalated disc	4.28e-06	<0.01	FLNC (6.2)	RBM24 (4.8)	HSPB7 (4.8)	DMPK (4.7)	XIRP2 (4.7)	SRL (4.6)	ACTN2 (4.5)	OBSCN (4.5)	TMEM182 (4.4)	SVIL (4.4)
LVMVR	GO:0003231	cardiac ventricle development	4.28e-06	<0.01	CTNNA3 (4.7)	NPPA (4.4)	ADPRHL1 (4.3)	CCDC141 (3.7)	SLC27A6 (3.5)	C14orf37 (3.4)	PLN (3.4)	MYO18B (3.1)	KLHDC8B (2.9)	RRAD (2.9)
LVEDV_BSA	ENSG00000082701	GSK3B PPI subnetwork	4.28e-06	<0.01	SKI (3.1)	PTCH1 (2.7)	CRK (2.6)	NXF1 (2.6)	ENSG00000233593 (2.4)	MLL2 (2.3)	ACTN4 (2.2)	RNF2 (2.2)	ZFYVE20 (2.2)	UBN1 (2.2)
LVEDV_BSA	GO:0005916	fascia adherens	4.29e-06	<0.01	FLNC (5.5)	HSPB7 (4.7)	DMPK (4.7)	SCN5A (4.4)	RBM24 (4.3)	TMEM182 (4.2)	PLN (4.2)	GATA4 (4.1)	MYO18B (4.0)	FHOD3 (4.0)
RVEDV_BSA	MP:0005312	pericardial effusion	4.29e-06	<0.01	MYH6 (6.1)	MYL4 (5.5)	NKX2-5 (4.8)	TBX5 (4.2)	CCDC141 (4.0)	MYL3 (3.7)	MYH7 (3.7)	HSPB7 (3.6)	SRL (3.6)	SYNPO2L (3.5)
LVEDV_BSA	MP:0004251	failure of heart looping	4.3e-06	<0.01	SCN5A (3.6)	RBM24 (3.5)	SKI (3.3)	GATA4 (3.1)	TBX5 (2.9)	SPEN (2.8)	ATXN2 (2.8)	HCN4 (2.7)	CALCB (2.6)	ZNF592 (2.5)
LVESV_BSA	ENSG00000112658	SRF PPI subnetwork	4.3e-06	<0.01	SH2B3 (3.7)	SVIL (3.6)	CASZ1 (2.9)	PXN (2.8)	PLN (2.8)	SOX8 (2.6)	PALLD (2.6)	DAG1 (2.6)	EPHB4 (2.5)	FILIP1L (2.4)
LVEF	GO:0014706	striated muscle tissue development	4.31e-06	<0.01	MYH7B (5.2)	TMEM182 (5.1)	ALPK3 (4.3)	CCDC141 (4.1)	FLNC (3.7)	CAND2 (3.5)	ENSG00000253426 (3.3)	SSPN (3.1)	HSPB7 (3.0)	TTN (3.0)
LVEF	MP:0003896	prolonged PR interval	4.31e-06	<0.01	RNF207 (6.8)	GIPR (3.8)	COL21A1 (3.6)	HSPB7 (3.5)	GATA4 (3.3)	SSPN (3.1)	FHOD3 (3.0)	CCDC141 (3.0)	GGT7 (2.7)	NEXN (2.7)
RVEDV	ENSG00000175387	SMAD2 PPI subnetwork	4.31e-06	<0.01	SMAD7 (3.7)	KIAA0100 (3.4)	SMARCB1 (3.2)	KANK2 (3.1)	KIAA0913 (3.1)	ATXN2 (3.0)	ARNT (2.8)	SYMPK (2.7)	HMGA2 (2.7)	TPP2 (2.6)
RVESV_BSA	MP:0011108	partial embryonic lethality during organogenesis	4.31e-06	<0.01	GATA4 (3.5)	SOX7 (2.8)	PRR14 (2.7)	FILIP1L (2.7)	IQGAP2 (2.7)	TCF21 (2.7)	SPEN (2.6)	HMGA2 (2.6)	CCND2 (2.5)	SIX5 (2.5)
LVESV_BSA	GO:0000122	negative regulation of transcription from RNA polymerase II promoter	4.33e-06	<0.01	CDKN1B (3.5)	FOXN3 (3.3)	IRX3 (3.1)	SPEN (2.8)	TBX2 (2.8)	TCF15 (2.7)	HAND2 (2.6)	LMX1B (2.6)	C1orf64 (2.5)	SKI (2.5)
LVM	MP:0000280	thin ventricular wall	4.34e-06	<0.05	MYBPC3 (5.4)	PLN (4.8)	PGAP3 (4.7)	CDK12 (4.4)	HAND2 (4.4)	NPPB (4.4)	TNNT2 (4.3)	NPPA (3.6)	ERBB2 (3.6)	MED1 (3.6)
LVESV_BSA	ENSG00000135424	ITGA7 PPI subnetwork	4.34e-06	<0.01	LAMB1 (4.4)	C21orf7 (4.2)	PDE5A (4.2)	DMPK (3.6)	SLC12A4 (3.5)	DUSP13 (3.3)	MYO18B (3.3)	ENSG00000225399 (3.2)	DAG1 (3.1)	FILIP1L (3.1)
RVEDV_BSA	ENSG00000112658	SRF PPI subnetwork	4.34e-06	<0.01	SH2B3 (3.7)	CASZ1 (2.9)	PLN (2.8)	PLEC (2.7)	FBRS (2.7)	PALLD (2.6)	ARNT (2.6)	SYNPO2L (2.6)	NKX2-5 (2.6)	DAG1 (2.6)
RVESV	MP:0000274	enlarged heart	4.35e-06	<0.01	MYL4 (6.5)	NKX2-5 (6.3)	SLC8A1 (5.4)	SCN5A (5.3)	ADPRHL1 (5.3)	HSPB7 (4.6)	RRAD (4.5)	SYNPO2L (4.5)	SRL (4.4)	MYOZ2 (4.2)
RVEDV_BSA	MP:0004057	thin myocardium compact layer	4.35e-06	<0.01	LMO2 (3.8)	NKX2-5 (3.5)	KIAA1462 (3.2)	MYH7 (2.9)	ENSG00000185847 (2.9)	MYL3 (2.8)	FUT11 (2.7)	NOS3 (2.6)	FBRS (2.6)	PRR14 (2.6)
LVESV	ENSG00000175084	DES PPI subnetwork	4.36e-06	<0.01	HSPB7 (6.2)	MYOZ2 (5.9)	CSRP3 (5.7)	SRL (5.4)	TTN (5.4)	ACTN2 (5.3)	XIRP2 (5.2)	MLIP (4.9)	OBSCN (4.9)	FLNC (4.8)
LVMVR	GO:0035051	cardiac cell differentiation	4.36e-06	<0.01	ADPRHL1 (5.0)	MYO18B (4.0)	CCDC141 (3.9)	CTNNA3 (3.8)	ALPK3 (3.8)	C10orf71 (3.7)	KLHDC8B (3.7)	WT1-AS (3.6)	PDE3A (3.5)	ENSG00000235070 (3.4)
LVESV	ENSG00000084754	HADHA PPI subnetwork	4.37e-06	<0.01	ACTN2 (7.9)	XIRP2 (7.7)	TTN (7.4)	CSRP3 (7.4)	MYOZ2 (7.2)	OBSCN (6.6)	MYL4 (6.5)	SRL (6.2)	TMEM182 (5.7)	HSPB7 (5.6)
LVEDV_BSA	MP:0001636	irregular heartbeat	4.38e-06	<0.01	TBX5 (7.5)	HSPB7 (5.5)	RNF207 (5.3)	SCN5A (5.2)	PLN (5.2)	CCDC141 (4.3)	MYH7B (4.2)	MYO18B (4.0)	TMEM182 (4.0)	GATA4 (3.6)
RVSV_BSA	ENSG00000134954	ETS1 PPI subnetwork	4.38e-06	<0.01	KDM6B (3.6)	ARNT (3.3)	SRCAP (2.9)	RBL2 (2.7)	MCL1 (2.6)	MTMR11 (2.5)	KIAA1267 (2.5)	ZNF689 (2.4)	FBRS (2.3)	PDE5A (2.3)
LVEF	ENSG00000206383	HSPA1L PPI subnetwork	4.4e-06	<0.01	ACTN2 (4.0)	CSRP3 (3.8)	TTN (3.4)	PLEKHM2 (3.0)	SMYD5 (3.0)	TMEM182 (2.9)	LDB3 (2.9)	SYMPK (2.7)	HSPB8 (2.7)	FLNC (2.7)
LVEF	ENSG00000206274	ENSG00000206274 PPI subnetwork	4.4e-06	<0.01	ACTN2 (4.0)	CSRP3 (3.8)	TTN (3.4)	PLEKHM2 (3.0)	SMYD5 (3.0)	TMEM182 (2.9)	LDB3 (2.9)	SYMPK (2.7)	HSPB8 (2.7)	FLNC (2.7)
LVESV_BSA	ENSG00000114854	TNNC1 PPI subnetwork	4.4e-06	<0.01	CSRP3 (11.0)	MYOZ2 (11.0)	ACTN2 (10.8)	XIRP2 (10.5)	TTN (10.3)	SRL (8.5)	TNNT3 (7.7)	OBSCN (7.5)	HSPB7 (7.2)	TMEM182 (6.8)
LVESV_BSA	GO:0005912	adherens junction	4.4e-06	<0.01	PPP1R13L (5.8)	PALLD (5.4)	FERMT2 (4.8)	PXN (4.6)	MYO1C (4.5)	CTNND1 (4.5)	RRAS2 (4.3)	TJP2 (4.2)	FLNC (4.1)	ACTN4 (4.1)
LVEDV	GO:0061061	muscle structure development	4.43e-06	<0.01	MYO18B (5.5)	DMPK (5.1)	MLIP (5.1)	TMEM182 (4.9)	FLNC (4.4)	SRL (4.3)	ALPK3 (4.2)	C21orf7 (4.1)	CCDC141 (3.8)	OBSCN (3.7)
LVESV	MP:0000751	myopathy	4.45e-06	<0.01	MYOZ2 (6.2)	SRL (6.1)	HSPB7 (6.1)	ACTN2 (6.1)	DUSP13 (6.1)	XIRP2 (6.0)	TTN (6.0)	TNNT3 (5.9)	OBSCN (5.2)	MLIP (5.2)
LVEDV_BSA	ENSG00000084754	HADHA PPI subnetwork	4.45e-06	<0.01	ACTN2 (7.9)	XIRP2 (7.7)	TTN (7.4)	CSRP3 (7.4)	MYOZ2 (7.2)	OBSCN (6.6)	SRL (6.2)	TMEM182 (5.7)	HSPB7 (5.6)	MLF1 (5.2)
LVEDV_BSA	MP:0005598	decreased ventricle muscle contractility	4.46e-06	<0.01	MYH6 (8.2)	PLN (7.6)	MYH7 (7.5)	HSPB7 (6.8)	SRL (6.6)	SCN5A (6.5)	MLIP (5.8)	TTN (5.6)	OBSCN (4.9)	CORO6 (4.8)
LVEDV	MP:0001698	decreased embryo size	4.49e-06	<0.01	SPEN (3.5)	DAG1 (3.1)	KIAA1267 (3.0)	BEND3 (2.9)	PBRM1 (2.8)	CDC27 (2.8)	ATXN2 (2.8)	BACH1 (2.8)	PKP2 (2.7)	FNDC3B (2.6)
LVEF	MP:0010403	atrial septal defect	4.49e-06	<0.01	C8orf49 (4.0)	MYH7B (3.0)	ALPK3 (2.9)	FHOD3 (2.7)	SSPN (2.7)	FLNC (2.7)	GATA4 (2.6)	ERBB4 (2.5)	RNF207 (2.5)	PDZRN3 (2.5)
RVESV_BSA	GO:0005667	transcription factor complex	4.5e-06	<0.01	ZNF503-AS2 (3.6)	MECOM (3.6)	ATXN2 (2.7)	MAPKAPK5 (2.7)	SHROOM1 (2.7)	FOXN3 (2.6)	TNKS (2.6)	MFHAS1 (2.5)	SPEN (2.5)	SIX5 (2.5)
LVMCF	GO:0001944	vasculature development	4.51e-06	<0.01	NOS3 (5.4)	NRP1 (4.2)	COL18A1 (3.8)	MECOM (3.4)	FBN1 (3.2)	GJA1 (3.2)	LXN (3.1)	EBF2 (3.1)	SLC9A3R2 (3.1)	PPM1F (3.0)
RVSV	MP:0001698	decreased embryo size	4.51e-06	<0.01	DAG1 (3.1)	SETD1A (3.0)	SETD2 (3.0)	KIAA1267 (3.0)	ITGB1 (2.8)	PBRM1 (2.8)	CDC27 (2.8)	ROD1 (2.8)	ATXN2 (2.8)	BACH1 (2.8)
LVESV	KEGG_CARDIAC_MUSCLE_CONTRACTION	KEGG_CARDIAC_MUSCLE_CONTRACTION	4.53e-06	<0.01	CSRP3 (8.0)	MYOZ2 (7.6)	ACTN2 (7.6)	TTN (6.9)	XIRP2 (6.5)	MYL4 (6.1)	HSPB7 (6.0)	SRL (6.0)	OBSCN (5.3)	RBM24 (5.1)
LVEDV_BSA	GO:0055007	cardiac muscle cell differentiation	4.53e-06	<0.01	SCN5A (4.8)	CCDC141 (4.5)	MYO18B (4.4)	MYH6 (3.8)	HAND2 (3.8)	MLIP (3.6)	PLN (3.6)	ALPK3 (3.5)	SPATA24 (3.4)	CORO6 (3.3)
LVESV_BSA	MP:0002625	heart left ventricle hypertrophy	4.53e-06	<0.01	MYH6 (8.7)	PLN (8.0)	MYOZ2 (7.8)	MYH7 (7.8)	CSRP3 (7.6)	SRL (6.6)	HSPB7 (6.5)	OBSCN (6.2)	SCN5A (6.1)	MLIP (5.9)
LVSV	ENSG00000100644	HIF1A PPI subnetwork	4.54e-06	<0.05	MYH6 (3.2)	VEGFA (3.0)	C6orf204 (2.8)	EPHB4 (2.7)	BAG3 (2.6)	ZNF219 (2.5)	SRL (2.5)	IP6K2 (2.4)	HSPB7 (2.4)	PLN (2.3)
LVESV	GO:0030016	myofibril	4.55e-06	<0.01	TTN (11.6)	XIRP2 (11.6)	CSRP3 (11.3)	TNNT3 (11.3)	ACTN2 (11.2)	MYOZ2 (10.7)	SRL (9.8)	OBSCN (7.7)	DUSP13 (7.5)	HSPB7 (7.4)
LVESV	GO:0061061	muscle structure development	4.56e-06	<0.01	RBM24 (5.8)	DMPK (5.1)	MLIP (5.1)	TMEM182 (4.9)	DUSP13 (4.9)	MYH7B (4.7)	FLNC (4.4)	SRL (4.3)	ALPK3 (4.2)	XIRP2 (4.1)
LVESV	GO:0031674	I band	4.57e-06	<0.01	ACTN2 (10.7)	CSRP3 (10.5)	TTN (10.5)	XIRP2 (10.4)	MYOZ2 (10.3)	SRL (9.3)	TNNT3 (9.0)	HSPB7 (8.3)	OBSCN (7.9)	FLNC (7.0)
LVMCF	MP:0002746	abnormal semilunar valve morphology	4.57e-06	<0.01	ADAMTSL3 (3.6)	COL21A1 (2.9)	IGF1R (2.7)	FNDC3B (2.7)	PLXDC2 (2.5)	MECOM (2.5)	SLC9A3R2 (2.5)	PDE3A (2.4)	NDRG2 (2.4)	SDK2 (2.3)
LVEF	KEGG_ARRHYTHMOGENIC_RIGHT_VENTRICULAR_CARDIOMYOPATHY_ARVC	KEGG_ARRHYTHMOGENIC_RIGHT_VENTRICULAR_CARDIOMYOPATHY_ARVC	4.58e-06	<0.01	HSPB7 (4.8)	PDLIM5 (4.6)	FBLIM1 (4.1)	LDB3 (4.0)	FHOD3 (3.8)	MYH7B (3.8)	FBXO32 (3.5)	CSRP3 (3.4)	TTN (3.4)	ACTN2 (3.3)
LVEDV_BSA	MP:0004485	increased response of heart to induced stress	4.59e-06	<0.01	CSRP3 (6.6)	PLN (6.4)	ACTN2 (6.3)	XIRP2 (6.0)	TTN (5.9)	MYOZ2 (5.9)	SRL (5.7)	OBSCN (5.3)	SCN5A (5.3)	HSPB7 (5.1)
RVSV_BSA	MP:0005312	pericardial effusion	4.59e-06	<0.01	MYH6 (6.1)	NKX2-5 (4.8)	PLN (4.3)	TBX5 (4.2)	CCDC141 (4.0)	MYL3 (3.7)	MYOZ2 (3.5)	ATXN2 (3.3)	KCNK3 (3.2)	C12orf51 (3.1)
LVEF	GO:0005924	cell-substrate adherens junction	4.6e-06	<0.01	PDLIM5 (5.3)	TLN1 (5.2)	FBLIM1 (5.0)	PHLDB2 (4.9)	PXN (4.8)	FERMT2 (4.7)	FLNC (4.5)	AMOTL2 (4.4)	PLEC (4.2)	RRAS2 (4.1)
RVESV	MP:0000230	abnormal systemic arterial blood pressure	4.6e-06	<0.01	C21orf7 (4.9)	FILIP1 (4.2)	KCNK3 (4.2)	SPON1 (3.8)	VCL (3.3)	TCF21 (3.3)	RGS10 (3.2)	SLC8A1 (3.1)	CACNB2 (3.1)	FILIP1L (3.1)
LVEF	MP:0000267	abnormal heart development	4.62e-06	<0.01	GATA4 (4.7)	SOX7 (4.1)	SALL1 (3.6)	ALPK3 (3.3)	HSPB7 (3.1)	PDLIM5 (3.0)	C8orf49 (3.0)	FERMT2 (2.9)	PCDH7 (2.9)	FLNC (2.8)
RVEDV	MP:0002833	increased heart weight	4.62e-06	<0.01	PLN (8.4)	HSPB7 (7.6)	MYOZ2 (6.5)	SLC8A1 (6.3)	NKX2-5 (6.2)	SYNPO2L (5.9)	SRL (5.3)	DMPK (5.2)	OBSCN (5.0)	TTN (5.0)
LVEDV_BSA	ENSG00000108854	SMURF2 PPI subnetwork	4.63e-06	<0.01	TNNT3 (6.5)	TTN (5.5)	SRL (5.3)	MYH7 (5.1)	OBSCN (4.6)	ALPK3 (4.2)	HSPB7 (4.0)	MYH6 (3.8)	MLF1 (3.8)	CORO6 (3.4)
LVEDV_BSA	ENSG00000104879	CKM PPI subnetwork	4.65e-06	<0.01	ACTN2 (8.7)	MYOZ2 (8.3)	CSRP3 (8.3)	XIRP2 (8.2)	TTN (8.0)	OBSCN (7.5)	SRL (7.3)	HSPB7 (6.7)	PLN (6.5)	TMEM182 (6.1)
LVM_BSA	KEGG_FOCAL_ADHESION	KEGG_FOCAL_ADHESION	4.65e-06	<0.01	EFEMP2 (4.8)	FILIP1L (4.3)	SMTN (4.3)	SLC39A13 (3.6)	ACTN4 (3.4)	COL8A1 (3.3)	PALLD (3.3)	TNNT2 (2.8)	PTPN12 (2.8)	CASQ2 (2.7)
LVEDV_BSA	ENSG00000131791	PRKAB2 PPI subnetwork	4.66e-06	<0.01	ARIH2 (3.4)	QRICH1 (2.7)	C12orf51 (2.6)	AK1 (2.6)	RBM6 (2.5)	APEH (2.4)	TKT (2.4)	CCDC141 (2.1)	HSD11B2 (2.1)	VEGFA (2.1)
RVEDV	MP:0006042	increased apoptosis	4.67e-06	<0.01	GATA4 (3.4)	FANCA (2.8)	LTN1 (2.8)	SPAG5 (2.7)	TPP2 (2.7)	KIF2C (2.6)	PBRM1 (2.6)	CENPW (2.6)	WDHD1 (2.5)	DHX8 (2.2)
LVESV_BSA	MP:0000267	abnormal heart development	4.69e-06	<0.01	GATA4 (4.7)	TBX3 (3.7)	ALPK3 (3.3)	HSPB7 (3.1)	PLN (3.0)	FERMT2 (2.9)	ERBB4 (2.9)	RBM24 (2.9)	SCN5A (2.8)	FLNC (2.8)
LVMVR	ENSG00000115641	FHL2 PPI subnetwork	4.7e-06	<0.01	C10orf71 (3.9)	MYOZ1 (3.9)	HSPB7 (3.8)	SYNPO2L (3.7)	CORO6 (3.5)	PLN (3.5)	SRL (3.4)	BAG3 (3.3)	KIAA1267 (3.3)	NEXN (3.3)
LVESV_BSA	GO:0090257	regulation of muscle system process	4.7e-06	<0.01	MYO18B (5.2)	TMEM182 (4.5)	PLN (4.3)	FLNC (4.3)	OBSCN (4.1)	DUSP13 (4.1)	SRL (4.1)	MLIP (4.0)	MYH7 (4.0)	DMPK (4.0)
LVEDV_BSA	MP:0005312	pericardial effusion	4.71e-06	<0.01	GATA4 (4.3)	PLN (4.3)	TBX5 (4.2)	SCN5A (4.0)	CCDC141 (4.0)	MLIP (3.8)	HSPB7 (3.6)	SRL (3.6)	TMEM182 (3.6)	MYOZ2 (3.5)
LVESV	GO:0044449	contractile fiber part	4.72e-06	<0.01	TTN (11.6)	XIRP2 (11.6)	TNNT3 (11.5)	CSRP3 (11.4)	ACTN2 (11.1)	MYOZ2 (10.7)	SRL (9.7)	OBSCN (7.6)	HSPB7 (7.5)	DUSP13 (7.3)
LVESV	ENSG00000100345	MYH9 PPI subnetwork	4.75e-06	<0.01	PLN (4.7)	FILIP1L (4.3)	FLNC (4.1)	HSPB7 (3.7)	DMPK (3.6)	ACTN4 (3.5)	SRL (3.4)	SVIL (3.4)	MAP4 (3.3)	MYO1C (3.3)
RVEDV_BSA	GO:0009991	response to extracellular stimulus	4.78e-06	<0.01	FABP2 (3.7)	HORMAD1 (2.9)	ENSG00000233715 (2.6)	C5orf41 (2.3)	C1orf51 (2.3)	FAM109A (2.2)	VEGFA (2.0)	ALDH2 (2.0)	GCH1 (2.0)	IL1RL1 (1.9)
LVESV	MP:0004485	increased response of heart to induced stress	4.81e-06	<0.01	CSRP3 (6.6)	PLN (6.4)	ACTN2 (6.3)	XIRP2 (6.0)	TTN (5.9)	MYOZ2 (5.9)	SRL (5.7)	OBSCN (5.3)	SCN5A (5.3)	HSPB7 (5.1)
LVEDV_BSA	GO:0050840	extracellular matrix binding	4.82e-06	<0.01	COL8A1 (4.5)	MMP11 (4.4)	LAMB2 (4.2)	FKBP7 (3.9)	DAG1 (3.9)	C21orf7 (3.6)	GJA1 (3.5)	APOLD1 (3.3)	TBX2 (3.1)	NGF (3.0)
RVESV_BSA	GO:0005924	cell-substrate adherens junction	4.82e-06	<0.01	RBPMS (5.4)	PALLD (5.4)	TLN1 (5.2)	TPM2 (4.8)	FLNC (4.5)	FILIP1L (4.4)	PLEC (4.2)	FLNB (4.1)	SVIL (4.1)	ACTN4 (4.1)
RVESV_BSA	MP:0005140	decreased cardiac muscle contractility	4.82e-06	<0.01	HSPB3 (6.9)	SYNPO2L (6.8)	HSPB7 (6.8)	NKX2-5 (6.8)	MYOZ2 (6.7)	ADPRHL1 (6.7)	MYL4 (6.3)	SRL (6.0)	RRAD (5.8)	OBSCN (5.6)
LVMVR	ENSG00000100393	EP300 PPI subnetwork	4.83e-06	<0.01	ARID5B (3.4)	MAP3K1 (3.2)	CDKN1A (3.2)	ATF1 (3.1)	KIAA1267 (3.1)	HEY2 (3.0)	POLR2A (2.9)	PBRM1 (2.8)	SPEN (2.8)	RELA (2.8)
RVEDV	GO:0043627	response to estrogen stimulus	4.83e-06	<0.01	CCDC68 (3.2)	RAB12 (3.2)	ENSG00000259142 (2.9)	ENSG00000259471 (2.9)	ENSG00000233715 (2.8)	ENSG00000239791 (2.7)	ENSG00000168824 (2.6)	TP53I11 (2.6)	CREB3L1 (2.5)	GPR158 (2.3)
LVESV_BSA	ENSG00000129170	CSRP3 PPI subnetwork	4.83e-06	<0.01	CSRP3 (9.8)	ACTN2 (9.6)	TTN (9.3)	MYOZ2 (9.2)	XIRP2 (8.7)	SRL (8.4)	OBSCN (6.9)	HSPB7 (6.7)	TNNT3 (6.4)	TMEM182 (6.1)
RVEDV_BSA	GO:0048738	cardiac muscle tissue development	4.83e-06	<0.01	NKX2-5 (5.7)	MYH6 (4.9)	MYL4 (4.7)	CTNNA3 (4.6)	MYH7 (4.1)	MYL3 (4.1)	CCDC141 (4.1)	HSPB7 (4.0)	TBX5 (3.8)	SYNPO2L (3.8)
LVESV	ENSG00000109814	UGDH PPI subnetwork	4.86e-06	<0.01	MAP4 (3.6)	FERMT2 (3.5)	MYO1C (3.3)	FLNC (3.0)	ZNF768 (3.0)	PDE5A (2.9)	RYK (2.9)	BRAP (2.8)	PHLDB2 (2.8)	TP53INP2 (2.7)
RVEDV	GO:0000989	transcription factor binding transcription factor activity	4.86e-06	<0.01	RPRD2 (4.5)	KIAA1267 (4.2)	FBRS (4.1)	SPEN (4.1)	KIAA0913 (3.7)	PRR14 (3.7)	KDM6B (3.5)	SMARCB1 (3.4)	RERE (3.2)	CDKN1B (3.1)
LVESV_BSA	GO:0048729	tissue morphogenesis	4.89e-06	<0.01	IRX3 (3.3)	TBX5 (3.2)	SIX5 (2.9)	EPHB4 (2.8)	LMX1B (2.8)	TBX2 (2.7)	HMGA2 (2.6)	HCN4 (2.5)	PDE5A (2.5)	LAMB1 (2.5)
RVESV	GO:0007507	heart development	4.9e-06	<0.01	MYH7B (5.2)	NKX2-5 (4.8)	ADPRHL1 (4.1)	RBM24 (4.1)	SCN5A (4.0)	TBX5 (3.9)	GATA4 (3.7)	MYL4 (3.7)	SLC8A1 (3.6)	MLF1 (3.0)
LVEDV_BSA	ENSG00000106554	CHCHD3 PPI subnetwork	4.9e-06	<0.01	XIRP2 (7.4)	ACTN2 (7.4)	CSRP3 (7.2)	MYOZ2 (7.2)	TTN (6.9)	SRL (6.3)	OBSCN (6.3)	TMEM182 (5.8)	HSPB7 (5.8)	PLN (5.4)
LVMVR	MP:0005140	decreased cardiac muscle contractility	4.93e-06	<0.01	PLN (6.8)	SYNPO2L (6.8)	HSPB7 (6.8)	ADPRHL1 (6.7)	C10orf71 (6.1)	SRL (6.0)	RRAD (5.8)	MYO18B (5.7)	TTN (5.2)	FHOD3 (4.5)
RVESV	MP:0004215	abnormal myocardial fiber physiology	4.94e-06	<0.01	SLC8A1 (7.2)	HSPB7 (7.0)	ADPRHL1 (6.7)	NKX2-5 (6.7)	MYOZ2 (6.0)	FILIP1 (5.7)	SYNPO2L (5.4)	TBX5 (4.9)	SRL (4.7)	CACNB2 (4.7)
RVEDV_BSA	GO:0016049	cell growth	4.94e-06	<0.01	C1orf64 (3.9)	COL8A1 (3.0)	CRIM1 (2.9)	LAMB2 (2.7)	ENSG00000254300 (2.6)	P4HTM (2.4)	PLEKHA3 (2.3)	C3orf18 (2.2)	LINC00458 (2.2)	SIRT1 (2.2)
RVESV	ENSG00000175387	SMAD2 PPI subnetwork	4.96e-06	<0.01	KIAA0100 (3.4)	TNKS (3.2)	SMARCB1 (3.2)	KANK2 (3.1)	IGF1R (3.1)	KIAA0913 (3.1)	ATXN2 (3.0)	PRRC2B (3.0)	SYMPK (2.7)	NCOA6 (2.6)
LVEDV_BSA	ENSG00000035403	VCL PPI subnetwork	4.96e-06	<0.01	DMPK (4.2)	ACTN4 (3.9)	EHD4 (3.6)	TTN (3.5)	RHOA (3.4)	MYH7 (3.3)	HSPB7 (3.2)	MYH6 (3.2)	SRL (3.2)	FLNC (3.2)
LVEDV_BSA	MP:0009404	centrally nucleated skeletal muscle fibers	4.98e-06	<0.01	DUSP13 (6.9)	TNNT3 (6.0)	MYOZ2 (5.9)	HSPB7 (5.9)	DMPK (5.6)	MYO18B (5.6)	ACTN2 (5.6)	SRL (5.5)	CSRP3 (5.4)	XIRP2 (5.3)
LVMCF	GO:0000988	protein binding transcription factor activity	5e-06	<0.01	KIAA1267 (4.2)	SMARCB1 (3.3)	SMARCD1 (3.0)	ATXN2 (3.0)	ATF1 (2.7)	CBX4 (2.6)	SKI (2.6)	ZCCHC10 (2.5)	ZNF592 (2.4)	MAPKAPK5 (2.4)
LVGFI	GO:0003007	heart morphogenesis	5.02e-06	<0.01	MYH7B (3.7)	GATA4 (3.4)	MYH6 (3.4)	MLF1 (3.2)	SOX7 (2.8)	ZFPM2 (2.7)	NRP1 (2.6)	ENSG00000240291 (2.6)	ENSG00000240207 (2.6)	ENSG00000232871 (2.5)
LVESV	ENSG00000111640	GAPDH PPI subnetwork	5.03e-06	<0.01	PRDX1 (4.3)	TKT (4.1)	YWHAE (3.7)	CCT8 (3.6)	HSPA4 (3.4)	BAG3 (3.2)	RPL22 (3.2)	ACTN4 (2.9)	NCKIPSD (2.8)	RHOA (2.7)
RVEDV	GO:0000988	protein binding transcription factor activity	5.03e-06	<0.01	RPRD2 (4.6)	KIAA1267 (4.2)	SPEN (4.1)	FBRS (4.0)	KIAA0913 (3.8)	PRR14 (3.8)	KDM6B (3.6)	SMAD7 (3.3)	SMARCB1 (3.3)	RERE (3.2)
RVEDV_BSA	GO:0003007	heart morphogenesis	5.03e-06	<0.01	NKX2-5 (4.2)	MYL4 (3.8)	ENSG00000185847 (3.7)	HCN4 (3.7)	GATA4 (3.4)	TBX5 (3.4)	MLF1 (3.2)	RGS3 (2.8)	CCDC141 (2.6)	CAPN12 (2.6)
LVESV	ENSG00000163806	SPDYA PPI subnetwork	5.05e-06	<0.01	RBM24 (4.9)	DMPK (4.6)	MYL4 (4.3)	FLNC (4.1)	SRL (4.0)	HSPB7 (4.0)	TNNT3 (3.7)	CSRP3 (3.6)	ACTN2 (3.6)	MAST2 (3.5)
LVMCF	GO:0000989	transcription factor binding transcription factor activity	5.07e-06	<0.01	KIAA1267 (4.2)	SMARCB1 (3.4)	SMARCD1 (3.1)	ATXN2 (3.0)	ATF1 (2.7)	CBX4 (2.6)	ZCCHC10 (2.5)	SKI (2.5)	MAPKAPK5 (2.4)	ZNF592 (2.4)
LVESV_BSA	ENSG00000135424	ITGA7 PPI subnetwork	5.08e-06	<0.01	LAMB1 (4.4)	C21orf7 (4.2)	DMPK (3.6)	DUSP13 (3.3)	MYO18B (3.3)	ENSG00000225399 (3.2)	DAG1 (3.1)	FILIP1L (3.1)	RRAS2 (3.0)	SCN5A (3.0)
LVESV	ENSG00000145321	GC PPI subnetwork	5.09e-06	<0.01	XIRP2 (6.2)	TNNT3 (5.5)	MYOZ2 (5.4)	CSRP3 (5.3)	ACTN2 (5.3)	TTN (5.3)	PLN (4.3)	MYL4 (4.3)	SRL (4.3)	TMEM182 (4.3)
LVEDV_BSA	ENSG00000158022	TRIM63 PPI subnetwork	5.1e-06	<0.01	CSRP3 (11.1)	ACTN2 (10.7)	MYOZ2 (10.6)	XIRP2 (10.4)	TTN (10.3)	TNNT3 (10.0)	SRL (9.5)	OBSCN (8.1)	HSPB7 (6.9)	MYO18B (6.7)
LVEF	GO:0014706	striated muscle tissue development	5.12e-06	<0.01	MYH7B (5.2)	TMEM182 (5.1)	ALPK3 (4.3)	DMPK (4.2)	MYPN (4.2)	CCDC141 (4.1)	NEXN (4.0)	FLNC (3.7)	CAND2 (3.5)	ENSG00000253426 (3.3)
LVESV_BSA	ENSG00000113555	PCDH12 PPI subnetwork	5.12e-06	<0.01	CSRP3 (7.7)	MYOZ2 (7.7)	MYH6 (7.7)	TTN (7.1)	MYH7 (7.1)	OBSCN (6.5)	SRL (6.5)	PLN (6.2)	HSPB7 (6.1)	MLF1 (5.2)
LVEDV_BSA	ENSG00000162889	MAPKAPK2 PPI subnetwork	5.16e-06	<0.01	FLNC (4.3)	PLN (4.2)	ALPK3 (4.2)	MYH6 (4.1)	MYH7 (4.0)	HSPB7 (4.0)	OBSCN (3.8)	MYO18B (3.8)	CORO6 (3.6)	DMPK (3.3)
LVGFI	MP:0011098	complete embryonic lethality during organogenesis	5.17e-06	<0.05	GATA4 (4.2)	SPEN (3.9)	NCOA6 (3.2)	MYH6 (3.0)	FERMT2 (3.0)	GJA1 (2.7)	FBLIM1 (2.7)	TNKS (2.6)	MAP3K7 (2.5)	PPP4R1 (2.3)
RVESV_BSA	MP:0004084	abnormal cardiac muscle relaxation	5.17e-06	<0.01	HSPB7 (6.7)	SLC8A1 (6.6)	NKX2-5 (6.1)	TBX5 (6.0)	ADPRHL1 (5.8)	MYL4 (5.7)	MYOZ2 (5.4)	SYNPO2L (5.4)	OBSCN (5.1)	HSPB3 (4.5)
LVMCF	ENSG00000050748	MAPK9 PPI subnetwork	5.18e-06	<0.01	VEGFA (3.3)	CDKN1A (2.9)	SH2B3 (2.9)	CAMK2D (2.9)	ZBTB4 (2.7)	AKT2 (2.6)	CBX4 (2.5)	PPP2R2A (2.4)	MAP3K1 (2.3)	KIAA1267 (2.2)
RVEDV_BSA	MP:0001633	poor circulation	5.2e-06	<0.01	TBX5 (5.1)	NKX2-5 (4.9)	MYH6 (4.3)	CTNNA3 (3.7)	ENSG00000227410 (3.6)	ENG (3.2)	DSP (3.2)	RGS3 (3.1)	CCDC141 (3.0)	RBMS3 (2.9)
LVMCF	GO:0048729	tissue morphogenesis	5.21e-06	<0.01	EVX1 (4.3)	WNT3 (3.3)	TMEM132C (3.2)	ENSG00000253308 (2.9)	ENSG00000253187 (2.8)	ADRB1 (2.7)	IGF1R (2.7)	PDZRN3 (2.7)	COL21A1 (2.6)	COL18A1 (2.3)
LVEDV_BSA	GO:0035239	tube morphogenesis	5.22e-06	<0.01	LMX1B (3.8)	SIX5 (3.1)	PVRL2 (3.1)	DFNB59 (2.9)	MMP11 (2.9)	TBX2 (2.8)	EPHB4 (2.8)	ENSG00000227410 (2.7)	C20orf144 (2.6)	KCNS3 (2.6)
LVEF	MP:0001785	edema	5.24e-06	<0.01	ACVRL1 (4.2)	SOX7 (3.7)	FLNC (2.9)	PDLIM5 (2.8)	HSPB7 (2.7)	GJA1 (2.7)	RBM38 (2.6)	SPEN (2.5)	TANC1 (2.5)	ALPK3 (2.5)
RVESV	MP:0001698	decreased embryo size	5.24e-06	<0.01	GATA4 (3.9)	SPEN (3.5)	CDC27 (2.8)	ATXN2 (2.8)	BACH1 (2.8)	NCOA6 (2.7)	SVIL (2.6)	FLNB (2.5)	PRRC2B (2.5)	NKX2-5 (2.5)
LVSV_BSA	GO:0051093	negative regulation of developmental process	5.24e-06	<0.05	ENSG00000239791 (2.7)	ARHGEF40 (2.5)	SASH1 (2.3)	TNS1 (2.3)	ENSG00000182319 (2.2)	LMO2 (2.1)	RSPO3 (2.1)	PLEKHG5 (2.1)	C3orf54 (2.0)	SOX11 (2.0)
LVESV_BSA	MP:0001719	absent vitelline blood vessels	5.25e-06	<0.01	ACVRL1 (4.7)	ECSCR (4.4)	TBX3 (3.9)	C3orf54 (3.8)	VEGFA (3.6)	SH2B3 (3.5)	MECOM (3.1)	ADM (2.9)	KLHDC8B (2.8)	ZFYVE20 (2.8)
LVESV	ENSG00000110880	CORO1C PPI subnetwork	5.28e-06	<0.01	PXN (4.7)	PLEC (4.3)	MAP4 (4.0)	MYO1C (3.8)	FERMT2 (3.5)	TANC1 (3.5)	ACTN4 (3.5)	PHLDB2 (3.2)	RYK (3.0)	FILIP1L (3.0)
LVESV	ENSG00000164171	ITGA2 PPI subnetwork	5.28e-06	<0.01	ENSG00000228998 (3.9)	LAMB1 (3.7)	PPP1R13L (3.3)	FHOD3 (3.2)	SEMA4B (3.1)	SVIL (3.0)	SEC11A (3.0)	MMP11 (2.7)	OBSCN (2.7)	FKBP7 (2.6)
LVM	ENSG00000168530	MYL1 PPI subnetwork	5.28e-06	<0.05	CASQ2 (5.6)	TCAP (5.5)	PLN (5.4)	TNNT3 (5.3)	MYOZ1 (5.2)	XIRP2 (5.0)	LMOD2 (4.6)	TNNC1 (4.6)	FILIP1L (4.3)	TNNT2 (4.2)
LVESV	MP:0003222	increased cardiomyocyte apoptosis	5.29e-06	<0.01	CSRP3 (4.1)	ACTN2 (4.0)	SCN5A (3.7)	MYOZ2 (3.7)	HSPB7 (3.4)	VEGFA (3.4)	SRL (3.4)	TTN (3.3)	RBM24 (3.3)	OBSCN (3.1)
LVESV	GO:0006937	regulation of muscle contraction	5.29e-06	<0.01	RBM24 (4.8)	XIRP2 (4.7)	TMEM182 (4.3)	PLN (4.3)	OBSCN (4.2)	FLNC (4.2)	CCDC107 (4.1)	SRL (4.1)	DUSP13 (3.8)	MLIP (3.8)
LVEF	GO:0005912	adherens junction	5.33e-06	<0.01	PDLIM5 (5.4)	AMOTL2 (5.2)	PHLDB2 (5.0)	FBLIM1 (4.9)	FERMT2 (4.8)	PXN (4.6)	EPPK1 (4.4)	PLEC (4.3)	RRAS2 (4.3)	TLN1 (4.2)
RVEDV_BSA	MP:0003141	cardiac fibrosis	5.35e-06	<0.01	PLN (7.0)	MYOZ2 (6.6)	HSPB7 (6.5)	SYNPO2L (6.4)	RRAD (6.1)	SRL (5.4)	TTN (5.2)	NKX2-5 (5.1)	SLC8A1 (4.9)	FLNC (4.8)
LVESV_BSA	GO:0055008	cardiac muscle tissue morphogenesis	5.37e-06	<0.01	TMEM182 (5.4)	MYH7B (4.8)	MLIP (4.8)	MYO18B (4.6)	SCN5A (4.4)	XIRP2 (4.4)	ALPK3 (4.2)	GATA4 (4.0)	RNF207 (3.8)	CCDC141 (3.8)
LVESV_BSA	MP:0009404	centrally nucleated skeletal muscle fibers	5.37e-06	<0.01	DUSP13 (6.9)	TNNT3 (6.0)	MYOZ2 (5.9)	HSPB7 (5.9)	DMPK (5.6)	MYO18B (5.6)	ACTN2 (5.6)	SRL (5.5)	CSRP3 (5.4)	TPM2 (5.3)
LVESV_BSA	KEGG_HYPERTROPHIC_CARDIOMYOPATHY_HCM	KEGG_HYPERTROPHIC_CARDIOMYOPATHY_HCM	5.4e-06	<0.01	CSRP3 (8.4)	MYOZ2 (8.3)	MYH7 (8.0)	MYH6 (8.0)	HSPB7 (7.5)	PLN (6.8)	TTN (6.5)	SRL (6.3)	MYO18B (5.8)	TMEM182 (5.5)
LVMCF	GO:0033002	muscle cell proliferation	5.42e-06	<0.01	SLC9A3R2 (2.6)	NOS3 (2.5)	NPPA (2.5)	LINC00477 (2.2)	ALDH2 (2.2)	ITGA9 (2.0)	VEGFA (2.0)	PDE3A (2.0)	HCN4 (2.0)	ADAMTSL3 (1.8)
LVMVR	GO:0034504	protein localization to nucleus	5.42e-06	<0.01	ZNFX1 (2.8)	ZCCHC11 (2.8)	LINC00477 (2.5)	ENSG00000182873 (2.2)	DNAJB4 (2.2)	ARHGEF40 (2.2)	PRKAR2A (2.2)	KIAA1267 (2.2)	ENSG00000245522 (2.2)	BRD7P3 (2.1)
LVMVR	GO:0046332	SMAD binding	5.42e-06	<0.01	SKI (4.1)	YAP1 (3.6)	ZNF592 (3.3)	NEO1 (3.3)	GJA1 (3.2)	FBN1 (3.1)	FURIN (3.0)	ZCCHC11 (3.0)	ZBTB4 (2.9)	HEY2 (2.8)
RVEDV_BSA	ENSG00000175387	SMAD2 PPI subnetwork	5.42e-06	<0.01	SMAD7 (3.7)	SMARCB1 (3.2)	KIAA0913 (3.1)	ATXN2 (3.0)	ARNT (2.8)	GH2 (2.7)	SYMPK (2.7)	HMGA2 (2.7)	PLEKHA3 (2.6)	ACTN4 (2.6)
RVESV	ENSG00000058272	PPP1R12A PPI subnetwork	5.46e-06	<0.01	TPM2 (5.2)	VCL (4.9)	FLNC (4.4)	ACTN4 (4.2)	LRRFIP1 (3.8)	MYOZ2 (3.5)	SRL (3.5)	SYNPO2L (3.5)	ARHGAP1 (3.3)	PLEC (3.3)
LVEDV	ENSG00000035403	VCL PPI subnetwork	5.47e-06	<0.01	DMPK (4.2)	ACTN4 (3.9)	TTN (3.5)	RHOA (3.4)	CSRP3 (3.3)	MYH7 (3.3)	HSPB7 (3.2)	MYH6 (3.2)	SRL (3.2)	FLNC (3.2)
LVESV_BSA	ENSG00000197451	HNRNPAB PPI subnetwork	5.48e-06	<0.01	ACTN2 (7.5)	XIRP2 (7.5)	CSRP3 (7.2)	TTN (7.2)	MYOZ2 (7.1)	OBSCN (6.2)	SRL (6.1)	HSPB7 (5.6)	TMEM182 (5.5)	PLN (5.4)
LVEF	GO:0003779	actin binding	5.5e-06	<0.01	TTN (6.5)	CSRP3 (6.5)	ACTN2 (6.4)	LDB3 (6.1)	NEXN (5.5)	FLNC (5.3)	HSPB7 (5.3)	MYPN (5.0)	DMPK (4.4)	CAND2 (3.7)
LVEDV_BSA	ENSG00000172399	MYOZ2 PPI subnetwork	5.5e-06	<0.01	TTN (9.0)	MYH7 (8.5)	MYH6 (8.4)	SRL (8.3)	HSPB7 (7.8)	OBSCN (7.4)	PLN (6.6)	TNNT3 (6.3)	CORO6 (5.5)	MLIP (5.2)
LVEF	ENSG00000162552	WNT4 PPI subnetwork	5.51e-06	<0.01	PDZRN3 (3.1)	CALCA (3.1)	DFNB59 (3.1)	FHOD3 (3.0)	ENSG00000223960 (2.8)	GPR98 (2.7)	FAM167A (2.7)	SLC25A34 (2.5)	CALCB (2.4)	OSBPL6 (2.3)
RVEDV	MP:0000266	abnormal heart morphology	5.51e-06	<0.01	TBX5 (4.9)	NKX2-5 (4.7)	PLN (4.5)	HSPB7 (4.1)	VEGFA (4.0)	GATA4 (4.0)	MYOZ2 (3.9)	SLC8A1 (3.7)	SYNPO2L (3.6)	TTN (3.4)
LVESV_BSA	GO:0042383	sarcolemma	5.51e-06	<0.01	DMPK (6.4)	FLNC (5.7)	SVIL (5.2)	HSPB7 (5.2)	SSPN (5.1)	OBSCN (4.9)	TPM2 (4.8)	DUSP13 (4.2)	SRL (4.2)	MYO18B (4.0)
LVEDV_BSA	ENSG00000105357	MYH14 PPI subnetwork	5.52e-06	<0.01	TNNT3 (4.7)	MAP4 (4.1)	FERMT2 (4.0)	XIRP2 (3.8)	CSRP3 (3.6)	FLNC (3.6)	ACTN2 (3.5)	TTN (3.4)	FILIP1L (3.3)	EHD4 (3.3)
LVESV_BSA	ENSG00000175084	DES PPI subnetwork	5.52e-06	<0.01	HSPB7 (6.2)	MYH7 (6.0)	MYOZ2 (5.9)	CSRP3 (5.7)	SRL (5.4)	TTN (5.4)	MYO18B (5.3)	MYH6 (5.1)	MLIP (4.9)	OBSCN (4.9)
LVEDV	GO:0030055	cell-substrate junction	5.56e-06	<0.01	MYO1C (4.9)	FILIP1L (4.6)	FLNC (4.4)	PPP1R13L (4.3)	ACTN4 (4.1)	SVIL (3.9)	RRAS2 (3.9)	PLN (3.8)	PTPN21 (3.3)	SLC12A4 (3.2)
LVSV_BSA	MP:0001544	abnormal cardiovascular system physiology	5.58e-06	<0.05	MYH6 (7.9)	HSPB7 (7.3)	PLN (7.1)	TBX5 (6.2)	MYH7 (5.3)	CORO6 (4.5)	SRL (4.5)	TTN (4.4)	ENG (3.7)	TNS1 (3.4)
RVESV	GO:0008016	regulation of heart contraction	5.59e-06	<0.01	ADPRHL1 (6.0)	SLC8A1 (5.7)	MYH7B (5.0)	NKX2-5 (4.3)	TBX5 (4.2)	CACNB2 (4.0)	CASZ1 (3.4)	RBM24 (3.4)	FHOD3 (3.4)	CCDC107 (3.2)
LVMCF	ENSG00000177606	JUN PPI subnetwork	5.6e-06	<0.01	CBX4 (3.4)	ATXN2 (2.8)	MAP3K1 (2.7)	FLRT1 (2.7)	CDKN1A (2.6)	VEGFA (2.4)	MTMR3 (2.3)	ZNFX1 (2.3)	IRG1 (2.3)	DIP2B (2.3)
LVEF	GO:0060537	muscle tissue development	5.61e-06	<0.01	MYH7B (5.2)	TMEM182 (5.0)	ALPK3 (4.2)	CCDC141 (3.8)	FLNC (3.6)	CAND2 (3.4)	ENSG00000253426 (3.3)	FBXO32 (3.2)	HSPB7 (3.0)	SPATS2L (3.0)
RVESV	ENSG00000152661	GJA1 PPI subnetwork	5.62e-06	<0.01	CAMK2D (3.9)	MYL4 (3.9)	FLNC (3.5)	NES (3.4)	ADPRHL1 (3.2)	TBX5 (3.2)	NKX2-5 (3.1)	RRAD (3.1)	MYOZ2 (3.0)	SLC8A1 (2.9)
RVEDV_BSA	MP:0001914	hemorrhage	5.64e-06	<0.01	TCF4 (3.4)	DAG1 (3.4)	DLC1 (3.3)	NOS3 (3.3)	KIAA1462 (3.2)	GJA1 (3.1)	CDH11 (3.1)	ENG (3.0)	PVRL2 (2.9)	AMOTL2 (2.9)
LVEDV_BSA	ENSG00000117118	SDHB PPI subnetwork	5.65e-06	<0.01	CSRP3 (8.0)	ACTN2 (8.0)	MYOZ2 (7.9)	TTN (7.8)	XIRP2 (7.8)	SRL (7.1)	OBSCN (7.1)	TMEM182 (5.8)	HSPB7 (5.5)	PLN (5.3)
RVESV_BSA	MP:0002652	thin myocardium	5.65e-06	<0.01	NKX2-5 (4.3)	SIX5 (4.3)	C8orf49 (3.2)	SLC8A1 (3.0)	LRRFIP1 (3.0)	SYNPO2L (2.9)	HSPB7 (2.9)	FLNC (2.7)	HERC1 (2.6)	SSPN (2.6)
LVESV	MP:0000278	abnormal myocardial fiber morphology	5.67e-06	<0.01	MYL4 (8.4)	MYOZ2 (8.3)	CSRP3 (7.9)	ACTN2 (7.8)	PLN (7.6)	SRL (7.1)	HSPB7 (6.9)	TMEM182 (6.7)	SCN5A (6.6)	XIRP2 (6.4)
LVEF	MP:0005312	pericardial effusion	5.67e-06	<0.01	GATA4 (4.3)	CCDC141 (4.0)	HSPB7 (3.6)	NEXN (3.6)	TMEM182 (3.6)	CSRP3 (3.5)	ACTN2 (3.1)	MFHAS1 (3.0)	LDB3 (2.9)	GJA1 (2.9)
LVSV_BSA	MP:0002128	abnormal blood circulation	5.71e-06	<0.05	VEGFA (3.9)	TBX2 (3.4)	CCDC141 (3.3)	MYH6 (3.2)	TNS1 (3.1)	CDH2 (3.0)	ENSG00000182319 (2.8)	PLN (2.7)	KCNK3 (2.6)	PVRL2 (2.6)
RVESV_BSA	MP:0002833	increased heart weight	5.72e-06	<0.01	HSPB7 (7.6)	ADPRHL1 (7.1)	MYOZ2 (6.5)	SLC8A1 (6.3)	NKX2-5 (6.2)	SYNPO2L (5.9)	HSPB3 (5.3)	SRL (5.3)	DMPK (5.2)	OBSCN (5.0)
RVEDV_BSA	MP:0004787	abnormal dorsal aorta morphology	5.74e-06	<0.01	NOS3 (6.1)	ENG (5.2)	TCF4 (4.3)	STAB1 (3.8)	APOLD1 (3.8)	KIAA1462 (3.7)	RGS3 (3.7)	EPHB4 (3.5)	TBX2 (3.4)	SH2B3 (3.2)
RVESV	ENSG00000183091	NEB PPI subnetwork	5.75e-06	<0.01	MYOZ2 (6.9)	OBSCN (6.6)	SRL (6.1)	HSPB7 (5.7)	FLNC (5.6)	RBM24 (5.5)	TPM2 (5.5)	SYNPO2L (5.2)	TTN (5.1)	MYL4 (4.9)
LVMCF	GO:0003714	transcription corepressor activity	5.76e-06	<0.01	CBX4 (3.6)	DBP (3.2)	SKI (2.8)	ATXN2 (2.6)	IGF1R (2.5)	KIAA1267 (2.5)	ZNFX1-AS1 (2.5)	ZBTB4 (2.5)	PDE3A (2.3)	ZNF219 (2.3)
LVESV	ENSG00000118194	TNNT2 PPI subnetwork	5.77e-06	<0.01	MYOZ2 (6.0)	XIRP2 (5.9)	CSRP3 (5.8)	TTN (5.3)	ACTN2 (5.3)	MLIP (5.2)	HSPB7 (5.0)	PLN (4.9)	ALPK3 (4.5)	FLNC (4.1)
LVGFI	ENSG00000154342	WNT3A PPI subnetwork	5.77e-06	<0.01	PDZRN3 (4.2)	EBF2 (2.8)	PRKG1 (2.7)	PTPRG (2.5)	RARRES1 (2.5)	ENSG00000254936 (2.4)	CA11 (2.4)	SALL1 (2.3)	KIAA1755 (2.2)	ARHGEF40 (2.2)
LVESV	GO:0008016	regulation of heart contraction	5.78e-06	<0.01	SCN5A (6.8)	RNF207 (5.1)	MYH7B (5.0)	TBX5 (4.2)	TMEM182 (4.1)	MLIP (4.0)	CACNB2 (4.0)	PLN (3.7)	FRMD5 (3.6)	CASZ1 (3.4)
RVEDV_BSA	MP:0003141	cardiac fibrosis	5.8e-06	<0.01	MYOZ2 (6.6)	HSPB7 (6.5)	SYNPO2L (6.4)	MYH6 (6.2)	MYH7 (6.0)	MYL3 (5.8)	ACTN2 (5.6)	SRL (5.4)	TTN (5.2)	NKX2-5 (5.1)
RVEDV	GO:0048545	response to steroid hormone stimulus	5.82e-06	<0.01	BTBD19 (2.6)	CREB3L1 (2.6)	ENSG00000259142 (2.5)	IL1RL1 (2.4)	ECM1 (2.4)	B3GNT7 (2.3)	ENSG00000229140 (2.2)	USP53 (2.2)	ENSG00000239791 (2.2)	ENSG00000246777 (2.1)
LVEDV_BSA	GO:0000146	microfilament motor activity	5.84e-06	<0.01	TTN (8.6)	CSRP3 (8.5)	XIRP2 (8.0)	MYOZ2 (7.7)	ACTN2 (7.7)	SRL (7.5)	TNNT3 (7.3)	HSPB7 (5.5)	MLIP (5.4)	OBSCN (5.4)
LVEF	GO:0003015	heart process	5.85e-06	<0.01	MYH7B (5.5)	TMEM182 (5.3)	RNF207 (4.8)	ALPK3 (4.4)	FHOD3 (3.8)	SLC25A34 (3.7)	HSPB7 (3.7)	ENSG00000251081 (3.3)	CAND2 (3.2)	LDB3 (3.1)
RVEDV_BSA	ENSG00000103653	CSK PPI subnetwork	5.85e-06	<0.01	RGS10 (4.0)	ITGAL (3.7)	ITGAX (3.5)	IL18RAP (3.0)	PLEC (2.9)	SH2B3 (2.9)	RGS3 (2.9)	ITGAM (2.9)	ENG (2.8)	C21orf7 (2.7)
RVESV_BSA	GO:0005925	focal adhesion	5.85e-06	<0.01	RBPMS (5.5)	PALLD (5.2)	FILIP1L (4.3)	ACTN4 (4.2)	PLEC (4.1)	CTNND1 (4.1)	FLNC (4.0)	SVIL (3.8)	LRRFIP1 (3.8)	NES (2.9)
LVEF	GO:0060537	muscle tissue development	5.88e-06	<0.01	MYH7B (5.2)	TMEM182 (5.0)	ALPK3 (4.2)	DMPK (4.2)	MYPN (4.1)	NEXN (3.9)	CCDC141 (3.8)	FLNC (3.6)	CAND2 (3.4)	COL21A1 (3.3)
LVESV_BSA	MP:0003921	abnormal heart left ventricle morphology	5.88e-06	<0.01	CSRP3 (5.0)	SCN5A (4.9)	PLN (4.8)	MYOZ2 (4.7)	HSPB7 (4.2)	CCDC141 (4.1)	ACTN2 (3.9)	TMEM182 (3.9)	MYO18B (3.8)	OBSCN (3.8)
LVESV_BSA	KEGG_DILATED_CARDIOMYOPATHY	KEGG_DILATED_CARDIOMYOPATHY	5.93e-06	<0.01	MYH6 (8.1)	MYOZ2 (8.1)	CSRP3 (7.9)	MYH7 (7.8)	HSPB7 (7.2)	PLN (6.5)	SRL (6.1)	TTN (6.0)	MYO18B (5.5)	TMEM182 (5.3)
LVMCF	MP:0000281	abnormal interventricular septum morphology	5.94e-06	<0.01	ENSG00000253308 (3.1)	VEGFA (3.0)	GJA1 (2.8)	PDZRN3 (2.6)	ALPK3 (2.6)	RAPSN (2.2)	PLN (2.1)	NRP1 (2.0)	TRPT1 (1.9)	ZBTB4 (1.9)
RVEDV_BSA	GO:0046332	SMAD binding	5.94e-06	<0.01	SMAD7 (7.0)	SMAD6 (4.9)	PLEKHA3 (4.0)	GJA1 (3.2)	QSER1 (2.8)	KIAA1267 (2.8)	SETD2 (2.5)	TCF21 (2.5)	DUSP10 (2.4)	PRKAR2A (2.4)
LVESV_BSA	KEGG_FOCAL_ADHESION	KEGG_FOCAL_ADHESION	5.98e-06	<0.01	LAMB1 (4.9)	FILIP1L (4.3)	TPM2 (4.3)	PXN (3.8)	PLEC (3.8)	FERMT2 (3.7)	SVIL (3.6)	ACTN4 (3.4)	COL8A1 (3.3)	MYO1C (3.3)
RVEDV_BSA	GO:0003714	transcription corepressor activity	5.98e-06	<0.01	SMAD7 (4.7)	KDM6B (4.2)	CDKN1B (4.2)	FBRS (3.6)	SPEN (3.3)	ENSG00000236719 (3.3)	PRR14 (3.2)	GIGYF1 (3.1)	SIRT1 (3.1)	DMWD (3.1)
RVSV_BSA	MP:0000280	thin ventricular wall	5.98e-06	<0.01	PLN (4.8)	NKX2-5 (3.8)	SMAD6 (3.7)	TBX5 (3.5)	MLF1 (3.4)	CCDC141 (3.3)	MYL3 (3.1)	MYH6 (3.1)	SLC12A9 (2.7)	MECOM (2.7)
LVGFI	MP:0000266	abnormal heart morphology	5.99e-06	<0.05	MYH6 (5.6)	HSPB7 (4.1)	GATA4 (4.0)	TTN (3.4)	ACTN2 (3.3)	PPP1R3B (3.2)	RNF207 (3.2)	ADRA1A (2.8)	CCDC141 (2.8)	FLNC (2.8)
LVEF	MP:0000751	myopathy	6.04e-06	<0.01	HSPB7 (6.1)	ACTN2 (6.1)	TTN (6.0)	CILP (5.8)	LDB3 (5.7)	CSRP3 (4.5)	FLNC (4.5)	TMEM182 (4.5)	ALPK3 (4.2)	CAND2 (3.6)
LVMCF	GO:0061061	muscle structure development	6.05e-06	<0.01	MYO18B (5.5)	C10orf71 (5.1)	CHRNB1 (4.7)	SRL (4.3)	ALPK3 (4.2)	C19orf47 (3.9)	CCDC141 (3.8)	RRAD (3.5)	TTN (3.4)	MLF1 (3.1)
LVGFI	GO:0005924	cell-substrate adherens junction	6.08e-06	<0.05	FBLIM1 (5.0)	FERMT2 (4.7)	FLNC (4.5)	PLEC (4.2)	FHOD3 (3.1)	HSPB7 (3.1)	ENSG00000182319 (2.9)	ARHGEF40 (2.6)	PRKCA (2.4)	SLC9A3R2 (2.4)
RVEDV	GO:0003712	transcription cofactor activity	6.08e-06	<0.01	RPRD2 (4.6)	KIAA1267 (4.3)	FBRS (4.1)	SPEN (4.0)	KIAA0913 (3.8)	PRR14 (3.8)	SMARCB1 (3.5)	KDM6B (3.4)	CDKN1B (3.2)	RERE (3.2)
LVEDV_BSA	GO:0055008	cardiac muscle tissue morphogenesis	6.09e-06	<0.01	TMEM182 (5.4)	MYH7B (4.8)	MLIP (4.8)	MYO18B (4.6)	SCN5A (4.4)	XIRP2 (4.4)	ALPK3 (4.2)	GATA4 (4.0)	TBX5 (3.9)	RNF207 (3.8)
RVEDV	MP:0001785	edema	6.11e-06	<0.01	NOS3 (5.0)	ENG (4.0)	SMAD6 (3.7)	TBX5 (3.4)	EPHB4 (3.3)	RGS3 (3.3)	NKX2-5 (3.2)	STAB1 (3.1)	TCF21 (3.1)	TCF4 (3.1)
RVESV	KEGG_DILATED_CARDIOMYOPATHY	KEGG_DILATED_CARDIOMYOPATHY	6.12e-06	<0.01	MYOZ2 (8.1)	SYNPO2L (7.8)	HSPB7 (7.2)	ADPRHL1 (7.0)	MYL4 (6.6)	SRL (6.1)	TTN (6.0)	TPM2 (5.4)	SLC8A1 (5.4)	RBM24 (5.0)
LVESV	MP:0004485	increased response of heart to induced stress	6.15e-06	<0.01	CSRP3 (6.6)	PLN (6.4)	ACTN2 (6.3)	XIRP2 (6.0)	TTN (5.9)	MYOZ2 (5.9)	SRL (5.7)	OBSCN (5.3)	SCN5A (5.3)	HSPB7 (5.1)
LVMCF	GO:0009792	embryo development ending in birth or egg hatching	6.16e-06	<0.01	ENSG00000253187 (3.9)	HOXA10 (3.5)	EVX1 (3.3)	TMEM132C (2.9)	WNT3 (2.9)	ENSG00000253308 (2.7)	MMP11 (2.7)	PDZRN3 (2.5)	MECOM (2.3)	CBX8 (2.3)
RVESV	GO:0005925	focal adhesion	6.17e-06	<0.01	VCL (6.5)	RBPMS (5.5)	PALLD (5.2)	FILIP1L (4.3)	ACTN4 (4.2)	PLEC (4.1)	FLNC (4.0)	SVIL (3.8)	LRRFIP1 (3.8)	NES (2.9)
RVESV_BSA	GO:0030055	cell-substrate junction	6.17e-06	<0.01	PALLD (5.3)	TLN1 (5.1)	RBPMS (5.1)	TPM2 (4.8)	FILIP1L (4.6)	PLEC (4.6)	FLNC (4.4)	FLNB (4.4)	ACTN4 (4.1)	SVIL (3.9)
LVGFI	GO:0008285	negative regulation of cell proliferation	6.19e-06	<0.01	C3orf79 (3.6)	CSDA (3.4)	ENSG00000253887 (3.2)	ARL5B (3.2)	C1orf64 (2.4)	PDZRN3 (2.2)	ENSG00000254587 (2.1)	ARHGEF40 (2.0)	LXN (2.0)	DCP1A (1.9)
LVEF	GO:0060047	heart contraction	6.21e-06	<0.01	MYH7B (5.4)	TMEM182 (5.3)	RNF207 (4.8)	ALPK3 (4.5)	FHOD3 (3.8)	SLC25A34 (3.7)	HSPB7 (3.7)	ENSG00000251081 (3.3)	CAND2 (3.2)	LDB3 (3.1)
RVEDV	ENSG00000164867	NOS3 PPI subnetwork	6.22e-06	<0.01	SYNPO2L (4.0)	HSPB7 (3.9)	PLN (3.8)	MYOZ2 (3.5)	DMPK (3.3)	NKX2-5 (3.2)	FLNC (2.9)	TTN (2.9)	RRAD (2.9)	BAG3 (2.9)
LVEDV_BSA	GO:0006942	regulation of striated muscle contraction	6.25e-06	<0.01	MYO18B (6.0)	TMEM182 (5.7)	XIRP2 (5.5)	MLIP (5.4)	SRL (5.1)	OBSCN (5.0)	DUSP13 (4.8)	RBM24 (4.5)	ALPK3 (4.3)	TTN (4.0)
RVESV_BSA	GO:0048729	tissue morphogenesis	6.26e-06	<0.01	WNT3 (3.3)	TBX5 (3.2)	ENSG00000243479 (3.0)	SIX5 (2.9)	PTPRU (2.8)	LMX1B (2.8)	SOX7 (2.8)	IGF1R (2.7)	ENSG00000254235 (2.7)	HOXD1 (2.7)
LVEF	ENSG00000085662	AKR1B1 PPI subnetwork	6.29e-06	<0.01	HSPB7 (4.8)	CSRP3 (4.7)	ACTN2 (4.4)	LDB3 (4.0)	HSPB8 (3.6)	TTN (3.6)	FLNC (3.5)	BAG3 (3.5)	ALPK3 (3.3)	RAB11FIP5 (3.3)
LVESV_BSA	GO:0031674	I band	6.29e-06	<0.01	ACTN2 (10.7)	CSRP3 (10.5)	TTN (10.5)	XIRP2 (10.4)	MYOZ2 (10.3)	SRL (9.3)	TNNT3 (9.0)	HSPB7 (8.3)	TPM2 (7.9)	OBSCN (7.9)
RVESV_BSA	MP:0005312	pericardial effusion	6.33e-06	<0.01	SLC8A1 (5.0)	NKX2-5 (4.8)	GATA4 (4.3)	TBX5 (4.2)	CCDC141 (4.0)	HSPB7 (3.6)	SRL (3.6)	SYNPO2L (3.5)	MYOZ2 (3.5)	PRRC2B (3.5)
LVEF	ENSG00000100644	HIF1A PPI subnetwork	6.34e-06	<0.01	CDKN1A (3.7)	MEF2D (3.3)	PPP1R3B (2.9)	CAND2 (2.9)	BAG3 (2.6)	CSDA (2.4)	ALPK3 (2.4)	HSPB7 (2.4)	CSRP3 (2.4)	MAP3K7 (2.2)
RVESV	GO:0003015	heart process	6.34e-06	<0.01	SCN5A (7.1)	ADPRHL1 (6.7)	SLC8A1 (5.7)	MYH7B (5.5)	NKX2-5 (4.9)	MYL4 (4.5)	TBX5 (4.4)	OBSCN (4.1)	RBM24 (3.9)	FHOD3 (3.8)
RVESV_BSA	ENSG00000112658	SRF PPI subnetwork	6.36e-06	<0.01	SH2B3 (3.7)	SVIL (3.6)	RBM24 (3.3)	CASZ1 (2.9)	C8orf49 (2.9)	SOX7 (2.8)	ENSG00000227388 (2.7)	PLEC (2.7)	FBRS (2.7)	PALLD (2.6)
LVMCF	MP:0011090	partial perinatal lethality	6.38e-06	<0.01	ZNF608 (3.7)	NRP1 (3.5)	NUAK2 (3.3)	MPDZ (3.2)	FBN1 (3.2)	TMEM132C (2.8)	EVX1 (2.6)	KIAA1267 (2.6)	TNFAIP8 (2.6)	RRAS2 (2.5)
LVEDV_BSA	MP:0000278	abnormal myocardial fiber morphology	6.39e-06	<0.01	MYH6 (9.4)	MYH7 (8.0)	PLN (7.6)	SRL (7.1)	HSPB7 (6.9)	SCN5A (6.6)	TTN (6.3)	MYO18B (6.1)	MLIP (5.9)	FLNC (5.8)
LVESV	GO:0030315	T-tubule	6.41e-06	<0.01	RNF207 (5.4)	OBSCN (5.4)	RBM24 (5.2)	DUSP13 (4.8)	TNNT3 (4.6)	ACTN2 (4.6)	SSPN (4.6)	HSPB7 (4.5)	SRL (4.4)	AK1 (4.3)
LVSV_BSA	MP:0006042	increased apoptosis	6.41e-06	<0.05	LTN1 (2.8)	PBRM1 (2.6)	WDHD1 (2.5)	GLYR1 (2.3)	LUC7L2 (2.2)	HMGA2 (2.1)	ZFPM1 (2.0)	DAG1 (2.0)	BACH1 (2.0)	NT5DC2 (2.0)
LVEDV	GO:0007507	heart development	6.44e-06	<0.01	TMEM182 (4.4)	SCN5A (4.0)	TBX5 (3.9)	HCN4 (3.7)	MYH6 (3.7)	KLHDC8B (3.4)	MYO18B (3.4)	ALPK3 (3.2)	PLN (3.1)	MLF1 (3.0)
RVEDV_BSA	ENSG00000166949	SMAD3 PPI subnetwork	6.44e-06	<0.01	SMAD7 (3.7)	SPEN (3.5)	AMBRA1 (3.3)	DUSP10 (3.1)	KIAA1267 (3.1)	FBRS (3.1)	KDM6B (3.0)	KIAA0913 (3.0)	SETD2 (2.9)	SMARCB1 (2.9)
LVMVR	MP:0001785	edema	6.45e-06	<0.01	NOS3 (5.0)	FGD5 (4.4)	WT1-AS (4.0)	SLC9A3R2 (3.6)	NRP1 (3.5)	MPDZ (3.2)	STAB1 (3.1)	QKI (3.1)	NPPA (3.0)	SBF2 (2.9)
RVEDV	ENSG00000112658	SRF PPI subnetwork	6.47e-06	<0.01	SH2B3 (3.7)	CTNNA3 (3.3)	CASZ1 (2.9)	PLN (2.8)	FBRS (2.7)	PALLD (2.6)	ARNT (2.6)	SYNPO2L (2.6)	NKX2-5 (2.6)	EPHB4 (2.5)
LVEDV_BSA	ENSG00000100292	HMOX1 PPI subnetwork	6.49e-06	<0.01	MYOZ2 (5.0)	HSPB7 (4.9)	CSRP3 (4.8)	MYO18B (4.6)	ACTN2 (4.5)	PLN (4.4)	TTN (4.4)	XIRP2 (4.1)	FLNC (4.1)	PPP1R3B (3.9)
LVESV_BSA	ENSG00000158022	TRIM63 PPI subnetwork	6.49e-06	<0.01	CSRP3 (11.1)	ACTN2 (10.7)	MYOZ2 (10.6)	XIRP2 (10.4)	TTN (10.3)	TNNT3 (10.0)	SRL (9.5)	OBSCN (8.1)	TPM2 (7.0)	HSPB7 (6.9)
RVEDV	MP:0011099	complete lethality throughout fetal growth and development	6.51e-06	<0.01	TCF21 (4.2)	ENG (3.9)	NOS3 (3.8)	PDE5A (3.5)	VEGFA (3.3)	LMO2 (3.2)	SPEN (3.1)	KIAA1462 (2.8)	ARNT (2.7)	SMAD6 (2.7)
RVESV	GO:0061061	muscle structure development	6.51e-06	<0.01	RBM24 (5.8)	DMPK (5.1)	MYH7B (4.7)	ADPRHL1 (4.5)	FLNC (4.4)	SRL (4.3)	TPM2 (4.2)	C21orf7 (4.1)	SYNPO2L (4.0)	CCDC141 (3.8)
RVEDV_BSA	ENSG00000151729	SLC25A4 PPI subnetwork	6.54e-06	<0.01	HIST3H3 (3.5)	STARD9 (3.1)	RHOA (3.0)	BAG3 (3.0)	DUSP10 (2.8)	NKX2-5 (2.8)	RRAD (2.8)	ENG (2.7)	CYC1 (2.7)	MYOZ2 (2.6)
LVEF	ENSG00000175084	DES PPI subnetwork	6.56e-06	<0.01	HSPB7 (6.2)	CSRP3 (5.7)	LDB3 (5.4)	TTN (5.4)	ACTN2 (5.3)	FLNC (4.8)	MYPN (4.6)	ALPK3 (4.4)	DMPK (3.9)	TMEM182 (3.8)
RVSV	MP:0004251	failure of heart looping	6.56e-06	<0.01	SMAD6 (4.1)	MYH6 (3.9)	KCNK3 (3.8)	MYL4 (3.4)	ENSG00000178107 (3.3)	ARHGEF40 (3.2)	NKX2-5 (3.0)	TBX5 (2.9)	ATXN2 (2.8)	SYNPO2L (2.7)
RVESV_BSA	MP:0002795	dilated cardiomyopathy	6.56e-06	<0.01	SYNPO2L (7.2)	MYOZ2 (6.9)	HSPB7 (6.6)	HSPB3 (6.2)	SRL (6.1)	ADPRHL1 (5.9)	TPM2 (5.6)	MYL4 (5.4)	SLC8A1 (5.4)	TBX5 (5.3)
RVESV	MP:0002128	abnormal blood circulation	6.58e-06	<0.01	TBX5 (4.8)	NGF (4.0)	VEGFA (3.9)	ENG (3.8)	PROCR (3.8)	KIAA1462 (3.5)	IL1RL1 (3.3)	CCDC141 (3.3)	RRAD (3.3)	SLC8A1 (3.3)
LVEF	MP:0003896	prolonged PR interval	6.59e-06	<0.01	RNF207 (6.8)	HSPB7 (3.5)	GATA4 (3.3)	SSPN (3.1)	FHOD3 (3.0)	CCDC141 (3.0)	GGT7 (2.7)	FBLIM1 (2.7)	CSRP3 (2.5)	ENSG00000253426 (2.5)
LVESV	ENSG00000135424	ITGA7 PPI subnetwork	6.6e-06	<0.01	LAMB1 (4.4)	C21orf7 (4.2)	PDE5A (4.2)	DMPK (3.6)	SLC12A4 (3.5)	DUSP13 (3.3)	ENSG00000225399 (3.2)	DAG1 (3.1)	FILIP1L (3.1)	RRAS2 (3.0)
LVEF	MP:0002108	abnormal muscle morphology	6.6e-06	<0.01	MYPN (4.1)	DMPK (4.0)	SOX8 (3.6)	TTN (3.6)	ALPK3 (3.5)	CILP (3.5)	SSPN (3.1)	SVIL (3.0)	TMEM182 (2.9)	ACTN2 (2.9)
LVGFI	ENSG00000004975	DVL2 PPI subnetwork	6.6e-06	<0.05	ENSG00000182319 (3.3)	TANC1 (3.3)	ARHGEF40 (2.9)	UBE2I (2.4)	MYH7B (2.2)	FAM167A (2.2)	UBTF (2.1)	CCDC136 (2.0)	DCP1A (2.0)	GRINA (2.0)
RVESV	GO:0015629	actin cytoskeleton	6.6e-06	<0.01	TTN (8.2)	SRL (7.3)	MYOZ2 (7.2)	SYNPO2L (6.7)	FLNC (6.0)	HSPB7 (5.4)	OBSCN (5.0)	DMPK (4.6)	RBM24 (4.6)	ANK1 (4.4)
LVESV_BSA	ENSG00000169641	LUZP1 PPI subnetwork	6.6e-06	<0.01	MYO1C (4.5)	FERMT2 (4.3)	PXN (4.2)	ACTN4 (3.9)	EHD4 (3.7)	PHLDB2 (3.7)	MAP4 (3.6)	PLEC (3.6)	TANC1 (3.5)	ANXA2P1 (3.4)
LVMVR	GO:0003007	heart morphogenesis	6.63e-06	<0.01	NPPA (3.8)	CTNNA3 (3.7)	HCN4 (3.7)	ADPRHL1 (3.5)	MYO18B (3.4)	HEY2 (3.0)	ALPK3 (3.0)	KLHDC8B (2.9)	C10orf71 (2.8)	SLC27A6 (2.8)
LVMVR	MP:0001633	poor circulation	6.65e-06	<0.01	NPPA (5.2)	PDE3A (4.2)	CTNNA3 (3.7)	CCDC141 (3.0)	RBMS3 (2.9)	HEY2 (2.8)	ENSG00000249584 (2.7)	ENSG00000253187 (2.7)	ADAMTS7 (2.5)	NOS3 (2.4)
RVEDV_BSA	ENSG00000162889	MAPKAPK2 PPI subnetwork	6.66e-06	<0.01	FLNC (4.3)	PLN (4.2)	HSPB7 (4.0)	OBSCN (3.8)	SYNPO2L (3.8)	MYOZ2 (3.5)	DMPK (3.3)	NT5DC2 (3.1)	TTN (3.1)	RRAD (3.0)
LVEF	GO:0007517	muscle organ development	6.68e-06	<0.01	DMPK (4.9)	TMEM182 (4.7)	MYPN (4.6)	MYH7B (4.6)	FLNC (4.4)	ALPK3 (4.3)	NEXN (4.1)	CAND2 (3.6)	CCDC141 (3.5)	ENSG00000253426 (3.5)
LVMCF	GO:0090092	regulation of transmembrane receptor protein serine/threonine kinase signaling pathway	6.68e-06	<0.01	HEY2 (3.6)	RSPO3 (2.7)	PDE3A (2.6)	FBN1 (2.5)	SKI (2.4)	ZBTB4 (2.4)	PI16 (2.3)	FLRT1 (2.3)	SLC39A13 (2.1)	CBX8 (2.1)
RVESV_BSA	MP:0002128	abnormal blood circulation	6.7e-06	<0.01	TBX5 (4.8)	NGF (4.0)	ENG (3.8)	PROCR (3.8)	KIAA1462 (3.5)	IL1RL1 (3.3)	CCDC141 (3.3)	RRAD (3.3)	SLC8A1 (3.3)	MYL4 (3.2)
LVEF	ENSG00000137831	UACA PPI subnetwork	6.76e-06	<0.01	FERMT2 (3.6)	PXN (3.5)	TP53INP2 (3.0)	PHLDB2 (2.9)	ENSG00000182319 (2.8)	AMOTL2 (2.8)	NEXN (2.7)	PROCR (2.6)	RAB11FIP5 (2.6)	HSPB8 (2.5)
RVESV_BSA	ENSG00000164867	NOS3 PPI subnetwork	6.77e-06	<0.01	HSPB3 (4.1)	SYNPO2L (4.0)	HSPB7 (3.9)	MYOZ2 (3.5)	DMPK (3.3)	RBPMS (3.2)	SOX7 (3.2)	NKX2-5 (3.2)	TPM2 (3.1)	MYL4 (2.9)
LVMVR	MP:0004567	decreased myocardial fiber number	6.82e-06	<0.01	PLN (4.5)	HSPB7 (4.4)	DAG1 (3.4)	ADPRHL1 (3.3)	NEXN (3.2)	NPPA (3.2)	PDE3A (3.1)	RRAD (3.0)	MITF (2.5)	FAM186A (2.5)
RVEDV_BSA	MP:0005598	decreased ventricle muscle contractility	6.85e-06	<0.01	MYOZ2 (7.8)	PLN (7.6)	SYNPO2L (7.4)	MYL4 (6.9)	HSPB7 (6.8)	SRL (6.6)	SLC8A1 (6.1)	NKX2-5 (5.7)	TTN (5.6)	RRAD (5.0)
LVESV	ENSG00000007171	NOS2 PPI subnetwork	6.87e-06	<0.01	MYOZ2 (4.6)	MYL4 (4.6)	HSPB7 (4.4)	CSRP3 (4.3)	ACTN2 (4.1)	MLIP (4.1)	PLN (4.1)	XIRP2 (4.0)	FLNC (4.0)	TTN (4.0)
LVM_BSA	GO:0042692	muscle cell differentiation	6.87e-06	<0.01	RAPSN (5.3)	C9orf3 (4.0)	CCDC141 (3.9)	SCN5A (3.8)	SRL (3.7)	PACSIN3 (3.6)	ALPK3 (3.5)	TNNT2 (3.4)	CASQ2 (3.3)	SYNPO2L (3.3)
LVEF	MP:0004145	abnormal muscle electrophysiology	6.88e-06	<0.01	MYPN (4.9)	FLNC (4.7)	LDB3 (4.3)	TTN (4.2)	ACTN2 (4.0)	DMPK (4.0)	CAND2 (3.7)	RSPH6A (3.6)	HSPB7 (3.5)	CSRP3 (3.5)
RVEDV	MP:0005602	decreased angiogenesis	6.88e-06	<0.01	ENG (5.4)	NOS3 (4.5)	APOLD1 (3.9)	SH2B3 (3.5)	EPHB4 (3.5)	RGS3 (3.2)	TBX2 (3.2)	IL1RL1 (3.0)	GJA1 (3.0)	DLC1 (3.0)
LVESV_BSA	GO:0060048	cardiac muscle contraction	6.88e-06	<0.01	TMEM182 (6.0)	MYO18B (5.8)	SCN5A (5.3)	MYH6 (4.6)	MLIP (4.5)	SRL (4.3)	FHOD3 (4.2)	OBSCN (4.2)	ALPK3 (4.1)	FRMD5 (4.0)
LVESV_BSA	GO:0007178	transmembrane receptor protein serine/threonine kinase signaling pathway	6.88e-06	<0.01	TBX5 (3.3)	COL8A1 (3.3)	PTPN21 (2.7)	FHOD3 (2.6)	SKI (2.5)	ENSG00000179743 (2.4)	NGF (2.4)	FERMT2 (2.4)	KLHDC8B (2.3)	ZCCHC14 (2.3)
RVEDV	GO:0003013	circulatory system process	6.9e-06	<0.01	NKX2-5 (4.1)	TBX5 (3.9)	EPS15P1 (3.7)	MYL4 (3.6)	MYH6 (3.6)	CACNB2 (3.5)	KLHDC8B (3.4)	ENSG00000185847 (3.3)	ACOXL (3.3)	ABO (3.2)
LVEDV_BSA	ENSG00000197616	MYH6 PPI subnetwork	6.9e-06	<0.01	ACTN2 (8.3)	CSRP3 (7.8)	MYOZ2 (7.8)	TTN (7.4)	XIRP2 (7.4)	OBSCN (7.1)	SRL (6.6)	HSPB7 (6.2)	TMEM182 (6.2)	PLN (5.6)
LVESV	GO:0008016	regulation of heart contraction	6.91e-06	<0.01	SCN5A (6.8)	RNF207 (5.1)	MYH7B (5.0)	TBX5 (4.2)	TMEM182 (4.1)	MLIP (4.0)	CACNB2 (4.0)	PLN (3.7)	FRMD5 (3.6)	MYL4 (3.6)
RVESV_BSA	MP:0001625	cardiac hypertrophy	6.92e-06	<0.01	HSPB7 (8.1)	MYOZ2 (7.9)	ADPRHL1 (7.5)	SRL (7.3)	SYNPO2L (7.2)	OBSCN (6.8)	TTN (6.3)	RRAD (5.5)	DMPK (5.4)	SLC8A1 (5.3)
RVESV	MP:0002833	increased heart weight	6.93e-06	<0.01	HSPB7 (7.6)	ADPRHL1 (7.1)	MYOZ2 (6.5)	SLC8A1 (6.3)	NKX2-5 (6.2)	SYNPO2L (5.9)	SRL (5.3)	DMPK (5.2)	OBSCN (5.0)	TTN (5.0)
LVESV_BSA	ENSG00000106211	HSPB1 PPI subnetwork	6.93e-06	<0.01	BAG3 (5.0)	TMEM43 (3.3)	FLNC (2.9)	TMEM40 (2.9)	COPB1 (2.8)	LCMT2 (2.6)	CCT8 (2.6)	YIPF5 (2.6)	ATXN2 (2.6)	PLN (2.5)
LVESV	GO:0060048	cardiac muscle contraction	6.94e-06	<0.01	TMEM182 (6.0)	SCN5A (5.3)	MLIP (4.5)	SRL (4.3)	FHOD3 (4.2)	OBSCN (4.2)	XIRP2 (4.1)	ALPK3 (4.1)	MYH7B (4.0)	FRMD5 (4.0)
LVGFI	MP:0001299	abnormal eye distance/ position	6.94e-06	<0.01	ENSG00000232871 (3.1)	FLNC (2.8)	FHOD3 (2.8)	HSF2 (2.7)	FBXO32 (2.7)	ADRA1A (2.5)	IGF1R (2.4)	TSC1 (2.3)	ENSG00000223960 (2.2)	NRP1 (2.0)
RVESV_BSA	ENSG00000167110	GOLGA2 PPI subnetwork	6.99e-06	<0.01	HSPB7 (3.8)	MYOZ2 (3.7)	SYNPO2L (3.6)	FLNC (3.6)	PROCR (3.6)	NKX2-5 (3.5)	HSPB3 (3.5)	TTN (3.3)	MYL4 (3.3)	EDEM2 (3.2)
LVSV_BSA	ENSG00000100644	HIF1A PPI subnetwork	7e-06	<0.05	MYH6 (3.2)	SSH2 (3.1)	MYH7 (3.1)	VEGFA (3.0)	C6orf204 (2.8)	EPHB4 (2.7)	BAG3 (2.6)	ZNF219 (2.5)	SRL (2.5)	IP6K2 (2.4)
RVSV	MP:0000295	trabecula carnea hypoplasia	7.02e-06	<0.01	MYH6 (5.5)	NKX2-5 (5.0)	TBX5 (4.6)	MYL4 (4.2)	ACTN2 (3.4)	MYH7 (3.3)	MYOZ2 (3.2)	SYNPO2L (3.2)	CCDC141 (3.0)	MYL3 (3.0)
RVEDV_BSA	GO:0000981	sequence-specific DNA binding RNA polymerase II transcription factor activity	7.02e-06	<0.01	TBX2 (4.7)	KDM6B (4.1)	MECOM (3.8)	CASZ1 (3.7)	SMAD7 (3.5)	SMAD6 (3.3)	VEGFA (3.1)	SIX5 (3.0)	MCL1 (3.0)	C5orf41 (2.9)
LVESV	ENSG00000100345	MYH9 PPI subnetwork	7.05e-06	<0.01	PLN (4.7)	FILIP1L (4.3)	FLNC (4.1)	HSPB7 (3.7)	DMPK (3.6)	ACTN4 (3.5)	SRL (3.4)	SVIL (3.4)	FHL2 (3.4)	MAP4 (3.3)
RVESV	ENSG00000150093	ITGB1 PPI subnetwork	7.05e-06	<0.01	VCL (4.9)	F2R (4.6)	NES (4.4)	SVIL (3.7)	RBPMS (3.6)	KANK2 (3.6)	ENG (3.5)	RAB34 (3.4)	COL8A1 (3.3)	APLNR (3.3)
RVESV	ENSG00000073756	PTGS2 PPI subnetwork	7.07e-06	<0.01	HSPB7 (4.2)	MYOZ2 (4.0)	SYNPO2L (4.0)	DMPK (3.7)	NKX2-5 (3.7)	FLNC (3.5)	PPP1R3B (3.4)	TTN (3.4)	MYL4 (3.4)	PROCR (3.1)
LVMCF	MP:0001633	poor circulation	7.09e-06	<0.01	NPPA (5.2)	PDE3A (4.2)	ENSG00000253187 (2.7)	NOS3 (2.4)	MTHFR (2.4)	PLN (2.3)	NRP1 (2.2)	ADRB1 (2.2)	CACNB2 (2.1)	ENSG00000228135 (2.0)
LVEF	MP:0010053	decreased grip strength	7.11e-06	<0.01	DPP6 (3.1)	NPR2 (3.1)	KTN1 (2.7)	DSCAM (2.7)	OSBPL6 (2.7)	ZNF23 (2.6)	TTN (2.5)	ENSG00000254839 (2.4)	CALCB (2.4)	SPON1 (2.4)
LVM	ENSG00000115641	FHL2 PPI subnetwork	7.12e-06	<0.05	XIRP2 (4.4)	LMOD2 (4.2)	TCAP (4.0)	MYOZ1 (3.9)	SYNPO2L (3.7)	MLF1 (3.6)	MYH7 (3.6)	FLNC (3.5)	PLN (3.5)	BAG3 (3.3)
LVESV_BSA	ENSG00000006747	SCIN PPI subnetwork	7.14e-06	<0.01	EHD4 (4.9)	PXN (4.5)	FERMT2 (4.2)	MAP4 (4.2)	PALLD (4.1)	MYO1C (3.9)	ACTN4 (3.8)	FILIP1L (3.6)	TRIP6 (3.3)	ANXA2P1 (3.2)
LVESV_BSA	MP:0004567	decreased myocardial fiber number	7.15e-06	<0.01	FLNC (5.4)	CACNB2 (5.2)	DMPK (5.2)	PLN (4.5)	HSPB7 (4.4)	RNF207 (3.8)	RBM24 (3.7)	FBXO32 (3.6)	DAG1 (3.4)	GATA4 (3.4)
LVGFI	GO:0030055	cell-substrate junction	7.16e-06	<0.05	FBLIM1 (5.1)	PLEC (4.6)	FLNC (4.4)	FERMT2 (4.4)	FHOD3 (3.2)	HSPB7 (3.0)	ENSG00000182319 (2.9)	PRKCA (2.5)	ARHGEF40 (2.4)	XPC (2.4)
LVEDV	MP:0000266	abnormal heart morphology	7.2e-06	<0.01	MYH6 (5.6)	TBX5 (4.9)	SCN5A (4.6)	PLN (4.5)	HSPB7 (4.1)	MYH7 (4.1)	VEGFA (4.0)	TTN (3.4)	PKP2 (3.4)	SRL (2.9)
LVESV	ENSG00000173210	ABLIM3 PPI subnetwork	7.21e-06	<0.01	FERMT2 (4.9)	MYO1C (4.4)	ACTN4 (4.1)	PXN (3.9)	PLEC (3.7)	MAP4 (3.6)	FILIP1L (3.5)	CDH17 (3.1)	FLNC (3.0)	ANXA2P1 (3.0)
LVESV_BSA	GO:0055010	ventricular cardiac muscle tissue morphogenesis	7.21e-06	<0.01	TMEM182 (5.5)	RNF207 (4.8)	SCN5A (4.8)	FRMD5 (4.8)	MLIP (4.7)	MYH7 (4.6)	MYH6 (4.6)	MYO18B (4.4)	PLN (4.0)	TBX5 (3.7)
RVESV	GO:0003012	muscle system process	7.23e-06	<0.01	DMPK (6.1)	RBM24 (5.8)	SRL (5.7)	OBSCN (5.6)	TPM2 (5.5)	FLNC (5.3)	FILIP1 (5.1)	ADPRHL1 (4.9)	MYL4 (4.7)	HSPB7 (4.6)
LVMCF	ENSG00000142208	AKT1 PPI subnetwork	7.24e-06	<0.01	PPP3CA (3.5)	RRAD (2.9)	PTPN11 (2.8)	SVIL (2.7)	SKI (2.7)	CBX4 (2.7)	CRK (2.6)	MTMR3 (2.5)	MAP3K1 (2.3)	PPP2R2A (2.3)
RVESV_BSA	MP:0005312	pericardial effusion	7.24e-06	<0.01	MYL4 (5.5)	SLC8A1 (5.0)	NKX2-5 (4.8)	GATA4 (4.3)	TBX5 (4.2)	CCDC141 (4.0)	HSPB3 (3.7)	HSPB7 (3.6)	SRL (3.6)	SYNPO2L (3.5)
LVESV	MP:0001636	irregular heartbeat	7.26e-06	<0.01	TBX5 (7.5)	HSPB7 (5.5)	RNF207 (5.3)	SCN5A (5.2)	PLN (5.2)	CCDC141 (4.3)	MYH7B (4.2)	TMEM182 (4.0)	GATA4 (3.6)	CSRP3 (3.5)
RVEF	MP:0000751	myopathy	7.26e-06	<0.05	HSPB7 (6.1)	TTN (6.0)	LDB3 (5.7)	TPM2 (5.5)	OBSCN (5.2)	ADPRHL1 (4.8)	FLNC (4.5)	FNDC1 (4.3)	MYH6 (3.7)	CAND2 (3.6)
LVESV_BSA	MP:0003222	increased cardiomyocyte apoptosis	7.26e-06	<0.01	CSRP3 (4.1)	ACTN2 (4.0)	SCN5A (3.7)	MYOZ2 (3.7)	HSPB7 (3.4)	VEGFA (3.4)	SRL (3.4)	TTN (3.3)	RBM24 (3.3)	SBF2 (3.2)
RVEDV_BSA	ENSG00000100644	HIF1A PPI subnetwork	7.29e-06	<0.01	MYH6 (3.2)	SSH2 (3.1)	MYH7 (3.1)	VEGFA (3.0)	KDM6B (3.0)	MYL3 (3.0)	MYOZ2 (2.9)	FBRS (2.9)	C6orf204 (2.8)	TMEM91 (2.8)
LVMVR	ENSG00000111640	GAPDH PPI subnetwork	7.3e-06	<0.01	STIP1 (4.6)	DNAJB4 (3.7)	YWHAE (3.7)	DYNLL1 (3.3)	BAG3 (3.2)	NQO1 (3.2)	NRD1 (2.9)	OSBPL9 (2.8)	NCKIPSD (2.8)	RHOA (2.7)
LVEDV_BSA	GO:0000988	protein binding transcription factor activity	7.32e-06	<0.01	SPEN (4.1)	NCOA6 (3.7)	SMARCB1 (3.3)	MED19 (3.3)	FOXN3 (3.1)	CXXC1 (3.0)	ATXN2 (3.0)	SMARCC1 (2.8)	ZBTB17 (2.8)	FBXO46 (2.7)
RVESV	ENSG00000148180	GSN PPI subnetwork	7.36e-06	<0.01	VCL (5.1)	PALLD (4.5)	LRRFIP1 (4.3)	FILIP1L (4.3)	ACTN4 (3.9)	RBPMS (3.8)	NES (3.2)	FLNC (3.1)	KANK2 (3.0)	F2R (2.9)
RVEDV_BSA	GO:0019901	protein kinase binding	7.36e-06	<0.01	LIMD2 (3.5)	RERE (3.2)	CAMK2D (3.1)	C6orf204 (3.0)	MAP3K3 (2.9)	ARNT (2.7)	AKAP13 (2.7)	NKX2-5 (2.5)	FBRS (2.5)	ARHGAP1 (2.4)
LVESV	ENSG00000204361	FAM55B PPI subnetwork	7.37e-06	<0.01	PLEC (4.5)	FERMT2 (4.4)	ACTN4 (3.9)	FHL2 (3.9)	PXN (3.8)	FILIP1L (3.7)	MYO1C (3.5)	PHLDB2 (3.5)	MAP4 (3.1)	FLNC (3.1)
LVSV_BSA	ENSG00000077942	FBLN1 PPI subnetwork	7.4e-06	<0.05	COL8A1 (5.0)	MTMR11 (3.2)	MMP11 (2.9)	ARHGEF40 (2.9)	SASH1 (2.5)	KIAA1755 (2.4)	PDE3A (2.4)	RSPO3 (2.4)	TNS1 (2.3)	ENSG00000224376 (2.3)
LVM_BSA	ENSG00000058272	PPP1R12A PPI subnetwork	7.4e-06	<0.01	CASQ2 (4.5)	FLNC (4.4)	SMTN (4.3)	ACTN4 (4.2)	TNNC1 (3.8)	PLN (3.5)	SRL (3.5)	SYNPO2L (3.5)	XIRP2 (3.3)	TNNT2 (3.3)
LVESV	GO:0035051	cardiac cell differentiation	7.41e-06	<0.01	GATA4 (4.9)	SCN5A (4.4)	TMEM182 (4.3)	RBM24 (4.3)	MYH7B (4.1)	CCDC141 (3.9)	ALPK3 (3.8)	KLHDC8B (3.7)	PLN (3.1)	OBSCN (3.1)
RVEDV_BSA	MP:0002191	abnormal artery morphology	7.43e-06	<0.01	ENG (5.4)	SMAD6 (4.8)	NOS3 (4.4)	TBX2 (4.0)	RGS3 (3.9)	C1orf54 (3.8)	STAB1 (3.4)	TBX5 (3.2)	MMP11 (3.2)	TCF4 (3.2)
LVM_BSA	ENSG00000168530	MYL1 PPI subnetwork	7.44e-06	<0.01	CASQ2 (5.6)	TCAP (5.5)	PLN (5.4)	TNNT3 (5.3)	MYOZ1 (5.2)	XIRP2 (5.0)	LMOD2 (4.6)	TNNC1 (4.6)	SRL (4.6)	FILIP1L (4.3)
RVEDV	MP:0001544	abnormal cardiovascular system physiology	7.48e-06	<0.01	HSPB7 (7.3)	PLN (7.1)	SLC8A1 (6.7)	NKX2-5 (6.5)	TBX5 (6.2)	SYNPO2L (5.0)	MYOZ2 (4.9)	RRAD (4.7)	OBSCN (4.7)	SRL (4.5)
RVESV	MP:0003141	cardiac fibrosis	7.49e-06	<0.01	ADPRHL1 (6.9)	MYOZ2 (6.6)	HSPB7 (6.5)	SYNPO2L (6.4)	RRAD (6.1)	SRL (5.4)	TTN (5.2)	NKX2-5 (5.1)	SLC8A1 (4.9)	FLNC (4.8)
LVEDV_BSA	GO:0044449	contractile fiber part	7.49e-06	<0.01	TTN (11.6)	XIRP2 (11.6)	TNNT3 (11.5)	CSRP3 (11.4)	ACTN2 (11.1)	MYOZ2 (10.7)	SRL (9.7)	OBSCN (7.6)	HSPB7 (7.5)	DUSP13 (7.3)
LVESV_BSA	MP:0002753	dilated heart left ventricle	7.51e-06	<0.01	PLN (8.4)	MYH6 (7.6)	MYOZ2 (7.0)	MYH7 (6.9)	HSPB7 (6.8)	CSRP3 (6.5)	SRL (6.4)	SCN5A (5.4)	TTN (5.4)	TMEM182 (5.2)
RVESV	GO:0005912	adherens junction	7.53e-06	<0.01	VCL (5.6)	PALLD (5.4)	FLNB (5.1)	RBPMS (5.0)	PAWR (4.9)	PLEC (4.3)	TLN1 (4.2)	FLNC (4.1)	ACTN4 (4.1)	LRRFIP1 (3.8)
RVSV_BSA	GO:0003007	heart morphogenesis	7.54e-06	<0.01	NKX2-5 (4.2)	CTNNA3 (3.7)	HCN4 (3.7)	MYH6 (3.4)	TBX5 (3.4)	MLF1 (3.2)	SMAD6 (3.0)	KLHDC8B (2.9)	MYL3 (2.9)	RGS3 (2.8)
LVEF	GO:0030055	cell-substrate junction	7.56e-06	<0.01	PDLIM5 (5.3)	TLN1 (5.1)	FBLIM1 (5.1)	PXN (5.0)	PHLDB2 (4.8)	PLEC (4.6)	FLNC (4.4)	FERMT2 (4.4)	AMOTL2 (4.2)	RRAS2 (3.9)
LVMVR	MP:0011099	complete lethality throughout fetal growth and development	7.56e-06	<0.01	NOS3 (3.8)	VEGFA (3.3)	FGD5 (3.2)	EIF2C2 (3.1)	SPEN (3.1)	NRP1 (3.1)	IGF1R (2.9)	KIAA1267 (2.6)	DAG1 (2.5)	SBF2 (2.5)
RVEDV	GO:0005072	transforming growth factor beta receptor, cytoplasmic mediator activity	7.56e-06	<0.01	SMAD7 (7.4)	SMAD6 (6.9)	ENG (3.5)	TBX2 (3.5)	CCDC68 (3.1)	KANK2 (3.0)	FOXN3 (2.9)	TJP2 (2.4)	RGS3 (2.4)	ZNF688 (2.3)
LVSV_BSA	GO:0007507	heart development	7.58e-06	<0.05	TBX5 (3.9)	HCN4 (3.7)	MYH6 (3.7)	KLHDC8B (3.4)	PKP2 (3.2)	PLN (3.1)	CCDC141 (2.9)	MYH7 (2.9)	HSPB7 (2.7)	RGS3 (2.7)
LVEDV	ENSG00000140319	SRP14 PPI subnetwork	7.59e-06	<0.01	C21orf7 (2.8)	ENSG00000223796 (2.8)	QRICH1 (2.8)	HNRNPUL2 (2.8)	RHOA (2.8)	C1orf64 (2.7)	RBBP5 (2.6)	NOS3 (2.6)	ADAM1 (2.5)	EML2 (2.4)
RVEDV_BSA	MP:0005294	abnormal heart ventricle morphology	7.59e-06	<0.01	SLC8A1 (6.5)	NKX2-5 (5.9)	HSPB7 (5.5)	TBX5 (5.2)	GATA4 (5.0)	MYOZ2 (4.8)	SYNPO2L (4.8)	MYL4 (4.7)	VEGFA (4.4)	PLN (4.3)
LVMVR	MP:0008803	abnormal placental labyrinth vasculature morphology	7.6e-06	<0.01	ARIH2 (4.4)	PRKAR2A (3.9)	DAG1 (3.8)	FNDC3B (2.9)	ENSG00000253187 (2.9)	NEK4 (2.8)	PBRM1 (2.8)	VEGFA (2.7)	ARHGAP27 (2.6)	LRRFIP2 (2.5)
RVEDV_BSA	GO:0005925	focal adhesion	7.64e-06	<0.01	PALLD (5.2)	FILIP1L (4.3)	ACTN4 (4.2)	PLEC (4.1)	CTNND1 (4.1)	FLNC (4.0)	ARHGAP1 (3.9)	LRRFIP1 (3.8)	IFFO2 (3.2)	EPHB4 (3.1)
LVESV_BSA	MP:0001633	poor circulation	7.66e-06	<0.01	SCN5A (5.5)	TBX5 (5.1)	MYH6 (4.3)	ENSG00000227410 (3.6)	ENG (3.2)	RNF207 (3.1)	RGS3 (3.1)	CCDC141 (3.0)	TBX2 (2.7)	ENSG00000249584 (2.7)
LVSV_BSA	MP:0002875	decreased erythrocyte cell number	7.67e-06	<0.05	TMCC2 (5.0)	RNF123 (4.8)	ZFPM1 (3.9)	ALAD (3.7)	APEH (3.4)	TNS1 (3.4)	C15orf60 (3.0)	C12orf51 (2.9)	CMIP (2.9)	LMO2 (2.8)
LVEDV_BSA	ENSG00000175084	DES PPI subnetwork	7.7e-06	<0.01	HSPB7 (6.2)	MYH7 (6.0)	SRL (5.4)	TTN (5.4)	MYO18B (5.3)	MYH6 (5.1)	MLIP (4.9)	OBSCN (4.9)	FLNC (4.8)	TNNT3 (4.5)
LVEF	GO:0044291	cell-cell contact zone	7.71e-06	<0.01	FLNC (6.1)	DMPK (4.8)	LDB3 (4.6)	HSPB7 (4.4)	ACTN2 (4.4)	SVIL (4.3)	GATA4 (4.2)	TMEM182 (4.2)	MYH7B (4.1)	MYPN (4.0)
LVM_BSA	MP:0005598	decreased ventricle muscle contractility	7.71e-06	<0.01	MYBPC3 (8.7)	NPPA (8.4)	MYH6 (8.2)	PLN (7.6)	TNNT2 (7.5)	MYH7 (7.5)	SYNPO2L (7.4)	HSPB7 (6.8)	SRL (6.6)	SCN5A (6.5)
LVEDV_BSA	KEGG_TIGHT_JUNCTION	KEGG_TIGHT_JUNCTION	7.73e-06	<0.01	TNNT3 (5.5)	XIRP2 (5.3)	TTN (5.1)	SRL (5.0)	CSRP3 (4.7)	MYOZ2 (4.3)	ACTN2 (4.2)	PTPN21 (4.1)	MLIP (3.4)	FLNC (3.3)
LVM_BSA	ENSG00000100644	HIF1A PPI subnetwork	7.73e-06	<0.01	CDKN1A (3.7)	C17orf59 (3.5)	FXR2 (3.4)	MYH6 (3.2)	MYH7 (3.1)	MYBPC3 (2.9)	C6orf204 (2.8)	SYNPO2L (2.7)	BAG3 (2.6)	TWF2 (2.6)
LVEDV_BSA	ENSG00000084207	GSTP1 PPI subnetwork	7.78e-06	<0.01	FERMT2 (3.6)	MECOM (3.1)	CTNND1 (3.0)	MYO1C (2.9)	MAP4 (2.9)	RRAS2 (2.7)	BRAP (2.7)	APBB2 (2.6)	ZNF341 (2.6)	ALPK3 (2.3)
RVEDV_BSA	MP:0003229	abnormal vitelline vasculature morphology	7.79e-06	<0.01	VEGFA (4.7)	ENG (4.6)	NOS3 (4.4)	KIAA1462 (4.2)	MECOM (3.9)	DLC1 (3.7)	EPHB4 (3.7)	SMAD7 (3.3)	CTNND1 (3.0)	TGFBR3 (3.0)
LVEDV	MP:0001544	abnormal cardiovascular system physiology	7.81e-06	<0.01	MYH6 (7.9)	HSPB7 (7.3)	PLN (7.1)	TBX5 (6.2)	CSRP3 (5.6)	MYH7 (5.3)	MYOZ2 (4.9)	SCN5A (4.9)	OBSCN (4.7)	SRL (4.5)
LVM_BSA	ENSG00000108819	ENSG00000108819 PPI subnetwork	7.82e-06	<0.01	TNNT2 (3.6)	ARHGEF15 (3.6)	ALPK3 (3.0)	CASQ2 (2.9)	CDK14 (2.7)	PDE8B (2.5)	FGFR4 (2.4)	TBX5 (2.4)	MYH6 (2.4)	NPPA (2.4)
RVEDV_BSA	MP:0003658	abnormal capillary morphology	7.82e-06	<0.01	VEGFA (4.1)	APOLD1 (3.7)	FUT11 (3.0)	DLC1 (2.8)	KIAA1462 (2.8)	C4orf3 (2.7)	KCNJ2 (2.5)	GJA1 (2.5)	TRIB2 (2.3)	TBX2 (2.3)
RVESV	GO:0043236	laminin binding	7.83e-06	<0.01	NES (4.6)	F2R (3.9)	FNDC1 (3.5)	SFRP4 (3.3)	TMEM43 (3.2)	DMPK (2.9)	VCL (2.9)	ACTN4 (2.7)	TLN1 (2.7)	CRIM1 (2.7)
LVM_BSA	GO:0001701	in utero embryonic development	7.88e-06	<0.01	KIAA2013 (2.8)	ZFPM1 (2.8)	ZNF592 (2.5)	ARHGEF15 (2.3)	NPPB (2.2)	KIAA1267 (2.2)	KCP (2.2)	ATXN2 (2.1)	KDM2B (2.0)	SLC27A6 (2.0)
LVESV_BSA	MP:0004084	abnormal cardiac muscle relaxation	7.94e-06	<0.01	PLN (7.8)	HSPB7 (6.7)	MYH6 (6.3)	MYH7 (6.1)	TBX5 (6.0)	SCN5A (5.6)	MYOZ2 (5.4)	CSRP3 (5.2)	OBSCN (5.1)	RNF207 (4.7)
RVESV_BSA	MP:0003921	abnormal heart left ventricle morphology	7.96e-06	<0.01	NKX2-5 (6.6)	MYL4 (6.2)	TBX5 (4.7)	MYOZ2 (4.7)	HSPB3 (4.4)	SLC8A1 (4.3)	SYNPO2L (4.2)	HSPB7 (4.2)	CCDC141 (4.1)	ADPRHL1 (4.0)
RVEDV	GO:0031667	response to nutrient levels	7.98e-06	<0.01	FABP2 (3.9)	HORMAD1 (3.0)	C1orf51 (2.8)	C5orf41 (2.3)	FAM109A (2.2)	OBP2B (2.2)	VEGFA (2.1)	CCDC68 (2.1)	ENSG00000233715 (2.0)	ACAD10 (2.0)
LVESV_BSA	MP:0005329	abnormal myocardium layer morphology	7.99e-06	<0.01	SCN5A (6.3)	CSRP3 (5.8)	MYOZ2 (5.5)	ACTN2 (5.2)	MLIP (5.0)	SRL (4.9)	HSPB7 (4.8)	XIRP2 (4.7)	FLNC (4.4)	OBSCN (4.4)
RVEDV	ENSG00000162889	MAPKAPK2 PPI subnetwork	8.03e-06	<0.01	FLNC (4.3)	PLN (4.2)	HSPB7 (4.0)	OBSCN (3.8)	SYNPO2L (3.8)	MYOZ2 (3.5)	DMPK (3.3)	NT5DC2 (3.1)	TTN (3.1)	RRAD (3.0)
LVESV_BSA	ENSG00000112304	ACOT13 PPI subnetwork	8.06e-06	<0.01	MYH7 (7.9)	TTN (7.5)	MYH6 (7.3)	MYOZ2 (7.3)	CSRP3 (7.2)	OBSCN (6.8)	SRL (6.4)	PLN (5.9)	HSPB7 (5.8)	TMEM182 (5.7)
RVESV	MP:0002754	dilated heart right ventricle	8.07e-06	<0.01	HSPB7 (4.4)	CRIM1 (3.9)	DMPK (3.9)	FLNC (3.7)	RRAD (3.7)	C21orf7 (3.7)	EFEMP1 (3.5)	SRL (3.5)	FILIP1 (3.5)	RBM24 (3.4)
RVEDV_BSA	MP:0006042	increased apoptosis	8.08e-06	<0.01	GATA4 (3.4)	FANCA (2.8)	LTN1 (2.8)	PBRM1 (2.6)	CENPW (2.6)	WDHD1 (2.5)	CDAN1 (2.3)	LUC7L2 (2.2)	ENSG00000233137 (2.1)	TUBGCP4 (2.1)
LVESV	GO:0003205	cardiac chamber development	8.11e-06	<0.01	MYH7B (4.6)	TBX5 (4.6)	SCN5A (4.5)	TMEM182 (4.5)	MYL4 (3.9)	GATA4 (3.9)	RBM24 (3.8)	CCDC141 (3.8)	FHOD3 (3.7)	FRMD5 (3.5)
RVEDV_BSA	MP:0000260	abnormal angiogenesis	8.14e-06	<0.01	NOS3 (5.4)	ENG (5.3)	KIAA1462 (4.3)	APOLD1 (3.9)	GJA1 (3.9)	STAB1 (3.5)	LMO2 (3.5)	TCF4 (3.4)	FILIP1L (3.2)	LAMB2 (2.9)
LVEDV	ENSG00000132356	PRKAA1 PPI subnetwork	8.17e-06	<0.01	LINC00477 (3.5)	TKT (3.2)	PPIP5K1 (3.2)	VEGFA (3.1)	ZFYVE20 (2.9)	ARIH2 (2.9)	SLC25A35 (2.9)	CLCN6 (2.7)	MYO5C (2.7)	PEX14 (2.6)
LVMVR	ENSG00000112062	MAPK14 PPI subnetwork	8.17e-06	<0.01	VEGFA (3.9)	KDM6B (3.9)	CDKN1A (3.8)	CSRNP2 (3.3)	EIF4A1 (3.0)	EHBP1L1 (2.9)	CAMK2D (2.9)	CORO6 (2.8)	FXR2 (2.8)	ARIH2 (2.7)
RVESV	MP:0000295	trabecula carnea hypoplasia	8.2e-06	<0.01	NKX2-5 (5.0)	TBX5 (4.6)	MYL4 (4.2)	C17orf63 (3.9)	ARHGAP1 (3.6)	HSPB7 (3.5)	GATA4 (3.5)	SIX5 (3.4)	SCN5A (3.4)	RBM24 (3.3)
LVESV	ENSG00000136842	TMOD1 PPI subnetwork	8.23e-06	<0.01	MYOZ2 (9.9)	ACTN2 (9.8)	CSRP3 (9.8)	TTN (9.5)	XIRP2 (9.4)	SRL (8.1)	TNNT3 (7.2)	HSPB7 (6.9)	OBSCN (6.8)	MYL4 (6.6)
RVEDV	ENSG00000141646	SMAD4 PPI subnetwork	8.24e-06	<0.01	SMAD7 (4.4)	KIAA1267 (3.6)	MCL1 (3.3)	KANK2 (3.3)	ATXN2 (3.2)	PLEKHA3 (3.0)	RPRD2 (3.0)	AMBRA1 (2.9)	SP3 (2.9)	QSER1 (2.8)
RVESV	MP:0004076	abnormal vitelline vascular remodeling	8.24e-06	<0.01	KIAA1462 (4.2)	TBX5 (4.2)	NOS3 (3.9)	ENG (3.8)	MECOM (3.2)	PXMP4 (3.0)	C17orf63 (2.9)	SSH2 (2.9)	VEGFA (2.7)	FUT11 (2.6)
LVESV	GO:0030017	sarcomere	8.25e-06	<0.01	XIRP2 (11.9)	TTN (11.8)	CSRP3 (11.6)	ACTN2 (11.5)	TNNT3 (11.3)	MYOZ2 (11.1)	SRL (9.7)	OBSCN (8.0)	HSPB7 (7.7)	DUSP13 (7.1)
RVESV	ENSG00000177791	MYOZ1 PPI subnetwork	8.27e-06	<0.01	SRL (7.4)	TTN (7.0)	MYOZ2 (7.0)	HSPB7 (6.3)	SYNPO2L (6.1)	TPM2 (5.8)	RBM24 (5.7)	OBSCN (5.5)	SCN5A (4.1)	ADPRHL1 (4.0)
LVMVR	MP:0000280	thin ventricular wall	8.29e-06	<0.01	PLN (4.8)	RRAD (4.2)	HSPB7 (3.9)	NPPA (3.6)	NEXN (3.4)	PLCB3 (3.4)	CCDC141 (3.3)	C10orf71 (2.9)	BAG3 (2.9)	SYNPO2L (2.9)
LVGFI	GO:0005912	adherens junction	8.3e-06	<0.05	FBLIM1 (4.9)	FERMT2 (4.8)	PLEC (4.3)	FLNC (4.1)	FHOD3 (3.7)	SLC9A3R2 (3.0)	ENSG00000182319 (2.9)	HSPB7 (2.9)	FAM167A (2.7)	PPP4R1 (2.5)
LVESV_BSA	ENSG00000168530	MYL1 PPI subnetwork	8.3e-06	<0.01	TPM2 (6.8)	PLN (5.4)	TNNT3 (5.3)	XIRP2 (5.0)	CSRP3 (4.8)	ACTN2 (4.7)	SRL (4.6)	FILIP1L (4.3)	HSPB7 (4.3)	FBXO32 (4.0)
LVEDV	GO:0007507	heart development	8.33e-06	<0.01	SCN5A (4.0)	TBX5 (3.9)	HCN4 (3.7)	MYH6 (3.7)	KLHDC8B (3.4)	MYO18B (3.4)	PKP2 (3.2)	PLN (3.1)	MLF1 (3.0)	SIX5 (3.0)
LVSV_BSA	MP:0004251	failure of heart looping	8.34e-06	<0.05	MYH6 (3.9)	ARHGEF40 (3.2)	TBX5 (2.9)	SPEN (2.8)	ATXN2 (2.8)	HCN4 (2.7)	EPHB4 (2.5)	TNS1 (2.5)	CASZ1 (2.5)	PKP2 (2.4)
LVGFI	GO:0008134	transcription factor binding	8.36e-06	<0.05	GATA4 (3.5)	SPEN (3.4)	UBTF (3.4)	HDAC5 (3.3)	FOXN3 (3.2)	MEF2D (3.0)	HSF1 (2.8)	NCOA6 (2.4)	RBM38 (2.3)	MFHAS1 (2.2)
LVEDV_BSA	MP:0000267	abnormal heart development	8.36e-06	<0.01	LINC00458 (4.9)	HAND2 (4.8)	MYH6 (4.2)	ZFPM1 (3.8)	ALPK3 (3.3)	MYH7 (3.2)	PKP2 (3.2)	NOS3 (3.1)	HSPB7 (3.1)	TBX5 (3.1)
RVEDV_BSA	MP:0001722	pale yolk sac	8.38e-06	<0.01	SMAD6 (4.3)	SPEN (3.9)	C3orf54 (3.8)	TBX2 (3.4)	ATXN2 (3.3)	NOS3 (3.1)	LMO2 (2.9)	TFR2 (2.8)	ENSG00000239791 (2.7)	SETD1A (2.7)
RVEDV_BSA	GO:0060537	muscle tissue development	8.39e-06	<0.01	DMPK (4.2)	MYL4 (4.0)	CCDC141 (3.8)	SRL (3.7)	SYNPO2L (3.7)	C21orf7 (3.6)	CTNNA3 (3.4)	MYH7 (3.3)	NKX2-5 (3.1)	ENSG00000185847 (3.1)
LVESV	ENSG00000137831	UACA PPI subnetwork	8.42e-06	<0.01	MAP4 (4.0)	FERMT2 (3.6)	MYO1C (3.6)	PXN (3.5)	ZNF768 (3.2)	FILIP1L (3.1)	TP53INP2 (3.0)	MECOM (3.0)	CDH17 (2.7)	RYK (2.7)
LVEF	KEGG_FOCAL_ADHESION	KEGG_FOCAL_ADHESION	8.44e-06	<0.01	GPC1 (4.0)	PXN (3.8)	PLEC (3.8)	FERMT2 (3.7)	SVIL (3.6)	CILP (3.5)	GJA1 (3.3)	FHOD3 (2.6)	NEDD4L (2.6)	PHLDB2 (2.5)
RVEDV	GO:0033273	response to vitamin	8.44e-06	<0.01	OBP2B (3.6)	HORMAD1 (3.2)	ENSG00000257726 (2.9)	TBX2 (2.6)	BACH1-IT1 (2.4)	C1orf51 (2.4)	LMO2 (2.3)	ENSG00000259471 (2.2)	MCC (2.1)	ENSG00000259142 (2.1)
RV_LV_ratio	MP:0005294	abnormal heart ventricle morphology	8.46e-06	<0.05	NKX2-5 (5.9)	HSPB7 (5.5)	SYNPO2L (4.8)	PLN (4.3)	ACTN2 (4.1)	CCDC141 (3.8)	CASQ2 (3.7)	LDB3 (3.7)	HK2 (3.5)	SLC27A6 (3.4)
LVESV_BSA	ENSG00000133026	MYH10 PPI subnetwork	8.46e-06	<0.01	ACTN4 (4.4)	TPM2 (4.1)	FILIP1L (4.0)	MAP4 (3.4)	PLEC (3.3)	RHOA (3.2)	TLN1 (3.2)	SVIL (3.1)	FLNC (3.0)	MYO1C (3.0)
RVESV_BSA	MP:0001718	abnormal visceral yolk sac morphology	8.46e-06	<0.01	TBX5 (5.0)	GATA4 (4.9)	APOH (3.6)	C8orf49 (3.4)	SLC8A1 (3.2)	PPP1R3B (3.0)	TCF21 (3.0)	TNKS (2.9)	HMGA2 (2.9)	IL1RL1 (2.8)
RVEF	GO:0005200	structural constituent of cytoskeleton	8.47e-06	<0.20	MYL4 (3.4)	GLTP (3.2)	ELOVL4 (3.2)	CRYBA1 (3.2)	TMEM40 (3.1)	TTN (2.7)	FLNC (2.5)	IDE (2.4)	NRSN1 (2.3)	FLOT2 (2.2)
LVEDV_BSA	GO:0060537	muscle tissue development	8.49e-06	<0.01	MYO18B (4.8)	SCN5A (4.4)	CORO6 (4.4)	ALPK3 (4.2)	DMPK (4.2)	MLIP (4.1)	CCDC141 (3.8)	SRL (3.7)	FLNC (3.6)	C21orf7 (3.6)
LVESV_BSA	MP:0005330	cardiomyopathy	8.51e-06	<0.01	PLN (7.7)	MYH7 (7.7)	MYH6 (7.3)	SCN5A (7.0)	MYOZ2 (6.8)	HSPB7 (6.6)	CSRP3 (6.2)	SRL (6.1)	OBSCN (6.0)	TMEM182 (6.0)
LVESV_BSA	ENSG00000198467	TPM2 PPI subnetwork	8.53e-06	<0.01	FILIP1L (4.3)	PALLD (4.0)	FERMT2 (4.0)	TRIP6 (3.9)	ANXA2P1 (3.6)	MYO1C (3.3)	MAP4 (3.2)	CTNND1 (3.2)	FLNC (3.0)	MECOM (2.9)
LVESV	ENSG00000136999	NOV PPI subnetwork	8.54e-06	<0.01	LAMB1 (4.0)	FILIP1L (3.9)	MMP11 (3.0)	SOX8 (3.0)	STAB1 (2.9)	ANXA2P1 (2.8)	IGFBP3 (2.7)	SPON1 (2.7)	SVIL (2.7)	SPATS2L (2.6)
LVESV_BSA	MP:0000274	enlarged heart	8.54e-06	<0.01	MYH6 (7.9)	SCN5A (5.3)	MYH7 (5.2)	PLN (5.2)	TMEM182 (4.8)	HSPB7 (4.6)	SRL (4.4)	CSRP3 (4.2)	MYOZ2 (4.2)	ALPK3 (3.9)
LVESV_BSA	GO:0044212	transcription regulatory region DNA binding	8.6e-06	<0.01	TBX2 (3.9)	CASZ1 (3.7)	PTCH1 (3.6)	HAND2 (3.4)	IRX3 (3.3)	MTA2 (3.2)	TBX5 (3.2)	TCF15 (3.2)	FOXN3 (3.1)	GEM (3.0)
LVEDV_BSA	GO:0005924	cell-substrate adherens junction	8.66e-06	<0.01	PALLD (5.4)	MYO1C (5.0)	PKP2 (4.8)	FLNC (4.5)	FILIP1L (4.4)	RRAS2 (4.1)	SVIL (4.1)	ACTN4 (4.1)	PPP1R13L (3.9)	CTNND1 (3.9)
LVEDV_BSA	KEGG_CARDIAC_MUSCLE_CONTRACTION	KEGG_CARDIAC_MUSCLE_CONTRACTION	8.67e-06	<0.01	CSRP3 (8.0)	MYOZ2 (7.6)	ACTN2 (7.6)	TTN (6.9)	XIRP2 (6.5)	HSPB7 (6.0)	SRL (6.0)	OBSCN (5.3)	RBM24 (5.1)	PLN (5.0)
LVEF	MP:0000267	abnormal heart development	8.73e-06	<0.01	GATA4 (4.7)	SOX7 (4.1)	SALL1 (3.6)	ALPK3 (3.3)	HSPB7 (3.1)	C8orf49 (3.0)	FERMT2 (2.9)	ERBB4 (2.9)	FLNC (2.8)	EIF2C2 (2.8)
RVESV	MP:0001785	edema	8.74e-06	<0.01	NOS3 (5.0)	ENG (4.0)	TBX5 (3.4)	NKX2-5 (3.2)	TCF21 (3.1)	TCF4 (3.1)	FLNC (2.9)	RBM24 (2.9)	SIX5 (2.8)	KIAA1462 (2.7)
LVEDV_BSA	ENSG00000143632	ACTA1 PPI subnetwork	8.74e-06	<0.01	CDH17 (4.7)	CTNND1 (4.7)	ACTN4 (4.6)	XIRP2 (4.1)	FLNC (3.9)	TNNT3 (3.6)	HSPB7 (3.5)	CSRP3 (3.5)	FILIP1L (3.5)	DMPK (3.4)
LVEDV_BSA	MP:0009399	increased skeletal muscle fiber size	8.74e-06	<0.01	DUSP13 (6.1)	MLIP (5.9)	FLNC (5.2)	SRL (5.1)	DMPK (5.1)	HSPB7 (4.9)	ENSG00000253426 (4.7)	TMEM182 (4.5)	TNNT3 (4.3)	ALPK3 (4.2)
RVESV	ENSG00000205250	E2F4 PPI subnetwork	8.75e-06	<0.01	RERE (3.8)	ATXN2 (3.8)	CIT (3.4)	PRRC2B (3.3)	NCOA6 (3.2)	KIF2C (3.1)	SRSF4 (3.1)	HOXD3 (3.1)	HOXD4 (3.0)	C12orf51 (2.9)
LVMVR	ENSG00000112658	SRF PPI subnetwork	8.76e-06	<0.01	EHBP1L1 (3.7)	SH2B3 (3.7)	SVIL (3.6)	CHRNB1 (3.5)	CTNNA3 (3.3)	ZNF219 (2.9)	YAP1 (2.9)	MAP3K11 (2.8)	PXN (2.8)	PLN (2.8)
RVEDV	GO:0008015	blood circulation	8.76e-06	<0.01	NKX2-5 (4.1)	TBX5 (3.9)	EPS15P1 (3.8)	MYL4 (3.6)	MYH6 (3.6)	CACNB2 (3.5)	KLHDC8B (3.4)	ENSG00000185847 (3.4)	ABO (3.3)	ACOXL (3.3)
LVEDV_BSA	GO:0030016	myofibril	8.77e-06	<0.01	TTN (11.6)	XIRP2 (11.6)	CSRP3 (11.3)	TNNT3 (11.3)	ACTN2 (11.2)	MYOZ2 (10.7)	SRL (9.8)	OBSCN (7.7)	DUSP13 (7.5)	HSPB7 (7.4)
LVEDV_BSA	ENSG00000129170	CSRP3 PPI subnetwork	8.78e-06	<0.01	TTN (9.3)	SRL (8.4)	MYH7 (7.0)	OBSCN (6.9)	HSPB7 (6.7)	MYH6 (6.6)	TNNT3 (6.4)	CORO6 (5.5)	FLNC (5.5)	MYO18B (5.5)
LVESV_BSA	GO:0030016	myofibril	8.79e-06	<0.01	TTN (11.6)	XIRP2 (11.6)	CSRP3 (11.3)	TNNT3 (11.3)	ACTN2 (11.2)	MYOZ2 (10.7)	SRL (9.8)	TPM2 (8.8)	OBSCN (7.7)	DUSP13 (7.5)
LVEF	GO:0008285	negative regulation of cell proliferation	8.81e-06	<0.01	CSDA (3.4)	FOXN3 (2.7)	ARID5B (2.6)	DKK2 (2.5)	C1orf64 (2.4)	RGP1 (2.4)	ADRA2B (2.2)	PDZRN3 (2.2)	SSPN (2.0)	LXN (2.0)
LVM	ENSG00000058272	PPP1R12A PPI subnetwork	8.84e-06	<0.05	CASQ2 (4.5)	FLNC (4.4)	SMTN (4.3)	ACTN4 (4.2)	TNNC1 (3.8)	PLN (3.5)	SYNPO2L (3.5)	XIRP2 (3.3)	TNNT2 (3.3)	MYH7 (3.2)
RVEDV	MP:0001689	incomplete somite formation	8.85e-06	<0.01	NOS3 (4.6)	ENG (3.5)	KANK2 (3.0)	SH2B3 (2.8)	RGS3 (2.7)	TCF4 (2.6)	GATA4 (2.6)	SPEN (2.5)	ZNF747 (2.4)	CEP120 (2.3)
LVEDV_BSA	ENSG00000187079	TEAD1 PPI subnetwork	8.89e-06	<0.01	MYOZ2 (3.9)	HSPB7 (3.6)	SRL (3.5)	CSRP3 (3.4)	TTN (3.4)	TMEM182 (3.3)	ACTN2 (3.1)	MYH7B (3.1)	PTPN21 (2.9)	RAB35 (2.8)
LVESV	ENSG00000112658	SRF PPI subnetwork	8.9e-06	<0.01	SH2B3 (3.7)	SVIL (3.6)	RBM24 (3.3)	CASZ1 (2.9)	PXN (2.8)	PLN (2.8)	PLEC (2.7)	FBRS (2.7)	SOX8 (2.6)	DAG1 (2.6)
LVESV	MP:0009399	increased skeletal muscle fiber size	8.93e-06	<0.01	DUSP13 (6.1)	MLIP (5.9)	FLNC (5.2)	SRL (5.1)	DMPK (5.1)	HSPB7 (4.9)	TMEM182 (4.5)	TNNT3 (4.3)	ALPK3 (4.2)	MYOZ2 (4.2)
RVEDV	ENSG00000164867	NOS3 PPI subnetwork	8.93e-06	<0.01	MYH7 (4.5)	SYNPO2L (4.0)	HSPB7 (3.9)	MYH6 (3.5)	MYOZ2 (3.5)	DMPK (3.3)	NKX2-5 (3.2)	ACTN2 (3.0)	MYL4 (2.9)	TTN (2.9)
LVESV_BSA	ENSG00000108819	ENSG00000108819 PPI subnetwork	8.93e-06	<0.01	KIF5C (3.2)	ALPK3 (3.0)	EHD4 (2.8)	C21orf7 (2.8)	FRY (2.7)	ACVRL1 (2.7)	ERBB4 (2.5)	PXN (2.5)	PIK3R3 (2.3)	NEDD4L (2.2)
LVESV_BSA	GO:0032432	actin filament bundle	8.95e-06	<0.01	FILIP1L (5.9)	PALLD (5.7)	PLN (4.9)	FLNC (4.7)	ACTN4 (4.4)	MYO1C (4.3)	FERMT2 (4.2)	PDE5A (4.0)	DMPK (4.0)	SVIL (3.8)
LVESV_BSA	ENSG00000130669	PAK4 PPI subnetwork	8.99e-06	<0.01	RAB35 (3.8)	INPP5F (3.2)	EML2 (3.0)	PPP1R13L (2.8)	ZNF592 (2.7)	CCDC141 (2.7)	HNRNPUL2 (2.6)	FNDC3B (2.4)	STARD7 (2.4)	TJP2 (2.3)
LVEF	GO:0043034	costamere	9e-06	<0.01	NEXN (5.2)	FLNC (5.0)	DMPK (4.3)	SSPN (4.0)	LDB3 (3.9)	FERMT2 (3.7)	MLF1 (3.7)	DFNB59 (3.5)	NACC2 (3.5)	HSPB7 (3.5)
LVESV	ENSG00000100014	SPECC1L PPI subnetwork	9.02e-06	<0.01	FERMT2 (3.8)	MAP4 (3.8)	PXN (3.7)	MYO1C (3.5)	PROCR (3.1)	PLEC (3.1)	ZNF768 (3.1)	RYK (2.7)	ENSG00000182873 (2.7)	ALPK3 (2.6)
LVESV	GO:0030036	actin cytoskeleton organization	9.03e-06	<0.01	FHL2 (3.7)	MYO1C (3.3)	MAP4 (3.0)	DMPK (2.8)	MAST2 (2.7)	PHLDB2 (2.6)	MLF1 (2.6)	PTPN21 (2.6)	FLNC (2.5)	NEDD4L (2.5)
RVESV	ENSG00000168530	MYL1 PPI subnetwork	9.03e-06	<0.01	TPM2 (6.8)	PAWR (5.5)	SRL (4.6)	VCL (4.4)	FILIP1L (4.3)	HSPB7 (4.3)	SYNPO2L (4.1)	PALLD (4.1)	DMPK (4.0)	OBSCN (3.9)
LVESV	ENSG00000170421	KRT8 PPI subnetwork	9.05e-06	<0.01	PLEC (4.5)	TMEM43 (4.4)	MAP4 (3.8)	PPP1R13L (3.3)	PXN (3.2)	CDKN1A (3.1)	BAG3 (3.1)	SLC12A4 (2.8)	FERMT2 (2.8)	ANXA2P1 (2.7)
LVEF	MP:0001575	cyanosis	9.05e-06	<0.01	PTPRD (3.3)	SOX11 (2.8)	DKK2 (2.7)	PDZRN3 (2.7)	AMOTL2 (2.6)	BMPR1A (2.6)	SPEN (2.5)	FERMT2 (2.4)	PHLDB2 (2.4)	ACVRL1 (2.3)
RVEDV	ENSG00000035403	VCL PPI subnetwork	9.05e-06	<0.01	DMPK (4.2)	ACTN4 (3.9)	TTN (3.5)	TUBA1C (3.4)	HSPA4 (3.4)	FUS (3.3)	HSPB7 (3.2)	SYNPO2L (3.2)	SRL (3.2)	FLNC (3.2)
LVEF	KEGG_DILATED_CARDIOMYOPATHY	KEGG_DILATED_CARDIOMYOPATHY	9.08e-06	<0.01	CSRP3 (7.9)	ACTN2 (7.5)	LDB3 (7.4)	HSPB7 (7.2)	TTN (6.0)	MYPN (5.6)	NEXN (5.6)	TMEM182 (5.3)	ALPK3 (5.0)	DMPK (5.0)
RVESV_BSA	MP:0002753	dilated heart left ventricle	9.09e-06	<0.01	MYOZ2 (7.0)	HSPB7 (6.8)	SYNPO2L (6.7)	SRL (6.4)	ADPRHL1 (6.0)	RRAD (5.7)	TTN (5.4)	NKX2-5 (5.0)	OBSCN (4.4)	SLC8A1 (4.4)
RVESV	MP:0006138	congestive heart failure	9.1e-06	<0.01	SLC8A1 (5.4)	NKX2-5 (5.0)	HSPB7 (4.1)	MLF1 (3.9)	TBX5 (3.7)	MYOZ2 (3.6)	SCN5A (3.5)	ENSG00000232079 (3.4)	ADPRHL1 (3.3)	SRL (3.2)
RVEDV_BSA	MP:0003140	dilated heart atrium	9.13e-06	<0.01	NKX2-5 (5.6)	MYH6 (5.1)	MYL3 (5.0)	CTNNA3 (4.8)	MYH7 (4.5)	HSPB7 (4.4)	SYNPO2L (4.3)	MYL4 (4.2)	DSP (4.2)	TBX5 (3.7)
LVEDV	ENSG00000108819	ENSG00000108819 PPI subnetwork	9.14e-06	<0.01	ARHGEF15 (3.6)	LMTK2 (2.9)	C21orf7 (2.8)	FGFR4 (2.4)	TBX5 (2.4)	MYH6 (2.4)	PIK3R3 (2.3)	NEDD4L (2.2)	MYO18B (2.2)	MYO1C (2.1)
LVESV	ENSG00000106554	CHCHD3 PPI subnetwork	9.14e-06	<0.01	XIRP2 (7.4)	ACTN2 (7.4)	CSRP3 (7.2)	MYOZ2 (7.2)	TTN (6.9)	SRL (6.3)	OBSCN (6.3)	MYL4 (6.1)	TMEM182 (5.8)	HSPB7 (5.8)
LVESV	ENSG00000108854	SMURF2 PPI subnetwork	9.17e-06	<0.01	TNNT3 (6.5)	ACTN2 (5.8)	MYOZ2 (5.8)	CSRP3 (5.5)	TTN (5.5)	SRL (5.3)	XIRP2 (5.0)	OBSCN (4.6)	DUSP13 (4.4)	ALPK3 (4.2)
RVESV	ENSG00000112658	SRF PPI subnetwork	9.17e-06	<0.01	SH2B3 (3.7)	SVIL (3.6)	RBM24 (3.3)	CASZ1 (2.9)	ENSG00000227388 (2.7)	PLEC (2.7)	FBRS (2.7)	PALLD (2.6)	VCL (2.6)	SYNPO2L (2.6)
LVESV_BSA	MP:0004215	abnormal myocardial fiber physiology	9.18e-06	<0.01	PLN (7.4)	HSPB7 (7.0)	SCN5A (6.8)	MYOZ2 (6.0)	CSRP3 (5.5)	TMEM182 (4.9)	MLIP (4.8)	SRL (4.7)	CACNB2 (4.7)	ACTN2 (4.7)
LVESV	KEGG_FOCAL_ADHESION	KEGG_FOCAL_ADHESION	9.22e-06	<0.01	LAMB1 (4.9)	FILIP1L (4.3)	FHOD1 (3.9)	PXN (3.8)	PLEC (3.8)	FERMT2 (3.7)	SVIL (3.6)	ACTN4 (3.4)	COL8A1 (3.3)	MYO1C (3.3)
LVESV_BSA	MP:0001711	abnormal placenta morphology	9.23e-06	<0.01	VEGFA (4.7)	PPP1R3B (4.4)	ADM (4.1)	SEMA4B (3.9)	FNDC3B (3.8)	CTNND1 (3.6)	SBF2 (3.6)	DAG1 (3.4)	ARIH2 (3.3)	RYK (3.3)
RVESV	MP:0005608	cardiac interstitial fibrosis	9.24e-06	<0.01	MYOZ2 (7.5)	NKX2-5 (7.3)	MYL4 (7.0)	ADPRHL1 (6.9)	SYNPO2L (6.8)	HSPB7 (6.5)	SRL (5.8)	SCN5A (5.8)	SLC8A1 (4.9)	TBX5 (4.7)
LVESV	MP:0000280	thin ventricular wall	9.25e-06	<0.01	PLN (4.8)	GATA4 (4.3)	PROCR (4.0)	PPP1R3B (3.9)	HSPB7 (3.9)	FLNC (3.6)	TBX5 (3.5)	MLF1 (3.4)	SCN5A (3.4)	CCDC141 (3.3)
LVESV_BSA	GO:0003714	transcription corepressor activity	9.28e-06	<0.01	CDKN1B (4.2)	FOXN3 (3.5)	SPEN (3.3)	DMWD (3.1)	SIX5 (3.0)	GEM (2.8)	SKI (2.8)	ATXN2 (2.6)	FAM65A (2.5)	SP4 (2.5)
LVSV_BSA	ENSG00000112658	SRF PPI subnetwork	9.32e-06	<0.05	SH2B3 (3.7)	SVIL (3.6)	CASZ1 (2.9)	ZNF219 (2.9)	PLN (2.8)	SOX8 (2.6)	DAG1 (2.6)	EPHB4 (2.5)	FILIP1L (2.4)	CCDC141 (2.4)
LVEF	GO:0042641	actomyosin	9.33e-06	<0.01	TLN1 (5.5)	FLNC (5.5)	FBLIM1 (4.9)	PDLIM5 (4.8)	FERMT2 (4.3)	LDB3 (4.2)	PHLDB2 (3.9)	CSRP3 (3.8)	PLEC (3.7)	HSPB7 (3.7)
RVEDV	ENSG00000100393	EP300 PPI subnetwork	9.33e-06	<0.01	KDM6B (4.0)	CDKN1B (3.4)	DUSP10 (3.3)	RERE (3.2)	KIAA1267 (3.1)	MCL1 (3.0)	FOXN3 (2.9)	PBRM1 (2.8)	SPEN (2.8)	PRR14 (2.7)
LVEDV_BSA	GO:0030017	sarcomere	9.34e-06	<0.01	XIRP2 (11.9)	TTN (11.8)	CSRP3 (11.6)	ACTN2 (11.5)	TNNT3 (11.3)	MYOZ2 (11.1)	SRL (9.7)	OBSCN (8.0)	HSPB7 (7.7)	DUSP13 (7.1)
LVGFI	GO:0034504	protein localization to nucleus	9.37e-06	<0.05	ENSG00000248975 (2.7)	ARHGEF40 (2.2)	PLEKHA3 (2.1)	MCMBP (2.1)	XPC (2.0)	ENSG00000256888 (1.9)	KTN1 (1.9)	BAG3 (1.8)	MYH7B (1.7)	MKLN1 (1.7)
RVESV	MP:0004875	increased mean systemic arterial blood pressure	9.37e-06	<0.01	ENG (3.9)	OR5J2 (3.0)	AMPD3 (2.8)	SFTPA2 (2.8)	COL8A1 (2.8)	FILIP1 (2.6)	VCL (2.6)	C21orf7 (2.5)	NGF (2.5)	ADK (2.3)
LVMVR	ENSG00000100697	DICER1 PPI subnetwork	9.38e-06	<0.01	CCDC141 (3.5)	HCN4 (2.9)	ZZZ3 (2.8)	ALPK3 (2.8)	CEP68 (2.6)	SYNPO2L (2.6)	SENP3 (2.6)	DIP2B (2.6)	NRD1 (2.5)	MYO18B (2.5)
RVEDV_BSA	ENSG00000141646	SMAD4 PPI subnetwork	9.38e-06	<0.01	SMAD7 (4.4)	KIAA1267 (3.6)	MCL1 (3.3)	ATXN2 (3.2)	PLEKHA3 (3.0)	RPRD2 (3.0)	AMBRA1 (2.9)	SP3 (2.9)	QSER1 (2.8)	TRIP6 (2.8)
LVEDV_BSA	GO:0006937	regulation of muscle contraction	9.39e-06	<0.01	MYO18B (5.0)	RBM24 (4.8)	XIRP2 (4.7)	TMEM182 (4.3)	PLN (4.3)	OBSCN (4.2)	FLNC (4.2)	CCDC107 (4.1)	SRL (4.1)	DUSP13 (3.8)
LVEDV_BSA	ENSG00000197451	HNRNPAB PPI subnetwork	9.39e-06	<0.01	ACTN2 (7.5)	XIRP2 (7.5)	CSRP3 (7.2)	TTN (7.2)	MYOZ2 (7.1)	OBSCN (6.2)	SRL (6.1)	HSPB7 (5.6)	TMEM182 (5.5)	PLN (5.4)
LVMCF	ENSG00000170365	SMAD1 PPI subnetwork	9.42e-06	<0.01	KIAA1267 (3.9)	MTMR3 (3.3)	ZNF507 (3.2)	HOXA10 (3.2)	ATXN2 (3.1)	SKI (3.0)	RSPO3 (2.8)	ZNF592 (2.7)	UNKL (2.3)	CMIP (2.3)
RVEDV	ENSG00000084754	HADHA PPI subnetwork	9.43e-06	<0.01	TTN (7.4)	MYOZ2 (7.2)	SYNPO2L (7.0)	OBSCN (6.6)	SRL (6.2)	HSPB7 (5.6)	MLF1 (5.2)	PLN (5.2)	RRAD (5.1)	ENSG00000185847 (5.0)
RVEDV_BSA	MP:0010392	prolonged QRS complex duration	9.43e-06	<0.01	MYH6 (5.7)	MYL4 (4.6)	CCDC141 (4.2)	TBX5 (4.2)	NKX2-5 (4.0)	KCNK3 (3.6)	CASZ1 (3.5)	PALLD (3.5)	HSPB7 (3.1)	DMPK (3.0)
LVEDV	MP:0000750	abnormal muscle regeneration	9.49e-06	<0.01	C21orf7 (4.9)	ALPK3 (4.5)	MYO18B (4.1)	FLNC (3.9)	MYOZ2 (3.7)	TNNT3 (3.6)	TTN (3.6)	SRL (3.4)	GEM (3.2)	MLF1 (3.0)
RVEDV_BSA	GO:0042692	muscle cell differentiation	9.49e-06	<0.01	DMPK (4.1)	CCDC141 (3.9)	MYL4 (3.7)	SRL (3.7)	OBSCN (3.5)	SYNPO2L (3.3)	FLNC (3.2)	C21orf7 (3.2)	NKX2-5 (3.0)	PLN (2.9)
LVMCF	MP:0011091	complete prenatal lethality	9.5e-06	<0.01	VEGFA (3.9)	NRP1 (3.5)	EVX1 (3.3)	WNT3 (3.3)	KIAA1267 (3.0)	GCN1L1 (2.6)	ATP2B1 (2.4)	ZNF608 (2.3)	GJA1 (2.3)	ARL17A (2.3)
LVESV_BSA	GO:0044449	contractile fiber part	9.54e-06	<0.01	TTN (11.6)	XIRP2 (11.6)	TNNT3 (11.5)	CSRP3 (11.4)	ACTN2 (11.1)	MYOZ2 (10.7)	SRL (9.7)	TPM2 (9.0)	OBSCN (7.6)	HSPB7 (7.5)
LVMCF	GO:0003712	transcription cofactor activity	9.56e-06	<0.01	KIAA1267 (4.3)	SMARCB1 (3.5)	SMARCD1 (3.2)	ATXN2 (3.1)	ATF1 (2.8)	SKI (2.6)	CBX4 (2.6)	MAPKAPK5 (2.5)	ZCCHC10 (2.5)	ZNF592 (2.3)
LVESV_BSA	ENSG00000177791	MYOZ1 PPI subnetwork	9.57e-06	<0.01	SRL (7.4)	CSRP3 (7.2)	TTN (7.0)	MYOZ2 (7.0)	XIRP2 (6.5)	ACTN2 (6.4)	TNNT3 (6.4)	HSPB7 (6.3)	TPM2 (5.8)	RBM24 (5.7)
RVESV	MP:0004251	failure of heart looping	9.59e-06	<0.01	KCNK3 (3.8)	RBM24 (3.5)	SLC8A1 (3.4)	GATA4 (3.1)	NKX2-5 (3.0)	TBX5 (2.9)	SPEN (2.8)	ATXN2 (2.8)	PRRC2B (2.8)	SYNPO2L (2.7)
LVESV_BSA	MP:0000278	abnormal myocardial fiber morphology	9.6e-06	<0.01	MYH6 (9.4)	MYOZ2 (8.3)	MYH7 (8.0)	CSRP3 (7.9)	PLN (7.6)	SRL (7.1)	HSPB7 (6.9)	TMEM182 (6.7)	SCN5A (6.6)	TTN (6.3)
LVESV_BSA	GO:0005667	transcription factor complex	9.63e-06	<0.01	MECOM (3.6)	TBX3 (3.4)	RNF2 (3.0)	DYRK2 (2.9)	SKI (2.7)	ATXN2 (2.7)	MAPKAPK5 (2.7)	FOXN3 (2.6)	TNKS (2.6)	MFHAS1 (2.5)
RVEDV_BSA	GO:0009991	response to extracellular stimulus	9.67e-06	<0.01	FABP2 (3.7)	HORMAD1 (2.9)	PRLR (2.7)	OPLAH (2.4)	C1orf51 (2.3)	VEGFA (2.0)	ALDH2 (2.0)	GCH1 (2.0)	FERD3L (1.9)	IL1RL1 (1.9)
LVM	ENSG00000112658	SRF PPI subnetwork	9.69e-06	<0.05	RAPSN (3.9)	SH2B3 (3.7)	CASQ2 (3.6)	TNNT2 (3.5)	CTNNA3 (3.3)	SMTN (3.1)	CASZ1 (2.9)	ERBB2 (2.8)	PLN (2.8)	PALLD (2.6)
LVEF	GO:0008016	regulation of heart contraction	9.71e-06	<0.01	RNF207 (5.1)	MYH7B (5.0)	TMEM182 (4.1)	SLC25A34 (3.5)	ALPK3 (3.4)	FHOD3 (3.4)	ENSG00000223796 (3.3)	CCDC107 (3.2)	HSPB7 (3.0)	ENSG00000251576 (3.0)
LVEF	GO:0055117	regulation of cardiac muscle contraction	9.71e-06	<0.01	ENSG00000253887 (3.7)	RNF207 (3.4)	PLCH1 (3.1)	ENSG00000253426 (3.0)	TMEM182 (2.9)	ENSG00000231327 (2.8)	FBLIM1 (2.5)	ENSG00000254839 (2.5)	FHOD3 (2.4)	ENSG00000251576 (2.3)
RVEDV_BSA	GO:0033273	response to vitamin	9.71e-06	<0.01	OBP2B (3.6)	HORMAD1 (3.2)	ENSG00000257726 (2.9)	TBX2 (2.6)	BACH1-IT1 (2.4)	C1orf51 (2.4)	LMO2 (2.3)	ENSG00000259471 (2.2)	APOL6 (2.2)	MCC (2.1)
LVSV	MP:0004251	failure of heart looping	9.72e-06	<0.05	MYH6 (3.9)	ARHGEF40 (3.2)	FAM65A (3.0)	TBX5 (2.9)	SPEN (2.8)	ATXN2 (2.8)	HCN4 (2.7)	EPHB4 (2.5)	CASZ1 (2.5)	PKP2 (2.4)
RVSV	ENSG00000103653	CSK PPI subnetwork	9.73e-06	<0.01	ITGB1 (3.6)	CCDC88B (3.2)	GZMH (2.9)	SH2B3 (2.9)	EPHB4 (2.5)	LSP1 (2.5)	MLL2 (2.3)	KCTD12 (2.2)	NCOR2 (2.2)	CMIP (2.2)
LVESV	ENSG00000135424	ITGA7 PPI subnetwork	9.74e-06	<0.01	LAMB1 (4.4)	C21orf7 (4.2)	PDE5A (4.2)	DMPK (3.6)	SLC12A4 (3.5)	DUSP13 (3.3)	ENSG00000225399 (3.2)	DAG1 (3.1)	FILIP1L (3.1)	RRAS2 (3.0)
LVEF	KEGG_HYPERTROPHIC_CARDIOMYOPATHY_HCM	KEGG_HYPERTROPHIC_CARDIOMYOPATHY_HCM	9.81e-06	<0.01	CSRP3 (8.4)	ACTN2 (7.8)	LDB3 (7.8)	HSPB7 (7.5)	TTN (6.5)	NEXN (6.1)	MYPN (6.1)	TMEM182 (5.5)	DMPK (5.4)	ALPK3 (5.3)
LVESV_BSA	ENSG00000205250	E2F4 PPI subnetwork	9.81e-06	<0.01	E2F8 (4.3)	ATXN2 (3.8)	WDR76 (3.7)	CXXC1 (3.7)	CIT (3.4)	NCOA6 (3.2)	SMARCC1 (3.2)	NCAPH (2.9)	C12orf51 (2.9)	E2F1 (2.9)
LVESV_BSA	ENSG00000084754	HADHA PPI subnetwork	9.81e-06	<0.01	ACTN2 (7.9)	XIRP2 (7.7)	TTN (7.4)	CSRP3 (7.4)	MYOZ2 (7.2)	OBSCN (6.6)	SRL (6.2)	TMEM182 (5.7)	HSPB7 (5.6)	MLF1 (5.2)
RVEDV	MP:0002191	abnormal artery morphology	9.82e-06	<0.01	ENG (5.4)	SMAD6 (4.8)	NOS3 (4.4)	TBX2 (4.0)	RGS3 (3.9)	C1orf54 (3.8)	TP53I11 (3.5)	STAB1 (3.4)	TBX5 (3.2)	MMP11 (3.2)
LVESV_BSA	ENSG00000172399	MYOZ2 PPI subnetwork	9.85e-06	<0.01	MYOZ2 (9.8)	CSRP3 (9.5)	TTN (9.0)	MYH7 (8.5)	MYH6 (8.4)	SRL (8.3)	HSPB7 (7.8)	OBSCN (7.4)	PLN (6.6)	TNNT3 (6.3)
LVESV_BSA	KEGG_CARDIAC_MUSCLE_CONTRACTION	KEGG_CARDIAC_MUSCLE_CONTRACTION	9.89e-06	<0.01	CSRP3 (8.0)	MYOZ2 (7.6)	ACTN2 (7.6)	TTN (6.9)	XIRP2 (6.5)	HSPB7 (6.0)	SRL (6.0)	OBSCN (5.3)	RBM24 (5.1)	PLN (5.0)
LVESV_BSA	GO:0043236	laminin binding	9.89e-06	<0.01	DAG1 (4.4)	LAMB2 (3.8)	EHD4 (3.3)	TMEM43 (3.2)	LAMB1 (3.1)	MYO1C (3.0)	DMPK (2.9)	FNDC3B (2.9)	ANKRD30A (2.8)	ACTN4 (2.7)
LVEF	MP:0005329	abnormal myocardium layer morphology	9.9e-06	<0.01	CSRP3 (5.8)	ACTN2 (5.2)	HSPB7 (4.8)	FLNC (4.4)	LDB3 (4.2)	GATA4 (4.1)	MYH7B (4.0)	PDLIM5 (3.8)	TTN (3.7)	ALPK3 (3.7)
LVMVR	GO:0001944	vasculature development	9.92e-06	<0.01	FGD5 (5.5)	NOS3 (5.4)	NRP1 (4.2)	MECOM (3.4)	NGF (3.4)	FBN1 (3.2)	GJA1 (3.2)	ENSG00000249816 (3.2)	SLC9A3R2 (3.1)	ADAMTS7 (3.1)
LVESV_BSA	GO:0043292	contractile fiber	9.93e-06	<0.01	TTN (11.5)	TNNT3 (11.4)	XIRP2 (11.4)	CSRP3 (11.1)	ACTN2 (11.0)	MYOZ2 (10.5)	SRL (9.6)	TPM2 (9.0)	OBSCN (7.6)	DUSP13 (7.5)
LVEDV_BSA	MP:0000750	abnormal muscle regeneration	9.97e-06	<0.01	C21orf7 (4.9)	ALPK3 (4.5)	MYO18B (4.1)	FLNC (3.9)	TNNT3 (3.6)	TTN (3.6)	SRL (3.4)	GEM (3.2)	CORO6 (3.1)	MLF1 (3.0)
LVEF	ENSG00000100014	SPECC1L PPI subnetwork	9.98e-06	<0.01	FERMT2 (3.8)	TANC1 (3.7)	PXN (3.7)	GPC1 (3.3)	PROCR (3.1)	PLEC (3.1)	AMOTL2 (2.9)	HSPB8 (2.7)	RAB11FIP5 (2.7)	NEXN (2.6)
LVESV	MP:0000267	abnormal heart development	1e-05	<0.01	GATA4 (4.7)	EPAS1 (4.0)	ALPK3 (3.3)	HSPB7 (3.1)	TBX5 (3.1)	PLN (3.0)	EXOC3L1 (3.0)	FERMT2 (2.9)	ERBB4 (2.9)	RBM24 (2.9)
LVMVR	MP:0000278	abnormal myocardial fiber morphology	1e-05	<0.01	SYNPO2L (8.4)	ADPRHL1 (8.0)	PLN (7.6)	SRL (7.1)	HSPB7 (6.9)	C10orf71 (6.6)	TTN (6.3)	MYO18B (6.1)	RRAD (6.0)	NEXN (5.0)
RVEDV	ENSG00000116809	ZBTB17 PPI subnetwork	1e-05	<0.01	GATA4 (3.0)	ZNF689 (3.0)	RPRD2 (2.9)	HSPB7 (2.8)	SYNPO2L (2.8)	SFRP4 (2.8)	RERE (2.8)	MYOZ2 (2.4)	MLF1 (2.2)	SRL (2.1)
LVEDV_BSA	GO:0043292	contractile fiber	1e-05	<0.01	TTN (11.5)	TNNT3 (11.4)	XIRP2 (11.4)	CSRP3 (11.1)	ACTN2 (11.0)	MYOZ2 (10.5)	SRL (9.6)	OBSCN (7.6)	DUSP13 (7.5)	HSPB7 (7.4)
LVESV_BSA	REACTOME_MUSCLE_CONTRACTION	REACTOME_MUSCLE_CONTRACTION	1e-05	<0.01	TPM2 (10.9)	TNNT3 (10.8)	XIRP2 (10.6)	CSRP3 (10.2)	TTN (10.1)	MYOZ2 (9.6)	ACTN2 (9.4)	SRL (8.7)	PLN (6.9)	HSPB7 (6.8)
LVESV_BSA	GO:0006936	muscle contraction	1e-05	<0.01	MYO18B (6.8)	DMPK (6.2)	XIRP2 (6.1)	DUSP13 (6.0)	SRL (5.7)	OBSCN (5.7)	RBM24 (5.7)	TPM2 (5.5)	PLN (5.5)	TNNT3 (5.4)
LVESV_BSA	MP:0006126	abnormal outflow tract development	1e-05	<0.01	ALPK3 (4.4)	KLHDC8B (4.1)	FLNC (3.5)	ECSCR (3.4)	SCN5A (3.2)	MYH6 (3.2)	HAND2 (3.1)	LAMB1 (3.0)	PALLD (2.9)	FERMT2 (2.9)
LVEDV	ENSG00000112658	SRF PPI subnetwork	1.01e-05	<0.01	SH2B3 (3.7)	SVIL (3.6)	CASZ1 (2.9)	PLN (2.8)	SOX8 (2.6)	DAG1 (2.6)	EPHB4 (2.5)	FILIP1L (2.4)	CCDC141 (2.4)	C21orf7 (2.4)
LVMCF	ENSG00000105221	AKT2 PPI subnetwork	1.01e-05	<0.01	PPP3CA (2.6)	MYCBP2 (2.5)	MAP3K1 (2.3)	FNDC3B (2.3)	CRK (2.1)	FES (2.0)	TOP3B (2.0)	SIPA1L1 (2.0)	FURIN (2.0)	RRAD (1.9)
LVEDV_BSA	ENSG00000135424	ITGA7 PPI subnetwork	1.01e-05	<0.01	LAMB1 (4.4)	C21orf7 (4.2)	DMPK (3.6)	DUSP13 (3.3)	MYO18B (3.3)	ENSG00000225399 (3.2)	DAG1 (3.1)	FILIP1L (3.1)	RRAS2 (3.0)	SCN5A (3.0)
RVSV_BSA	GO:0042692	muscle cell differentiation	1.01e-05	<0.01	CCDC141 (3.9)	C21orf7 (3.2)	NKX2-5 (3.0)	PLN (2.9)	MLF1 (2.8)	PRKG1 (2.7)	PALLD (2.7)	CTNNA3 (2.6)	TTN (2.6)	ENSG00000214117 (2.5)
LVEF	GO:0014704	intercalated disc	1.02e-05	<0.01	FLNC (6.2)	HSPB7 (4.8)	DMPK (4.7)	LDB3 (4.7)	ACTN2 (4.5)	TMEM182 (4.4)	SVIL (4.4)	FHOD3 (4.3)	MYH7B (4.3)	CSRP3 (4.2)
RVESV	MP:0004485	increased response of heart to induced stress	1.02e-05	<0.01	SYNPO2L (6.1)	TTN (5.9)	MYOZ2 (5.9)	SRL (5.7)	ADPRHL1 (5.4)	OBSCN (5.3)	HSPB7 (5.1)	TBX5 (4.3)	MYH7B (4.1)	SLC8A1 (4.0)
LVEDV	ENSG00000178209	PLEC PPI subnetwork	1.03e-05	<0.01	MYO1C (4.3)	AHNAK (3.8)	EMP1 (3.5)	MAP4 (3.4)	ACTN4 (3.2)	ENSG00000223960 (3.1)	DLEU1 (2.6)	TMCC2 (2.6)	ARHGEF15 (2.5)	LAMB2 (2.5)
LVESV	GO:0016323	basolateral plasma membrane	1.03e-05	<0.01	CLCNKB (4.8)	PXN (4.3)	PLEC (3.8)	ACTN4 (3.7)	PHLDB2 (3.5)	MYO1C (3.2)	PPP1R13L (3.2)	FHOD1 (3.2)	FHL2 (3.1)	EPAS1 (3.1)
LVESV	ENSG00000112304	ACOT13 PPI subnetwork	1.03e-05	<0.01	ACTN2 (8.1)	TTN (7.5)	XIRP2 (7.4)	MYOZ2 (7.3)	CSRP3 (7.2)	OBSCN (6.8)	SRL (6.4)	PLN (5.9)	HSPB7 (5.8)	TMEM182 (5.7)
LVSV	GO:0031256	leading edge membrane	1.03e-05	<0.05	SOX11 (3.6)	ARHGEF26 (3.6)	DAG1 (3.0)	B3GNT7 (2.8)	FGF1 (2.5)	LAMB2 (2.4)	ARHGEF26-AS1 (2.3)	CRIM1 (2.3)	SLC35F1 (2.3)	PRKD1 (2.2)
LVEF	ENSG00000105357	MYH14 PPI subnetwork	1.03e-05	<0.01	FERMT2 (4.0)	CSRP3 (3.6)	FLNC (3.6)	ACTN2 (3.5)	PDLIM5 (3.5)	TTN (3.4)	CREB3 (3.3)	LDB3 (3.2)	TLN1 (3.2)	ALPK3 (3.0)
LVMCF	GO:0005604	basement membrane	1.03e-05	<0.01	FBN1 (6.5)	COL18A1 (6.3)	KIAA1755 (3.9)	GJA1 (3.7)	MMP11 (3.5)	PKHD1 (3.4)	FKBP7 (3.3)	CDH13 (3.1)	ARHGEF40 (3.0)	COL21A1 (2.8)
RVESV	GO:0048729	tissue morphogenesis	1.03e-05	<0.01	WNT3 (3.3)	TBX5 (3.2)	SIX5 (2.9)	PTPRU (2.8)	LMX1B (2.8)	IGF1R (2.7)	ENSG00000254235 (2.7)	HOXD1 (2.7)	KANK2 (2.5)	PDE5A (2.5)
LVESV_BSA	MP:0002972	abnormal cardiac muscle contractility	1.03e-05	<0.01	MYOZ2 (8.0)	CSRP3 (7.7)	ACTN2 (7.0)	OBSCN (6.9)	XIRP2 (6.6)	TMEM182 (6.5)	MLIP (6.3)	HSPB7 (6.2)	MYO18B (6.1)	SRL (5.8)
RVESV_BSA	MP:0004215	abnormal myocardial fiber physiology	1.03e-05	<0.01	SLC8A1 (7.2)	HSPB7 (7.0)	ADPRHL1 (6.7)	NKX2-5 (6.7)	MYOZ2 (6.0)	SYNPO2L (5.4)	TBX5 (4.9)	SRL (4.7)	CACNB2 (4.7)	OBSCN (4.5)
LVGFI	MP:0002085	abnormal embryonic tissue morphology	1.04e-05	<0.05	C17orf53 (3.6)	SALL1 (3.5)	GATA4 (3.0)	FLNC (2.7)	SPEN (2.6)	ENSG00000243150 (2.4)	SOX11 (2.3)	PDZRN3 (2.2)	ENSG00000248975 (2.2)	PPP4R1 (2.1)
LVMVR	MP:0000267	abnormal heart development	1.04e-05	<0.01	RSPO3 (3.6)	ALPK3 (3.3)	MPDZ (3.2)	SYNPO2L (3.2)	QKI (3.2)	HSPB7 (3.1)	YAP1 (3.0)	PLN (3.0)	WNT3 (3.0)	HEY2 (2.9)
RVESV	MP:0000295	trabecula carnea hypoplasia	1.04e-05	<0.01	NKX2-5 (5.0)	TBX5 (4.6)	C17orf63 (3.9)	HSPB7 (3.5)	GATA4 (3.5)	SIX5 (3.4)	RBM24 (3.3)	SLC8A1 (3.2)	MYOZ2 (3.2)	SYNPO2L (3.2)
LVEDV	GO:0005925	focal adhesion	1.05e-05	<0.01	MYO1C (5.2)	FILIP1L (4.3)	ACTN4 (4.2)	RRAS2 (4.1)	FLNC (4.0)	PPP1R13L (4.0)	SVIL (3.8)	FHOD1 (3.4)	PTPN21 (3.3)	SLC12A4 (3.3)
LVGFI	MP:0010403	atrial septal defect	1.05e-05	<0.01	C8orf49 (4.0)	PRKD1 (3.2)	MYH7B (3.0)	ENSG00000249862 (3.0)	MYH6 (2.9)	ENSG00000232871 (2.9)	ZFPM2 (2.7)	FHOD3 (2.7)	FLNC (2.7)	GATA4 (2.6)
RVEDV	GO:0008285	negative regulation of cell proliferation	1.05e-05	<0.01	ENSG00000259471 (3.6)	CCND2 (3.4)	ARL5B (3.2)	RAB12 (2.8)	FOXN3 (2.7)	IFFO2 (2.4)	C1orf64 (2.4)	SHROOM3 (2.4)	MCC (2.2)	CDKN2B (2.2)
RVEDV_BSA	GO:0051093	negative regulation of developmental process	1.05e-05	<0.01	ENSG00000239791 (2.7)	TET3 (2.7)	TCF4 (2.6)	C1orf51 (2.6)	HMGA2 (2.4)	SIX5 (2.3)	RIMKLB (2.3)	FGFR2 (2.3)	WNT3 (2.3)	LMO2 (2.1)
RVSV_BSA	GO:0061061	muscle structure development	1.05e-05	<0.01	C21orf7 (4.1)	CCDC141 (3.8)	PRKG1 (3.6)	TNNT3 (3.4)	TTN (3.4)	ACTN2 (3.1)	MYOZ2 (3.1)	MLF1 (3.1)	NKX2-5 (2.9)	MYL3 (2.9)
LVMVR	GO:0030055	cell-substrate junction	1.06e-05	<0.01	PXN (5.0)	NEXN (4.3)	SVIL (3.9)	RRAS2 (3.9)	PLN (3.8)	TGFB2 (3.1)	HSPB7 (3.0)	MAP4 (2.9)	YAP1 (2.8)	EHBP1L1 (2.6)
RVEDV	MP:0000266	abnormal heart morphology	1.06e-05	<0.01	MYH6 (5.6)	TBX5 (4.9)	NKX2-5 (4.7)	MYL4 (4.5)	HSPB7 (4.1)	MYH7 (4.1)	VEGFA (4.0)	MYOZ2 (3.9)	SYNPO2L (3.6)	TTN (3.4)
RVESV	GO:0060047	heart contraction	1.06e-05	<0.01	ADPRHL1 (6.7)	SLC8A1 (5.6)	MYH7B (5.4)	NKX2-5 (4.9)	TBX5 (4.4)	OBSCN (4.1)	RBM24 (3.9)	FHOD3 (3.8)	HSPB7 (3.7)	SRL (3.6)
LVEF	MP:0005333	decreased heart rate	1.07e-05	<0.01	RNF207 (4.1)	HSPB7 (3.2)	FHOD3 (3.0)	ACVRL1 (3.0)	GIPR (2.9)	CCDC141 (2.7)	SOX7 (2.7)	PPP1R3B (2.7)	NEXN (2.6)	CACNA1D (2.6)
RVEDV	MP:0002754	dilated heart right ventricle	1.07e-05	<0.01	HSPB7 (4.4)	CRIM1 (3.9)	DMPK (3.9)	MYH7 (3.8)	EPHB4 (3.8)	ACTN2 (3.7)	C21orf7 (3.7)	SRL (3.5)	NKX2-5 (3.4)	FILIP1L (3.4)
RVEDV	GO:0000975	regulatory region DNA binding	1.07e-05	<0.01	KDM6B (4.0)	CASZ1 (3.9)	TBX2 (3.8)	KIAA1267 (3.8)	SMAD7 (3.7)	SMAD6 (3.7)	TBX5 (3.2)	FOXN3 (3.1)	GPBP1L1 (2.9)	SIX5 (2.9)
RVEDV	GO:0001067	regulatory region nucleic acid binding	1.07e-05	<0.01	KDM6B (4.0)	CASZ1 (3.9)	TBX2 (3.8)	KIAA1267 (3.8)	SMAD7 (3.7)	SMAD6 (3.7)	TBX5 (3.2)	FOXN3 (3.1)	GPBP1L1 (2.9)	SIX5 (2.9)
RVEDV	GO:0060047	heart contraction	1.07e-05	<0.01	SLC8A1 (5.6)	NKX2-5 (4.9)	TBX5 (4.4)	ENSG00000185847 (4.3)	PLN (4.1)	OBSCN (4.1)	FHOD3 (3.8)	CTNNA3 (3.7)	HSPB7 (3.7)	SRL (3.6)
RVESV	ENSG00000089159	PXN PPI subnetwork	1.07e-05	<0.01	VCL (5.2)	PLEC (4.7)	FLNB (4.0)	ACTN4 (4.0)	PRKCA (3.6)	F2R (3.5)	NES (3.5)	TLN1 (3.4)	LRRFIP1 (3.3)	FILIP1L (3.2)
RVESV	GO:0008015	blood circulation	1.07e-05	<0.01	SLC8A1 (5.3)	ADPRHL1 (5.2)	SCN5A (4.6)	FILIP1 (4.3)	NKX2-5 (4.1)	TBX5 (3.9)	EPS15P1 (3.8)	MYL4 (3.6)	MYH7B (3.6)	CACNB2 (3.5)
LVM_BSA	MP:0005592	abnormal vascular smooth muscle morphology	1.07e-05	<0.01	ARHGEF15 (5.7)	SMTN (4.2)	TBX2 (4.1)	PLN (3.4)	COL8A1 (3.4)	TNNT2 (3.3)	ADAMTSL3 (3.3)	APOLD1 (3.2)	FLNC (3.1)	FUT11 (3.1)
RVSV_BSA	MP:0005592	abnormal vascular smooth muscle morphology	1.07e-05	<0.01	ENG (4.5)	KIAA1462 (4.3)	TBX2 (4.1)	RGS3 (3.8)	PLN (3.4)	SMAD6 (3.4)	COL8A1 (3.4)	ITGB1 (3.1)	LAMB2 (3.1)	EPHB4 (3.0)
LVESV	ENSG00000072110	ACTN1 PPI subnetwork	1.08e-05	<0.01	ACTN4 (4.3)	SRL (4.1)	ACTN2 (4.0)	XIRP2 (3.9)	PLN (3.8)	TTN (3.6)	CCDC141 (3.6)	MYOZ2 (3.5)	DMPK (3.5)	PHLDB2 (3.5)
LVESV	ENSG00000151923	TIAL1 PPI subnetwork	1.08e-05	<0.01	XIRP2 (7.3)	ACTN2 (7.0)	MYOZ2 (6.8)	CSRP3 (6.8)	TTN (6.6)	OBSCN (6.1)	SRL (6.0)	HSPB7 (5.1)	PLN (5.1)	TMEM182 (4.8)
LVEF	GO:0015629	actin cytoskeleton	1.08e-05	<0.01	TTN (8.2)	CSRP3 (7.8)	ACTN2 (7.5)	LDB3 (7.1)	MYPN (6.2)	FLNC (6.0)	NEXN (5.6)	HSPB7 (5.4)	DMPK (4.6)	ALPK3 (4.3)
LVMCF	GO:0007517	muscle organ development	1.08e-05	<0.01	MYO18B (5.6)	CHRNB1 (5.0)	C10orf71 (5.0)	ALPK3 (4.3)	SRL (4.2)	C19orf47 (3.7)	CCDC141 (3.5)	TTN (3.4)	RRAD (3.3)	MLF1 (2.9)
RVESV	ENSG00000148180	GSN PPI subnetwork	1.08e-05	<0.01	VCL (5.1)	PALLD (4.5)	LRRFIP1 (4.3)	FILIP1L (4.3)	FLNB (4.0)	ARHGAP1 (4.0)	TPM2 (4.0)	ACTN4 (3.9)	RBPMS (3.8)	PAWR (3.6)
LVESV_BSA	ENSG00000129152	MYOD1 PPI subnetwork	1.08e-05	<0.01	ZNF592 (3.7)	SSPN (3.6)	TBX2 (3.5)	SKI (3.1)	HAND2 (3.0)	PP2D1 (2.9)	NMB (2.8)	GEM (2.7)	CDKN1B (2.7)	FOXN3 (2.6)
RVEDV_BSA	ENSG00000102010	BMX PPI subnetwork	1.08e-05	<0.01	MYH7 (3.3)	SYNPO2L (3.3)	MYH6 (3.3)	VEGFA (3.0)	MYL3 (3.0)	IL1RL1 (2.9)	ENG (2.7)	MYOZ2 (2.7)	HSPB7 (2.6)	TCF4 (2.6)
LVESV	ENSG00000155657	TTN PPI subnetwork	1.09e-05	<0.01	TNNT3 (10.8)	CSRP3 (10.3)	XIRP2 (10.1)	TTN (10.0)	MYOZ2 (9.7)	ACTN2 (9.4)	SRL (8.9)	OBSCN (7.3)	HSPB7 (6.7)	DUSP13 (5.7)
LVESV	ENSG00000182809	CRIP2 PPI subnetwork	1.09e-05	<0.01	MYOZ2 (8.8)	ACTN2 (8.6)	CSRP3 (8.4)	XIRP2 (8.1)	TTN (7.9)	HSPB7 (7.6)	PLN (7.4)	SRL (6.9)	OBSCN (6.9)	TMEM182 (6.5)
LVM	ENSG00000092841	MYL6 PPI subnetwork	1.09e-05	<0.05	CFL1 (3.5)	SMTN (3.4)	ACTN4 (3.3)	FILIP1L (3.2)	PALLD (3.1)	CCDC141 (3.1)	FLNC (3.1)	MAP1LC3B (2.7)	TNNT2 (2.6)	ADAM1 (2.5)
LVEDV_BSA	REACTOME_MUSCLE_CONTRACTION	REACTOME_MUSCLE_CONTRACTION	1.09e-05	<0.01	TNNT3 (10.8)	XIRP2 (10.6)	CSRP3 (10.2)	TTN (10.1)	MYOZ2 (9.6)	ACTN2 (9.4)	SRL (8.7)	PLN (6.9)	HSPB7 (6.8)	FLNC (6.6)
LVEDV	MP:0005140	decreased cardiac muscle contractility	1.1e-05	<0.01	MYH6 (8.4)	PLN (6.8)	HSPB7 (6.8)	MYH7 (6.7)	SCN5A (6.3)	SRL (6.0)	MYO18B (5.7)	OBSCN (5.6)	MLIP (5.5)	TBX5 (5.3)
LVESV	ENSG00000152795	HNRPDL PPI subnetwork	1.1e-05	<0.01	XIRP2 (6.6)	ACTN2 (6.3)	MYOZ2 (6.1)	CSRP3 (5.9)	TTN (5.8)	OBSCN (5.5)	SRL (5.3)	HSPB7 (4.7)	PLN (4.6)	TMEM182 (4.4)
LVEF	GO:0055006	cardiac cell development	1.1e-05	<0.01	MYH7B (5.8)	TMEM182 (5.0)	ENSG00000251081 (4.7)	CCDC141 (4.6)	CAND2 (4.2)	GATA4 (4.1)	MYPN (4.0)	ALPK3 (3.8)	RNF207 (3.5)	HSPB7 (3.5)
LVEF	GO:0055013	cardiac muscle cell development	1.1e-05	<0.01	MYH7B (5.8)	TMEM182 (5.0)	ENSG00000251081 (4.7)	CCDC141 (4.6)	CAND2 (4.2)	GATA4 (4.1)	MYPN (4.0)	ALPK3 (3.8)	RNF207 (3.5)	HSPB7 (3.5)
LVMCF	GO:0046982	protein heterodimerization activity	1.1e-05	<0.01	ENSG00000224086 (3.1)	AKT2 (3.1)	DBP (3.0)	VEGFA (2.9)	RAPSN (2.7)	NMB (2.6)	ZNF592 (2.5)	PRKG1 (2.5)	FURIN (2.5)	MTMR3 (2.5)
RVEDV	REACTOME_FACTORS_INVOLVED_IN_MEGAKARYOCYTE_DEVELOPMENT_AND_PLATELET_PRODUCTION	REACTOME_FACTORS_INVOLVED_IN_MEGAKARYOCYTE_DEVELOPMENT_AND_PLATELET_PRODUCTION	1.1e-05	<0.01	BUB1 (3.6)	SPAG5 (3.2)	KIF2C (3.1)	TRAIP (3.0)	LXN (2.9)	EPB42 (2.6)	NICN1 (2.4)	KDM6B (2.3)	GNB2 (2.2)	TP53BP1 (2.2)
RVEDV	ENSG00000077549	CAPZB PPI subnetwork	1.1e-05	<0.01	RHOA (3.9)	FUS (3.4)	ARHGAP1 (3.3)	LRRFIP1 (3.2)	CCT8 (3.0)	GNB2 (2.8)	TUBA1C (2.6)	PPP1CB (2.6)	SRRT (2.6)	HIST3H3 (2.5)
RVEDV	GO:0030055	cell-substrate junction	1.1e-05	<0.01	PALLD (5.3)	FILIP1L (4.6)	FLNC (4.4)	AMOTL2 (4.2)	ACTN4 (4.1)	ARHGAP1 (3.8)	PLN (3.8)	LRRFIP1 (3.7)	IFFO2 (3.5)	EPHB4 (3.2)
RVESV	GO:0003013	circulatory system process	1.1e-05	<0.01	SLC8A1 (5.3)	ADPRHL1 (5.2)	FILIP1 (4.3)	NKX2-5 (4.1)	TBX5 (3.9)	EPS15P1 (3.7)	MYH7B (3.6)	CACNB2 (3.5)	SLC45A1 (3.2)	KCNK3 (3.1)
LVEDV_BSA	GO:0002009	morphogenesis of an epithelium	1.1e-05	<0.01	LMX1B (3.7)	SIX5 (3.2)	TBX2 (3.1)	EPHB4 (3.0)	KCNS3 (2.8)	PVRL2 (2.7)	NEO1 (2.7)	TBX5 (2.6)	HMGA2 (2.6)	LXN (2.4)
LVESV_BSA	ENSG00000177731	FLII PPI subnetwork	1.1e-05	<0.01	MAP4 (4.7)	ANXA2P1 (4.1)	EHD4 (3.9)	FERMT2 (3.2)	MYO1C (3.1)	CREB3 (3.0)	RRAS2 (2.9)	CTNND1 (2.8)	PTPN21 (2.7)	SYMPK (2.7)
RVEDV_BSA	ENSG00000084754	HADHA PPI subnetwork	1.1e-05	<0.01	MYL3 (8.2)	ACTN2 (7.9)	MYH7 (7.7)	TTN (7.4)	MYH6 (7.4)	MYOZ2 (7.2)	SYNPO2L (7.0)	OBSCN (6.6)	MYL4 (6.5)	SRL (6.2)
RVEDV_BSA	ENSG00000108854	SMURF2 PPI subnetwork	1.1e-05	<0.01	MYOZ2 (5.8)	TTN (5.5)	SRL (5.3)	SYNPO2L (5.3)	ENSG00000185847 (4.7)	OBSCN (4.6)	SMAD7 (4.0)	HSPB7 (4.0)	MLF1 (3.8)	MYL4 (3.3)
LVESV	MP:0003105	abnormal heart atrium morphology	1.11e-05	<0.01	SCN5A (6.9)	GATA4 (4.9)	TBX5 (4.7)	ENG (3.9)	RNF207 (3.5)	PPP1R13L (3.3)	ALPK3 (3.3)	PLN (3.2)	HCN4 (3.2)	ECSCR (3.1)
LVESV	ENSG00000128487	SPECC1 PPI subnetwork	1.11e-05	<0.01	FERMT2 (4.9)	MYO1C (4.4)	PXN (4.1)	ACTN4 (3.9)	MAP4 (3.8)	PLEC (3.7)	ANXA2P1 (3.3)	FILIP1L (3.3)	LAMB2 (3.3)	TKT (3.1)
LVGFI	ENSG00000107404	DVL1 PPI subnetwork	1.11e-05	<0.01	FHOD3 (3.4)	ARHGEF40 (2.9)	FAM167A (2.8)	EPHB1 (2.8)	NCOA6 (2.6)	RAB11FIP5 (2.6)	MYH7B (2.5)	SOX11 (2.5)	PDLIM5 (2.5)	ENSG00000182319 (2.5)
RVEDV	GO:0044212	transcription regulatory region DNA binding	1.11e-05	<0.01	TBX2 (3.9)	KDM6B (3.8)	SMAD6 (3.8)	KIAA1267 (3.8)	CASZ1 (3.7)	SMAD7 (3.6)	TBX5 (3.2)	FOXN3 (3.1)	SIX5 (2.9)	GPBP1L1 (2.9)
RVESV	GO:0019901	protein kinase binding	1.11e-05	<0.01	SSH2 (3.6)	RERE (3.2)	CAMK2D (3.1)	PRKCA (2.9)	TRPC4AP (2.7)	NKX2-5 (2.5)	FBRS (2.5)	DMWD (2.3)	NCOA6 (2.3)	ITGAL (2.3)
LVESV_BSA	GO:0005913	cell-cell adherens junction	1.11e-05	<0.01	PPP1R13L (5.2)	CTNND1 (5.2)	PTPN21 (4.3)	DAG1 (4.2)	LAMB2 (4.1)	FERMT2 (3.9)	FHOD3 (3.8)	PHLDB2 (3.7)	ENSG00000228998 (3.3)	PLEC (3.3)
LVEF	GO:0060048	cardiac muscle contraction	1.12e-05	<0.01	TMEM182 (6.0)	ENSG00000251081 (4.4)	ENSG00000253426 (4.3)	FHOD3 (4.2)	ALPK3 (4.1)	MYH7B (4.0)	CAND2 (3.7)	RNF207 (3.7)	MLF1 (3.6)	ENSG00000253887 (3.5)
RVEDV	ENSG00000142208	AKT1 PPI subnetwork	1.12e-05	<0.01	FOXN3 (3.1)	GNB2 (3.1)	LRRFIP1 (2.9)	TRAF4 (2.8)	PTPN11 (2.8)	PPP1R15B (2.6)	DUSP10 (2.6)	MYH7 (2.4)	MCL1 (2.4)	TJP2 (2.3)
LVEDV_BSA	ENSG00000141646	SMAD4 PPI subnetwork	1.12e-05	<0.01	ZNF592 (3.9)	KIAA1267 (3.6)	ATXN2 (3.2)	PLEKHA3 (3.0)	RNF2 (3.0)	RBBP5 (2.9)	SP3 (2.9)	TRIP6 (2.8)	QRICH1 (2.7)	DCP1A (2.7)
LVEDV_BSA	MP:0006267	abnormal intercalated disc morphology	1.12e-05	<0.01	ACTN2 (6.2)	FLNC (5.9)	XIRP2 (5.8)	PLN (5.6)	MYOZ2 (5.6)	SRL (5.6)	TTN (5.5)	HSPB7 (5.3)	RBM24 (5.2)	DMPK (5.2)
LVESV_BSA	ENSG00000109846	CRYAB PPI subnetwork	1.12e-05	<0.01	FLNC (5.3)	CSRP3 (4.9)	HSPB7 (4.7)	MYOZ2 (4.6)	ALPK3 (4.6)	ACTN2 (4.3)	FRMD5 (4.0)	PROCR (3.9)	DMPK (3.9)	PLN (3.8)
LVESV_BSA	MP:0005294	abnormal heart ventricle morphology	1.12e-05	<0.01	MYH6 (6.5)	HSPB7 (5.5)	TBX5 (5.2)	MYH7 (5.0)	MYOZ2 (4.8)	SCN5A (4.7)	VEGFA (4.4)	PLN (4.3)	RNF207 (4.0)	MYO18B (3.9)
LVEDV	MP:0011108	partial embryonic lethality during organogenesis	1.13e-05	<0.01	LAMB1 (3.7)	DCP1A (3.0)	VEGFA (2.9)	FILIP1L (2.7)	SPEN (2.6)	HMGA2 (2.6)	STAB1 (2.5)	CCND2 (2.5)	SIX5 (2.5)	EPHB4 (2.5)
LVESV	GO:0007517	muscle organ development	1.13e-05	<0.01	RBM24 (5.8)	DUSP13 (4.9)	DMPK (4.9)	MLIP (4.7)	TMEM182 (4.7)	MYH7B (4.6)	FLNC (4.4)	C21orf7 (4.4)	ALPK3 (4.3)	SRL (4.2)
RVEDV	MP:0001622	abnormal vasculogenesis	1.13e-05	<0.01	KIAA1462 (4.5)	NOS3 (3.7)	TBX5 (3.6)	CDKN1B (3.5)	COL15A1 (3.3)	LMO2 (3.3)	TCF4 (3.1)	AKAP13 (3.0)	ENG (3.0)	EPHB4 (3.0)
RVESV	GO:0008015	blood circulation	1.13e-05	<0.01	SLC8A1 (5.3)	ADPRHL1 (5.2)	FILIP1 (4.3)	NKX2-5 (4.1)	TBX5 (3.9)	EPS15P1 (3.8)	MYH7B (3.6)	CACNB2 (3.5)	SLC45A1 (3.2)	KCNK3 (3.1)
RVSV	REACTOME_SIGNALING_BY_NOTCH	REACTOME_SIGNALING_BY_NOTCH	1.13e-05	<0.01	DAG1 (4.3)	SETD1A (3.5)	ZNF219 (3.2)	EPHB4 (2.9)	PRKAR2A (2.7)	NOS3 (2.6)	KIAA1530 (2.5)	LAMB2 (2.4)	FBRS (2.3)	IDUA (2.3)
LVEDV_BSA	GO:0035295	tube development	1.13e-05	<0.01	TBX2 (3.6)	EPHB4 (3.0)	MECOM (2.8)	PVRL2 (2.8)	LMX1B (2.8)	MMP11 (2.8)	TBX5 (2.7)	CASZ1 (2.7)	PTCH1 (2.7)	HSD11B2 (2.6)
LVEDV_BSA	MP:0005333	decreased heart rate	1.13e-05	<0.01	TBX5 (5.3)	PLN (4.4)	RNF207 (4.1)	CACNB2 (3.8)	FRY (3.8)	SCN5A (3.3)	HSPB7 (3.2)	FHOD3 (3.0)	HCN4 (3.0)	ACVRL1 (3.0)
LVSV_BSA	ENSG00000115641	FHL2 PPI subnetwork	1.13e-05	<0.05	HSPB7 (3.8)	MYH7 (3.6)	CORO6 (3.5)	FLNC (3.5)	PLN (3.5)	SRL (3.4)	BAG3 (3.3)	MYH6 (3.3)	KIAA1267 (3.3)	TTN (3.1)
LVMVR	ENSG00000162889	MAPKAPK2 PPI subnetwork	1.14e-05	<0.01	PLN (4.2)	ALPK3 (4.2)	ADPRHL1 (4.2)	C10orf71 (4.1)	HSPB7 (4.0)	MYO18B (3.8)	SYNPO2L (3.8)	NT5DC2 (3.1)	TTN (3.1)	RRAD (3.0)
RVEDV	ENSG00000166866	MYO1A PPI subnetwork	1.14e-05	<0.01	LRRFIP1 (4.3)	FILIP1L (4.1)	PALLD (3.7)	PDE5A (3.6)	KIAA1462 (3.5)	CRIM1 (3.3)	ACTN4 (3.2)	FLNC (3.0)	NOS3 (2.8)	PLN (2.7)
RVEDV_BSA	GO:0042692	muscle cell differentiation	1.14e-05	<0.01	DMPK (4.1)	CCDC141 (3.9)	MYL4 (3.7)	SRL (3.7)	OBSCN (3.5)	SYNPO2L (3.3)	C21orf7 (3.2)	NKX2-5 (3.0)	PKIA (2.8)	MLF1 (2.8)
LVEF	GO:0070161	anchoring junction	1.15e-05	<0.01	EPPK1 (5.1)	PDLIM5 (5.1)	PHLDB2 (4.9)	AMOTL2 (4.9)	FBLIM1 (4.6)	FERMT2 (4.3)	PXN (4.3)	PLEC (4.2)	RRAS2 (4.0)	TLN1 (3.8)
LVEF	ENSG00000107404	DVL1 PPI subnetwork	1.15e-05	<0.01	FHOD3 (3.4)	BMPR1A (3.2)	SKI (3.2)	AMOTL2 (2.9)	FAM167A (2.8)	EPHB1 (2.8)	FOXN3 (2.7)	NCOA6 (2.6)	RAB11FIP5 (2.6)	LMTK2 (2.6)
LVMCF	MP:0008725	enlarged heart atrium	1.15e-05	<0.01	NPPA (6.2)	ALPK3 (3.3)	PLN (3.2)	LXN (2.9)	MLF1 (2.9)	EBF2 (2.7)	VEGFB (2.7)	VEGFA (2.7)	DIP2C (2.7)	CACNB2 (2.6)
RVEDV	MP:0011098	complete embryonic lethality during organogenesis	1.15e-05	<0.01	SMAD6 (4.4)	GATA4 (4.2)	ENG (4.2)	TBX5 (4.1)	SPEN (3.9)	NOS3 (3.8)	NKX2-5 (3.7)	DLC1 (3.3)	SLC8A1 (3.3)	VEGFA (3.2)
RVEDV_BSA	ENSG00000116809	ZBTB17 PPI subnetwork	1.15e-05	<0.01	GATA4 (3.0)	ZNF689 (3.0)	RPRD2 (2.9)	PRLR (2.9)	HSPB7 (2.8)	SYNPO2L (2.8)	RERE (2.8)	ERBB4 (2.6)	MYOZ2 (2.4)	DAG1 (2.2)
LVEF	GO:0003779	actin binding	1.16e-05	<0.01	TTN (6.5)	CSRP3 (6.5)	ACTN2 (6.4)	LDB3 (6.1)	PDLIM5 (5.5)	FLNC (5.3)	HSPB7 (5.3)	CAND2 (3.7)	ALPK3 (3.7)	FERMT2 (3.5)
LVMVR	MP:0010403	atrial septal defect	1.16e-05	<0.01	HCN4 (4.3)	NPPA (3.7)	PLN (3.6)	PDE3A (3.2)	CTNNA3 (3.1)	PDPR (3.0)	ADPRHL1 (2.9)	ALPK3 (2.9)	RRAD (2.8)	PBRM1 (2.7)
RVESV	MP:0005333	decreased heart rate	1.16e-05	<0.01	KCNK3 (6.0)	TBX5 (5.3)	SLC8A1 (5.3)	NKX2-5 (4.7)	FILIP1 (4.1)	CACNB2 (3.8)	MYL4 (3.7)	TBC1D8 (3.4)	SCN5A (3.3)	HSPB7 (3.2)
LVEDV_BSA	ENSG00000172531	PPP1CA PPI subnetwork	1.16e-05	<0.01	ACTN2 (2.9)	DMWD (2.8)	TTN (2.8)	MYOZ2 (2.8)	HSPB7 (2.7)	TNNT3 (2.7)	CSRP3 (2.6)	XIRP2 (2.5)	MLF1 (2.5)	SRL (2.4)
RVESV_BSA	MP:0002652	thin myocardium	1.16e-05	<0.01	NKX2-5 (4.3)	SIX5 (4.3)	C8orf49 (3.2)	SLC8A1 (3.0)	LRRFIP1 (3.0)	SYNPO2L (2.9)	HSPB7 (2.9)	FLNC (2.7)	TNRC6A (2.7)	HERC1 (2.6)
LVMVR	ENSG00000151729	SLC25A4 PPI subnetwork	1.17e-05	<0.01	RHOA (3.0)	BAG3 (3.0)	RRAD (2.8)	CHD3 (2.7)	NNT (2.7)	CDC42EP2 (2.7)	TTN (2.6)	ENSG00000251582 (2.6)	FGD5 (2.5)	SYNPO2L (2.5)
RVEDV	ENSG00000188529	SRSF10 PPI subnetwork	1.17e-05	<0.01	ENSG00000217404 (4.0)	FUS (3.4)	FAM98B (2.9)	LUC7L2 (2.8)	SRRT (2.3)	HSPA4 (2.2)	DNAH2 (2.1)	C17orf82 (2.1)	LINC00189 (2.1)	LMBR1L (1.9)
RVEDV	GO:0033273	response to vitamin	1.17e-05	<0.01	HORMAD1 (3.2)	ENSG00000257726 (2.9)	TBX2 (2.6)	BACH1-IT1 (2.4)	C1orf51 (2.4)	ENSG00000257194 (2.3)	ENSG00000259471 (2.2)	MCC (2.1)	ENSG00000259142 (2.1)	DHH (2.0)
LVEDV_BSA	ENSG00000111640	GAPDH PPI subnetwork	1.17e-05	<0.01	PRDX1 (4.3)	TKT (4.1)	YWHAE (3.7)	CCT8 (3.6)	HSPA4 (3.4)	BAG3 (3.2)	RPL22 (3.2)	ACTN4 (2.9)	NCKIPSD (2.8)	RHOA (2.7)
LVM	ENSG00000162889	MAPKAPK2 PPI subnetwork	1.18e-05	<0.05	FLNC (4.3)	PLN (4.2)	ALPK3 (4.2)	MYH6 (4.1)	MYH7 (4.0)	SYNPO2L (3.8)	LMOD2 (3.7)	MYBPC3 (3.7)	TCAP (3.5)	XIRP2 (3.5)
LVMVR	ENSG00000164924	YWHAZ PPI subnetwork	1.18e-05	<0.01	STIP1 (4.2)	BAG3 (4.1)	MAP4 (3.8)	YWHAE (3.5)	RHOA (3.2)	POLR2A (3.2)	DYNLL1 (3.1)	AARS (3.1)	CAPN1 (3.0)	GCN1L1 (2.9)
RVEDV	MP:0004076	abnormal vitelline vascular remodeling	1.18e-05	<0.01	KIAA1462 (4.2)	TBX5 (4.2)	SMAD6 (4.0)	NOS3 (3.9)	ENG (3.8)	MYH6 (3.7)	MYL4 (3.5)	MECOM (3.2)	PXMP4 (3.0)	AKAP13 (2.9)
RVESV	ENSG00000163806	SPDYA PPI subnetwork	1.18e-05	<0.01	RBM24 (4.9)	DMPK (4.6)	MYL4 (4.3)	TPM2 (4.2)	FLNC (4.1)	SRL (4.0)	HSPB7 (4.0)	SYNPO2L (3.7)	MAST2 (3.5)	TTN (3.5)
LVESV_BSA	ENSG00000170421	KRT8 PPI subnetwork	1.18e-05	<0.01	PLEC (4.5)	TMEM43 (4.4)	MAP4 (3.8)	PPP1R13L (3.3)	ENSG00000182319 (3.2)	PXN (3.2)	CDKN1A (3.1)	BAG3 (3.1)	CTNND1 (2.9)	FERMT2 (2.8)
LVESV_BSA	GO:0000975	regulatory region DNA binding	1.18e-05	<0.01	CASZ1 (3.9)	TBX2 (3.8)	PTCH1 (3.6)	HAND2 (3.4)	TBX5 (3.2)	IRX3 (3.2)	MTA2 (3.1)	FOXN3 (3.1)	GEM (3.1)	TCF15 (3.0)
LVESV_BSA	GO:0001067	regulatory region nucleic acid binding	1.18e-05	<0.01	CASZ1 (3.9)	TBX2 (3.8)	PTCH1 (3.6)	HAND2 (3.4)	TBX5 (3.2)	IRX3 (3.2)	MTA2 (3.1)	FOXN3 (3.1)	GEM (3.1)	TCF15 (3.0)
RVESV	GO:0001725	stress fiber	1.19e-05	<0.01	VCL (7.6)	TPM2 (7.2)	PALLD (5.9)	FILIP1L (5.7)	TLN1 (5.6)	NES (5.0)	FLNC (4.9)	ACTN4 (4.4)	PAWR (4.3)	PDE5A (4.2)
LVEDV_BSA	GO:0007517	muscle organ development	1.19e-05	<0.01	MYO18B (5.6)	CORO6 (5.0)	DMPK (4.9)	MLIP (4.7)	FLNC (4.4)	C21orf7 (4.4)	ALPK3 (4.3)	SRL (4.2)	SCN5A (3.7)	CCDC141 (3.5)
LVEDV_BSA	ENSG00000100014	SPECC1L PPI subnetwork	1.19e-05	<0.01	FERMT2 (3.8)	MAP4 (3.8)	PXN (3.7)	MYO1C (3.5)	CTNND1 (3.1)	PROCR (3.1)	PLEC (3.1)	EHD4 (2.8)	RYK (2.7)	ENSG00000182873 (2.7)
LVM_BSA	GO:0051427	hormone receptor binding	1.19e-05	<0.01	MTMR3 (3.7)	CDK12 (3.7)	MED1 (3.5)	KIAA1267 (2.9)	MYBPC3 (2.9)	SLC27A6 (2.9)	MADD (2.7)	ERBB2 (2.6)	RSBN1L (2.6)	FBXL20 (2.6)
LVESV	GO:0055003	cardiac myofibril assembly	1.2e-05	<0.01	TMEM182 (5.6)	MYH7B (5.3)	MLIP (5.1)	CAND2 (5.0)	XIRP2 (4.9)	CCDC141 (4.8)	ALPK3 (4.3)	MYL4 (4.2)	SCN5A (4.2)	SRL (4.2)
LVSV	ENSG00000170365	SMAD1 PPI subnetwork	1.2e-05	<0.05	SMAD4 (4.4)	KIAA1267 (3.9)	SPEN (3.4)	MEX3C (3.4)	QRICH1 (3.3)	TRIP6 (3.2)	ATXN2 (3.1)	TESK2 (2.9)	BACH1 (2.6)	PLEKHA3 (2.5)
LVMCF	GO:0048634	regulation of muscle organ development	1.2e-05	<0.01	ENSG00000253308 (3.9)	RAPSN (3.2)	SDK2 (3.0)	WNT3 (3.0)	TMEM132C (2.7)	EVX1 (2.7)	ENSG00000254531 (2.7)	ENSG00000232871 (2.6)	C21orf37 (2.4)	ENSG00000185294 (2.3)
LVMVR	GO:0005178	integrin binding	1.2e-05	<0.01	FBN1 (5.3)	LAMB2 (3.6)	GJA1 (3.3)	TGFB2 (3.2)	DAG1 (3.0)	STAB1 (3.0)	NEXN (2.8)	RBMS3 (2.8)	SLC39A13 (2.6)	MPDZ (2.6)
LVMVR	ENSG00000101266	CSNK2A1 PPI subnetwork	1.2e-05	<0.01	GNL3 (3.7)	SF3B3 (3.6)	STIP1 (3.5)	DDX27 (3.5)	SRSF9 (3.4)	EIF4A1 (3.2)	SMARCC1 (3.1)	YWHAE (2.6)	AARS (2.6)	SENP3 (2.6)
LVESV	ENSG00000104879	CKM PPI subnetwork	1.21e-05	<0.01	ACTN2 (8.7)	MYOZ2 (8.3)	CSRP3 (8.3)	XIRP2 (8.2)	TTN (8.0)	OBSCN (7.5)	SRL (7.3)	MYL4 (6.8)	HSPB7 (6.7)	PLN (6.5)
LVESV	REACTOME_PLATELET_DEGRANULATION	REACTOME_PLATELET_DEGRANULATION	1.21e-05	<0.01	APOH (5.5)	TMEM40 (5.0)	PDE5A (3.5)	C21orf7 (3.5)	FHL2 (2.9)	FNDC3B (2.5)	FERMT2 (2.5)	MEIS1 (2.5)	IGFBP3 (2.5)	LCAT (2.5)
RVESV	ENSG00000112658	SRF PPI subnetwork	1.21e-05	<0.01	SH2B3 (3.7)	SVIL (3.6)	RBM24 (3.3)	CASZ1 (2.9)	PLEC (2.7)	FBRS (2.7)	PALLD (2.6)	VCL (2.6)	SYNPO2L (2.6)	NKX2-5 (2.6)
LVEDV_BSA	ENSG00000166949	SMAD3 PPI subnetwork	1.21e-05	<0.01	SPEN (3.5)	SKI (3.1)	KIAA1267 (3.1)	KDM6B (3.0)	MLL2 (2.9)	SMARCB1 (2.9)	PTPN21 (2.9)	ZNF592 (2.8)	ARHGEF40 (2.6)	FHOD1 (2.5)
LVESV	ENSG00000136068	FLNB PPI subnetwork	1.22e-05	<0.01	MYO1C (5.5)	PLEC (4.1)	FILIP1L (3.6)	FHL2 (3.6)	CRK (3.5)	FERMT2 (3.4)	PXN (3.3)	RYK (2.9)	MAP4 (2.8)	TMEM43 (2.7)
LVESV	MP:0005312	pericardial effusion	1.22e-05	<0.01	GATA4 (4.3)	PLN (4.3)	TBX5 (4.2)	SCN5A (4.0)	CCDC141 (4.0)	MLIP (3.8)	HSPB7 (3.6)	SRL (3.6)	TMEM182 (3.6)	MYOZ2 (3.5)
LVSV	ENSG00000186831	ENSG00000186831 PPI subnetwork	1.22e-05	<0.05	BAG3 (4.1)	GFOD2 (3.4)	NOL3 (3.3)	FHOD1 (3.3)	ELMO3 (2.7)	CTCF (2.6)	EPHB4 (2.4)	HAS3 (2.4)	ERP29 (2.4)	KIAA0895L (2.3)
RVSV	ENSG00000081189	MEF2C PPI subnetwork	1.22e-05	<0.05	ARNT (3.4)	KCNK3 (3.4)	ENG (3.1)	NCOR2 (3.1)	SETD1A (2.9)	KIAA1267 (2.8)	KIAA1462 (2.7)	SMARCC1 (2.6)	RGS3 (2.5)	PBRM1 (2.3)
LVESV_BSA	ENSG00000134184	GSTM1 PPI subnetwork	1.22e-05	<0.01	PXN (4.2)	MAP4 (4.2)	FERMT2 (3.8)	TANC1 (3.8)	PLEC (3.4)	CTNND1 (3.4)	MYO1C (3.4)	FILIP1L (3.3)	TLN1 (3.2)	CREB3 (3.1)
RVEDV_BSA	MP:0002625	heart left ventricle hypertrophy	1.22e-05	<0.01	PLN (8.0)	MYOZ2 (7.8)	SYNPO2L (7.2)	NKX2-5 (7.0)	SRL (6.6)	HSPB7 (6.5)	OBSCN (6.2)	MYL4 (5.7)	TTN (5.5)	FHOD3 (5.4)
LVESV	ENSG00000198692	EIF1AY PPI subnetwork	1.23e-05	<0.01	TNNT3 (4.3)	TTN (4.0)	CSRP3 (3.9)	MYOZ2 (3.8)	XIRP2 (3.8)	MYL4 (3.1)	HSPB7 (3.1)	SRL (2.9)	RBM24 (2.9)	FLNC (2.9)
LVEF	MP:0003984	embryonic growth retardation	1.23e-05	<0.01	GATA4 (4.1)	SOX7 (3.7)	SPEN (3.5)	EIF2C2 (3.4)	SVIL (3.3)	ZNF592 (3.1)	SALL1 (3.0)	PPP1R3B (2.9)	GJA1 (2.9)	PPP4R1 (2.9)
LVMCF	GO:0003231	cardiac ventricle development	1.23e-05	<0.01	NPPA (4.4)	PLN (3.4)	COL21A1 (3.3)	MYO18B (3.1)	MLF1 (3.0)	ENSG00000240207 (2.9)	ADRB1 (2.8)	ENSG00000240291 (2.8)	ENSG00000234452 (2.8)	ENSG00000253308 (2.6)
RVEDV	ENSG00000078900	TP73 PPI subnetwork	1.23e-05	<0.01	ATXN2 (3.9)	C12orf51 (3.2)	PBRM1 (2.5)	MAPKAPK5 (2.5)	ENSG00000250772 (2.5)	ZNF408 (2.5)	PTPN11 (2.4)	ENSG00000257894 (2.4)	AMOTL2 (2.3)	CTNNA3 (2.2)
LVEDV_BSA	ENSG00000169641	LUZP1 PPI subnetwork	1.23e-05	<0.01	MYO1C (4.5)	FERMT2 (4.3)	PXN (4.2)	ACTN4 (3.9)	EHD4 (3.7)	PHLDB2 (3.7)	MAP4 (3.6)	PLEC (3.6)	ANXA2P1 (3.4)	CTNND1 (3.3)
RVESV_BSA	ENSG00000162889	MAPKAPK2 PPI subnetwork	1.23e-05	<0.01	FLNC (4.3)	ADPRHL1 (4.2)	HSPB7 (4.0)	OBSCN (3.8)	SYNPO2L (3.8)	MYOZ2 (3.5)	DMPK (3.3)	TTN (3.1)	RRAD (3.0)	NKX2-5 (3.0)
LVESV	MP:0005329	abnormal myocardium layer morphology	1.24e-05	<0.01	SCN5A (6.3)	CSRP3 (5.8)	MYOZ2 (5.5)	ACTN2 (5.2)	MLIP (5.0)	SRL (4.9)	TBX5 (4.9)	HSPB7 (4.8)	XIRP2 (4.7)	FLNC (4.4)
LVMCF	GO:0003007	heart morphogenesis	1.24e-05	<0.01	NPPA (3.8)	HCN4 (3.7)	MYO18B (3.4)	COL21A1 (3.2)	MLF1 (3.2)	HEY2 (3.0)	ALPK3 (3.0)	C10orf71 (2.8)	ENSG00000253308 (2.8)	NRP1 (2.6)
RVESV	GO:0003013	circulatory system process	1.24e-05	<0.01	SLC8A1 (5.3)	ADPRHL1 (5.2)	SCN5A (4.7)	FILIP1 (4.3)	NKX2-5 (4.1)	TBX5 (3.9)	EPS15P1 (3.7)	MYH7B (3.6)	MYL4 (3.6)	CACNB2 (3.5)
RVESV	MP:0004485	increased response of heart to induced stress	1.24e-05	<0.01	SYNPO2L (6.1)	TTN (5.9)	MYOZ2 (5.9)	SRL (5.7)	ADPRHL1 (5.4)	OBSCN (5.3)	SCN5A (5.3)	HSPB7 (5.1)	MYL4 (5.1)	TBX5 (4.3)
RVESV	ENSG00000152661	GJA1 PPI subnetwork	1.24e-05	<0.01	CAMK2D (3.9)	FLNC (3.5)	NES (3.4)	ADPRHL1 (3.2)	TBX5 (3.2)	NKX2-5 (3.1)	RRAD (3.1)	MYOZ2 (3.0)	SLC8A1 (2.9)	IL1RL1 (2.8)
RVEDV_BSA	MP:0005329	abnormal myocardium layer morphology	1.24e-05	<0.01	MYH6 (6.6)	MYH7 (6.2)	MYL3 (5.9)	MYOZ2 (5.5)	SYNPO2L (5.2)	ACTN2 (5.2)	NKX2-5 (5.1)	SRL (4.9)	TBX5 (4.9)	HSPB7 (4.8)
RVESV_BSA	ENSG00000142208	AKT1 PPI subnetwork	1.24e-05	<0.01	MAP3K3 (4.2)	FOXN3 (3.1)	DLEU2 (3.1)	SSH2 (3.0)	LRRFIP1 (2.9)	RRAD (2.9)	TNRC6A (2.9)	PTPN11 (2.8)	SVIL (2.7)	SLC35E3 (2.7)
LVEF	ENSG00000100014	SPECC1L PPI subnetwork	1.25e-05	<0.01	FERMT2 (3.8)	TANC1 (3.7)	PXN (3.7)	CREB3 (3.5)	KTN1 (3.1)	PROCR (3.1)	PLEC (3.1)	AMOTL2 (2.9)	HSPB8 (2.7)	TLN1 (2.7)
LVEF	ENSG00000115641	FHL2 PPI subnetwork	1.25e-05	<0.01	CSRP3 (4.2)	LDB3 (4.2)	FBXO32 (4.1)	MYPN (3.8)	ACTN2 (3.8)	HSPB7 (3.8)	MLF1 (3.6)	FLNC (3.5)	TMEM182 (3.5)	BAG3 (3.3)
LVEDV	MP:0000751	myopathy	1.26e-05	<0.01	MYOZ2 (6.2)	SRL (6.1)	HSPB7 (6.1)	TTN (6.0)	TNNT3 (5.9)	MYO18B (5.3)	OBSCN (5.2)	MLIP (5.2)	MYH7 (5.0)	CSRP3 (4.5)
LVESV	ENSG00000160803	UBQLN4 PPI subnetwork	1.26e-05	<0.01	CTRL (2.9)	P4HTM (2.9)	FKBP7 (2.9)	DALRD3 (2.8)	DERL3 (2.8)	MAP1LC3A (2.7)	CA9 (2.7)	CALCA (2.7)	PDZRN3 (2.5)	MMP11 (2.3)
LVEF	GO:0001725	stress fiber	1.26e-05	<0.01	NEXN (6.3)	FLNC (4.9)	PHLDB2 (4.4)	FERMT2 (4.3)	SVIL (4.1)	LDB3 (3.9)	DMPK (3.9)	AMOTL2 (3.5)	HSPB7 (3.4)	CSRP3 (3.4)
LVMCF	MP:0010403	atrial septal defect	1.26e-05	<0.01	NPPA (3.7)	PLN (3.6)	PDE3A (3.2)	ENSG00000232871 (2.9)	ALPK3 (2.9)	PDZRN3 (2.5)	NRP1 (2.5)	COL18A1 (2.5)	QKI (2.4)	PI16 (2.2)
LVMVR	MP:0009404	centrally nucleated skeletal muscle fibers	1.26e-05	<0.01	C10orf71 (6.0)	HSPB7 (5.9)	MYO18B (5.6)	SYNPO2L (5.6)	SRL (5.5)	ALPK3 (5.0)	TTN (4.9)	MYOZ1 (4.8)	DAG1 (4.4)	CHRNB1 (4.2)
RVEDV	GO:0070412	R-SMAD binding	1.26e-05	<0.01	SMAD7 (5.5)	MCL1 (3.7)	KLHDC8B (3.2)	TRIP6 (3.2)	AMBRA1 (3.1)	KANK2 (3.0)	PLK3 (2.9)	LINC00458 (2.8)	MAPKAPK5 (2.7)	ENSG00000246100 (2.7)
RVSV	MP:0002626	increased heart rate	1.26e-05	<0.05	KCNK3 (4.7)	ENG (3.6)	TBX5 (3.3)	HCN4 (3.0)	MYL4 (2.6)	MYH6 (2.6)	PLN (2.5)	TCTA (2.5)	DNAJC12 (2.4)	STAB1 (2.4)
LVEDV_BSA	ENSG00000159251	ACTC1 PPI subnetwork	1.26e-05	<0.01	FLNC (4.3)	DMPK (4.2)	ACTN4 (4.0)	ANXA2P1 (3.8)	PLN (3.5)	PXN (3.4)	CTNND1 (3.3)	BAG3 (3.2)	FILIP1L (3.2)	FERMT2 (3.1)
LVEDV_BSA	ENSG00000107242	PIP5K1B PPI subnetwork	1.26e-05	<0.01	FLNC (3.8)	MYO1C (3.8)	ACTN4 (3.7)	DMPK (3.4)	HSPB7 (3.0)	ALDH2 (2.7)	ALCAM (2.7)	RBM6 (2.6)	SRL (2.6)	PLN (2.5)
LVESV_BSA	MP:0004485	increased response of heart to induced stress	1.26e-05	<0.01	CSRP3 (6.6)	PLN (6.4)	ACTN2 (6.3)	XIRP2 (6.0)	TTN (5.9)	MYOZ2 (5.9)	SRL (5.7)	OBSCN (5.3)	SCN5A (5.3)	HSPB7 (5.1)
LVESV	ENSG00000110880	CORO1C PPI subnetwork	1.27e-05	<0.01	PXN (4.7)	PLEC (4.3)	MAP4 (4.0)	MYO1C (3.8)	FERMT2 (3.5)	ACTN4 (3.5)	RYK (3.0)	FILIP1L (3.0)	CDH17 (3.0)	CIB1 (2.6)
LVMVR	ENSG00000198692	EIF1AY PPI subnetwork	1.27e-05	<0.01	MYOZ1 (4.5)	TTN (4.0)	SYNPO2L (3.7)	NEXN (3.6)	GOLGA4 (3.3)	DYNLL1 (3.3)	C10orf71 (3.2)	HSPB7 (3.1)	SRL (2.9)	PRKAR2A (2.7)
RVESV	MP:0004251	failure of heart looping	1.27e-05	<0.01	KCNK3 (3.8)	SCN5A (3.6)	RBM24 (3.5)	MYL4 (3.4)	SLC8A1 (3.4)	GATA4 (3.1)	NKX2-5 (3.0)	TBX5 (2.9)	SPEN (2.8)	ATXN2 (2.8)
RVESV	GO:0019900	kinase binding	1.27e-05	<0.01	SSH2 (3.4)	CAMK2D (3.2)	TRPC4AP (2.9)	PRKCA (2.9)	SLC12A9 (2.8)	RERE (2.7)	DMWD (2.4)	DUSP10 (2.3)	EPB41 (2.3)	ITGAL (2.3)
LVEDV_BSA	MP:0003229	abnormal vitelline vasculature morphology	1.27e-05	<0.01	VEGFA (4.7)	ENG (4.6)	NOS3 (4.4)	MECOM (3.9)	EPHB4 (3.7)	GJA1 (3.5)	ECSCR (3.4)	CRK (3.1)	CTNND1 (3.0)	FNDC3B (3.0)
LVESV_BSA	ENSG00000124575	HIST1H1D PPI subnetwork	1.27e-05	<0.01	MYH7 (8.0)	CSRP3 (7.6)	MYH6 (7.5)	TTN (7.5)	MYOZ2 (7.4)	SRL (7.2)	OBSCN (6.8)	PLN (5.8)	HSPB7 (5.7)	MLF1 (5.3)
RVESV_BSA	GO:0005912	adherens junction	1.27e-05	<0.01	PALLD (5.4)	RBPMS (5.0)	CTNND1 (4.5)	PLEC (4.3)	FLNC (4.1)	ACTN4 (4.1)	LRRFIP1 (3.8)	FHOD3 (3.7)	FILIP1L (3.3)	SVIL (3.2)
LVESV	ENSG00000101331	C20orf160 PPI subnetwork	1.28e-05	<0.01	FERMT2 (4.9)	FHL2 (4.8)	MYO1C (4.3)	PXN (4.0)	ACTN4 (4.0)	PHLDB2 (4.0)	PLEC (3.8)	MAP4 (3.7)	FILIP1L (3.4)	ANXA2P1 (3.2)
LVEF	ENSG00000167110	GOLGA2 PPI subnetwork	1.28e-05	<0.01	FAM114A1 (4.1)	ALPK3 (3.9)	HSPB7 (3.8)	LDB3 (3.7)	FLNC (3.6)	PROCR (3.6)	CSRP3 (3.6)	TTN (3.3)	HSPB8 (3.3)	EDEM2 (3.2)
LVMCF	MP:0002833	increased heart weight	1.28e-05	<0.01	PLN (8.4)	NPPA (7.6)	C10orf71 (5.4)	SRL (5.3)	ALPK3 (5.1)	TTN (5.0)	RRAD (4.8)	SVIL (4.0)	MYO18B (3.8)	MLF1 (3.8)
LVESV_BSA	ENSG00000165410	CFL2 PPI subnetwork	1.28e-05	<0.01	PXN (4.6)	MYO1C (4.2)	CTNND1 (4.1)	CREB3 (3.6)	EHD4 (3.3)	MECOM (3.2)	MAP4 (3.1)	ENSG00000182319 (2.9)	RGP1 (2.9)	FERMT2 (2.8)
LVMVR	MP:0000274	enlarged heart	1.29e-05	<0.01	ADPRHL1 (5.3)	PLN (5.2)	HSPB7 (4.6)	RRAD (4.5)	SYNPO2L (4.5)	SRL (4.4)	ALPK3 (3.9)	C10orf71 (3.9)	TTN (3.8)	CTNNA3 (3.6)
RVESV	MP:0004076	abnormal vitelline vascular remodeling	1.29e-05	<0.01	KIAA1462 (4.2)	TBX5 (4.2)	NOS3 (3.9)	ENG (3.8)	MYL4 (3.5)	SFTPA2 (3.3)	MECOM (3.2)	PXMP4 (3.0)	C17orf63 (2.9)	APLNR (2.9)
LVESV_BSA	ENSG00000109814	UGDH PPI subnetwork	1.29e-05	<0.01	CTNND1 (3.9)	CREB3 (3.8)	MAP4 (3.6)	FERMT2 (3.5)	MYO1C (3.3)	EHD4 (3.1)	FLNC (3.0)	RYK (2.9)	BRAP (2.8)	TLN1 (2.8)
LVESV	MP:0005333	decreased heart rate	1.3e-05	<0.01	TBX5 (5.3)	PLN (4.4)	RNF207 (4.1)	CACNB2 (3.8)	FRY (3.8)	SCN5A (3.3)	HSPB7 (3.2)	FHOD3 (3.0)	HCN4 (3.0)	ACVRL1 (3.0)
LVEF	MP:0000295	trabecula carnea hypoplasia	1.3e-05	<0.01	HSPB7 (3.5)	GATA4 (3.5)	ALPK3 (3.4)	ACTN2 (3.4)	SIX5 (3.4)	CSRP3 (3.3)	SKI (3.3)	RNF207 (3.1)	CCDC141 (3.0)	MYH7B (3.0)
LVM	MP:0001719	absent vitelline blood vessels	1.3e-05	<0.05	TBX5 (5.6)	ARHGEF15 (4.9)	TBX2 (4.4)	HAND2 (4.2)	TCF21 (4.0)	MYBPC3 (3.7)	NPPA (3.7)	NPR3 (3.6)	KCNK3 (3.5)	SH2B3 (3.5)
LVM	MP:0006267	abnormal intercalated disc morphology	1.3e-05	<0.05	LMOD2 (6.8)	CASQ2 (6.6)	TNNC1 (6.5)	TCAP (6.1)	SYNPO2L (5.9)	FLNC (5.9)	XIRP2 (5.8)	PLN (5.6)	MYH7 (5.6)	TTN (5.5)
LVM	GO:0030055	cell-substrate junction	1.3e-05	<0.05	SMTN (5.7)	PALLD (5.3)	FILIP1L (4.6)	FLNC (4.4)	ACTN4 (4.1)	PLN (3.8)	NPPB (3.6)	PTPN12 (3.4)	ERBB2 (3.2)	TNNT2 (3.1)
RVESV	ENSG00000197879	MYO1C PPI subnetwork	1.3e-05	<0.01	VCL (5.4)	ACTN4 (4.4)	FLNC (3.6)	PLEC (3.4)	LRRFIP1 (3.3)	FUS (3.0)	FILIP1L (2.9)	MATR3 (2.6)	DMPK (2.6)	CRIM1 (2.5)
LVEDV_BSA	GO:0043009	chordate embryonic development	1.3e-05	<0.01	TCF15 (3.8)	MMP11 (2.7)	SIX5 (2.4)	PVRL2 (2.4)	ENSG00000227410 (2.4)	AUTS2 (2.3)	KCP (2.3)	SPEN (2.2)	MECOM (2.2)	NKAIN3 (2.2)
LVESV_BSA	GO:0008016	regulation of heart contraction	1.3e-05	<0.01	SCN5A (6.8)	RNF207 (5.1)	MYH7B (5.0)	TMEM182 (4.1)	MLIP (4.0)	CACNB2 (4.0)	PLN (3.7)	FRMD5 (3.6)	MYO18B (3.6)	CASZ1 (3.4)
LVM_BSA	MP:0003141	cardiac fibrosis	1.3e-05	<0.01	PLN (7.0)	TNNT2 (6.8)	NPPA (6.8)	CASQ2 (6.7)	HSPB7 (6.5)	SYNPO2L (6.4)	MYH6 (6.2)	MYH7 (6.0)	LMOD2 (5.9)	MYBPC3 (5.6)
LVESV	MP:0004215	abnormal myocardial fiber physiology	1.31e-05	<0.01	PLN (7.4)	HSPB7 (7.0)	SCN5A (6.8)	MYOZ2 (6.0)	CSRP3 (5.5)	TBX5 (4.9)	TMEM182 (4.9)	MLIP (4.8)	SRL (4.7)	CACNB2 (4.7)
LVMCF	ENSG00000112062	MAPK14 PPI subnetwork	1.31e-05	<0.01	VEGFA (3.9)	CDKN1A (3.8)	AKT2 (3.2)	CAMK2D (2.9)	CCND2 (2.6)	MYO18B (2.3)	HSPA4 (2.3)	CBX4 (2.3)	C19orf47 (2.3)	TRPT1 (2.2)
RVESV	MP:0002953	thick ventricular wall	1.31e-05	<0.01	ADPRHL1 (6.8)	MYL4 (6.5)	RRAD (5.6)	MYH7B (5.5)	MYOZ2 (5.4)	TBX5 (5.3)	SYNPO2L (5.3)	DMPK (5.3)	SLC8A1 (5.3)	HSPB7 (5.0)
LVEDV_BSA	GO:0030315	T-tubule	1.31e-05	<0.01	RNF207 (5.4)	OBSCN (5.4)	RBM24 (5.2)	DUSP13 (4.8)	TNNT3 (4.6)	ACTN2 (4.6)	SSPN (4.6)	HSPB7 (4.5)	SRL (4.4)	AK1 (4.3)
LVESV_BSA	MP:0006138	congestive heart failure	1.31e-05	<0.01	PLN (6.0)	HSPB7 (4.1)	MLF1 (3.9)	MYOZ2 (3.6)	SCN5A (3.5)	CSRP3 (3.3)	ECSCR (3.3)	SRL (3.2)	CASZ1 (3.0)	ACTN2 (2.9)
RVEDV_BSA	MP:0005294	abnormal heart ventricle morphology	1.31e-05	<0.01	MYH6 (6.5)	NKX2-5 (5.9)	HSPB7 (5.5)	TBX5 (5.2)	MYH7 (5.0)	MYL3 (4.8)	MYOZ2 (4.8)	SYNPO2L (4.8)	MYL4 (4.7)	VEGFA (4.4)
LVEDV	MP:0000266	abnormal heart morphology	1.32e-05	<0.01	MYH6 (5.6)	TBX5 (4.9)	SCN5A (4.6)	PLN (4.5)	HSPB7 (4.1)	MYH7 (4.1)	VEGFA (4.0)	MYOZ2 (3.9)	PPP1R13L (3.5)	TTN (3.4)
LVEF	GO:0044291	cell-cell contact zone	1.32e-05	<0.01	FLNC (6.1)	LDB3 (4.6)	HSPB7 (4.4)	ACTN2 (4.4)	GATA4 (4.2)	TMEM182 (4.2)	MYH7B (4.1)	PHLDB2 (4.0)	CSRP3 (3.9)	TTN (3.8)
RVEDV	MP:0001625	cardiac hypertrophy	1.32e-05	<0.01	HSPB7 (8.1)	MYH6 (8.0)	MYOZ2 (7.9)	ACTN2 (7.6)	SRL (7.3)	MYH7 (7.3)	SYNPO2L (7.2)	MYL4 (7.1)	OBSCN (6.8)	TTN (6.3)
RVESV	ENSG00000175084	DES PPI subnetwork	1.32e-05	<0.01	HSPB7 (6.2)	MYOZ2 (5.9)	SRL (5.4)	TTN (5.4)	SYNPO2L (5.2)	OBSCN (4.9)	FLNC (4.8)	ADPRHL1 (4.2)	RBM24 (4.2)	TPM2 (4.1)
LVEDV_BSA	MP:0006138	congestive heart failure	1.32e-05	<0.01	PLN (6.0)	HSPB7 (4.1)	MLF1 (3.9)	TBX5 (3.7)	MYOZ2 (3.6)	SCN5A (3.5)	CSRP3 (3.3)	ECSCR (3.3)	SRL (3.2)	CASZ1 (3.0)
LVSV_BSA	GO:0008285	negative regulation of cell proliferation	1.32e-05	<0.05	CCND2 (3.4)	PDE3A (2.2)	FAM129A (2.1)	SLC6A5 (2.1)	TBX2 (2.1)	ZBTB38 (2.1)	ARHGEF40 (2.0)	CASZ1 (2.0)	NEO1 (2.0)	FILIP1L (1.9)
RVESV_BSA	GO:0070482	response to oxygen levels	1.32e-05	<0.01	CA9 (4.9)	SLC16A3 (3.8)	FUT11 (3.3)	AMPD3 (2.9)	NOS1AP (2.6)	ENSG00000254839 (2.6)	SUCLA2-AS1 (2.5)	SSH2 (2.4)	ZNF785 (2.4)	SOX7 (2.4)
LVEF	MP:0005598	decreased ventricle muscle contractility	1.33e-05	<0.01	LDB3 (7.1)	ACTN2 (7.0)	HSPB7 (6.8)	CSRP3 (6.7)	TTN (5.6)	MYPN (5.4)	TMEM182 (5.0)	NEXN (4.8)	ALPK3 (4.6)	RNF207 (4.4)
LVGFI	MP:0000267	abnormal heart development	1.33e-05	<0.01	GATA4 (4.7)	NRP1 (4.3)	MYH6 (4.2)	SOX7 (4.1)	ZFPM2 (4.0)	SALL1 (3.6)	HSPB7 (3.1)	PDLIM5 (3.0)	C8orf49 (3.0)	FLNC (2.8)
LVMCF	GO:0022603	regulation of anatomical structure morphogenesis	1.33e-05	<0.01	EVX1 (3.3)	ARHGEF40 (3.2)	RSPO3 (2.7)	NRP1 (2.6)	SLC9A3R2 (2.5)	WNT3 (2.3)	LXN (2.3)	GJA1 (2.2)	VEGFA (2.2)	ITGA9 (2.0)
LVMVR	ENSG00000085662	AKR1B1 PPI subnetwork	1.33e-05	<0.01	HSPB7 (4.8)	SYNPO2L (4.7)	PLN (4.4)	ADPRHL1 (3.6)	TTN (3.6)	BAG3 (3.5)	SRL (3.3)	C10orf71 (3.3)	ALPK3 (3.3)	RRAD (3.2)
RVEDV_BSA	MP:0002652	thin myocardium	1.33e-05	<0.01	NKX2-5 (4.3)	SIX5 (4.3)	ARHGAP1 (3.4)	MYH6 (3.3)	MYL3 (2.9)	SYNPO2L (2.9)	MYH7 (2.9)	HSPB7 (2.9)	GJA1 (2.5)	MYOZ2 (2.5)
LVMVR	ENSG00000160789	LMNA PPI subnetwork	1.34e-05	<0.01	BAG3 (4.0)	STIP1 (4.0)	EIF4A1 (3.6)	PDIA6 (3.2)	DNAJB4 (2.9)	COPB1 (2.8)	PLN (2.8)	DYNLL1 (2.8)	YWHAE (2.7)	SVIL (2.7)
LVEDV_BSA	GO:0001701	in utero embryonic development	1.34e-05	<0.01	ZFPM1 (2.8)	LINC00458 (2.8)	PTPN21 (2.7)	EXOC3L1 (2.6)	E2F4 (2.5)	ZNF592 (2.5)	PVRL2 (2.3)	FHOD1 (2.3)	KIAA1267 (2.2)	BACH1 (2.2)
LVEDV_BSA	ENSG00000050748	MAPK9 PPI subnetwork	1.34e-05	<0.01	DUSP2 (3.4)	GEM (3.4)	VEGFA (3.3)	CDKN1A (2.9)	SH2B3 (2.9)	BAG3 (2.8)	ARIH2 (2.4)	GAMT (2.2)	MFHAS1 (2.2)	FLNC (2.2)
RVEDV_BSA	GO:0000975	regulatory region DNA binding	1.34e-05	<0.01	KDM6B (4.0)	CASZ1 (3.9)	TBX2 (3.8)	KIAA1267 (3.8)	SMAD7 (3.7)	TCF7L2 (3.4)	TBX5 (3.2)	FOXN3 (3.1)	SIX5 (2.9)	RGS3 (2.8)
RVEDV_BSA	GO:0001067	regulatory region nucleic acid binding	1.34e-05	<0.01	KDM6B (4.0)	CASZ1 (3.9)	TBX2 (3.8)	KIAA1267 (3.8)	SMAD7 (3.7)	TCF7L2 (3.4)	TBX5 (3.2)	FOXN3 (3.1)	SIX5 (2.9)	RGS3 (2.8)
RVESV	ENSG00000118194	TNNT2 PPI subnetwork	1.35e-05	<0.01	MYOZ2 (6.0)	SYNPO2L (5.8)	TTN (5.3)	MYL4 (5.0)	HSPB7 (5.0)	FLNC (4.1)	ADPRHL1 (4.0)	DMPK (3.9)	OBSCN (3.8)	TPM2 (3.7)
LVEDV_BSA	ENSG00000005339	CREBBP PPI subnetwork	1.35e-05	<0.01	SPEN (4.3)	KDM6B (4.1)	DCP1A (3.4)	ZNF592 (3.4)	ATXN2 (3.2)	UBA7 (2.9)	SMARCB1 (2.8)	KIAA1267 (2.8)	ARHGEF40 (2.6)	E2F4 (2.5)
RVEDV_BSA	MP:0008770	decreased survivor rate	1.35e-05	<0.01	TCF4 (3.8)	LMO2 (2.9)	TGFBR3 (2.8)	KCNJ2 (2.8)	PMP22 (2.7)	IL1RL1 (2.5)	DAG1 (2.4)	SMAD6 (2.4)	ECM1 (2.3)	DLC1 (2.3)
LVEF	MP:0011098	complete embryonic lethality during organogenesis	1.36e-05	<0.01	SOX7 (4.8)	GATA4 (4.2)	SPEN (3.9)	ZNF592 (3.2)	ACVRL1 (3.2)	EIF2C2 (3.2)	NCOA6 (3.2)	FERMT2 (3.0)	GJA1 (2.7)	PHLDB2 (2.7)
RVEDV	ENSG00000081189	MEF2C PPI subnetwork	1.36e-05	<0.01	NOS3 (3.9)	ARNT (3.4)	KCNK3 (3.4)	TCF4 (3.2)	ENG (3.1)	SETD1A (2.9)	KIAA1267 (2.8)	KIAA1462 (2.7)	STARD9 (2.5)	RGS3 (2.5)
RVESV	ENSG00000172399	MYOZ2 PPI subnetwork	1.36e-05	<0.01	MYOZ2 (9.8)	TTN (9.0)	SYNPO2L (8.4)	SRL (8.3)	HSPB7 (7.8)	OBSCN (7.4)	ADPRHL1 (7.4)	RRAD (5.1)	RBM24 (5.0)	MLF1 (4.9)
RVESV	ENSG00000182809	CRIP2 PPI subnetwork	1.37e-05	<0.01	MYOZ2 (8.8)	ADPRHL1 (8.5)	SYNPO2L (8.5)	TTN (7.9)	HSPB7 (7.6)	MYL4 (7.0)	SRL (6.9)	OBSCN (6.9)	NKX2-5 (5.6)	SLC8A1 (5.5)
LVEDV_BSA	MP:0010724	thick interventricular septum	1.37e-05	<0.01	PLN (3.9)	IFI27L1 (3.5)	MYOZ2 (3.5)	TMEM182 (3.2)	FRMD5 (3.2)	OPLAH (3.2)	TBX5 (3.1)	CSRP3 (3.1)	GATA4 (3.0)	AK1 (2.8)
LVEDV_BSA	MP:0001718	abnormal visceral yolk sac morphology	1.37e-05	<0.01	TBX5 (5.0)	GATA4 (4.9)	APOH (3.6)	FOXA3 (3.5)	VEGFA (3.1)	PPP1R3B (3.0)	AMT (3.0)	IGFBP3 (2.9)	HMGA2 (2.9)	KLHDC8B (2.8)
RVEDV_BSA	GO:0000122	negative regulation of transcription from RNA polymerase II promoter	1.37e-05	<0.01	CDKN1B (3.5)	KIAA1267 (3.5)	C1orf51 (3.4)	ZNF689 (3.3)	TET3 (2.8)	SPEN (2.8)	GIGYF1 (2.8)	PRR14 (2.8)	TBX2 (2.8)	C1orf64 (2.5)
RVESV_BSA	GO:0043434	response to peptide hormone stimulus	1.37e-05	<0.01	GNAS (2.9)	RPH3AL (2.9)	DCST1 (2.9)	GH2 (2.8)	ENSG00000246777 (2.7)	C20orf203 (2.6)	C1orf64 (2.6)	ENSG00000254235 (2.5)	CSH2 (2.4)	ENSG00000254290 (2.2)
LVEF	GO:0000988	protein binding transcription factor activity	1.38e-05	<0.01	SPEN (4.1)	NCOA6 (3.7)	MEF2D (3.3)	SMARCB1 (3.3)	ARID1B (3.2)	FOXN3 (3.1)	HSF1 (3.1)	PCBP1 (2.9)	ZBTB17 (2.8)	SKI (2.6)
LVGFI	GO:0003231	cardiac ventricle development	1.38e-05	<0.01	MYH7B (4.7)	MYH6 (4.0)	C8orf49 (3.8)	ENSG00000253426 (3.7)	FHOD3 (3.5)	GATA4 (3.5)	MLF1 (3.0)	ENSG00000240207 (2.9)	TDH (2.8)	PPP1R3B (2.8)
LVMCF	GO:0001568	blood vessel development	1.38e-05	<0.01	NOS3 (5.5)	NRP1 (4.2)	COL18A1 (3.8)	MECOM (3.5)	SLC9A3R2 (3.2)	PPM1F (3.2)	GJA1 (3.2)	FBN1 (3.1)	LXN (3.0)	ARHGEF40 (2.8)
LVMVR	MP:0002754	dilated heart right ventricle	1.38e-05	<0.01	HSPB7 (4.4)	NEXN (4.1)	C10orf71 (3.8)	PLN (3.8)	RRAD (3.7)	SRL (3.5)	ALPK3 (3.5)	ADPRHL1 (3.4)	TGFB2 (3.3)	SYNPO2L (3.3)
LVEDV_BSA	ENSG00000172531	PPP1CA PPI subnetwork	1.38e-05	<0.01	DMWD (2.8)	TTN (2.8)	HSPB7 (2.7)	TNNT3 (2.7)	MYH6 (2.5)	MYH7 (2.5)	MLF1 (2.5)	CENPT (2.5)	DTL (2.4)	SRL (2.4)
RVESV_BSA	ENSG00000163806	SPDYA PPI subnetwork	1.38e-05	<0.01	RBM24 (4.9)	DMPK (4.6)	MYL4 (4.3)	TPM2 (4.2)	FLNC (4.1)	SRL (4.0)	HSPB7 (4.0)	SYNPO2L (3.7)	MAST2 (3.5)	TTN (3.5)
LVESV	ENSG00000073756	PTGS2 PPI subnetwork	1.39e-05	<0.01	HSPB7 (4.2)	MYOZ2 (4.0)	MLIP (3.8)	CSRP3 (3.8)	ALPK3 (3.7)	DMPK (3.7)	PLN (3.6)	ACTN2 (3.5)	FLNC (3.5)	TTN (3.4)
LVSV	MP:0011098	complete embryonic lethality during organogenesis	1.39e-05	<0.05	TBX5 (4.1)	SPEN (3.9)	NOS3 (3.8)	VEGFA (3.2)	MECOM (3.1)	EPHB4 (3.1)	MYH6 (3.0)	ATXN2 (2.8)	HMGA2 (2.8)	DAG1 (2.8)
LVEDV_BSA	ENSG00000166908	PIP4K2C PPI subnetwork	1.39e-05	<0.01	PPP1R13L (3.4)	ATXN2 (3.2)	PLEKHA3 (3.2)	PVRL2 (3.1)	EML3 (3.0)	C12orf51 (2.9)	ZNF592 (2.8)	AK1 (2.7)	SP3 (2.4)	EML2 (2.4)
LVESV	GO:0003206	cardiac chamber morphogenesis	1.4e-05	<0.01	SCN5A (4.5)	TMEM182 (4.5)	TBX5 (4.4)	MYH7B (4.3)	GATA4 (4.0)	CCDC141 (3.9)	MLF1 (3.7)	FHOD3 (3.7)	RNF207 (3.6)	RBM24 (3.6)
LVGFI	GO:0005925	focal adhesion	1.4e-05	<0.05	FBLIM1 (4.8)	FERMT2 (4.8)	PLEC (4.1)	FLNC (4.0)	PRKCA (2.8)	ARHGEF40 (2.8)	ENSG00000182319 (2.6)	FHOD3 (2.6)	SLC9A3R2 (2.6)	XPC (2.4)
RVESV	MP:0000266	abnormal heart morphology	1.4e-05	<0.01	TBX5 (4.9)	NKX2-5 (4.7)	SCN5A (4.6)	MYL4 (4.5)	HSPB7 (4.1)	ADPRHL1 (4.0)	VEGFA (4.0)	GATA4 (4.0)	MYOZ2 (3.9)	SLC8A1 (3.7)
RVESV	GO:0032432	actin filament bundle	1.4e-05	<0.01	VCL (7.5)	TPM2 (7.1)	FILIP1L (5.9)	PALLD (5.7)	NES (5.3)	TLN1 (5.3)	FLNC (4.7)	ACTN4 (4.4)	PAWR (4.2)	PDE5A (4.0)
LVEDV_BSA	GO:0000981	sequence-specific DNA binding RNA polymerase II transcription factor activity	1.4e-05	<0.01	TBX2 (4.7)	KDM6B (4.1)	MECOM (3.8)	CASZ1 (3.7)	GEM (3.6)	ZFPM1 (3.6)	TCF15 (3.4)	VEGFA (3.1)	SIX5 (3.0)	SKI (2.9)
RVESV_BSA	ENSG00000133026	MYH10 PPI subnetwork	1.4e-05	<0.01	LRRFIP1 (4.7)	ACTN4 (4.4)	FILIP1L (4.0)	PLEC (3.3)	PDE5A (3.2)	SVIL (3.1)	FLNC (3.0)	DMPK (2.9)	RBPMS (2.8)	PRKCA (2.7)
RVSV_BSA	MP:0002128	abnormal blood circulation	1.4e-05	<0.01	SMAD6 (4.8)	TBX5 (4.8)	VEGFA (3.9)	ENG (3.8)	KIAA1462 (3.5)	TBX2 (3.4)	CCDC141 (3.3)	MYH6 (3.2)	DSP (3.2)	EPHB4 (2.7)
RVESV	GO:0061061	muscle structure development	1.41e-05	<0.01	RBM24 (5.8)	DMPK (5.1)	MYH7B (4.7)	ADPRHL1 (4.5)	FLNC (4.4)	SRL (4.3)	C21orf7 (4.1)	SYNPO2L (4.0)	CCDC141 (3.8)	OBSCN (3.7)
LVESV_BSA	ENSG00000170624	SGCD PPI subnetwork	1.41e-05	<0.01	DMPK (4.8)	PTPN21 (4.7)	CAND2 (4.6)	HSPB7 (4.5)	FRY (4.4)	MYO18B (4.3)	DUSP13 (4.2)	MLIP (4.1)	SSPN (3.9)	MYOZ2 (3.8)
LVESV_BSA	ENSG00000173210	ABLIM3 PPI subnetwork	1.41e-05	<0.01	FERMT2 (4.9)	PALLD (4.4)	MYO1C (4.4)	ACTN4 (4.1)	PXN (3.9)	MAP4 (3.6)	FILIP1L (3.5)	EHD4 (3.4)	TRIP6 (3.3)	CDH17 (3.1)
LVESV	MP:0003233	prolonged QT interval	1.42e-05	<0.01	TBX5 (5.1)	GIPR (4.9)	MYH7B (4.7)	PLN (4.6)	RNF207 (3.8)	MYOZ2 (3.3)	HSPB7 (3.3)	CACNB2 (3.3)	SCN5A (3.2)	CCDC141 (3.0)
LVESV_BSA	ENSG00000075618	FSCN1 PPI subnetwork	1.42e-05	<0.01	TCTA (4.2)	EHD4 (3.9)	MAP4 (3.5)	TP53INP2 (3.5)	XIRP2 (3.3)	CSRP3 (3.2)	ALPK3 (3.1)	TNNT3 (3.0)	SRL (2.9)	ACTN2 (2.9)
LVEDV	GO:0070161	anchoring junction	1.43e-05	<0.01	PPP1R13L (6.4)	MYO1C (4.2)	ACTN4 (4.0)	RRAS2 (4.0)	PTPN21 (3.9)	FLNC (3.7)	ESRP2 (3.5)	SLC12A4 (3.0)	SVIL (3.0)	AHNAK (2.9)
RVEDV	GO:0034504	protein localization to nucleus	1.43e-05	<0.01	TET3 (3.1)	C5orf41 (3.0)	BACH1 (3.0)	ZNF644 (2.8)	BACH1-IT1 (2.7)	BTBD19 (2.6)	LINC00477 (2.5)	SPAG5-AS1 (2.4)	CTF1 (2.4)	RPRD2 (2.3)
RVESV	ENSG00000182533	CAV3 PPI subnetwork	1.43e-05	<0.01	HSPB7 (4.7)	MYL4 (3.8)	SCN5A (3.8)	SYNPO2L (3.7)	PPP1R3B (3.7)	DMPK (3.6)	NKX2-5 (3.5)	FLNC (3.4)	FILIP1 (3.3)	MYOZ2 (3.3)
LVESV_BSA	ENSG00000129170	CSRP3 PPI subnetwork	1.43e-05	<0.01	CSRP3 (9.8)	TTN (9.3)	MYOZ2 (9.2)	SRL (8.4)	MYH7 (7.0)	OBSCN (6.9)	HSPB7 (6.7)	MYH6 (6.6)	TNNT3 (6.4)	TMEM182 (6.1)
LVESV_BSA	ENSG00000167085	PHB PPI subnetwork	1.43e-05	<0.01	ERP29 (3.1)	MYO18B (3.0)	PRDX1 (2.9)	UBXN1 (2.9)	QARS (2.9)	MYH6 (2.8)	MYH7 (2.8)	IMPDH2 (2.7)	SP3 (2.7)	MYOZ2 (2.6)
RVEDV_BSA	GO:0048514	blood vessel morphogenesis	1.43e-05	<0.01	NOS3 (5.3)	ENG (4.8)	APOLD1 (4.6)	MECOM (4.1)	KIAA1462 (3.9)	RGS3 (3.5)	DLC1 (3.3)	STAB1 (3.1)	ENSG00000249816 (2.9)	IL1RL1 (2.9)
LVESV	GO:0005913	cell-cell adherens junction	1.44e-05	<0.01	PPP1R13L (5.2)	PTPN21 (4.3)	DAG1 (4.2)	LAMB2 (4.1)	FERMT2 (3.9)	FHOD3 (3.8)	PHLDB2 (3.7)	ENSG00000228998 (3.3)	PLEC (3.3)	ACTN4 (3.3)
LVESV	ENSG00000163806	SPDYA PPI subnetwork	1.44e-05	<0.01	RBM24 (4.9)	DMPK (4.6)	FLNC (4.1)	SRL (4.0)	HSPB7 (4.0)	TNNT3 (3.7)	CSRP3 (3.6)	ACTN2 (3.6)	MAST2 (3.5)	TTN (3.5)
LVGFI	GO:0060562	epithelial tube morphogenesis	1.45e-05	<0.01	PLCH1 (3.6)	SALL1 (3.1)	DFNB59 (2.8)	PTPRG (2.8)	PRKD1 (2.8)	PDZRN3 (2.7)	ZNF219 (2.4)	CCDC136 (2.4)	IGF1R (2.3)	ZNF19 (2.3)
RVEDV	ENSG00000014216	CAPN1 PPI subnetwork	1.45e-05	<0.01	PLN (5.1)	MYOZ2 (5.0)	SYNPO2L (4.2)	HSPB7 (4.0)	TTN (3.8)	SRL (3.6)	FILIP1L (3.5)	DMPK (3.5)	NKX2-5 (3.5)	FLNC (3.2)
RV_LV_ratio	ENSG00000115641	FHL2 PPI subnetwork	1.45e-05	<0.05	LDB3 (4.2)	ACTN2 (3.8)	HSPB7 (3.8)	MYF6 (3.7)	SYNPO2L (3.7)	FLNC (3.5)	PLN (3.5)	NKX2-5 (3.2)	MCL1 (3.2)	BMPR2 (3.1)
LVEDV_BSA	MP:0001719	absent vitelline blood vessels	1.45e-05	<0.01	TBX5 (5.6)	TBX2 (4.4)	ECSCR (4.4)	HAND2 (4.2)	ENG (4.2)	C3orf54 (3.8)	VEGFA (3.6)	EXOC3L1 (3.5)	SH2B3 (3.5)	LINC00458 (3.5)
RVEDV_BSA	GO:0033189	response to vitamin A	1.45e-05	<0.01	OBP2B (3.3)	ENSG00000259471 (2.8)	B3GNT8 (2.8)	TBX2 (2.5)	TGM5 (2.5)	ENSG00000248003 (2.3)	LINC00477 (2.2)	B3GNT7 (2.2)	CACNA2D2 (2.1)	PMP22 (2.1)
LVESV	MP:0003984	embryonic growth retardation	1.46e-05	<0.01	LAMB1 (4.3)	GATA4 (4.1)	EPAS1 (3.6)	SPEN (3.5)	SVIL (3.3)	ZNF592 (3.1)	VEGFA (3.0)	EXOC3L1 (3.0)	DCP1A (2.9)	DAG1 (2.9)
LVEF	GO:0032432	actin filament bundle	1.46e-05	<0.01	NEXN (6.2)	FLNC (4.7)	PHLDB2 (4.3)	FERMT2 (4.2)	LDB3 (4.0)	DMPK (4.0)	SVIL (3.8)	AMOTL2 (3.7)	HSPB7 (3.5)	CSRP3 (3.4)
RVEDV	GO:0061061	muscle structure development	1.46e-05	<0.01	DMPK (5.1)	FLNC (4.4)	ENSG00000185847 (4.4)	SRL (4.3)	C21orf7 (4.1)	SYNPO2L (4.0)	CCDC141 (3.8)	OBSCN (3.7)	RRAD (3.5)	TNNT3 (3.4)
LVESV_BSA	MP:0001730	embryonic growth arrest	1.46e-05	<0.01	ATXN2 (3.9)	SPEN (3.5)	GCN1L1 (3.4)	MCMBP (3.3)	TJP2 (3.0)	TKT (2.9)	BEND3 (2.9)	PBRM1 (2.8)	HAND2 (2.8)	TBX5 (2.8)
LVESV	MP:0010392	prolonged QRS complex duration	1.47e-05	<0.01	RNF207 (4.8)	MYL4 (4.6)	CCDC141 (4.2)	TBX5 (4.2)	SSPN (4.0)	CACNB2 (3.9)	PLN (3.6)	GATA4 (3.5)	CASZ1 (3.5)	SCN5A (3.2)
LVEF	ENSG00000111245	MYL2 PPI subnetwork	1.47e-05	<0.01	HSPB7 (4.9)	LDB3 (4.8)	ALPK3 (4.6)	ACTN2 (4.4)	CSRP3 (4.4)	TTN (4.2)	FLNC (3.9)	DMPK (3.9)	PPP1R3B (3.8)	TMEM182 (3.5)
LVMCF	GO:0060537	muscle tissue development	1.47e-05	<0.01	RAPSN (5.4)	MYO18B (4.8)	ALPK3 (4.2)	CHRNB1 (3.6)	COL21A1 (3.3)	C19orf47 (3.2)	ENSG00000253308 (3.2)	PRKG1 (2.9)	TTN (2.9)	MLF1 (2.8)
RVEDV	GO:0048729	tissue morphogenesis	1.47e-05	<0.01	WNT3 (3.3)	TBX5 (3.2)	SHROOM3 (2.9)	SIX5 (2.9)	EPHB4 (2.8)	MCC (2.8)	TBX2 (2.7)	HMGA2 (2.6)	KANK2 (2.5)	HCN4 (2.5)
RVESV	ENSG00000198467	TPM2 PPI subnetwork	1.47e-05	<0.01	VCL (4.5)	FILIP1L (4.3)	PALLD (4.0)	TRIP6 (3.9)	CREB3 (3.8)	NES (3.7)	TPM2 (3.4)	KANK2 (3.3)	PAWR (3.1)	FLNC (3.0)
RVESV	MP:0003141	cardiac fibrosis	1.47e-05	<0.01	ADPRHL1 (6.9)	MYOZ2 (6.6)	HSPB7 (6.5)	SYNPO2L (6.4)	RRAD (6.1)	SRL (5.4)	TTN (5.2)	NKX2-5 (5.1)	SLC8A1 (4.9)	FLNC (4.8)
LVEDV_BSA	GO:0043236	laminin binding	1.47e-05	<0.01	DAG1 (4.4)	PVRL2 (4.3)	LAMB2 (3.8)	EHD4 (3.3)	TMEM43 (3.2)	MYO1C (3.0)	DMPK (2.9)	FNDC3B (2.9)	ANKRD30A (2.8)	ACTN4 (2.7)
RVESV	ENSG00000104325	DECR1 PPI subnetwork	1.48e-05	<0.01	MYOZ2 (7.9)	SYNPO2L (7.2)	TTN (7.2)	ADPRHL1 (7.0)	SRL (6.7)	OBSCN (6.6)	HSPB7 (6.2)	MLF1 (5.2)	MYH7B (4.9)	RRAD (4.8)
RVEDV_BSA	MP:0002332	abnormal exercise endurance	1.48e-05	<0.01	TNNT3 (5.1)	MLF1 (4.2)	OBSCN (4.1)	ENSG00000185847 (3.9)	SRL (3.9)	ACTN2 (3.7)	TTN (3.6)	PKIA (3.1)	HSPB7 (2.9)	C3orf18 (2.9)
LVEDV	ENSG00000164867	NOS3 PPI subnetwork	1.49e-05	<0.01	MYH7 (4.5)	HSPB7 (3.9)	PLN (3.8)	MYH6 (3.5)	ECSCR (3.4)	DMPK (3.3)	MYO18B (3.2)	FLNC (2.9)	TTN (2.9)	BAG3 (2.9)
LVEDV	ENSG00000132356	PRKAA1 PPI subnetwork	1.49e-05	<0.01	LINC00477 (3.5)	PNPLA3 (3.3)	TKT (3.2)	PPIP5K1 (3.2)	VEGFA (3.1)	ZFYVE20 (2.9)	ARIH2 (2.9)	PEX14 (2.6)	QRICH1 (2.5)	USP19 (2.5)
LVEDV_BSA	ENSG00000072518	MARK2 PPI subnetwork	1.49e-05	<0.01	CAMKV (2.7)	SHARPIN (2.6)	SNTA1 (2.5)	PPP4R1 (2.3)	MYO1C (2.3)	PLEKHA3 (2.3)	TP53INP2 (2.2)	ENSG00000258920 (2.1)	RPRML (2.1)	PRKCD (2.1)
LVM_BSA	ENSG00000182533	CAV3 PPI subnetwork	1.49e-05	<0.01	MYBPC3 (4.8)	HSPB7 (4.7)	MYH6 (4.6)	MYH7 (4.1)	ALPK3 (4.0)	CASQ2 (4.0)	SCN5A (3.8)	SYNPO2L (3.7)	TNNT2 (3.7)	PLN (3.7)
LVESV	MP:0001718	abnormal visceral yolk sac morphology	1.5e-05	<0.01	TBX5 (5.0)	GATA4 (4.9)	APOH (3.6)	MYL4 (3.6)	FOXA3 (3.5)	VEGFA (3.1)	PPP1R3B (3.0)	PROX1 (3.0)	AMT (3.0)	IGFBP3 (2.9)
LVESV	GO:0031032	actomyosin structure organization	1.5e-05	<0.01	MLIP (5.7)	XIRP2 (5.7)	PLN (5.4)	TMEM182 (5.3)	OBSCN (5.0)	SRL (4.9)	RBM24 (4.7)	CCDC141 (4.6)	MYH7B (4.4)	ALPK3 (4.4)
LVSV	ENSG00000140319	SRP14 PPI subnetwork	1.5e-05	<0.05	FAM193B (3.0)	C21orf7 (2.8)	ENSG00000223796 (2.8)	QRICH1 (2.8)	RHOA (2.8)	C1orf64 (2.7)	RBBP5 (2.6)	NOS3 (2.6)	ADAM1 (2.5)	EML2 (2.4)
LVGFI	MP:0004787	abnormal dorsal aorta morphology	1.5e-05	<0.01	SOX7 (6.9)	NRP1 (3.5)	ENSG00000178107 (3.0)	LXN (2.8)	ENSG00000231327 (2.5)	PROCR (2.2)	PRKD1 (2.2)	FBXO32 (2.1)	GJA1 (2.0)	SALL1 (2.0)
RVESV	GO:0090257	regulation of muscle system process	1.5e-05	<0.01	RBM24 (5.1)	ADPRHL1 (4.6)	TPM2 (4.4)	MYL4 (4.3)	FLNC (4.3)	OBSCN (4.1)	SRL (4.1)	DMPK (4.0)	SLC8A1 (3.9)	CCDC107 (3.9)
RVESV	GO:0003015	heart process	1.5e-05	<0.01	ADPRHL1 (6.7)	SLC8A1 (5.7)	MYH7B (5.5)	NKX2-5 (4.9)	TBX5 (4.4)	OBSCN (4.1)	RBM24 (3.9)	FHOD3 (3.8)	HSPB7 (3.7)	SRL (3.6)
RVEDV_BSA	MP:0001787	pericardial edema	1.5e-05	<0.01	TBX5 (5.0)	MYH6 (4.2)	NKX2-5 (4.0)	SMAD6 (3.8)	TCF21 (3.6)	MYL4 (3.5)	LINC00458 (3.4)	MYL3 (3.1)	C20orf144 (2.7)	ENSG00000225399 (2.7)
RVEDV	ENSG00000152795	HNRPDL PPI subnetwork	1.51e-05	<0.01	MYH7 (6.5)	ACTN2 (6.3)	MYH6 (6.2)	MYOZ2 (6.1)	TTN (5.8)	SYNPO2L (5.7)	MYL4 (5.7)	OBSCN (5.5)	SRL (5.3)	HSPB7 (4.7)
LVEDV_BSA	ENSG00000197451	HNRNPAB PPI subnetwork	1.51e-05	<0.01	MYH7 (7.4)	TTN (7.2)	MYH6 (6.5)	OBSCN (6.2)	SRL (6.1)	HSPB7 (5.6)	PLN (5.4)	MYO18B (4.6)	TNNT3 (4.5)	MLF1 (4.4)
LVEDV_BSA	ENSG00000182809	CRIP2 PPI subnetwork	1.51e-05	<0.01	MYH6 (8.7)	MYH7 (8.4)	TTN (7.9)	HSPB7 (7.6)	PLN (7.4)	SRL (6.9)	OBSCN (6.9)	MLF1 (5.4)	MYO18B (5.1)	MLIP (5.1)
LVEDV_BSA	GO:0001067	regulatory region nucleic acid binding	1.51e-05	<0.01	ZFPM1 (4.1)	KDM6B (4.0)	CASZ1 (3.9)	TBX2 (3.8)	KIAA1267 (3.8)	PTCH1 (3.6)	HAND2 (3.4)	TBX5 (3.2)	MTA2 (3.1)	GEM (3.1)
LVEDV_BSA	GO:0000975	regulatory region DNA binding	1.51e-05	<0.01	ZFPM1 (4.1)	KDM6B (4.0)	CASZ1 (3.9)	TBX2 (3.8)	KIAA1267 (3.8)	PTCH1 (3.6)	HAND2 (3.4)	TBX5 (3.2)	MTA2 (3.1)	GEM (3.1)
LVESV_BSA	GO:0030017	sarcomere	1.51e-05	<0.01	XIRP2 (11.9)	TTN (11.8)	CSRP3 (11.6)	ACTN2 (11.5)	TNNT3 (11.3)	MYOZ2 (11.1)	SRL (9.7)	TPM2 (8.6)	OBSCN (8.0)	HSPB7 (7.7)
LVSV_BSA	MP:0003984	embryonic growth retardation	1.51e-05	<0.05	NOS3 (3.7)	SPEN (3.5)	SVIL (3.3)	MYH6 (3.3)	PKP2 (3.1)	VEGFA (3.0)	ENG (2.9)	DAG1 (2.9)	EPHB4 (2.9)	GJA1 (2.9)
RVSV_BSA	MP:0001544	abnormal cardiovascular system physiology	1.51e-05	<0.01	MYH6 (7.9)	PLN (7.1)	NKX2-5 (6.5)	TBX5 (6.2)	MYL3 (5.8)	ACTN2 (5.0)	MYOZ2 (4.9)	TTN (4.4)	KCNK3 (4.3)	ITGB1 (3.9)
LVMVR	ENSG00000118194	TNNT2 PPI subnetwork	1.52e-05	<0.01	SYNPO2L (5.8)	TTN (5.3)	HSPB7 (5.0)	PLN (4.9)	C10orf71 (4.8)	ALPK3 (4.5)	MYO18B (4.3)	ADPRHL1 (4.0)	NEXN (3.8)	SRL (3.7)
RVESV	GO:0005912	adherens junction	1.52e-05	<0.01	VCL (5.6)	PALLD (5.4)	RBPMS (5.0)	PLEC (4.3)	FLNC (4.1)	ACTN4 (4.1)	LRRFIP1 (3.8)	FHOD3 (3.7)	FILIP1L (3.3)	SVIL (3.2)
LVEDV_BSA	GO:0044212	transcription regulatory region DNA binding	1.52e-05	<0.01	ZFPM1 (4.1)	TBX2 (3.9)	KDM6B (3.8)	KIAA1267 (3.8)	CASZ1 (3.7)	PTCH1 (3.6)	HAND2 (3.4)	MTA2 (3.2)	TBX5 (3.2)	TCF15 (3.2)
LVESV_BSA	GO:0001725	stress fiber	1.52e-05	<0.01	PALLD (5.9)	FILIP1L (5.7)	FLNC (4.9)	PLN (4.7)	ACTN4 (4.4)	FERMT2 (4.3)	MYO1C (4.3)	PDE5A (4.2)	SVIL (4.1)	LSP1 (4.0)
RVEDV_BSA	MP:0000295	trabecula carnea hypoplasia	1.52e-05	<0.01	NKX2-5 (5.0)	TBX5 (4.6)	LINC00458 (4.4)	MYL4 (4.2)	ARHGAP1 (3.6)	HSPB7 (3.5)	GATA4 (3.5)	SIX5 (3.4)	SLC8A1 (3.2)	MYOZ2 (3.2)
RVEDV_BSA	ENSG00000100030	MAPK1 PPI subnetwork	1.52e-05	<0.01	MCL1 (4.3)	DGKZ (3.3)	DUSP10 (3.1)	PLEC (3.1)	KDM6B (2.9)	DAG1 (2.9)	KIAA1267 (2.5)	RERE (2.5)	MAP3K3 (2.4)	SH2B3 (2.3)
RVEDV_BSA	MP:0005329	abnormal myocardium layer morphology	1.52e-05	<0.01	MYOZ2 (5.5)	SYNPO2L (5.2)	NKX2-5 (5.1)	SRL (4.9)	TBX5 (4.9)	HSPB7 (4.8)	MYL4 (4.8)	SLC8A1 (4.5)	FLNC (4.4)	OBSCN (4.4)
LVESV	MP:0001718	abnormal visceral yolk sac morphology	1.53e-05	<0.01	TBX5 (5.0)	GATA4 (4.9)	APOH (3.6)	FOXA3 (3.5)	VEGFA (3.1)	PROX1 (3.0)	AMT (3.0)	IGFBP3 (2.9)	KLHDC8B (2.8)	FNDC3B (2.8)
LVEF	ENSG00000137076	TLN1 PPI subnetwork	1.53e-05	<0.01	TLN1 (3.9)	PLEC (3.8)	FBLIM1 (2.8)	PHLDB2 (2.6)	PRKCA (2.6)	PXN (2.6)	FLNC (2.5)	PDLIM5 (2.5)	CCDC107 (2.4)	PPP1R3B (2.4)
RVESV	ENSG00000204301	NOTCH4 PPI subnetwork	1.53e-05	<0.01	KIAA1328 (3.5)	FOXN3 (2.9)	CASZ1 (2.7)	NOS3 (2.6)	SH2B3 (2.5)	KIAA1462 (2.5)	SVIL (2.4)	APOLD1 (2.4)	PLEC (2.3)	NEDD4L (2.2)
LVEDV_BSA	MP:0000295	trabecula carnea hypoplasia	1.53e-05	<0.01	MYH6 (5.5)	TBX5 (4.6)	LINC00458 (4.4)	PPP1R13L (4.3)	HSPB7 (3.5)	ALPK3 (3.4)	SIX5 (3.4)	SCN5A (3.4)	MYH7 (3.3)	SKI (3.3)
RVEDV_BSA	GO:0035051	cardiac cell differentiation	1.54e-05	<0.01	NKX2-5 (4.7)	CCDC141 (3.9)	CTNNA3 (3.8)	KLHDC8B (3.7)	MYL4 (3.5)	MYH6 (3.3)	OBSCN (3.1)	BACH1-IT1 (3.0)	SYNPO2L (2.9)	TCF21 (2.9)
LVGFI	GO:0007178	transmembrane receptor protein serine/threonine kinase signaling pathway	1.55e-05	<0.01	C8orf49 (3.3)	ENSG00000234753 (3.1)	GATA4 (3.0)	FHOD3 (2.6)	ZFPM2 (2.6)	ENSG00000254587 (2.6)	GPR98 (2.4)	C1orf64 (2.3)	PRKG1 (2.3)	ARHGEF40 (2.2)
LVGFI	MP:0004251	failure of heart looping	1.55e-05	<0.01	MYH6 (3.9)	ENSG00000178107 (3.3)	ARHGEF40 (3.2)	GATA4 (3.1)	ENSG00000233828 (2.6)	NCOA6 (2.4)	SPATC1 (2.2)	HSPB7 (2.2)	MEF2D (2.2)	IGF1R (2.2)
LVMCF	ENSG00000152661	GJA1 PPI subnetwork	1.55e-05	<0.01	CAMK2D (3.9)	NPPA (3.9)	RRAD (3.1)	MYO18B (3.0)	PLN (3.0)	QKI (2.8)	C10orf71 (2.8)	TTN (2.6)	ESRRA (2.3)	SMARCD1 (2.3)
LVEDV_BSA	GO:0000989	transcription factor binding transcription factor activity	1.55e-05	<0.01	SPEN (4.1)	NCOA6 (3.7)	SMARCB1 (3.4)	MED19 (3.3)	FOXN3 (3.1)	ATXN2 (3.0)	CXXC1 (3.0)	ZBTB17 (2.9)	SMARCC1 (2.8)	GPBP1L1 (2.7)
RVSV_BSA	MP:0003717	pallor	1.55e-05	<0.01	EPB42 (7.5)	C3orf54 (3.4)	VEGFA (3.2)	LXN (3.0)	KDM6B (2.9)	CRIM1 (2.6)	PURB (2.6)	ENG (2.6)	FBRS (2.5)	SMAD6 (2.5)
LVESV	MP:0004567	decreased myocardial fiber number	1.56e-05	<0.01	FLNC (5.4)	CACNB2 (5.2)	DMPK (5.2)	PLN (4.5)	HSPB7 (4.4)	RNF207 (3.8)	TBX5 (3.7)	RBM24 (3.7)	FBXO32 (3.6)	DAG1 (3.4)
LVESV	MP:0011108	partial embryonic lethality during organogenesis	1.56e-05	<0.01	LAMB1 (3.7)	GATA4 (3.5)	DCP1A (3.0)	VEGFA (2.9)	PPP4R1 (2.9)	PRR14 (2.7)	FILIP1L (2.7)	SPEN (2.6)	STAB1 (2.5)	PROX1 (2.5)
LVEDV_BSA	ENSG00000129991	TNNI3 PPI subnetwork	1.56e-05	<0.01	CSRP3 (9.7)	ACTN2 (9.6)	MYOZ2 (9.6)	XIRP2 (9.4)	TTN (9.1)	SRL (7.9)	OBSCN (7.5)	TNNT3 (6.9)	HSPB7 (6.5)	TMEM182 (6.0)
LVMVR	GO:0003205	cardiac chamber development	1.57e-05	<0.01	CTNNA3 (4.5)	ADPRHL1 (4.1)	CCDC141 (3.8)	FHOD3 (3.7)	C14orf37 (3.4)	HCN4 (3.4)	MYO18B (3.1)	KLHDC8B (3.1)	PLN (2.9)	NEXN (2.8)
LVEDV_BSA	ENSG00000014216	CAPN1 PPI subnetwork	1.57e-05	<0.01	PLN (5.1)	MYOZ2 (5.0)	CSRP3 (4.4)	HSPB7 (4.0)	SCN5A (4.0)	TTN (3.8)	XIRP2 (3.6)	SRL (3.6)	FILIP1L (3.5)	DMPK (3.5)
LVM_BSA	ENSG00000118194	TNNT2 PPI subnetwork	1.57e-05	<0.01	TNNT2 (7.1)	MYH6 (6.4)	MYH7 (6.4)	MYBPC3 (6.2)	XIRP2 (5.9)	CASQ2 (5.9)	SYNPO2L (5.8)	TTN (5.3)	LMOD2 (5.1)	HSPB7 (5.0)
RVEDV_BSA	GO:0019900	kinase binding	1.57e-05	<0.01	LIMD2 (3.7)	CAMK2D (3.2)	ARNT (3.0)	MAP3K3 (3.0)	SLC12A9 (2.8)	RERE (2.7)	C6orf204 (2.5)	DGKZ (2.4)	ARHGAP1 (2.4)	DMWD (2.4)
LVESV	ENSG00000215699	ENSG00000215699 PPI subnetwork	1.58e-05	<0.01	ZNF768 (3.8)	FERMT2 (3.6)	PROCR (3.4)	MAP4 (3.0)	TANC1 (3.0)	UBE2I (2.8)	MYO1C (2.7)	ENSG00000182319 (2.7)	TP53INP2 (2.6)	C21orf7 (2.5)
LVEF	MP:0001544	abnormal cardiovascular system physiology	1.58e-05	<0.01	HSPB7 (7.3)	CSRP3 (5.6)	LDB3 (5.0)	ACTN2 (5.0)	RNF207 (4.5)	TTN (4.4)	TMEM182 (4.3)	PI16 (4.2)	PDLIM5 (4.2)	FBLIM1 (3.6)
LVMCF	MP:0000274	enlarged heart	1.58e-05	<0.01	NPPA (6.0)	PLN (5.2)	RRAD (4.5)	SRL (4.4)	NRP1 (4.0)	ALPK3 (3.9)	C10orf71 (3.9)	TTN (3.8)	PDE3A (3.6)	MLF1 (3.5)
RVESV	ENSG00000150093	ITGB1 PPI subnetwork	1.58e-05	<0.01	VCL (4.9)	F2R (4.6)	NES (4.4)	SVIL (3.7)	RBPMS (3.6)	KANK2 (3.6)	ENG (3.5)	RAB34 (3.4)	COL8A1 (3.3)	MATN2 (3.3)
LVEDV_BSA	MP:0003566	abnormal cell adhesion	1.58e-05	<0.01	ACTN4 (4.9)	PPP1R13L (3.4)	PALLD (3.2)	TJP2 (3.2)	ROGDI (3.1)	SLC12A4 (2.9)	DMWD (2.9)	CTNND1 (2.8)	FHOD1 (2.8)	VEGFA (2.5)
RVEDV_BSA	ENSG00000136574	GATA4 PPI subnetwork	1.58e-05	<0.01	GATA4 (4.8)	SLC8A1 (4.5)	MAP3K3 (3.3)	MYL4 (3.2)	TCF21 (3.1)	SPEN (2.9)	ZNF341 (2.9)	TBX5 (2.8)	NKX2-5 (2.8)	TCF4 (2.8)
RVESV_BSA	MP:0005331	insulin resistance	1.58e-05	<0.01	KCNIP2 (4.0)	SSPN (3.1)	ACSS2 (3.0)	TGFBR3 (3.0)	TNRC6A (2.6)	MAP3K3 (2.4)	SVIL (2.3)	KCNK3 (2.3)	RBL2 (2.2)	KIAA1462 (2.1)
RVESV_BSA	GO:0001667	ameboidal cell migration	1.58e-05	<0.01	WNT3 (5.0)	ENSG00000255310 (4.3)	C20orf144 (3.7)	PYDC1 (3.6)	CAPN12 (2.9)	CCDC17 (2.7)	DCST2 (2.6)	ENSG00000243479 (2.6)	ENSG00000176868 (2.5)	HCN4 (2.4)
RVSV_BSA	GO:0030036	actin cytoskeleton organization	1.58e-05	<0.20	CDC42SE1 (3.2)	MAP4 (3.0)	OTUD7B (3.0)	GNAI2 (2.7)	AK1 (2.5)	LSP1 (2.3)	HCN4 (2.3)	ENSG00000257726 (2.3)	FILIP1L (2.2)	FAM109A (2.2)
LVESV	GO:0016323	basolateral plasma membrane	1.59e-05	<0.01	CLCNKB (4.8)	PXN (4.3)	PLEC (3.8)	ACTN4 (3.7)	MYO1C (3.2)	PPP1R13L (3.2)	FHOD1 (3.2)	EPAS1 (3.1)	HSD11B2 (3.1)	FERMT2 (2.9)
RVEDV	MP:0003920	abnormal heart right ventricle morphology	1.59e-05	<0.01	NOS3 (5.0)	DMPK (4.5)	TCF21 (4.5)	HSPB7 (3.8)	RAB34 (3.2)	MYH7 (3.1)	PKIA (3.1)	SRL (3.0)	LXN (2.9)	MYH6 (2.7)
RVEF	MP:0000751	myopathy	1.59e-05	<0.20	HSPB7 (6.1)	TTN (6.0)	OBSCN (5.2)	ADPRHL1 (4.8)	FLNC (4.5)	DMPK (4.4)	FNDC1 (4.3)	CAND2 (3.6)	ATP2A2 (3.6)	SSPN (3.4)
RVEDV_BSA	GO:0014706	striated muscle tissue development	1.59e-05	<0.01	DMPK (4.2)	MYL4 (4.1)	CCDC141 (4.1)	SRL (3.9)	SYNPO2L (3.8)	FLNC (3.7)	C21orf7 (3.5)	NKX2-5 (3.4)	RRAD (3.3)	ENSG00000185847 (3.3)
LVEDV	ENSG00000162889	MAPKAPK2 PPI subnetwork	1.6e-05	<0.01	FLNC (4.3)	PLN (4.2)	MYH6 (4.1)	MYH7 (4.0)	HSPB7 (4.0)	OBSCN (3.8)	MYO18B (3.8)	DMPK (3.3)	GLYR1 (3.2)	NT5DC2 (3.1)
RVSV_BSA	MP:0003233	prolonged QT interval	1.6e-05	<0.01	MYH6 (5.9)	TBX5 (5.1)	NKX2-5 (4.8)	PLN (4.6)	PALLD (3.7)	MYOZ2 (3.3)	MYL3 (3.0)	CCDC141 (3.0)	KLHDC8B (2.8)	CTNNA3 (2.8)
RVEDV	GO:0035295	tube development	1.61e-05	<0.01	TBX2 (3.6)	SHROOM3 (3.5)	EPHB4 (3.0)	TCF21 (2.8)	MECOM (2.8)	ECM1 (2.8)	MMP11 (2.8)	TBX5 (2.7)	CASZ1 (2.7)	CBFA2T2 (2.6)
LVSV_BSA	ENSG00000142798	HSPG2 PPI subnetwork	1.61e-05	<0.05	COL8A1 (4.2)	GJA1 (4.1)	MMP11 (4.0)	SPON1 (3.5)	FKBP7 (3.5)	CDH11 (3.1)	CRIM1 (3.1)	LAMB2 (2.9)	PRKG1 (2.8)	APOE (2.3)
LVESV	ENSG00000005022	SLC25A5 PPI subnetwork	1.62e-05	<0.01	CYC1 (4.8)	QARS (3.5)	SAMM50 (3.3)	PDIA3 (3.3)	BAG3 (3.2)	MRPS25 (3.0)	SURF6 (2.8)	HSPA4 (2.7)	RPL22 (2.7)	IMPDH2 (2.7)
LVEF	MP:0003141	cardiac fibrosis	1.62e-05	<0.01	HSPB7 (6.5)	ACTN2 (5.6)	LDB3 (5.4)	MYPN (5.3)	CSRP3 (5.3)	TTN (5.2)	TMEM182 (5.2)	FLNC (4.8)	HSPB8 (4.6)	NEXN (4.1)
LVEF	MP:0004251	failure of heart looping	1.62e-05	<0.01	SKI (3.3)	GATA4 (3.1)	EIF2C2 (2.9)	SPEN (2.8)	CALCB (2.6)	ZNF592 (2.5)	ALPK3 (2.5)	NCOA6 (2.4)	CAND2 (2.3)	SPATC1 (2.2)
RVSV	MP:0005140	decreased cardiac muscle contractility	1.62e-05	<0.05	MYH6 (8.4)	MYL3 (7.3)	PLN (6.8)	SYNPO2L (6.8)	NKX2-5 (6.8)	MYOZ2 (6.7)	MYH7 (6.7)	ACTN2 (6.6)	MYL4 (6.3)	TBX5 (5.3)
RVEDV_BSA	ENSG00000111676	ATN1 PPI subnetwork	1.62e-05	<0.01	LAMB2 (4.8)	DMWD (4.8)	PTPN23 (4.3)	SPEN (4.0)	EPHB4 (3.4)	KIAA0913 (3.2)	DMPK (3.2)	ECM1 (3.0)	ZNF219 (3.0)	SIX5 (2.8)
LVMVR	GO:0032403	protein complex binding	1.63e-05	<0.01	DAG1 (3.4)	SKI (3.1)	LAMB2 (3.0)	QKI (2.9)	IGF1R (2.8)	STAB1 (2.6)	ARHGEF40 (2.5)	ADAMTSL3 (2.5)	GJA1 (2.5)	SLC39A13 (2.5)
RVESV	ENSG00000100393	EP300 PPI subnetwork	1.63e-05	<0.01	CDKN1B (3.4)	DUSP10 (3.3)	RERE (3.2)	HOXD3 (3.1)	FOXN3 (2.9)	NCOA6 (2.8)	SPEN (2.8)	PRR14 (2.7)	MFHAS1 (2.7)	SSH2 (2.6)
LVESV_BSA	ENSG00000106554	CHCHD3 PPI subnetwork	1.63e-05	<0.01	MYH7 (7.9)	MYH6 (7.3)	CSRP3 (7.2)	MYOZ2 (7.2)	TTN (6.9)	SRL (6.3)	OBSCN (6.3)	TMEM182 (5.8)	HSPB7 (5.8)	PLN (5.4)
RVEDV_BSA	GO:0061061	muscle structure development	1.63e-05	<0.01	DMPK (5.1)	FLNC (4.4)	ENSG00000185847 (4.4)	SRL (4.3)	C21orf7 (4.1)	SYNPO2L (4.0)	CCDC141 (3.8)	MYL4 (3.8)	OBSCN (3.7)	RRAD (3.5)
LVEDV	ENSG00000077549	CAPZB PPI subnetwork	1.64e-05	<0.01	RHOA (3.9)	EML2 (3.2)	CCT8 (3.0)	HNRNPUL2 (2.9)	GLYR1 (2.8)	NXF1 (2.7)	SRRT (2.6)	ACTN4 (2.5)	TTN (2.5)	PDIA3 (2.4)
LVEF	GO:0055002	striated muscle cell development	1.64e-05	<0.01	TMEM182 (5.3)	CCDC141 (5.1)	CAND2 (4.4)	MYH7B (4.1)	ALPK3 (4.1)	HSPB7 (3.6)	FLNC (3.6)	LDB3 (3.3)	ACTN2 (3.2)	FBXO32 (3.2)
LVESV_BSA	MP:0000274	enlarged heart	1.64e-05	<0.01	SCN5A (5.3)	PLN (5.2)	ACTN2 (4.8)	TMEM182 (4.8)	HSPB7 (4.6)	SRL (4.4)	CSRP3 (4.2)	MYOZ2 (4.2)	ALPK3 (3.9)	GATA4 (3.8)
LVESV_BSA	MP:0005592	abnormal vascular smooth muscle morphology	1.64e-05	<0.01	ECSCR (5.8)	ENG (4.5)	MYO1C (4.1)	TBX2 (4.1)	RGS3 (3.8)	DMPK (3.8)	PLN (3.4)	COL8A1 (3.4)	APOLD1 (3.2)	FLNC (3.1)
LVEDV	MP:0000280	thin ventricular wall	1.65e-05	<0.01	PLN (4.8)	HSPB7 (3.9)	FLNC (3.6)	TBX5 (3.5)	MLF1 (3.4)	SCN5A (3.4)	MYH7 (3.3)	CCDC141 (3.3)	MYH6 (3.1)	BAG3 (2.9)
LVM	GO:0005925	focal adhesion	1.65e-05	<0.05	SMTN (5.6)	PALLD (5.2)	FILIP1L (4.3)	ACTN4 (4.2)	FLNC (4.0)	PTPN12 (3.3)	NPPB (3.3)	PLN (3.0)	ERBB2 (2.9)	SLC8A1 (2.8)
LVMVR	GO:0007517	muscle organ development	1.65e-05	<0.01	MYO18B (5.6)	CORO6 (5.0)	CHRNB1 (5.0)	C10orf71 (5.0)	ADPRHL1 (4.4)	ALPK3 (4.3)	SRL (4.2)	NEXN (4.1)	SYNPO2L (4.0)	MYOZ1 (3.7)
LVEDV_BSA	ENSG00000177791	MYOZ1 PPI subnetwork	1.65e-05	<0.01	SRL (7.4)	CSRP3 (7.2)	TTN (7.0)	MYOZ2 (7.0)	XIRP2 (6.5)	ACTN2 (6.4)	TNNT3 (6.4)	HSPB7 (6.3)	RBM24 (5.7)	OBSCN (5.5)
LVM_BSA	ENSG00000102010	BMX PPI subnetwork	1.65e-05	<0.01	MYH7 (3.3)	SYNPO2L (3.3)	MYH6 (3.3)	CASQ2 (3.2)	MYBPC3 (3.0)	PLN (3.0)	XIRP2 (2.9)	GBP4 (2.9)	TNNC1 (2.8)	LRRC8B (2.8)
RVESV_BSA	GO:0005667	transcription factor complex	1.65e-05	<0.01	MECOM (3.6)	ATXN2 (2.7)	MAPKAPK5 (2.7)	SHROOM1 (2.7)	FOXN3 (2.6)	TNKS (2.6)	MFHAS1 (2.5)	SPEN (2.5)	SIX5 (2.5)	TBC1D8 (2.4)
RVESV	MP:0003084	abnormal skeletal muscle fiber morphology	1.66e-05	<0.01	SRL (6.9)	TTN (6.8)	TPM2 (6.5)	SYNPO2L (6.2)	MYOZ2 (5.9)	FLNC (5.7)	OBSCN (5.6)	HSPB7 (5.1)	RBM24 (4.8)	RRAD (4.5)
LVEDV_BSA	MP:0004084	abnormal cardiac muscle relaxation	1.66e-05	<0.01	PLN (7.8)	HSPB7 (6.7)	MYH6 (6.3)	MYH7 (6.1)	TBX5 (6.0)	SCN5A (5.6)	OBSCN (5.1)	DMPK (4.4)	SRL (4.3)	TTN (4.1)
RVEDV_BSA	ENSG00000037280	FLT4 PPI subnetwork	1.66e-05	<0.01	KIAA1462 (4.7)	DLC1 (3.6)	ENG (3.6)	SH2B3 (3.3)	NOS3 (3.2)	APOLD1 (3.2)	EPHB4 (2.8)	SFTA1P (2.8)	HMGA2 (2.7)	VEGFA (2.6)
RVEDV_BSA	GO:0060047	heart contraction	1.66e-05	<0.01	SLC8A1 (5.6)	NKX2-5 (4.9)	MYL4 (4.5)	TBX5 (4.4)	ENSG00000185847 (4.3)	PLN (4.1)	OBSCN (4.1)	FHOD3 (3.8)	HSPB7 (3.7)	SRL (3.6)
LVESV	ENSG00000109814	UGDH PPI subnetwork	1.67e-05	<0.01	MAP4 (3.6)	FERMT2 (3.5)	MYO1C (3.3)	FLNC (3.0)	ZNF768 (3.0)	PDE5A (2.9)	RYK (2.9)	BRAP (2.8)	TP53INP2 (2.7)	C21orf7 (2.7)
RVEDV_BSA	REACTOME_SIGNALING_BY_TGF_BETA	REACTOME_SIGNALING_BY_TGF_BETA	1.67e-05	<0.01	SMAD7 (6.9)	ZCCHC14 (3.7)	MAP3K3 (3.6)	SH2B3 (3.5)	ENG (3.3)	KIAA1267 (3.0)	HMGA2 (2.6)	CTNND1 (2.4)	FOXN3 (2.4)	BACH1 (2.2)
RVEDV_BSA	ENSG00000136068	FLNB PPI subnetwork	1.67e-05	<0.01	PALLD (4.8)	PLEC (4.1)	FILIP1L (3.6)	KIAA1462 (3.1)	LRRFIP1 (3.0)	CYB5D1 (2.9)	CRIM1 (2.7)	PDE5A (2.7)	RBMS3 (2.5)	IFFO2 (2.5)
LVMVR	REACTOME_SIGNALING_BY_PDGF	REACTOME_SIGNALING_BY_PDGF	1.68e-05	<0.01	FBN1 (5.5)	DAG1 (3.1)	EHBP1L1 (3.1)	WWP2 (3.1)	IL34 (3.0)	LAMB2 (2.8)	PDGFRA (2.8)	SKI (2.6)	SLC39A13 (2.6)	NGF (2.6)
LVMVR	GO:0061061	muscle structure development	1.68e-05	<0.01	MYO18B (5.5)	C10orf71 (5.1)	CHRNB1 (4.7)	ADPRHL1 (4.5)	SRL (4.3)	NEXN (4.3)	ALPK3 (4.2)	SYNPO2L (4.0)	CCDC141 (3.8)	MYOZ1 (3.6)
RVESV	ENSG00000105048	TNNT1 PPI subnetwork	1.68e-05	<0.01	MYOZ2 (7.8)	TTN (7.5)	TPM2 (6.9)	SYNPO2L (6.5)	SRL (5.8)	OBSCN (5.6)	RBM24 (5.2)	HSPB7 (4.7)	MLF1 (4.7)	MYL4 (4.5)
LVEDV_BSA	ENSG00000164171	ITGA2 PPI subnetwork	1.68e-05	<0.01	LAMB1 (3.7)	PPP1R13L (3.3)	FHOD3 (3.2)	SVIL (3.0)	SEC11A (3.0)	MMP11 (2.7)	OBSCN (2.7)	FKBP7 (2.6)	XIRP2 (2.6)	DAG1 (2.6)
LVEDV_BSA	GO:0031143	pseudopodium	1.68e-05	<0.01	XIRP2 (7.8)	TTN (7.4)	TNNT3 (7.2)	CSRP3 (6.9)	MYOZ2 (6.3)	ACTN2 (5.9)	SRL (5.8)	OBSCN (5.6)	DUSP13 (5.5)	RBM24 (4.9)
LVESV_BSA	ENSG00000187079	TEAD1 PPI subnetwork	1.68e-05	<0.01	MYOZ2 (3.9)	HSPB7 (3.6)	SRL (3.5)	CSRP3 (3.4)	TTN (3.4)	TMEM182 (3.3)	ACTN2 (3.1)	MYH7B (3.1)	PTPN21 (2.9)	RAB35 (2.8)
LVESV_BSA	MP:0005312	pericardial effusion	1.68e-05	<0.01	MYH6 (6.1)	PLN (4.3)	TBX5 (4.2)	SCN5A (4.0)	CCDC141 (4.0)	MLIP (3.8)	MYH7 (3.7)	HSPB7 (3.6)	SRL (3.6)	TMEM182 (3.6)
LVESV	MP:0009399	increased skeletal muscle fiber size	1.69e-05	<0.01	DUSP13 (6.1)	MLIP (5.9)	FLNC (5.2)	SRL (5.1)	DMPK (5.1)	HSPB7 (4.9)	ENSG00000253426 (4.7)	TMEM182 (4.5)	TNNT3 (4.3)	ALPK3 (4.2)
LVESV	MP:0005333	decreased heart rate	1.69e-05	<0.01	TBX5 (5.3)	PLN (4.4)	RNF207 (4.1)	CACNB2 (3.8)	FRY (3.8)	MYL4 (3.7)	SCN5A (3.3)	HSPB7 (3.2)	FHOD3 (3.0)	ACVRL1 (3.0)
LVEDV_BSA	ENSG00000157110	RBPMS PPI subnetwork	1.69e-05	<0.01	ZNF219 (3.5)	SIX5 (3.4)	DMPK (3.1)	PSKH1 (3.0)	EDC4 (3.0)	ZDHHC1 (2.9)	CCDC163P (2.7)	MMP11 (2.7)	FAM65A (2.6)	ENSG00000227410 (2.6)
LVEDV_BSA	ENSG00000137831	UACA PPI subnetwork	1.69e-05	<0.01	MAP4 (4.0)	FERMT2 (3.6)	MYO1C (3.6)	PXN (3.5)	FILIP1L (3.1)	CTNND1 (3.0)	TP53INP2 (3.0)	MECOM (3.0)	PHLDB2 (2.9)	ENSG00000182319 (2.8)
RVEDV_BSA	GO:0043566	structure-specific DNA binding	1.69e-05	<0.01	CDKN1B (4.5)	NSMCE4A (3.5)	WDHD1 (3.4)	SRSF4 (3.2)	CCND2 (2.8)	WDR76 (2.8)	SIX5 (2.8)	E2F1 (2.7)	C3orf26 (2.6)	E2F7 (2.5)
RVEDV_BSA	GO:0001558	regulation of cell growth	1.69e-05	<0.01	C1orf64 (3.9)	COL8A1 (3.3)	P4HTM (2.9)	CRIM1 (2.6)	C3orf18 (2.6)	ENSG00000254300 (2.6)	LAMB2 (2.6)	DMWD (2.5)	TMEM200B (2.4)	KIAA1755 (2.3)
LVESV	MP:0004251	failure of heart looping	1.7e-05	<0.01	SCN5A (3.6)	RBM24 (3.5)	MYL4 (3.4)	SKI (3.3)	GATA4 (3.1)	FAM65A (3.0)	TBX5 (2.9)	SPEN (2.8)	ATXN2 (2.8)	CALCB (2.6)
LVEF	MP:0002108	abnormal muscle morphology	1.7e-05	<0.01	SOX8 (3.6)	TTN (3.6)	ALPK3 (3.5)	CILP (3.5)	SSPN (3.1)	TMEM182 (2.9)	ACTN2 (2.9)	HSPB7 (2.8)	CSRP3 (2.6)	PGR (2.5)
LVM	MP:0003921	abnormal heart left ventricle morphology	1.7e-05	<0.05	NPPA (7.2)	MYBPC3 (6.6)	MYH6 (6.5)	NPPB (6.1)	TNNC1 (5.3)	MYH7 (5.2)	TNNT2 (5.1)	SCN5A (4.9)	PLN (4.8)	TBX5 (4.7)
LVMVR	ENSG00000106211	HSPB1 PPI subnetwork	1.7e-05	<0.01	BAG3 (5.0)	DNAJB4 (3.1)	COPB1 (2.8)	NEXN (2.7)	DYNLL1 (2.6)	RRAD (2.6)	ATXN2 (2.6)	CHRNB1 (2.5)	MLH1 (2.5)	PLN (2.5)
RVESV	ENSG00000104325	DECR1 PPI subnetwork	1.7e-05	<0.01	MYOZ2 (7.9)	SYNPO2L (7.2)	TTN (7.2)	ADPRHL1 (7.0)	SRL (6.7)	OBSCN (6.6)	HSPB7 (6.2)	MYL4 (6.0)	MLF1 (5.2)	MYH7B (4.9)
RVESV_BSA	MP:0000281	abnormal interventricular septum morphology	1.7e-05	<0.01	SLC16A3 (5.0)	PPP1R3B (3.4)	C8orf49 (3.3)	FLNC (3.3)	ZNF503 (3.1)	APOLD1 (3.0)	MYCT1 (2.9)	FILIP1L (2.8)	HSPB7 (2.8)	RRAD (2.7)
RVSV_BSA	MP:0001719	absent vitelline blood vessels	1.7e-05	<0.01	TBX5 (5.6)	SMAD6 (5.4)	TBX2 (4.4)	ENG (4.2)	KIAA1462 (3.8)	C3orf54 (3.8)	VEGFA (3.6)	KCNK3 (3.5)	SH2B3 (3.5)	LINC00458 (3.5)
LVEF	GO:0014704	intercalated disc	1.71e-05	<0.01	FLNC (6.2)	HSPB7 (4.8)	LDB3 (4.7)	ACTN2 (4.5)	TMEM182 (4.4)	FHOD3 (4.3)	MYH7B (4.3)	CSRP3 (4.2)	GATA4 (4.1)	TTN (4.1)
LVSV_BSA	MP:0001719	absent vitelline blood vessels	1.71e-05	<0.05	TBX5 (5.6)	TBX2 (4.4)	ENG (4.2)	C3orf54 (3.8)	TNS1 (3.6)	VEGFA (3.6)	LMO2 (3.5)	SH2B3 (3.5)	LINC00458 (3.5)	ZFPM1 (3.4)
LVM_BSA	GO:0060537	muscle tissue development	1.71e-05	<0.01	RAPSN (5.4)	SCN5A (4.4)	ALPK3 (4.2)	TNNT2 (4.1)	CCDC141 (3.8)	C9orf3 (3.8)	SRL (3.7)	CASQ2 (3.7)	SYNPO2L (3.7)	PACSIN3 (3.6)
LVM_BSA	GO:0008134	transcription factor binding	1.71e-05	<0.01	SPEN (3.4)	RSBN1L (3.3)	ZNF592 (3.3)	PHF13 (2.9)	MTMR3 (2.9)	KIAA1267 (2.8)	ATXN2 (2.8)	TAB2 (2.8)	ZCCHC14 (2.6)	KIAA0913 (2.6)
LVEF	GO:0048589	developmental growth	1.72e-05	<0.01	ENSG00000251081 (3.4)	KIAA1755 (3.3)	ADRA1A (3.1)	SOX8 (3.1)	ENSG00000233828 (2.9)	MMP11 (2.9)	DKK2 (2.7)	PI16 (2.5)	PGR (2.5)	SOX11 (2.4)
LVEF	GO:0003231	cardiac ventricle development	1.73e-05	<0.01	MYH7B (4.7)	TMEM182 (4.6)	C8orf49 (3.8)	RNF207 (3.8)	ENSG00000253426 (3.7)	CCDC141 (3.7)	FHOD3 (3.5)	GATA4 (3.5)	COL21A1 (3.3)	MLF1 (3.0)
LVM	MP:0005598	decreased ventricle muscle contractility	1.73e-05	<0.05	MYBPC3 (8.7)	NPPA (8.4)	MYH6 (8.2)	PLN (7.6)	TNNT2 (7.5)	MYH7 (7.5)	SYNPO2L (7.4)	SCN5A (6.5)	LMOD2 (6.5)	NPPB (6.5)
RVEDV	ENSG00000173372	C1QA PPI subnetwork	1.73e-05	<0.01	ACTN2 (5.5)	MYH6 (5.4)	MYH7 (5.4)	MYOZ2 (5.3)	SYNPO2L (5.1)	TTN (5.0)	SRL (4.7)	OBSCN (4.6)	MYL4 (4.4)	TBX5 (4.2)
RVEDV	ENSG00000142208	AKT1 PPI subnetwork	1.73e-05	<0.01	FOXN3 (3.1)	LRRFIP1 (2.9)	RRAD (2.9)	TRAF4 (2.8)	PTPN11 (2.8)	DUSP10 (2.6)	NEDD4L (2.6)	MCL1 (2.4)	TGFBR3 (2.3)	SPEN (2.3)
LVESV_BSA	MP:0000751	myopathy	1.73e-05	<0.01	MYOZ2 (6.2)	SRL (6.1)	HSPB7 (6.1)	DUSP13 (6.1)	TTN (6.0)	TNNT3 (5.9)	MYO18B (5.3)	OBSCN (5.2)	MLIP (5.2)	MYH7 (5.0)
RVEDV_BSA	ENSG00000074181	NOTCH3 PPI subnetwork	1.73e-05	<0.01	ZNF219 (3.8)	SPEN (3.2)	DAG1 (2.9)	SETD1A (2.9)	CTNND1 (2.6)	TRIB2 (2.5)	CASZ1 (2.5)	NBEAL2 (2.5)	STARD9 (2.4)	PTPRU (2.3)
RVESV_BSA	ENSG00000005339	CREBBP PPI subnetwork	1.73e-05	<0.01	SPEN (4.3)	HOXD3 (3.8)	ATXN2 (3.2)	HOXD1 (3.1)	PARP10 (3.1)	FBRS (3.1)	RERE (3.0)	PRR14 (3.0)	SMARCB1 (2.8)	MFHAS1 (2.8)
LVM	MP:0003229	abnormal vitelline vasculature morphology	1.74e-05	<0.05	ARHGEF15 (5.2)	MECOM (3.9)	NPR3 (3.2)	FUT11 (3.0)	STAB1 (3.0)	SEMA3G (3.0)	PTPN12 (3.0)	KIAA1267 (2.7)	TBX2 (2.7)	APOLD1 (2.7)
LVEDV_BSA	GO:0060047	heart contraction	1.74e-05	<0.01	SCN5A (7.1)	MYO18B (5.0)	MLIP (4.9)	MYH6 (4.6)	ALPK3 (4.5)	CORO6 (4.4)	TBX5 (4.4)	PLN (4.1)	OBSCN (4.1)	MYH7 (3.7)
LVEDV	MP:0002833	increased heart weight	1.75e-05	<0.01	PLN (8.4)	MYH6 (8.0)	HSPB7 (7.6)	MYH7 (6.6)	MLIP (5.7)	SRL (5.3)	DMPK (5.2)	OBSCN (5.0)	TTN (5.0)	SCN5A (4.7)
LVEF	ENSG00000152137	HSPB8 PPI subnetwork	1.75e-05	<0.01	HSPB8 (6.5)	FLNC (5.9)	HSPB7 (5.7)	ALPK3 (5.2)	DMPK (5.1)	LDB3 (5.0)	MYPN (4.9)	CSRP3 (4.9)	ACTN2 (4.7)	TTN (4.6)
RVEDV	GO:0003015	heart process	1.75e-05	<0.01	SLC8A1 (5.7)	NKX2-5 (4.9)	TBX5 (4.4)	ENSG00000185847 (4.2)	PLN (4.1)	OBSCN (4.1)	FHOD3 (3.8)	CTNNA3 (3.7)	HSPB7 (3.7)	SRL (3.6)
RVESV	ENSG00000013297	CLDN11 PPI subnetwork	1.75e-05	<0.01	TMEM43 (4.1)	VCL (3.6)	HERC1 (3.2)	PLEC (3.1)	CRIM1 (2.8)	LRRFIP1 (2.7)	ENSG00000254556 (2.6)	FILIP1L (2.5)	RPRML (2.4)	ALDH2 (2.4)
RVESV	MP:0005608	cardiac interstitial fibrosis	1.75e-05	<0.01	MYOZ2 (7.5)	NKX2-5 (7.3)	ADPRHL1 (6.9)	SYNPO2L (6.8)	HSPB7 (6.5)	SRL (5.8)	SLC8A1 (4.9)	TBX5 (4.7)	FILIP1 (4.6)	GATA4 (4.5)
LVMVR	ENSG00000183072	NKX2-5 PPI subnetwork	1.76e-05	<0.01	FXR2 (5.0)	AMT (4.4)	NPPA (4.2)	KDM6B (3.3)	ADPRHL1 (2.8)	HCN4 (2.8)	SLC27A6 (2.8)	VEGFA (2.8)	PTPN11 (2.6)	RRAD (2.5)
LVEDV_BSA	MP:0000274	enlarged heart	1.76e-05	<0.01	MYH6 (7.9)	SCN5A (5.3)	MYH7 (5.2)	PLN (5.2)	HSPB7 (4.6)	SRL (4.4)	PKP2 (4.2)	ALPK3 (3.9)	TTN (3.8)	DAG1 (3.6)
LVEDV_BSA	GO:0009792	embryo development ending in birth or egg hatching	1.76e-05	<0.01	TCF15 (3.8)	MMP11 (2.7)	SIX5 (2.5)	KCP (2.5)	ENSG00000227410 (2.4)	PVRL2 (2.4)	MECOM (2.3)	NKAIN3 (2.2)	AUTS2 (2.2)	SPEN (2.2)
RVEDV_BSA	MP:0004567	decreased myocardial fiber number	1.76e-05	<0.01	FLNC (5.4)	DMPK (5.2)	NKX2-5 (4.9)	PLN (4.5)	HSPB7 (4.4)	TMEM200B (4.0)	TBX5 (3.7)	DAG1 (3.4)	GATA4 (3.4)	ARHGAP1 (3.3)
LVEDV_BSA	GO:0043236	laminin binding	1.77e-05	<0.01	DAG1 (4.4)	LAMB2 (3.8)	EHD4 (3.3)	TMEM43 (3.2)	LAMB1 (3.1)	MYO1C (3.0)	DMPK (2.9)	FNDC3B (2.9)	ANKRD30A (2.8)	ACTN4 (2.7)
LVEDV_BSA	ENSG00000136842	TMOD1 PPI subnetwork	1.77e-05	<0.01	MYOZ2 (9.9)	ACTN2 (9.8)	CSRP3 (9.8)	TTN (9.5)	XIRP2 (9.4)	SRL (8.1)	TNNT3 (7.2)	HSPB7 (6.9)	OBSCN (6.8)	TMEM182 (6.0)
LVSV_BSA	ENSG00000112658	SRF PPI subnetwork	1.77e-05	<0.05	SH2B3 (3.7)	CASZ1 (2.9)	ZNF219 (2.9)	PLN (2.8)	SETD1A (2.7)	FBRS (2.7)	DAG1 (2.6)	FILIP1L (2.4)	CCDC141 (2.4)	GNB2 (2.4)
RVSV_BSA	KEGG_NOTCH_SIGNALING_PATHWAY	KEGG_NOTCH_SIGNALING_PATHWAY	1.77e-05	<0.20	ZNF219 (4.5)	RGMA (4.1)	DAG1 (3.0)	NCOR2 (2.9)	NBEAL2 (2.7)	FBRS (2.6)	TRIB2 (2.5)	CSPG5 (2.5)	EPC1 (2.4)	SEMA3F (2.3)
LVEDV_BSA	GO:0048729	tissue morphogenesis	1.78e-05	<0.01	IRX3 (3.3)	TBX5 (3.2)	SIX5 (2.9)	LMX1B (2.8)	PHLDB2 (2.8)	ENSG00000254235 (2.7)	PDZRN3 (2.7)	HMGA2 (2.6)	NEO1 (2.6)	ENSG00000254602 (2.5)
RVEDV_BSA	GO:0003215	cardiac right ventricle morphogenesis	1.78e-05	<0.01	NKX2-5 (3.7)	ENSG00000179743 (3.0)	CTNNA3 (3.0)	PKIA (2.9)	KLHDC8B (2.8)	BACH1-IT1 (2.8)	AMT (2.7)	CCDC141 (2.5)	ENSG00000232170 (2.4)	ENSG00000225399 (2.4)
LVGFI	MP:0006126	abnormal outflow tract development	1.79e-05	<0.01	NRP1 (3.7)	FLNC (3.5)	MYH6 (3.2)	IGF1R (3.2)	SOX7 (2.8)	FBXO32 (2.7)	GATA4 (2.6)	SOX11 (2.6)	PDLIM5 (2.5)	GJA1 (2.0)
LVMCF	GO:0003279	cardiac septum development	1.79e-05	<0.01	ENSG00000253308 (3.9)	EVX1 (3.2)	LINC00477 (2.8)	ENSG00000232871 (2.7)	INPP5J (2.6)	ENSG00000240291 (2.6)	ENSG00000235070 (2.5)	PDZRN3 (2.5)	C17orf74 (2.4)	WNT6 (2.3)
RVEDV	ENSG00000050748	MAPK9 PPI subnetwork	1.79e-05	<0.01	MCL1 (5.9)	PPP1R15B (3.9)	PLK3 (3.9)	VEGFA (3.3)	KDM6B (3.3)	DUSP10 (3.2)	SH2B3 (2.9)	BAG3 (2.8)	ARNT (2.5)	TRAF4 (2.4)
LVEDV_BSA	ENSG00000101266	CSNK2A1 PPI subnetwork	1.79e-05	<0.01	GNL3 (3.7)	GLYR1 (3.7)	TOMM40 (3.5)	NXF1 (3.5)	SRRT (3.3)	SMARCC1 (3.1)	WDR74 (2.9)	UBXN1 (2.9)	CTCF (2.6)	YWHAE (2.6)
LVESV_BSA	ENSG00000160803	UBQLN4 PPI subnetwork	1.79e-05	<0.01	P4HTM (2.9)	FKBP7 (2.9)	DALRD3 (2.8)	DERL3 (2.8)	CA9 (2.7)	CALCA (2.7)	NPR2 (2.6)	PDZRN3 (2.5)	TPM2 (2.3)	CRELD2 (2.3)
LVM_BSA	MP:0004076	abnormal vitelline vascular remodeling	1.79e-05	<0.01	ARHGEF15 (4.8)	TBX5 (4.2)	NPPA (3.9)	MYBPC3 (3.8)	TNNT2 (3.8)	MYH6 (3.7)	HAND2 (3.3)	MECOM (3.2)	NPR3 (3.0)	CEP68 (3.0)
RVEDV_BSA	KEGG_NOTCH_SIGNALING_PATHWAY	KEGG_NOTCH_SIGNALING_PATHWAY	1.79e-05	<0.01	ZNF219 (4.5)	SETD1A (3.5)	SPEN (3.1)	DAG1 (3.0)	PTPRU (2.9)	CTNND1 (2.8)	NBEAL2 (2.7)	FBRS (2.6)	PTCH2 (2.6)	TRIB2 (2.5)
LVEF	ENSG00000137831	UACA PPI subnetwork	1.8e-05	<0.01	FERMT2 (3.6)	PXN (3.5)	CREB3 (3.4)	KTN1 (3.1)	TP53INP2 (3.0)	PHLDB2 (2.9)	ENSG00000182319 (2.8)	AMOTL2 (2.8)	PROCR (2.6)	RAB11FIP5 (2.6)
RVSV_BSA	GO:0003714	transcription corepressor activity	1.8e-05	<0.01	KDM6B (4.2)	FBRS (3.6)	PRR14 (3.2)	SIRT1 (3.1)	SMAD6 (2.9)	BNIPL (2.9)	PTPN23 (2.7)	ATXN2 (2.6)	KIAA1267 (2.5)	ZNF628 (2.5)
LVESV	GO:0003205	cardiac chamber development	1.81e-05	<0.01	MYH7B (4.6)	TBX5 (4.6)	SCN5A (4.5)	TMEM182 (4.5)	GATA4 (3.9)	RBM24 (3.8)	CCDC141 (3.8)	FHOD3 (3.7)	FRMD5 (3.5)	RNF207 (3.4)
LVM	MP:0000266	abnormal heart morphology	1.81e-05	<0.05	NPPA (5.9)	MYBPC3 (5.8)	TNNT2 (5.8)	MYH6 (5.6)	NPPB (5.3)	TBX5 (4.9)	SCN5A (4.6)	PLN (4.5)	MYH7 (4.1)	TNNC1 (3.8)
LVEDV_BSA	MP:0001622	abnormal vasculogenesis	1.81e-05	<0.01	NOS3 (3.7)	ECSCR (3.7)	TBX5 (3.6)	CDKN1B (3.5)	EXOC3L1 (3.4)	ENG (3.0)	EPHB4 (3.0)	SVIL (3.0)	RGS3 (2.9)	MYH6 (2.7)
LVESV_BSA	GO:0003012	muscle system process	1.81e-05	<0.01	MYO18B (6.9)	DUSP13 (6.2)	DMPK (6.1)	SRL (5.7)	OBSCN (5.6)	TMEM182 (5.5)	PLN (5.4)	FLNC (5.3)	TNNT3 (5.3)	MLIP (5.2)
RVEDV_BSA	GO:0002009	morphogenesis of an epithelium	1.81e-05	<0.01	DCST2 (3.4)	SIX5 (3.2)	TBX2 (3.1)	WNT3 (3.0)	EPHB4 (3.0)	ENSG00000240207 (2.8)	PDE5A (2.7)	TBX5 (2.6)	PTPRU (2.6)	HMGA2 (2.6)
LVESV	MP:0009404	centrally nucleated skeletal muscle fibers	1.82e-05	<0.01	DUSP13 (6.9)	TNNT3 (6.0)	MYOZ2 (5.9)	HSPB7 (5.9)	DMPK (5.6)	ACTN2 (5.6)	SRL (5.5)	CSRP3 (5.4)	XIRP2 (5.3)	MLIP (5.2)
LVESV	MP:0000295	trabecula carnea hypoplasia	1.82e-05	<0.01	TBX5 (4.6)	PPP1R13L (4.3)	HSPB7 (3.5)	GATA4 (3.5)	ALPK3 (3.4)	ACTN2 (3.4)	SIX5 (3.4)	SCN5A (3.4)	CSRP3 (3.3)	RBM24 (3.3)
RVESV	MP:0004486	decreased response of heart to induced stress	1.82e-05	<0.01	CAMK2D (4.8)	SLC8A1 (3.9)	MYOZ2 (3.9)	HSPB7 (3.5)	SYNPO2L (3.3)	COL8A1 (3.1)	RBL2 (3.1)	TTN (3.0)	ZSWIM5 (2.9)	FILIP1L (2.9)
LVSV_BSA	ENSG00000101266	CSNK2A1 PPI subnetwork	1.82e-05	<0.05	GNL3 (3.7)	GLYR1 (3.7)	CIRH1A (3.5)	TOMM40 (3.5)	NXF1 (3.5)	SRRT (3.3)	WDR74 (2.9)	RSRC1 (2.9)	UBXN1 (2.9)	YWHAE (2.6)
RVEDV_BSA	MP:0002753	dilated heart left ventricle	1.82e-05	<0.01	MYL3 (7.8)	MYH6 (7.6)	MYOZ2 (7.0)	MYH7 (6.9)	HSPB7 (6.8)	SYNPO2L (6.7)	ACTN2 (6.6)	SRL (6.4)	MYL4 (5.5)	TTN (5.4)
LVEDV	ENSG00000119729	RHOQ PPI subnetwork	1.83e-05	<0.01	YWHAE (5.1)	MYO1C (4.4)	STX5 (3.9)	B3GNT9 (3.4)	PAPSS1 (3.2)	LXN (2.7)	RHOA (2.6)	YIPF5 (2.5)	CMIP (2.5)	LSP1 (2.5)
LVEDV_BSA	MP:0003921	abnormal heart left ventricle morphology	1.83e-05	<0.01	CSRP3 (5.0)	SCN5A (4.9)	PLN (4.8)	TBX5 (4.7)	MYOZ2 (4.7)	HSPB7 (4.2)	CCDC141 (4.1)	ACTN2 (3.9)	TMEM182 (3.9)	MYO18B (3.8)
LVEDV_BSA	ENSG00000204361	FAM55B PPI subnetwork	1.83e-05	<0.01	PLEC (4.5)	FERMT2 (4.4)	ACTN4 (3.9)	PXN (3.8)	FILIP1L (3.7)	MYO1C (3.5)	PHLDB2 (3.5)	MAP4 (3.1)	FLNC (3.1)	LAMB1 (2.9)
LVMVR	MP:0005329	abnormal myocardium layer morphology	1.84e-05	<0.01	ADPRHL1 (5.8)	SYNPO2L (5.2)	SRL (4.9)	HSPB7 (4.8)	C10orf71 (4.6)	PLN (4.3)	RRAD (4.1)	CTNNA3 (4.1)	NEXN (3.8)	MYO18B (3.8)
LVESV_BSA	ENSG00000118194	TNNT2 PPI subnetwork	1.84e-05	<0.01	MYH6 (6.4)	MYH7 (6.4)	MYOZ2 (6.0)	CSRP3 (5.8)	TTN (5.3)	MLIP (5.2)	HSPB7 (5.0)	PLN (4.9)	ALPK3 (4.5)	MYO18B (4.3)
LVESV	GO:0015629	actin cytoskeleton	1.85e-05	<0.01	TNNT3 (8.5)	TTN (8.2)	XIRP2 (8.2)	CSRP3 (7.8)	ACTN2 (7.5)	SRL (7.3)	MYOZ2 (7.2)	FLNC (6.0)	HSPB7 (5.4)	OBSCN (5.0)
LVESV	KEGG_CARDIAC_MUSCLE_CONTRACTION	KEGG_CARDIAC_MUSCLE_CONTRACTION	1.85e-05	<0.01	CSRP3 (8.0)	MYOZ2 (7.6)	ACTN2 (7.6)	TTN (6.9)	XIRP2 (6.5)	HSPB7 (6.0)	SRL (6.0)	OBSCN (5.3)	RBM24 (5.1)	PLN (5.0)
LVEF	ENSG00000141646	SMAD4 PPI subnetwork	1.85e-05	<0.01	ZNF592 (3.9)	PLEKHA3 (3.0)	ARID1B (3.0)	CDKN1A (2.9)	PCBP1 (2.9)	MEF2D (2.4)	FBXO32 (2.3)	EIF2C2 (2.2)	DUSP2 (2.2)	TNKS (2.1)
LVMVR	ENSG00000073756	PTGS2 PPI subnetwork	1.85e-05	<0.01	MYO18B (4.4)	HSPB7 (4.2)	SYNPO2L (4.0)	ALPK3 (3.7)	PLN (3.6)	C10orf71 (3.5)	TTN (3.4)	ESRRA (3.1)	ADPRHL1 (2.9)	SRL (2.7)
RVEDV	ENSG00000077549	CAPZB PPI subnetwork	1.85e-05	<0.01	FUS (3.4)	ARHGAP1 (3.3)	LRRFIP1 (3.2)	CCT8 (3.0)	CDH16 (2.7)	TUBA1C (2.6)	SRRT (2.6)	HIST3H3 (2.5)	ACTN4 (2.5)	HSPA4 (2.5)
RVESV	ENSG00000073756	PTGS2 PPI subnetwork	1.85e-05	<0.01	HSPB7 (4.2)	MYOZ2 (4.0)	SYNPO2L (4.0)	DMPK (3.7)	NKX2-5 (3.7)	FLNC (3.5)	PPP1R3B (3.4)	TTN (3.4)	PROCR (3.1)	ADPRHL1 (2.9)
RVEDV_BSA	MP:0006042	increased apoptosis	1.85e-05	<0.01	SETD2 (3.1)	LTN1 (2.8)	KIF2C (2.6)	PBRM1 (2.6)	WDHD1 (2.5)	SETD1A (2.4)	GIGYF1 (2.4)	CDAN1 (2.3)	LUC7L2 (2.2)	ENSG00000233137 (2.1)
RVESV_BSA	GO:0005925	focal adhesion	1.85e-05	<0.01	RBPMS (5.5)	TLN1 (5.4)	PALLD (5.2)	FILIP1L (4.3)	FLNB (4.3)	ACTN4 (4.2)	TPM2 (4.1)	PLEC (4.1)	CTNND1 (4.1)	FLNC (4.0)
RVESV_BSA	GO:0001666	response to hypoxia	1.85e-05	<0.01	CA9 (5.2)	SLC16A3 (3.8)	FUT11 (3.3)	NOS1AP (2.8)	AMPD3 (2.7)	SUCLA2-AS1 (2.7)	ZNF785 (2.6)	ENSG00000254839 (2.6)	SNTA1 (2.6)	SOX7 (2.6)
LVESV	ENSG00000169641	LUZP1 PPI subnetwork	1.86e-05	<0.01	MYO1C (4.5)	FERMT2 (4.3)	PXN (4.2)	FHL2 (4.1)	ACTN4 (3.9)	PHLDB2 (3.7)	MAP4 (3.6)	PLEC (3.6)	TANC1 (3.5)	ANXA2P1 (3.4)
LVEF	GO:0030036	actin cytoskeleton organization	1.86e-05	<0.01	FBLIM1 (3.8)	PDLIM5 (3.3)	TLN1 (2.8)	PHLDB2 (2.6)	MLF1 (2.6)	FLNC (2.5)	NEDD4L (2.5)	PLEC (2.4)	EPPK1 (2.3)	PXN (2.2)
LVMCF	GO:0035051	cardiac cell differentiation	1.86e-05	<0.01	MYO18B (4.0)	ALPK3 (3.8)	PDE3A (3.5)	NPPA (3.4)	C19orf47 (3.4)	ENSG00000235070 (3.4)	ENSG00000234452 (3.2)	PLN (3.1)	EVX1 (3.0)	HSF2 (2.7)
LVMVR	GO:0048738	cardiac muscle tissue development	1.86e-05	<0.01	ADPRHL1 (6.3)	MYO18B (4.9)	C10orf71 (4.7)	CTNNA3 (4.6)	PLN (4.2)	CCDC141 (4.1)	HSPB7 (4.0)	ALPK3 (4.0)	NEXN (4.0)	RRAD (3.9)
LVEDV_BSA	MP:0002128	abnormal blood circulation	1.86e-05	<0.01	TBX5 (4.8)	NGF (4.0)	VEGFA (3.9)	ENG (3.8)	PPP1R13L (3.4)	TBX2 (3.4)	CCDC141 (3.3)	MYH6 (3.2)	FLNC (3.1)	HSPB7 (2.9)
RVEDV_BSA	GO:0014706	striated muscle tissue development	1.86e-05	<0.01	DMPK (4.2)	MYL4 (4.1)	CCDC141 (4.1)	SRL (3.9)	SYNPO2L (3.8)	C21orf7 (3.5)	CTNNA3 (3.5)	NKX2-5 (3.4)	MYH7 (3.4)	ENSG00000185847 (3.3)
LVESV	MP:0009404	centrally nucleated skeletal muscle fibers	1.87e-05	<0.01	DUSP13 (6.9)	TNNT3 (6.0)	MYOZ2 (5.9)	HSPB7 (5.9)	DMPK (5.6)	ACTN2 (5.6)	SRL (5.5)	CSRP3 (5.4)	XIRP2 (5.3)	MLIP (5.2)
LVM_BSA	MP:0003896	prolonged PR interval	1.87e-05	<0.01	NPPA (6.1)	MYBPC3 (5.6)	MYH6 (5.5)	TNNT2 (5.2)	TBX5 (4.9)	KCNK3 (4.7)	SCN5A (4.3)	PLN (4.0)	NPPB (4.0)	CACNB2 (3.9)
RVEDV_BSA	GO:0031667	response to nutrient levels	1.87e-05	<0.01	FABP2 (3.9)	HORMAD1 (3.0)	C1orf51 (2.8)	C5orf41 (2.3)	FAM109A (2.2)	OBP2B (2.2)	VEGFA (2.1)	ENSG00000233715 (2.0)	ACAD10 (2.0)	RPH3AL (2.0)
LVMVR	MP:0009404	centrally nucleated skeletal muscle fibers	1.88e-05	<0.01	C10orf71 (6.0)	HSPB7 (5.9)	MYO18B (5.6)	SYNPO2L (5.6)	SRL (5.5)	CORO6 (5.4)	ALPK3 (5.0)	TTN (4.9)	MYOZ1 (4.8)	DAG1 (4.4)
RVESV	MP:0003105	abnormal heart atrium morphology	1.88e-05	<0.01	GATA4 (4.9)	TBX5 (4.7)	NOS3 (4.6)	SLC8A1 (4.2)	NKX2-5 (4.2)	ENG (3.9)	ADPRHL1 (3.5)	SYNPO2L (3.3)	KCNK3 (3.1)	HSPB7 (3.0)
LVMVR	ENSG00000105329	TGFB1 PPI subnetwork	1.89e-05	<0.01	FBN1 (5.9)	GJA1 (3.8)	MMP11 (3.7)	LAMB2 (3.5)	PDGFRA (3.1)	WWP2 (3.0)	ADAMTSL3 (3.0)	SKI (2.9)	SLC39A13 (2.8)	AQP1 (2.7)
LVESV_BSA	GO:0006941	striated muscle contraction	1.89e-05	<0.01	XIRP2 (7.4)	MYO18B (7.3)	TMEM182 (6.7)	SRL (6.6)	MLIP (6.6)	DUSP13 (6.1)	OBSCN (6.0)	TNNT3 (5.9)	TTN (5.7)	ALPK3 (5.3)
LVESV_BSA	ENSG00000100292	HMOX1 PPI subnetwork	1.89e-05	<0.01	MYOZ2 (5.0)	HSPB7 (4.9)	CSRP3 (4.8)	MYO18B (4.6)	ACTN2 (4.5)	PLN (4.4)	TTN (4.4)	XIRP2 (4.1)	FLNC (4.1)	PPP1R3B (3.9)
LVESV_BSA	GO:0042805	actinin binding	1.89e-05	<0.01	TTN (4.8)	DUSP13 (4.7)	OBSCN (4.6)	MYOZ2 (4.5)	TMEM182 (4.5)	DMPK (4.4)	PALLD (4.1)	CSRP3 (4.1)	PLN (4.0)	SRL (4.0)
LVSV_BSA	GO:0003206	cardiac chamber morphogenesis	1.89e-05	<0.05	PKP2 (4.2)	CCDC141 (3.9)	MYH6 (3.9)	HCN4 (3.4)	SGCG (3.3)	MYH7 (3.2)	KLHDC8B (3.0)	CDH2 (2.9)	PLN (2.9)	ENSG00000225063 (2.1)
LVESV	MP:0003105	abnormal heart atrium morphology	1.9e-05	<0.01	SCN5A (6.9)	GATA4 (4.9)	TBX5 (4.7)	MYL4 (4.5)	RNF207 (3.5)	PPP1R13L (3.3)	ALPK3 (3.3)	PLN (3.2)	ECSCR (3.1)	EXOC3L1 (3.1)
LVGFI	ENSG00000140319	SRP14 PPI subnetwork	1.9e-05	<0.05	RPL22 (3.0)	C1orf64 (2.7)	MAP3K7 (2.6)	FERMT2 (2.4)	MSRA (2.3)	MATR3 (2.1)	ADRA1A (2.0)	ENSG00000182319 (1.8)	HSPB8 (1.8)	TMPRSS3 (1.8)
LVESV	GO:0005916	fascia adherens	1.91e-05	<0.01	FLNC (5.5)	HSPB7 (4.7)	DMPK (4.7)	SCN5A (4.4)	RBM24 (4.3)	TMEM182 (4.2)	PLN (4.2)	GATA4 (4.1)	FHOD3 (4.0)	XIRP2 (3.9)
LVESV	ENSG00000108823	SGCA PPI subnetwork	1.91e-05	<0.01	FRY (5.3)	PTPN21 (4.4)	SSPN (4.2)	MLIP (4.1)	DMPK (3.9)	TMEM182 (3.7)	MYOZ2 (3.5)	C21orf7 (3.1)	LAMB2 (3.0)	ALPK3 (3.0)
LVEF	GO:0030029	actin filament-based process	1.91e-05	<0.01	MLF1 (4.2)	PDLIM5 (4.1)	CAND2 (3.6)	FLNC (3.6)	TMEM182 (3.5)	ALPK3 (3.3)	TTN (3.3)	ENSG00000251081 (3.2)	HSPB7 (3.1)	LDB3 (3.1)
LVGFI	MP:0010465	aberrant origin of the right subclavian artery	1.91e-05	<0.01	FBXO32 (3.2)	FLNC (2.7)	AK8 (2.7)	PROM1 (2.5)	HSF2 (2.5)	SOX7 (2.5)	CCDC136 (2.4)	GJA1 (2.4)	NRP1 (2.3)	MYH7B (2.2)
LVMCF	MP:0000297	abnormal atrioventricular cushion morphology	1.92e-05	<0.01	CDH13 (5.1)	NPPA (4.7)	GJA1 (3.3)	ADRB1 (3.0)	DIRC3 (2.9)	PDE3A (2.8)	NRP1 (2.7)	ENSG00000259107 (2.5)	INPP5J (2.4)	TMEM132C (2.4)
LVESV_BSA	GO:0055010	ventricular cardiac muscle tissue morphogenesis	1.92e-05	<0.01	TMEM182 (5.5)	MYH7B (5.4)	RNF207 (4.8)	SCN5A (4.8)	FRMD5 (4.8)	MLIP (4.7)	MYO18B (4.4)	PLN (4.0)	XIRP2 (4.0)	MLF1 (3.6)
RVEDV_BSA	MP:0002795	dilated cardiomyopathy	1.92e-05	<0.01	MYH7 (7.3)	SYNPO2L (7.2)	MYL3 (7.0)	MYOZ2 (6.9)	HSPB7 (6.6)	ACTN2 (6.5)	MYH6 (6.5)	SRL (6.1)	MYL4 (5.4)	TBX5 (5.3)
LVEF	GO:0008285	negative regulation of cell proliferation	1.93e-05	<0.01	CSDA (3.4)	ENSG00000253887 (3.2)	FOXN3 (2.7)	DKK2 (2.5)	C1orf64 (2.4)	RGP1 (2.4)	ADRA2B (2.2)	PDZRN3 (2.2)	SSPN (2.0)	LXN (2.0)
RVESV	GO:0051146	striated muscle cell differentiation	1.93e-05	<0.01	RBM24 (5.7)	ADPRHL1 (5.2)	SCN5A (5.1)	CCDC141 (4.5)	MYL4 (4.4)	SRL (4.1)	DMPK (4.0)	MYH7B (3.9)	OBSCN (3.8)	SYNPO2L (3.8)
RVEDV_BSA	GO:0001085	RNA polymerase II transcription factor binding	1.93e-05	<0.01	LMO2 (4.8)	EPB42 (4.6)	TFR2 (3.3)	SMAD6 (3.3)	PDE5A (3.0)	FXN (2.9)	MYL4 (2.8)	KIAA1267 (2.8)	CRIM1 (2.7)	C3orf54 (2.5)
RVEDV_BSA	GO:0003215	cardiac right ventricle morphogenesis	1.94e-05	<0.01	NKX2-5 (3.7)	ENSG00000179743 (3.0)	GATA4 (3.0)	SLC8A1 (2.8)	BACH1-IT1 (2.8)	AMT (2.7)	CCDC136 (2.5)	CCDC141 (2.5)	FHOD3 (2.4)	C22orf15 (2.3)
RVESV_BSA	GO:0007507	heart development	1.94e-05	<0.01	MYH7B (5.2)	NKX2-5 (4.8)	ADPRHL1 (4.1)	RBM24 (4.1)	TBX5 (3.9)	HCN4 (3.7)	GATA4 (3.7)	MYL4 (3.7)	SLC8A1 (3.6)	MLF1 (3.0)
LVESV	ENSG00000084207	GSTP1 PPI subnetwork	1.95e-05	<0.01	PDE5A (4.5)	FERMT2 (3.6)	ZNF768 (3.0)	MYO1C (2.9)	MAP4 (2.9)	RRAS2 (2.7)	BRAP (2.7)	APBB2 (2.6)	ZNF341 (2.6)	MEIS1 (2.5)
LVGFI	GO:0070161	anchoring junction	1.95e-05	<0.05	FBLIM1 (4.6)	FERMT2 (4.3)	PLEC (4.2)	FLNC (3.7)	FHOD3 (3.4)	ENSG00000182319 (2.9)	SLC9A3R2 (2.8)	HSPB7 (2.6)	FAM167A (2.5)	CACNB2 (2.5)
LVMVR	ENSG00000005884	ITGA3 PPI subnetwork	1.95e-05	<0.01	CTSB (4.0)	NRP1 (3.5)	PDIA6 (3.3)	SWAP70 (3.3)	TGFB2 (3.0)	LAMB2 (2.8)	FKBP2 (2.8)	DAG1 (2.7)	STAB1 (2.7)	GPR137 (2.7)
LVEDV	ENSG00000108854	SMURF2 PPI subnetwork	1.96e-05	<0.01	TNNT3 (6.5)	MYOZ2 (5.8)	CSRP3 (5.5)	TTN (5.5)	SRL (5.3)	MYH7 (5.1)	OBSCN (4.6)	ALPK3 (4.2)	HSPB7 (4.0)	MYH6 (3.8)
[truncated: 7,063 more rows]
