# Supplementary material for: Genome-wide analysis of cardiac ventricular phenotypes reveals novel loci and therapeutic targets for heart failure
Source: Nat Commun. 2026 Feb 27;17:3293. doi: 10.1038/s41467-026-69982-0 (PMC13066029; doi:10.1038/s41467-026-69982-0)
Supplement: Supplementary file 12 — Supplementary Data 10 [file 41467_2026_69982_MOESM12_ESM.xlsx]

## Sheet: Sheet1
Supplementary Data 10. Colocalization analysis with Heart Failure GWAS. Colocalisation analysis was performed to assess whether left and right ventricular phenotypes and heart failure share a common causal variant at each locus using a Bayesian colocalisation framework. Summary statistics from each phenotype and the heart failure GWAS were analysed using two-sided statistical tests. For each locu…
Phenotype	SNP	Nearest_Gene_10kb	Nearest_Gene_for_Highest_H4_per_Locus	Locus_name	Locus_number	Lead_SNP	GRCh38_pos	GRCh37_pos	EA	NEA	CMR_EAF	CMR_INFO	CMR_BETA	CMR_SE	CMR_P	Method	HF_BETA	HF_SE	HF_P	V.df1	z.df1	r.df1	lABF.df1	V.df2	z.df2	r.df2	lABF.df2	internal.sum.lABF	SNP.PP.H4
LVEDV	10:119674163:C:T	BAG3	BAG3	BAG3	29	10:119674163:C:T	119674163	121433675	T	C	0.216874	0.994804	-0.0619034	0.00714235	4.43302e-18	Single-trait	-0.0404	0.0067	1.297e-09	5.10132e-05	-8.66709	0.997738	34.4285	4.489e-05	-6.02985	0.998879	14.7624	49.1909	0.281774
LVEDV	12:111569952:C:T	ATXN2	ATXN2	ATXN2	33	12:111569952:C:T	111569952	112007756	T	C	0.516506	0.999734	0.0502537	0.0058547	9.2045e-18	Single-trait	-0.0411	0.0055	1.104e-13	3.42775e-05	8.58348	0.998479	33.5379	3.025e-05	-7.47273	0.999244	24.3058	57.8437	0.568331
LVEDV	22:23836092:G:A	DERL3	GSTTP2	GSTTP2	45	22:23812924:G:C	23836092	24178279	A	G	0.800303	0.9703	0.0558709	0.00743374	5.65327e-14	Single-trait	0.0292	0.006	1.089e-06	5.52605e-05	7.51585	0.99755	25.169	3.6e-05	4.86667	0.999101	8.32457	33.4936	0.314174
LVEDV	12:111621753:C:T	BRAP	ATXN2	BRAP	33	12:111621753:C:T	111621753	112059557	T	C	0.43816	0.330013	-0.0428257	0.00580648	1.63732e-13	Multi-trait	0.0386	0.0056	6.451e-12	3.37152e-05	-7.3755	0.998504	23.9059	3.136e-05	6.89286	0.999217	20.1612	44.0671	0.492876
LVEDV	1:16032437:T:C	CLCNKA	C1orf64	FLJ37453	3	1:15841304:A:G	16032437	16358932	C	T	0.665879	0.301384	0.0448033	0.00620121	5.01362e-13	Multi-trait	0.0334	0.0058	9.738e-09	3.8455e-05	7.22493	0.998294	22.8685	3.364e-05	5.75862	0.99916	13.026	35.8946	0.445197
LVEDV	8:124889174:G:T	LINC00964	LINC00964	MIR4662B	26	8:124839268:C:T	124889174	125901416	T	G	0.277874	0.301627	-0.0473531	0.00655641	5.10732e-13	Multi-trait	-0.0229	0.0056	3.614e-05	4.29865e-05	-7.22241	0.998093	22.9007	3.136e-05	-4.08929	0.999217	4.77864	27.6794	0.595989
LVEDV	8:124847608:G:A	MIR4662B	LINC00964	MIR4662B	26	8:124847608:G:A	124847608	125859850	A	G	0.311372	0.988995	-0.0437562	0.00638471	7.21772e-12	Single-trait	-0.0223	0.0053	2.623e-05	4.07645e-05	-6.85328	0.998192	20.2836	2.809e-05	-4.20755	0.999298	5.21455	25.4982	0.354876
LVEDV	11:1871355:G:A	LSP1	LSP1	LSP1	30	11:1871355:G:A	1871355	1892585	A	G	0.377006	0.999726	0.0406622	0.0060384	1.6512e-11	Single-trait	0.0249	0.0053	2.199e-06	3.64623e-05	6.73394	0.998382	19.423	2.809e-05	4.69811	0.999298	7.39743	26.8204	0.564073
LVEDV	11:1871355:G:A	LSP1	LSP1	LSP1	30	11:1871355:G:A	1871355	1892585	A	G	0.377006	0.350166	0.0403717	0.00600731	1.81186e-11	Multi-trait	0.0249	0.0053	2.199e-06	3.60878e-05	6.72043	0.998399	19.3275	2.809e-05	4.69811	0.999298	7.39743	26.7249	0.694904
LVEDV	9:133276354:C:T	ABO	ABO	ABO	27	9:133278860:T:C	133276354	136151806	T	C	0.792303	0.987588	-0.0446791	0.00727558	8.20163e-10	Single-trait	-0.0503	0.006	5.917e-17	5.29341e-05	-6.14097	0.997653	15.7842	3.6e-05	-8.38333	0.999101	31.6015	47.3857	0.636164
LVEDV	12:115117725:C:T	TBX3	TBX3	TBX3	34	12:115118502:T:G	115117725	115555530	T	C	0.37911	0.983745	-0.0365619	0.00608952	1.9242e-09	Single-trait	-0.0306	0.0052	4.125e-09	3.70823e-05	-6.00407	0.998355	14.7899	2.704e-05	-5.88462	0.999324	13.6527	28.4425	0.34633
LVEDV	17:46935905:T:C	GOSR2	GOSR2	RPRML	40	17:47014404:A:G	46935905	45013271	C	T	0.145605	0.999837	0.0496347	0.00830497	2.27961e-09	Single-trait	0.0317	0.0078	4.956e-05	6.89725e-05	5.97651	0.996944	14.9094	6.084e-05	4.0641	0.998481	5.00097	19.9104	0.562748
LVEDV	1:10736490:G:A	CASZ1	CASZ1	CASZ1	2	1:10739520:T:C	10736490	10796547	A	G	0.331997	0.97899	0.0374977	0.00628286	2.39817e-09	Single-trait	0.0275	0.0052	1.649e-07	3.94743e-05	5.96825	0.998249	14.6051	2.704e-05	5.28846	0.999324	10.3245	24.9296	0.581331
LVEDV	9:133276354:C:T	ABO	ABO	ABO	27	9:133278431:T:C	133276354	136151806	T	C	0.792303	0.436662	-0.0421659	0.00723764	5.68019e-09	Multi-trait	-0.0503	0.006	5.917e-17	5.23835e-05	-5.82591	0.997677	13.8987	3.6e-05	-8.38333	0.999101	31.6015	45.5002	0.661134
LVEDV	17:46935905:T:C	GOSR2	GOSR2	GOSR2	40	17:46935905:T:C	46935905	45013271	C	T	0.145605	0.437845	0.0480307	0.00826167	6.11131e-09	Multi-trait	0.0317	0.0078	4.956e-05	6.82552e-05	5.81368	0.996976	13.9478	6.084e-05	4.0641	0.998481	5.00097	18.9488	0.691758
LVEDV	1:10736490:G:A	CASZ1	CASZ1	CASZ1	2	1:10739520:T:C	10736490	10796547	A	G	0.331997	0.439543	0.0362319	0.00625105	6.78664e-09	Multi-trait	0.0275	0.0052	1.649e-07	3.90757e-05	5.79612	0.998266	13.5896	2.704e-05	5.28846	0.999324	10.3245	23.9141	0.565441
LVEDV	12:115117725:C:T	TBX3	TBX3	TBX3	34	12:115114632:A:G	115117725	115555530	T	C	0.37911	0.450306	-0.0344375	0.00605781	1.30958e-08	Multi-trait	-0.0306	0.0052	4.125e-09	3.6697e-05	-5.68481	0.998372	12.9221	2.704e-05	-5.88462	0.999324	13.6527	26.5748	0.366574
LVESV	10:119674163:C:T	BAG3	BAG3	BAG3	29	10:119674163:C:T	119674163	121433675	T	C	0.216862	0.994803	-0.09876	0.0071507	2.18072e-43	Single-trait	-0.0404	0.0067	1.297e-09	5.11325e-05	-13.8112	0.997733	92.1143	4.489e-05	-6.02985	0.998879	14.7624	106.877	0.312577
LVESV	8:124847608:G:A	MIR4662B	LINC00964	MIR4662B	26	8:124847608:G:A	124847608	125859850	A	G	0.311385	0.988995	-0.0702273	0.00639031	4.28549e-28	Single-trait	-0.0223	0.0053	2.623e-05	4.08361e-05	-10.9897	0.998188	57.1201	2.809e-05	-4.20755	0.999298	5.21455	62.3347	0.43431
LVESV	1:16018235:T:C	HSPB7	C1orf64	HSPB7	3	1:16011979:T:C	16018235	16344730	C	T	0.672461	0.995132	0.065101	0.00624823	2.02815e-25	Single-trait	0.033	0.0058	1.176e-08	3.90404e-05	10.4191	0.998268	51.0057	3.364e-05	5.68966	0.99916	12.6316	63.6373	0.120272
LVESV	22:23836092:G:A	DERL3	GSTTP2	GSTTP2	45	22:23827009:G:C	23836092	24178279	A	G	0.800306	0.970295	0.069539	0.00743645	8.67361e-21	Single-trait	0.0292	0.006	1.089e-06	5.53008e-05	9.3511	0.997548	40.6089	3.6e-05	4.86667	0.999101	8.32457	48.9335	0.319757
LVESV	22:23806086:A:G	GSTTP2	GSTTP2	GSTTP2	45	22:23806086:A:G	23806086	24148273	G	A	0.796164	0.300329	0.0676615	0.00737075	4.32185e-20	Multi-trait	0.0251	0.0059	2.333e-05	5.43279e-05	9.17973	0.997591	39.0179	3.481e-05	4.25424	0.999131	5.5176	44.5355	0.999629
LVESV	8:124889613:T:C	LINC00964	LINC00964	LINC00964	26	8:124889613:T:C	124889613	125901855	C	T	0.273812	0.300548	-0.0605806	0.00660146	4.43896e-20	Multi-trait	-0.0233	0.0056	2.886e-05	4.35793e-05	-9.17685	0.998067	38.9016	3.136e-05	-4.16071	0.999217	5.07305	43.9746	0.921983
LVESV	1:15993462:C:T	C1orf64	C1orf64	C1orf64	3	1:15993462:C:T	15993462	16319957	T	C	0.329105	0.302783	-0.0568796	0.00621803	5.82528e-20	Multi-trait	-0.0303	0.0057	1.33e-07	3.86639e-05	-9.14753	0.998285	38.5828	3.249e-05	-5.31579	0.999188	10.5591	49.1419	0.79104
LVESV	10:119678699:G:T	BAG3	BAG3	BAG3	29	10:119678699:G:T	119678699	121438211	T	G	0.1312	0.327609	-0.0770671	0.00873598	1.12629e-18	Multi-trait	-0.0453	0.0096	2.342e-06	7.63173e-05	-8.82181	0.99662	35.9357	9.216e-05	-4.71875	0.997701	8.07	44.0057	0.998844
LVESV	12:111569952:C:T	ATXN2	ATXN2	ATXN2	33	12:111472415:A:G	111569952	112007756	T	C	0.516498	0.414879	0.0448414	0.00584114	1.6308e-14	Multi-trait	-0.0411	0.0055	1.104e-13	3.41189e-05	7.67682	0.998486	26.1757	3.025e-05	-7.47273	0.999244	24.3058	50.4815	0.650386
LVESV	12:111569952:C:T	ATXN2	ATXN2	ATXN2	33	12:111466567:T:A	111569952	112007756	T	C	0.516498	0.999734	0.041848	0.0058573	9.0261e-13	Single-trait	-0.0411	0.0055	1.104e-13	3.4308e-05	7.14459	0.998478	22.24	3.025e-05	-7.47273	0.999244	24.3058	46.5458	0.547208
LVESV	11:1871355:G:A	LSP1	LSP1	LSP1	30	11:1871355:G:A	1871355	1892585	A	G	0.376988	0.514634	0.0383685	0.00602518	1.91477e-10	Multi-trait	0.0249	0.0053	2.199e-06	3.63028e-05	6.36803	0.998389	17.0277	2.809e-05	4.69811	0.999298	7.39743	24.4251	0.735723
LVESV	11:1871355:G:A	LSP1	LSP1	LSP1	30	11:1871355:G:A	1871355	1892585	A	G	0.376988	0.999726	0.0364251	0.00604202	1.65367e-09	Single-trait	0.0249	0.0053	2.199e-06	3.6506e-05	6.02863	0.99838	14.93	2.809e-05	4.69811	0.999298	7.39743	22.3275	0.614828
LVSV	12:111569952:C:T	ATXN2	ATXN2	ATXN2	33	12:111535554:A:G	111569952	112007756	T	C	0.516498	0.999734	0.0387134	0.00590113	5.36785e-11	Single-trait	-0.0411	0.0055	1.104e-13	3.48233e-05	6.56034	0.998455	18.2495	3.025e-05	-7.47273	0.999244	24.3058	42.5553	0.394403
LVSV	22:23836092:G:A	DERL3	GSTTP2	SMARCB1	45	22:23803540:C:T	23836092	24178279	A	G	0.800299	0.312826	0.0428905	0.00704258	1.12791e-09	Multi-trait	0.0292	0.006	1.089e-06	4.9598e-05	6.09017	0.9978	15.4445	3.6e-05	4.86667	0.999101	8.32457	23.7691	0.354547
LVSV	11:1871355:G:A	LSP1	LSP1	LSP1	30	11:1865838:T:G	1871355	1892585	A	G	0.376993	0.320049	0.0344785	0.00572147	1.6791e-09	Multi-trait	0.0249	0.0053	2.199e-06	3.27353e-05	6.02615	0.998547	14.8637	2.809e-05	4.69811	0.999298	7.39743	22.2612	0.502997
LVSV	9:133276354:C:T	ABO	ABO	ABO	27	9:133274414:A:G	133276354	136151806	T	C	0.792317	0.331797	-0.0408227	0.00689335	3.17978e-09	Multi-trait	-0.0503	0.006	5.917e-17	4.75183e-05	-5.92204	0.997893	14.4172	3.6e-05	-8.38333	0.999101	31.6015	46.0187	0.576269
LVSV	12:115117725:C:T	TBX3	TBX3	TBX3	34	12:115118502:T:G	115117725	115555530	T	C	0.379132	0.344901	-0.0334953	0.00576919	6.40206e-09	Multi-trait	-0.0306	0.0052	4.125e-09	3.32835e-05	-5.8059	0.998523	13.5705	2.704e-05	-5.88462	0.999324	13.6527	27.2232	0.401558
LVSV	1:10736490:G:A	CASZ1	CASZ1	CASZ1	2	1:10739520:T:C	10736490	10796547	A	G	0.331988	0.371736	0.0331332	0.00595058	2.57576e-08	Multi-trait	0.0275	0.0052	1.649e-07	3.54094e-05	5.56807	0.998429	12.2494	2.704e-05	5.28846	0.999324	10.3245	22.5739	0.64579
LVSV	9:133276354:C:T	ABO	ABO	ABO	27	9:133274293:AC:A	133276354	136151806	T	C	0.792317	0.987587	-0.0385969	0.00733408	1.41968e-07	Single-trait	-0.0503	0.006	5.917e-17	5.37887e-05	-5.26268	0.997615	10.7956	3.6e-05	-8.38333	0.999101	31.6015	42.3971	0.46833
LVEF	10:119667372:C:T	BAG3	BAG3	BAG3	29	10:119667372:C:T	119667372	121426884	T	C	0.216832	0.988851	0.0918769	0.00723484	5.97173e-37	Single-trait	-0.0406	0.0067	1.066e-09	5.23429e-05	12.6992	0.997679	77.4152	4.489e-05	-6.0597	0.998879	14.9426	92.3578	0.334205
LVEF	8:124846296:GA:G		LINC00964	MIR4662B	26	8:124845117:G:T	124846296	125858538	G	GA	0.30855	0.98637	0.0676221	0.00647809	1.65272e-25	Single-trait	-0.0416	0.0113	0.0002404	4.19657e-05	10.4386	0.998138	51.2375	0.00012769	-3.68142	0.996818	3.87974	55.1172	0.227669
LVEF	1:16032628:A:G	CLCNKA	C1orf64	HSPB7	3	1:16013277:C:G	16032628	16359123	G	A	0.665811	0.992974	-0.0613906	0.00628518	1.55239e-22	Single-trait	0.0336	0.0058	8.403e-09	3.95035e-05	-9.76752	0.998247	44.4453	3.364e-05	5.7931	0.99916	13.225	57.6703	0.0887799
LVEF	1:15993462:C:T	C1orf64	C1orf64	C1orf64	3	1:15993462:C:T	15993462	16319957	T	C	0.329108	0.309447	0.0554206	0.00615923	2.29915e-19	Multi-trait	-0.0303	0.0057	1.33e-07	3.79361e-05	8.99798	0.998317	37.2201	3.249e-05	-5.31579	0.999188	10.5591	47.7792	0.955088
LVEF	22:23836092:G:A	DERL3	GSTTP2	DERL3	45	22:23836092:G:A	23836092	24178279	A	G	0.800299	0.32685	-0.0644795	0.00735127	1.76763e-18	Multi-trait	0.0292	0.006	1.089e-06	5.40412e-05	-8.77121	0.997604	35.3579	3.6e-05	4.86667	0.999101	8.32457	43.6825	0.323027
LVEF	22:23836092:G:A	DERL3	GSTTP2	GSTTP2	45	22:23827009:G:C	23836092	24178279	A	G	0.800299	0.970297	-0.0511742	0.00750625	9.25977e-12	Single-trait	0.0292	0.006	1.089e-06	5.63438e-05	-6.81755	0.997502	20.1853	3.6e-05	4.86667	0.999101	8.32457	28.5098	0.26093
LVEF	3:12800305:A:G	CAND2	CAND2	CAND2	76	3:12800305:A:G	12800305	12841804	G	A	0.651924	0.573192	-0.034099	0.00613142	2.67691e-08	Multi-trait	0.0277	0.0053	1.606e-07	3.75943e-05	-5.56135	0.998332	12.2405	2.809e-05	5.22642	0.999298	10.0172	22.2576	0.951937
LVEF	10:112692023:T:C	VTI1A	VTI1A	VTI1A	81	10:112707084:T:G	112692023	114451782	C	T	0.270167	0.58554	0.0352337	0.00652421	6.64711e-08	Multi-trait	-0.0264	0.0056	2.534e-06	4.25653e-05	5.40046	0.998112	11.4189	3.136e-05	-4.71429	0.999217	7.5276	18.9465	0.240503
LVGFI	10:119667372:C:T	BAG3	BAG3	BAG3	29	10:119656173:G:A	119667372	121426884	T	C	0.216832	0.988851	0.0768829	0.00724483	2.61758e-26	Single-trait	-0.0406	0.0067	1.066e-09	5.24876e-05	10.6121	0.997673	53.1458	4.489e-05	-6.0597	0.998879	14.9426	68.0885	0.301511
LVGFI	8:124847608:G:A	MIR4662B	LINC00964	MIR4662B	26	8:124847575:C:A	124847608	125859850	A	G	0.31137	0.305987	0.0501579	0.00647679	9.61446e-15	Multi-trait	-0.0223	0.0053	2.623e-05	4.19488e-05	7.74425	0.998139	26.7876	2.809e-05	-4.20755	0.999298	5.21455	32.0021	0.334457
LVGFI	1:16004613:T:C	C1orf64	C1orf64	ZBTB17	3	1:15985068:G:A	16004613	16331108	C	T	0.654117	0.317186	-0.0476036	0.00624778	2.5508e-14	Multi-trait	0.0327	0.0061	8.132e-08	3.90347e-05	-7.61929	0.998268	25.7972	3.721e-05	5.36066	0.999071	10.8645	36.6617	0.363419
LVGFI	8:124838774:T:A		LINC00964	MIR4662B	26	8:124846279:G:A	124838774	125851016	A	T	0.661368	0.982163	-0.0441581	0.00634441	3.3986e-12	Single-trait	0.0239	0.0056	1.974e-05	4.02515e-05	-6.96016	0.998214	21.0147	3.136e-05	4.26786	0.999217	5.52423	26.5389	0.230905
LVGFI	1:236689867:G:A	ACTN2	ACTN2	ACTN2	87	1:236689867:G:A	236689867	236853167	A	G	0.626057	0.509558	-0.0339037	0.00619509	4.43295e-08	Multi-trait	0.0238	0.0052	3.942e-06	3.83792e-05	-5.47267	0.998297	11.7618	2.704e-05	4.57692	0.999324	6.81704	18.5789	0.999802
LVGFI	1:236688982:A:T	ACTN2	ACTN2	ACTN2	87	1:236689867:G:A	236688982	236852282	T	A	0.626189	0.985131	-0.0335302	0.00618163	5.8221e-08	Single-trait	0.024	0.0052	3.058e-06	3.82125e-05	-5.42417	0.998305	11.496	2.704e-05	4.61538	0.999324	6.9937	18.4897	0.505051
LVMCF	6:36665292:A:G	PANDAR	PANDAR	CDKN1A	52	6:36692155:C:T	36665292	36633069	G	A	0.66308	0.347429	0.0365929	0.00613939	2.51688e-09	Multi-trait	0.0539	0.0053	2.505e-24	3.76921e-05	5.96036	0.998328	14.5365	2.809e-05	10.1698	0.999298	48.0453	62.5817	0.601947
LVMCF	17:1348702:G:T	YWHAE	YWHAE	YWHAE	39	17:1357927:C:T	1348702	1251996	T	G	0.084756	0.401082	-0.057027	0.0104248	4.49252e-08	Multi-trait	-0.0439	0.0083	1.193e-07	0.000108677	-5.47031	0.995193	12.2214	6.889e-05	-5.28916	0.998281	10.7806	23.002	0.270562
LVM	11:1871355:G:A	LSP1	LSP1	LSP1	30	11:1871355:G:A	1871355	1892585	A	G	0.377006	0.999726	0.048892	0.00604182	5.85599e-16	Single-trait	0.0249	0.0053	2.199e-06	3.65036e-05	8.09226	0.99838	29.4766	2.809e-05	4.69811	0.999298	7.39743	36.874	0.410567
LVM	12:115117725:C:T	TBX3	TBX3	TBX3	34	12:115118502:T:G	115117725	115555530	T	C	0.37911	0.983745	-0.0464869	0.00608882	2.26204e-14	Single-trait	-0.0306	0.0052	4.125e-09	3.70737e-05	-7.6348	0.998355	25.8921	2.704e-05	-5.88462	0.999324	13.6527	39.5448	0.309722
LVM	10:119674163:C:T	BAG3	BAG3	BAG3	29	10:119656173:G:A	119674163	121433675	T	C	0.216874	0.994804	-0.0413925	0.00714608	6.94113e-09	Single-trait	-0.0404	0.0067	1.297e-09	5.10665e-05	-5.79234	0.997736	13.6924	4.489e-05	-6.02985	0.998879	14.7624	28.4548	0.25046
LVM	1:10736490:G:A	CASZ1	CASZ1	CASZ1	2	1:10730479:A:G	10736490	10796547	A	G	0.331997	0.97899	0.034986	0.0062842	2.5872e-08	Single-trait	0.0275	0.0052	1.649e-07	3.94912e-05	5.5673	0.998248	12.2968	2.704e-05	5.28846	0.999324	10.3245	22.6212	0.543919
LVMVR	22:23836092:G:A	DERL3	GSTTP2	DERL3	45	22:23836092:G:A	23836092	24178279	A	G	0.800303	0.9703	-0.0835836	0.00740797	1.59331e-29	Single-trait	0.0292	0.006	1.089e-06	5.4878e-05	-11.2829	0.997567	60.4881	3.6e-05	4.86667	0.999101	8.32457	68.8126	0.422339
LVMVR	8:124855592:A:T		LINC00964	MIR4662B	26	8:124855592:A:T	124855592	125867834	T	A	0.313032	0.995889	0.0502172	0.00633092	2.15526e-15	Single-trait	-0.0219	0.0054	4.605e-05	4.00805e-05	7.93205	0.998222	28.2367	2.916e-05	-4.05556	0.999272	4.60549	32.8422	0.417027
LVMVR	8:124881909:C:T	MIR4662B	LINC00964	MIR4662B	26	8:124864202:A:G	124881909	125894151	T	C	0.27783	0.324284	0.052624	0.00670331	4.1458e-15	Multi-trait	-0.0227	0.0055	3.637e-05	4.49344e-05	7.85044	0.998007	27.6443	3.025e-05	-4.12727	0.999244	4.91681	32.5611	0.314366
LVMVR	6:36677919:A:G	CDKN1A	CDKN1A	CDKN1A	140	6:36677919:A:G	36677919	36645696	G	A	0.379313	0.335381	0.0475424	0.00615715	1.14963e-14	Multi-trait	-0.0429	0.0052	9.547e-17	3.79104e-05	7.72151	0.998318	26.5668	2.704e-05	-8.25	0.999324	30.3583	56.9251	1
LVMVR	17:1348702:G:T	YWHAE	YWHAE	YWHAE	39	17:1357927:C:T	1348702	1251996	T	G	0.0847469	0.350746	0.0811567	0.0107592	4.59276e-14	Multi-trait	-0.0439	0.0083	1.193e-07	0.00011576	7.543	0.994881	25.6654	6.889e-05	-5.28916	0.998281	10.7806	36.446	0.329432
LVMVR	17:1348702:G:T	YWHAE	YWHAE	YWHAE	39	17:1357927:C:T	1348702	1251996	T	G	0.0847469	0.993879	0.0791711	0.0105399	5.84117e-14	Single-trait	-0.0439	0.0083	1.193e-07	0.000111089	7.51156	0.995087	25.4152	6.889e-05	-5.28916	0.998281	10.7806	36.1959	0.328771
LVMVR	18:35090057:T:C	MAPRE2	MAPRE2	MAPRE2	155	18:35090057:T:C	35090057	32670021	C	T	0.689069	0.450684	0.0415078	0.00650396	1.74868e-10	Multi-trait	-0.0241	0.0056	1.78e-05	4.23014e-05	6.38193	0.998123	17.1871	3.136e-05	-4.30357	0.999217	5.67717	22.8643	0.441561
LVMVR	18:35090057:T:C	MAPRE2	MAPRE2	MAPRE2	155	18:35090057:T:C	35090057	32670021	C	T	0.689069	0.979443	0.0400713	0.00637167	3.19551e-10	Single-trait	-0.0241	0.0056	1.78e-05	4.05982e-05	6.28898	0.998199	16.5803	3.136e-05	-4.30357	0.999217	5.67717	22.2575	0.370518
LVMVR	2:36913942:C:T	STRN	STRN	STRN	134	2:36913942:C:T	36913942	37141085	T	C	0.441769	0.499947	0.0350292	0.00602955	6.26256e-09	Multi-trait	-0.029	0.005	7.401e-09	3.63555e-05	5.80959	0.998387	13.6337	2.5e-05	-5.8	0.999375	13.1203	26.754	0.256318
LVMVR	4:113430640:C:T	CAMK2D	CAMK2D	CAMK2D	138	4:113430640:C:T	113430640	114351796	T	C	0.289074	0.983506	-0.0377426	0.00650187	6.44095e-09	Single-trait	0.0253	0.0058	1.246e-05	4.22743e-05	-5.80488	0.998125	13.6773	3.364e-05	4.36207	0.99916	5.96495	19.6422	0.911091
LVMVR	12:111569952:C:T	ATXN2	ATXN2	ATXN2	33	12:111569952:C:T	111569952	112007756	T	C	0.516506	0.999734	-0.0335542	0.00583595	8.94705e-09	Single-trait	-0.0411	0.0055	1.104e-13	3.40583e-05	-5.74957	0.998489	13.2564	3.025e-05	-7.47273	0.999244	24.3058	37.5622	0.492134
LVMVR	12:111569952:C:T	ATXN2	ATXN2	ATXN2	33	12:111569952:C:T	111569952	112007756	T	C	0.516506	0.508077	-0.0340464	0.00595724	1.09617e-08	Multi-trait	-0.0411	0.0055	1.104e-13	3.54887e-05	-5.71514	0.998425	13.0789	3.025e-05	-7.47273	0.999244	24.3058	37.3846	0.544707
LVMVR	2:36913942:C:T	STRN	STRN	STRN	134	2:36913942:C:T	36913942	37141085	T	C	0.441769	0.994918	0.0336657	0.00590658	1.20019e-08	Single-trait	-0.029	0.005	7.401e-09	3.48877e-05	5.69969	0.998452	12.9828	2.5e-05	-5.8	0.999375	13.1203	26.1031	0.243531
LVMVR	4:113430640:C:T	CAMK2D	CAMK2D	CAMK2D	138	4:113430640:C:T	113430640	114351796	T	C	0.289074	0.514466	-0.0374367	0.00663663	1.6915e-08	Multi-trait	0.0253	0.0058	1.246e-05	4.40449e-05	-5.64091	0.998046	12.7599	3.364e-05	4.36207	0.99916	5.96495	18.7248	0.91373
LVMVR	10:119667372:C:T	BAG3	BAG3	BAG3	29	10:119666800:G:A	119667372	121426884	T	C	0.216845	0.515505	0.0410198	0.00728743	1.81425e-08	Multi-trait	-0.0406	0.0067	1.066e-09	5.31066e-05	5.62884	0.997645	12.779	4.489e-05	-6.0597	0.998879	14.9426	27.7216	0.332294
LVMVR	1:16021039:A:G	CLCNKA	C1orf64	CLCNKA	3	1:16022965:T:C	16021039	16347534	G	A	0.672584	0.52893	-0.0347945	0.00635763	4.42806e-08	Multi-trait	0.0337	0.0058	6.564e-09	4.04194e-05	-5.47287	0.998207	11.7874	3.364e-05	5.81034	0.99916	13.325	25.1124	0.137985
LVMVR	1:50612551:G:A	FAF1	FAF1	CDKN2C	132	1:51010609:A:G	50612551	51078223	A	G	0.0159264	0.995454	-0.126712	0.0234614	6.63239e-08	Single-trait	0.1059	0.0191	3.085e-08	0.000550437	-5.40087	0.97612	12.3691	0.00036481	5.5445	0.990962	12.8787	25.2477	0.248914
LVMVR	1:50612551:G:A	FAF1	FAF1	CDKN2C	132	1:51010609:A:G	50612551	51078223	A	G	0.0159264	0.542013	-0.127442	0.0239513	1.0327e-07	Multi-trait	0.1059	0.0191	3.085e-08	0.000573665	-5.32087	0.975138	11.9567	0.00036481	5.5445	0.990962	12.8787	24.8354	0.287148
RVEDV	12:111569952:C:T	ATXN2	ATXN2	ATXN2	33	12:111569952:C:T	111569952	112007756	T	C	0.516508	0.999732	0.0628243	0.00586572	9.09494e-27	Single-trait	-0.0411	0.0055	1.104e-13	3.44067e-05	10.7104	0.998473	54.0267	3.025e-05	-7.47273	0.999244	24.3058	78.3324	0.634886
RVEDV	17:46935905:T:C	GOSR2	GOSR2	GOSR2	40	17:46935905:T:C	46935905	45013271	C	T	0.145648	0.999837	0.0774838	0.00831658	1.19922e-20	Single-trait	0.0317	0.0078	4.956e-05	6.91655e-05	9.31679	0.996935	40.3743	6.084e-05	4.0641	0.998481	5.00097	45.3753	0.92273
RVEDV	10:119674163:C:T	BAG3	BAG3	BAG3	29	10:119674163:C:T	119674163	121433675	T	C	0.21681	0.994805	-0.049923	0.00715182	2.94239e-12	Single-trait	-0.0404	0.0067	1.297e-09	5.11485e-05	-6.98046	0.997732	21.2638	4.489e-05	-6.02985	0.998879	14.7624	36.0262	0.312853
RVESV	10:119674163:C:T	BAG3	BAG3	BAG3	29	10:119674163:C:T	119674163	121433675	T	C	0.216807	0.994804	-0.0799873	0.0071358	3.67113e-29	Single-trait	-0.0404	0.0067	1.297e-09	5.09196e-05	-11.2093	0.997742	59.6357	4.489e-05	-6.02985	0.998879	14.7624	74.3981	0.377647
RVESV	12:111569952:C:T	ATXN2	ATXN2	ATXN2	33	12:111569952:C:T	111569952	112007756	T	C	0.516509	0.999732	0.0605913	0.00584757	3.69999e-25	Single-trait	-0.0411	0.0055	1.104e-13	3.41941e-05	10.3618	0.998483	50.3565	3.025e-05	-7.47273	0.999244	24.3058	74.6623	0.659192
RVESV	17:46935905:T:C	GOSR2	GOSR2	GOSR2	40	17:46935905:T:C	46935905	45013271	C	T	0.145637	0.999837	0.0831569	0.00829334	1.16065e-23	Single-trait	0.0317	0.0078	4.956e-05	6.87795e-05	10.0269	0.996952	47.2199	6.084e-05	4.0641	0.998481	5.00097	52.2209	0.992219
RVESV	10:119678699:G:T	BAG3	BAG3	TIAL1	29	10:119614432:A:G	119678699	121438211	T	G	0.131173	0.339275	-0.0638296	0.00885884	5.79614e-13	Multi-trait	-0.0453	0.0096	2.342e-06	7.8479e-05	-7.20519	0.996524	23.0362	9.216e-05	-4.71875	0.997701	8.07	31.1062	0.833613
RVESV	8:124847608:G:A	MIR4662B	LINC00964	MIR4662B	26	8:124846296:GA:G	124847608	125859850	A	G	0.31136	0.988998	-0.0439205	0.00637784	5.72137e-12	Single-trait	-0.0223	0.0053	2.623e-05	4.06768e-05	-6.88642	0.998195	20.5099	2.809e-05	-4.20755	0.999298	5.21455	25.7245	0.256083
RVESV	8:124847608:G:A	MIR4662B	LINC00964	MIR4662B	26	8:124846279:G:A	124847608	125859850	A	G	0.31136	0.38744	-0.0431662	0.00646205	2.39019e-11	Multi-trait	-0.0223	0.0053	2.623e-05	4.1758e-05	-6.67995	0.998148	19.1239	2.809e-05	-4.20755	0.999298	5.21455	24.3385	0.327887
RVESV	1:16021588:A:T	CLCNKA	C1orf64	CLCNKA	3	1:16023533:A:G	16021588	16348083	T	A	0.669969	0.994796	0.0366505	0.00623133	4.06209e-09	Single-trait	0.0352	0.0061	1.017e-08	3.88295e-05	5.88165	0.998277	14.0852	3.721e-05	5.77049	0.999071	13.1433	27.2285	0.129738
RVESV	1:16023533:A:G	CLCNKA	C1orf64	CLCNKA	3	1:16023533:A:G	16023533	16350028	G	A	0.669796	0.473604	0.0362585	0.00631643	9.44862e-09	Multi-trait	0.0331	0.0058	1.014e-08	3.98973e-05	5.74034	0.99823	13.2782	3.364e-05	5.7069	0.99916	12.7298	26.008	0.131123
RVESV	4:113507558:C:T	CAMK2D	CAMK2D	CAMK2D	138	4:113507558:C:T	113507558	114428714	T	C	0.256337	0.990213	-0.0367333	0.00673677	4.96227e-08	Single-trait	0.0251	0.006	2.908e-05	4.53841e-05	-5.45266	0.997987	11.7318	3.6e-05	4.18333	0.999101	5.23526	16.967	0.11107
RVSV	12:111569952:C:T	ATXN2	ATXN2	ATXN2	33	12:111469627:A:AC	111569952	112007756	T	C	0.51651	0.999732	0.0418565	0.00590478	1.35488e-12	Single-trait	-0.0411	0.0055	1.104e-13	3.48664e-05	7.08858	0.998453	21.8495	3.025e-05	-7.47273	0.999244	24.3058	46.1552	0.443293
RVSV	11:1865838:T:G	LSP1	LSP1	LSP1	30	11:1865838:T:G	1865838	1887068	G	T	0.379155	0.388342	0.0328194	0.00592656	3.06519e-08	Multi-trait	0.0235	0.0052	7.204e-06	3.51241e-05	5.53767	0.998441	12.077	2.704e-05	4.51923	0.999324	6.55483	18.6319	0.388473
RVSV	11:1865838:T:G	LSP1	LSP1	LSP1	30	11:1865838:T:G	1865838	1887068	G	T	0.379155	0.970871	0.033731	0.00617172	4.61817e-08	Single-trait	0.0235	0.0052	7.204e-06	3.80901e-05	5.46541	0.99831	11.7186	2.704e-05	4.51923	0.999324	6.55483	18.2735	0.389556
RVEF	10:119667372:C:T	BAG3	BAG3	BAG3	29	10:119667372:C:T	119667372	121426884	T	C	0.216774	0.988858	0.0717723	0.00722558	2.98882e-23	Single-trait	-0.0406	0.0067	1.066e-09	5.2209e-05	9.93308	0.997685	46.1847	4.489e-05	-6.0597	0.998879	14.9426	61.1274	0.320256
RVEF	12:111569952:C:T	ATXN2	ATXN2	ATXN2	33	12:111569952:C:T	111569952	112007756	T	C	0.51651	0.333744	-0.0422679	0.00559337	4.13154e-14	Multi-trait	-0.0411	0.0055	1.104e-13	3.12858e-05	-7.55678	0.998611	25.2231	3.025e-05	-7.47273	0.999244	24.3058	49.5289	0.593626
RVEF	17:46935905:T:C	GOSR2	GOSR2	GOSR2	40	17:46935905:T:C	46935905	45013271	C	T	0.14564	0.344493	-0.0590067	0.00793647	1.0467e-13	Multi-trait	0.0317	0.0078	4.956e-05	6.29876e-05	-7.43487	0.997208	24.6209	6.084e-05	4.0641	0.998481	5.00097	29.6219	0.95256
RVEF	8:124847608:G:A	MIR4662B	LINC00964	MIR4662B	26	8:124846279:G:A	124847608	125859850	A	G	0.311348	0.359564	0.044341	0.00610427	3.76005e-13	Multi-trait	-0.0223	0.0053	2.623e-05	3.72621e-05	7.26393	0.998347	23.1362	2.809e-05	-4.20755	0.999298	5.21455	28.3508	0.347902
RVEF	8:124838774:T:A		LINC00964	MIR4662B	26	8:124840288:T:C	124838774	125851016	A	T	0.661371	0.982164	-0.0425865	0.00632504	1.66188e-11	Single-trait	0.0239	0.0056	1.974e-05	4.00061e-05	-6.733	0.998225	19.4594	3.136e-05	4.26786	0.999217	5.52423	24.9836	0.285327
RVEF	1:16022965:T:C	CLCNKA	C1orf64	CLCNKA	3	1:16023533:A:G	16022965	16349460	C	T	0.669846	0.428403	-0.0386266	0.005958	8.98262e-11	Multi-trait	0.0333	0.0058	8.385e-09	3.54978e-05	-6.48315	0.998425	17.7558	3.364e-05	5.74138	0.99916	12.927	30.6828	0.136078
RVEF	1:16021588:A:T	CLCNKA	C1orf64	CLCNKA	3	1:16023533:A:G	16021588	16348083	T	A	0.669972	0.994796	-0.0374442	0.00628288	2.52674e-09	Single-trait	0.0352	0.0061	1.017e-08	3.94746e-05	-5.95972	0.998249	14.5543	3.721e-05	5.77049	0.999071	13.1433	27.6977	0.111646
RV_LV_ratio	1:236688982:A:T	ACTN2	ACTN2	ACTN2	87	1:236688982:A:T	236688982	236852282	T	A	0.626209	0.985131	-0.050465	0.00618567	3.39547e-16	Single-trait	0.024	0.0052	3.058e-06	3.82625e-05	-8.15837	0.998302	30.0338	2.704e-05	4.61538	0.999324	6.9937	37.0275	0.682483
RV_LV_ratio	4:113463172:A:C	CAMK2D	CAMK2D	CAMK2D	138	4:113463172:A:C	113463172	114384328	C	A	0.263902	0.98972	-0.0382798	0.00675708	1.46899e-08	Single-trait	0.0272	0.006	6.31e-06	4.56581e-05	-5.66514	0.997975	12.9133	3.6e-05	4.53333	0.999101	6.75931	19.6727	0.39437
LVEDV_BSA	8:124864202:A:G	MIR4662B	LINC00964	MIR4662B	26	8:124864202:A:G	124864202	125876444	G	A	0.281801	0.300824	-0.0633681	0.0065538	4.08705e-22	Multi-trait	-0.0226	0.0055	3.704e-05	4.29523e-05	-9.66891	0.998095	43.5233	3.025e-05	-4.10909	0.999244	4.84199	48.3653	0.571082
LVEDV_BSA	10:119678699:G:T	BAG3	BAG3	BAG3	29	10:119678699:G:T	119678699	121438211	T	G	0.1312	0.31187	-0.0834535	0.00876966	1.79705e-21	Multi-trait	-0.0453	0.0096	2.342e-06	7.6907e-05	-9.51616	0.996594	42.2833	9.216e-05	-4.71875	0.997701	8.07	50.3533	0.99972
LVEDV_BSA	1:15993462:C:T	C1orf64	C1orf64	ZBTB17	3	1:15987293:C:T	15993462	16319957	T	C	0.329105	0.312388	-0.0593448	0.00624091	1.92523e-21	Multi-trait	-0.0303	0.0057	1.33e-07	3.8949e-05	-9.50899	0.998272	41.9519	3.249e-05	-5.31579	0.999188	10.5591	52.511	0.549185
LVEDV_BSA	22:23836092:G:A	DERL3	GSTTP2	DERL3	45	22:23836092:G:A	23836092	24178279	A	G	0.800306	0.317996	0.070196	0.00744277	4.04531e-21	Multi-trait	0.0292	0.006	1.089e-06	5.53948e-05	9.43143	0.997544	41.3621	3.6e-05	4.86667	0.999101	8.32457	49.6867	0.393044
LVEDV_BSA	10:119674163:C:T	BAG3	BAG3	BAG3	29	10:119674163:C:T	119674163	121433675	T	C	0.216874	0.994804	-0.0652362	0.00714719	7.0081e-20	Single-trait	-0.0404	0.0067	1.297e-09	5.10823e-05	-9.12753	0.997735	38.5165	4.489e-05	-6.02985	0.998879	14.7624	53.2789	0.30196
LVEDV_BSA	12:111569952:C:T	ATXN2	ATXN2	ATXN2	33	12:111569952:C:T	111569952	112007756	T	C	0.516506	0.999734	0.0477841	0.00585851	3.45303e-16	Single-trait	-0.0411	0.0055	1.104e-13	3.43221e-05	8.15636	0.998477	29.9689	3.025e-05	-7.47273	0.999244	24.3058	54.2747	0.552445
LVEDV_BSA	22:23836092:G:A	DERL3	GSTTP2	GSTTP2	45	22:23812924:G:C	23836092	24178279	A	G	0.800303	0.9703	0.0578779	0.00743707	7.11869e-15	Single-trait	0.0292	0.006	1.089e-06	5.531e-05	7.78235	0.997548	27.2029	3.6e-05	4.86667	0.999101	8.32457	35.5274	0.359802
LVEDV_BSA	12:111569952:C:T	ATXN2	ATXN2	ATXN2	33	12:111472415:A:G	111569952	112007756	T	C	0.516498	0.464228	0.0434391	0.00586287	1.27073e-13	Multi-trait	-0.0411	0.0055	1.104e-13	3.43733e-05	7.40919	0.998475	24.1634	3.025e-05	-7.47273	0.999244	24.3058	48.4692	0.651029
LVEDV_BSA	1:15846615:A:T	FLJ37453	C1orf64	ZBTB17	3	1:15980927:A:G	15846615	16173110	T	A	0.287819	0.993322	-0.0438378	0.00648534	1.38452e-11	Single-trait	-0.0437	0.0076	7.906e-09	4.20596e-05	-6.75952	0.998134	19.6609	5.776e-05	-5.75	0.998558	13.2365	32.8974	0.261476
LVEDV_BSA	8:124847608:G:A	MIR4662B	LINC00964	MIR4662B	26	8:124847608:G:A	124847608	125859850	A	G	0.311372	0.988995	-0.0425141	0.00638752	2.81773e-11	Single-trait	-0.0223	0.0053	2.623e-05	4.08004e-05	-6.65581	0.99819	18.9526	2.809e-05	-4.20755	0.999298	5.21455	24.1671	0.367688
LVEDV_BSA	11:1871355:G:A	LSP1	LSP1	LSP1	30	11:1871355:G:A	1871355	1892585	A	G	0.377006	0.999726	0.0377058	0.00604232	4.36757e-10	Single-trait	0.0249	0.0053	2.199e-06	3.65096e-05	6.24029	0.99838	16.2264	2.809e-05	4.69811	0.999298	7.39743	23.6238	0.512506
LVEDV_BSA	9:133276354:C:T	ABO	ABO	ABO	27	9:133278431:T:C	133276354	136151806	T	C	0.792303	0.987588	-0.0452167	0.00727925	5.24047e-10	Single-trait	-0.0503	0.006	5.917e-17	5.29875e-05	-6.21173	0.997651	16.2207	3.6e-05	-8.38333	0.999101	31.6015	47.8222	0.678568
LVEDV_BSA	12:115117725:C:T	TBX3	TBX3	TBX3	34	12:115118502:T:G	115117725	115555530	T	C	0.37911	0.983745	-0.0378216	0.00609349	5.40431e-10	Single-trait	-0.0306	0.0052	4.125e-09	3.71306e-05	-6.20689	0.998352	16.0267	2.704e-05	-5.88462	0.999324	13.6527	29.6794	0.345525
LVEDV_BSA	17:46935905:T:C	GOSR2	GOSR2	RPRML	40	17:47014404:A:G	46935905	45013271	C	T	0.145605	0.999837	0.0494789	0.0083105	2.62023e-09	Single-trait	0.0317	0.0078	4.956e-05	6.90644e-05	5.95378	0.99694	14.7749	6.084e-05	4.0641	0.998481	5.00097	19.7758	0.485074
LVEDV_BSA	1:10736490:G:A	CASZ1	CASZ1	CASZ1	2	1:10739520:T:C	10736490	10796547	A	G	0.331997	0.97899	0.036571	0.00628645	5.97585e-09	Single-trait	0.0275	0.0052	1.649e-07	3.95195e-05	5.81743	0.998247	13.7185	2.704e-05	5.28846	0.999324	10.3245	24.0429	0.630204
LVEDV_BSA	15:84664594:A:G	SEC11A	NMB	ALPK3	84	15:84814418:C:A	84664594	85207825	G	A	0.265397	0.589168	0.0377547	0.00664533	1.33605e-08	Multi-trait	0.0289	0.0059	1.015e-06	4.41604e-05	5.68139	0.998041	12.9898	3.481e-05	4.89831	0.999131	8.46247	21.4522	0.0739748
LVEDV_BSA	11:1871355:G:A	LSP1	LSP1	LSP1	30	11:1871355:G:A	1871355	1892585	A	G	0.376988	0.594868	0.0338794	0.00604711	2.11194e-08	Multi-trait	0.0249	0.0053	2.199e-06	3.65676e-05	5.60257	0.998377	12.4571	2.809e-05	4.69811	0.999298	7.39743	19.8545	0.689696
LVESV_BSA	10:119674163:C:T	BAG3	BAG3	BAG3	29	10:119656173:G:A	119674163	121433675	T	C	0.216862	0.994803	-0.102338	0.00714426	1.53815e-46	Single-trait	-0.0404	0.0067	1.297e-09	5.10405e-05	-14.3245	0.997737	99.3181	4.489e-05	-6.02985	0.998879	14.7624	114.08	0.291752
LVESV_BSA	8:124847608:G:A	MIR4662B	LINC00964	MIR4662B	26	8:124847608:G:A	124847608	125859850	A	G	0.311385	0.988995	-0.0697585	0.00638467	8.66363e-28	Single-trait	-0.0223	0.0053	2.623e-05	4.0764e-05	-10.9259	0.998192	56.4225	2.809e-05	-4.20755	0.999298	5.21455	61.637	0.472893
LVESV_BSA	1:16011979:T:C	HSPB7	C1orf64	HSPB7	3	1:16011979:T:C	16011979	16338474	C	T	0.672283	0.995253	0.0670403	0.00624013	6.36502e-27	Single-trait	0.0325	0.0058	1.967e-08	3.89392e-05	10.7434	0.998272	54.4303	3.364e-05	5.60345	0.99916	12.1452	66.5755	0.130313
LVESV_BSA	22:23836092:G:A	DERL3	GSTTP2	GSTTP2	45	22:23827009:G:C	23836092	24178279	A	G	0.800306	0.970295	0.0705099	0.00742842	2.2683e-21	Single-trait	0.0292	0.006	1.089e-06	5.51814e-05	9.49191	0.997553	41.9314	3.6e-05	4.86667	0.999101	8.32457	50.256	0.347072
LVESV_BSA	12:111569952:C:T	ATXN2	ATXN2	ATXN2	33	12:111466567:T:A	111569952	112007756	T	C	0.516498	0.999734	0.0415263	0.00585147	1.27761e-12	Single-trait	-0.0411	0.0055	1.104e-13	3.42397e-05	7.09673	0.998481	21.8988	3.025e-05	-7.47273	0.999244	24.3058	46.2046	0.567199
LVESV_BSA	15:84660161:A:T	NMB	NMB	ALPK3	84	15:84813812:GC:G	84660161	85203392	T	A	0.267009	0.999744	0.0367177	0.00660638	2.73005e-08	Single-trait	0.0308	0.0059	1.608e-07	4.36443e-05	5.55792	0.998064	12.2917	3.481e-05	5.22034	0.999131	10.0903	22.3821	0.10515
LVSV_BSA	22:23829118:A:G	GSTTP2	GSTTP2	GSTTP2	45	22:23824601:G:A	23829118	24171305	G	A	0.800197	0.306445	0.0440441	0.00701866	3.48992e-10	Multi-trait	0.0286	0.0059	1.448e-06	4.92616e-05	6.27529	0.997815	16.5834	3.481e-05	4.84746	0.999131	8.21491	24.7983	0.378059
LVSV_BSA	12:111835695:C:T	MAPKAPK5-AS1	ATXN2	MAPKAPK5-AS1	33	12:111835695:C:T	111835695	112273499	T	C	0.410246	0.308961	-0.0352673	0.00564048	4.03876e-10	Multi-trait	0.0378	0.0057	2.239e-11	3.18151e-05	-6.25252	0.998588	16.238	3.249e-05	6.63158	0.999188	18.4128	34.6509	0.538556
LVSV_BSA	12:111569952:C:T	ATXN2	ATXN2	ATXN2	33	12:111535554:A:G	111569952	112007756	T	C	0.516498	0.999734	0.0358943	0.00590495	1.21174e-09	Single-trait	-0.0411	0.0055	1.104e-13	3.48684e-05	6.07868	0.998453	15.211	3.025e-05	-7.47273	0.999244	24.3058	39.5167	0.386095
LVSV_BSA	9:133276354:C:T	ABO	ABO	ABO	27	9:133278431:T:C	133276354	136151806	T	C	0.792317	0.33804	-0.0411518	0.00687075	2.1059e-09	Multi-trait	-0.0503	0.006	5.917e-17	4.72073e-05	-5.98942	0.997906	14.8146	3.6e-05	-8.38333	0.999101	31.6015	46.4161	0.632799
LVSV_BSA	10:119674163:C:T	BAG3	BAG3	BAG3	29	10:119674163:C:T	119674163	121433675	T	C	0.216861	0.341151	-0.0402056	0.00674447	2.50282e-09	Multi-trait	-0.0404	0.0067	1.297e-09	4.54879e-05	-5.96127	0.997982	14.6296	4.489e-05	-6.02985	0.998879	14.7624	29.392	0.339701
LVSV_BSA	12:115117725:C:T	TBX3	TBX3	TBX3	34	12:115118502:T:G	115117725	115555530	T	C	0.379132	0.345905	-0.0340349	0.00575083	3.2538e-09	Multi-trait	-0.0306	0.0052	4.125e-09	3.3072e-05	-5.91825	0.998532	14.2251	2.704e-05	-5.88462	0.999324	13.6527	27.8778	0.394266
LVSV_BSA	11:1871355:G:A	LSP1	LSP1	LSP1	30	11:1865838:T:G	1871355	1892585	A	G	0.376993	0.379366	0.0320271	0.00570333	1.95991e-08	Multi-trait	0.0249	0.0053	2.199e-06	3.2528e-05	5.6155	0.998556	12.4739	2.809e-05	4.69811	0.999298	7.39743	19.8713	0.468462
LVSV_BSA	1:10736490:G:A	CASZ1	CASZ1	CASZ1	2	1:10739520:T:C	10736490	10796547	A	G	0.331988	0.398115	0.0323025	0.00593158	5.15569e-08	Multi-trait	0.0275	0.0052	1.649e-07	3.51836e-05	5.44586	0.998439	11.5744	2.704e-05	5.28846	0.999324	10.3245	21.8989	0.671773
LVSV_BSA	9:133276354:C:T	ABO	ABO	ABO	27	9:133274414:A:G	133276354	136151806	T	C	0.792317	0.987587	-0.0391827	0.00733868	9.33555e-08	Single-trait	-0.0503	0.006	5.917e-17	5.38562e-05	-5.3392	0.997612	11.2008	3.6e-05	-8.38333	0.999101	31.6015	42.8024	0.520523
LVM_BSA	11:1871355:G:A	LSP1	LSP1	LSP1	30	11:1871355:G:A	1871355	1892585	A	G	0.377006	0.999726	0.0478748	0.00603589	2.16172e-15	Single-trait	0.0249	0.0053	2.199e-06	3.6432e-05	7.93169	0.998383	28.1913	2.809e-05	4.69811	0.999298	7.39743	35.5887	0.401751
LVM_BSA	12:115114632:A:G	TBX3	TBX3	TBX3	34	12:115118502:T:G	115114632	115552437	G	A	0.382841	0.999761	-0.0457299	0.00602121	3.08248e-14	Single-trait	-0.0298	0.0052	9.488e-09	3.6255e-05	-7.5948	0.998391	25.578	2.704e-05	-5.73077	0.999324	12.7598	38.3377	0.278405
LVM_BSA	10:119674163:C:T	BAG3	BAG3	BAG3	29	10:119656173:G:A	119674163	121433675	T	C	0.216874	0.994804	-0.0435612	0.00714067	1.05777e-09	Single-trait	-0.0404	0.0067	1.297e-09	5.09892e-05	-6.10044	0.997739	15.5196	4.489e-05	-6.02985	0.998879	14.7624	30.282	0.239944
LVM_BSA	2:26709163:C:T	KCNK3	KCNK3	KCNK3	115	2:26707543:C:T	26709163	26932031	T	C	0.608076	0.999365	-0.0351932	0.00601869	4.99517e-09	Single-trait	-0.023	0.0052	9.863e-06	3.62246e-05	-5.84732	0.998393	13.8515	2.704e-05	-4.42308	0.999324	6.1252	19.9767	0.289677
LVM_BSA	1:10736490:G:A	CASZ1	CASZ1	CASZ1	2	1:10730479:A:G	10736490	10796547	A	G	0.331997	0.97899	0.0367105	0.00627825	4.99747e-09	Single-trait	0.0275	0.0052	1.649e-07	3.94164e-05	5.84725	0.998251	13.8909	2.704e-05	5.28846	0.999324	10.3245	24.2153	0.563566
LVM_BSA	3:27481209:T:C	SLC4A7	SLC4A7	SLC4A7	192	3:27395580:T:C	27481209	27522700	C	T	0.365353	0.987928	-0.0313593	0.00612349	3.03669e-07	Single-trait	-0.0226	0.0053	2.059e-05	3.74971e-05	-5.12115	0.998336	9.89193	2.809e-05	-4.26415	0.999298	5.45415	15.3461	0.0692963
RVEDV_BSA	12:111569952:C:T	ATXN2	ATXN2	ATXN2	33	12:111569952:C:T	111569952	112007756	T	C	0.516508	0.999732	0.0597738	0.0058664	2.21615e-24	Single-trait	-0.0411	0.0055	1.104e-13	3.44146e-05	10.1892	0.998473	48.5882	3.025e-05	-7.47273	0.999244	24.3058	72.894	0.608561
RVEDV_BSA	17:46935905:T:C	GOSR2	GOSR2	GOSR2	40	17:46935905:T:C	46935905	45013271	C	T	0.145648	0.999837	0.0760295	0.00831765	6.20297e-20	Single-trait	0.0317	0.0078	4.956e-05	6.91833e-05	9.14074	0.996935	38.7547	6.084e-05	4.0641	0.998481	5.00097	43.7557	0.908449
RVEDV_BSA	10:119674163:C:T	BAG3	BAG3	BAG3	29	10:119674163:C:T	119674163	121433675	T	C	0.21681	0.994805	-0.0511083	0.00715289	8.99083e-13	Single-trait	-0.0404	0.0067	1.297e-09	5.11638e-05	-7.14513	0.997731	22.4242	4.489e-05	-6.02985	0.998879	14.7624	37.1866	0.320611
RVESV_BSA	10:119674163:C:T	BAG3	BAG3	BAG3	29	10:119674163:C:T	119674163	121433675	T	C	0.216807	0.994804	-0.0825087	0.00712964	5.67153e-31	Single-trait	-0.0404	0.0067	1.297e-09	5.08318e-05	-11.5726	0.997746	63.7645	4.489e-05	-6.02985	0.998879	14.7624	78.5269	0.37885
RVESV_BSA	12:111569952:C:T	ATXN2		ATXN2	33	12:111569952:C:T	111569952	112007756	T	C	0.516509	0.999732	0.0608845	0.00584295	2.00586e-25	Single-trait	-0.0411	0.0055	1.104e-13	3.41401e-05	10.4202	0.998485	50.9615	3.025e-05	-7.47273	0.999244	24.3058	75.2673	0.656065
RVESV_BSA	17:46935905:T:C	GOSR2	GOSR2	GOSR2	40	17:46935905:T:C	46935905	45013271	C	T	0.145637	0.999837	0.0823949	0.00828712	2.71832e-23	Single-trait	0.0317	0.0078	4.956e-05	6.86764e-05	9.94253	0.996957	46.379	6.084e-05	4.0641	0.998481	5.00097	51.38	0.986514
RVESV_BSA	8:124847608:G:A	MIR4662B	LINC00964	MIR4662B	26	8:124846296:GA:G	124847608	125859850	A	G	0.31136	0.988998	-0.0438862	0.00637322	5.7372e-12	Single-trait	-0.0223	0.0053	2.623e-05	4.06179e-05	-6.88603	0.998198	20.5066	2.809e-05	-4.20755	0.999298	5.21455	25.7211	0.289034
RVESV_BSA	1:16021588:A:T	CLCNKA	C1orf64	CLCNKA	3	1:16023533:A:G	16021588	16348083	T	A	0.669969	0.994796	0.0379671	0.00622617	1.07411e-09	Single-trait	0.0352	0.0061	1.017e-08	3.87652e-05	6.09799	0.99828	15.378	3.721e-05	5.77049	0.999071	13.1433	28.5213	0.119145
RVESV_BSA	22:23836092:G:A	DERL3	GSTTP2	DERL3	45	22:23836092:G:A	23836092	24178279	A	G	0.800328	0.970293	0.0409195	0.00741424	3.40855e-08	Single-trait	0.0292	0.006	1.089e-06	5.4971e-05	5.51904	0.997563	12.1843	3.6e-05	4.86667	0.999101	8.32457	20.5089	0.303907
RVSV_BSA	12:111569952:C:T	ATXN2	ATXN2	ATXN2	33	12:111469627:A:AC	111569952	112007756	T	C	0.51651	0.999732	0.0381192	0.00590506	1.07972e-10	Single-trait	-0.0411	0.0055	1.104e-13	3.48697e-05	6.45535	0.998453	17.5679	3.025e-05	-7.47273	0.999244	24.3058	41.8737	0.427512
Loci with H4 > 0.8 for colocalization of between all left and right ventricule phenotypes and heart failure. SNP, Single Nucleotide Polymorphism; EA, Effect Allele; NEA, Non-effect Allele; SE, Standard Error; DF, Degrees of Freedom; ABF, Approximate Bayes Factor; PP, Posterior Probability; LVEDV, Left Ventricular End-Diastolic Volume; LVESV, Left Ventricular End-Systolic Volume; LVSV, Left Ventri…
