# Supplementary material for: Genome-wide analysis of cardiac ventricular phenotypes reveals novel loci and therapeutic targets for heart failure
Source: Nat Commun. 2026 Feb 27;17:3293. doi: 10.1038/s41467-026-69982-0 (PMC13066029; doi:10.1038/s41467-026-69982-0)
Supplement: Supplementary file 13 — Supplementary Data 11 [file 41467_2026_69982_MOESM13_ESM.xlsx]

## Sheet: Sheet1
Supplementary Data 11. Polygenic Priority Scores for all left and right ventricular associated genes
Phenotype	Nearest_Gene_10kb	Locus_name	Top_PoPS_Score_per_Locus	Highest_PoPS_Score	LVEDV_pops	LVESV_pops	LVSV_pops	LVEF_pops	LVM_pops	LVMVR_pops	LVGFI_pops	LVMCF_pops	LVEDV_BSA_pops	LVESV_BSA_pops	LVSV_BSA_pops	LVM_BSA_pops	RVEDV_pops	RVESV_pops	RVSV_pops	RVEF_pops	RV_LV_ratio_pops	RVEDV_BSA_pops	RVESV_BSA_pops	RVSV_BSA_pops
LVEDV,LVSV_BSA,LVSV,LVEDV_BSA	RPL7A	ABO	Yes	0.247564	0.0100789	0.0486956	0.00443068	-0.175391	0.0719999	0.0588157	-0.158503	-0.0988144	0.0182516	0.228069	-0.0216055	0.116248	0.239906	0.0177066	0.214698	-0.16223	-0.089691	0.201919	-0.0463152	0.247564
LVSV_BSA,LVSV,LVEDV_BSA,LVEDV,LVESV_BSA	SURF6	ABO	No	0.246553	0.058231	0.0203034	0.0322903	0.246553	0.0723627	-0.0309534	-0.0317304	0.0405208	0.00268928	-0.0146933	-0.0965779	0.057128	-0.0354602	0.00731227	0.180198	0.215667	-0.199319	-0.0118791	0.00981468	0.115207
LVEDV_BSA,LVEDV,LVSV,LVSV_BSA,LVESV_BSA	GBGT1	ABO	No	0.225697	0.0762579	0.030359	0.15392	0.10979	-0.0188426	0.141731	0.114908	0.0441614	0.0895676	-0.0822162	0.225697	-0.0660437	0.0725987	0.187357	0.0498419	0.201294	-0.0830846	0.118319	0.222129	0.00567186
LVEDV,LVSV_BSA,LVSV,LVEDV_BSA	SURF2	ABO	No	0.221827	0.097751	0.0381184	0.123986	0.188994	0.221827	0.00822507	0.1254	0.116826	0.0790019	0.164583	0.198571	0.0859825	0.0558896	-0.0308674	0.0284315	-0.0578948	-0.13031	0.0582788	-0.107245	0.12822
LVEDV,LVSV_BSA,LVSV,LVEDV_BSA,LVESV_BSA	CACFD1	ABO	No	0.210949	0.0226814	-0.00777676	0.0650769	-0.140196	0.0856475	0.187949	0.0434068	0.0464452	-0.00488004	-0.168633	0.0457738	-0.00447391	0.081523	-0.0521091	0.152981	-0.132376	0.0770706	-0.00924636	-0.0865994	0.210949
LVEDV,LVSV,LVEDV_BSA,LVSV_BSA,LVESV_BSA	MED22	ABO	No	0.156934	0.0312378	0.0474921	0.049532	0.0122912	0.156934	-0.0381342	-0.266254	-0.114547	0.03362	0.0497524	0.0302413	0.109393	0.0522019	0.0381504	-0.0203366	-0.0502471	0.148973	0.140142	0.0630338	-0.0832302
LVEDV,LVSV,LVSV_BSA,LVEDV_BSA,LVESV_BSA	SLC2A6	ABO	No	0.149962	-0.0894067	-0.0107528	-0.0945486	0.0580275	-0.238207	-0.115412	-0.0217781	-0.151858	-0.0180222	0.0365488	-0.15451	-0.259663	-0.205191	-0.292593	-0.0339863	0.149962	-0.165778	-0.0409436	-0.134894	-0.101173
LVEDV,LVSV,LVEDV_BSA,LVSV_BSA,LVESV_BSA	SURF1	ABO	No	0.131063	0.0321037	0.108594	-0.191589	-0.1072	0.0645308	0.121477	-0.178201	-0.0125835	-0.0189153	0.131063	-0.255047	0.0164632	-0.120347	0.0077632	-0.256628	-0.251777	-0.0168277	-0.0577983	-0.018391	-0.254644
LVEDV,LVEDV_BSA,LVSV_BSA,LVSV,LVESV_BSA	ADAMTS13	ABO	No	0.117972	-0.0338846	-0.0947567	0.00629098	0.0158212	0.104814	0.0867314	0.00679049	0.0614846	-0.0703825	-0.206589	-0.0192093	0.0723678	0.117972	0.115268	0.0330598	0.0772973	-0.045796	0.0715273	-0.0123821	-0.00403108
LVEDV_BSA,LVSV,LVSV_BSA,LVEDV,LVESV_BSA	SURF4	ABO	No	0.0858435	0.0178214	0.0527897	-0.0771575	0.00176135	-0.0482738	0.0858435	0.0511328	0.0571392	-0.041399	0.0700957	-0.267309	-0.0459345	-0.0664038	-0.214229	-0.0726966	0.0289775	0.0607877	-0.216883	-0.155014	-0.00431465
LVSV_BSA,LVEDV_BSA,LVSV,LVEDV,LVESV_BSA	OBP2B	ABO	No	0.0380037	-0.0389384	-0.0797195	0.000301034	-0.0656569	-0.127323	-0.0516245	-0.0244018	-0.0100036	-0.0660804	-0.116489	-0.00772518	-0.0952248	0.0319598	-0.0885933	-0.0486614	-0.141115	-0.0889589	0.0380037	-0.0755721	-0.0352039
LVSV,LVEDV_BSA,LVEDV,LVSV_BSA,LVESV_BSA	ABO	ABO	No
LVEDV_BSA,LVEDV,LVSV,LVSV_BSA,LVESV_BSA	C9orf96	ABO	No
RVEDV,RVSV,RVEDV_BSA,RVSV_BSA	GIGYF1	ACHE	Yes	0.726415	0.286931	0.24182	0.218225	0.0817532	0.436302	0.245314	0.0951761	0.28991	0.328205	0.44326	0.237393	0.29683	0.726415	0.566356	0.470266	0.0628094	0.18833	0.605357	0.461486	0.509033
RVEDV_BSA,RVSV,RVEDV,RVSV_BSA	TRIP6	ACHE	No	0.411296	0.0950935	0.207438	0.14338	0.0621094	-0.0295074	0.21277	0.221849	0.203028	0.100103	0.211421	0.253837	0.0724622	0.250494	0.338339	0.18077	0.00251268	0.411296	0.320054	0.399703	0.232906
RVEDV,RVSV,RVEDV_BSA,RVSV_BSA	GNB2	ACHE	No	0.277123	0.110773	0.0662643	0.0749295	0.277123	0.0503894	-0.0259079	-0.0866641	0.0347594	0.216104	0.0860156	0.251232	0.0787305	0.181318	0.183958	0.239804	0.072448	0.0757327	0.118934	0.238585	0.206127
RVSV,RVEDV,RVEDV_BSA,RVSV_BSA	SRRT	ACHE	No	0.274166	0.105219	0.0637523	0.0708086	-0.0452401	0.0406074	0.0958054	-0.0195373	0.0809858	0.127828	0.0146804	0.0325553	0.069406	0.216248	0.203813	-0.139224	0.240699	0.0400269	0.236254	0.274166	-0.0673698
RVSV,RVEDV,RVEDV_BSA,RVSV_BSA	ACHE	ACHE	No	0.271627	0.0903208	0.216611	0.0561015	0.0167057	0.0850922	-0.238951	0.229929	-0.0119491	0.0261356	0.223016	-0.0329409	-0.0405892	0.182002	0.256798	-0.0224642	-0.00403559	0.189959	0.0476951	0.271627	-0.0786024
RVSV,RVEDV,RVEDV_BSA,RVSV_BSA	TRIM56	ACHE	No	0.264664	0.118119	0.231646	0.198915	0.220654	0.088966	0.223146	0.225009	0.259018	0.140502	0.264664	0.21963	0.177744	0.179095	0.179304	0.0948071	0.0607783	-0.0492883	0.190783	0.245125	-0.0354772
RVSV,RVEDV_BSA,RVEDV,RVSV_BSA	EPHB4	ACHE	No	0.224486	0.165997	0.160999	0.0931742	0.184922	0.133703	0.0534385	0.151971	-0.104784	0.20111	0.224486	0.0446659	0.159072	0.0756458	-0.0677575	0.13062	-0.0206182	0.0854711	0.0933947	-0.101629	0.195212
RVSV,RVEDV_BSA,RVEDV,RVSV_BSA	MUC3A	ACHE	No	0.180722	-0.189421	-0.137052	-0.155706	-0.195965	-0.115338	-0.137543	-0.139173	-0.131855	-0.181327	-0.164095	-0.217357	-0.0852348	-0.0380569	-0.295371	0.180722	-0.0407468	-0.057328	-0.0651097	-0.232235	0.152277
RVEDV,RVSV,RVEDV_BSA,RVSV_BSA	POP7	ACHE	No	0.154168	-0.0398104	0.0511736	-0.00975872	-0.0411431	0.00197552	0.0133409	-0.119292	-0.108048	-0.0119706	0.143203	0.00868007	0.0247618	0.0260712	0.105635	-0.179879	0.0616441	0.154168	-0.0427597	0.0786324	-0.126831
RVEDV,RVSV,RVEDV_BSA,RVSV_BSA	UFSP1	ACHE	No	0.144985	-0.000770558	-0.0490418	0.102789	-0.0220445	-0.0237996	-0.00460703	-0.0222164	0.00904633	-0.0228748	0.0236737	0.109142	0.0268421	-0.0142655	-0.109185	0.144985	-0.0506662	-0.107693	-0.0854869	-0.156031	0.0861485
RVEDV,RVEDV_BSA,RVSV,RVSV_BSA	SLC12A9	ACHE	No	0.144283	0.0534183	-0.0249824	0.0319807	0.0757505	-0.083115	0.144283	-0.0906323	0.0431258	0.0237693	-0.0150143	0.0791255	-0.0597965	-0.0730932	-0.0698712	0.0343201	0.00680011	-0.0905074	-0.222835	-0.048113	-0.0372004
RVSV,RVEDV,RVEDV_BSA,RVSV_BSA	MUC12	ACHE	No	0.121187	-0.0955162	-0.123584	-0.0733955	-0.112574	-0.247309	-0.283309	-0.1548	-0.288375	-0.0791989	-0.216423	-0.138089	-0.15422	0.0488648	-0.192459	-0.000923316	-0.255121	-0.158517	0.121187	-0.121056	0.0166495
RVEDV,RVSV,RVEDV_BSA,RVSV_BSA	ACTL6B	ACHE	No	0.0806617	-0.249821	-0.0334677	-0.116367	-0.00184021	-0.019404	-0.164128	-0.113705	-0.0931262	-0.150613	0.0806617	-0.134603	-0.0838912	-0.0678776	-0.164947	-0.1522	-0.23047	-0.00965861	0.0121268	-0.0307948	-0.123906
RVSV,RVEDV_BSA,RVEDV,RVSV_BSA	TFR2	ACHE	No	0.0659347	-0.0720867	-0.0875553	-0.00606861	0.00606339	-0.279189	-0.166626	-0.00958527	-0.06486	-0.0423974	-0.110411	-0.109942	-0.170243	0.0659347	-0.153179	-0.0704061	-0.142972	-0.0745001	-0.00132561	-0.176003	-0.0346435
RVSV,RVEDV,RVEDV_BSA,RVSV_BSA	EPO	ACHE	No	0.0634182	-0.0462394	-0.0460757	-0.0138155	0.000219784	-0.10244	-0.0403467	-0.0894189	-0.00145229	-0.0118996	-0.0231489	-0.0474919	-0.0784722	0.0360709	0.0124005	-0.0491167	-0.0916785	0.0634182	0.0495287	-0.026703	0.0229363
RVSV,RVEDV,RVEDV_BSA,RVSV_BSA	MUC17	ACHE	No	0.016657	-0.136517	-0.161546	-0.0464854	-0.0374393	-0.319566	-0.0762702	0.016657	-0.0187354	-0.110378	-0.134471	-0.104471	-0.168731	-0.12012	-0.356607	-0.0512332	-0.173181	-0.112954	-0.12398	-0.333883	-0.0419902
RVEDV_BSA,RVEDV,RVSV,RVSV_BSA	ZAN	ACHE	No
LVGFI,RV_LV_ratio	ACTN2	ACTN2	Yes	0.38563	-0.0135172	0.120171	0.0949105	0.38563	-0.0580909	0.11806	0.177802	0.0543713	-0.0197499	0.336678	0.14808	-0.0656822	0.311402	-0.212854	0.273101	-0.36389	0.285308	0.153138	-0.143162	0.349615
LVGFI,RV_LV_ratio	HEATR1	ACTN2	No	0.315979	0.0658417	0.0598673	0.0709795	0.118913	0.315979	0.0118688	-0.0153017	0.135022	0.0795249	0.107439	0.101388	0.20458	-0.000792618	-0.107152	0.221987	0.0908418	0.0686903	-0.0471867	-0.103784	0.177795
RVEDV_BSA,RVESV_BSA,RVEDV,RVESV	ACTN4	ACTN4	Yes	0.787835	0.269289	0.262824	0.290708	0.0848067	0.49871	0.546894	-0.175699	0.301907	0.291344	0.54234	0.342315	0.400209	0.614575	0.72956	0.347503	0.516585	0.348836	0.620905	0.787835	0.428868
RVESV_BSA,RVEDV,RVEDV_BSA,RVESV	ECH1	ACTN4	No	0.304418	0.0428367	0.193603	-0.155054	0.14576	0.028987	0.0735157	0.0167539	0.0633887	0.107217	0.304418	-0.138012	0.0597222	0.060179	-0.0194037	0.0388454	0.263886	-0.0463759	0.194368	-0.0209041	-0.0969364
RVESV_BSA,RVESV,RVEDV_BSA,RVEDV	LGALS4	ACTN4	No	0.26548	0.0975944	0.088459	0.15158	0.249925	-0.00538563	0.0463152	-0.150113	-0.118922	0.0790773	0.173429	0.058764	-0.0670592	0.0618837	-0.11233	0.202464	0.0351875	0.0143094	0.0712549	-0.107149	0.26548
RVEDV_BSA,RVEDV,RVESV,RVESV_BSA	RYR1	ACTN4	No	0.258308	-0.263261	-0.101052	-0.16385	0.230006	0.0427572	-0.0331918	0.236961	0.0640642	-0.108176	-0.0540827	-0.208165	0.0440585	-0.385277	0.165566	-0.43687	0.2527	-0.190594	-0.291862	0.258308	-0.512013
RVEDV,RVEDV_BSA,RVESV_BSA,RVESV	EIF3K	ACTN4	No	0.24037	-0.0186148	0.11364	-0.0643492	0.0573789	0.0591773	-0.0074874	-0.0927896	0.0204692	0.0153837	0.0489952	-0.0453735	-0.0109772	0.016863	0.17363	0.0607012	0.0378339	0.135068	-0.0198671	0.24037	0.0357018
RVEDV,RVESV_BSA,RVESV,RVEDV_BSA	MAP4K1	ACTN4	No	0.223635	-0.0758977	0.00373963	-0.0206865	-0.0696161	0.223635	0.00183785	-0.150778	0.144383	-0.0929236	-0.00169906	-0.118926	0.106439	-0.211488	-0.138807	-0.089411	0.0598111	-0.121375	-0.21569	-0.18535	-0.0388234
RVESV,RVEDV_BSA,RVEDV,RVESV_BSA	LGALS7	ACTN4	No	0.166561	0.00407999	0.0269826	-0.0538014	-0.171223	0.03833	-0.0989672	-0.0208751	-0.125238	0.00883993	0.166561	-0.105574	-0.0518234	0.0161985	0.0315375	-0.00268542	-0.18881	-0.125459	0.0544501	-0.0907922	-0.103409
RVESV,RVESV_BSA,RVEDV_BSA,RVEDV	CAPN12	ACTN4	No	0.155028	-0.0199965	-0.0366573	0.0353359	-0.00792271	-0.0615968	0.0865555	0.0463424	0.119058	-0.0309956	0.0591635	-0.0900256	0.00833446	0.0787844	0.130469	0.155028	0.139815	-0.030031	0.013554	0.00500179	0.073152
RVEDV,RVESV_BSA,RVESV,RVEDV_BSA	LGALS7B	ACTN4	No	0.124722	0.0435562	0.0613777	-0.0393932	-0.0950324	-0.0238249	-0.0701702	-0.113049	-0.138926	0.051291	0.124722	-0.0125944	-0.103627	-0.180184	-0.0931777	0.0117763	-0.0655016	0.00464683	-0.199022	-0.172883	-0.0125656
RV_LV_ratio	VCL	ADK	Yes	0.538723	0.212978	0.336391	0.26602	0.306613	0.346696	0.43581	0.173935	0.261927	0.254213	0.314098	0.268293	0.409562	0.481684	0.416689	0.417227	0.37082	0.538723	0.507149	0.519609	0.46429
RV_LV_ratio	ADK	ADK	No	0.32019	-0.0128726	0.0876622	-0.178846	-0.118604	-0.0478463	0.0700092	-0.0402018	0.123862	-0.00687791	0.151415	-0.345194	-0.111135	-0.169901	0.32019	-0.175552	0.0318911	0.273766	-0.167055	0.202991	-0.109229
RV_LV_ratio	AP3M1	ADK	No	0.167184	-0.0916426	0.0840794	-0.109961	0.000938187	0.00440251	0.0950877	0.0191004	0.10386	-0.0277531	0.101298	-0.215339	0.00146703	-0.138476	0.167184	-0.0849802	0.101455	0.0278649	-0.139251	0.135206	-0.100945
LVMVR	ADPRHL1	ADPRHL1	Yes	0.211739	0.0355475	0.0579269	-0.00618584	0.0454226	-0.00326714	0.0610869	0.0258982	-0.00929396	-0.0214158	0.0628105	-0.0628706	0.0839661	0.125651	0.211739	0.0122703	0.138005	0.184219	0.0203399	0.0742435	0.00676264
LVMVR	GRTP1	ADPRHL1	No	0.136005	-0.0272226	0.110324	-0.0820463	0.061477	-0.160446	0.00125009	0.0661841	0.0345702	0.0475762	0.136005	-0.26698	-0.0698979	-0.18294	-0.267863	-0.167142	-0.0302755	0.0888993	-0.213913	-0.225962	-0.119389
LVMVR	TFDP1	ADPRHL1	No	0.105464	-0.142018	-0.108394	-0.167177	-0.0662442	-0.0640232	0.105464	0.0251832	0.0574977	-0.0714461	-0.0832455	-0.26433	-0.0785591	-0.0894996	-0.00819664	0.0630422	-0.0597174	0.00844916	-0.0561541	0.00537907	-0.0221135
LVMVR	LINC00552	ADPRHL1	No
RV_LV_ratio	HLA-DRA	AGER	Yes	0.503175	0.0213857	-0.186941	-0.0221358	0.0193053	0.327692	0.130461	0.403878	0.503175	0.225524	-0.280276	0.056347	0.0679594	-0.251629	0.162636	-0.454466	0.156981	-0.428346	-0.0240584	0.0569131	-0.421902
RV_LV_ratio	BRD2	AGER	No	0.435587	0.18993	0.13716	0.189274	0.146963	0.334468	0.272875	0.209124	0.176701	0.125679	0.243426	0.133661	0.316792	0.256491	0.435587	0.272253	0.0905762	0.187738	0.282966	0.382854	0.252864
RV_LV_ratio	RING1	AGER	No	0.319622	0.152747	0.0101922	0.114917	0.0587643	0.1284	0.182123	-0.0565695	0.0575417	0.110319	-0.0733108	0.022214	0.104037	0.235635	0.247313	0.319622	0.181474	0.125919	0.196893	0.144431	0.241734
RV_LV_ratio	HLA-DPB1	AGER	No	0.310939	-0.0569447	-0.0609448	-0.0966965	0.0671952	0.178775	0.0225754	0.228103	0.310939	-0.095536	-0.0313766	0.0173343	0.0621471	-0.147218	0.124011	-0.0745809	0.164161	-0.135067	-0.187827	0.120129	-0.133392
RV_LV_ratio	BAK1	AGER	No	0.266635	0.0785489	0.0976086	0.0581976	0.266635	0.247986	0.00165273	0.187992	0.00976955	0.0994735	0.142014	0.0211126	0.176656	-0.0631252	0.080961	0.0408816	0.244585	0.0505516	-0.00739719	0.0419029	0.0703002
RV_LV_ratio	COL11A2	AGER	No	0.243703	0.0868026	-0.0396634	0.143185	0.0241537	-0.0172743	0.0709489	0.0312799	-0.0753943	0.105201	0.0707102	0.138353	-0.0249691	0.0519985	-0.0414495	0.0268597	0.0291853	0.243703	-0.0880192	-0.140944	0.0675808
RV_LV_ratio	HLA-DMA	AGER	No	0.236914	-0.0755632	-0.0251548	-0.0798994	-0.188066	0.17423	0.0599008	0.00688878	0.0923903	0.096661	-0.161126	0.101145	0.236914	-0.186529	-0.322324	-0.238892	0.0379902	-0.204629	-0.241978	-0.245081	-0.318972
RV_LV_ratio	HLA-DMB	AGER	No	0.229216	-0.113459	-0.0965951	-0.134131	-0.147164	-0.0707036	-0.0198458	-0.0593518	-0.122449	-0.09878	-0.0910763	0.0686733	-0.0774567	-0.196557	0.117114	-0.225535	0.186824	0.074116	-0.148803	0.229216	-0.273374
RV_LV_ratio	CFB	AGER	No	0.214198	-0.189586	-0.142303	-0.0849689	0.214198	-0.0642651	-0.0153139	0.0276233	0.0789517	-0.130845	-0.185391	0.070076	-0.0809982	-0.0489354	-0.00734133	0.161966	-0.266149	-0.132281	-0.00692935	0.118276	0.172011
RV_LV_ratio	PSMB9	AGER	No	0.176922	-0.247888	-0.178273	-0.126013	-0.39238	0.0640852	-0.114849	-0.178626	0.0297207	-0.243566	-0.306673	-0.0331498	-0.00807644	-0.38877	-0.16207	-0.177749	0.176922	-0.173207	-0.298331	-0.126816	-0.19342
RV_LV_ratio	HLA-DPA1	AGER	No	0.176729	-0.199723	-0.0352939	0.00315517	0.00668636	0.0919277	-0.144383	0.104378	0.139349	-0.139335	-0.184259	0.0662254	-0.0246934	-0.236984	0.0846503	-0.171553	-0.103578	-0.319229	-0.207847	0.176729	-0.20783
RV_LV_ratio	TAP2	AGER	No	0.174925	-0.0698982	-0.0814904	0.00389528	-0.0688896	-0.211727	0.0467172	0.174925	0.061248	-0.110403	-0.0703634	-0.0426931	-0.0756445	-0.0930408	-0.0598127	-0.141646	-0.190374	-0.388147	-0.135866	-0.118832	-0.168998
RV_LV_ratio	FKBPL	AGER	No	0.168885	0.0394466	-0.11064	-0.0450789	-0.122617	0.0372106	-0.0669381	-0.111394	0.0109254	0.00116081	-0.1574	-0.133525	0.0127265	0.168885	0.1177	0.119949	-0.058124	0.0151831	0.0302017	-0.0142881	0.00616206
RV_LV_ratio	NELFE	AGER	No	0.152762	0.0756368	0.05967	-0.0792255	-0.0116087	-0.11424	0.0720294	-0.0269558	-0.0435898	0.0479299	0.152762	-0.00761422	-0.0742397	0.00612189	0.0554611	-0.111408	-0.0192339	-0.00641636	0.0332816	0.0682677	-0.046392
RV_LV_ratio	STK19	AGER	No	0.139912	-0.0138366	0.0249578	-0.0861727	0.0986762	0.139912	0.0467311	0.0352456	0.04513	-0.0284897	0.0408024	-0.286565	0.128004	-0.0530449	0.0251175	-0.203464	0.0755161	-0.01898	0.0645354	-0.0124803	-0.160678
RV_LV_ratio	ATF6B	AGER	No	0.123243	-0.0328014	-0.0526935	-0.017375	0.103599	0.0083443	0.0689957	0.0758347	0.055671	0.0173613	-0.100585	0.00226276	0.0822628	0.0582663	-0.16149	-0.124115	-0.00938242	-0.165933	0.123243	-0.108213	-0.119006
RV_LV_ratio	HLA-DOB	AGER	No	0.11871	0.0349273	-0.0795617	-0.0583419	-0.0984599	0.11871	0.0673199	-0.199189	-0.0396659	0.0133038	-0.127261	-0.00197172	0.0782218	-0.219275	-0.0498285	-0.11896	-0.0437272	-0.111239	-0.204474	-0.0218244	-0.0917661
RV_LV_ratio	ZBTB9	AGER	No	0.0482054	0.0264044	-0.0567964	-0.0552194	-0.0623156	0.0482054	-0.0420357	-0.0818547	-0.0542639	-0.0537494	-0.0087258	-0.0949222	-0.00742761	-0.0342818	-0.120341	-0.00740664	-0.115844	-0.0332587	-0.0505161	-0.0605335	0.0207751
RV_LV_ratio	BTNL2	AGER	No	0.0394263	-0.0540063	-0.0141372	-0.051072	-0.0327816	-0.0387497	-0.0251528	-0.0741451	-0.0836504	-0.0776142	0.0394263	-0.101585	-0.0613066	-0.212287	-0.284045	-0.0410261	-0.063002	-0.110532	-0.203335	-0.225811	0.00742271
RV_LV_ratio	KIFC1	AGER	No	0.0215539	-0.0538318	-0.0551831	-0.0431825	-0.386065	-0.025898	-0.042779	-0.234268	-0.159519	0.00904866	-0.141479	-0.0837021	-0.00232983	0.00876191	-0.0922696	-0.013412	-0.113343	0.0215539	-0.148607	0.00561862	-0.0672158
RV_LV_ratio	HLA-DQB2	AGER	No	0.0106857	-0.0393839	-0.0605117	-0.103448	-0.0866291	-0.116407	-0.0779571	-0.0427782	-0.120338	-0.0598038	0.0106857	-0.0390457	-0.0493771	-0.129343	-0.0179102	-0.105965	-0.00715585	-0.0950106	-0.199823	-0.00614504	-0.0785252
RV_LV_ratio	HCG23	AGER	No
RV_LV_ratio	HLA-DPB2	AGER	No
RV_LV_ratio	LOC100294145	AGER	No
RV_LV_ratio	SKIV2L	AGER	No
RV_LV_ratio,LVEDV,LVESV_BSA,LVESV,LVSV_BSA	HLA-DRB1	AGER,HCP5	No	0.376529	-0.169634	-0.0823388	-0.0828231	-0.0848891	0.233641	0.217584	0.376529	0.183642	0.0304125	-0.134071	0.156979	0.0866433	-0.743941	0.152455	-0.60633	-0.0479209	-0.78762	-0.394079	0.183365	-0.518364
RV_LV_ratio,RVEDV_BSA	NEU1	AGER,HLA-B	No	0.206243	-0.0143863	0.0397298	-0.0528379	0.175493	0.146878	0.0544129	0.206243	0.0762429	-0.0129119	0.163895	-0.0431392	0.142676	0.0932282	0.074266	0.147575	0.0605708	0.0395707	0.0505116	0.0390161	0.169557
RV_LV_ratio,RVEDV_BSA	APOM	AGER,HLA-B	No	0.160016	0.0851809	0.0229301	-0.00925011	0.034148	0.160016	-0.11123	-0.00292096	-0.0778089	0.0115788	0.071185	-0.11989	0.0794262	0.0328505	0.0881802	-0.0953917	-0.062041	-0.0156495	-0.0140856	0.105191	-0.111137
RV_LV_ratio,RVEDV_BSA	PRRT1	AGER,HLA-B	No	0.0423435	-0.0394555	-0.128359	-0.0546604	-0.051077	0.0423435	-0.173022	-0.163153	-0.100295	0.0150286	-0.296111	-0.0930369	0.00160227	-0.102407	-0.173504	-0.00179974	-0.26705	-0.118324	-0.0887787	-0.236966	-0.0393013
RV_LV_ratio,RVEDV_BSA	CYP21A2	AGER,HLA-B	No	0.00590829	-0.0814239	-0.110619	-0.11384	-0.139336	0.000309688	-0.113187	-0.0600948	-0.0471052	-0.031084	-0.11493	-0.141829	-0.0366257	-0.0990946	-0.153429	-0.0879021	0.00590829	-0.0251461	-0.0253228	-0.0414521	-0.0519482
RV_LV_ratio,LVMCF	HLA-DQB1	AGER,HLA-C	Yes	0.469233	0.253007	0.0509949	0.0230315	-0.252181	0.303617	0.288884	-0.0322753	0.237511	0.323143	-0.023299	0.469233	0.159926	-0.175988	0.147356	-0.113126	0.0977653	-0.0766028	-0.229134	0.103982	-0.0180325
RV_LV_ratio,LVMCF	HLA-DQA2	AGER,HLA-C	No	0.307101	-0.114487	-0.0639984	-0.17595	0.26365	-0.423007	0.0633857	0.307101	-0.0243646	-0.0563203	0.0582031	-0.121361	-0.231649	-0.0599762	0.162787	-0.179669	-0.16597	-0.096	-0.168078	0.0499272	-0.055749
RV_LV_ratio,LVMCF,RVEDV_BSA	CSNK2B	AGER,HLA-C,HLA-B	No	0.221751	0.00835351	-0.0187682	0.0275264	-0.00319029	-0.0711251	0.12937	0.138224	0.0922523	-0.0251982	0.112761	0.0460207	-0.027057	0.127192	0.221751	0.121112	0.0162971	0.129883	0.0662424	0.170845	0.164278
RV_LV_ratio,LVMCF,RVEDV_BSA	C6orf10	AGER,HLA-C,HLA-B	No
RVEDV,RVEDV_BSA,RVSV,RVSV_BSA	ENG	AK1	Yes	0.626319	0.382047	0.314827	0.298444	0.263404	0.533663	0.294609	0.376255	0.337608	0.321362	0.545147	0.435118	0.340616	0.576499	0.589499	0.146291	-0.0336767	0.0543467	0.582048	0.626319	0.186034
RVEDV_BSA,RVEDV,RVSV_BSA,RVSV	AK1	AK1	No	0.573641	0.219194	0.23478	0.118285	0.222539	0.461599	0.0187355	0.0710851	-0.0239958	0.316712	0.407132	0.112792	0.233745	0.573641	0.452315	0.105402	-0.0468527	-0.0897599	0.48202	0.29719	0.134579
RVEDV_BSA,RVEDV,RVSV,RVSV_BSA	ST6GALNAC6	AK1	No	0.207167	-0.0730097	-0.0558407	-0.00851846	-0.0424883	0.183975	0.0672851	0.00367534	0.105505	-0.0546268	0.0139196	0.0464787	0.0470086	0.164176	0.204988	0.167071	0.0530804	-0.0600057	0.207167	0.190068	0.130858
LVESV_BSA,LVEDV_BSA,LVESV,LVEDV	MAST2	AKR1A1	Yes	0.475214	0.163079	0.267862	-0.0643511	0.0909938	0.0981451	0.168665	-0.00245403	0.0967518	0.241329	0.475214	0.0606458	0.0143304	0.319806	0.335469	0.17215	0.176919	0.314079	0.22296	0.334964	0.122182
LVESV,LVEDV,LVEDV_BSA,LVESV_BSA	PRDX1	AKR1A1	No	0.366483	0.366483	0.0377166	0.235875	0.125927	0.117896	-0.120347	0.0389314	-0.131226	0.3397	0.202007	0.318963	0.110318	-0.0301561	0.0492538	0.10955	-0.000621887	-0.334909	-0.0246194	-0.1366	0.0132196
LVEDV,LVEDV_BSA,LVESV_BSA,LVESV	PIK3R3	AKR1A1	No	0.350029	0.163885	0.160581	-0.0452692	0.293479	0.172961	0.13381	0.229014	0.0371297	0.166131	0.350029	0.0175873	0.151379	0.0688369	0.290167	-0.0274361	0.050324	0.181792	0.0930136	0.287368	-0.0196579
LVEDV_BSA,LVESV_BSA,LVEDV,LVESV	NASP	AKR1A1	No	0.32667	0.00114952	-0.0543211	-0.0737571	0.0786072	-0.201843	0.0287385	0.0207656	0.0225532	0.0684096	0.0834978	-0.0904054	-0.0230383	0.0212446	0.32667	-0.0211807	0.125159	0.0393517	0.254857	0.288618	0.0742437
LVEDV,LVESV,LVEDV_BSA,LVESV_BSA	TMEM69	AKR1A1	No	0.191194	0.0516872	0.0206029	-0.132151	0.113603	0.191194	0.00174826	-0.0677454	-0.0350877	-0.0309588	0.184905	-0.0943645	0.0418786	-0.119761	-0.0178396	-0.0244995	-0.0535214	-0.124032	-0.192077	-0.0944748	0.0149258
LVEDV,LVESV_BSA,LVEDV_BSA,LVESV	MMACHC	AKR1A1	No	0.181559	0.181559	0.0518021	0.0849784	0.020889	0.0928078	0.0445159	0.0910253	-0.0157921	0.135183	-0.0402451	0.129702	0.0627334	0.0200824	0.0103461	0.101226	0.0734809	-0.0495737	0.0320158	-0.111837	0.11949
LVESV,LVEDV_BSA,LVESV_BSA,LVEDV	TESK2	AKR1A1	No	0.169373	0.0524754	-0.0641438	0.0727301	0.0941003	0.0465579	-0.0267076	0.129317	0.169373	0.0347301	-0.127886	-0.0940249	0.0218966	0.0709833	-0.00917473	-0.0988556	0.0774905	0.0485884	0.109025	0.0260437	-0.0736296
LVEDV_BSA,LVESV_BSA,LVESV,LVEDV	AKR1A1	AKR1A1	No	0.159318	0.023756	0.132928	0.0567639	0.0468837	-0.0991383	0.121637	0.0657911	0.0542766	0.052258	0.158384	0.0854811	-0.106695	0.159318	0.0361971	-0.0870257	0.152356	-0.150453	0.0556162	0.012922	-0.130571
LVEDV,LVESV_BSA,LVESV,LVEDV_BSA	MUTYH	AKR1A1	No	0.150258	0.109416	0.047585	0.00919439	-0.0664098	-0.00625753	0.0636715	0.0475087	0.0312262	0.076051	0.149014	0.0018143	0.0192173	0.0873236	0.150258	0.0312103	-0.0524254	-0.00230521	-0.0150858	0.0884449	-0.0703312
LVESV,LVEDV_BSA,LVESV_BSA,LVEDV	GPBP1L1	AKR1A1	No	0.145357	0.0829378	0.0675586	-0.0211143	0.125069	-0.144607	0.104128	0.0710916	0.0287747	0.0825992	-0.0797051	-0.00256763	-0.0318611	0.145357	0.02931	-0.0174432	0.0400944	0.0707383	0.118961	-0.02441	-0.00652961
LVEDV,LVESV_BSA,LVEDV_BSA,LVESV	HPDL	AKR1A1	No	0.126066	-0.102525	0.00582548	0.00666759	0.126066	0.0440254	-0.0618167	0.0773052	0.047705	-0.152263	0.00150145	-0.101498	0.00776405	-0.0870323	-0.120549	-0.040413	0.00542957	0.110119	-0.125977	-0.0662393	-0.0612516
LVEDV_BSA,LVESV_BSA,LVESV,LVEDV	CCDC17	AKR1A1	No	0.119025	-0.0441496	-0.10531	0.0307454	-0.0998887	-0.166707	-0.121574	-0.076489	0.0128747	-0.0341387	-0.168828	-0.0371203	-0.139513	-0.0956027	-0.0133896	-0.0649445	0.0235303	0.119025	0.0286769	0.0182862	-0.108501
LVEDV_BSA,LVESV_BSA,LVESV,LVEDV	TOE1	AKR1A1	No	0.0981369	-0.0443091	-0.00691694	-0.00547821	-0.176282	-0.0982332	-0.0123332	-0.0770307	0.0202973	-0.107382	-0.0339803	-0.0161139	-0.0417032	-0.0390942	0.017351	-0.200818	0.0981369	-0.180727	-0.0501945	-0.033511	-0.128613
LVEDV_BSA,LVEDV,LVESV_BSA,LVESV	IPP	AKR1A1	No	0.079355	-0.042265	-0.0237395	-0.00517893	-0.129237	0.00550124	-0.0342202	-0.0949663	-0.0723481	-0.0840347	-0.128724	-0.0991622	0.0421591	-0.04511	0.0781192	-0.0875238	0.0214712	0.079355	0.0253953	0.0633046	-0.127328
LVEDV_BSA,LVEDV,LVESV_BSA,LVESV	ZSWIM5	AKR1A1	No	0.0721856	0.0133638	0.0317214	-0.042255	-0.119737	0.0721856	0.0637404	-0.00580067	-0.00593471	-0.0182679	-0.0588681	-0.0572427	0.0531009	-0.121916	-0.0913919	-0.16596	0.0386688	-0.113523	-0.0918723	-0.112591	-0.16066
LVESV,LVEDV_BSA,LVEDV,LVESV_BSA	TSPAN1	AKR1A1	No	0.0717489	-0.146302	-0.274011	-0.0178633	-0.0853581	-0.0732818	-0.0202822	-0.15613	0.0562702	-0.0121658	-0.228999	0.0247132	-0.143996	-0.251218	-0.18166	0.0717489	-0.149213	-0.0375746	-0.283185	-0.293565	-0.00388065
LVEDV,LVESV,LVESV_BSA,LVEDV_BSA	CCDC163P	AKR1A1	No
LVESV_BSA,LVEDV_BSA,LVESV,LVEDV	LINC01144	AKR1A1	No
LVEDV_BSA,RVESV_BSA,RVESV,RVEDV,RVEDV_BSA,RVSV_BSA,RVSV	CHD9	AKTIP,LOC102723373	No	0.26098	0.153832	0.19964	0.151739	0.213396	0.134149	0.242667	0.26098	0.214146	0.108987	0.259875	0.146016	0.200444	-0.0518775	0.0258559	0.00656965	0.017705	0.105474	-0.0381854	-0.0200954	0.112634
LVEDV_BSA,RVEDV_BSA,RVEDV,RVESV,RVESV_BSA,RVSV,RVSV_BSA,RVEF	RBL2	AKTIP,LOC102723373,RBL2	Yes	0.410694	0.0750379	-0.0251708	0.0798993	-0.149997	0.191476	0.164871	-0.160635	0.0949987	0.155962	-0.0330451	0.145207	0.181049	0.297937	0.301283	0.0982911	0.313877	0.166126	0.269436	0.410694	-0.0464675
LVEDV_BSA,RVESV_BSA,RVESV,RVEDV,RVEDV_BSA,RVSV,RVEF,RVSV_BSA	AKTIP	AKTIP,LOC102723373,RBL2	No	0.312599	0.127734	0.235294	-0.0540277	0.0192394	-0.163081	0.151952	-0.174975	0.036476	0.0931346	0.312599	-0.130811	-0.192778	0.288953	0.181251	-0.0108914	0.0894031	-0.120894	0.234314	0.160803	0.0135462
LVEDV_BSA,RVESV_BSA,RVEDV_BSA,RVEDV,RVESV,RVEF,RVSV_BSA,RVSV	RPGRIP1L	AKTIP,LOC102723373,RBL2	No	0.153481	-0.0522257	-0.0386871	-0.0554859	-0.0514975	0.153481	-0.17383	-0.0879959	-0.0228425	-0.0824354	-0.0634371	-0.117129	0.0336218	-0.0570073	0.0074258	0.0110361	0.0339428	-0.0839329	-0.111331	0.070413	0.0184318
LVEDV_BSA,RVEDV_BSA,RVESV,RVEDV,RVESV_BSA,RVSV,RVSV_BSA,RVEF	LOC102723373	AKTIP,LOC102723373,RBL2	No
LVEDV_BSA,RVESV,RVEDV_BSA,RVESV_BSA,RVEDV,RVSV_BSA,RVEF,RVSV	LOC643802	AKTIP,LOC102723373,RBL2	No
LVESV_BSA,LVMCF,LVEDV_BSA,LVMVR,LVEF	SH3GL3	ALPK3,UBE2Q2P1,DNM1P41,ZNF592	No	0.176794	-0.19541	-0.199789	-0.206262	-0.345402	0.176794	-0.300219	-0.225284	-0.215821	-0.23709	-0.0965895	-0.453622	-0.0492465	-0.247582	0.0219548	-0.121153	0.0830923	0.064545	-0.25124	-0.0672058	-0.0278005
LVMVR,LVM,LVM_BSA,LVESV_BSA,LVMCF,RV_LV_ratio,LVEDV_BSA,LVEF	NMB	ALPK3,ZNF592	No	0.463269	-0.0239149	0.0949	-0.0660678	0.134602	0.121351	0.110643	0.244057	0.328586	-0.0921643	0.360581	-0.0857413	0.0238792	-0.108513	-0.0143929	-0.00217668	0.0836206	0.463269	0.0801353	-0.0270849	0.072807
LVMCF,LVM,LVM_BSA,LVMVR,LVESV_BSA,RV_LV_ratio,LVEDV_BSA,LVEF	WDR73	ALPK3,ZNF592	No	0.276652	0.0335481	0.121974	-0.0800843	0.276652	0.172729	-0.0248654	0.184636	0.197971	0.0966221	0.168994	-0.133814	0.195091	0.177048	0.213168	-0.00413417	-0.0170157	-0.00658831	0.0598944	0.120435	0.0169412
LVESV_BSA,LVMCF,LVM_BSA,LVM,LVMVR,RV_LV_ratio,LVEDV_BSA,LVEF	ADAMTSL3	ALPK3,ZNF592,DNM1P41,UBE2Q2P1	No	0.418	0.0678454	0.057767	0.00331439	0.156602	0.418	0.142181	0.121905	0.0293891	0.0731615	0.173125	0.19645	0.131346	-0.274032	-0.28787	0.0823772	0.140485	0.376558	-0.196531	-0.389735	-0.169933
LVMCF,LVESV_BSA,LVM_BSA,LVMVR,LVM,RV_LV_ratio,LVEF,LVEDV_BSA	SEC11A	ALPK3,ZNF592,DNM1P41,UBE2Q2P1	No	0.227065	-0.0117871	-0.0196992	-0.0590206	0.0338743	0.122277	0.0911495	-0.0170256	-0.034414	0.00927372	0.0074978	-0.0973729	-0.00821619	0.227065	0.00260694	0.01432	-0.027011	0.20093	0.099335	0.145325	0.0878939
LVESV_BSA,LVM_BSA,LVM,LVMVR,LVMCF,RV_LV_ratio,LVEF	GOLGA6L4	ALPK3,ZNF592,DNM1P41,UBE2Q2P1	No	0.0985955	-0.0108724	0.0907529	-0.0635851	0.093814	-0.0150679	-0.123222	0.0263297	-0.0355519	-0.00417229	0.0950683	-0.141257	-0.0161335	-0.0437538	-0.0579982	-0.0536216	0.0531119	0.0985955	-0.0313852	-0.0420611	-0.0661541
LVMVR,LVM,LVESV_BSA,LVM_BSA,LVMCF,RV_LV_ratio,LVEDV_BSA,LVEF	SLC28A1	ALPK3,ZNF592,DNM1P41,UBE2Q2P1	No	0.0675529	-0.11903	-0.10746	0.0168396	-0.0584558	-0.0744192	0.000230312	-0.0272402	-0.00489179	-0.0878688	-0.107062	-0.0328596	-0.0776408	-0.0752736	-0.0549879	-0.0077527	0.000843307	0.00458882	-0.0512337	-0.111469	0.0675529
LVMCF,LVM_BSA,LVM,LVESV_BSA,LVMVR,RV_LV_ratio,LVEDV_BSA,LVEF	ALPK3	ALPK3,ZNF592,UBE2Q2P1,DNM1P41	Yes	0.493215	0.205044	0.258907	0.120565	0.20444	0.241089	0.232917	0.0713324	-0.00407366	0.187696	0.363844	0.179159	0.207088	0.493215	0.37794	0.305975	0.244579	0.27419	0.405673	0.284595	0.26751
LVMCF,LVMVR,LVM,LVM_BSA,LVESV_BSA,RV_LV_ratio,LVEF,LVEDV_BSA	ZNF592	ALPK3,ZNF592,UBE2Q2P1,DNM1P41	No	0.224913	0.0812793	0.0170727	0.124552	0.167846	0.116606	0.171152	-0.0384055	0.121573	0.0639254	0.0921048	0.187743	0.16074	0.17085	0.208948	0.224913	0.20356	-0.0120931	0.126646	0.12324	0.164316
LVMCF,LVM,LVESV_BSA,LVMVR,LVM_BSA,RV_LV_ratio,LVEDV_BSA,LVEF	ZSCAN2	ALPK3,ZNF592,UBE2Q2P1,DNM1P41	No	0.0485441	-0.0332148	0.0375892	-0.0467444	0.0152049	0.0160475	-0.122617	-0.0247348	0.0137938	0.0193125	0.0386407	0.0233554	-0.0232241	-0.0612502	0.0344288	0.0485441	-0.0390302	0.00618046	-0.0659135	0.043391	-0.00770778
LVMCF,LVM,LVM_BSA,LVMVR,LVESV_BSA,RV_LV_ratio,LVEF,LVEDV_BSA	DNM1P41	ALPK3,ZNF592,UBE2Q2P1,DNM1P41	No
LVESV_BSA,LVMVR,LVMCF,LVM,LVM_BSA,RV_LV_ratio,LVEDV_BSA,LVEF	LINC00933	ALPK3,ZNF592,UBE2Q2P1,DNM1P41	No
RVESV_BSA,RVESV,RVEF	CCDC107	ARHGEF39	No	0.304929	0.03899	0.0302639	0.0688267	0.202111	0.133599	0.186707	0.188214	0.127656	0.0425716	0.0562629	0.00777458	0.17976	-0.0335995	0.304929	-0.151387	0.239421	0.119216	-0.00543501	0.271068	-0.150023
RVESV_BSA,RVESV,RVEF	TESK1	ARHGEF39	No	0.242099	0.161328	0.028992	0.204498	0.167318	0.218622	0.241548	0.150066	0.0920967	0.104812	0.116826	0.140656	0.138569	0.242099	0.178655	0.222579	0.118815	-0.0901717	0.240684	0.0705671	0.14669
RVESV_BSA,RVESV,RVEF	UNC13B	ARHGEF39	No	0.209301	-0.0258726	0.0965793	-0.0272817	-0.060224	-0.174222	0.0123864	0.0856274	0.127596	-0.000833589	0.209301	-0.105491	0.061775	0.122828	0.189336	0.0775872	-0.178364	0.0421524	0.132702	0.205462	0.040249
RVESV_BSA,RVESV,RVEF	RUSC2	ARHGEF39	No	0.208469	0.0159616	-0.0108481	0.0500553	-0.091444	0.0441769	-0.0407929	0.0712323	-0.103627	0.0309563	-0.0951739	0.0785941	0.034362	-0.00714584	0.196877	0.151876	0.208469	0.0233506	-0.0233061	0.200872	0.180457
RVESV,RVESV_BSA,RVEF	FAM166B	ARHGEF39	No	0.193503	0.0114377	-0.0515034	0.0436271	0.0514634	0.0286556	0.0139963	-0.123448	-0.0308435	-0.0589106	-0.0863803	0.0400627	0.00224214	0.0995854	0.189566	0.0254414	0.134058	-0.104865	0.0656408	0.193503	-0.0296934
RVESV_BSA,RVESV,RVEF	ATP8B5P	ARHGEF39	No
RVESV_BSA,RVESV,RVEF	TPM2	ARHGEF39,TPM2	Yes	0.588249	0.296116	0.0498853	0.395367	-0.0211756	0.191539	0.588249	0.160417	0.229301	0.265285	-0.0150543	0.377122	0.247977	0.205693	-0.0598041	0.260672	0.445897	-0.00364237	0.213512	0.129194	0.358021
RVESV_BSA,RVESV,RVEF	CD72	ARHGEF39,TPM2	No	0.541356	-0.0602382	0.0550565	0.0764025	0.0551191	0.265673	0.541356	0.0796356	0.239891	-0.0734294	0.112231	0.3284	0.13383	-0.325516	0.102882	-0.164974	0.218456	0.122146	-0.210326	0.138452	-0.176421
RVESV_BSA,RVESV,RVEF	TLN1	ARHGEF39,TPM2	No	0.415111	0.229257	0.231143	0.222611	0.208634	0.280954	0.331104	0.415111	0.309955	0.210291	0.127856	0.226708	0.277548	0.230676	0.401748	0.363418	0.247937	0.273383	0.206188	0.395942	0.286514
RVESV,RVESV_BSA,RVEF	ARHGEF39	ARHGEF39,TPM2	No	0.329504	0.0729025	0.110872	-0.0464732	0.170743	0.329504	0.0656801	0.0318612	-0.0865361	0.0303575	0.164447	-0.0466453	0.214207	0.0580232	0.200535	-0.0592885	0.102969	0.000661966	0.111813	0.189607	-0.0409657
RVESV,RVESV_BSA,RVEF	GBA2	ARHGEF39,TPM2	No	0.269849	0.199871	0.119971	0.0640843	-0.0372466	0.269849	-0.0395447	0.15619	0.044737	0.176933	0.179536	-0.1475	0.158746	0.233698	0.216071	0.220854	0.118708	0.0936888	0.186838	0.202689	0.117685
RVESV_BSA,RVESV,RVEF	CA9	ARHGEF39,TPM2	No	0.260363	0.0188203	-0.0427208	0.091677	0.173914	-0.141216	0.136358	0.260363	0.077408	-0.00362131	-0.125382	0.215923	-0.0736368	0.0770917	0.054279	0.0390852	0.160958	-0.0360896	0.00134414	0.0328104	0.0862807
RVESV,RVESV_BSA,RVEF	SIT1	ARHGEF39,TPM2	No	0.0801609	-0.0037605	0.0154233	-0.0454751	0.0801609	-0.0193042	0.0136561	-0.0214773	-0.0604622	-0.131776	0.0667521	-0.209185	-0.116128	-0.0267845	-0.268169	-0.0652438	-0.0326716	-0.098598	-0.0372922	-0.237414	-0.0863021
RVESV,RVESV_BSA,RVEF	RMRP	ARHGEF39,TPM2	No
LVMVR,LVMCF,LVEDV_BSA,LVSV_BSA,LVGFI,LVSV,RVSV_BSA,RVSV	NDRG2	ARHGEF40,ZNF219	Yes	0.587661	0.452735	0.242177	0.447603	0.229417	0.232617	0.546571	0.347092	0.514079	0.587661	0.408852	0.350799	0.214835	-0.002597	-0.133536	-0.0222849	0.00193703	-0.0592429	-0.138166	-0.092268	-0.0428389
LVMVR,LVEDV_BSA,LVGFI,LVSV_BSA,LVSV,LVMCF,RVSV_BSA,RVSV	ZNF219	ARHGEF40,ZNF219	No	0.368037	0.208255	0.25859	0.125089	0.0766527	0.229141	0.163616	0.309889	0.0771667	0.208923	0.353555	0.250918	0.17519	0.368037	0.256812	0.17823	0.116248	0.0528192	0.233294	0.301876	0.118198
LVMVR,LVSV_BSA,LVMCF,LVSV,LVGFI,LVEDV_BSA,RVSV,RVSV_BSA	ARHGEF40	ARHGEF40,ZNF219	No	0.314175	0.0816009	0.24662	0.106808	0.149963	-0.373479	0.283118	0.309097	0.198561	0.0884132	0.314175	0.0893952	-0.118858	0.13078	0.10957	-0.137697	-0.0198636	0.202616	0.0945268	0.142203	-0.163511
LVMVR,LVGFI,LVSV,LVEDV_BSA,LVMCF,LVSV_BSA,RVSV_BSA,RVSV	TMEM253	ARHGEF40,ZNF219	No	0.0957123	0.0329111	0.0376421	-0.0349404	0.0765258	-0.00274377	-0.0539242	0.0957123	0.038384	0.00469929	-0.0395147	-0.113619	-0.00954542	-0.0401783	-0.0470154	-0.0656123	0.0110191	0.0232819	-0.0473171	-0.0459281	-0.0264122
LVMVR	ARID5B	ARID5B	Yes	0.787498	0.31913	0.475892	-0.0996512	0.409159	0.305778	0.334468	0.385788	0.376044	0.293073	0.635685	-0.294211	0.19559	0.121819	0.531989	-0.132985	0.605093	0.364204	0.0552526	0.787498	-0.166184
LVMVR	JMJD1C	ARID5B	No	0.351465	0.0496969	0.135134	-0.0287679	0.287839	0.231505	0.351465	0.207958	0.202804	-0.0351217	0.0567286	-0.0429526	0.193826	0.113719	0.171374	0.0993562	0.154655	-0.0713998	0.232753	0.173785	0.0490188
LVMVR	TMEM26	ARID5B	No	0.347841	0.0696193	0.0158928	0.0167424	0.347841	-0.0236849	-0.0273673	-0.0778289	-0.0103937	-0.0470679	-0.000534981	0.0985895	-0.0117789	-0.112763	-0.101561	-0.290232	0.0573074	0.1593	-0.238669	-0.0977489	-0.278165
LVMVR	NRBF2	ARID5B	No	0.165706	-0.0611172	-0.0803236	0.0647923	0.0150128	-0.313407	-0.0514313	0.0998491	0.165706	-0.00883059	-0.137092	0.121315	-0.0945032	-0.116049	0.00954586	0.0295646	0.0752786	0.122676	-0.187503	-0.0892359	-0.00783322
LVMVR	ZNF365	ARID5B	No	0.122132	-0.043637	-0.111387	-0.0786111	0.122132	-0.42532	-0.0909566	0.023086	-0.0494836	-0.0431657	-0.0666047	-0.124158	-0.165891	-0.175683	-0.143197	0.0149608	-0.368974	-0.0692854	-0.130883	-0.160453	0.0593573
LVMVR	RTKN2	ARID5B	No	0.116512	-0.100668	-0.0844091	-0.13578	-0.103723	-0.110133	0.116512	-0.147355	-0.0184597	-0.103088	-0.42986	-0.0755391	-0.113272	-0.140494	-0.396513	-0.0344732	-0.544634	0.044657	-0.266876	-0.421676	-0.0359169
LVMVR	C10orf107	ARID5B	No
LVMVR	LINC00845	ARID5B	No
LVMVR	LOC283045	ARID5B	No
LVMVR,LVMCF	DUSP6	ATP2B1	Yes	0.549461	0.273627	0.122287	0.158154	-0.307145	-0.248382	-0.278749	-0.253851	-0.0194224	0.095458	0.217646	0.20586	-0.131167	-0.0276846	-0.0756043	0.107194	0.19681	0.549461	-0.0663936	0.101906	0.209885
LVMVR,LVMCF	ATP2B1	ATP2B1	No	0.376303	0.0303627	-0.108797	-0.17574	-0.143154	0.315535	0.376303	-0.336306	0.00830743	-0.0309969	0.127685	-0.186271	0.27797	-0.135309	0.0732707	-0.126756	-0.287672	0.0565697	-0.127172	0.0673958	-0.0427679
LVMVR,LVMCF	POC1B	ATP2B1	No	0.0560052	-0.0869402	-0.0604644	-0.0566173	-0.00467305	-0.0161777	-0.0369189	-0.075781	0.0324524	-0.13145	-0.194811	-0.0265545	-0.0181018	0.0161892	-0.0423953	0.0560052	-0.062517	0.0189172	-0.00991112	-0.126925	-0.039334
LVMVR,LVMCF	GALNT4	ATP2B1	No	0.0152477	-0.00915353	0.0152477	-0.0254637	-0.0657666	-0.117956	-0.111462	-0.0430553	-0.00853859	-0.0720517	-0.0833021	-0.112641	-0.067903	-0.187878	-0.101731	-0.0527608	-0.0977899	-0.0228901	-0.235167	-0.0575313	-0.0357537
LVMVR,LVMCF	LINC00936	ATP2B1	No
LVSV_BSA,LVSV,LVESV_BSA,LVMVR,LVESV,LVEDV_BSA,LVEDV,RVEDV_BSA,RVSV,RVEDV,RVESV_BSA,RVESV,RVSV_BSA,RVEF	RPH3A	ATXN2,BRAP,MAPKAPK5-AS1	No	0.229766	-0.0600653	0.0643166	0.114338	-0.255582	-0.146524	0.0506728	-0.036615	-0.00335123	0.0286248	0.173501	0.107555	-0.175265	0.170838	0.229766	-0.080946	-0.175746	0.0359193	0.134835	0.225275	0.0346625
LVEDV_BSA,LVMVR,LVESV,LVEDV,LVSV,LVSV_BSA,LVESV_BSA,RVESV_BSA,RVEDV,RVESV,RVSV,RVEDV_BSA,RVSV_BSA,RVEF	MYL2	ATXN2,BRAP,MAPKAPK5-AS1	No	0.136012	0.0210424	0.0873551	-0.0783152	0.0151669	-0.0311698	0.0858369	0.0343235	0.0101356	-0.0331165	0.116442	-0.0922021	-0.0249379	0.116584	0.120167	0.031549	0.0379068	0.0525582	0.0535869	0.136012	0.00440397
LVSV,LVESV_BSA,LVMVR,LVEDV,LVEDV_BSA,LVESV,LVSV_BSA,RVSV_BSA,RVEDV,RVSV,RVESV,RVESV_BSA,RVEDV_BSA,RVEF	LOC100131138	ATXN2,BRAP,MAPKAPK5-AS1	No
LVMVR,LVSV,LVSV_BSA,LVEDV,LVESV_BSA,LVEDV_BSA,LVESV,RVEDV_BSA,RVEDV,RVSV,RVESV_BSA,RVSV_BSA,RVESV,RVEF	ALDH2	ATXN2,BRAP,MAPKAPK5-AS1,SH2B3	Yes	0.567144	0.0697032	0.505927	-0.0334121	0.127006	0.122772	0.305956	0.216061	0.15591	0.120182	0.567144	-0.132775	0.179752	-0.0128857	0.227377	-0.0129531	-0.0473297	-0.117014	-0.0308054	0.183031	0.0637655
LVSV_BSA,LVESV,LVESV_BSA,LVMVR,LVEDV_BSA,LVSV,LVEDV,RVEDV,RVSV_BSA,RVSV,RVESV,RVEDV_BSA,RVESV_BSA,RVEF	ATXN2	ATXN2,BRAP,MAPKAPK5-AS1,SH2B3	No	0.499171	0.0579515	0.256417	0.0334922	0.379195	0.0915907	0.13817	0.187802	0.0371291	0.0385685	0.388671	0.00453193	0.121924	0.336303	0.499171	0.0670687	0.218443	0.273763	0.360611	0.445523	0.0873887
LVESV_BSA,LVSV,LVMVR,LVESV,LVEDV,LVEDV_BSA,LVSV_BSA,RVSV_BSA,RVEDV_BSA,RVSV,RVESV_BSA,RVEDV,RVESV,RVEF	PTPN11	ATXN2,BRAP,MAPKAPK5-AS1,SH2B3	No	0.320359	0.153194	0.133598	0.0793446	0.0748924	-0.00399065	0.23132	0.0123552	0.0939677	0.102783	0.247472	0.197179	0.0256897	0.185231	0.256311	0.0851538	0.17624	0.207218	0.269637	0.320359	0.0922492
LVSV,LVEDV_BSA,LVEDV,LVSV_BSA,LVESV,LVESV_BSA,LVMVR,RVEDV,RVSV,RVESV_BSA,RVESV,RVEDV_BSA,RVSV_BSA,RVEF	HECTD4	ATXN2,BRAP,MAPKAPK5-AS1,SH2B3	No	0.319464	-0.107407	0.08424	-0.0760651	0.158728	0.134268	0.00623851	0.260743	0.107343	-0.0752823	0.0987418	0.0657447	0.135772	0.253144	0.185902	0.129938	0.112209	0.163953	0.319464	0.149447	0.112749
LVEDV_BSA,LVESV_BSA,LVMVR,LVEDV,LVESV,LVSV,LVSV_BSA,RVSV_BSA,RVESV,RVSV,RVEDV,RVEDV_BSA,RVESV_BSA,RVEF	MAPKAPK5	ATXN2,BRAP,MAPKAPK5-AS1,SH2B3	No	0.281034	-0.0385458	0.0884513	-0.01529	0.129472	0.0160596	0.0335935	0.00860364	0.000551848	0.00775214	0.0393044	-0.097728	-0.00341486	0.00319506	0.169974	0.130955	0.281034	0.1053	0.0101362	0.275636	0.0785922
LVEDV_BSA,LVSV_BSA,LVMVR,LVESV,LVEDV,LVESV_BSA,LVSV,RVEDV_BSA,RVSV_BSA,RVESV_BSA,RVEDV,RVESV,RVSV,RVEF	SH2B3	ATXN2,BRAP,MAPKAPK5-AS1,SH2B3	No	0.246436	-0.0181408	-0.0393111	0.185384	-0.0672312	0.246436	0.118699	-0.0442309	0.203491	0.0752444	0.066309	0.16092	0.151521	0.172467	-0.0413878	0.150808	0.194557	-0.0822081	0.135608	-0.0717802	0.13647
LVMVR,LVESV,LVEDV_BSA,LVEDV,LVSV,LVSV_BSA,LVESV_BSA,RVEDV,RVSV_BSA,RVEDV_BSA,RVESV_BSA,RVSV,RVESV,RVEF	ACAD10	ATXN2,BRAP,MAPKAPK5-AS1,SH2B3	No	0.207965	0.0720414	0.128476	-0.0169201	0.176095	0.187675	0.0179352	0.165155	0.0717618	0.0467552	0.0104497	-0.0543994	0.129983	0.155229	0.111784	0.162303	0.113944	0.207965	0.133632	0.197242	0.0521106
LVSV_BSA,LVEDV_BSA,LVMVR,LVESV_BSA,LVESV,LVSV,LVEDV,RVEDV,RVESV_BSA,RVEDV_BSA,RVSV_BSA,RVESV,RVSV,RVEF	BRAP	ATXN2,BRAP,MAPKAPK5-AS1,SH2B3	No	0.185871	-0.0913493	-0.0787192	-0.00197082	0.0481781	-0.0495229	0.0769139	0.0336	0.110493	-0.0516258	-0.0902624	-0.0531523	-0.046832	-0.0649025	0.0756506	0.0830813	0.185871	-0.0432314	-0.0834205	0.13365	0.117424
LVESV_BSA,LVESV,LVMVR,LVSV,LVEDV,LVEDV_BSA,LVSV_BSA,RVEDV_BSA,RVESV,RVESV_BSA,RVSV_BSA,RVSV,RVEDV,RVEF	TRAFD1	ATXN2,BRAP,MAPKAPK5-AS1,SH2B3	No	0.157171	-0.107362	-0.0211785	-0.210843	0.0591991	0.00814889	0.111831	0.054985	0.00368812	-0.143771	-0.112815	-0.26894	-0.031025	-0.230036	-0.0701618	-0.122682	0.157171	0.0085454	-0.0711486	-0.00938956	-0.0119697
LVMVR,LVSV_BSA,LVEDV,LVESV,LVSV,LVESV_BSA,LVEDV_BSA,RVEDV,RVESV_BSA,RVESV,RVEDV_BSA,RVSV,RVSV_BSA,RVEF	NAA25	ATXN2,BRAP,MAPKAPK5-AS1,SH2B3	No	0.142514	-0.0857235	-0.0230327	-0.0460474	0.110189	0.123239	0.121095	0.00193857	0.00495572	-0.158481	-0.192171	-0.127404	0.0775209	-0.0894105	0.037587	-0.103115	-0.0677398	0.142514	-0.104699	-0.0513267	-0.0133802
LVSV,LVESV,LVEDV_BSA,LVMVR,LVSV_BSA,LVESV_BSA,LVEDV,RVEDV_BSA,RVSV,RVEDV,RVESV_BSA,RVSV_BSA,RVESV,RVEF	RPL6	ATXN2,BRAP,MAPKAPK5-AS1,SH2B3	No	0.137248	-0.0200774	0.0438624	-0.113309	0.0855378	-0.000574876	0.0282933	-0.10608	-0.109597	0.0558471	0.137248	-0.215914	0.00644396	0.136134	0.0709611	-0.0837996	-0.149613	0.0215746	0.0479762	0.00507522	-0.108347
LVMVR,LVESV,LVEDV_BSA,LVSV,LVEDV,LVSV_BSA,LVESV_BSA,RVESV_BSA,RVSV,RVEDV,RVEDV_BSA,RVESV,RVSV_BSA,RVEF	TMEM116	ATXN2,BRAP,MAPKAPK5-AS1,SH2B3	No	0.116942	-0.197695	-0.00903797	-0.134765	-0.0851443	-0.0267278	0.0130737	-0.111582	0.054791	-0.139553	-0.0324091	-0.146799	0.116942	-0.142436	-0.146366	-0.163084	0.073791	-0.0414909	-0.0405014	-0.106582	-0.0742825
LVEDV,LVESV_BSA,LVSV,LVSV_BSA,LVEDV_BSA,LVESV,LVMVR,RVSV_BSA,RVSV,RVESV,RVEDV,RVESV_BSA,RVEDV_BSA,RVEF	ADAM1A	ATXN2,BRAP,MAPKAPK5-AS1,SH2B3	No
LVEDV_BSA,LVSV_BSA,LVESV,LVESV_BSA,LVMVR,LVEDV,LVSV,RVSV,RVESV,RVEDV_BSA,RVESV_BSA,RVEDV,RVSV_BSA,RVEF	FAM109A	ATXN2,BRAP,MAPKAPK5-AS1,SH2B3	No
LVMVR,LVESV,LVEDV,LVSV_BSA,LVESV_BSA,LVSV,LVEDV_BSA,RVEDV_BSA,RVESV_BSA,RVESV,RVSV_BSA,RVEDV,RVSV,RVEF	MAPKAPK5-AS1	ATXN2,BRAP,MAPKAPK5-AS1,SH2B3	No
LVESV_BSA,LVEDV,LVMVR,LVSV,LVESV,LVEDV_BSA,LVSV_BSA,RVEF,RVEDV,RVSV_BSA,RVESV_BSA,RVEDV_BSA,RVESV,RVSV	CCDC63	ATXN2,HVCN1,BRAP	No	0.0629222	-0.0841264	-0.025887	-0.0557665	-0.00428086	-0.0282619	-0.0551073	0.0404758	-0.0582098	-0.0629785	-0.0524882	-0.0424197	-0.0535068	-0.0091335	-0.106613	0.0306794	-0.0991585	-0.0384679	0.0629222	-0.127872	0.0318372
LVESV,LVSV,LVSV_BSA,LVEDV,LVEDV_BSA,LVMVR,LVESV_BSA,RVSV,RVSV_BSA,RVEDV,RVEDV_BSA,RVESV_BSA,RVESV,RVEF	CUX2	ATXN2,MAPKAPK5-AS1,BRAP,SH2B3	No	0.49393	-0.0246271	0.0137665	-0.0519571	0.32152	-0.0161691	-0.0240923	0.0864707	-0.0375333	-0.0432074	0.0781225	0.0483669	-0.0761507	0.417052	0.399222	0.123865	0.0280539	0.365119	0.434173	0.49393	0.075828
LVESV,LVEDV_BSA,LVMVR,LVEDV,LVSV,LVESV_BSA,LVSV_BSA,RVESV_BSA,RVSV,RVESV,RVSV_BSA,RVEDV_BSA,RVEDV,RVEF	MIR1302-1	ATXN2,MAPKAPK5-AS1,BRAP,SH2B3	No
LVESV_BSA,LVESV,LVSV,RVSV,RVESV_BSA,RVEDV_BSA,RVEDV,RVESV,RVSV_BSA	ERP29	ATXN2,SH2B3,BRAP	No	0.111099	0.111099	0.0367358	0.0683044	-0.184458	-0.147111	-0.0234735	-0.102818	-0.0834218	0.0593334	-0.0153332	0.0786065	-0.0618619	0.0224249	-0.0493063	0.0928159	-0.27607	-0.255003	-0.028431	-0.0240948	0.029482
LVEDV,LVSV,LVSV_BSA,LVEDV_BSA,RVEDV	B3GNT7	B3GNT7	Yes	1.18873	0.793976	0.499294	0.48789	-0.371351	0.295586	-0.0589964	-0.0110041	0.0232369	0.684365	0.53603	0.62827	0.112373	1.11339	1.18873	0.493787	0.0527243	-0.097111	1.07607	1.08725	0.227619
LVEDV,LVSV,LVEDV_BSA,RVEDV,LVSV_BSA	NCL	B3GNT7	No	0.353952	0.195738	0.0784539	0.136462	0.148303	0.348409	0.0308019	0.0364837	0.0778824	0.160668	0.0879957	0.151611	0.353952	-0.0206253	0.174016	-0.0207944	0.225095	-0.32397	0.0382984	0.0727294	0.0654151
LVSV,LVEDV_BSA,LVSV_BSA,LVEDV,RVEDV	ARMC9	B3GNT7	No	0.28546	0.101774	0.15365	-0.0225614	-0.0918434	0.158601	-0.130062	0.0753119	0.0514214	0.0618024	0.115986	0.00870412	0.155671	0.221246	0.24674	0.0944221	0.256674	0.0348785	0.218421	0.28546	0.13852
LVESV_BSA,LVM_BSA,LVEDV_BSA,LVM,LVESV,LVEDV,LVEF,LVGFI,RVESV_BSA,RVEF,RVEDV,RVEDV_BSA,RVESV,LVMVR,LVSV_BSA	MCMBP	BAG3	No	0.157718	0.0409093	-0.0867154	0.148853	-0.0556695	-0.0859065	0.157718	0.0699987	0.0674482	-0.0171334	-0.0335556	0.0870256	-0.0746431	-0.017214	0.0238723	-0.0523069	0.0831785	-0.0152688	-0.0897082	-0.063206	-0.0760647
LVEDV,LVESV_BSA,LVEDV_BSA,LVEF,LVM_BSA,LVESV,LVGFI,LVM,RVESV,RVEF,RVEDV,RVEDV_BSA,RVESV_BSA,LVMVR,LVSV_BSA	SEC23IP	BAG3	No	0.15386	0.0814397	0.0402308	-0.0260444	0.15386	-0.186362	0.101027	0.0877139	0.118474	0.0457512	0.0220826	-0.0479967	-0.00330032	-0.0110674	0.0815151	-0.200193	0.10797	0.108278	-0.0639486	-0.0391359	-0.102019
LVMVR,LVESV,LVEDV_BSA,RVEDV,RVESV_BSA	MIR4682	BAG3	No
LVEDV_BSA,LVEDV,LVESV,LVGFI,LVESV_BSA,LVM_BSA,LVM,LVEF,RVEF,RVESV_BSA,RVEDV,RVESV,RVEDV_BSA,LVSV_BSA,LVMVR	BAG3	BAG3,TIAL1	Yes	1.05231	0.541371	0.67916	0.352575	1.01688	0.487706	0.273439	0.584158	0.191134	0.427507	0.754543	0.22623	0.302216	1.05231	1.00755	0.352877	0.356222	0.360139	0.91613	1.00915	0.318615
LVGFI,LVM_BSA,LVEDV_BSA,LVESV_BSA,LVEF,LVM,LVESV,LVEDV,RVESV,RVEDV_BSA,RVESV_BSA,RVEF,RVEDV,LVMVR,LVSV_BSA	RGS10	BAG3,TIAL1	No	0.535071	-0.00158938	0.181666	0.0638221	0.535071	-0.0232338	-0.278465	0.0486593	-0.0725358	-0.0158576	0.243835	0.215004	-0.111244	-0.110761	0.400397	0.153133	-0.0665106	-0.121489	-0.101767	0.44173	-0.00524533
LVGFI,LVESV,LVESV_BSA,LVEF,LVM,LVEDV,LVEDV_BSA,LVM_BSA,RVESV,RVESV_BSA,RVEDV_BSA,RVEDV,RVEF,LVMVR,LVSV_BSA	INPP5F	BAG3,TIAL1	No	0.286036	0.15609	0.127994	0.13413	0.138115	0.0582077	0.0396288	0.0832392	0.0722913	0.112021	0.212618	0.0608537	0.0353868	0.138894	0.266309	0.0247874	0.115333	0.286036	0.277168	0.259168	0.0293925
LVESV_BSA,LVM_BSA,LVEF,LVM,LVGFI,LVESV,LVEDV,LVEDV_BSA,RVEF,RVESV_BSA,RVEDV_BSA,RVEDV,RVESV,LVSV_BSA,LVMVR	TIAL1	BAG3,TIAL1	No	0.230576	0.115286	0.0480984	-0.0128643	0.0895039	0.230576	0.133494	0.0613191	0.149006	0.0564894	0.121111	0.00663811	0.116562	0.128328	0.15806	0.212946	0.111077	-0.038586	0.0202976	0.0835907	0.130467
LVM_BSA,LVM,LVEDV_BSA,LVEDV,LVSV_BSA,LVSV,RVEDV,LVESV_BSA,RVSV_BSA,RVSV	BCAS3	BCAS3,TBX2	No	0.327368	-0.00653159	0.0616328	0.0463117	0.0788014	0.217141	0.165578	0.0713771	0.10044	0.0699376	-0.0204691	0.00200694	0.160897	0.327368	-0.0161239	0.161477	-0.115845	0.256993	0.320984	0.121677	0.200093
RV_LV_ratio	NBEAL1	BMPR2	Yes	0.556375	0.0438367	0.249305	-0.0402321	0.228645	0.069791	0.13192	0.178451	0.134433	0.128601	0.265595	-0.157953	0.115117	0.309104	0.556375	0.0637279	0.0524276	0.327619	0.331781	0.481121	0.146282
RV_LV_ratio	RAPH1	BMPR2	No	0.375072	-0.0370509	0.224415	-0.236403	0.12521	0.147112	0.191457	-0.0148832	0.0880609	-0.0390412	0.301774	-0.357052	0.0768799	0.375072	0.277856	0.139009	0.0454107	0.0208755	0.215398	0.24614	0.121496
RV_LV_ratio	NOP58	BMPR2	No	0.311169	-0.102349	0.026848	-0.0959976	0.147501	0.257971	-0.0287057	0.311169	0.0807329	-0.187875	0.0817294	-0.257456	0.174346	0.0431776	0.160871	-0.0623695	0.0936235	0.229927	0.0789221	0.117478	-0.122557
RV_LV_ratio	BMPR2	BMPR2	No	0.301328	0.132384	0.181957	0.0376884	0.266244	0.183044	0.19743	0.147179	0.134596	0.0904439	0.228112	-0.107248	0.161957	0.131142	0.094707	-0.0167737	0.263992	0.301328	0.169364	0.115765	0.0944262
RV_LV_ratio	ABI2	BMPR2	No	0.239392	0.0434878	0.102669	0.00591689	-0.022244	0.10175	0.131402	0.0895633	0.0527931	0.0350834	0.205766	0.136974	0.11449	0.176975	-0.00269838	0.133539	-0.183159	0.239392	0.0593157	0.0107569	0.11861
RV_LV_ratio	SUMO1	BMPR2	No	0.219418	0.069458	0.0719635	-0.140381	0.00811563	0.0588023	0.00140899	0.0889764	-0.0258764	-0.0199351	0.219418	-0.393873	0.0168888	0.125112	0.0181249	-0.0340596	0.0444647	-0.105897	0.0532707	0.12142	-0.0920165
RV_LV_ratio	CYP20A1	BMPR2	No	0.219318	0.0683171	0.00924365	-0.0374149	0.219318	0.0527299	0.0153553	0.173506	0.130425	0.0118494	0.0558164	-0.159814	0.0325525	0.0978369	0.130782	0.00489977	0.0782591	-0.0534275	0.0148319	0.0657387	0.0375862
RV_LV_ratio	ICA1L	BMPR2	No	0.216942	-0.0607864	0.120953	-0.11715	0.213161	0.0591084	-0.0780376	0.131642	0.0467873	0.0234232	0.216942	-0.106821	0.105647	0.122452	0.0161779	0.101975	-0.0856793	0.117399	0.0980541	0.102209	0.154297
RV_LV_ratio	FAM117B	BMPR2	No	0.211578	-0.18933	-0.027913	-0.0993387	-0.0567904	-0.0204161	-0.150361	-0.0314866	-0.0242389	-0.108483	0.140151	-0.323304	-0.053038	-0.0461417	0.132351	0.113799	-0.0138101	0.211578	-0.0238433	0.0902939	0.0495542
RV_LV_ratio	WDR12	BMPR2	No	0.190643	-0.0343203	-0.0951424	-0.0501552	-0.036803	0.190643	-0.0838427	0.0461921	-0.0482916	-0.0360386	-0.108144	-0.118447	0.0638587	0.100484	-0.0187184	0.0314748	-0.135736	-0.0373492	0.0648145	0.0223303	-0.104193
RV_LV_ratio	FZD7	BMPR2	No	0.171605	-0.0207679	0.0645826	0.0502862	0.00460116	0.162704	0.0683012	-0.0789203	0.0263494	-0.00357326	-0.0874326	-0.0643693	0.171605	-0.234777	-0.120906	-0.0344219	-0.0368057	-0.0590332	-0.325243	-0.220807	-0.0590138
RV_LV_ratio	CARF	BMPR2	No	0.163432	0.00957025	-0.0633589	-0.102014	0.0792495	-0.0981458	-0.0993088	-0.0565636	-0.0296896	-0.020639	-0.0841189	-0.237073	0.0740749	0.0916352	-0.0808305	0.163432	-0.161172	0.029591	0.148346	-0.0138662	0.115989
RV_LV_ratio	LOC100652824	BMPR2	No
LVMCF	SPEM1	C17orf74	No	0.0425595	-0.0100786	-0.0534859	-0.0290571	-0.022256	0.00872486	-0.0899716	-0.028566	-0.0966574	0.000399738	-0.0901322	-0.000482075	0.00129002	-0.144263	-0.0959708	-0.0092204	0.0425595	-0.121417	-0.159504	-0.0788376	-0.0130016
LVMVR,LVESV,LVEF,LVESV_BSA,LVEDV_BSA,LVEDV	SKI	C1orf86,SKI	Yes	0.427058	-0.0566219	0.248099	-0.0335789	0.00705225	0.14143	0.427058	-0.0160302	0.118486	0.0217075	0.355987	-0.0826378	0.196868	-0.0317297	-0.0601865	0.0733719	-0.0191225	0.358403	-0.0365939	-0.107296	0.052793
LVESV_BSA,LVESV,LVMVR,LVEF,LVEDV_BSA,LVEDV	PRKCZ	C1orf86,SKI	No	0.114788	-0.110713	-0.017522	-0.0452591	-0.102604	-0.292516	-0.0408728	-0.0442583	-0.124665	-0.0449512	0.114788	-0.15379	-0.19464	-0.186113	-0.173879	-0.0952536	0.0119097	-0.0384276	-0.0607581	-0.167534	-0.14123
LVEF,LVMVR,LVESV_BSA,LVESV,LVEDV,LVEDV_BSA	C1orf86	C1orf86,SKI	No
RV_LV_ratio	CISH	C3orf18	Yes	0.403033	0.0217472	0.221931	0.169359	0.285833	-0.0650949	0.0330314	0.391385	0.145104	-0.0937132	0.403033	0.230244	-0.120153	0.164518	-0.0443571	0.148481	-0.0119101	0.186853	0.127805	0.0879136	0.158492
RV_LV_ratio	RAD54L2	C3orf18	No	0.323471	-0.0488678	0.0346268	-0.0184646	0.0373131	0.247647	0.0148391	0.0478593	-0.0216989	-0.121508	-0.0715993	-0.0316273	0.144359	0.121953	-0.0250969	0.168424	-0.0747823	0.323471	0.148	-0.0554705	0.226388
RV_LV_ratio	MAPKAPK3	C3orf18	No	0.291381	0.11102	0.0575317	0.0786192	0.242847	0.0316047	-0.0440449	0.261111	0.181487	0.0798544	0.122323	0.141815	0.0690485	0.130354	0.102863	0.063365	0.0843533	0.291381	0.0753823	0.0989944	0.0413049
RV_LV_ratio	HYAL3	C3orf18	No	0.278444	0.00598358	0.0496437	0.0096429	-0.0292658	-0.128601	-0.112351	-0.0917596	-0.0621693	0.0148823	0.0527481	-0.0484641	-0.0713273	0.120052	0.26878	0.0369399	0.0763076	0.107325	0.0382855	0.278444	-0.00760761
RV_LV_ratio	GNAI2	C3orf18	No	0.267248	0.146384	0.173254	0.195168	0.0980115	-0.093603	0.1473	-0.130482	-0.00358284	0.246164	0.267248	-0.000986775	0.0134082	0.107193	0.259226	0.00166854	0.166957	-0.293413	0.101806	0.231384	0.0252891
RV_LV_ratio	RASSF1	C3orf18	No	0.222248	0.0779745	0.0476483	0.0576068	-0.0235626	0.101254	0.110577	0.0444461	0.0954875	0.0374509	0.0221453	-0.00226017	0.111692	0.159713	0.168465	0.0829477	0.105412	0.165285	0.222248	0.174498	0.0236928
RV_LV_ratio	LSMEM2	C3orf18	No	0.195831	0.0190825	0.0294533	-0.014882	0.195831	0.0836786	0.0692556	0.161228	0.00753433	0.022448	-0.011977	-0.0746312	0.0310027	0.178842	-0.00645225	0.177939	0.00385156	0.0330432	0.156639	-0.0867762	0.190412
RV_LV_ratio	IFRD2	C3orf18	No	0.171327	-0.0183198	-0.050061	0.000844317	0.0648207	-0.128536	0.165122	0.171327	0.0785786	0.00865189	-0.0640003	0.138902	-0.00372819	0.0871702	0.0136362	0.0365463	0.160473	0.00699846	0.118948	0.136968	0.0763022
RV_LV_ratio	HEMK1	C3orf18	No	0.116159	0.0280533	-0.0547021	0.0300902	0.116159	0.0183945	-0.157121	-0.0283231	-0.0605228	-0.0360035	-0.200936	0.0716016	0.0180335	-0.0196788	0.0398126	-0.144052	0.0217534	0.0407815	0.0124717	0.0355394	-0.200512
RV_LV_ratio	RRP9	C3orf18	No	0.098251	-0.086083	-0.112155	0.0140478	0.098251	0.0733261	-0.0403831	-0.0194256	-0.071067	-0.118836	-0.140878	-0.0323944	0.0412222	-0.162416	0.0473441	-0.107307	-0.0358363	-0.0497865	-0.171883	-0.00652029	-0.0743401
RV_LV_ratio	ZMYND10	C3orf18	No	0.0895791	-0.228553	-0.274199	-0.0729695	-0.249084	-0.216756	-0.132207	-0.19539	-0.0460586	-0.192299	-0.351382	-0.133848	-0.140961	-0.231124	-0.0342005	-0.0989897	0.0895791	-0.0265796	-0.218096	0.0190696	-0.068945
RV_LV_ratio	TEX264	C3orf18	No	0.0719493	-0.0439633	-0.061415	0.041935	-0.10761	-0.155609	0.0086983	-0.0524267	0.0579984	-0.0345195	-0.0529658	0.0719493	-0.0969594	-0.0817861	0.0274186	-0.0929887	-0.082225	0.042677	-0.0363806	-0.02696	-0.178337
RV_LV_ratio	CYB561D2	C3orf18	No	0.0224503	-0.0497631	0.0224503	-0.0695079	-0.0674017	-0.063459	-0.0794961	-0.00206002	-0.054003	-0.0217291	-0.0738849	-0.0949893	-0.067569	-0.0619842	-0.165119	-0.135949	-0.0808567	-0.1263	-0.21989	-0.21615	-0.234732
RV_LV_ratio	GRM2	C3orf18	No	0.0170726	-0.098812	-0.180219	-0.0414832	-0.129271	-0.0711513	-0.157562	-0.137636	-0.113061	-0.161966	-0.263981	-0.00576755	-0.10147	-0.209681	-0.305806	0.0154475	-0.183025	-0.165631	-0.184176	-0.353876	0.0170726
RV_LV_ratio	IQCF2	C3orf18	No	-0.00483445	-0.064421	-0.092339	-0.074463	-0.0305398	-0.083721	-0.0900115	-0.0194071	-0.0837426	-0.0672453	-0.0741478	-0.0524662	-0.064285	-0.0430473	-0.127182	-0.00483445	-0.0643248	-0.106462	-0.055439	-0.120101	-0.0156186
RV_LV_ratio	IQCF1	C3orf18	No	-0.0116021	-0.130511	-0.0959605	-0.111527	-0.0350567	-0.155226	-0.12447	-0.0116021	-0.0614149	-0.141644	-0.0505224	-0.145032	-0.0975711	-0.185113	-0.210919	-0.104165	-0.075594	-0.0429374	-0.156777	-0.176489	-0.10312
RV_LV_ratio	IQCF4	C3orf18	No
RV_LV_ratio	MIR4787	C3orf18	No
RV_LV_ratio	RBM15B	C3orf18	No
RV_LV_ratio	SEMA3B-AS1	C3orf18	No
RV_LV_ratio	VPRBP	C3orf18	No
RV_LV_ratio,LVSV_BSA	C3orf18	C3orf18,DAG1	No	0.250398	0.084347	0.120519	0.0415249	0.151067	0.145217	-0.0103549	0.199482	0.0475877	0.0913313	0.108187	0.121316	0.0843845	0.0735409	0.213966	0.195944	0.0627157	0.250398	0.168911	0.217012	0.21016
RV_LV_ratio,LVSV_BSA	DOCK3	C3orf18,DAG1	No	0.0789215	-0.230883	-0.187623	-0.228818	-0.0633132	-0.227865	-0.0812237	-0.0393846	-0.18506	-0.210037	-0.252271	-0.249168	-0.120141	-0.00812765	0.0201004	0.0608135	0.0421807	0.0669331	-0.0471038	-0.0172763	0.0789215
LVMVR,RVESV,RV_LV_ratio	CAMK2D	CAMK2D	Yes	0.649519	0.103583	0.34562	-0.104584	0.179823	0.0986842	0.211105	0.163474	0.0970024	0.119913	0.297781	-0.290458	0.149004	0.327441	0.649519	-0.0657207	0.349202	0.44486	0.28467	0.594762	0.0531545
LVMVR	ANK2	CAMK2D	No	0.505742	-0.101517	0.249399	-0.119779	0.0505627	0.179628	-0.180107	-0.00271733	0.071973	-0.0695115	0.282487	-0.232695	0.135232	0.11365	0.505742	0.0337475	0.2839	0.0664455	0.221698	0.413549	0.140549
LVEF	CAND2	CAND2	Yes	0.597675	0.0690504	0.280016	0.0051175	0.346189	0.00355384	0.0353736	0.154348	0.0778887	0.137562	0.387978	0.0393014	0.036369	0.218245	0.530759	0.180238	0.414515	0.114732	0.175529	0.597675	0.171001
LVEF	RAF1	CAND2	No	0.258826	0.123172	0.117692	-0.0417833	-0.155802	-0.0340343	0.258826	-0.0126073	0.111387	0.114992	0.0867457	-0.127617	0.00934778	-0.0274095	0.164392	-0.0873923	0.227748	0.159303	-0.0597944	0.212212	-0.0269877
LVEF	TMEM40	CAND2	No	0.204444	-0.0245335	-0.0194514	-0.0511132	-0.0364359	-0.235319	-0.159456	0.00910705	-0.0745688	0.0314852	0.0815928	-0.0523472	-0.117057	-0.187337	0.112503	-0.0947513	0.204444	-0.255765	-0.281186	0.0493883	-0.0218239
LVEF	TSEN2	CAND2	No	0.123145	-0.143646	-0.087441	-0.085858	-0.0563347	0.0446836	-0.0565475	-0.0106158	-0.0681147	-0.0779177	-0.179469	-0.0293132	0.0639326	-0.0712872	0.123145	-0.0562727	-0.0553783	0.0360624	-0.0756799	0.0603153	-0.0347053
LVEF	MKRN2	CAND2	No	0.074101	-0.0430441	0.0327412	0.0268605	0.0140744	-0.208869	0.0192489	-0.0190937	0.0476729	-0.0703357	-0.0213277	0.00487042	-0.10836	-0.128581	-0.100209	-0.0655014	-0.100994	0.042267	-0.158118	-0.1566	0.074101
LVM	CASQ2	CASQ2	Yes	1.11419	0.401425	0.502486	0.265199	-0.0254178	1.11419	0.222317	0.028584	0.134248	0.479128	0.879656	0.492005	0.746065	0.440203	0.478807	0.229343	0.344817	1.09575	0.272193	0.572397	-0.0342653
LVM	VANGL1	CASQ2	No	0.247219	0.16418	0.174404	0.0448903	0.0481715	0.143451	-0.00185106	-0.159771	0.0850296	0.182467	0.247219	0.0326696	0.058292	-0.0925876	-0.0613637	0.03563	0.00546444	0.16719	-0.0960436	0.094689	-0.0421309
LVEDV_BSA,LVM_BSA,LVEDV,LVM,RVESV_BSA,LVSV_BSA,LVESV_BSA,LVSV	CASZ1	CASZ1	Yes	0.622347	0.25492	0.0208698	0.271191	-0.276886	0.622347	0.0214811	-0.0734153	0.0236447	0.148403	0.0658476	0.203776	0.365196	0.256861	0.16496	0.306062	0.108018	-0.0685333	0.149105	0.131472	0.133165
RVESV_BSA	PEX14	CASZ1	No	0.327927	0.0364011	0.104974	0.0110738	0.0991977	0.118521	0.0194408	0.131027	0.053273	-0.0320368	0.0902199	-0.0692797	0.0600957	0.134287	0.291342	0.260677	0.327927	0.113229	0.146609	0.320667	0.20928
LVEF,LVESV,LVESV_BSA,LVGFI	LINC01000	CCDC136	No
LVESV_BSA,LVGFI,LVESV,LVEF,LVEDV_BSA,LVM,LVEDV,RVEF,RVESV_BSA,RVESV	FLNC	CCDC136,FLNC	Yes	0.708517	0.416576	0.432054	0.0940326	0.208409	0.442146	0.326599	0.240588	0.0188602	0.416615	0.568427	0.0778115	0.329125	0.201964	0.604265	-0.053065	0.592587	0.708517	0.227272	0.60951	0.103431
LVEF,LVGFI,LVESV,LVESV_BSA,LVM,LVEDV,LVEDV_BSA,RVEF,RVESV_BSA,RVESV	CCDC136	CCDC136,FLNC	No	0.499523	0.0631548	0.105886	-0.0296446	0.192454	0.0701477	-0.0422646	0.125802	0.10832	-0.0565034	0.235328	-0.128088	0.00332982	-0.0684913	0.373437	-0.164917	0.0654556	0.240859	-0.150548	0.499523	-0.429735
LVESV,LVGFI,LVEF,LVESV_BSA,LVM,LVEDV_BSA,LVEDV,RVEF,RVESV_BSA	ATP6V1F	CCDC136,FLNC	No	0.332938	0.00979122	0.131946	0.0773755	0.214402	-0.0990137	-0.0148436	-0.0715825	-0.175347	-0.0761764	0.332938	0.0267058	-0.183263	-0.0276087	0.160665	-0.229009	0.0563656	0.205466	-0.0332856	0.00942487	-0.186372
LVESV,LVM,LVESV_BSA,LVEDV,LVGFI,LVEF,LVEDV_BSA,RVEF,RVESV_BSA,RVESV	OPN1SW	CCDC136,FLNC	No	0.103249	0.0126971	-0.0128	0.00294283	-0.109336	0.103249	-0.0762951	-0.02884	-0.103463	-0.0305733	0.0374879	-0.0305924	0.0475407	-0.0375699	0.0442942	-0.0192266	-0.118198	0.0974887	-0.0520298	0.00655824	-0.0452973
LVEF,LVESV,LVGFI,LVESV_BSA,LVEDV_BSA,LVM,LVEDV,RVESV,RVESV_BSA	FAM71F1	CCDC136,FLNC	No
LVESV,LVEF,LVM,LVEDV_BSA,LVGFI,LVESV_BSA,LVEDV,RVEF,RVESV,RVESV_BSA	KCP	CCDC136,FLNC	No
LVEF,LVESV,LVEDV,LVESV_BSA,LVM,LVGFI,LVEDV_BSA,RVEF,RVESV_BSA,RVESV	LOC100130705	CCDC136,FLNC	No
LVMVR,LVM,LVESV,LVESV_BSA,LVEF,LVGFI,LVMCF,LVM_BSA,LVEDV_BSA,LVEDV,LVSV,LVSV_BSA,RVEDV,RVEDV_BSA,RVESV,RVESV_BSA,RVEF,RVSV,RVSV_BSA	PLEKHA3	CCDC141,PLEKHA3,TTN,FKBP7	No	0.265125	0.127135	0.118161	-0.0781876	-0.132857	0.0921943	-0.0227712	0.0360288	0.0334334	0.108696	0.265125	-0.135115	0.144856	0.165164	0.191663	0.0101031	0.139795	0.0365416	0.0291169	0.243879	0.0516378
LVEDV,LVEDV_BSA,RVSV_BSA,RVEDV_BSA	SESTD1	CCDC141,TTN	No	0.223187	-0.0638912	-0.15228	-0.0578899	-0.0548335	-0.214052	0.138093	-0.115778	0.0208646	-0.0664519	-0.281079	-0.162518	-0.0346158	-0.209452	0.120662	-0.0630803	0.223187	0.109494	-0.102305	0.0778308	-0.0976316
LVSV_BSA,LVSV,LVGFI,LVM_BSA,LVESV,LVEF,LVM,LVESV_BSA,LVMCF,LVEDV,LVEDV_BSA,LVMVR,RVSV_BSA,RVSV,RVESV,RVEDV,RVEF,RVESV_BSA,RVEDV_BSA	CCDC141	CCDC141,TTN,PLEKHA3,FKBP7	Yes	1.6727	1.42008	1.06486	0.984902	0.637485	1.52294	0.773364	0.589399	0.714033	1.22931	1.41139	1.37308	0.846229	1.61034	1.53002	1.11574	0.780967	0.401135	1.57989	1.6727	1.03213
LVEDV,LVMCF,LVM,LVESV_BSA,LVESV,LVM_BSA,LVEDV_BSA,LVGFI,LVEF,LVSV_BSA,LVSV,RVEDV_BSA,RVESV,RVESV_BSA,RVEDV,RVEF,RVSV,RVSV_BSA	PRKRA	CCDC141,TTN,PLEKHA3,FKBP7	No	0.262406	0.122905	0.0688157	0.0940772	0.117761	-0.0345286	0.0564837	-0.0986477	0.101037	0.0972959	0.0699023	0.16528	-0.00953112	-0.0113586	0.0726047	0.113526	0.168272	0.262406	-0.0380879	0.0800933	0.0168964
LVMVR,LVMCF,RVEDV_BSA	CCND2	CCND2	Yes	0.590175	0.590175	0.345148	0.357704	0.0126801	0.224071	0.305414	0.0753192	0.153256	0.461772	0.578864	0.47295	0.164794	0.35088	0.488574	0.199562	0.391569	0.31799	0.542256	0.470258	0.249308
LVM,LVM_BSA	ZNF106	CDAN1	Yes	0.490067	0.0742642	0.169622	0.0860499	0.171693	0.241847	0.0585943	0.179435	0.188754	0.0679739	0.260052	0.176663	0.196348	0.238296	0.490067	-0.0690466	0.192505	0.213584	0.187282	0.450471	-0.0318687
LVM_BSA,LVM	STARD9	CDAN1	No	0.481731	0.302472	0.117777	0.244079	0.0261366	0.248486	0.111422	0.0189102	0.131253	0.178079	0.0724842	0.112144	0.154816	0.267869	0.411839	0.373102	0.0398018	0.238632	0.481731	0.390138	0.327561
LVM,LVM_BSA	WDR76	CDAN1	No	0.391814	-0.146464	-0.100501	0.00624384	-0.1155	0.0197889	0.072002	-0.064227	-0.0841582	-0.0495785	-0.0793752	0.112836	-0.0221646	0.0968328	0.391814	0.0926601	-0.0449715	-0.229132	0.180213	0.377539	0.142068
LVM_BSA,LVM	TTBK2	CDAN1	No	0.361686	0.110565	0.0967156	-0.00524713	0.186007	0.280801	0.0340042	-0.0347796	-0.0181948	0.103413	0.185088	-0.0835638	0.140381	0.234613	0.322493	0.0411826	0.176688	0.13604	0.361686	0.296999	0.220678
LVM_BSA,LVM	UBR1	CDAN1	No	0.330125	0.00537186	0.0274089	-0.0292588	0.0491941	0.330125	0.0138937	0.09258	0.100843	0.0407663	-0.0456205	-0.111731	0.193522	-0.0161545	0.101204	0.0850342	0.0576512	-0.00378163	0.00455759	0.17845	0.16475
LVM,LVM_BSA	CDAN1	CDAN1	No	0.284571	0.00568663	0.166178	0.00448693	-0.00847473	-0.017029	-0.0152869	-0.184968	-0.00150319	0.0127055	0.284571	-0.0837787	0.0253356	0.0181124	0.0854721	0.15755	-0.0331499	0.00332004	0.133538	0.127932	0.0941778
LVM_BSA,LVM	TP53BP1	CDAN1	No	0.277506	0.0190036	0.18571	0.0509907	0.0851885	0.248875	-0.0628133	0.114749	0.0299931	0.053456	0.277506	0.0680347	0.110316	0.0794952	0.1168	-0.0611685	0.0541682	0.0681946	0.0518138	0.206324	-0.0259054
LVM_BSA,LVM	SNAP23	CDAN1	No	0.252462	0.0952828	0.135269	-0.00162181	0.0435993	0.160585	0.0237106	-0.0385636	0.0536985	0.0148304	0.21743	-0.144421	0.049972	0.109252	0.252462	-0.0454892	-0.102162	0.00560287	0.0135983	0.187238	0.0868479
LVM,LVM_BSA	HAUS2	CDAN1	No	0.252433	0.0323789	-0.00937095	-0.0967635	0.171199	0.0919463	-0.0436804	-0.0631053	-0.0388741	-0.00681522	-0.00185763	-0.188333	0.0241232	-0.0984982	-0.106997	0.0264466	-0.0501718	0.252433	0.00154682	-0.124443	0.00348441
LVM_BSA,LVM	VPS39	CDAN1	No	0.211274	0.021211	0.0685112	-0.00988252	0.0983401	-0.00974012	-0.0041881	0.0586254	0.00611636	0.0809616	0.211274	0.141858	0.0149806	0.0304685	-0.0897044	0.134082	0.117307	0.0560681	0.0276788	-0.0526179	0.0621417
LVM_BSA,LVM	LRRC57	CDAN1	No	0.16975	0.0848432	0.0172386	0.12026	-0.115916	0.0729467	-0.0134324	0.0518677	0.11675	0.0247599	-0.0404867	0.0686796	0.0855247	-0.103291	-0.276876	0.139542	0.0507772	0.16975	-0.0940855	-0.244977	0.146139
LVM_BSA,LVM	TMEM62	CDAN1	No	0.145711	-0.158695	0.0250302	-0.0111751	-0.154005	0.145711	0.0370733	-0.175068	0.0454451	-0.12829	-0.0908607	0.0395388	-0.00309713	-0.192393	-0.229539	0.0355468	-0.234143	-0.274725	-0.25946	-0.115274	-0.0727378
LVM,LVM_BSA	CAPN3	CDAN1	No	0.128031	-0.0696336	-0.0915457	-0.00752316	-0.0705128	-0.00195001	-0.0972179	-0.140807	-0.15118	-0.0818501	-0.131561	-0.0905351	-0.00321906	-0.305427	-0.142531	-0.129431	0.128031	-0.0712735	-0.314859	-0.259582	-0.0803322
LVM,LVM_BSA	GANC	CDAN1	No	0.10308	0.075789	-0.00103551	0.0255844	-0.0820292	-0.171609	0.10308	-0.0956843	0.0156833	-0.0243425	-0.0669289	-0.0840685	-0.0665205	-0.321423	-0.192214	-0.102173	-0.00231455	-0.0336502	-0.232914	-0.226782	-0.134925
LVM,LVM_BSA	TMEM87A	CDAN1	No	0.0764551	0.0740344	-0.0148394	0.00309444	0.0713398	-0.14815	0.00803601	0.0545991	0.0764551	-0.0118968	-0.118178	0.0188847	-0.0277629	-0.0533954	-0.0403717	-0.0905813	0.0133698	-0.0716509	-0.0689097	0.0237886	-0.0668276
LVM_BSA,LVM	CKMT1A	CDAN1	No	0.00574583	-0.0301911	-0.081823	-0.103077	-0.14901	-0.0340664	-0.150553	-0.236163	-0.165276	0.00574583	0.0033547	-0.23617	-0.123046	-0.149098	-0.118464	-0.308901	-0.118378	-0.197957	-0.167626	-0.173177	-0.238325
LVM_BSA,LVM	TGM7	CDAN1	No	-0.0123965	-0.0842057	-0.104667	-0.0538439	-0.0384658	-0.0282403	-0.0603677	-0.0802052	-0.0591483	-0.135271	-0.159803	-0.0841079	-0.01246	-0.0735456	-0.0454113	-0.0261215	-0.105196	-0.096427	-0.0816066	-0.0766126	-0.0123965
LVM_BSA,LVM	TGM5	CDAN1	No	-0.0144173	-0.0144173	-0.0592612	-0.0690743	-0.100238	-0.221464	-0.0593333	-0.181912	-0.039136	-0.0388358	-0.112523	-0.21556	-0.139629	-0.283619	-0.0542047	-0.246756	-0.0796825	-0.0162864	-0.194862	-0.0812108	-0.236603
LVM,LVM_BSA	PLA2G4F	CDAN1	No	-0.0291637	-0.114679	-0.15933	-0.0432352	-0.255743	-0.279451	-0.130479	-0.200228	-0.178387	-0.122987	-0.155803	-0.0977401	-0.148389	-0.118857	-0.213024	-0.0291637	-0.166165	-0.117256	-0.121505	-0.287803	-0.0391654
RVEDV_BSA,RVSV	NFE2L1	CDC27	No	0.329024	0.140329	0.272529	0.193126	0.105558	0.230195	0.329024	-0.0427757	0.218508	0.231169	0.270474	0.231384	0.192399	0.234117	0.251312	0.265204	0.297094	0.227718	0.20743	0.215909	0.223356
RVEDV_BSA,RVSV	CBX1	CDC27	No	0.267642	0.158009	0.178938	0.11941	-0.0190536	-0.12339	-0.0134386	-0.113357	0.000285554	0.189319	0.184217	0.146352	-0.0235214	0.0647491	-0.00241401	0.0875992	0.267642	-0.00012674	0.12556	-0.0425115	0.0596141
RVSV,RVEDV_BSA	MRPL10	CDC27	No	0.2367	-0.0822027	0.0162127	-0.0964572	0.2367	0.0177135	-0.0870382	0.0626256	0.068507	-0.0716519	0.0709052	-0.18328	-0.0474396	-0.0721785	0.051767	-0.0255269	0.113809	0.0458226	-0.163646	-0.091712	-0.0354835
RVEDV_BSA,RVSV	COPZ2	CDC27	No	0.195165	0.163475	0.115859	0.12317	0.0147575	-0.171876	-0.0285765	-0.0706897	-0.0658485	0.15937	0.078117	0.0477881	-0.0679691	0.185951	0.176349	-6.42332e-06	0.150112	0.172503	0.122791	0.195165	-0.11816
RVSV,RVEDV_BSA	OSBPL7	CDC27	No	0.171585	-0.0168219	0.0320639	0.0472653	0.171585	0.0454747	0.157193	-0.0848125	0.00154913	0.0589904	-0.0572421	0.0467992	0.00866085	0.13703	0.0184258	0.168697	0.026691	-0.0584164	0.0902391	-0.0111869	0.010508
RVEDV_BSA,RVSV	SNX11	CDC27	No	0.149494	-0.00843511	-0.0121865	0.108358	0.0717502	0.0148677	0.0482043	0.0827982	0.149494	0.0222727	0.0213327	0.148042	0.00752646	0.0281303	-0.106809	0.115437	0.0702236	0.028643	-0.063311	-0.118943	0.113106
RVEDV_BSA,RVSV	SP2	CDC27	No	0.114611	-0.10123	-0.138267	0.0633854	0.0308924	0.0754533	0.0938238	-0.0816396	0.0745133	-0.0844938	-0.216287	-0.108823	0.08715	-0.296377	-0.0604872	-0.193605	0.114611	-0.175845	-0.330477	-0.0427735	-0.211486
RVEDV_BSA,RVSV	SKAP1	CDC27	No	0.0712952	-0.0458592	-0.0880993	-0.088115	-0.396473	-0.190221	-0.197741	-0.247187	-0.115683	-0.114756	-0.0264771	-0.175349	-0.191385	-0.0665067	-0.0110906	0.0712952	-0.022832	-0.133697	0.0132066	0.00434209	0.0697864
RVSV,RVEDV_BSA	MRPL45P2	CDC27	No
LVMVR	CDH13	CDH13	Yes	0.324707	0.199609	0.0711553	0.0609284	-0.231493	-0.265004	0.314749	-0.190021	0.21425	0.260698	0.296565	-0.193528	-0.400008	0.230605	0.324707	-0.156411	0.0977039	-0.309156	0.303736	0.284591	-0.171255
LVESV_BSA,LVESV	GEM	CDH17	Yes	0.99417	0.528951	0.714416	0.0249507	0.563646	0.349466	-0.0237632	0.483388	0.132715	0.270136	0.839742	-0.033104	0.479149	0.500722	0.99417	0.122691	0.548768	0.257047	0.615442	0.771775	0.358219
LVESV_BSA,LVESV	CDH17	CDH17	No	0.291722	-0.0125908	-0.0483376	0.0859576	-0.00605696	0.291722	-0.0506729	-0.0529648	-0.0458924	-0.0222088	-0.0363111	0.0968806	0.132771	-0.0427136	-0.00343653	0.0773872	-0.136671	-0.107003	-0.00593505	-0.0467156	0.0566047
LVESV_BSA,LVESV,LVM_BSA,LVM,LVEF,LVMVR,RV_LV_ratio,LVMCF	CDKN1A	CDKN1A	Yes	0.675802	0.455565	0.258154	0.174902	0.179662	0.255542	0.209152	0.360382	0.391411	0.449488	0.675802	0.0857561	0.0496159	0.505711	0.423058	0.336051	0.141485	0.116784	0.445519	0.341351	0.395263
LVMVR,LVMCF	CPNE5	CDKN1A	No	0.227703	0.0946894	0.139912	-0.0817078	-0.238977	-0.332416	0.227703	-0.261734	0.0467843	0.138609	0.105747	0.134678	-0.235466	0.179203	0.199671	0.099973	0.139127	0.0926248	0.110214	0.162169	0.189139
LVMCF,LVMVR	RAB44	CDKN1A	No	0.0642857	-0.104154	-0.145239	-0.172315	-0.245394	-0.355445	0.0119644	-0.13854	-0.16131	-0.120653	-0.199883	-0.258507	-0.202866	-0.10168	-0.111049	-0.142878	-0.00115539	0.0642857	-0.184456	-0.161321	-0.215048
LVMVR,LVMCF,LVEF	MIR3925	CDKN1A	No
LVESV_BSA,LVM_BSA,LVEF,LVMVR,LVM,LVESV,RV_LV_ratio,LVMCF	PANDAR	CDKN1A	No
LVMVR	CDKN2C	CDKN2C	Yes	0.444858	0.089614	0.130526	-0.134586	0.260493	0.0443089	-0.0033726	0.114612	-0.0313417	0.103302	0.293232	-0.375892	0.026897	0.402465	0.431389	0.168664	0.0602532	0.339065	0.32529	0.444858	0.367672
LVMVR	FAF1	CDKN2C	No	0.311786	-0.0391877	0.169078	-0.114018	0.29884	0.111415	0.12604	0.193649	0.253926	-0.0507493	0.274181	-0.146557	0.115063	0.160243	0.288843	-0.0774782	0.304057	-0.0366116	0.180988	0.311786	-0.0398366
LVMVR	RNF11	CDKN2C	No	0.280316	0.057851	0.190876	0.004713	-0.0480727	0.043741	0.169727	0.0445375	0.0576562	0.0620501	0.280316	0.0404477	0.0210049	-0.254411	-0.0608521	-0.09727	-0.0947907	0.225292	-0.187696	-0.0772878	-0.178982
LVMVR	OSBPL9	CDKN2C	No	0.225998	-0.00511686	0.1163	-0.150961	0.225998	0.0047222	-0.0541397	-0.0674207	-0.121259	0.00567321	-0.05453	-0.24648	0.00313501	-0.0510547	0.149671	-0.0922035	0.120718	0.0630576	0.0477376	0.186455	-0.186053
LVMVR	ELAVL4	CDKN2C	No	0.209523	-0.145043	0.029778	-0.127589	-0.0142679	-0.122745	-0.254641	-0.105215	-0.261472	0.077605	0.137021	-0.0460564	-0.18729	0.0611387	-0.00390832	-0.102271	0.209523	-0.403174	0.064834	0.0348498	0.093905
LVMVR	ZFYVE9	CDKN2C	No	0.202381	0.0542998	0.0288301	-0.094833	-0.149747	0.202381	0.0441854	0.000894008	-0.0473958	-0.0432466	-0.0455386	-0.183411	0.170965	0.0284752	0.168049	-0.107225	-0.18476	-0.0358176	-0.0360372	0.109479	-0.0813872
LVMVR	RAB3B	CDKN2C	No	0.197089	0.106691	-0.101887	0.131921	-0.241634	0.197089	-0.51694	-0.280248	-0.148872	-0.0083825	-0.176667	0.0150079	0.168304	-0.0447182	-0.0814993	0.186807	-0.27711	0.0377579	0.194374	0.0203214	0.100436
LVMVR	TTC39A	CDKN2C	No	0.141737	-0.0443602	-0.0277243	-0.0869134	-0.238179	0.141737	-0.13116	-0.0332987	-0.175269	-0.0797839	-0.0651949	-0.0878597	0.0064081	-0.0912542	-0.22876	-0.0100746	-0.245336	-0.370076	-0.0483021	-0.234194	0.0470315
LVMVR	AGBL4	CDKN2C	No	0.138696	-0.132147	-0.185275	-0.0409505	-0.0364285	-0.0287821	-0.402352	-0.107076	-0.0949125	-0.158404	-0.195008	0.00250955	-0.030213	0.0485905	-0.335165	0.138696	-0.299884	-0.10361	0.0295798	-0.281715	0.0652025
LVMVR	TXNDC12	CDKN2C	No	0.117806	0.0811259	-0.0204602	0.043557	-0.187653	-0.0566258	0.0639682	-0.0493961	0.0339383	0.0431567	0.110624	0.0358354	0.0524971	-0.199064	-0.00152261	-0.0578734	0.117806	-0.0209287	-0.145608	-0.0816212	-0.151293
LVMVR	EPS15	CDKN2C	No	0.1061	-0.0906606	-0.0715024	0.0759099	0.0540667	-0.0829123	-0.0358259	0.0272452	0.1061	-0.0986015	-0.0576729	-0.028634	0.042701	-0.207357	-0.201302	-0.205526	-0.114544	0.0734109	-0.312839	-0.147382	-0.107118
LVMVR	DMRTA2	CDKN2C	No	0.0359229	-0.0802062	-0.0917435	-0.145346	-0.124925	0.0359229	-0.193055	-0.278066	-0.21852	-0.0845914	-0.149936	-0.181259	0.007224	-0.109835	-0.124625	-0.29714	-0.167603	-0.237226	-0.112736	-0.077902	-0.212626
LVMVR	C1orf185	CDKN2C	No	0.0143099	-0.121823	-0.125701	-0.138023	-0.0899374	-0.0472772	-0.13785	-0.0437763	-0.0872375	-0.132781	-0.147048	-0.19001	-0.0675405	-0.134163	-0.234794	-0.0422	-0.0976115	0.0143099	-0.118263	-0.210333	0.00908545
LVMVR	MIR4421	CDKN2C	No
LVMVR	MIR6500	CDKN2C	No
LVMVR	NRD1	CDKN2C	No
LVSV_BSA,LVESV,LVEDV_BSA,LVEDV	LOC100287632	CEP85L,SLC35F1	No
LVM,LVM_BSA	NPPA	CLCN6	Yes	0.456378	0.107919	0.0205329	0.318595	-0.303416	0.436853	-0.0775747	-0.0660475	0.0431191	0.129998	0.138056	0.0674531	0.166441	0.323414	0.0347756	0.456378	-0.251189	-0.209995	0.423974	0.096433	0.0819378
LVM_BSA,LVM	PLOD1	CLCN6	No	0.379608	0.18126	0.0320886	0.183008	-0.0666063	0.379608	0.12811	0.044776	0.0373333	0.174106	0.039834	0.0689298	0.174479	0.132595	0.154658	0.0776041	0.217218	0.355216	-0.0163024	0.226663	-0.0104275
LVM_BSA,LVM	MTHFR	CLCN6	No	0.374904	0.141639	0.201487	0.0886619	0.281005	0.161246	0.124922	0.0768643	0.013126	0.196889	0.269436	0.200908	0.0935318	0.360548	-0.0260629	0.374904	0.0454468	0.251397	0.242868	0.115304	0.338327
LVM,LVM_BSA	CLCN6	CLCN6	No	0.320234	0.0951578	0.0370143	0.129159	0.205851	0.0373456	0.0292746	-0.0305672	0.0352166	0.216944	-0.0374502	0.320234	0.0312263	0.192756	-0.0655126	0.0576493	-0.196076	0.0516733	0.201138	-0.0660289	0.114366
LVM,LVM_BSA	KIAA2013	CLCN6	No	0.27844	0.0944558	0.0675153	0.0981883	0.0309862	0.211993	0.0234269	-0.0715534	-0.0687924	0.0607196	0.0653853	-0.0350891	0.138249	0.159693	0.126768	0.27844	0.158697	0.148477	0.0206654	0.13229	0.204439
LVM_BSA,LVM	NPPB	CLCN6	No	0.106261	0.0241453	0.00837049	-0.0194577	-0.0462052	-0.0813725	-0.0354703	-0.166366	-0.0752972	0.000289231	0.106261	0.0193351	-0.079064	0.0449609	-0.0488891	0.0677408	-0.0354611	-0.0752103	0.0846694	-0.0825264	0.0267083
LVM,LVM_BSA	C1orf167	CLCN6	No	0.09378	-0.0211536	-0.0606983	0.00246996	-0.0662386	0.0588583	-0.0588718	-0.0458798	-0.068402	-0.00768459	-0.0706963	0.0115365	-0.00286861	-0.104185	-0.214579	0.0355259	-0.0648762	0.09378	-0.182813	-0.227754	-0.0581773
LVM_BSA,LVM	TNFRSF8	CLCN6	No	0.086589	-0.0362878	-0.0631214	-0.0102861	-0.103589	-0.231222	-0.0629109	-0.169264	-0.0761523	-0.0702909	-0.0333606	-0.0825688	-0.145393	0.086589	-0.0198093	-0.0246014	0.0211114	-0.140661	-0.0315588	-0.0906987	-0.123287
LVM,LVM_BSA	NPPA-AS1	CLCN6	No
LVM,LVM_BSA	RNU5E-1	CLCN6	No
LVM_BSA,LVM,LVESV_BSA,LVESV,LVEDV_BSA,LVEDV,RVSV,RVSV_BSA	TMEM45A	CMSS1,TMEM30C	No	0.329703	0.189877	0.201556	0.168386	-0.137675	-0.107623	0.0864189	-0.281426	-0.0193101	0.112236	0.145884	0.0663939	-0.0707598	0.193137	0.329703	-0.0484907	-0.0534026	-0.0632143	0.157459	0.281467	-0.0830277
LVEDV_BSA,LVESV,LVM_BSA,LVEDV,LVM,LVESV_BSA,RVEDV,RVEDV_BSA,RVESV_BSA,RVESV,RVSV_BSA,RVSV	COL8A1	CMSS1,TMEM30C,COL8A1	Yes	1.40106	0.590003	0.4524	0.250724	0.109801	0.0374594	0.251926	0.185883	0.446133	0.483198	0.569488	0.208612	0.0491771	1.37273	1.40106	0.175412	0.552997	-0.214806	1.3337	1.1035	0.186773
LVM_BSA,LVM,LVESV_BSA,LVEDV_BSA,LVEDV,LVESV,RVSV,RVSV_BSA,RVESV_BSA,RVEDV_BSA,RVEDV,RVESV	TBC1D23	CMSS1,TMEM30C,COL8A1	No	0.233994	0.0552807	-0.050085	-0.107912	-0.0191968	-0.0616064	0.0670448	-0.172973	0.1784	-0.0186607	-0.0461491	-0.198257	-0.0204778	0.0499712	-0.0458699	0.11876	0.03165	0.233994	0.121079	-0.0337127	0.0718951
LVESV_BSA,LVEDV_BSA,LVESV,LVM,LVM_BSA,LVEDV,RVEDV,RVEDV_BSA,RVESV,RVESV_BSA,RVSV_BSA,RVSV	CMSS1	CMSS1,TMEM30C,COL8A1	No	0.102422	-0.0229785	-0.107879	-0.101372	-0.0157891	0.0767179	-0.0604686	-0.272231	0.0421545	-0.0390366	-0.100767	-0.136401	0.0382036	-0.26113	0.0926698	-0.0161024	-0.03802	0.00746253	-0.188128	0.102422	-0.0423075
LVM_BSA,LVEDV_BSA,LVEDV,LVESV,LVESV_BSA,LVM,RVESV,RVEDV,RVEDV_BSA,RVESV_BSA,RVSV,RVSV_BSA	HP09053	CMSS1,TMEM30C,COL8A1	No
LVM,LVEDV,LVESV_BSA,LVESV,LVM_BSA,LVEDV_BSA,RVEDV,RVESV,RVESV_BSA,RVEDV_BSA,RVSV_BSA,RVSV	TMEM30C	CMSS1,TMEM30C,COL8A1	No
LVMCF,LVM,LVM_BSA,LVMVR	FMNL1	CRHR1,MAPT,KANSL1	No	0.0891704	-0.224142	-0.185008	-0.138544	-0.116474	-0.060127	0.0891704	-0.169321	0.037266	-0.165404	-0.205495	-0.202534	-0.0910148	-0.103318	-0.0762521	-0.138043	-0.139649	-0.0561634	-0.0197373	-0.087375	-0.147666
LVMCF,LVM,LVM_BSA,LVMVR	LRRC37A	CRHR1,MAPT,KANSL1,WNT3	No	0.186284	-0.0895025	-0.0194819	0.0280107	-0.132988	0.186284	-0.0316367	-0.180636	-0.0700167	-0.068755	0.14434	0.0935789	0.0828392	-0.245694	-0.123507	-0.00289836	-0.0234947	-0.0959891	-0.118964	-0.139334	0.0928424
LVMCF,LVM,LVMVR,LVM_BSA	MAPT-AS1	CRHR1,MAPT,KANSL1,WNT3	No
LVMCF,LVM_BSA,LVM,LVMVR,RVEDV_BSA,RVSV	NSF	CRHR1,MAPT,WNT3,KANSL1,CDC27	No	0.216799	0.0686593	0.00941062	0.0513993	-0.149277	0.216799	-0.11393	-0.0357595	0.063383	-0.00524177	0.0581144	-0.0301067	0.173676	0.0137901	0.165137	-0.0265011	0.065407	-0.248241	-0.0386839	0.0952853	-0.102597
LVMCF,LVMVR,LVM,LVM_BSA,RVEDV_BSA,RVSV	MAPT	CRHR1,MAPT,WNT3,KANSL1,CDC27	No	0.197679	-0.213	-0.0615399	-0.140515	-0.174946	-0.275103	-0.0246773	-0.0745829	-0.115997	-0.145204	0.00352655	-0.153654	-0.188645	0.0284809	0.0462888	-0.0012652	0.197679	0.0792076	-0.0340542	0.106883	-0.0527984
LVESV	E2F8	CSRP3	Yes	0.207954	0.0176155	0.0924895	-0.104165	0.0420647	-0.205172	0.201166	-0.100777	-0.102567	-0.0296857	0.16706	-0.0897384	-0.0852576	0.207954	0.170887	0.120348	0.0642969	-0.0396314	0.0175989	0.0547076	0.142614
LVESV	CSRP3	CSRP3	No	0.133204	-0.0768752	0.0145668	-0.14419	-0.0150231	-0.0754077	-0.0331748	0.0316053	-0.0305524	-0.083287	0.123961	-0.126497	-0.044098	0.0866772	0.0204362	-0.131238	-0.0446247	-0.00572241	0.0627409	0.133204	-0.119237
LVESV	ZDHHC13	CSRP3	No	0.056321	-0.0156274	0.056321	-0.0678191	-0.124214	-0.209483	-0.0841221	-0.0724708	-0.0141107	0.00701201	0.0371922	-0.123156	-0.208785	-0.0246775	-0.0760702	-0.111631	-0.0542708	-0.435662	-0.147865	-0.130279	-0.20945
LVESV	MRGPRX2	CSRP3	No	-0.028664	-0.111948	-0.124778	-0.127904	-0.0337705	-0.106594	-0.122101	-0.0727448	-0.028664	-0.1274	-0.17474	-0.150309	-0.106151	-0.150739	-0.134123	-0.133092	-0.0658188	-0.0811641	-0.129196	-0.123232	-0.108949
LVMVR,LVM	CTNNA3	CTNNA3	Yes	0.472632	0.112178	-0.0180151	0.318303	0.20774	0.35029	0.444518	0.234912	0.401914	0.0339384	-0.082627	0.472632	0.179661	0.286161	0.292757	0.40663	0.405039	0.405324	0.332069	0.299652	0.329594
LVSV_BSA	CELSR3	DAG1	No	0.161154	-0.0767194	0.0369179	-0.149857	0.0531268	-0.0843016	-0.20754	0.105534	-0.0567538	-0.0380535	0.161154	-0.162876	-0.116894	0.0475387	0.0135944	-0.03064	0.155864	-0.00264926	-0.0176011	0.0754362	-0.090819
LVGFI,LVEF,LVESV,LVESV_BSA,RVEF,RVESV_BSA,RVESV,LVEDV_BSA,LVEDV,LVMVR	FDFT1	DEFB134,DEFB136	No	0.29545	-0.0331777	0.0896897	0.198437	0.0680245	-0.074035	0.0191156	0.0945088	-0.0487469	0.0268982	-0.000890363	0.214856	-0.0493532	0.0274851	-0.0948059	0.232484	0.00322092	0.0938862	0.095365	0.0348943	0.29545
LVEF,LVESV,LVGFI,LVESV_BSA,RVEF,RVESV_BSA,RVESV,LVEDV_BSA,LVMVR,LVEDV	GATA4	DEFB134,DEFB136	No	0.290145	-0.0339768	-0.0346432	0.0332062	0.00107218	0.0711184	-0.000590552	-0.0484562	-0.0467865	-0.0570812	0.0929984	-0.0108971	0.00762941	0.0169673	-0.0370418	-0.0502449	0.12168	0.290145	-0.0304453	-0.0388211	-0.0520052
LVGFI,LVEF,LVESV,LVESV_BSA,RVESV,RVEF,RVESV_BSA,LVEDV_BSA,LVEDV,LVMVR	CTSB	DEFB134,DEFB136	No	0.266222	-0.262919	-0.0712761	-0.019666	-0.0132637	0.095952	-0.134791	0.160321	-0.0874058	-0.178808	-0.233095	0.0290964	0.0540821	-0.263014	-0.054228	-0.138591	0.266222	-0.102144	-0.400634	0.114456	-0.248992
LVEF,LVESV_BSA,LVGFI,LVESV,RVEF,RVESV_BSA,RVESV,LVEDV_BSA	NEIL2	DEFB134,DEFB136	No	0.243464	-0.0312973	-0.00373869	0.0686462	0.142479	0.243464	-0.190378	0.011836	-0.0377079	-0.102201	0.00580811	0.0625487	0.101125	-0.334219	0.13893	0.13652	0.0843413	-0.098319	-0.167277	0.0754998	0.0720531
LVEF,LVESV,LVGFI,LVESV_BSA,RVESV_BSA,RVEF,RVESV,LVEDV_BSA,LVEDV,LVMVR	FAM167A	DEFB134,DEFB136	No	0.231592	-0.0368133	-0.0501554	0.0507935	0.123027	-0.192312	0.136303	0.0830978	-0.0553265	-0.0292889	-0.061276	-0.0294657	-0.0788056	0.0790424	0.11253	-0.112756	-0.14475	0.211197	0.138829	0.231592	-0.14541
LVEF,LVESV_BSA,LVGFI,LVESV,RVESV_BSA,RVESV,RVEF,LVEDV_BSA,LVEDV,LVMVR	MTMR9	DEFB134,DEFB136	No	0.157703	-0.0792776	-0.0105655	-0.0829442	-0.0500658	-0.0217463	-0.096611	-0.0240606	-0.0669072	-0.0777687	-0.0540834	-0.262416	0.00593426	-0.30213	-0.181555	-0.186895	-0.183226	0.157703	-0.336602	-0.0882803	-0.0172553
LVEF,LVESV,LVGFI,LVESV_BSA,RVESV_BSA,RVESV,RVEF,LVEDV_BSA	SLC35G5	DEFB134,DEFB136	No	0.0751162	-0.0500106	0.0156907	-0.0919581	0.0152639	0.0565865	-0.0889222	0.0197016	-0.0213304	-0.0564875	0.0132601	-0.104503	-0.00136439	-0.126527	-0.108461	-0.00159365	-0.0160661	0.0751162	-0.0546922	-0.0229287	0.00898891
LVGFI,LVESV,LVESV_BSA,LVEF,RVESV,RVEF,RVESV_BSA,LVEDV_BSA,LVMVR,LVEDV	DEFB134	DEFB134,DEFB136	No	0.0347854	-0.0599509	-0.0733088	-0.0658461	-0.0847541	-0.119023	-0.0497515	-0.00683863	0.0108169	-0.0242434	-0.0717382	-0.114744	-0.0953019	-0.0314409	-0.0649824	-0.012605	0.00489654	0.0347854	-0.0357188	0.029688	-0.0116457
LVGFI,LVESV_BSA,LVEF,LVESV,RVEF,RVESV,RVESV_BSA,LVEDV_BSA	TDH	DEFB134,DEFB136	No
LVESV,LVESV_BSA,RVESV,LVEDV_BSA,LVEDV,LVMVR,RVESV_BSA,RVEF	XKR6	DEFB136	No	0.157038	0.114721	0.0694296	-0.0224859	0.121945	-0.0173729	0.0574342	0.057017	0.0812347	0.157038	0.0246993	0.061225	0.0362613	-0.118136	0.0452794	-0.0614348	0.0794547	0.0344768	-0.0800843	0.084151	0.0275093
LVESV_BSA,LVESV,LVEF,LVGFI,RVESV_BSA,RVESV,RVEF,LVEDV_BSA,LVEDV,LVMVR	BLK	DEFB136,DEFB134	Yes	0.421687	0.027335	-0.00459376	0.0868726	0.118016	0.0638209	0.421687	0.0689575	0.264092	0.0508134	-0.0234328	0.182587	-0.0166264	-0.192484	0.0173514	0.01401	-0.0396261	0.0448681	0.0181095	-0.0193736	0.00447309
LVESV,LVGFI,LVESV_BSA,LVEF,RVESV,RVEF,RVESV_BSA,LVEDV_BSA,LVEDV,LVMVR	DEFB135	DEFB136,DEFB134	No	0.044693	-0.155966	-0.150001	-0.0874788	-0.0865473	-0.0783404	-0.111422	-0.102565	-0.088823	-0.170158	-0.227332	-0.11976	-0.0171506	-0.130726	0.044693	-0.0682958	-0.0715768	-0.107768	-0.214754	-0.037184	-0.0404333
LVESV,LVGFI,LVEF,LVESV_BSA,RVESV,RVESV_BSA,RVEF,LVEDV_BSA,LVEDV,LVMVR	DEFB136	DEFB136,DEFB134	No	0.0193886	-0.0964975	-0.0708465	-0.100119	0.0193886	-0.0774744	-0.117065	-0.172166	-0.0780519	-0.132639	-0.0763353	-0.085939	-0.046012	-0.0793169	-0.0578284	-0.0381761	-0.0284186	0.00477165	-0.115983	-0.0436527	-0.0408902
LVESV,LVEF,LVESV_BSA,LVGFI,RVEF,RVESV,RVESV_BSA,LVEDV_BSA	C8orf12	DEFB136,DEFB134	No
LVESV,LVEF,LVGFI,LVESV_BSA,RVESV_BSA,RVEF,RVESV,LVEDV_BSA	C8orf49	DEFB136,DEFB134	No
LVESV,LVEF,LVGFI,LVESV_BSA,RVESV_BSA,RVEF,RVESV,LVEDV,LVEDV_BSA,LVMVR	DEFB130	DEFB136,DEFB134	No
LVESV,LVGFI,LVEF,LVESV_BSA,RVEF,RVESV_BSA,RVESV,LVEDV_BSA	FAM66A	DEFB136,DEFB134	No
LVESV,LVGFI,LVESV_BSA,LVEF,RVESV_BSA,RVEF,RVESV,LVEDV_BSA,LVEDV,LVMVR	LINC00208	DEFB136,DEFB134	No
LVMVR,LVESV,LVEDV,LVEF,LVEDV_BSA,LVESV_BSA,RVESV_BSA,LVSV_BSA,LVSV	ZNF70	DERL3,GSTTP2,CHCHD10,SMARCB1	No	0.108294	-0.0138099	-0.0369134	0.0345322	0.108294	-0.0829086	-0.074071	0.0211479	-0.0485712	0.0210107	0.0476686	0.0774644	-0.114441	-0.0151911	-0.0617693	-0.152234	-0.0847212	-0.0580584	-0.0530151	-0.0650973	-0.123351
LVMVR,LVEDV_BSA,LVESV,LVEDV,LVESV_BSA,LVEF,RVESV_BSA,LVSV,LVSV_BSA,LVMCF	GSTTP2	DERL3,GSTTP2,CHCHD10,SMARCB1	No
LVM_BSA,LVMCF	DIRC3	DIRC3	Yes	0.321444	-0.28158	-0.184753	-0.242013	-0.1343	0.321444	-0.00283636	0.10931	-0.132153	-0.326139	-0.244177	-0.224364	0.17435	-0.474471	-0.203129	-0.0123083	-0.240778	-0.37789	-0.458272	-0.21328	-0.0894882
LVMCF,LVMVR	QKI	DKFZp451B082,QKI	Yes	0.648086	0.270906	0.163765	0.427796	-0.0341048	0.19062	0.418526	0.176597	0.330511	0.236113	0.095651	0.584994	0.180198	0.23111	0.118288	0.206689	0.162337	0.648086	0.112016	-0.00943856	0.333779
LVMCF,LVMVR	CAHM	DKFZp451B082,QKI	No
LVMCF,LVMVR	DKFZp451B082	DKFZp451B082,QKI	No
RVESV_BSA,RVESV,RVEF	DLEU1	DLEU1	Yes	0.551865	0.11631	0.0205241	0.104711	-0.0118312	0.0308802	-0.00467532	0.128926	0.0578271	0.2135	0.067355	0.00910175	0.0502326	0.319584	0.390289	-0.137701	0.159892	-0.0199387	0.304113	0.551865	-0.156486
LVESV_BSA,LVEF,LVESV,LVGFI,RVESV,RVESV_BSA,LVEDV_BSA,LVEDV,RVEF	CXXC5	DNAJC18,SLC23A1	Yes	0.784058	0.417408	0.192065	0.496116	0.0853105	0.628123	0.614067	0.23271	0.293847	0.338122	0.363178	0.784058	0.402315	0.706287	0.522588	0.499658	-0.0223473	0.331032	0.783599	0.506891	0.538392
LVESV,LVESV_BSA,LVEF,LVGFI,RVESV,RVESV_BSA,LVEDV,LVEDV_BSA,RVEF	MZB1	DNAJC18,SLC23A1	No	0.382793	0.179265	-0.0361713	0.192964	-0.226881	-0.118545	0.382793	-0.15061	0.00865817	0.0355588	-0.0293548	0.196071	-0.00771192	0.325021	0.195118	-0.0687883	0.0329792	0.279208	0.270906	0.169536	-0.0397539
LVESV,LVGFI,LVESV_BSA,LVEF,RVESV,RVESV_BSA,LVEDV_BSA,LVEDV,RVEF	PAIP2	DNAJC18,SLC23A1	No	0.283533	0.164082	0.126569	0.0504878	-0.105551	0.277305	0.0450153	0.0164817	0.131305	0.159287	0.214224	0.175943	0.12042	0.283533	0.13698	0.0376158	0.101212	0.0720313	0.125128	0.110825	0.119134
LVESV_BSA,LVEF,LVGFI,LVESV,RVESV,RVESV_BSA,LVEDV,LVEDV_BSA,RVEF	UBE2D2	DNAJC18,SLC23A1	No	0.238222	0.0862441	0.165193	-0.0528304	0.191045	0.00757684	0.138379	0.094812	0.238222	0.0142724	0.116934	0.0167171	-0.0790738	-0.0693549	-0.0145099	-0.102133	0.0237613	0.01324	0.0320552	0.0486114	-0.169704
LVESV,LVGFI,LVESV_BSA,LVEF,RVESV_BSA,RVESV,LVEDV,LVEDV_BSA,RVEF	DNAJC18	DNAJC18,SLC23A1	No	0.181713	-0.0376926	-0.0477898	-0.00711987	0.111176	-0.116113	-0.0770895	0.0324923	0.00769861	0.0326661	0.049338	-0.0850469	-0.101823	0.0448008	-0.0694616	0.0604915	-0.00678919	-0.0613272	0.0583444	-0.0300613	0.181713
LVESV_BSA,LVGFI,LVEF,LVESV,RVESV,RVESV_BSA,LVEDV,LVEDV_BSA,RVEF	SLC23A1	DNAJC18,SLC23A1	No	0.0515189	0.037997	-0.0623589	0.0515189	-0.0299377	-0.0157859	-0.0366456	0.0217122	0.0337551	-0.0309633	-0.0914767	0.0358143	-0.0610885	-0.0930196	-0.0130251	-0.0506609	-0.0460631	-0.0740623	-0.0977694	-0.136647	-0.11879
LVEDV_BSA,LVESV_BSA	OR7E91P	DYSF	No
LVEDV_BSA,LVM_BSA,LVESV_BSA	DYSF	DYSF,ZNF638	Yes	0.39304	0.0701907	-0.105062	0.10759	0.256133	0.39304	0.232974	0.0616638	0.180726	0.0628357	-0.439528	0.0375826	0.326875	-0.521086	-0.290645	-0.0615473	-0.0426197	-0.389406	-0.386427	-0.289163	-0.253792
LVESV_BSA,LVEDV_BSA,LVM_BSA	MPHOSPH10	DYSF,ZNF638	No	0.204119	-0.170133	-0.0933793	-0.037268	-0.192999	0.148124	-0.159984	-0.122695	0.0350355	-0.194057	-0.146509	-0.161031	0.204119	-0.146548	-0.176718	-0.115016	0.000836967	-0.1659	-0.153269	-0.109533	0.025425
LVEDV_BSA	TRMT1L	EDEM3	No	0.262115	0.0125483	0.0386545	-0.0215313	0.041873	0.125363	0.12592	0.186627	0.262115	0.0201661	0.0309908	-0.0357893	0.14235	-0.156277	-0.117304	-0.103468	0.184508	-0.253279	-0.176624	-0.156212	-0.169036
LVEDV_BSA	RNF2	EDEM3	No	0.14052	-0.113467	-0.0472541	0.076032	0.0462499	0.14052	-0.0752539	-0.0203721	-0.0279112	-0.0278354	0.0544914	0.102731	0.0988794	-0.221552	-0.0575303	-0.00617992	-0.0162116	0.109914	-0.121087	-0.0528346	-0.0179783
LVEDV_BSA	EDEM3	EDEM3	No	0.101432	0.0284075	-0.0403993	0.0712316	0.032588	0.035958	0.0477365	-0.0224076	0.0404118	-0.00401033	-0.123511	-0.0843132	0.101432	0.0294938	-0.12705	0.081052	-0.1998	-0.160248	-0.0740295	-0.114676	0.0402009
LVEDV_BSA	SWT1	EDEM3	No	0.0916279	-0.0267217	0.0439681	-0.0193755	-0.0923507	-0.03666	-0.00129598	-0.0686184	-0.0679659	-0.0651126	0.0916279	-0.267242	0.00364063	-0.0543986	-0.0449824	-0.0563393	-0.0594982	-0.009654	-0.10939	-0.00231675	-0.00278947
LVEDV_BSA	FAM129A	EDEM3	No
LVESV_BSA	ERBB4	ERBB4	Yes	1.06038	0.473119	0.207842	0.350223	-0.281012	-0.30903	0.0582289	-0.0879681	-0.303171	0.635835	0.363872	0.752878	-0.182179	0.833481	1.06038	-0.307278	-0.0420955	-0.284974	0.858682	0.975309	0.0399802
LVM,LVM_BSA	FBN2	FBN2	Yes	0.56915	0.255149	0.21625	0.181712	-0.333122	0.56915	0.186943	-0.518972	-0.101044	0.280697	0.0861543	0.4512	0.204378	0.303605	0.0260741	0.317556	0.170379	0.212261	0.346732	-0.197725	0.0604738
LVEF	FBXO32	FBXO32	Yes	0.695129	0.422728	0.534102	-0.0182163	0.695129	0.505416	0.45155	0.351086	0.339274	0.352917	0.685132	-0.19255	0.329665	0.133686	0.229197	0.120485	0.222192	0.473053	0.134842	0.0224257	0.235571
LVEF	KLHL38	FBXO32	No	0.0509775	-0.0419955	-0.0823718	-0.0473799	-0.0485395	-0.0420978	-0.0682149	-0.0268807	-0.0843445	-0.0614001	-0.0712768	-0.1047	0.00564966	-0.0559482	0.0509775	-0.0356376	0.0090235	-0.0397766	-0.130768	-0.0123587	-0.0659716
LVEF,LVESV_BSA,LVESV,LVEDV_BSA	FERMT2	FERMT2	Yes	0.47471	0.171286	0.47471	0.109454	0.271292	-0.226855	0.194646	0.142212	0.142615	0.154232	0.441678	0.0265311	-0.050493	0.159465	0.453947	-0.152373	0.177041	0.137225	0.186339	0.353483	-0.189032
LVESV,LVEDV_BSA,LVEF	DDHD1	FERMT2	No	0.341852	-0.0385896	-0.112086	0.0403045	0.0793302	0.0583001	0.186789	0.119056	0.260397	-0.0394425	-0.215029	0.0786372	0.0538137	0.341852	0.211022	0.217308	-0.00330203	0.179616	0.313163	0.162322	0.261363
LVESV,LVESV_BSA,LVEF,LVEDV_BSA	STYX	FERMT2	No	0.227539	0.0906892	0.0692189	0.0140272	-0.0879347	-0.000312014	-0.151823	-0.126499	0.050838	0.0228002	0.0279098	0.121241	0.0186564	-0.0664736	0.172194	-0.0135559	0.227539	-0.0724276	-0.0511654	0.127305	0.0634788
LVESV_BSA,LVESV,LVEF,LVEDV_BSA	PSMC6	FERMT2	No	0.177653	0.0471804	0.0957289	-0.024927	0.177653	0.171713	0.0452241	0.137994	0.0234726	0.0926731	-0.00675406	-0.104594	0.1438	-0.174893	-0.0562285	-0.0213214	-0.00375621	0.0658956	-0.163791	0.0363498	-0.0471483
LVEF,LVESV,LVESV_BSA,LVEDV_BSA	GNPNAT1	FERMT2	No	0.150357	-0.0118831	-0.0541158	-0.127145	-0.196403	-0.229536	-0.11971	-0.0841366	-0.02293	-0.0988391	0.0713707	-0.11744	-0.0849031	-0.347745	-0.0569977	-0.267215	0.150357	-0.0856342	-0.426246	-0.166284	-0.232296
LVESV,LVEF,LVESV_BSA,LVEDV_BSA	ERO1L	FERMT2	No
LVEDV_BSA,LVEF,LVESV	LOC101927620	FERMT2	No
LVM_BSA,LVMVR,LVM,LVMCF	FURIN	FES,FURIN	No	0.339606	-0.0168969	0.124183	-0.00864092	-0.165225	-0.0808763	0.339606	0.116823	0.133407	-0.107581	0.158657	-0.0837278	0.0322242	-0.163966	-0.0294281	-0.16317	0.0748276	-0.200473	-0.0980422	-0.13679	-0.0902176
LVM_BSA	FGF5	FGF5	Yes	0.0805201	-0.177972	-0.180513	-0.105304	-0.109313	-0.0181716	-0.0565887	0.0805201	-0.03427	-0.227045	-0.180846	-0.140262	-0.0229128	-0.170403	-0.121168	-0.198229	0.0171296	0.0281555	-0.110508	-0.125717	-0.135561
LVGFI,LVESV_BSA,LVESV,LVEF,RVESV,RVEF,RVESV_BSA,LVEDV_BSA,RVEDV	FHOD3	FHOD3	Yes	0.853142	0.292425	0.26416	0.0645156	0.252278	-0.182861	0.0792312	0.156099	0.166972	0.293559	0.331069	0.150918	-0.0511128	0.40763	0.853142	-0.0442702	0.525689	0.187325	0.440778	0.761945	-0.0752209
LVGFI,LVEF,LVESV,LVESV_BSA,RVESV_BSA,RVESV,RVEF,LVEDV_BSA,RVEDV	TPGS2	FHOD3	No	0.353762	0.0259664	0.0669187	-0.0397002	0.0338075	-0.261356	0.00332903	0.106195	-0.00623476	0.0509346	0.1779	-0.105958	-0.115894	0.0786388	0.271829	-0.153289	0.22589	-0.00557865	0.154234	0.353762	-0.209672
RVEF,RVESV	CELF4	FHOD3	No	0.337443	-0.224626	0.215078	-0.340248	0.00995874	0.0110038	-0.250237	0.0947058	-0.116763	-0.162308	0.337443	-0.325204	-0.0600221	0.235324	0.274674	-0.146783	0.179393	-0.072953	0.143758	0.198244	0.0351723
LVGFI,LVESV,LVESV_BSA,LVEF,RVEF,RVESV,RVESV_BSA,LVEDV_BSA,RVEDV	KIAA1328	FHOD3	No	0.141998	0.0470797	0.0779252	-0.062501	0.0703196	0.0236325	-0.0207783	0.108928	0.103249	-0.00319328	-0.0309464	-0.0527929	0.103253	-0.0204771	0.0569723	0.0918452	0.102481	-0.100265	-0.00313533	0.141998	0.0718149
LVMVR	FLJ41200	FLJ41200	No
LVMVR	LINC00583	FLJ41200	No
RVESV,RVESV_BSA	HILPDA	FLNC	No	0.482383	0.00954462	-0.116184	0.0912066	-0.452171	0.445862	-0.206642	-0.538044	-0.115317	0.0200533	-0.171241	0.0570168	0.247461	0.143805	0.482383	0.0735199	0.415031	0.269797	0.0222131	0.427327	-0.00873927
RVESV_BSA,RVESV	TNPO3	FLNC	No	0.296156	0.0624821	-0.0310237	0.0347553	0.0795497	0.0117056	0.173264	0.0415279	0.114857	-0.00218652	-0.0862861	-0.0402716	0.0536875	0.210058	0.11695	0.135274	0.125051	-0.0147646	0.296156	0.133038	0.00501258
RVESV,RVESV_BSA	PRRT4	FLNC	No	0.176664	-0.0190154	-0.163044	-0.0476327	-0.107188	-0.474121	0.0885049	-0.222526	-0.170307	-0.0476289	-0.222091	-0.176988	-0.185524	-0.0725579	0.176664	-0.269759	-0.0845914	0.015729	-0.0890698	0.173224	-0.302294
RVESV,RVESV_BSA	IMPDH1	FLNC	No	0.174919	0.0905399	0.0244743	0.174919	0.0676616	0.0572238	0.142474	-0.0164735	-0.0833504	0.105318	0.0377682	-0.0425557	0.0891851	-0.237488	-0.021345	-0.0920719	-0.0937921	-0.00315093	-0.359392	-0.0450262	-0.239143
LVEDV,RVESV_BSA,RVESV	FAM71F2	FLNC	No
LVEDV,LVGFI,LVESV_BSA,LVEF,LVESV,LVM,LVEDV_BSA,RVESV_BSA,RVESV,RVEF	CALU	FLNC,CCDC136	No	0.318492	0.126157	0.145712	0.0539312	0.0763189	0.0171927	0.136412	0.0789508	0.0647763	0.103535	0.152419	0.087726	-0.0060662	0.0242098	0.144875	0.000726918	0.0279704	0.318492	-0.0299196	0.120889	0.0356609
LVESV,LVEDV_BSA,LVEDV,LVMVR,LVMCF,LVESV_BSA	FNDC3B	FNDC3B	Yes	0.53749	0.32825	0.314048	0.284208	-0.0399698	0.477944	0.369869	-0.183357	0.187431	0.240986	0.53749	0.284433	0.253975	0.303049	0.0424704	0.102004	0.196321	0.488458	0.136141	0.000142866	-0.0800712
LVESV,LVESV_BSA,RVESV_BSA,RVESV,LVEDV,LVEDV_BSA,LVEF,RVEDV	FOXN3	FOXN3	Yes	0.691585	0.148094	0.425006	-0.0118045	0.460494	0.134776	0.353456	0.239327	0.210026	0.155536	0.396869	-0.0108158	0.170589	0.467392	0.632512	0.0573454	0.198255	0.0393976	0.430548	0.691585	0.10232
RV_LV_ratio	FSHR	FSHR	Yes	0.0876437	-0.0459202	-0.0546752	-0.0877465	-0.300199	-0.198527	-0.218242	-0.185277	-0.203196	-0.035296	-0.0263142	-0.068719	-0.153657	-0.282533	-0.395924	-0.269429	-0.133142	0.0876437	-0.224591	-0.46223	-0.23681
LVMCF,LVMVR	MAN2A2	FURIN	No	0.127505	0.0144068	0.113118	0.0600573	-0.0630107	-0.0742128	-0.00176983	0.00731142	0.047604	0.00280708	0.127505	-0.10865	-0.134034	-0.156522	0.0355767	-0.0305698	0.0517337	0.12057	-0.234536	-0.0103239	-0.0641689
LVMVR,LVMCF,LVM,LVM_BSA	FES	FURIN,FES	Yes	0.530015	-0.0827519	-0.0339059	0.060863	-0.181147	0.530015	0.272517	0.213505	0.406428	-0.102732	0.0245766	-0.0571323	0.291628	-0.0214958	0.235434	-0.216971	0.108645	0.157797	0.0144275	0.286112	-0.358316
LVESV,LVEF,LVESV_BSA,LVGFI	MAP1LC3A	GGT7,MYH7B	Yes	0.540666	0.0933374	0.323803	-0.0262505	0.13008	-0.0293824	-0.0118282	-0.123632	-0.0909992	0.0728536	0.473183	-0.133731	-0.0517019	0.471098	0.442043	0.013089	0.322149	0.0952063	0.540666	0.3011	0.15296
LVESV,LVGFI,LVESV_BSA,LVEF	ASIP	GGT7,MYH7B	No	0.344294	0.0732284	0.100002	0.0720703	0.0629011	0.344294	0.081057	0.149407	-0.0270404	0.00761852	0.248661	0.0644521	0.153221	0.145742	-0.123036	0.149038	-0.0762581	0.0483165	0.113521	-0.14356	0.0686716
LVESV,LVESV_BSA,LVEF,LVGFI	GGT7	GGT7,MYH7B	No	0.277264	0.0157075	0.0868017	0.00791968	0.176144	0.255404	-0.0062982	0.0945515	0.0142173	0.0182754	0.159831	-0.121922	0.149245	0.165586	0.277264	-0.0123187	0.103298	0.0296448	0.165882	0.217116	0.0424091
LVESV,LVEF,LVGFI	CHMP4B	GGT7,MYH7B	No	0.270964	0.179161	0.17908	0.0474745	0.192239	0.221187	0.163149	0.100544	0.127089	0.270964	0.230953	0.0131423	0.195013	-0.00355374	0.0409558	0.0537468	-0.0723357	0.173184	0.103371	0.0197083	0.121531
LVESV,LVGFI,LVESV_BSA,LVEF	TRPC4AP	GGT7,MYH7B	No	0.206801	0.0964635	0.119876	-0.0780663	0.190621	0.125434	0.0614453	-0.0193111	0.0593862	0.0247739	0.17835	-0.00414317	0.0258651	0.119036	0.137695	0.0394538	-0.0695071	0.206801	0.102189	0.0782296	-0.0402367
LVESV,LVESV_BSA,LVEF,LVGFI	ACSS2	GGT7,MYH7B	No	0.172504	-0.100988	0.0913761	-0.136087	0.135379	-0.0218106	-0.0026631	-0.123266	-0.11976	-0.00959862	0.0673108	-0.178706	-0.0112945	-0.107624	0.140463	-0.195909	0.0378655	-0.0726613	-0.149291	0.172504	-0.128294
LVESV,LVEF,LVESV_BSA,LVGFI	MMP24	GGT7,MYH7B	No	0.0456488	-0.124501	-0.032709	-0.127752	-0.200988	-0.00180993	-0.1821	-0.107191	-0.0697267	-0.0486007	-0.074711	-0.0900331	-0.0337966	0.0456488	-0.0261258	-0.0459022	-0.0320858	-0.0205575	-0.0179059	-0.0301809	-0.0571855
LVESV,LVEF,LVGFI,LVESV_BSA	PIGU	GGT7,MYH7B	No	0.0333792	-0.0908346	-0.00318407	-0.0730739	-0.00345352	-0.158146	-0.0265876	0.0272069	0.0333792	-0.0795337	-0.111348	-0.204525	-0.07163	-0.107504	-0.025832	-0.00879205	-0.0587898	-0.195912	-0.0973695	-0.0734179	-0.0987478
LVESV,LVGFI,LVESV_BSA,LVEF	HMGB3P1	GGT7,MYH7B	No
LVGFI,LVSV,LVSV_BSA,LVMCF,RVSV_BSA,RVSV	GJA1	GJA1	Yes	0.747943	0.729866	0.277529	0.497075	-0.112273	0.422447	0.248269	-0.127737	0.33333	0.64246	0.449219	0.634024	0.238141	0.475135	-0.215963	0.747943	0.370984	-0.237536	0.690187	-0.0379676	0.740982
LVMCF	PKIB	GJA1	No	0.398644	-0.148365	-0.120531	-0.229092	-0.189017	0.398644	-0.25848	0.281859	-0.0549309	-0.161236	-0.14427	-0.404087	0.2596	-0.125042	0.0159443	-0.123156	0.145487	-0.20054	-0.276106	-0.0672305	0.165116
LVSV,LVSV_BSA,LVGFI,LVMCF,RVSV_BSA,RVSV	HSF2	GJA1	No	0.183256	0.0981768	0.0264638	0.0461892	0.0176371	0.133835	0.00929289	0.0390734	0.00181185	0.0752522	-0.00596702	0.0395461	0.0715004	0.161444	0.123542	-0.0803998	-0.0280026	-0.0610712	0.17771	0.183256	-0.0109617
LVMCF	SERINC1	GJA1	No	0.152927	-0.0679371	-0.0192435	-0.053207	-0.390784	0.0220703	0.152927	-0.263733	-0.099801	-0.0384859	-0.00560283	-0.00672219	0.0168533	-0.466782	-0.322187	-0.0959104	0.0034038	0.103996	-0.388668	-0.306814	-0.127233
LVEDV_BSA,RVSV,RVSV_BSA	GMDS	GMDS	Yes	0.496452	0.256729	0.133024	0.166576	-0.280012	0.304788	0.394708	-0.0611128	0.183945	0.157	0.159273	0.4793	0.074818	0.340061	0.19413	0.496452	-0.116181	0.245627	0.22587	0.221985	0.43299
LVEF,LVESV,LVMVR,LVEDV_BSA,LVESV_BSA,LVEDV,RVESV_BSA,LVSV_BSA,LVMCF,LVSV	DERL3	GSTTP2,DERL3,CHCHD10,SMARCB1	Yes	0.703688	0.160438	0.130799	0.232765	0.091679	0.0976303	0.482635	0.0703819	0.148065	0.0474009	0.113546	0.19895	0.110337	0.703688	0.493994	0.0335742	0.108091	0.0123124	0.605993	0.562776	0.0857289
LVEF,LVEDV_BSA,LVESV_BSA,LVMVR,LVESV,LVEDV,RVESV_BSA,LVSV_BSA,LVSV,LVMCF	VPREB3	GSTTP2,DERL3,CHCHD10,SMARCB1	No	0.635552	0.271726	0.0649673	0.221689	0.141259	0.108867	0.635552	0.0289715	0.31996	0.269021	0.0754102	0.107056	0.0557805	0.112067	0.0306743	0.144763	-0.165733	0.00906395	0.208026	0.022743	0.180637
LVEF,LVESV_BSA,LVESV,LVEDV,LVEDV_BSA,LVMVR,RVESV_BSA,LVSV_BSA,LVSV,LVMCF	SMARCB1	GSTTP2,DERL3,CHCHD10,SMARCB1	No	0.56989	0.214566	0.0872072	0.118515	0.132145	0.181231	0.330613	-0.106272	0.317448	0.227149	0.109666	-0.00469013	0.114552	0.56989	0.471054	0.192129	0.139218	0.123063	0.494814	0.420788	0.133827
LVEDV,LVESV,LVESV_BSA,LVEDV_BSA,LVMVR,LVEF,RVESV_BSA,LVMCF,LVSV_BSA,LVSV	CHCHD10	GSTTP2,DERL3,CHCHD10,SMARCB1	No	0.503776	0.31436	0.316793	0.361159	-0.0176693	0.437586	0.456578	0.0333366	0.332957	0.42658	0.503776	0.181579	0.408084	0.0634957	0.0472093	0.100579	0.114227	0.0282129	0.0466454	0.00304965	0.0640966
LVESV,LVEDV_BSA,LVEDV,LVMVR,LVEF,LVESV_BSA,RVESV_BSA,LVSV_BSA,LVSV	GUSBP11	GSTTP2,DERL3,CHCHD10,SMARCB1	No
LVEF,LVEDV_BSA,LVMVR,LVESV_BSA,LVESV,LVEDV,RVESV_BSA,LVSV_BSA,LVSV,LVMCF	MMP11	GSTTP2,DERL3,SMARCB1,CHCHD10	No	0.280926	0.0574415	0.231362	0.0341876	0.0276003	0.245849	0.0884628	-0.161979	-0.0286322	0.127565	0.260825	0.0699005	0.104296	-0.0485257	0.155366	0.0836629	0.280926	0.134019	-0.0361855	0.177354	0.156174
LVESV_BSA,LVEDV,LVMVR,LVESV,LVEF,LVEDV_BSA,RVESV_BSA,LVMCF,LVSV,LVSV_BSA	C22orf15	GSTTP2,DERL3,SMARCB1,CHCHD10	No	0.143709	-0.0866177	-0.132289	0.0515686	-0.078997	-0.164763	0.0155528	-0.0990962	0.00722184	-0.0516133	-0.20415	0.0462425	-0.17692	0.111267	0.143709	0.0111161	0.0781831	-0.138509	0.140199	0.14161	0.0905455
LVEDV_BSA,LVSV_BSA	ARIH1	HCN4	Yes	0.319986	0.0865225	0.0584773	0.0536174	0.0149417	0.0761835	0.0749669	-0.170956	-0.0575592	0.0318564	0.122458	0.0434523	0.0913264	0.0915413	0.150662	0.0898481	0.13118	0.319986	0.0875857	0.194607	0.0645162
LVEDV_BSA,LVSV_BSA	CD276	HCN4	No	0.273322	0.153439	0.160088	0.174647	0.0612997	-0.081242	0.0614095	0.0757078	-0.0527547	0.135174	0.242872	0.124949	-0.000609675	0.105465	0.269809	0.114194	0.273322	0.129827	0.103021	0.178071	0.141813
LVEDV_BSA,LVSV_BSA	NEO1	HCN4	No	0.226887	-0.0790901	0.0192574	-0.105059	0.0730104	0.130828	-0.0472548	0.0779316	0.0679268	-0.142936	-0.0361496	-0.339616	0.16778	-0.141687	-0.141021	0.0887918	0.226887	0.0283262	-0.037528	-0.263314	0.161043
LVEDV_BSA,LVSV_BSA	HEXA	HCN4	No	0.225606	-0.000655951	0.0443411	-0.0206829	0.0895207	0.203096	-0.323926	0.0707248	0.0435757	-0.0406684	0.193954	-0.0216162	0.0695349	0.142339	0.0387696	0.0933503	-0.165383	-0.177572	0.225606	0.0897978	0.0975843
LVEDV_BSA,LVSV_BSA	HCN4	HCN4	No	0.160778	0.00695544	0.083644	-0.0812912	-0.0669886	-0.00814482	0.0322964	-0.124034	-0.114431	-0.00706042	0.00898899	-0.0708307	-0.0323038	0.0792225	-0.0163934	-0.0189726	-0.114996	-0.0281514	0.160778	0.029393	0.0336266
LVEDV_BSA	NPTN	HCN4	No	0.132754	-0.021241	-0.0787239	-0.0451368	-0.0899224	0.117295	0.132754	-0.281277	-0.138701	-0.0367664	-0.317433	-0.164208	0.082562	-0.213568	-0.118185	0.117213	-0.17164	-0.0207643	-0.285444	-0.199724	0.0489342
LVEDV_BSA,LVSV_BSA	REC114	HCN4	No	0.100658	-0.114914	0.0331655	-0.0221698	0.100658	-0.150535	-0.0442367	0.026521	-0.0464918	-0.152988	0.0294517	0.0109707	-0.0575895	0.0207323	0.0716929	-0.100182	-0.131272	-0.192692	0.00531699	-0.0335184	-0.0159577
LVEDV_BSA	ADPGK	HCN4	No	0.0905789	-0.0397082	-0.0345923	0.0236657	-0.105541	-0.215473	0.0905789	-0.018623	0.00154673	-0.020504	-0.151132	-0.0420322	-0.0653437	-0.0850468	-0.19848	-0.175175	0.00276595	-0.202226	-0.164333	-0.165953	-0.17526
LVSV_BSA	ADPGK-AS1	HCN4	No
LVEDV_BSA	HSPA1B	HCP5	Yes	0.703018	-0.093734	0.0787414	0.38503	0.362627	0.487944	0.0391052	0.114447	0.155032	0.0371487	-0.0124695	0.445995	0.393543	0.422996	0.703018	0.185557	0.146434	-0.232731	0.268527	0.675124	0.393785
LVEDV_BSA,LVESV,LVSV_BSA,LVEDV,LVESV_BSA	MSH5-SAPCD1	HCP5	No
LVEDV_BSA,RV_LV_ratio,LVESV,LVESV_BSA,LVSV_BSA,LVEDV,RVEDV_BSA	HSPA1A	HCP5,AGER,HLA-B	No	0.478377	-0.232667	-0.197638	0.227476	-0.139606	-0.0988787	0.0287364	-0.259924	0.00892082	-0.0575089	-0.38348	-0.0139195	0.193086	0.321869	0.39693	0.355959	-0.0410631	0.39831	0.439152	0.472601	0.478377
LVEDV_BSA,RV_LV_ratio,LVSV_BSA,LVEDV,LVESV,LVESV_BSA,RVEDV_BSA	HSPA1L	HCP5,AGER,HLA-B	No	0.186004	0.0768204	0.0198589	0.0736172	0.186004	0.00324433	-0.00247746	0.0416203	-0.118234	0.0412485	0.0712969	0.0241087	0.0644745	0.0522383	0.0406542	0.0022747	0.0520125	0.0546555	-0.0387555	-0.0341868	-0.0419625
LVEDV_BSA,RV_LV_ratio,LVEDV,LVESV,LVSV_BSA,LVESV_BSA,RVEDV_BSA	ABHD16A	HCP5,AGER,HLA-B	No	0.161604	-0.129654	-0.0754871	-0.0818733	-0.0883305	-0.0382595	0.0202893	-0.114701	0.0154436	-0.0907506	-0.0964809	-0.00761283	-0.0503569	-0.153411	-0.0792961	0.0828814	-0.00683504	0.161604	-0.0905978	-0.0727902	-0.0158333
LVEDV_BSA,RV_LV_ratio,LVESV,LVESV_BSA,LVSV_BSA,LVEDV,RVEDV_BSA	LSM2	HCP5,AGER,HLA-B	No	0.143816	-0.0168087	-0.103539	-0.0210584	0.132559	-0.111115	-0.039317	0.136191	0.0285338	-0.0901796	-0.0610103	0.0202274	-0.0986273	-0.0389403	0.129785	-0.168959	0.143816	-0.0473111	-0.0696292	0.0938252	-0.12351
LVEDV_BSA,RV_LV_ratio,LVEDV,LVESV,LVSV_BSA,LVESV_BSA,RVEDV_BSA	VWA7	HCP5,AGER,HLA-B	No	0.131125	0.0803934	0.0362419	0.0726861	0.0855927	0.097246	0.0018153	0.0759006	-0.0722661	-0.00842662	0.128928	0.131125	0.0265696	0.0482269	-0.0467984	0.118696	-0.0958698	-0.0845925	0.0929181	-0.0295625	0.0797609
LVEDV_BSA,RV_LV_ratio,LVESV,LVSV_BSA,LVEDV,LVESV_BSA,RVEDV_BSA	MSH5	HCP5,AGER,HLA-B	No	0.0848672	0.0241916	0.081409	0.018031	0.0848672	-0.073461	-0.00627594	0.0713248	-0.0260797	-0.0241083	0.0828228	-0.0416077	-0.0272707	0.0585917	0.0337708	-0.00596891	-0.111329	0.0836829	0.0326921	0.0100494	-0.0428862
LVEDV_BSA,RV_LV_ratio,LVSV_BSA,LVESV,LVESV_BSA,LVEDV,RVEDV_BSA	C6orf48	HCP5,AGER,HLA-B	No
LVEDV_BSA,RV_LV_ratio,LVMCF,LVEDV,LVSV_BSA,LVESV,LVESV_BSA	HLA-DQA1	HCP5,AGER,HLA-C	No	0.469188	-0.0252863	-0.00508295	-0.0238482	0.280368	-0.149746	0.282644	0.469188	0.237101	0.167343	-0.0388335	0.339555	-0.0466739	-0.251724	-0.140221	-0.171441	-0.0556228	-0.169969	-0.162656	-0.0338517	-0.112985
LVEDV_BSA,RV_LV_ratio,LVESV,LVSV_BSA,LVEDV,LVESV_BSA,LVMCF	GPANK1	HCP5,AGER,HLA-C	No	0.231046	-0.0511089	0.0319081	-0.00531019	-0.23123	0.0597209	-0.0849509	-0.080269	0.0472098	-0.00121186	-0.106147	0.100707	0.0236586	0.175282	0.0758704	0.0809527	0.0764971	0.01967	0.231046	0.00830894	0.0838837
LVEDV_BSA,RV_LV_ratio,LVMCF	LY6G5B	HCP5,AGER,HLA-C	No	0.113606	-0.0239323	0.00460047	0.00510508	0.113606	0.0917173	-0.0608333	0.0754437	-0.0269659	-0.0659054	0.0425199	0.00766872	0.0218103	-0.0216647	-0.020122	-0.0425913	0.00140001	0.00557086	-0.0529967	-0.0328573	-0.0415501
LVEDV_BSA,RV_LV_ratio,LVEDV,LVSV_BSA,LVESV,LVESV_BSA,LVMCF,RVEDV_BSA	BAG6	HCP5,AGER,HLA-C,HLA-B	No	0.235785	-0.00205818	0.0410675	-0.0279849	0.00558171	-0.133007	0.0220018	0.0557365	-0.0395126	0.0119213	0.110086	-0.0870286	-0.00920908	-0.072475	-0.0205564	-0.0521411	-0.058938	0.235785	-0.0598612	0.0496738	-0.0543378
LVEDV_BSA,RV_LV_ratio,LVMCF,RVEDV_BSA	SLC44A4	HCP5,AGER,HLA-C,HLA-B	No	0.0949814	-0.105049	-0.104525	-0.0869977	-0.111631	0.0322017	-0.0386309	-0.0454812	-0.00357583	-0.143152	-0.242643	-0.0241652	-0.030416	-0.192498	-0.12973	-0.045525	-0.167644	0.0949814	-0.183793	-0.117688	-0.102749
LVEDV_BSA,RV_LV_ratio,LVESV,LVEDV,LVSV_BSA,LVESV_BSA,LVMCF,RVEDV_BSA	LY6G6F	HCP5,AGER,HLA-C,HLA-B	No	0.0338364	-0.0809305	-0.0439761	-0.0909576	0.012248	-0.170938	-0.105196	-0.0800405	-0.0729568	-0.0273777	0.0101784	-0.0900658	-0.108142	-0.128167	-0.167312	-0.0976452	0.0338364	-0.04559	-0.148471	-0.138215	-0.0715866
LVESV_BSA,LVEDV,LVSV_BSA,LVSV,LVESV,RVEDV_BSA,RVEDV	IER3	HCP5,HLA-B	No	0.374866	0.125756	0.100221	0.125031	0.167841	0.119277	-0.26257	0.000451659	-0.295744	0.00584002	0.103772	-0.138435	0.259124	0.00625642	0.307947	-0.34457	-0.123913	-0.383882	-0.0254474	0.374866	-0.139613
LVEDV_BSA,LVEDV,RVEDV_BSA,RVEDV,LVSV_BSA,LVESV,LVSV,LVESV_BSA	ATAT1	HCP5,HLA-B	No	0.271602	0.0572958	0.0595395	0.0411365	0.0339706	-0.0527003	-0.00930262	0.0538185	-0.00782248	0.0582908	0.11865	0.0279415	0.0531057	0.105006	0.0492366	0.00832183	-0.127271	0.0484365	0.271602	0.0261581	-0.0467062
LVEDV_BSA,LVEDV,RVEDV_BSA,RVEDV,LVSV_BSA,LVSV,LVESV_BSA,LVESV	GNL1	HCP5,HLA-B	No	0.266876	0.0453204	-0.0715763	0.00152639	-0.0798634	-0.0998518	0.139449	0.0293386	0.0621266	0.0848839	-0.0824635	0.0410982	-0.0038065	0.159379	0.0449202	0.0751054	-0.156262	-0.218143	0.266876	-0.0984012	0.184086
LVEDV_BSA,LVEDV,LVESV,LVSV_BSA,LVSV,LVESV_BSA	ABCF1	HCP5,HLA-B	No	0.19977	0.129359	0.103187	-0.00881468	0.0837861	0.0978494	0.184577	0.0815855	0.141162	0.157423	0.130959	-0.0110402	0.126274	0.00604119	0.19977	0.0480596	-0.0484206	0.124883	0.0900687	0.194538	0.118894
LVEDV_BSA,LVEDV,RVEDV,RVEDV_BSA,LVESV,LVSV_BSA,LVSV,LVESV_BSA	MDC1	HCP5,HLA-B	No	0.171076	0.0479081	0.0054526	0.171076	-0.00778037	0.0681317	-0.0322457	0.0587984	-0.0088619	0.0512454	-0.0235899	0.103442	0.117106	0.165849	0.09735	0.114936	-0.0583794	0.0670194	0.138427	0.0860739	0.1278
LVEDV_BSA,RVEDV_BSA	TNF	HCP5,HLA-B	No	0.14197	-0.176557	-0.153325	-0.0320067	-0.0910504	-0.118116	-0.0216193	0.14197	0.0327759	-0.183353	-0.200287	-0.0265939	-0.111224	0.0785725	-0.305018	-0.226764	-0.102623	-0.278105	0.0565068	-0.197671	-0.196478
LVEDV_BSA,LVEDV,RVEDV,RVEDV_BSA,LVESV_BSA,LVESV,LVSV,LVSV_BSA	TRIM26	HCP5,HLA-B	No	0.132595	-0.00115745	0.0154388	0.0853004	0.114816	0.0742885	0.132595	-0.031263	0.0972293	0.0116826	-0.025687	0.059535	0.0951751	-0.0706069	-0.079521	-0.0756671	-0.104287	-0.0512222	0.0324247	-0.0556789	0.00308763
LVEDV_BSA,LVEDV,LVESV_BSA,LVSV_BSA,LVESV,RVEDV_BSA	ATP6V1G2	HCP5,HLA-B	No	0.081072	-0.136234	-0.182273	-0.0167489	0.0710397	-0.110153	-0.0856133	0.0120621	-0.0263308	-0.111898	-0.327778	0.081072	-0.177296	-0.133544	-0.23626	0.0259818	-0.313534	-0.0879833	-0.191746	-0.326793	0.0256155
LVEDV_BSA,LVEDV,LVSV_BSA,LVSV,LVESV,LVESV_BSA	TRIM40	HCP5,HLA-B	No	0.0202234	-0.031492	0.0202234	-0.0560229	-0.1297	-0.0624444	-0.0168919	-0.0852921	-0.0622891	-0.0790284	-0.0104137	-0.0731453	-0.0256736	-0.154484	-0.0186035	-0.0920352	0.0116393	-0.061741	-0.184847	-0.0271058	-0.102769
LVEDV_BSA,LVEDV,LVESV_BSA,LVESV,LVSV_BSA,RVEDV_BSA	VARS	HCP5,HLA-B	No
LVEDV_BSA,LVEDV,RV_LV_ratio,LVSV_BSA,LVESV,LVSV,LVESV_BSA	TNXB	HCP5,HLA-B,AGER	No	0.399621	-0.0215385	0.0229653	-0.0571463	0.105171	0.203379	0.222953	-0.0335038	0.0965743	-0.0843305	-0.0148917	-0.203569	0.152771	0.140941	-0.0492388	0.109994	0.399621	-0.0797887	-0.0125368	-0.214266	0.0100429
LVEDV_BSA,LVEDV,RV_LV_ratio,LVESV_BSA,LVSV,LVSV_BSA,LVESV,RVEDV_BSA	AGER	HCP5,HLA-B,AGER	No	0.232998	0.0562438	-0.0724303	0.139216	0.0427097	-0.0150331	-0.0328088	0.000449924	0.15217	-0.00945042	-0.117748	0.164844	0.0603208	0.232998	0.18192	0.127284	0.0533579	0.035647	0.218923	0.111891	0.0867703
LVEDV_BSA,LVEDV,RV_LV_ratio,RVEDV,RVEDV_BSA,LVESV_BSA,LVSV,LVESV,LVSV_BSA,LVMCF	PBX2	HCP5,HLA-B,AGER,HLA-C	No	0.404723	0.148265	0.0907237	0.126684	0.0208819	0.276139	0.0892595	-0.0928138	-0.00938675	0.0560096	0.179896	0.151407	0.302099	0.174835	0.11803	0.404723	-0.0164223	0.165052	0.121586	0.11836	0.381954
LVEDV_BSA,LVEDV,RV_LV_ratio,RVEDV,RVEDV_BSA,LVESV,LVESV_BSA,LVSV_BSA,LVMCF,LVSV	PRRC2A	HCP5,HLA-B,AGER,HLA-C	No	0.323057	0.131385	0.104874	0.0872884	0.140524	0.158001	0.138324	0.153732	0.167231	0.147354	0.232627	0.0111209	0.242178	0.323057	0.260189	0.126067	0.165414	0.131714	0.293112	0.213627	0.248974
LVEDV_BSA,LVEDV,RV_LV_ratio,RVEDV_BSA,RVEDV,LVMCF,LVSV,LVESV_BSA,LVSV_BSA,LVESV	EHMT2	HCP5,HLA-B,AGER,HLA-C	No	0.158212	0.0813758	0.0575033	0.0300165	0.0629194	0.158212	0.0179589	0.0914973	0.0115556	0.0817758	0.0717557	0.114822	0.0956965	-0.0465675	-0.0466927	-0.0132627	0.0264977	0.0902013	0.0444678	-0.0272301	-0.00302256
LVEDV_BSA,LVEDV,LVM_BSA,LVM,RV_LV_ratio,LVSV_BSA,LVESV,LVESV_BSA,LVSV,RVEDV_BSA	NFKBIL1	HCP5,HLA-B,HLA-C,AGER	No	0.200038	0.063958	-0.0194651	0.146463	0.123359	0.0226064	0.0459189	-0.0819572	0.0145941	0.069103	0.000974061	0.200038	0.0122488	0.0254	0.00777038	0.0758329	0.0293054	-0.179813	0.0802587	0.0357106	0.0711623
LVEDV_BSA,LVEDV,LVM_BSA,LVM,RVEDV,RVEDV_BSA,RV_LV_ratio,LVMCF,LVSV_BSA,LVSV,LVESV_BSA,LVESV	MICB	HCP5,HLA-B,HLA-C,AGER	No	0.174966	-0.01222	-0.0752384	0.0131389	-0.0849989	-0.28005	0.174966	-0.143433	0.0600687	-0.0315279	-0.100618	-0.0185231	-0.16193	0.00886724	0.161885	0.00120495	0.147433	-0.0425751	0.0445415	0.120419	0.0376008
LVEDV_BSA,LVEDV,LVM,LVM_BSA,RVEDV_BSA,RVEDV,RV_LV_ratio,LVESV,LVESV_BSA,LVSV_BSA,LVSV,LVMCF	PSORS1C1	HCP5,HLA-B,HLA-C,AGER	No	0.0369783	-0.0694782	-0.0157723	-0.00667266	-0.0246491	0.0192065	0.00592453	0.00688676	-0.0514544	-0.0149361	0.0323846	0.0206641	0.0369783	-0.132333	-0.131793	-0.109594	-0.0739202	-0.0257791	-0.176543	-0.113493	-0.130383
LVEDV_BSA,LVM,LVM_BSA,RV_LV_ratio	LST1	HCP5,HLA-C,AGER	No	0.37572	-0.496496	-0.408486	-0.183159	-0.418263	0.171346	-0.274779	-0.200618	-0.122145	-0.438566	-0.250373	-0.237913	0.0793278	-0.295342	-0.112955	-0.316825	-0.230107	0.37572	-0.456281	-0.120008	-0.121756
LVEDV_BSA,LVM,LVM_BSA,RV_LV_ratio,LVEDV,LVESV_BSA,LVESV,LVSV_BSA	LTA	HCP5,HLA-C,AGER	No	0.12685	-0.0267749	-0.0767345	0.0462748	0.0542496	0.12685	0.0422699	0.0835168	0.0640946	-0.00623284	-0.105274	0.107969	0.0142323	0.107796	-0.0777175	0.0996219	0.0307093	-0.111508	0.097969	-0.0753073	0.120615
LVEDV_BSA,LVM_BSA,LVEDV,LVM,RVEDV_BSA,RVEDV,LVESV,LVSV_BSA,LVSV,LVESV_BSA	HCG17	HCP5,HLA-C,HLA-B	No
LVEDV_BSA,LVM_BSA,LVM,LVEDV,RV_LV_ratio,LVESV,LVSV_BSA,LVESV_BSA,LVSV,RVEDV_BSA	NCR3	HCP5,HLA-C,HLA-B,AGER	No	0.200751	-0.0802867	-0.291938	0.0598587	0.200751	-0.180814	0.0942229	-0.0224617	0.0979047	-0.00185604	-0.356861	-0.130404	-0.0693672	-0.173305	-0.207716	-0.060521	-0.267367	0.128093	-0.122799	-0.126639	0.122026
LVEDV_BSA,LVM_BSA,LVEDV,LVM,RV_LV_ratio,RVEDV_BSA,RVEDV,LVSV_BSA,LVESV,LVSV,LVESV_BSA,LVMCF	MICA	HCP5,HLA-C,HLA-B,AGER	No	0.152243	-0.00399079	-0.00375142	-0.0421864	0.055844	-0.0620009	-0.0795511	0.0802976	-0.0643795	0.0164065	0.0258128	-0.0313248	-0.0338729	0.0245327	-0.030016	0.0705592	0.130108	0.152243	0.0636166	-0.030703	0.115352
LVEDV_BSA,LVM,LVEDV,LVM_BSA,RVEDV_BSA,RV_LV_ratio,RVEDV,LVMCF,LVSV_BSA,LVSV,LVESV,LVESV_BSA	HCG27	HCP5,HLA-C,HLA-B,AGER	No	0.122042	0.0111568	0.00482101	0.116278	0.0666977	0.0397594	0.0669826	0.0895223	0.0101828	-0.0256575	-0.00555416	0.122042	0.000886377	0.0115377	0.0272241	0.116969	-0.028398	-0.0400469	-0.0318647	-0.00353595	0.0335363
LVEDV_BSA,LVM_BSA,LVM,LVEDV,RV_LV_ratio,LVSV_BSA,LVESV,LVESV_BSA,LVSV,RVEDV_BSA	MCCD1	HCP5,HLA-C,HLA-B,AGER	No	-0.00320303	-0.0819708	-0.0906909	-0.0907119	-0.121545	-0.0299588	-0.0911033	-0.00320303	-0.0898402	-0.071427	-0.0667832	-0.135743	-0.0560631	-0.0883745	-0.128648	-0.0308359	-0.0569542	-0.00956396	-0.107934	-0.0832581	-0.0225975
LVMVR,RV_LV_ratio	HEY2	HEY2	Yes	0.715156	0.0656896	0.223296	0.105164	0.394046	0.509519	0.567073	0.274854	0.311493	0.174515	0.277248	0.0767488	0.303838	0.457884	0.661904	0.392841	0.260344	0.715156	0.472414	0.59813	0.2078
LVMVR,RV_LV_ratio	NCOA7	HEY2	No	0.259835	-0.101466	-0.00873625	-0.0209896	-0.337472	-0.189593	0.242253	0.0377714	0.0740681	-0.130548	-0.0352996	0.103039	0.0218284	0.0735436	-0.218558	0.0134781	-0.0832562	0.259835	0.0275268	-0.128112	0.112117
LVMVR,RV_LV_ratio	LOC643623	HEY2	No
RVEDV,RVEDV_BSA,RVESV_BSA	RHOU	HIST3H3,OBSCN	No	0.0818705	-0.298576	-0.269381	-0.179581	-0.148469	-0.202482	-0.0472968	-0.0138281	-0.0511366	-0.291658	-0.394571	-0.245037	-0.092167	-0.221099	-0.092531	-0.123115	0.0818705	-0.233225	-0.392719	-0.143308	-0.239155
LVSV,LVEDV,RVEDV,RVEDV_BSA	HLA-E	HLA-B	No	0.546742	0.221446	0.00042403	0.0225323	-0.137362	0.15213	0.214478	0.0859404	0.290094	0.213363	0.0219776	-0.0012826	0.142022	0.291915	0.315676	0.546742	0.221816	-0.217991	0.32176	0.232114	0.535564
RVEDV_BSA	AGPAT1	HLA-B	No	0.383502	0.195365	0.179903	0.0801004	0.0721322	0.0351653	0.0134117	-0.0307309	0.0484334	0.182576	0.383502	-0.0133298	0.0144796	0.29197	0.102647	0.175626	0.0470125	0.0895796	0.307323	0.237587	0.161281
RVEDV_BSA	CLIC1	HLA-B	No	0.219129	-0.142701	-0.00227922	0.010556	0.138436	-0.361495	-0.225406	-0.0506726	0.0841263	-0.0818739	-0.168311	-0.00348334	-0.172627	-0.0945199	0.116803	-0.0984042	-0.0929393	0.219129	0.0560797	0.21472	-0.0762313
RVEDV_BSA	GPSM3	HLA-B	No	0.105379	-0.167608	-0.12357	-0.162545	-0.292296	-0.106342	-0.106745	-0.0710353	0.0390815	-0.21132	-0.148235	-0.385521	-0.0582868	-0.236851	-0.172202	-0.0906427	0.105379	-0.227532	-0.131327	-0.203109	-0.0437539
LVEDV,RVEDV,RVEDV_BSA	ZNRD1-AS1	HLA-B	No
LVEDV,RVEDV_BSA,RVEDV,RV_LV_ratio,LVMCF,LVSV	MUC21	HLA-B,AGER,HLA-C	No	0.0727683	-0.124585	-0.06727	-0.0755602	0.0727683	-0.0225786	-0.0876919	-0.0327711	-0.175995	-0.0954645	-0.0158266	0.0254985	-0.046996	-0.310166	-0.315739	-0.30672	-0.277988	0.00126802	-0.428873	-0.365339	-0.29422
LVEDV,LVEDV_BSA,LVSV,LVSV_BSA,LVESV_BSA,LVESV	TRIM39	HLA-B,HCP5	No	0.193287	-0.00718402	-0.114647	0.0948497	0.0899639	0.0924147	0.123607	-0.0213214	0.162786	-0.0369938	-0.193898	0.193287	0.0249648	0.0507204	0.127757	-0.16352	0.0892105	0.0264542	0.0785573	0.118146	-0.0560957
LVEDV,LVEDV_BSA,RV_LV_ratio,LVSV,LVESV_BSA,LVSV_BSA,LVESV,RVEDV_BSA	EGFL8	HLA-B,HCP5,AGER	No	0.322746	0.0486517	0.00482626	0.0286843	0.0147046	0.111006	-0.0222848	-0.0273977	0.00207744	0.0419084	0.0169769	0.030466	0.0409339	0.205845	0.322746	0.0656308	0.00457978	0.0684559	0.219401	0.30216	0.0468451
LVEDV,LVEDV_BSA,RV_LV_ratio,RVEDV_BSA	RNF5	HLA-B,HCP5,AGER	No	0.0905236	-0.0851235	-0.0512501	-0.0959442	0.00900718	-0.119855	-0.0994092	-0.167585	-0.119257	-0.0712462	-0.0424416	-0.128076	0.0130426	0.0197301	0.0905236	-0.273397	0.0317704	-0.0748851	0.0866694	0.0811961	-0.227299
LVEDV,LVEDV_BSA,RVEDV,RV_LV_ratio,RVEDV_BSA,LVESV,LVSV_BSA,LVESV_BSA,LVSV	LY6G6E	HLA-B,HCP5,AGER	No	-0.0390545	-0.113141	-0.0793809	-0.122853	-0.0579787	-0.226875	-0.0828647	-0.053976	-0.0390545	-0.0892807	-0.0814009	-0.168129	-0.113107	-0.139397	-0.214651	-0.121537	-0.0592617	-0.201763	-0.179412	-0.20683	-0.0986496
LVEDV,LVEDV_BSA,RV_LV_ratio,RVEDV,RVEDV_BSA,LVSV,LVSV_BSA,LVESV,LVESV_BSA,LVMCF	C2	HLA-B,HCP5,AGER,HLA-C	No	0.238419	-0.169701	-0.207436	-0.0314432	-0.200894	-0.167098	-0.154553	0.238419	0.0871219	-0.129192	-0.286397	-0.339466	-0.140858	-0.0961776	-0.144641	0.0140808	-0.289993	0.0991442	0.00407719	-0.157293	-0.067686
LVEDV,LVEDV_BSA,RV_LV_ratio,LVMCF,LVSV,LVSV_BSA,LVESV,LVESV_BSA,RVEDV_BSA	PPT2	HLA-B,HCP5,AGER,HLA-C	No	0.21974	0.0305483	-0.0407804	0.0910653	-0.0177678	0.17679	0.0559688	-0.0577099	0.0807661	0.054496	-0.144696	0.0064423	0.0885825	0.0398643	-0.0192893	0.21974	-0.0364475	0.158109	-0.00141746	0.00957682	0.199165
LVEDV,LVEDV_BSA,RV_LV_ratio,RVEDV,RVEDV_BSA,LVESV_BSA,LVSV_BSA,LVESV,LVMCF	AIF1	HLA-B,HCP5,AGER,HLA-C	No	0.0952563	-0.48613	-0.0801186	-0.458608	0.0939201	-0.123456	-0.658619	0.0952563	-0.260596	-0.570264	-0.263564	-0.511116	-0.125229	-0.486593	-0.37497	-0.365565	-0.0858742	-0.212264	-0.330228	-0.361815	-0.159713
LVEDV,LVEDV_BSA,LVM_BSA,LVM,RVEDV_BSA,RVEDV,LVESV,LVSV,LVSV_BSA,LVESV_BSA	DHX16	HLA-B,HCP5,HLA-C	No	0.131871	0.00428477	0.0528229	-0.0216847	-0.0882125	-0.132107	0.0431686	-0.135386	0.0309043	0.0378608	-0.0184808	-0.192496	-0.0344431	-0.0580671	-0.180199	-0.108242	-0.0996309	0.131871	-0.145234	-0.298915	-0.0739993
LVEDV,LVEDV_BSA,LVM_BSA,LVM,RV_LV_ratio,RVEDV,RVEDV_BSA,LVSV_BSA,LVSV,LVESV_BSA,LVESV,LVMCF	DDR1	HLA-B,HCP5,HLA-C,AGER	No	0.25214	-0.102553	-0.0960322	-0.06518	-0.205694	0.25214	0.0415663	-0.101603	0.0141342	-0.0034458	-0.137282	-0.0231442	0.0804141	-0.12992	-0.0845947	-0.295508	-0.0508079	0.11107	-0.142348	-0.0097737	-0.320923
LVEDV,LVEDV_BSA,LVM,LVM_BSA,RVEDV_BSA,RVEDV,RV_LV_ratio,LVMCF,LVSV,LVSV_BSA,LVESV,LVESV_BSA	HCG22	HLA-B,HCP5,HLA-C,AGER	No
LVEDV,LVEDV_BSA,LVM_BSA,LVM,RVEDV,RV_LV_ratio,RVEDV_BSA,LVESV,LVSV,LVESV_BSA,LVSV_BSA,LVMCF	HCG26	HLA-B,HCP5,HLA-C,AGER	No
LVEDV,LVM,LVM_BSA,LVEDV_BSA,RVEDV_BSA,RV_LV_ratio,RVEDV,LVSV_BSA,LVESV_BSA,LVSV,LVESV,LVMCF	TCF19	HLA-B,HLA-C,HCP5,AGER	No	0.198028	-0.0156053	0.070641	0.0556657	-0.0835695	-0.229621	0.0733013	-0.176413	-0.0546656	-0.00509076	0.198028	0.090338	-0.16003	0.0408315	0.00734827	-0.190814	-0.0915598	-0.154516	-0.00241557	-0.000189398	-0.174777
LVEDV,LVM_BSA,LVM,LVEDV_BSA,RV_LV_ratio,RVEDV_BSA,RVEDV,LVSV,LVMCF,LVESV,LVSV_BSA,LVESV_BSA	MUC22	HLA-B,HLA-C,HCP5,AGER	No	-0.00685364	-0.114415	-0.0570891	-0.120316	-0.0525703	-0.17556	-0.0714918	-0.00685364	-0.0482678	-0.103118	-0.0941779	-0.1565	-0.117674	-0.15184	-0.152859	-0.136546	-0.134121	-0.05583	-0.102654	-0.0969486	-0.112729
LVEDV,LVM_BSA,LVEDV_BSA,LVM,RVEDV,RVEDV_BSA,RV_LV_ratio,LVSV,LVMCF,LVSV_BSA,LVESV,LVESV_BSA	CDSN	HLA-B,HLA-C,HCP5,AGER	No	-0.00900966	-0.0860588	-0.108553	-0.109447	-0.0397344	-0.0626784	-0.0236804	-0.0792999	-0.00900966	-0.109477	-0.164848	-0.18342	-0.0512297	-0.0934418	-0.139381	-0.0168011	-0.119859	-0.0785082	-0.0757122	-0.131962	-0.0375774
LVEDV,LVM,LVM_BSA,LVEDV_BSA,RV_LV_ratio,RVEDV_BSA,RVEDV,LVMCF,LVSV,LVESV,LVESV_BSA,LVSV_BSA	PSORS1C3	HLA-B,HLA-C,HCP5,AGER	No
LVMCF	LY6G5C	HLA-C	No	0.156262	-0.134711	0.0192429	-0.0914221	0.156262	-0.113292	-0.0751708	0.0406857	-0.0615246	-0.0460313	-0.0405091	-0.101631	-0.0767139	-0.123613	-0.0956362	-0.101674	0.000683496	-0.0934674	-0.0782421	-0.107935	-0.113107
LVM_BSA,LVEDV_BSA,LVM,RV_LV_ratio	LTB	HLA-C,HCP5,AGER	No	0.189417	-0.0523353	-0.0715577	-0.0232099	0.0203703	0.0935111	0.113514	0.00481445	0.176433	0.0726492	-0.272593	-0.0615881	-0.0223616	-0.310416	-0.286577	0.155362	0.189417	-0.15152	0.0654483	-0.0911431	0.110294
LVM,LVEDV_BSA,LVM_BSA,LVEDV,RV_LV_ratio,RVEDV,RVEDV_BSA,LVSV_BSA,LVSV,LVESV_BSA,LVESV,LVMCF	NOTCH4	HLA-C,HCP5,HLA-B,AGER	No	0.403437	0.299102	0.166709	0.172057	0.144337	0.403437	0.304272	-0.0950024	-0.0821046	0.250606	0.19464	0.220412	0.332139	0.363205	0.252653	0.188194	0.106358	0.0846658	0.368893	0.321875	0.22386
LVM,LVEDV_BSA,LVEDV,LVM_BSA,RVEDV_BSA,RVEDV,RV_LV_ratio,LVMCF,LVSV_BSA,LVESV_BSA,LVSV,LVESV	HLA-B	HLA-C,HCP5,HLA-B,AGER	No	0.320021	-0.223098	-0.0015516	-0.251813	-0.0221183	-0.444348	-0.0917941	0.320021	0.247632	-0.281109	-0.0636441	-0.242999	-0.262849	-0.17895	0.0736386	0.0820858	0.144794	-0.102491	-0.0163364	0.254139	0.230461
LVM,LVEDV_BSA,LVEDV,LVM_BSA,RVEDV,RVEDV_BSA,RV_LV_ratio,LVESV_BSA,LVSV_BSA,LVESV,LVSV,LVMCF	C6orf15	HLA-C,HCP5,HLA-B,AGER	No	-0.020673	-0.11403	-0.0747637	-0.11518	-0.056851	-0.173653	-0.0968738	-0.144028	-0.0667838	-0.120421	-0.0751273	-0.187936	-0.108043	-0.121072	-0.0778499	-0.117583	-0.020673	-0.179633	-0.127525	-0.069406	-0.129219
LVM_BSA,LVEDV_BSA,LVM,LVEDV,RV_LV_ratio,LVSV,LVESV,LVSV_BSA,LVESV_BSA,RVEDV_BSA	ATP6V1G2-DDX39B	HLA-C,HCP5,HLA-B,AGER	No
LVM_BSA,LVM,LVEDV_BSA,LVEDV,RV_LV_ratio,RVEDV_BSA,RVEDV,LVESV,LVESV_BSA,LVSV_BSA,LVSV,LVMCF	HCP5	HLA-C,HCP5,HLA-B,AGER	No
LVMCF,RVEDV_BSA	SFTA2	HLA-C,HLA-B	No	0.312971	-0.0621479	0.0118648	-0.0875316	0.0482294	0.0636622	-0.125313	-0.0977087	0.0260897	-0.0712386	0.0941604	-0.114601	0.0186986	0.115353	0.312971	-0.00601175	0.141383	-0.0117082	0.0791794	0.241638	-0.0623335
LVMCF,RVEDV_BSA	GTF2H4	HLA-C,HLA-B	No	0.071483	0.0547992	0.0293922	0.000795854	-0.0214511	0.00542114	0.0179217	-0.0139462	0.0209743	0.0175838	-0.0113533	0.0572801	-0.0278191	-0.063759	0.0571253	-0.0288543	0.071483	0.0512654	-0.0651373	0.0354411	-0.0299425
LVMCF,LVSV,LVEDV,RVEDV_BSA	DPCR1	HLA-C,HLA-B	No
LVM_BSA,LVEDV,LVM,LVSV,LVESV,LVSV_BSA,LVESV_BSA,RVEDV_BSA,RVEDV	RPP21	HLA-C,HLA-B,HCP5	No	0.123133	-0.142208	-0.118203	-0.0607657	0.0534115	-0.0635874	-0.11001	-0.103072	-0.0730165	-0.129584	-0.149986	-0.119699	-0.0474169	-0.163846	0.115575	-0.20119	0.121308	0.123133	-0.106071	0.103872	-0.149938
LVM,LVM_BSA,LVEDV,LVEDV_BSA,RVEDV_BSA,RV_LV_ratio,RVEDV,LVMCF,LVESV,LVSV_BSA,LVSV,LVESV_BSA	HLA-C	HLA-C,HLA-B,HCP5,AGER	No	0.444094	0.265944	0.111599	-0.00335593	-0.116783	-0.223913	-0.253954	0.0709979	0.224391	0.223958	0.406404	-0.120965	0.00422556	0.184148	0.243848	0.194553	0.109182	-0.464553	0.278991	0.444094	0.375254
LVM_BSA,LVEDV,LVM,LVEDV_BSA,RV_LV_ratio,RVEDV,RVEDV_BSA,LVESV,LVSV,LVESV_BSA,LVSV_BSA,LVMCF	CCHCR1	HLA-C,HLA-B,HCP5,AGER	No	0.275001	0.0346686	0.0295552	0.168919	-0.0796017	0.160248	0.0296787	-0.000810184	-0.000742513	0.0370478	0.237567	0.14127	0.0326379	0.146974	0.145019	0.275001	0.0404922	-0.170613	0.0642064	0.123049	0.240119
LVM_BSA,LVM,LVEDV,LVEDV_BSA,RV_LV_ratio,RVEDV_BSA,RVEDV,LVMCF,LVESV,LVESV_BSA,LVSV_BSA,LVSV	VARS2	HLA-C,HLA-B,HCP5,AGER	No	0.0790234	0.0191229	0.0117946	-0.00997464	0.0790234	0.00343601	-0.103985	-0.00477622	-0.0937639	-0.00269071	0.0237187	-0.00580551	0.0541333	-0.159557	0.00574313	-0.015889	-0.0946716	-0.078735	-0.0169152	-0.0322835	-0.0459914
LVM,LVM_BSA,LVEDV,LVEDV_BSA,RV_LV_ratio,RVEDV_BSA,RVEDV,LVSV,LVESV,LVSV_BSA,LVESV_BSA,LVMCF	POU5F1	HLA-C,HLA-B,HCP5,AGER	No	0.00301619	-0.0497524	0.00301619	-0.0251574	-0.0998876	-0.219908	-0.109803	-0.0629865	-0.0702917	-0.000675432	-0.0167023	-0.0739712	-0.148674	-0.137407	-0.234665	-0.0823577	-0.211654	-0.238879	-0.0916265	-0.226761	-0.0459922
LVEF,LVESV_BSA,LVESV,LVEDV,LVMVR,LVGFI,LVEDV_BSA	HLF	HLF	Yes	0.720295	0.297708	0.44154	0.0355352	0.330438	-0.0154338	0.294341	0.38165	0.0601426	0.235601	0.720295	-0.0446701	0.106151	0.0818657	-0.0318806	0.221351	-0.1654	0.478327	0.177601	0.0186711	0.344031
LVESV,LVEDV_BSA,LVMVR,LVEDV,LVGFI,LVESV_BSA,LVEF	MMD	HLF	No	0.136419	-0.277416	-0.00795154	-0.120966	-0.0469119	-0.193481	-0.0608768	-0.0353518	-0.0545869	-0.215699	0.0504203	-0.136379	-0.0883665	-0.265645	-0.138163	-0.179631	-0.0745408	0.136419	-0.240731	-0.0706892	-0.287318
RVESV_BSA	HMCN2	HMCN2	Yes	0.425554	0.110625	0.0165425	0.0111919	0.101567	-0.0946614	-0.0686527	0.220589	0.131503	0.0665325	0.0214762	0.0675243	0.0484091	0.403876	0.282731	0.206138	0.257928	-0.0841537	0.3671	0.425554	0.176308
RVESV_BSA	NCS1	HMCN2	No	0.240186	0.0356821	0.084014	-0.104914	0.054829	0.0121138	0.165304	0.227615	0.0773792	0.021918	0.240186	-0.245141	-0.00375128	0.11448	0.11521	-0.00656701	0.170575	-0.0770016	0.0454129	0.112949	-0.0546032
LVM_BSA,LVEF,LVMCF,LVM,LVGFI,RVESV_BSA,RVESV,RVEF	SHROOM1	HSPA4	Yes	0.419836	-0.0502131	-0.102412	0.156588	0.0187759	-0.271927	-0.0317768	0.0300441	-0.00487057	-0.00916258	-0.121971	0.0492244	-0.079058	0.419836	0.318001	0.186979	0.141114	0.25194	0.404232	0.322705	0.206456
LVM_BSA,LVMCF,LVGFI,LVM,LVEF,RVESV_BSA,RVESV,RVEF	AFF4	HSPA4	No	0.396986	0.0957267	0.243773	0.0669562	0.133736	0.156404	0.343413	0.0383265	0.108772	0.0595843	0.247204	-0.0695071	0.220329	0.325783	0.273624	0.233278	0.0873567	0.396986	0.302849	0.183756	0.239463
LVMCF,LVGFI,LVM,LVM_BSA,LVEF,RVESV_BSA,RVESV,RVEF	GDF9	HSPA4	No	0.304947	0.0365289	-0.0206775	0.071171	0.0190072	0.304947	-0.0538733	-0.0665773	-0.0795291	0.0403672	-0.0272085	0.0266424	0.080257	0.0457275	-0.0088845	0.097923	0.0592568	0.0149109	0.0320182	0.00284024	0.116393
LVM,LVEF,LVMCF,LVGFI,LVM_BSA,RVEF,RVESV,RVESV_BSA	SOWAHA	HSPA4	No	0.276707	-0.0467322	-0.28303	0.0537337	-0.2109	-0.0685247	0.0442793	-0.299941	-0.0176776	-0.197832	-0.344388	-0.0241502	-0.193934	-0.0707249	0.0333626	-0.0155069	-0.180516	0.276707	-0.0612425	-0.184621	-0.0659459
LVEF,LVM_BSA,LVM,LVMCF,LVGFI,RVEF,RVESV_BSA,RVESV	UQCRQ	HSPA4	No	0.259036	-0.102456	0.141309	-0.125524	0.107796	-0.082602	0.0660441	0.0635008	0.108579	-0.100123	0.247509	-0.203208	0.0596586	0.0163283	0.113867	-0.0195379	0.0123486	0.259036	-0.211962	0.156203	-0.0747183
LVEF,LVM,LVMCF,LVM_BSA,LVGFI,RVESV_BSA,RVESV,RVEF	HSPA4	HSPA4	No	0.257624	0.188054	0.198395	0.141384	0.161608	0.1126	0.188879	0.113095	0.193199	0.164313	0.164904	0.0328531	0.12841	0.144023	0.257624	-0.00057708	0.158579	0.120861	0.0405015	0.211814	0.000362988
LVGFI,LVM_BSA,LVMCF,LVEF,LVM,RVESV_BSA,RVEF,RVESV	LEAP2	HSPA4	No	0.227427	0.1921	0.0266329	0.0592286	-0.11441	-0.0708072	-0.0762297	-0.0298142	0.0365801	0.137111	0.00456493	0.0781526	-0.0336209	0.200157	0.157066	0.0783935	-0.0449532	0.151452	0.227427	0.144957	0.0942423
LVMCF,LVEF,LVM,LVGFI,LVM_BSA,RVESV,RVEF,RVESV_BSA	ZCCHC10	HSPA4	No	0.185755	0.122175	0.11246	0.0675823	0.0585381	0.129409	0.00844773	0.0570603	0.0373333	0.185723	0.128959	0.168206	0.0914882	0.0808083	0.0884842	0.0103487	-0.0327673	0.0262071	0.185755	0.118519	0.0439433
LVEF,LVGFI,RVESV,RVEF	FSTL4	HSPA4	No	0.0966623	-0.123314	-0.0982331	-0.167098	-0.247831	-0.0247944	-0.272248	-0.0338701	-0.0553749	-0.0409048	-0.0582274	-0.294541	-0.0547649	-0.230197	-0.160925	0.0315691	-0.0585774	-0.0175455	-0.0420458	0.00154297	0.0966623
LVESV,LVESV_BSA,LVEDV_BSA,LVEDV,LVGFI,LVEF,RVESV_BSA,RVEF,RVESV,LVMVR,RVEDV_BSA	FAM131C	HSPB7,ZBTB17,CLCNKA,C1orf64,FLJ37453,SPEN	No	0.407601	-0.0197573	0.158101	-0.0244973	0.407601	0.00439513	-0.0303474	0.378955	-0.299442	0.108146	0.353651	-0.122139	-0.0409758	0.131799	-0.0406182	0.0763817	0.261641	0.136851	-0.0528819	0.0841005	0.114748
LVEF,LVESV,LVEDV,LVEDV_BSA,LVGFI,LVESV_BSA,RVESV,RVESV_BSA,RVEF,LVMVR,RVEDV_BSA	ZBTB17	HSPB7,ZBTB17,CLCNKA,C1orf64,FLJ37453,SPEN	No	0.190854	0.10841	0.0140032	0.0939313	0.0210287	-0.217947	0.107331	0.105204	0.0178322	0.102619	0.102675	0.102018	-0.0567753	0.0444296	0.190854	0.0355245	0.155665	0.00407669	-0.0375923	0.155109	-0.0550614
LVGFI,LVESV,LVEDV_BSA,LVEF,LVEDV,LVESV_BSA,RVEF,RVESV,RVESV_BSA,LVMVR,RVEDV_BSA	CLCNKB	HSPB7,ZBTB17,CLCNKA,FLJ37453,C1orf64,SPEN	No	0.257213	0.0478052	0.210055	0.0536398	0.199356	-0.108497	-0.109077	0.180389	-0.0696316	0.0314496	0.257213	0.0612015	-0.0110412	0.227314	0.234513	0.081616	0.218615	-0.0336039	0.158185	0.208385	-0.0414103
LVEF,LVGFI,LVESV,LVEDV_BSA,LVESV_BSA,LVEDV,RVESV_BSA,RVESV,RVEF,LVMVR,RVEDV_BSA	MIR5096	HSPB7,ZBTB17,CLCNKA,FLJ37453,C1orf64,SPEN	No
RVEF	HSPB8	HSPB8	Yes	1.17881	0.163478	0.768937	-0.0182003	0.879207	0.470256	0.109262	0.385572	-0.00486463	0.0876069	1.17881	-0.124359	0.401253	0.52125	0.568715	-0.144816	0.537701	0.0545618	0.502349	0.443395	0.00729217
RVEF	SRRM4	HSPB8	No	0.309813	-0.307876	0.0659559	-0.25637	0.0254907	-0.231562	-0.242745	0.116794	-0.068897	-0.180019	0.284221	-0.391123	-0.112996	-0.111887	0.163605	-0.167796	0.163572	0.032083	-0.0841075	0.309813	-0.111506
RVEF	ATP2A2	HVCN1	Yes	0.351356	0.159732	0.125774	0.0888505	-0.0942529	-0.0417442	0.351356	0.0197893	0.147923	0.114819	0.173565	0.0633325	0.00845572	0.0263542	0.0682848	-0.0742811	-0.0609843	0.122424	-0.0509345	-0.00507865	-0.106243
RVEF	HVCN1	HVCN1	No	0.314217	0.139649	0.0505346	0.0722884	0.0407917	-0.170011	0.300983	0.0583	0.314217	0.120412	0.0185786	0.193977	-0.127365	-0.198948	0.0934201	-0.18803	-0.00912193	-0.120169	-0.165206	0.0496789	-0.194612
RVEF	PPTC7	HVCN1	No	0.275088	0.173305	0.161518	0.041546	0.0492697	0.070159	0.204718	0.0610695	0.254537	0.0704149	0.0620189	-0.0735011	0.113477	0.138821	0.245234	0.134958	0.189675	-0.0412185	0.140051	0.275088	0.126967
RVEF	GLTP	HVCN1	No	0.260726	-0.0925676	-0.123096	0.260726	0.00236465	0.0439795	-0.0419336	-0.0171625	-0.0177283	-0.085448	-0.127332	0.16224	-0.0461499	0.12381	-0.0306741	0.0696445	-0.0867247	0.0471047	0.0530691	-0.00857496	0.013567
RVEF	TRPV4	HVCN1	No	0.251392	0.149168	-0.129813	0.0834809	-0.239642	-0.154793	-0.0918335	-0.107789	-0.198735	0.0832678	-0.131896	0.131284	-0.0477804	0.0877432	-0.147083	0.156909	-0.120882	0.1132	-0.0918236	-0.123246	0.251392
RVEF	ANAPC7	HVCN1	No	0.22756	0.0466405	-0.00480393	-0.0134474	-0.0721139	-0.209751	0.0445401	0.0923636	0.0169706	0.0329238	-0.12026	-0.144346	-0.0762684	0.0393006	-0.00169381	0.0319733	0.22756	0.0125647	-0.0200554	0.00515071	0.0617814
RVEF	ANKRD13A	HVCN1	No	0.223348	0.099593	0.0263124	0.00220947	0.0575756	0.0166668	0.11189	-0.0544004	0.111843	0.0659965	-0.200043	-0.0368154	0.0601213	-0.146178	0.152914	0.110599	0.223348	-0.0966433	-0.105381	0.118144	0.0503084
RVEF	TCTN1	HVCN1	No	0.21697	0.00768542	0.0224819	0.0235087	0.150096	0.21697	-0.0241618	0.0695904	-0.012457	-0.0214414	-0.0200256	0.0079578	0.116218	-0.132273	0.0796022	0.174632	-0.0307319	0.0332111	-0.0360846	0.0573815	0.120281
RVEF	PPP1CC	HVCN1	No	0.206118	0.118253	0.089653	0.101353	0.0180478	-0.126933	0.0260964	-0.0660567	0.0859944	0.206118	0.0540141	0.0865783	0.00861036	-0.0141992	0.0858914	0.0167558	0.107815	-0.0672803	0.0485691	0.0354494	0.0609283
RVEF	GPN3	HVCN1	No	0.19786	-0.0291115	-0.0649557	-0.0497332	0.18026	0.158019	0.11336	0.135481	0.156187	-0.0222494	-0.0612646	-0.0882569	0.0590279	0.19786	0.0852202	-0.13729	0.124754	-0.0694956	0.0782246	0.155386	-0.101614
RVEF	GIT2	HVCN1	No	0.188699	0.0276875	0.150762	-0.0612375	0.158237	0.107501	0.188699	-0.002745	0.0879506	0.0287141	0.0568141	-0.0834043	0.0888658	0.00806601	0.100338	0.0333209	-0.0374052	0.0964614	0.00893989	0.0853792	0.151517
RVEF	IFT81	HVCN1	No	0.177529	-0.0720778	-0.0210163	-0.0107491	0.0646659	0.0547663	-0.00393351	-0.0961662	0.00371893	-0.00815734	-0.0689202	0.100076	0.115731	-0.052265	0.028611	0.177529	0.174756	-0.176566	-0.0353496	-0.0519851	0.147658
RVEF	TCHP	HVCN1	No	0.155273	0.0371014	0.000816843	0.0245272	-0.0954433	0.0361918	-0.0284394	-0.180913	0.070086	0.075799	-0.0186223	0.0213376	0.0600288	-0.0479824	0.155273	-0.0117767	0.010299	-0.176487	-0.0634491	0.13868	-0.073961
RVEF	FAM216A	HVCN1	No	0.146842	0.0370191	0.0828228	-0.0559725	-0.0296814	0.0230748	0.00449723	0.00249203	-0.00628631	0.0409562	0.116827	0.00597008	-0.0480363	-0.017863	0.0184842	0.146842	0.0578619	-0.0767406	0.0472115	0.0863307	0.0736905
RVEF	ARPC3	HVCN1	No	0.13404	-0.207798	-0.163079	-0.0967372	0.0914841	-0.147772	-0.00240962	-0.0203969	0.0569099	-0.131074	-0.194868	-0.170717	-0.150423	-0.312331	-0.255584	-0.0751604	0.0027735	0.13404	-0.30317	-0.225592	-0.180434
RVEF	VPS29	HVCN1	No	0.10594	-0.0156198	0.00988017	-0.0240042	-0.0549696	0.101516	-0.049778	-0.0765407	0.0169122	-0.00228451	-0.107247	0.0297607	-0.0309041	-0.0327345	0.10594	-0.0838961	0.0548789	-0.190354	-0.0430771	0.0620162	-0.169194
RVEF	RAD9B	HVCN1	No	0.0994646	0.00732519	-0.0505486	0.0398464	0.0385953	-0.0478684	0.0172964	0.0114436	0.0831139	-0.0496492	0.00236021	-0.143152	-0.0482461	0.0916689	-0.112223	0.0994646	-0.0180791	-0.0583821	0.0544996	-0.105046	0.0221168
RVEF	C12orf76	HVCN1	No	0.0304244	-0.0578331	0.00121755	-0.0180097	0.0255318	-0.110104	-0.179247	-0.148521	-0.0833635	-0.0945342	0.00583991	-0.0810517	-0.137878	-0.10956	0.0304244	0.00251631	-0.0973705	-0.0369514	-0.0889682	-0.0353293	0.0255705
RVEF	MIR4497	HVCN1	No
LVGFI,LVM_BSA,LVMCF,LVMVR,LVM,RVEF	IGF1R	IGF1R	Yes	0.385452	0.193026	0.25323	0.186873	0.170875	0.255573	0.279061	0.117076	0.217297	0.098296	0.25091	0.283375	0.179184	0.299658	0.385452	0.176375	0.376925	0.0191342	0.211495	0.37403	0.110672
LVESV_BSA,LVEDV_BSA,LVEDV,LVEF,LVGFI,LVESV,RVESV_BSA,RVESV	IGFBP3	IGFBP3	Yes	0.602347	0.431538	0.250407	-0.198482	0.019213	0.307369	0.476635	0.0741151	0.0566686	0.232592	0.507802	-0.673611	0.191431	0.24544	0.602347	-0.367748	-0.705291	-0.478169	0.238152	0.558135	-0.553942
LVEF,LVEDV,LVESV,LVESV_BSA,LVEDV_BSA,LVGFI,RVESV_BSA,RVESV	TNS3	IGFBP3	No	0.453295	0.402886	0.303088	0.409036	-0.183721	0.162056	0.257646	0.1096	0.273673	0.407233	0.298398	0.34774	0.0438828	0.305171	0.179042	0.364704	0.00149023	0.45023	0.453295	0.150678	0.330986
LVMVR	LRRFIP2	ITGA9	Yes	0.512621	0.208795	0.306354	-0.0242143	0.231151	0.172987	0.315721	0.0641432	0.133173	0.102634	0.345348	-0.0134899	0.153483	0.209945	0.0601067	0.191215	0.236015	0.512621	0.197974	0.0879412	0.104514
LVMVR	ITGA9	ITGA9	No	0.484993	0.161551	0.22706	0.0264951	0.401307	0.334684	0.404152	0.38984	0.309032	0.255298	0.318644	0.16437	0.0899844	0.0959423	0.404303	0.175222	-0.0155593	0.484993	0.0920603	0.264057	0.302893
LVMVR	GOLGA4	ITGA9	No	0.335995	0.106958	0.269956	0.0967764	0.281888	0.191527	0.244646	0.212698	0.304816	0.0413762	0.187169	-0.0238254	0.215206	0.32463	0.255914	0.175533	0.0936066	0.168869	0.335995	0.163804	0.175216
LVMVR	EPM2AIP1	ITGA9	No	0.244435	0.00313155	-0.00163245	0.0208813	0.0179342	0.00757553	0.148945	0.0598646	0.187912	-0.0329876	-0.0725683	0.0120988	0.0334284	0.0857653	0.00988756	0.244435	-0.0105952	-0.106758	-0.00710279	-0.0535667	0.163461
LVMVR	MLH1	ITGA9	No	0.213535	0.0181955	0.0612159	-0.0977326	0.0179149	-0.263945	0.0363856	0.086177	-0.0804168	-0.00388019	0.213535	-0.0952463	-0.0709244	-0.0641607	-0.275132	-0.0635425	0.0755756	0.0227132	-0.171327	-0.20782	-0.124474
LVMVR	TRANK1	ITGA9	No	0.185903	-0.125958	0.0176903	-0.155109	0.165427	0.030259	0.185903	0.0777782	0.0206218	-0.0968936	0.181689	-0.139729	-0.0448389	0.0275437	-0.022405	-0.205788	-0.00729464	-0.0509286	-0.0553868	-0.0830109	-0.18565
LVMVR	C3orf35	ITGA9	No
LVM,LVM_BSA,RVEDV,RVEDV_BSA,RVESV_BSA,RVESV	KCNK3	KCNK3	Yes	0.621425	0.20914	0.096847	-0.00825633	0.072309	0.277095	0.0914952	0.0320389	-0.0397837	0.179895	0.0652563	0.173057	0.334384	0.485974	0.304011	0.259703	0.318196	0.0338717	0.499237	0.621425	0.134382
LVM_BSA,LVM	CENPA	KCNK3	No	0.601915	0.228816	0.260348	0.114173	-0.0618857	0.302802	-0.0524387	-0.0835157	-0.104849	0.195285	0.222212	0.249984	0.193455	0.296984	0.0624904	0.377711	0.148222	0.159655	0.601915	0.0698344	0.318443
RVESV,RVEDV,RVESV_BSA,RVEDV_BSA	MAPRE3	KCNK3	No	0.302164	0.0050989	0.143001	-0.0772379	-0.0403146	0.0478127	-0.00363413	-0.110565	-0.0988178	0.0360741	0.289893	-0.0848863	-0.0259998	0.176419	0.302164	0.0316707	-0.0125151	-0.070426	0.062645	0.162238	-0.0138812
LVM_BSA,LVM	SLC35F6	KCNK3	No	0.237884	0.0153267	0.0755246	0.0274205	0.237884	0.041627	0.0300326	0.150052	-0.0257805	-0.0122029	0.0938698	-0.0074924	0.0300079	-0.152052	-0.116937	0.15013	-0.0350444	-0.0370262	-0.154424	-0.109962	0.0902923
RVESV_BSA,RVESV,RVEDV,RVEDV_BSA	CIB4	KCNK3	No	0.0501079	-0.122254	-0.165144	-0.0759729	-0.235638	-0.136226	-0.229836	-0.0942061	-0.121737	-0.0850944	-0.252011	-0.165307	-0.0638909	-0.0745503	-0.0492905	-0.093951	-0.111925	0.0501079	0.00594995	-0.0862194	-0.0944259
RVEDV_BSA,RVEDV	MTPAP	KIAA1462	Yes	0.116531	0.0784711	-0.0227222	0.0529063	0.0261292	-0.196571	-0.0150603	-0.0948442	0.108372	0.113676	-0.0445745	0.0794127	-0.0478536	0.0647152	-0.0888247	0.0659584	-0.143304	-0.0296637	-0.0054686	-0.0973202	0.116531
RVEDV,RVEDV_BSA	KIAA1462	KIAA1462	No
LVSV,LVGFI,LVMCF,LVSV_BSA,RVSV,RVSV_BSA	TGM2	KIAA1755	Yes	0.696507	0.184242	0.287406	0.321513	0.308122	0.305344	0.696507	0.348346	0.44542	0.185979	0.357788	0.323416	0.243815	0.0176689	-0.0584138	0.155524	0.396927	0.223907	0.167863	0.02923	0.236125
LVSV_BSA,LVMCF,LVSV,LVGFI,RVSV_BSA,RVSV	KIAA1755	KIAA1755	No	0.501374	0.237204	-0.137865	0.372222	0.00503778	0.316526	-0.00112131	0.0403664	0.120757	0.111803	-0.313433	0.501374	0.235838	0.158055	0.073053	0.208501	0.233335	0.189088	0.205304	0.196977	0.331237
LVGFI,LVSV,LVMCF,LVSV_BSA,RVSV,RVSV_BSA	LOC149684	KIAA1755	No
LVEDV,LVESV,LVEDV_BSA,LVESV_BSA,LVSV	MON1A	KLHDC8B	No	0.311848	0.11285	0.16747	0.0595164	0.140265	0.24466	-0.0765706	0.110316	-0.0812572	0.128755	0.310489	-0.103843	0.0494283	0.311848	0.233678	0.158714	0.0153804	0.0690515	0.209103	0.207834	0.095355
LVEDV_BSA,LVESV_BSA,LVEDV,LVESV,RV_LV_ratio,LVSV	GNAT1	KLHDC8B,C3orf18	No	0.249115	-0.0119065	0.052523	0.0421779	0.0407349	0.0376089	0.0257612	0.00095547	0.0250818	-0.0440592	0.222941	-0.165969	-0.0027762	-0.0860988	-0.158306	-0.106172	0.0667978	0.249115	-0.0966507	-0.283148	-0.117328
LVESV,LVESV_BSA,LVEDV_BSA,LVEDV,RV_LV_ratio,LVSV	CAMKV	KLHDC8B,C3orf18	No	0.157061	-0.208044	-0.0595788	-0.272409	0.157061	-0.39384	-0.0863973	0.0709223	-0.236952	-0.173455	-0.00541659	-0.222674	-0.245569	-0.0327392	-0.207111	-0.149588	-0.12691	-0.134787	0.0111374	-0.209989	-0.000386713
LVESV_BSA,LVESV,LVEDV_BSA,LVEDV,RV_LV_ratio,LVSV,LVSV_BSA	SEMA3F	KLHDC8B,C3orf18,DAG1	No	0.203125	0.0754924	0.025492	0.0392698	-0.0142828	0.0192347	0.0507722	0.0217724	0.00105069	0.044435	0.0823149	0.0526153	0.0730048	-0.104323	0.203125	-0.189464	0.178988	0.0835011	-0.0726647	0.108278	-0.0880415
LVEDV_BSA,LVESV_BSA,LVEDV,LVESV,RV_LV_ratio,LVSV_BSA,LVSV	CACNA2D2	KLHDC8B,C3orf18,DAG1	No	0.180804	0.0670331	0.0610529	0.139457	0.0328202	0.00353247	0.0405484	0.150836	0.0383245	-0.00382861	0.100607	0.171815	0.0275558	-0.053601	0.0551657	0.0565619	-0.0959366	0.180804	0.0956228	0.0255666	-0.0300064
LVESV_BSA,LVEDV_BSA,LVESV,LVEDV,RV_LV_ratio,LVSV,LVSV_BSA	HYAL1	KLHDC8B,C3orf18,DAG1	No	0.115852	0.0339628	0.0464417	-0.0537779	0.091887	-0.136895	0.0971744	0.0417882	0.0208302	0.0558727	0.0962583	-0.197117	0.0255642	-0.138608	0.00997055	-0.2398	-0.0200714	0.115852	-0.151418	0.0545391	-0.151775
LVESV_BSA,LVEDV_BSA,LVEDV,LVESV,RV_LV_ratio,LVSV,LVSV_BSA	MST1R	KLHDC8B,C3orf18,DAG1	No	0.0715893	-0.0932142	-0.0992075	-0.0633781	-0.0657036	0.0715893	-0.0581945	-0.0753009	-0.0223296	-0.0350128	-0.153173	-0.112196	-0.0248469	-0.0456237	-0.0297616	-0.13288	0.0121021	-0.128465	-0.0378896	-0.0967604	-0.188395
LVESV_BSA,LVESV,LVEDV,LVEDV_BSA,RV_LV_ratio,LVSV_BSA	SEMA3B	KLHDC8B,C3orf18,DAG1	No
LVESV_BSA,LVESV,LVEDV_BSA,LVEDV,RV_LV_ratio,LVSV,LVSV_BSA	SLC38A3	KLHDC8B,C3orf18,DAG1	No
LVESV,LVEDV,LVEDV_BSA,LVESV_BSA,LVSV,LVSV_BSA	LAMB2	KLHDC8B,DAG1	Yes	0.586265	0.339584	0.366298	0.258075	0.240576	0.39677	0.586265	0.118911	0.230543	0.464757	0.406638	0.203711	0.359869	0.271518	0.351472	0.219312	0.462511	0.440754	0.314592	0.38031	0.219718
LVEDV,LVEDV_BSA,LVESV_BSA,LVESV,LVSV,LVSV_BSA	RBM6	KLHDC8B,DAG1	No	0.539614	0.0626569	0.0538345	0.0183402	0.159209	0.354052	0.0182499	0.292819	0.220815	0.0425398	-0.0427236	0.0197554	0.242612	0.369319	0.511976	0.286052	0.271169	0.366254	0.31428	0.539614	0.418458
LVESV_BSA,LVESV,LVEDV_BSA,LVEDV,LVSV_BSA,LVSV	KLHDC8B	KLHDC8B,DAG1	No	0.480419	0.191333	0.298045	0.0742176	0.181063	0.222204	0.204057	0.106405	-0.0567199	0.255375	0.372501	0.0717317	0.277125	0.363424	0.480419	0.300359	0.307932	0.283081	0.235245	0.459889	0.245246
LVESV,LVEDV,LVESV_BSA,LVEDV_BSA,LVSV_BSA,LVSV	UBA7	KLHDC8B,DAG1	No	0.430756	0.0718617	-0.0133207	-0.0157196	-0.224363	0.22672	-0.123653	-0.289093	-0.0551629	0.0895413	3.94273e-05	-0.0216975	0.123245	0.23689	0.430756	0.153931	-0.201575	-0.26865	0.199297	0.327207	0.209967
LVESV_BSA,LVEDV_BSA,LVESV,LVEDV,LVSV,LVSV_BSA	PLXNB1	KLHDC8B,DAG1	No	0.383691	0.0436511	0.0408885	0.096445	-0.0907153	0.108334	0.00154239	-0.0509029	0.00259588	0.178404	-0.0148972	0.0590742	0.0243804	0.178717	0.383691	0.109589	0.136139	0.129004	0.0607166	0.337095	0.127119
LVEDV,LVESV,LVEDV_BSA,LVESV_BSA,LVSV_BSA,LVSV	AMT	KLHDC8B,DAG1	No	0.362869	0.10272	0.0801574	0.0318957	0.136676	0.107417	0.0713575	0.10782	0.0290836	0.150385	-0.0799692	0.0270202	0.12817	0.225785	0.0646345	0.362869	-0.00979788	-0.0668443	0.234793	-0.0234226	0.359167
LVESV,LVEDV,LVESV_BSA,LVEDV_BSA,LVSV_BSA,LVSV	IP6K2	KLHDC8B,DAG1	No	0.349096	0.126381	0.136867	0.130741	0.11897	0.192521	0.0483111	0.0528737	0.0309156	0.183807	0.173885	0.173664	0.116426	0.186644	0.104483	0.224502	0.349096	0.0816865	0.178338	0.161303	0.0897207
LVESV,LVEDV_BSA,LVESV_BSA,LVEDV,LVSV,LVSV_BSA	RBM5	KLHDC8B,DAG1	No	0.338165	0.129758	0.119737	0.0254371	0.250191	0.136035	0.176986	0.139092	0.0797422	0.0509845	0.113652	-0.0595003	0.154492	0.163444	0.194342	0.103978	0.102239	0.338165	0.19953	0.297	0.0700369
LVESV_BSA,LVEDV,LVESV,LVEDV_BSA,LVSV_BSA,LVSV	DAG1	KLHDC8B,DAG1	No	0.314838	0.169556	0.209066	0.145953	-0.111025	0.0734777	0.262569	-0.20902	0.0607954	0.251194	0.244752	0.159888	0.0733734	0.256378	0.196273	0.14457	0.0252952	0.314838	0.203721	0.292736	0.130805
LVESV_BSA,LVEDV,LVEDV_BSA,LVESV,LVSV,LVSV_BSA	ARIH2	KLHDC8B,DAG1	No	0.309355	0.127033	0.114344	0.0130738	0.309355	0.0542446	0.0755706	0.238919	-0.00685092	0.119675	0.166643	0.013152	0.111331	0.27711	0.207907	0.193086	0.225905	0.228541	0.162074	0.271227	0.220394
LVESV,LVEDV_BSA,LVESV_BSA,LVEDV,LVSV,LVSV_BSA	GPX1	KLHDC8B,DAG1	No	0.287741	-0.122852	-0.0707563	-0.0587364	0.13927	0.287741	0.0223254	-0.052278	0.194072	-0.0302469	-0.0690287	-0.0767217	0.166681	-0.580179	-0.323586	-0.566119	-0.0312543	0.0802335	-0.321612	-0.284457	-0.432064
LVESV,LVEDV_BSA,LVESV_BSA,LVEDV,LVSV_BSA,LVSV	RHOA	KLHDC8B,DAG1	No	0.269352	0.028609	0.0221953	0.0450952	0.0283488	0.269352	0.194921	0.216353	0.0943197	-0.00721337	0.0637986	0.0265423	0.141588	-0.118465	-0.0153285	-0.0091288	0.0151335	0.0629192	-0.118767	-0.0401509	0.228291
LVEDV_BSA,LVEDV,LVESV_BSA,LVESV,LVSV,LVSV_BSA	NCKIPSD	KLHDC8B,DAG1	No	0.263136	0.0545585	0.0250218	0.0694905	0.104613	0.0371411	0.137852	-0.0218489	0.0024896	0.0405769	0.152744	0.0590484	-0.0144399	0.172102	-0.0709877	0.263136	0.0674196	-0.0343798	0.0790157	-0.0214457	0.242745
LVEDV_BSA,LVEDV,LVESV,LVESV_BSA,LVSV,LVSV_BSA	NDUFAF3	KLHDC8B,DAG1	No	0.259115	0.00486452	0.0144811	0.103049	0.0024634	0.102835	-0.0392865	-0.140357	-0.0240205	-0.0502121	-0.0542016	-0.00226285	0.116908	0.251757	0.247418	-0.0097828	0.112734	0.254953	0.116303	0.259115	0.0273264
LVEDV_BSA,LVESV_BSA,LVEDV,LVESV,LVSV,LVSV_BSA	UQCRC1	KLHDC8B,DAG1	No	0.252523	0.118905	0.216892	0.0675301	-0.0644891	-0.0383126	0.197394	0.0644984	0.145772	0.252523	0.229721	0.0969042	0.0516215	0.16617	0.0361682	0.0637529	0.151472	0.150176	0.215936	0.122701	-0.0340364
LVEDV,LVEDV_BSA,LVESV,LVESV_BSA,LVSV,LVSV_BSA	RNF123	KLHDC8B,DAG1	No	0.24793	0.0162894	-0.0809727	0.0430155	0.0947607	0.183008	0.000933273	-0.106817	-0.0816889	0.0500456	-0.121513	0.24793	0.151278	0.0430284	0.0633696	-0.0198682	0.0459944	-0.00302533	0.0646994	0.0500149	-0.0542683
LVESV_BSA,LVEDV,LVEDV_BSA,LVESV,LVSV,LVSV_BSA	IP6K1	KLHDC8B,DAG1	No	0.241008	0.0447598	0.105897	-0.0245974	0.0569274	0.131346	0.0480688	0.0807975	0.0556514	-0.00880179	0.180763	-0.149626	0.0774656	0.241008	0.185264	0.144094	0.176331	0.137584	0.15859	0.226546	0.197497
LVESV,LVESV_BSA,LVEDV,LVEDV_BSA,LVSV,LVSV_BSA	P4HTM	KLHDC8B,DAG1	No	0.240584	-0.0519404	-0.0597349	-0.0703087	0.0122375	-0.180324	0.0377337	-0.00425352	-0.0212757	-0.0459527	-0.174285	-0.150018	-0.111875	0.00804774	0.219469	-0.162829	-0.0489064	-0.0521342	0.0039824	0.240584	-0.0346726
LVEDV,LVEDV_BSA,LVESV,LVESV_BSA,LVSV_BSA,LVSV	SHISA5	KLHDC8B,DAG1	No	0.239785	0.0123887	0.0237204	-0.0894321	0.0819281	-0.121069	0.109195	-0.207396	-0.196036	0.043744	0.057894	-0.223826	-0.0634755	0.0547038	0.204356	0.0489479	0.0125127	0.0341107	0.137253	0.239785	0.0818154
LVESV,LVESV_BSA,LVEDV_BSA,LVEDV,LVSV_BSA,LVSV	USP19	KLHDC8B,DAG1	No	0.238825	0.0359629	-0.0442353	0.0211995	0.0909	0.0818479	0.206724	0.047787	0.213111	0.0299872	-0.0925744	-0.0333853	0.108643	0.0442568	0.0783629	0.238825	0.0443701	0.083976	-0.0529111	0.0634873	0.231516
LVEDV,LVESV,LVEDV_BSA,LVESV_BSA,LVSV_BSA,LVSV	SLC25A20	KLHDC8B,DAG1	No	0.224281	0.0595105	0.137602	-0.0181927	0.21053	0.116609	0.0813044	-0.0618105	0.0289441	0.0443452	0.128159	-0.0507664	0.024742	0.00205158	0.0317633	0.224281	0.204967	0.130878	0.0450364	0.0273607	0.180156
LVESV_BSA,LVESV,LVEDV,LVEDV_BSA,LVSV_BSA,LVSV	APEH	KLHDC8B,DAG1	No	0.2168	0.178266	0.13909	0.0251129	0.124519	0.157615	-0.0540006	0.0807762	0.106349	0.181487	0.2168	0.090814	0.131023	0.139475	0.0808667	0.216263	0.0658195	0.0674896	0.167664	0.104877	0.125266
LVESV_BSA,LVEDV,LVEDV_BSA,LVESV,LVSV,LVSV_BSA	USP4	KLHDC8B,DAG1	No	0.21628	-0.0251647	0.0959454	-0.0874121	0.185726	-0.106728	0.134226	0.0609519	0.0930984	-0.0411044	0.0744712	-0.0750016	-0.0230205	-0.0519164	0.0320351	-0.0416116	0.21628	0.0344319	-0.134451	-0.05403	-0.0623472
LVEDV,LVESV_BSA,LVEDV_BSA,LVESV,LVSV,LVSV_BSA	C3orf62	KLHDC8B,DAG1	No	0.211924	0.030559	0.068997	0.065492	-0.115822	0.123263	0.0307379	-0.0320745	0.0373946	0.00698517	0.060301	0.126964	0.115727	0.043646	0.191693	0.049222	0.0345503	-0.0555119	0.103618	0.211924	0.0744393
LVEDV,LVEDV_BSA,LVESV_BSA,LVESV,LVSV,LVSV_BSA	PRKAR2A	KLHDC8B,DAG1	No	0.20222	-0.109835	0.0573867	-0.0796102	0.151199	0.0796156	0.131724	-0.0470546	0.0201552	-0.126772	0.0579295	-0.152018	0.0135532	-0.0740693	0.102273	-0.119431	0.20222	0.105866	-0.0293134	0.134866	-0.160642
LVEDV_BSA,LVESV_BSA,LVESV,LVEDV,LVSV_BSA,LVSV	NICN1	KLHDC8B,DAG1	No	0.184503	0.0864671	0.0330812	0.137533	-0.000462113	-0.0652594	0.0521851	-0.0576316	0.0586552	0.11003	-0.0588434	0.161245	0.00829903	0.12874	0.0981583	0.160107	-0.0146139	-0.0748936	0.136686	0.106713	0.184503
LVESV_BSA,LVESV,LVEDV_BSA,LVEDV,LVSV_BSA,LVSV	TREX1	KLHDC8B,DAG1	No	0.182672	-0.0663019	-0.136917	0.0688512	0.0226169	-0.185421	-0.0193604	0.0320407	0.0128903	-0.0313377	-0.104006	0.0806803	-0.121568	0.0307306	-0.0034675	0.0586391	0.182672	-0.145658	-0.0955906	0.0364279	0.0606327
LVEDV_BSA,LVESV,LVESV_BSA,LVEDV,LVSV_BSA,LVSV	TRAIP	KLHDC8B,DAG1	No	0.173266	-0.0788847	-0.0184868	-0.223772	0.0797876	-0.0544578	-0.0720568	-0.0448453	-0.105707	-0.039335	-0.00267395	-0.191387	-0.0121928	0.0561369	0.173266	-0.0906275	0.023162	0.133101	0.0106811	0.150222	-0.0218571
LVESV_BSA,LVEDV,LVEDV_BSA,LVESV,LVSV_BSA,LVSV	MST1	KLHDC8B,DAG1	No	0.168969	0.13381	0.0204823	0.059998	0.00230502	-0.157421	0.107764	-0.0912042	-0.0923115	0.132389	-0.0212469	-0.0341943	-0.104043	0.168969	-0.131434	-0.0252559	0.0359945	-0.211289	-0.0110349	-0.0708395	-0.075469
LVESV,LVESV_BSA,LVEDV,LVEDV_BSA,LVSV,LVSV_BSA	TCTA	KLHDC8B,DAG1	No	0.167877	-0.00871712	-0.0227444	-0.036158	-0.100541	-0.0944214	-0.0404581	-0.032999	-0.0638609	0.0300941	-0.00798787	-0.0465009	-0.0513533	0.137172	-0.0840454	0.0216592	0.00842266	0.167877	0.0271656	0.0038354	-0.0497152
LVEDV_BSA,LVEDV,LVESV_BSA,LVESV,LVSV_BSA,LVSV	WDR6	KLHDC8B,DAG1	No	0.159719	0.065819	0.100079	0.0467245	-0.037773	0.0505334	0.159719	0.0507096	0.109884	0.110546	0.151252	0.118552	0.0799383	-0.0973649	-0.112485	-0.122828	-0.168754	0.0641822	-0.0268641	0.0128263	-0.21698
LVESV,LVESV_BSA,LVEDV_BSA,LVEDV,LVSV,LVSV_BSA	QRICH1	KLHDC8B,DAG1	No	0.154227	0.109164	0.0302219	0.0157648	-0.0177432	0.0859855	0.0264169	-0.0017685	0.0830049	0.0910857	0.0899992	0.0227662	0.0314063	0.154227	0.0210898	-0.0106441	0.0359003	0.106252	0.139489	0.00565317	-0.0351265
LVEDV_BSA,LVESV_BSA,LVEDV,LVESV,LVSV_BSA,LVSV	COL7A1	KLHDC8B,DAG1	No	0.153672	0.0365782	0.0180748	0.0444662	0.0841897	-0.139137	0.0309456	-0.00323371	-0.0641894	0.0558587	0.0168696	-0.00455826	-0.110216	0.130642	0.0688706	-0.141501	-0.0159938	-0.214618	0.153672	0.0708326	-0.106273
LVEDV,LVESV,LVESV_BSA,LVEDV_BSA,LVSV,LVSV_BSA	DALRD3	KLHDC8B,DAG1	No	0.152099	-0.0304155	0.0523328	-0.0137383	0.152099	-0.0956755	0.105785	-0.0286045	0.0208134	0.0246081	0.0875563	0.0500182	-0.0678792	-0.0529265	0.019752	0.0310346	-0.112346	0.0169358	-0.00373493	0.0557138	0.0648365
LVESV,LVEDV,LVESV_BSA,LVEDV_BSA,LVSV_BSA,LVSV	TMA7	KLHDC8B,DAG1	No	0.143104	-0.0580461	-0.127914	-0.0490082	-0.0377223	-0.0535169	0.143104	0.0228878	0.0727296	-0.0785819	-0.154463	-0.15222	0.00314194	0.132197	0.00652729	0.0517924	-0.00129017	0.0923744	-0.0548294	0.0176906	-0.0958849
LVESV_BSA,LVEDV_BSA,LVEDV,LVESV,LVSV,LVSV_BSA	CCDC71	KLHDC8B,DAG1	No	0.139284	0.0689267	-0.00183893	0.0392986	-0.0274855	-0.0373183	0.0296726	-0.102731	-0.103878	0.083108	0.0278215	-0.0665456	-0.0999568	0.134584	0.0900572	0.107745	0.0538128	-0.12233	0.122837	0.0309761	0.139284
LVEDV_BSA,LVEDV,LVESV,LVESV_BSA,LVSV,LVSV_BSA	ARIH2OS	KLHDC8B,DAG1	No	0.115558	0.0596373	-0.0433759	0.0761061	-0.0181745	-0.00258667	-0.0712253	-0.0444577	0.0111474	0.0661977	-0.0590705	0.0464842	0.0287433	-0.0972353	-0.0645704	-0.00813542	0.115558	0.0659197	-0.0440652	-0.0391384	-0.0385299
LVESV,LVEDV,LVESV_BSA,LVEDV_BSA,LVSV,LVSV_BSA	BSN	KLHDC8B,DAG1	No	0.089681	-0.147466	-0.0566478	-0.110164	0.0250458	-0.16601	-0.165707	0.089681	-0.156977	-0.103183	0.00414762	-0.123419	-0.129259	-0.0494184	-0.0931902	-0.155271	-0.287938	-0.126714	-0.0155114	0.00134759	-0.116257
LVEDV_BSA,LVESV,LVEDV,LVESV_BSA,LVSV,LVSV_BSA	AMIGO3	KLHDC8B,DAG1	No	0.0843989	-0.0272432	0.0123486	-0.0440728	-0.0303808	-0.0205613	-0.035402	0.0320609	0.0363685	-0.0652903	-0.00483806	-0.072936	0.0193582	0.0634552	0.0343105	0.0843989	-0.118362	-0.0217994	0.0758048	0.0147445	-0.0638978
LVEDV_BSA,LVEDV,LVESV,LVESV_BSA,LVSV,LVSV_BSA	CCDC51	KLHDC8B,DAG1	No	0.0803546	-0.00277764	-0.0763684	-0.00247471	-0.0697695	0.0591169	-0.0616851	0.0803546	0.000276813	-0.0255065	-0.0882725	-0.226115	-0.00776831	0.00597536	0.0187336	-0.0859152	0.0692064	-0.0349487	-0.0057809	-0.080458	-0.143388
LVESV,LVEDV,LVEDV_BSA,LVESV_BSA,LVSV_BSA,LVSV	CDHR4	KLHDC8B,DAG1	No	0.0772367	-0.0616932	-0.157161	-0.0622877	-0.294008	-0.180586	-0.0150048	-0.187552	-0.10018	-0.0792353	-0.21651	-0.130875	-0.11684	-0.0273975	0.0634775	-0.129552	0.0152544	0.0772367	-0.0435757	-0.0124159	-0.107211
LVESV,LVEDV,LVEDV_BSA,LVESV_BSA,LVSV,LVSV_BSA	ATRIP	KLHDC8B,DAG1	No	0.0152536	-0.00562209	-0.0422209	-0.0518365	0.00420433	0.0152536	-0.0073493	-0.0322759	-0.0100879	0.00719161	-0.0260598	-0.118515	-0.0688561	-0.0571769	-0.0996255	-0.0773187	-0.124147	-0.00652983	-0.105233	-0.089612	-0.0901987
LVESV,LVEDV,LVEDV_BSA,LVESV_BSA,LVSV,LVSV_BSA	PFKFB4	KLHDC8B,DAG1	No	0.00512663	-0.177999	-0.0993391	-0.121555	-0.0977794	-0.221421	-0.00928268	-0.108932	-0.0862366	-0.156867	-0.176822	-0.106376	-0.111764	-0.148551	-0.108997	-0.00289343	0.00512663	-0.0358159	-0.0973229	-0.0651102	-0.0223657
LVEDV_BSA,LVESV_BSA,LVEDV,LVESV,LVSV_BSA,LVSV	C3orf84	KLHDC8B,DAG1	No	0.00371612	-0.0980637	-0.136529	-0.11606	-0.0585601	-0.241335	-0.0672712	0.00371612	-0.099713	-0.0923187	-0.150564	-0.168301	-0.17271	-0.0606141	-0.0135618	-0.0742097	-0.0771234	-0.115442	-0.0263581	-0.00615068	-0.0836859
LVEDV,LVESV_BSA,LVEDV_BSA,LVESV,LVSV_BSA,LVSV	BSN-AS2	KLHDC8B,DAG1	No
LVESV_BSA,LVEDV,LVEDV_BSA,LVESV,LVSV_BSA,LVSV	CCDC36	KLHDC8B,DAG1	No
LVEDV_BSA,LVESV_BSA,LVESV,LVEDV,LVSV_BSA,LVSV	LAMB2P1	KLHDC8B,DAG1	No
LVEDV,LVESV,LVESV_BSA,LVEDV_BSA,LVSV,LVSV_BSA	PRKAR2A-AS1	KLHDC8B,DAG1	No
LVEDV,LVEDV_BSA,LVESV,LVESV_BSA,LVSV_BSA,LVSV	QARS	KLHDC8B,DAG1	No
LVEDV_BSA,LVESV_BSA,LVESV,LVEDV,LVSV,LVSV_BSA	FBXW12	KLHDC8B,SMARCC1,DAG1	No	0.121342	-0.0310219	0.0257262	-0.0674382	-0.0544739	-0.0423991	-0.0631598	-0.165619	-0.0986621	-0.0481545	0.0517104	-0.160481	-0.0263126	0.012397	-0.0107074	0.0247838	-0.242638	0.0407304	0.0432571	0.0224074	0.121342
LVEDV,LVEDV_BSA,LVESV_BSA,LVESV,LVSV_BSA,LVSV	MIR4443	KLHDC8B,SMARCC1,DAG1	No
LVEDV,LVEDV_BSA,RVEDV,RVEDV_BSA,RVSV,RVSV_BSA,LVSV,LVESV_BSA	UBN2	KLRG2	Yes	0.209495	0.0199126	0.120205	-0.0123827	0.107256	-0.00375139	0.206926	0.0941546	0.0858754	0.0810681	0.166994	0.00398865	0.0907517	0.0907698	-0.00968111	0.209495	0.0150735	-0.0909474	0.118879	0.109055	0.0775748
LVEDV_BSA,LVEDV,RVSV_BSA,RVEDV_BSA,RVEDV,RVSV,LVSV,LVESV_BSA	TTC26	KLRG2	No	0.113902	-0.0929259	-0.040614	-0.160666	-0.0390425	-0.0753251	-0.176871	-0.218395	-0.217613	-0.10172	0.00581715	-0.274472	-0.106599	-0.37728	-0.236759	-0.156291	-0.19428	0.113902	-0.364267	-0.198301	-0.144092
LVEDV,LVEDV_BSA,RVEDV,RVEDV_BSA,RVSV_BSA,RVSV,LVSV,LVESV_BSA	KLRG2	KLRG2	No	0.032275	0.0113607	0.032275	-0.0075804	-0.0543833	-0.15044	-0.045759	-0.146441	-0.102775	-0.0237647	0.0312451	-0.0517096	-0.00822697	-0.00519431	-0.032255	-0.201977	-0.22953	-0.00121559	-0.0949729	-0.0830091	-0.229363
LVEDV_BSA,LVEDV,RVEDV,RVEDV_BSA,RVSV,RVSV_BSA,LVSV,LVESV_BSA	C7orf55	KLRG2	No
LVEDV,LVEDV_BSA,RVEDV_BSA,RVSV_BSA,RVSV,RVEDV,LVSV,LVESV_BSA	C7orf55-LUC7L2	KLRG2	No
LVEDV_BSA,LVEDV,RVSV,RVEDV,RVSV_BSA,RVEDV_BSA,LVSV,LVESV_BSA	LOC100129148	KLRG2	No
LVEDV,LVEDV_BSA,RVEDV_BSA,RVEDV,RVSV_BSA,RVSV,LVSV,LVESV_BSA	LUC7L2	KLRG2	No
LVESV_BSA,LVESV,LVEDV_BSA	EPHB1	KY	Yes	0.589753	-0.0465602	0.254006	-0.158837	-0.0340504	0.392572	-0.0577781	0.18379	-0.0324653	-0.0160253	0.589753	-0.309291	0.103334	-0.0231838	0.0460064	-0.0693073	0.0465412	-0.34099	0.0842796	-0.0706951	-0.161152
LVESV,LVESV_BSA	AMOTL2	KY	No	0.25302	0.243492	-0.0141322	0.111599	0.0219471	0.25302	0.12139	-0.110692	-0.0615408	0.145747	-0.132789	0.119402	0.11444	0.0517879	0.0545979	0.178983	0.101429	0.20888	0.00444831	0.122628	0.205094
LVESV_BSA,LVESV,LVEDV_BSA	ANAPC13	KY	No	0.193331	0.0117357	0.0854664	-0.0826961	0.0630885	-0.161201	0.0102768	-0.158657	-0.0692758	-0.0526734	0.193331	0.00056812	-0.0767414	-0.0482077	-0.0299975	-0.090202	0.094583	-0.234364	-0.1704	-0.0331266	-0.140169
LVESV_BSA,LVESV,LVEDV_BSA	CEP63	KY	No	0.156781	0.112165	0.0635871	-0.0491253	0.156781	0.00235856	0.0379923	0.00597438	0.0547409	0.142915	0.0697099	-0.131703	0.00944115	0.0426304	-0.00657599	0.143966	-0.0766839	-0.103612	0.0154527	0.067857	0.0817714
LVESV,LVESV_BSA,LVEDV_BSA	KY	KY	No	0.110452	0.0402275	0.0483136	0.000556088	-0.0537892	0.0629753	-0.0345364	-0.0419097	-0.0519108	0.0330982	0.104371	-0.168804	-0.00256718	0.110452	0.073978	-0.0555389	-0.12151	-0.150077	0.0947629	0.0323041	0.0264044
LVEDV_BSA,LVESV	MIR4788	KY	No
LVMCF,LVMVR	TFCP2	LARP4	No	0.147017	0.0260554	0.0348215	-0.110342	-0.117497	0.147017	0.0657498	-0.0838751	0.10187	0.0527016	-0.0113621	-0.268759	0.0583944	0.033294	0.0480747	-0.128399	0.0694872	-0.132633	-0.149798	0.043556	-0.143192
LVMCF,LVMVR	METTL7A	LARP4,DIP2B	Yes	0.528745	0.207929	0.146486	0.0145254	0.0959855	-0.129661	0.528745	-0.160194	0.254835	0.232051	0.189182	0.0528693	0.0137711	0.139477	0.084022	-0.0451549	-0.293503	-0.186017	0.047396	0.103218	-0.145257
LVMVR,LVMCF	LIMA1	LARP4,DIP2B	No	0.365613	0.0952878	0.202677	-0.0633901	0.277474	0.0793069	0.0462934	0.183489	-0.0263756	0.0486633	0.266	-0.327007	0.221932	-0.166556	-0.123073	0.120047	-0.0010206	0.365613	-0.184927	-0.184938	-0.0253027
LVMCF,LVMVR	SMARCD1	LARP4,DIP2B	No	0.342341	0.152466	0.0655077	0.0915337	0.184261	0.0451506	0.0145606	0.03288	0.0266638	0.0708518	0.0609164	-0.0296882	0.0787741	0.342341	0.213006	0.177867	0.146555	0.0840544	0.306008	0.170995	0.169045
LVMVR,LVMCF	DIP2B	LARP4,DIP2B	No	0.328812	-0.0176909	-0.0135961	-0.00351431	0.160041	0.0705088	0.0373168	0.0439603	0.0637211	0.0591761	-0.0338064	-0.000815895	0.0954315	-0.112875	0.0638353	0.0546121	0.0381098	0.328812	-0.0929261	-0.0351625	0.00792054
LVMCF,LVMVR	LARP4	LARP4,DIP2B	No	0.310267	0.00536939	0.0826788	0.108328	0.150345	0.126095	0.231525	0.0969198	-0.00394738	-0.0206146	-0.00371581	0.0782141	0.113415	0.126468	0.187133	0.0721739	-0.0204321	0.125941	0.122964	0.310267	0.0458318
LVMCF,LVMVR	RACGAP1	LARP4,DIP2B	No	0.308735	-0.021069	0.161786	-0.114736	0.0652928	0.216463	0.0446867	-0.0680077	-0.150545	-0.024897	0.109896	-0.13112	0.146195	0.180356	0.205869	-0.00707428	0.0864817	0.308735	0.0305266	0.122252	-0.00809239
LVMVR,LVMCF	SLC11A2	LARP4,DIP2B	No	0.242146	-0.136865	-0.127534	0.00846875	-0.070471	-0.203059	-0.0588403	-0.237448	-0.0972209	-0.0909384	-0.320876	-0.0661494	-0.100252	0.219903	-0.147464	0.242146	-0.256383	-0.128857	0.0726527	-0.0960894	0.208108
LVMCF,LVMVR	COX14	LARP4,DIP2B	No	0.208453	0.193922	0.140684	0.0733695	0.0910714	0.208453	0.111879	-0.0429658	0.00484107	0.0982075	0.121645	0.114374	0.0802741	0.195466	-0.044954	0.153193	-0.0525266	0.150351	0.150676	-0.0985809	0.169794
LVMCF,LVMVR	CSRNP2	LARP4,DIP2B	No	0.19056	-0.0553682	-0.00637546	0.0126017	0.118839	0.0665857	0.0199654	0.19056	0.0788178	0.00865719	-0.0378638	-0.00597065	0.0633131	-0.0502865	0.141085	0.0235123	0.0593592	0.0807919	0.0127331	0.0508543	0.136422
LVMCF,LVMVR	CERS5	LARP4,DIP2B	No	0.167815	0.0882484	0.0903672	0.0589491	0.0673319	-0.109764	0.0554887	0.167815	0.03877	0.0479805	0.163669	0.154294	-0.118541	0.084131	0.0484668	0.129124	0.125136	-0.0462745	0.136276	-0.061229	0.100181
LVMCF,LVMVR	GPD1	LARP4,DIP2B	No	0.165521	-0.0179585	-0.0303196	0.0723147	-0.0617463	-0.197496	0.147388	-0.0403449	0.0170535	0.09488	0.0854091	0.165521	-0.14922	0.0873432	-0.00371457	-0.0449957	-0.0565847	0.0230533	0.125942	-0.0473761	0.0317836
LVMVR,LVMCF	ATF1	LARP4,DIP2B	No	0.149905	-0.0356426	0.0566483	-0.0834984	0.120058	0.115562	0.0749064	0.149905	0.0970738	-0.0804321	0.0777326	-0.0463206	0.0443164	-0.107783	-0.0702582	0.0741494	-0.0291509	0.102961	0.098542	0.0565981	0.120562
LVMVR,LVMCF	AQP5	LARP4,DIP2B	No	0.147398	-0.0463976	-0.0217838	-0.145533	-0.104979	0.147398	-0.0869711	-0.170387	0.0196892	-0.0257797	-0.0710329	-0.0978211	0.0205765	0.078688	-0.112631	-0.156949	0.0325831	0.0325295	0.0757118	-0.0696	-0.134694
LVMVR,LVMCF	ASIC1	LARP4,DIP2B	No	0.116636	-0.0903275	-0.148186	0.0109498	0.0580326	-0.228428	-0.137062	-0.0468871	-0.0492217	-0.0869779	-0.245059	-0.00133138	-0.107951	-0.21218	0.116636	-0.212741	-0.226468	-0.195171	-0.215684	-0.0189994	-0.203029
LVMCF,LVMVR	FAM186A	LARP4,DIP2B	No	0.108767	0.108767	-0.0741569	0.0450424	-0.133934	0.066003	-0.0457885	-0.0978066	-0.000640975	0.0539375	-0.159779	-0.0280576	0.0248485	-0.0107866	-0.0439432	0.0219157	-0.0890937	0.0394075	-0.0463312	-0.0747881	-0.0315942
LVMVR,LVMCF	AQP6	LARP4,DIP2B	No	0.0465186	0.0042517	0.0384815	-0.00421786	-0.0483115	-0.0675473	0.0125564	-0.0865003	-0.0367087	0.0090826	0.0216146	0.039513	-0.0383373	-0.0364429	0.0303634	-0.0617355	-0.144736	0.0374093	-0.00659034	0.0465186	-0.00479943
LVMCF,LVMVR	HIGD1C	LARP4,DIP2B	No	0.0314048	-0.0557535	-0.0488267	-0.0598506	-0.0331436	-0.100361	-0.0252663	0.02069	-0.0197245	-0.0796074	-0.103784	-0.139535	-0.0755409	0.0168275	-0.126207	-0.0121678	-0.0463512	-0.0803283	0.0124252	-0.0647292	0.0314048
LVMVR,LVMCF	TMPRSS12	LARP4,DIP2B	No	0.00484403	-0.112602	-0.0818645	-0.0718277	-0.129142	0.00484403	-0.115514	-0.120891	-0.026364	-0.0955754	-0.100507	-0.123592	-0.0594133	-0.212717	-0.20501	-0.100717	-0.107863	-0.0440602	-0.137131	-0.181024	-0.0391174
LVMCF,LVSV_BSA,RVSV,RVSV_BSA	BCAT1	LINC00477	Yes	0.65163	0.1466	0.00425276	0.211731	-0.0622519	-0.258612	0.0553028	-0.0842952	-0.208186	0.340748	0.160049	0.457951	-0.111725	0.276712	0.63339	0.1486	0.144916	0.167019	0.553459	0.65163	0.114533
LVEDV,LVSV,LVSV_BSA,LVMCF,LVEDV_BSA,RVSV_BSA,RVSV	SOX5	LINC00477	No	0.395547	0.105958	0.024363	0.0153102	-0.0757221	-0.282623	-0.131066	0.0378779	0.0972411	0.0490244	-0.0122989	-0.0964406	-0.175666	-0.28452	-0.299045	-0.0571275	0.395547	-0.124832	-0.257551	-0.338612	-0.0019122
LVEDV,LVMCF,LVEDV_BSA,LVSV,LVSV_BSA,RVSV,RVSV_BSA	LINC00477	LINC00477	No
LVESV	SQLE	LINC00964	No	0.162871	-0.161837	-0.00821646	0.0756838	-0.0952372	-0.163325	-0.0458051	0.0622134	-0.139673	-0.1192	-0.156135	-0.123042	-0.095057	-0.0857245	0.10327	-0.251877	0.0621571	0.00975342	-0.173748	0.162871	-0.104449
LVEDV,LVESV	ZNF572	LINC00964	No	0.0494333	-0.0420712	-0.0764884	-0.0339278	0.0494333	-0.0152796	-0.0370927	0.0257608	-0.0134368	-0.0451625	-0.165799	-0.0793784	-0.0378322	-0.044794	-0.22612	0.00349476	0.00718968	-0.0290931	0.0288319	-0.167011	-0.00328711
LVESV,LVMVR,LVESV_BSA,LVEDV,LVEDV_BSA	KIAA0196	LINC00964,MIR4662B	No
LVGFI,LVEF	LINC01248	LINC01249	No
LVEF,LVGFI	LINC01249	LINC01249	No
LVEDV,LVESV,LVESV_BSA,LVEDV_BSA,RV_LV_ratio,LVEF,LVSV_BSA,LVSV	SOX8	LMF1	Yes	0.546315	0.126321	-0.167692	0.235674	-0.0969295	-0.0243072	0.128189	-0.389957	0.109555	0.140135	-0.124504	0.114027	-0.104186	0.133288	0.0208439	0.226047	-0.103304	0.546315	-0.00519546	0.117054	0.211845
LVESV,LVEDV,LVEDV_BSA,LVESV_BSA,RV_LV_ratio,LVSV_BSA,LVSV,LVEF	LMF1	LMF1	No	0.246601	0.185391	0.00604347	0.150129	-0.0341715	0.0126242	0.130741	-0.00181199	-0.00814776	0.133584	0.00819797	-0.057265	0.00573152	0.217134	0.121123	-0.0439206	-0.0978943	0.246601	0.120669	0.165442	-0.0567863
LVEF	TIA1	LOC100133985	Yes	0.284471	-0.0891375	-0.0023092	0.00911545	0.133979	0.0788087	0.124887	0.284471	0.0659802	-0.105373	-0.060577	0.02637	0.114626	0.0234601	-0.031891	0.186781	0.0659307	0.152182	0.0182402	-0.00998469	0.202382
LVEF	ANXA4	LOC100133985	No	0.282491	-0.0170005	-0.0757677	0.136193	0.187598	0.183754	0.151802	0.282491	0.224847	-0.0363768	-0.053463	0.211096	0.153906	0.0709201	0.102639	-0.00299825	0.105191	0.0773998	-0.0366273	0.097278	0.101026
LVEF	GMCL1	LOC100133985	No	0.225449	-0.054096	-0.0384207	-0.0416474	0.0482096	-0.261031	-0.0602103	0.11875	0.0149419	-0.135005	-0.00816196	-0.00538331	-0.110982	-0.0503013	-0.152068	-0.000208059	0.225449	0.0453746	-0.133221	-0.0714676	-0.0960392
LVEF	PCBP1	LOC100133985	No	0.218064	-0.00264409	-0.0448984	0.218064	-0.155402	0.00684061	0.165122	-0.134725	0.100829	-0.081736	-0.0762937	0.0654618	0.0809331	0.0164426	0.0680472	0.0578855	0.197761	-0.00860231	-0.034634	-0.00493073	0.0373315
LVEF	C2orf42	LOC100133985	No	0.200517	-0.00856097	0.0932543	0.0345496	0.084933	0.200517	0.14374	0.0950884	0.146638	-0.0252162	0.0770456	0.0367498	0.17346	-0.0747235	0.0698988	-0.0010222	0.0193836	0.0349401	-0.090586	0.00872059	0.000880481
LVEF	SNRPG	LOC100133985	No	0.191046	-0.0593279	-0.0464994	-0.0875698	-0.0436699	0.191046	0.105582	-0.0255274	0.094091	-0.164444	-0.0844296	-0.074863	0.0477001	-0.174241	0.0593551	-0.122419	0.130571	0.167248	-0.139324	0.0481962	-0.120627
LVEF	MXD1	LOC100133985	No	0.189819	-0.107491	0.060952	0.0799099	0.104958	0.111798	0.116936	0.023453	0.0721926	-0.0847871	0.189819	-0.00665797	0.0267342	-0.0368532	-0.214531	-0.0132386	-0.235277	0.0582428	-0.171603	-0.0524572	-0.104019
LVEF	FAM136A	LOC100133985	No	0.107732	0.0262676	0.00741457	0.0282076	-0.100536	0.0946399	-0.0198649	-0.0190877	-0.0950674	0.0124967	0.0128894	-0.022914	0.0545807	-0.047548	0.0406579	-0.0327216	0.107732	-0.0262831	-0.0424339	0.0287694	-0.104028
LVEF	SNRNP27	LOC100133985	No	0.0966447	-0.176775	-0.0247605	-0.120863	-0.0795368	-0.0286221	0.0217952	-0.206574	0.0449103	-0.120351	-0.0984852	-0.229006	-0.0379416	-0.213867	-0.0345513	-0.0868848	-0.0905159	0.0966447	-0.101715	-0.0179745	-0.0856937
LVEF	PCYOX1	LOC100133985	No	0.0866328	0.0332541	0.0560775	-0.0519323	-0.355601	-0.21205	-0.0148841	-0.244374	-0.123493	-0.0559014	0.0393933	-0.151915	-0.0563274	-0.174769	-0.167687	-0.12724	-0.236972	0.0866328	-0.158873	-0.161063	-0.0483189
LVEF	ASPRV1	LOC100133985	No	0.0209312	-0.191813	-0.126305	-0.109545	0.0106178	-0.142679	0.0209312	0.00115881	0.00661427	-0.209951	-0.309012	-0.14638	-0.121707	-0.412467	-0.414567	-0.16708	-0.291882	-0.0200287	-0.322712	-0.282693	-0.164469
LVEF	LOC100133985	LOC100133985	No
LVEF	MIR1285-2	LOC100133985	No
LVEF	PCBP1-AS1	LOC100133985	No
RVEDV,RVEDV_BSA,RVSV_BSA,RVSV	LOC100505768	LOC100505768	No
LVEDV_BSA,LVESV_BSA	LOC101928505	LOC101928505	No
LVESV_BSA,LVEDV_BSA	LOC101928539	LOC101928505	No
LVEDV_BSA,LVESV_BSA	LOC101928569	LOC101928505	No
RVEF	LOC101929551	LOC101929551	No
LVEDV,LVESV,LVM,LVESV_BSA,LVEDV_BSA,LVM_BSA,LVEF,RVEDV,RVEF,RVESV,RVESV_BSA,RVEDV_BSA,LVGFI,RVSV_BSA	CHCHD4	LSM3	Yes	0.201972	0.161297	0.0935409	0.0494327	-0.0245834	0.0140892	0.0710161	-0.0350063	-0.115786	0.121163	0.12815	0.105429	0.0350399	0.090908	0.115369	-0.131388	0.201972	-0.0928511	0.0484283	0.189418	-0.123761
LVEF,LVESV,LVESV_BSA,LVEDV,LVM_BSA,LVEDV_BSA,LVM,RVEDV,RVEDV_BSA,RVESV,RVEF,RVESV_BSA,LVGFI,LVSV,LVSV_BSA,RVSV_BSA	TMEM43	LSM3	No	0.175314	-0.00353987	0.133587	0.029387	0.175314	-0.0243262	0.0818162	0.0801007	-0.0215608	-0.000601824	0.133299	0.047346	-0.0257807	-0.0792566	0.0499908	-0.1748	0.159118	0.127054	0.0294243	-0.0829498	0.00919281
LVM,LVEDV_BSA,LVESV_BSA,LVESV,LVEDV,LVEF,LVM_BSA,RVEDV,RVESV_BSA,RVEF,RVESV,RVEDV_BSA,LVSV,LVSV_BSA,LVGFI,RVSV_BSA	XPC	LSM3	No	0.166612	0.126713	0.130012	-0.0508041	0.148381	0.126887	0.105823	0.12624	0.12251	0.102095	0.166612	0.028579	0.106934	0.0702785	0.142757	-0.0461775	0.13872	0.00392746	0.0989287	0.0587799	0.0275695
LVESV,LVM_BSA,LVESV_BSA,LVM,LVEF,LVEDV,LVEDV_BSA,RVEDV_BSA,RVESV_BSA,RVESV,RVEDV,RVEF,LVSV,LVSV_BSA,LVGFI,LVMVR,RVSV_BSA	LSM3	LSM3	No	0.131617	-0.0677311	0.0767419	-0.138862	0.0434259	-0.341459	0.0478246	-0.0303716	-0.105726	-0.0570121	0.131617	-0.204272	-0.0947314	0.00757009	0.0465132	-0.1552	0.0198137	-0.0657875	-0.0469901	0.030897	-0.115152
LVEF,LVESV,LVESV_BSA,LVEDV,LVM_BSA,LVM,LVEDV_BSA,RVEDV_BSA,RVEDV,RVESV,RVESV_BSA,RVEF,LVGFI,LVMVR,LVSV_BSA,LVSV,RVSV_BSA	TPRXL	LSM3	No	0.0628162	-0.117115	-0.0504995	-0.0588648	-0.037471	0.0628162	-0.12311	-0.0106221	-0.0714111	-0.127794	-0.0367281	-0.0261159	-0.0442116	-0.17582	-0.0870892	-0.176439	-0.113969	-0.12045	-0.147719	-0.0875658	-0.198003
LVEF,LVEDV,LVESV_BSA,LVESV,LVEDV_BSA,RVESV_BSA	WNT7A	LSM3	No	0.0384469	-0.0944629	-0.14491	-0.0292328	-0.248114	-0.0142223	-0.310291	-0.159733	-0.201886	-0.0790258	-0.0923394	-0.0673422	-0.034919	-0.225708	-0.267233	-0.357305	-0.268217	0.0384469	-0.153713	-0.255458	-0.277639
LVEDV,RVESV_BSA	FGD5P1	LSM3	No
LVEDV,LVMVR,LVESV,LVEDV_BSA,LVESV_BSA,RVESV_BSA,RVEDV_BSA,RVESV	LINC01267	LSM3	No
LVESV,LVEDV,LVM_BSA,LVM,LVEDV_BSA,RVSV,LVSV_BSA,LVSV,LVESV_BSA	LSP1	LSP1	Yes	0.600773	0.139761	-0.098958	0.272791	-0.0424655	0.600773	0.190776	-0.104965	0.0622053	0.0658338	0.0729696	0.447115	0.276034	0.476042	0.285284	0.142037	0.0949538	0.419639	0.381024	0.102126	0.0966706
LVEDV_BSA,LVM,LVM_BSA,LVEDV,LVESV,RVSV,LVSV_BSA,LVESV_BSA,LVSV	TNNT3	LSP1	No	0.358374	-0.0107318	-0.107267	0.00604578	0.0179794	0.26606	0.111004	0.151624	-0.019636	-0.0067805	0.0827941	-0.18406	0.210016	0.342649	-0.219153	0.249684	-0.281387	0.0766191	0.161279	-0.316451	0.358374
LVESV,LVM,LVM_BSA,LVEDV_BSA,LVEDV,RVSV,LVSV,LVESV_BSA,LVSV_BSA	MRPL23	LSP1	No	0.247661	-0.007886	0.089749	0.0324186	0.0565774	-0.0868045	0.205187	0.0113702	0.160809	0.0552413	0.238647	-0.033362	-0.0220365	-0.031293	0.124669	-0.101842	0.235118	0.247661	-0.00229951	0.118527	-0.0693899
LVMVR	CATSPER1	MAP3K11	Yes	0.455879	-0.104473	-0.0702997	-0.156974	0.183424	-0.466771	-0.0758138	0.111642	-0.0653469	-0.118437	-0.139428	-0.163573	-0.27819	0.200556	0.421917	-0.0964854	-0.224067	-0.117711	0.146179	0.455879	-0.154864
LVMVR	EFEMP2	MAP3K11	No	0.447498	0.232129	0.337637	0.0645043	0.187398	-0.0898902	0.151642	0.0812134	0.0515607	0.251551	0.447498	-0.0266636	0.0173732	0.0400086	0.326179	0.0440044	0.341044	-0.105223	0.0359835	0.189956	0.00978491
LVMVR	MAP3K11	MAP3K11	No	0.436525	0.168263	0.117251	0.155813	0.317586	0.436525	0.0704394	0.231404	0.158129	0.142295	0.0989779	0.0486842	0.308959	0.293603	0.335297	0.100725	-0.0893448	0.315471	0.112113	0.264525	0.111857
LVMVR	SART1	MAP3K11	No	0.35861	0.180854	-0.0394897	0.0216991	-0.0699248	0.0909371	0.0361139	0.00269583	0.0709583	0.136051	-0.105849	-0.0124945	-0.000111018	0.130137	0.286902	0.117483	0.0504499	-0.175247	0.139639	0.35861	0.186125
LVMVR	SIPA1	MAP3K11	No	0.284952	0.0729197	0.0502416	0.231413	0.127355	0.125327	0.284952	0.00220231	0.221448	0.0362035	0.00211406	0.11937	0.141248	-0.18597	-0.00337262	0.00817145	0.104272	0.0382758	-0.120836	-0.0686391	-0.0253246
LVMVR	KLC2	MAP3K11	No	0.212292	0.0431793	-0.0480255	0.173748	0.153521	0.109631	0.099601	0.0914736	0.0598438	0.0216447	-0.114329	0.134368	0.0980191	0.0413176	0.059627	0.12527	0.212292	-0.0971053	-0.0976412	0.0511526	0.00764567
LVMVR	RNASEH2C	MAP3K11	No	0.210238	-0.0433418	-0.0273088	0.157963	0.0771452	0.137962	0.107517	0.0517943	0.0674493	-0.00601513	-0.0732257	0.197984	0.0611791	-0.00613377	0.0202727	0.176565	0.210238	0.124235	0.129423	0.088777	0.139473
LVMVR	EHBP1L1	MAP3K11	No	0.209215	0.000192809	0.0152779	0.0522492	0.125808	0.0365095	0.181619	0.100057	0.0297434	0.0651346	-0.00506773	0.0226147	0.0886142	0.0301497	0.10739	0.0110939	0.178681	-0.161935	0.0644302	0.209215	-0.0389062
LVMVR	PACS1	MAP3K11	No	0.202085	0.0745045	0.126053	-0.0116848	-0.0588621	0.202085	0.0605534	-0.00376633	-0.0674797	0.0481027	0.0518041	-0.0342137	0.154346	-0.00448095	-0.00855067	0.0730208	0.0171104	0.175318	0.0686238	0.028069	0.0539723
LVMVR	RELA	MAP3K11	No	0.197301	0.0829024	0.174384	0.0334156	0.152422	0.102602	0.126617	0.0273461	0.0928517	0.129745	0.197301	0.0897165	0.0585083	0.133653	0.132676	0.111308	0.16403	0.0849955	0.112514	0.0501433	0.0420709
LVMVR	EIF1AD	MAP3K11	No	0.188454	0.140226	0.00523085	0.0813929	-0.139674	0.0760379	0.177166	-0.218752	0.0973889	0.118812	0.0932213	0.100277	0.0829297	0.0267084	0.0387269	0.149796	0.0559663	0.084291	0.0431291	-0.0231831	0.188454
LVMVR	AP5B1	MAP3K11	No	0.183788	-0.010836	-0.0194359	0.0276103	0.183788	0.180856	-0.0850268	-0.0143794	-0.0271484	-0.0156995	0.0413897	0.0987769	0.0352001	-0.0112023	0.0663681	-0.0849739	-0.110673	-0.117724	-0.0438015	0.0292436	-0.0924266
LVMVR	TMEM151A	MAP3K11	No	0.171227	0.102426	-0.105957	0.139274	-0.134181	0.171227	-0.073602	-0.211938	-0.082201	0.0636174	0.106919	0.112034	0.0951663	-0.103932	-0.215653	-0.070654	-0.438003	-0.0481122	-0.252162	-0.148845	0.026942
LVMVR	KAT5	MAP3K11	No	0.170741	0.0747683	0.0670735	0.134809	0.170741	0.0112361	0.118398	0.16645	-0.0594068	0.0997499	0.0709904	0.170017	0.000747895	0.00662737	0.0585181	-0.000962552	0.0761769	0.10119	0.0680377	0.0259144	-0.0264442
LVMVR	CST6	MAP3K11	No	0.165642	-0.133858	-0.246955	-0.00991447	0.0820719	0.0156268	-0.215895	0.110462	-0.1297	-0.242065	-0.281583	-0.0380806	-0.0279339	0.0247931	0.165642	-0.0532949	-0.183398	-0.184548	-0.052543	0.111182	-0.0972525
LVMVR	OVOL1	MAP3K11	No	0.149368	-0.115178	-0.217294	-0.0112661	-0.352379	0.0189333	-0.0361257	-0.372785	-0.106791	-0.083891	-0.232846	0.039302	-0.037637	-0.1509	-0.00531385	-0.16323	0.149368	-0.0193398	0.0272248	-0.168486	-0.141547
LVMVR	SNX32	MAP3K11	No	0.127765	-0.118584	-0.0466815	-0.103789	0.0760197	-0.122347	-0.0984731	-0.0330116	-0.0927102	-0.0481037	-0.179074	-0.176017	-0.197077	0.0153205	0.0587652	-0.166728	0.0384079	0.042221	0.127765	5.62623e-05	-0.0816464
LVMVR	KCNK7	MAP3K11	No	0.115685	-0.0407668	-0.0761203	-0.0436023	0.0597473	0.0201388	0.115685	0.0815237	0.082061	-0.0601634	-0.103931	-0.0958406	0.0021254	0.089805	-0.100715	-0.0120224	-0.0338901	-0.0109822	0.0845862	-0.0540818	-0.0461703
LVMVR	CNIH2	MAP3K11	No	0.0165692	-0.0895533	-0.0589142	-0.186038	-0.119758	-0.167047	-0.0917571	-0.120022	-0.182126	-0.0410783	0.0165692	-0.147487	-0.167375	-0.0374951	-0.202394	-0.132507	-0.167215	-0.191592	-0.0782165	-0.0970974	-0.000675314
LVMVR	MALAT1	MAP3K11	No
LVMVR	PCNXL3	MAP3K11	No
LVEF	MAP3K7	MAP3K7	Yes	0.30085	-0.0291349	0.0930491	0.0461725	0.30085	-0.057805	0.00806668	0.159924	-0.0506735	-0.00605628	0.180568	-0.0130207	-0.0156642	-0.170368	-0.116215	-0.0519668	-0.164167	0.139656	-0.060165	-0.132211	-0.0273663
LVEDV,LVEDV_BSA,RVEDV_BSA,RVEDV,RVESV,LVESV_BSA,LVESV	MAP3K7CL	MAP3K7CL	Yes	1.34843	0.273862	0.165941	0.107937	-0.063874	0.0439926	0.426345	-0.101232	0.095933	0.299015	0.106528	0.132817	0.0464354	1.34843	1.20376	0.658641	0.375482	0.441355	1.09315	1.19002	0.572029
LVEDV_BSA,LVEDV,RVEDV,RVEDV_BSA,RVESV,LVESV,LVESV_BSA	BACH1	MAP3K7CL	No	0.315837	0.315837	0.192014	0.115523	0.0902911	0.177421	0.21677	0.0312764	0.0550903	0.299193	0.274032	0.19709	0.103169	0.215493	0.219453	-0.00634916	-0.0956487	-0.0671496	0.209626	0.215718	-0.190695
LVEDV,LVESV,LVESV_BSA,RVEDV,RVESV,RVEDV_BSA	GRIK1	MAP3K7CL	No	0.302082	0.0223202	-0.12385	0.0496535	-0.525401	-0.229536	-0.0525592	-0.29632	0.0950124	-0.0239262	-0.389481	0.302082	-0.131053	0.159749	-0.241149	-0.266709	-0.318053	-0.0320085	0.146522	-0.477317	-0.0406069
LVEDV_BSA,LVEDV,RVEDV_BSA,RVESV,RVEDV,LVESV,LVESV_BSA	CCT8	MAP3K7CL	No	0.196126	0.169515	0.0623153	0.0193351	0.052383	0.037797	0.126262	0.145242	0.131337	0.196126	0.142999	0.0616665	0.0852477	0.01485	0.141416	0.114625	0.0721369	0.0940846	-0.0482424	0.150423	0.130113
LVEDV,LVEDV_BSA,RVESV,RVEDV,RVEDV_BSA,LVESV,LVESV_BSA	LTN1	MAP3K7CL	No	0.188094	0.111558	0.0461034	-0.00277829	0.0383995	-0.0499315	0.0391944	0.0639369	0.0474614	0.0458861	-0.0322843	0.0586847	0.0566525	0.179251	0.107672	0.0806841	-0.101064	0.0771281	0.0946191	0.188094	0.0917157
LVEDV_BSA,LVEDV,RVEDV,RVEDV_BSA,RVESV,LVESV,LVESV_BSA	RWDD2B	MAP3K7CL	No	0.180609	-0.052228	0.031491	-0.0465004	0.0340198	0.171079	-0.0927178	-0.0645223	0.0307368	0.0214997	0.0480127	0.00466019	0.122748	0.0937691	0.169239	0.0443778	0.0983599	0.042016	0.00224904	0.180609	0.0659826
LVEDV,LVEDV_BSA,RVEDV_BSA,RVESV,RVEDV,LVESV,LVESV_BSA	USP16	MAP3K7CL	No	0.150728	0.0441849	0.0245339	0.0202255	-0.0516613	0.150728	0.000506624	-0.0193528	0.0310852	-0.00229077	-0.109367	-0.00656124	0.147762	-0.0764166	0.0408138	0.0806258	-0.0946382	0.0543324	-0.167563	0.0402308	0.0482466
LVEDV_BSA,LVEDV,RVEDV,RVESV,RVEDV_BSA,LVESV,LVESV_BSA	N6AMT1	MAP3K7CL	No	0.0575947	-0.113426	-0.131299	-0.0398755	-0.203127	-0.0637382	-0.0556008	-0.059793	0.0101453	-0.147742	-0.249325	-0.226914	0.0404205	-0.171372	-0.0478402	0.0575947	-0.0187579	-0.0829554	-0.122136	-0.0982297	-0.0370405
LVEDV_BSA,LVEDV,RVEDV,RVESV,RVEDV_BSA,LVESV,LVESV_BSA	BACH1-IT2	MAP3K7CL	No
LVESV,LVESV_BSA,LVEDV,RVESV,RVEDV,RVEDV_BSA	LINC00161	MAP3K7CL	No
LVEDV_BSA,LVEDV,RVEDV,RVESV,RVEDV_BSA,LVESV,LVESV_BSA	LINC00189	MAP3K7CL	No
LVMCF	NPY2R	MAP9	Yes	0.109548	-0.197458	-0.135	-0.133361	0.109548	-0.0191425	-0.0788985	0.0811682	-0.00134103	-0.232197	-0.219384	-0.252352	-0.0641209	-0.204337	-0.0666123	-0.210676	0.0526643	-0.0665092	-0.161497	-0.00516372	-0.325253
LVMVR,LVMCF	MAP9	MAP9	No	0.0770773	-0.0353943	-0.0846342	-0.152938	-0.0794195	0.0250628	-0.215961	0.0770773	-0.00638549	-0.10062	-0.137062	-0.332519	0.0680686	-0.0815998	0.0431653	-0.210697	-0.361688	-0.312541	-0.153367	0.0150291	-0.0617775
LVMCF	GUCY1A3	MAP9	No
LVMVR	MAPRE2	MAPRE2	Yes	0.410467	-0.0487342	0.210175	-0.0400951	0.410467	0.233831	0.225722	0.0615311	0.0703118	-0.039793	0.301949	-0.0623045	0.0772203	-0.10869	-0.12874	-0.0246027	0.0452298	0.236345	-0.071135	-0.0796816	0.0392422
LVMVR	ZSCAN30	MAPRE2	No	0.229083	-0.0457678	0.037607	-0.0412906	0.229083	0.0135573	-0.0316771	0.20528	-0.0317314	-0.0154072	-0.0189386	0.0700355	0.121545	-0.0842471	-0.11446	0.00423415	0.0189259	0.0231661	-0.0726374	-0.0268267	-0.0328912
LVMVR	ZNF397	MAPRE2	No	0.222092	0.0979841	0.0320423	-0.0166028	0.222092	0.197523	-0.0909549	0.11471	0.0963035	0.162052	0.107275	0.0621643	0.215862	0.027021	0.0306131	0.156519	0.0424151	0.0571832	0.142242	0.113778	0.107671
LVMVR	ZNF24	MAPRE2	No	0.139505	0.0405579	-0.0485851	-0.0342494	0.139505	-0.0890735	-0.0745486	0.0292912	-0.00279706	0.0118033	-0.0597784	-0.105355	0.0408113	-0.0408107	-0.0813524	0.0450212	-0.0541102	0.0869014	0.0997687	-0.204279	0.125933
LVMVR	ZNF396	MAPRE2	No	-0.0134803	-0.100433	-0.0688864	-0.102661	-0.0809618	-0.161385	-0.112438	-0.0134803	-0.0581173	-0.144647	-0.0880479	-0.215647	-0.166689	-0.175717	-0.191881	-0.182496	-0.125669	-0.0269821	-0.185419	-0.250486	-0.173703
LVMVR	ZNF271	MAPRE2	No
LVMVR,RVEDV_BSA,RVSV	ARL17B	MAPT,CDC27	No	0.345045	-0.165008	0.00385606	-0.101574	0.0536332	-0.215899	0.00412614	0.0387057	-0.0754611	-0.207272	0.035328	-0.17761	-0.167138	0.259447	0.345045	0.0201474	0.287931	0.058959	0.166997	0.212557	0.0607546
LVM,LVM_BSA,LVMCF,LVMVR	ARHGAP27	MAPT,CRHR1,KANSL1,WNT3	No	0.323609	0.0747354	-0.0312538	0.167178	-0.265016	0.189941	0.165385	-0.087585	0.0775005	0.0286191	-0.158257	0.131173	0.0661708	0.227973	0.129038	0.323609	0.0633509	-0.0288015	0.0354558	0.117015	0.199848
LVMVR,LVMCF,LVM_BSA,LVM	PLEKHM1	MAPT,CRHR1,KANSL1,WNT3	No	0.279001	-0.0837465	0.0819309	0.0696598	0.187415	0.279001	0.191063	0.180284	0.160104	-0.0415035	0.0740341	-7.08046e-05	0.223309	-0.020756	0.240142	-0.0250547	-0.0745773	0.119675	-0.0553885	0.227835	-0.0690585
LVM,LVM_BSA,LVMCF,LVMVR	MAP3K14	MAPT,CRHR1,KANSL1,WNT3	No
LVMVR,LVM_BSA,LVMCF,LVM,RVSV,RVEDV_BSA	CRHR1	MAPT,CRHR1,KANSL1,WNT3,CDC27	No	0.194128	-0.0627424	0.0337403	-0.0243217	0.126049	0.0333677	-0.00240988	0.194128	0.0621031	-0.100432	0.114742	-0.0951398	0.0236455	0.00672333	0.0292379	-0.0514753	-0.058369	-0.0776102	-0.0669009	0.0641938	-0.0527971
LVMVR,LVM,LVM_BSA,LVMCF,RVSV,RVEDV_BSA	ARL17A	MAPT,CRHR1,KANSL1,WNT3,CDC27	No	0.124234	-0.190967	-0.0663441	-0.0899117	-0.0132291	0.0651571	-0.0455516	0.0701973	-0.0548002	-0.163341	-0.0631676	-0.199299	-0.0107591	-0.202948	-0.25683	-0.00587789	-0.149935	0.124234	-0.243178	-0.2939	-0.05727
LVM,LVMCF,LVMVR,LVM_BSA,LVEDV_BSA,LVEDV,RVESV,RVEDV,RVEDV_BSA,RVESV_BSA,LVSV_BSA,LVESV_BSA,LVSV,RVSV,RVEF,RVSV_BSA	KANSL1	MAPT,CRHR1,RPRML,GOSR2,KANSL1,WNT3,CDC27,WNT9B	Yes	0.490861	0.0126529	0.174835	0.0581115	0.183458	0.144474	0.122146	0.15772	-0.0187473	-0.00566022	0.109921	0.043351	0.221838	0.390732	0.490861	-0.000486975	0.372188	0.302144	0.335428	0.479226	0.130913
LVM_BSA,LVMCF,LVM,LVMVR,LVEDV,LVEDV_BSA,RVESV_BSA,RVESV,RVEDV_BSA,RVEDV,LVESV_BSA,LVSV,LVSV_BSA,RVSV_BSA,RVEF,RVSV	WNT3	MAPT,CRHR1,RPRML,GOSR2,KANSL1,WNT3,WNT9B,CDC27,MYL4	No	0.351459	0.0943614	0.160671	-0.0285796	0.0177895	0.0638604	0.00356269	-0.0424333	-0.0274554	0.0983598	0.351459	-0.0833334	0.0715296	0.0584999	0.173855	-0.0564871	0.138037	-0.116343	-0.00877858	0.173303	-0.0575628
LVM_BSA,LVMVR,LVM,LVMCF,RVEDV_BSA,RVSV	LOC644172	MAPT,CRHR1,WNT3,KANSL1,CDC27	No
LVMVR,RVESV_BSA,RVESV,RVEDV,RVEDV_BSA,LVMCF	MECOM	MECOM	Yes	0.929717	0.471969	0.257563	0.577874	-0.233739	0.879032	0.565132	-0.0569385	0.177517	0.455848	0.342332	0.782577	0.684266	0.695507	0.808607	0.35763	-0.0738339	0.463632	0.929717	0.636302	0.520653
LVM,LVM_BSA	MEIS1	MEIS1	Yes	0.553383	-0.0319016	0.166872	-0.143024	0.122727	0.553383	0.18407	0.175635	0.0651444	-0.0750371	0.0234016	-0.349429	0.329685	-0.0571205	0.00549036	0.0822666	0.112194	0.360367	-0.0438806	-0.05568	0.19612
LVM_BSA,LVM	LOC100507073	MEIS1	No
LVEF,LVMVR,LVEDV,LVESV_BSA,LVESV,LVGFI,LVEDV_BSA,RVESV_BSA,RVESV	NSMCE2	MIR4662B,LINC00964	Yes	0.3393	0.098092	0.108859	-0.0934448	0.143032	0.00884504	0.0350266	0.241303	0.100363	0.0441093	0.0944432	-0.121459	0.0346931	0.106745	0.3393	0.0887842	0.0439973	0.248091	0.0191611	0.31805	0.0186335
LVGFI,LVMVR,LVESV,LVEDV,LVESV_BSA,LVEF,LVEDV_BSA,RVESV_BSA,RVEF,RVESV	LINC00964	MIR4662B,LINC00964	No
LVESV,LVEF,LVGFI,LVEDV,LVEDV_BSA,LVESV_BSA,LVMVR,RVESV,RVESV_BSA,RVEF	MIR4662B	MIR4662B,LINC00964	No
RVEDV_BSA	HMGA2	MIR6074	Yes	0.38883	0.172328	0.0878099	0.0592465	-0.133894	0.137946	0.0292199	0.00884615	-0.154159	0.209063	-0.0260019	0.134321	0.116458	0.113531	0.38883	0.169136	-0.0191761	-0.123886	0.226797	0.312672	0.0838545
RVEDV_BSA,RVEDV	MIR6074	MIR6074	No
LVMVR,LVM_BSA,LVM	MITF	MITF	Yes	0.746877	0.0556324	0.269197	0.0725366	0.497855	0.746877	0.415682	0.232317	0.00316217	0.00304301	0.407397	-0.0215366	0.486916	-0.000653956	-0.26505	0.102234	0.0276244	0.724988	-0.126076	-0.478731	0.000510105
LVM,LVM_BSA,LVMVR	LINC01212	MITF	No
LVESV_BSA,LVEF,LVM,LVM_BSA,LVEDV,LVEDV_BSA,LVESV,RVEDV_BSA,RVESV,RVESV_BSA,RVEDV,RVEF	GFM1	MLF1,LOC100996447,RSRC1	No	0.327716	0.0361017	0.0695692	-0.0662817	0.20499	0.107879	0.0909794	0.180046	0.192875	0.0691333	0.0217996	-0.213161	0.177786	-0.0603879	0.256596	-0.110067	0.327716	0.0157679	-0.141737	0.0867934	-0.0626517
LVM,LVEDV_BSA,LVEDV,LVEF,LVESV_BSA,LVESV,LVM_BSA,RVEDV,RVESV,RVEF,RVESV_BSA,RVEDV_BSA	MFSD1	MLF1,LOC100996447,RSRC1	No	0.307123	-0.0507662	0.00806098	-0.0690708	0.0506018	0.307123	0.0492317	0.131814	0.065448	-0.0195577	0.157277	-0.0635806	0.125863	0.0777167	0.0906135	-0.122441	0.117268	-0.286897	-0.0831628	-0.0216088	-0.0768465
LVEF,LVEDV,LVEDV_BSA,LVM_BSA,LVESV_BSA,LVESV,LVM,RVESV_BSA,RVEDV_BSA,RVEF,RVEDV,RVESV	MLF1	MLF1,RSRC1,LOC100996447	Yes	0.915016	0.147484	0.231876	0.149261	0.670309	0.459799	0.152588	0.118934	-0.0740967	0.0709223	0.382671	0.304422	0.319954	0.503503	0.915016	0.37645	0.52145	0.0853866	0.565274	0.786005	0.296098
LVESV,LVEF,LVM_BSA,LVESV_BSA,LVEDV,LVEDV_BSA,LVM,RVEDV_BSA,RVEF,RVESV_BSA,RVEDV,RVESV	RARRES1	MLF1,RSRC1,LOC100996447	No	0.65646	-0.163487	0.226269	-0.14265	0.244989	0.360268	-0.233825	0.247826	-0.0035418	-0.220914	0.363928	-0.211504	0.259073	-0.06654	0.65646	-0.242048	0.370937	-0.00184695	-0.231681	0.564736	-0.17667
LVEDV,LVM,LVESV,LVESV_BSA,LVM_BSA,LVEDV_BSA,LVEF,RVESV_BSA,RVESV,RVEDV_BSA,RVEDV,RVEF	RSRC1	MLF1,RSRC1,LOC100996447	No	0.569006	0.214435	0.224381	0.0915388	-0.0292231	0.230153	0.0474166	0.0767468	0.136089	0.108586	0.352726	0.0850203	0.179147	0.471511	0.569006	0.131164	0.274507	0.117298	0.406055	0.552903	-0.000632522
LVESV_BSA,LVEF,LVESV,LVEDV,LVEDV_BSA,RVEDV_BSA,RVESV_BSA,RVEF,RVESV,RVEDV	SHOX2	MLF1,RSRC1,LOC100996447	No	0.29671	0.192697	0.130979	-5.10283e-05	-0.0213052	-0.156391	-0.1278	0.0162087	-0.0805672	0.11382	0.29671	-0.0625162	-0.0129369	0.140221	0.192907	-0.00576052	-0.00433115	-0.149668	0.130387	0.237123	0.0285559
LVEDV,LVESV,LVEDV_BSA,LVEF,LVM,LVESV_BSA,LVM_BSA,RVESV,RVESV_BSA,RVEDV,RVEDV_BSA,RVEF	LOC100996447	MLF1,RSRC1,LOC100996447	No
LVM_BSA,LVSV,LVM,LVSV_BSA,RVEF,RVSV_BSA	EFS	MYH6	Yes	0.335327	0.205781	-0.0542784	0.2952	-0.184306	0.335327	-0.0310063	-0.16184	-0.189351	0.138656	-0.0146955	0.289507	0.185848	0.145641	-0.203715	0.123922	-0.148453	0.176741	0.219274	-0.221549	-0.0223793
RVEF,LVSV	BCL2L2-PABPN1	MYH6	No
LVM_BSA,LVEDV,LVEDV_BSA,LVSV,LVSV_BSA,LVM,RVEDV_BSA,RVEDV,RVSV,RVEF,RVSV_BSA,LVESV_BSA	CMTM5	MYH6,MYH7	No	0.313593	0.159796	-0.0759339	0.308906	0.228302	-0.00348126	-0.140657	0.209407	0.258103	0.205119	0.107916	0.313593	0.00538507	-0.0640658	-0.174262	0.124879	-0.0245979	0.0645365	-0.239758	-0.303534	0.195653
LVM,LVSV,LVEDV,LVEDV_BSA,LVM_BSA,LVSV_BSA,RVEDV_BSA,RVSV,RVSV_BSA,RVEF,RVEDV,LVESV_BSA	MYH7	MYH6,MYH7	No	0.295453	-0.00714904	-0.0221458	0.0628425	0.0387005	0.295453	-0.0336262	-0.0466526	0.0134133	-0.0540846	0.0275992	0.057711	0.139651	0.138013	-0.0459521	0.111002	0.135071	-0.0123406	0.147886	-0.00629872	0.0707375
LVSV,LVM,LVEDV_BSA,LVM_BSA,LVSV_BSA,LVEDV,RVSV,RVEDV,RVSV_BSA,RVEF,RVEDV_BSA,LVESV_BSA	MYH6	MYH6,MYH7	No	0.1051	-0.00392799	0.043286	0.0233527	0.103714	0.0430924	0.015297	-0.0472159	-0.0873179	-0.0442483	0.0400634	0.0142937	0.0234972	-0.0474991	0.0398691	0.0639078	0.1051	0.0330499	0.0164931	0.0207989	0.0776128
LVEDV_BSA,LVEDV,RVEF,RVEDV_BSA,RVEDV,RVSV,RVSV_BSA,LVSV,LVESV_BSA,LVSV_BSA	IL25	MYH6,MYH7	No	0.00213894	-0.0789885	-0.0926404	-0.0672495	-0.082113	-0.0922398	-0.00197133	-0.0528723	0.00213894	-0.0870381	-0.0452073	-0.116809	-0.102666	-0.0550605	-0.0480615	-0.148381	-0.00662697	-0.115307	-0.035479	-0.00637863	-0.12875
RVEDV_BSA,LVESV_BSA,RVSV	NGDN	MYH7	No	0.190999	0.0189366	0.00425995	-0.0179413	0.0785551	0.0804117	0.0287088	0.157815	0.0838951	0.0586556	0.00628991	0.0529847	0.0501134	-0.119485	0.0839816	0.0308806	0.190999	-0.292175	-0.0248508	0.097687	0.0557582
RVSV	THTPA	MYH7	No	0.163659	0.0803132	-0.0236216	0.0464654	-0.0246071	-0.00887166	-0.0926408	-0.0845271	-0.0785114	0.0734357	-0.0020039	0.087734	0.0136399	0.0790784	0.154907	0.00876309	-0.146174	0.163659	0.0721623	0.125605	-0.0270329
LVEF,LVGFI	EIF6	MYH7B	No	0.164432	-0.0450406	0.0697933	-0.0114449	0.144875	-0.0516105	-0.178574	0.164432	-0.125482	-0.0229042	-0.0944934	-0.0453326	-0.0689285	-0.137701	-0.0400431	-0.22156	-0.0273659	-0.179805	-0.119926	-0.138853	-0.160819
LVGFI,LVEF	MMP24-AS1	MYH7B	No
LVGFI,LVEF,LVESV_BSA,LVESV	RALY	MYH7B,GGT7	No	0.440646	0.00483118	0.226785	0.0578526	0.171172	0.0729135	0.0520302	0.154763	0.080062	0.0139857	0.440646	0.164879	0.105189	0.0435714	0.182473	0.200896	0.313177	0.232298	-0.00600602	0.14172	0.0192274
LVEF,LVESV,LVESV_BSA,LVGFI	PROCR	MYH7B,GGT7	No	0.397231	-0.0982839	0.05115	-0.213875	0.163783	0.0679598	-0.0935381	0.203566	-0.0522917	-0.236334	0.125136	-0.391623	0.257783	0.036136	0.397231	0.0130821	0.291575	-0.103217	0.117859	0.21394	0.10945
LVGFI,LVESV_BSA,LVESV,LVEF	TP53INP2	MYH7B,GGT7	No	0.288039	0.0484688	-0.010605	0.0856292	-0.105534	0.2078	0.0158741	-0.0651941	-0.115459	0.126328	-0.0703023	0.138908	0.100364	0.288039	0.211954	0.25782	0.131344	0.258453	0.2077	0.0285436	0.247699
LVGFI,LVEF,LVESV_BSA,LVESV	NCOA6	MYH7B,GGT7	No	0.268346	0.00393819	0.110321	-0.0929453	0.225229	0.0272465	0.187374	0.268346	0.0850456	0.0500496	0.22132	-0.0690267	0.0785715	0.0271733	0.165428	0.248326	0.179192	0.133489	0.138605	0.113557	0.266965
LVESV_BSA,LVESV,LVGFI,LVEF	MYH7B	MYH7B,GGT7	No	0.256025	0.059113	0.159306	0.00611788	0.102997	0.220886	-0.136454	-0.0978743	-0.0414373	0.0674559	0.255295	-0.0677415	0.212005	0.0298456	0.247265	-0.0619125	0.256025	-0.289615	0.0280842	0.105818	-0.00745165
LVGFI,LVEF,LVESV_BSA,LVESV	AHCY	MYH7B,GGT7	No	0.246925	0.165526	0.000518414	0.237871	-0.0957874	0.116281	0.0273135	0.0105097	0.0781251	0.193641	0.0780346	0.246925	0.0586877	0.0391783	-0.14586	0.0568012	-0.0948851	0.220662	-0.0705276	-0.176624	-0.01334
LVESV_BSA,LVEF,LVGFI,LVESV	ITCH	MYH7B,GGT7	No	0.18953	-0.0495614	-0.0320128	-0.105747	0.0308466	0.0294657	0.0933714	0.0998312	0.157079	-0.142449	-0.0163814	-0.17776	0.125593	0.18953	0.00714522	-0.0912451	0.116381	0.0774003	0.153051	-0.0449162	0.0075282
LVGFI,LVESV,LVESV_BSA,LVEF	EDEM2	MYH7B,GGT7	No	0.138007	0.0281304	-0.03122	-0.0822292	-0.133962	0.0283316	-0.0467403	-0.0586653	-0.0698165	-0.00531984	-0.140499	-0.0595465	0.0404729	-0.184891	-0.106959	-0.0269752	-0.057969	0.138007	-0.240299	-0.0660541	-0.0409999
LVEF,LVESV,LVESV_BSA,LVGFI	DYNLRB1	MYH7B,GGT7	No	0.131454	-0.103063	-0.0612304	-0.0316336	0.0497498	0.131454	-0.134923	-0.00067175	-0.0527775	-0.0495304	-0.09294	-0.0904456	-0.0095841	-0.133696	0.119851	0.0166519	0.047959	-0.150655	-0.117351	0.0576958	-0.0176306
LVEF,LVESV_BSA,LVGFI,LVESV	GSS	MYH7B,GGT7	No	0.0735724	-0.0436379	0.0333138	-0.018362	-0.0133014	-0.0117116	0.0114708	0.0366761	0.0147985	0.00632362	-0.0306376	-0.0258153	0.00657485	0.0199881	-0.067806	-0.0937164	0.0735724	-0.0488692	-0.0639903	-0.0386742	-0.129785
LVESV_BSA,LVGFI,LVEF,LVESV	EIF2S2	MYH7B,GGT7	No	0.0733479	-0.0498027	0.019726	-0.0511155	-0.0608462	-0.0424245	-0.00225631	-0.247932	-0.0458362	-0.0802458	0.0733479	-0.345786	0.0450076	-0.0926237	-0.0560305	0.0544223	0.017035	0.00605275	-0.0592304	0.0557232	-0.0874402
LVEF,LVGFI,LVESV,LVESV_BSA	FAM83C	MYH7B,GGT7	No	0.0421779	-0.146731	-0.0547849	-0.119254	-0.00769979	0.0421779	-0.1297	-0.0496867	-0.0926825	-0.142759	-0.0151847	-0.14122	-0.0559625	-0.0514323	-0.055136	-0.170609	-0.161386	-0.168063	-0.178298	-0.0742095	-0.117013
LVGFI,LVEF,LVESV	LOC101926888	MYH7B,GGT7	No
LVESV_BSA,LVGFI,LVEF,LVESV	MIR499A	MYH7B,GGT7	No
LVMCF,LVMVR	MYO18B	MYO18B	Yes	0.333294	0.100996	0.148497	-0.0301165	0.0567541	0.0753019	0.203281	-0.167485	0.0705018	0.0752657	0.333294	-0.00618754	0.102171	0.144811	0.126196	0.0720782	0.0204801	-0.0571858	0.222769	0.261437	0.121714
LVESV_BSA,LVESV,LVEDV_BSA,LVEDV	PITPNA	MYO1C	No	0.231953	-0.00307308	0.0517951	0.094085	0.0368078	0.119507	0.0319566	-0.186482	-0.0370975	0.0699493	0.0310097	0.0615799	0.133349	0.209394	0.0901199	0.135913	-0.00776584	0.0733106	0.231953	0.124077	0.0814947
LVESV_BSA,LVEDV_BSA,LVESV,LVMVR,LVMCF,LVEDV	MYO1C	MYO1C,YWHAE	Yes	0.514011	0.235058	0.282525	0.271927	0.12747	0.263947	0.398088	-0.0494354	0.166153	0.37741	0.357476	0.112049	0.216973	0.347249	0.514011	0.202419	0.288457	0.391682	0.402859	0.504352	0.371457
LVESV_BSA,LVESV,LVEF,LVEDV_BSA	NEDD4L	NEDD4L	Yes	0.566976	-0.0534722	0.305425	-0.0516189	0.425704	-0.150027	0.00373806	0.507684	-0.0472885	-0.0218978	0.566976	-0.210021	-0.126418	0.0671298	0.279816	-0.299838	0.335103	0.0955565	0.0429305	0.362686	-0.0926782
LVEDV	STAB1	NEK4	Yes	0.482958	0.237991	0.228924	0.162888	0.382204	0.179222	-0.0580635	0.194678	-0.0523596	0.241557	0.447959	0.0830902	0.106268	0.265404	0.233849	0.0300447	0.214767	-0.0493477	0.482958	0.279693	-0.0123921
LVEDV	ALAS1	NEK4	No	0.480333	0.014815	0.0710936	-0.0633333	-0.107223	-0.0728063	0.0922004	0.00857357	-0.0564777	0.0868526	0.0926363	-0.182658	-0.0176066	0.367563	0.301358	0.129191	-0.117398	0.05548	0.480333	0.263408	0.209936
LVEDV	SEMA3G	NEK4	No	0.39046	0.218142	0.0722119	-0.0112219	-0.13878	0.164308	0.342281	-0.191209	-0.0141081	0.217877	0.213679	-0.0088394	0.159395	0.294082	0.373579	0.11467	-0.0371419	0.284659	0.39046	0.371801	0.116755
LVEDV	TKT	NEK4	No	0.361613	0.137697	0.19222	0.132112	0.178283	-0.178115	0.0500284	0.0582595	0.0324307	0.207935	0.302683	0.201211	-0.133204	-0.204466	-0.236985	0.147997	-0.0169671	-0.0157041	-0.173946	-0.0675642	0.361613
LVEDV	PBRM1	NEK4	No	0.336249	0.0716197	0.161493	0.0734535	0.274199	0.0784934	0.0879036	-0.0390289	-0.0427591	0.0759818	0.251133	0.0821632	0.136007	0.324998	0.277587	0.0959278	0.0534142	0.202651	0.27017	0.336249	0.0960374
LVEDV	GLT8D1	NEK4	No	0.270725	0.0342501	-0.0108519	0.112758	-0.184641	0.197845	-0.0158378	-0.0554793	-0.0673606	0.0937258	-0.029143	0.0698086	0.0074376	0.126915	0.151382	-9.07044e-05	0.0263571	-0.117156	0.09592	0.270725	0.00404555
LVEDV	WDR82	NEK4	No	0.252941	0.0997449	0.108032	-0.00737103	0.101558	0.0684766	0.134506	0.0231116	-0.0155775	0.0588961	0.252941	0.117664	0.106701	0.0544704	-0.0335122	0.0197848	-0.128211	0.0435628	0.0779472	-0.057047	0.0693603
LVEDV	NT5DC2	NEK4	No	0.249652	0.187453	0.0439073	0.205867	-0.105712	-0.0233518	-0.0248885	-0.184695	-0.15571	0.244569	0.098486	0.249652	0.00622689	0.229042	0.099072	0.0528133	-0.0905424	0.0728169	0.187181	-0.0414866	-0.0373815
LVEDV	TNNC1	NEK4	No	0.247568	-0.0443768	-0.0893262	-0.0316304	-0.0579491	0.247568	-0.00488765	-0.0753605	0.0408913	-0.047669	-0.141821	-0.0898772	0.167829	0.120048	0.105077	0.101954	-0.0714378	0.0946045	0.183512	0.00602896	0.0775879
LVEDV	GNL3	NEK4	No	0.241897	0.0201109	0.0290345	0.216327	0.161742	0.109529	0.0538957	-0.00460259	0.0286588	0.100522	0.178939	0.201092	0.150215	0.17794	-0.0235123	0.0706784	0.0675262	0.241897	0.161362	-0.0636966	-0.0620794
LVEDV	NISCH	NEK4	No	0.238906	0.0963305	0.181431	0.0445764	0.0185873	-0.019388	0.18248	0.0738154	0.0313908	0.0690736	0.238906	-0.0130979	0.0429799	0.098938	0.125124	0.154116	0.0228672	0.14891	0.0353968	0.150805	0.141188
LVEDV	PRKCD	NEK4	No	0.203794	-0.02162	0.0320999	-0.0336417	-0.16117	-0.0472028	0.203794	-0.0133767	0.165933	0.0564378	0.0347655	0.0704014	0.0583247	-0.29129	-0.216703	-0.31705	0.016881	-0.100155	-0.339778	-0.157384	-0.159298
LVEDV	ITIH4	NEK4	No	0.200153	-0.13162	0.0250854	-0.00583217	0.11897	-0.230987	0.0996088	0.200153	0.0108986	-0.0978254	0.136588	-0.0688857	-0.12539	0.0203974	0.0736291	-0.125258	-0.0639354	0.0749408	0.0276006	-0.0602537	-0.0943702
LVEDV	RFT1	NEK4	No	0.194826	-0.0448239	-0.0315965	-0.0866497	0.194826	0.061882	-0.0179004	0.0398673	-0.00310247	-0.0917521	-0.0702329	-0.141475	0.0731283	-0.115292	-0.0148642	0.112323	-0.0210091	-0.0696034	-0.0336724	-0.146921	0.0253987
LVEDV	GLYCTK	NEK4	No	0.176621	0.0545545	-0.0168289	0.126964	-0.0441739	-0.15578	-0.0108915	-0.0210024	0.0180964	0.0146709	-0.093109	0.176621	-0.104199	-0.0438161	-0.0111786	0.080499	0.0168529	0.100689	-0.0517058	0.00144911	0.0317449
LVEDV	TWF2	NEK4	No	0.159594	-0.0548812	-0.0236823	0.0725596	-0.0519748	-0.0452303	-0.0114532	-0.0602739	-0.0513674	-0.0437658	0.0332188	-0.0103659	-0.0298107	0.0392021	0.0666367	0.141122	0.159594	-0.19332	0.0775204	0.130828	-0.00834394
LVEDV	ITIH3	NEK4	No	0.151098	0.0665908	-0.0465843	-0.043873	0.00217316	-0.117617	-0.0101366	-0.0362994	0.0502181	0.0763972	0.101375	-0.0837768	-0.0831396	-0.0854949	-0.0451517	0.0546947	0.0634289	0.151098	-0.160744	-0.00562211	0.0468363
LVEDV	DNAH1	NEK4	No	0.147742	0.014797	-0.123268	0.050682	0.0860878	-0.0123162	0.0427517	0.0965705	0.0526689	0.0106518	-0.0871821	0.0320967	0.00319681	0.147742	0.0342094	-0.0208823	-0.0654307	0.112138	0.0792677	0.0376089	-0.0949897
LVEDV	PPM1M	NEK4	No	0.135027	-0.115401	-0.214485	0.135027	-0.0620161	-0.349471	-0.00171039	-0.151663	-0.104536	-0.081489	-0.252963	-0.0107594	-0.247018	-0.209424	-0.227483	-0.0200992	-0.0316623	-0.120961	-0.222539	-0.1631	-0.0540351
LVEDV	SFMBT1	NEK4	No	0.124759	-0.0630724	-0.0461617	-0.0856014	0.0337083	-0.267717	-0.00198234	-0.116288	-0.0694818	-0.0763428	-0.0652153	-0.0996029	-0.124394	-0.00851249	-0.0228525	-0.0633708	-0.0379196	0.124759	0.00455982	-0.0253193	0.0342137
LVEDV	NEK4	NEK4	No	0.10985	-0.113814	-0.0393108	-0.0607557	-0.108319	-0.0392329	0.0543507	0.10985	0.0536585	-0.124031	-0.0490104	-0.0757601	-0.0453342	-0.0891913	-0.179092	-0.0476732	-0.0260033	0.0118875	-0.124233	0.00876971	-0.0435031
LVEDV	TLR9	NEK4	No	0.103728	-0.0737729	-0.149619	0.00694805	-0.00321889	-0.131156	-0.0167307	-0.100412	0.0477175	-0.0599291	-0.242433	0.000900798	-0.0479428	-0.0598778	-0.114892	-0.000528368	-0.0450775	0.103728	-0.0576973	-0.0387882	0.0105976
LVEDV	PHF7	NEK4	No	0.0923399	-0.0548598	-0.024367	-0.0553929	-0.0506172	0.0707706	-0.0350701	-0.0034027	-0.0802339	-0.000212557	-0.0552625	-0.191428	0.0923399	-0.119559	-0.0938538	-0.0721475	0.0183696	-0.00203061	-0.0908243	-0.146146	-0.0752204
LVEDV	ITIH1	NEK4	No	0.0828768	-0.116771	-0.107366	-0.142339	0.0196883	-0.18753	-0.0477373	-0.0600333	-0.0980583	-0.140272	-0.133366	-0.26689	-0.0835892	0.0436686	-0.0797763	-0.0387742	-0.138157	0.0828768	0.0375398	-0.0522868	-0.111472
LVEDV	SPCS1	NEK4	No	0.0365712	-0.140834	-0.0940293	-0.138765	-0.34086	-0.111187	-0.109999	-0.342525	-0.0427918	-0.0814581	-0.108525	-0.16641	-0.0929343	-0.112106	-0.0106867	-0.161842	-0.0619213	0.0365712	-0.151203	-0.00274257	-0.108477
LVEDV	MUSTN1	NEK4	No	-0.00360486	-0.067727	-0.0833226	-0.050381	-0.00360486	-0.0639747	-0.0758874	-0.0391951	-0.0333778	-0.0597771	-0.105654	-0.0742302	-0.058582	-0.126778	-0.151808	-0.0588461	-0.0735928	-0.0449872	-0.100882	-0.0915968	-0.0520764
LVEDV	DCP1A	NEK4	No
LVEDV	MIR8064	NEK4	No
LVEDV	SMIM4	NEK4	No
LVEDV	TMEM110	NEK4	No
LVEDV	TMEM110-MUSTN1	NEK4	No
LVM_BSA,LVM	STARD3	NEUROD2	Yes	0.396448	-0.000906692	0.0507623	0.0865838	0.052814	0.396448	-0.00802563	-0.172534	-0.0017542	-0.0155934	0.049538	0.0909237	0.261078	0.00322772	0.0338781	0.143841	0.225406	0.0838095	0.0341452	0.0243532	0.046461
LVM_BSA,LVM	CDK12	NEUROD2	No	0.369052	0.146274	0.175646	0.148242	0.0595283	0.311298	0.052381	0.0640265	0.164635	0.0902478	0.201081	0.107037	0.290869	0.0869594	0.265038	-0.0197639	0.0227074	0.111392	0.251559	0.369052	0.0902899
LVM,LVM_BSA	STAC2	NEUROD2	No	0.358603	-0.0888657	-0.0680564	-0.0071412	0.358603	-0.254261	0.105108	0.0698234	0.0093396	-0.0537188	-0.027375	-0.112328	-0.0736453	0.100896	0.163579	-0.00333671	0.133709	0.0580859	0.0659036	0.100548	-0.0543373
LVM_BSA,LVM	TCAP	NEUROD2	No	0.304701	0.129649	0.221881	0.0965141	0.304701	0.288611	0.244696	0.198827	0.158225	0.105453	0.244255	0.0384421	0.152604	-0.0142683	0.173304	0.203772	0.172657	0.117646	0.0560811	0.200889	0.0290013
LVM_BSA,LVM	MED1	NEUROD2	No	0.280855	0.0882935	0.0615769	0.116536	0.018246	0.174882	0.141136	0.00582191	0.124914	0.0775913	0.132984	0.177596	0.0663678	0.0688785	-0.141228	0.235615	-0.0548451	-0.00378425	0.0640852	-0.0306973	0.280855
LVM_BSA,LVM	PSMD3	NEUROD2	No	0.260871	0.0732001	0.0744018	0.12967	0.0373093	-0.16381	-0.0230189	0.123584	0.0558265	0.0490571	0.171656	0.110288	-0.109925	0.106631	-0.0826534	0.260871	-0.0140028	-0.0368462	0.128387	-0.0644074	0.214261
LVM_BSA,LVM	FBXL20	NEUROD2	No	0.260313	-0.0288591	0.11965	-0.0962144	0.17951	0.236307	0.165489	-0.0394841	0.0684251	0.014936	0.260313	-0.131789	0.14387	0.0633279	0.065792	0.0974492	0.205121	0.245086	0.0876419	0.0942184	0.00297828
LVM,LVM_BSA	PPP1R1B	NEUROD2	No	0.185995	-0.0679891	-0.014537	0.137146	-0.233515	0.185995	-0.232125	-0.27104	-0.00568237	0.0195305	-0.101383	-0.0782421	0.0685284	-0.194249	-0.0873206	0.0820602	-0.182108	0.119554	-0.117867	-0.0621864	0.0327794
LVM_BSA,LVM	ERBB2	NEUROD2	No	0.176551	0.110788	0.0996615	0.0571341	-0.100298	0.120631	0.162776	-0.0418082	0.0513431	0.09785	0.0411479	-0.0815855	0.0797485	-0.150196	-0.0161402	-0.250359	0.176551	0.0209484	-0.0320338	0.0183312	-0.326108
LVM,LVM_BSA	GSDMB	NEUROD2	No	0.156659	-0.063606	-0.0279066	-0.0580656	0.11323	0.156659	-0.0836449	-0.0860558	0.0294944	-0.00366148	-0.00466745	-0.229949	-0.0342236	-0.0962525	0.0471075	0.091322	0.0655123	-0.0817025	-0.0795106	0.0467788	0.0247037
LVM,LVM_BSA	CACNB1	NEUROD2	No	0.153169	0.0300173	0.0813344	-0.0475675	0.125642	-0.00275023	0.126923	-0.0956653	0.0611885	0.0118047	0.153169	-0.160639	0.0371917	-0.0310072	-0.00638705	-0.173372	-0.00584101	-0.23549	0.0143687	-0.0427908	-0.0910153
LVM_BSA,LVM	IKZF3	NEUROD2	No	0.136095	0.0116162	-0.110067	0.0719556	0.00655547	0.136095	0.110248	-0.0595604	0.0473931	-0.0250535	-0.113225	0.104515	0.0183056	0.0604932	0.0836225	-0.0960585	-0.145251	-0.0734305	0.117978	0.036978	-0.100142
LVM,LVM_BSA	NEUROD2	NEUROD2	No	0.12849	-0.155583	-0.294769	0.00698724	0.0987776	-0.00431269	-0.182267	0.0852983	0.0688195	-0.208837	-0.48315	0.12849	-0.164945	-0.0303401	-0.293667	-0.148138	-0.229769	-0.226133	0.0401934	-0.287277	-0.0926547
LVM_BSA,LVM	PGAP3	NEUROD2	No	0.128147	0.026142	0.012952	0.0857902	0.128147	-0.133696	-0.00112858	-0.113022	0.0149456	-0.0352	-0.0173708	-0.0653008	-0.0808659	-0.0373029	-0.155297	0.0784201	0.0118521	-0.0238896	0.0499071	-0.126121	-0.041651
LVM_BSA,LVM	ORMDL3	NEUROD2	No	0.117861	0.0832548	0.0221228	0.0857237	0.0798992	-0.00195895	0.0634841	0.00781137	-0.0135153	0.017659	-0.00658669	-0.189818	0.0523118	-0.0027665	-0.0660921	0.00319869	0.0334675	0.117861	0.0760755	0.0716136	-0.0113397
LVM,LVM_BSA	GRB7	NEUROD2	No	0.111982	-0.0970407	-0.0982931	0.00758531	-0.146326	-0.0434626	0.0236701	0.0145637	0.111982	-0.0726641	-0.0508146	0.0716413	-0.0443392	0.0113904	-0.124911	-0.0192233	-0.122414	0.00713487	0.0233306	-0.15465	-0.106282
LVM,LVM_BSA	PNMT	NEUROD2	No	0.103621	0.0098993	-0.0801934	-0.058589	-0.0537926	-0.153405	0.0367331	-0.153891	0.103621	-0.0730622	-0.227958	-0.0776648	-0.0913184	-0.0233548	-0.294247	-0.135033	-0.250681	0.000171975	-0.117615	-0.220625	-0.2035
LVM_BSA,LVM	MED24	NEUROD2	No	0.0881976	-0.147515	-0.101258	-0.0719144	-0.0916452	-0.0571533	0.00814258	0.0881976	0.0663777	-0.0689145	-0.0782797	-0.127779	-0.0409565	-0.167432	-0.198542	-0.265642	-0.167209	-0.0300422	-0.115016	-0.163736	-0.316773
LVM,LVM_BSA	ZPBP2	NEUROD2	No	0.071615	-0.104676	-0.061945	-0.0611299	-0.0970849	0.071615	-0.0385584	-0.00229379	-0.0405291	-0.122706	-0.010324	-0.131406	-0.00112606	-0.147731	-0.182388	-0.171301	-0.0990896	-0.0989738	-0.0850783	-0.160135	-0.179132
LVM,LVM_BSA	RPL19	NEUROD2	No	0.0654004	-0.060591	0.0654004	-0.118885	0.033756	0.032753	-0.0126591	-0.335393	-0.172443	-0.169174	0.059332	-0.165847	0.0275828	-0.0872128	-0.130596	0.0581277	-0.248456	-0.0570775	-0.156006	-0.130521	-0.0193981
LVM,LVM_BSA	MIEN1	NEUROD2	No	0.0519951	-0.117325	-0.122527	-0.164262	0.0519951	-0.238254	-0.159343	-0.00997393	-0.168771	-0.0849028	0.0327964	-0.240641	-0.186006	-0.119194	-0.103314	-0.155173	-0.0495094	-0.157579	-0.0898651	-0.10188	-0.215821
LVM,LVM_BSA	GSDMA	NEUROD2	No	0.042511	-0.0295688	-0.0561431	-0.0576635	-0.0123528	-0.117514	-0.0890921	-0.0424871	-0.107325	-0.060872	-0.0112344	-0.161943	-0.115299	-0.0402311	-0.0952236	-0.11093	-0.146882	0.042511	-0.0259897	-0.109389	-0.0910867
LVM,LVM_BSA	LRRC3C	NEUROD2	No	-0.0176758	-0.0539809	-0.0440303	-0.111888	-0.0732901	-0.136824	-0.0365769	-0.0176758	-0.0231607	-0.0610683	-0.0699231	-0.118153	-0.0748665	-0.0520261	-0.0527896	-0.0629551	-0.0533381	-0.0177059	-0.0407519	-0.0225603	-0.055587
LVESV,LVESV_BSA	NFATC1	NFATC1	Yes	0.708681	0.372679	0.327393	0.379843	0.47235	-0.018197	0.32019	0.166954	0.336312	0.248609	0.421625	0.708681	0.0659515	0.311742	0.571856	0.0830345	0.516799	0.209631	0.235222	0.580997	-0.0533627
RV_LV_ratio,RVEDV_BSA	CREBRF	NKX2-5	Yes	0.459789	0.204683	0.0671963	0.0605573	0.0735249	0.0878113	0.131433	0.152793	0.317795	0.120821	0.0219078	0.0713015	0.118881	0.369274	0.42202	0.134201	0.30708	0.34921	0.20322	0.459789	0.171229
RV_LV_ratio,RVEDV_BSA	ATP6V0E1	NKX2-5	No	0.24752	-0.102886	-0.0140272	-0.0314408	0.0779339	-0.378346	0.0995808	0.199122	0.24752	-0.0863668	0.015168	-0.127	-0.296804	-0.195975	0.143106	-0.217701	0.0860475	0.0416771	-0.185078	0.136573	-0.300276
RVEDV_BSA,RV_LV_ratio	BNIP1	NKX2-5	No	0.237949	-0.0977709	-0.067249	-0.11853	0.0407087	0.0600499	-0.0520846	-0.00169401	-0.0420818	-0.102262	-0.109075	-0.184095	0.0838746	0.142669	-0.0242999	0.0338114	0.00512578	0.237949	0.173546	-0.0351083	-0.0296653
RV_LV_ratio,RVEDV_BSA	NKX2-5	NKX2-5	No	0.192089	0.0511784	0.0622476	-0.110725	0.192089	0.0149576	-0.0232477	0.0782712	-0.0775425	0.0575918	0.0954492	-0.00944737	-0.0409663	0.0105918	-0.0928749	0.148535	0.0141619	0.0832782	-0.147984	-0.106731	0.0188781
RV_LV_ratio	RPL26L1	NKX2-5	No	0.169676	-0.114632	-0.0491671	-0.0898008	0.013859	-0.0338445	0.0258566	-0.0409992	-0.0850864	-0.151185	-0.0180005	-0.168839	-0.0297079	-0.246342	-0.143602	-0.102767	0.169676	0.0151603	-0.282264	-0.146858	-0.0860595
LVEDV_BSA	KLHL21	NOL9	Yes	0.45163	0.231252	0.231167	0.15047	0.356932	0.230171	0.360098	0.228435	0.185499	0.256703	0.45163	0.124931	0.149071	0.0450154	0.158433	0.0681065	0.0522332	0.359143	0.00523923	0.0771408	0.116842
LVEDV_BSA	NOL9	NOL9	No	0.422847	0.0326463	0.123238	0.0554883	0.0505737	0.19732	0.0280802	0.107246	0.0982531	0.0646647	0.255632	0.15165	0.102096	0.234755	0.33293	0.136958	0.197534	0.0854764	0.230782	0.422847	0.0902388
LVEDV_BSA	PHF13	NOL9	No	0.313248	0.0542101	0.0865276	0.0731438	0.313248	-0.017667	0.103485	0.232189	-0.000763173	0.00674502	0.0499145	0.127635	0.0808887	-0.0196892	0.113273	-0.0177019	0.180336	0.0789079	-0.12846	0.142885	0.0200155
LVEDV_BSA	PLEKHG5	NOL9	No	0.254647	-0.000807992	0.0477011	0.12518	0.140262	0.17086	0.0776529	-0.0460554	0.008102	0.0498191	0.254647	0.162089	0.0564539	-0.0541777	-0.123946	0.0740271	-0.171445	0.042603	0.147694	0.0255171	0.0340014
LVEDV_BSA	ZBTB48	NOL9	No	0.238874	0.15356	0.0935994	0.0611783	0.0856627	0.177886	-0.0633794	0.179923	0.0273957	0.181633	0.212345	-0.0488601	0.175442	0.0912374	0.0195572	0.195386	0.238874	-0.0322339	0.0474924	0.0354076	0.0962783
LVEDV_BSA	DNAJC11	NOL9	No	0.178538	0.0706842	0.0614105	-0.0298656	-0.00696256	0.178538	0.0476803	-0.0626802	0.0949893	0.00196618	0.051515	-0.0192073	0.126447	-0.176149	0.0541918	-0.0816415	0.173523	-0.0851163	-0.118662	-0.0408264	-0.0616195
LVEDV_BSA	TAS1R1	NOL9	No	0.0520995	-0.0439086	-0.0319228	-0.0399986	-0.0527703	-0.0480591	-0.026916	-0.0270571	-0.0249038	-0.0584928	0.0344929	-0.201095	-0.0537136	-0.051571	0.0095316	-0.0110312	-0.0172395	0.0520995	-0.118377	0.0114077	-0.109237
LVEDV_BSA	LOC100505887	NOL9	No
LVESV_BSA,LVESV,LVEDV_BSA	NOS1AP	NOS1AP	Yes	0.573783	0.0339447	0.23546	-0.0800883	0.573783	0.329363	-0.00712724	0.311815	0.35565	-0.00727626	0.509622	-0.128426	0.108553	-0.121083	0.0929719	-0.199398	0.0516225	-0.185256	-0.0653976	0.126363	-0.276857
LVESV_BSA,LVESV,LVEDV_BSA	OLFML2B	NOS1AP	No	0.349328	-0.111779	-0.0691923	0.126716	-0.0392202	0.349328	0.111742	-0.00737261	0.154128	-0.0766931	-0.152724	0.19673	0.2321	-0.335317	-0.1282	0.144697	0.264349	0.0528288	-0.493132	-0.0537522	-0.0645946
LVSV,RVSV_BSA,RVEDV_BSA,RVEDV,RVSV	KCNH2	NOS3	Yes	0.953724	0.285597	0.341982	0.298041	0.239449	-0.0374652	-0.0485437	0.326272	0.159153	0.293755	0.282691	0.276729	-0.0521266	0.802752	0.875521	0.403657	0.429779	0.236261	0.666919	0.953724	0.379895
LVSV,RVEDV_BSA,RVSV_BSA,RVSV,RVEDV	NOS3	NOS3	No	0.3904	0.166983	0.0588435	0.0700892	0.132236	0.259884	0.116746	-0.0418065	0.0131462	0.230587	0.188191	0.180576	0.205732	0.276776	0.263058	-0.0237031	-0.0883507	-0.00422023	0.317355	0.3904	-0.00820159
LVSV,RVEDV,RVEDV_BSA	AOC1	NOS3	No	0.0217115	-0.0231252	-0.0267892	-0.154947	0.00367989	-0.0077686	-0.101758	0.0217115	-0.0666098	-0.0283567	-0.0455472	-0.148594	-0.078482	-0.0602644	-0.0339011	-0.0384889	-0.160997	-0.167442	-0.129142	-0.0767954	-0.0196427
LVM,LVM_BSA	NPR3	NPR3	Yes	0.524005	-0.386392	-0.222217	-0.309653	0.230923	0.207173	-0.0674427	0.343149	0.117962	-0.377934	-0.350453	-0.0536027	-0.0142346	-0.0666418	0.0228849	0.322104	0.415924	0.175493	-0.190661	-0.349117	0.524005
LVM,LVM_BSA	LOC340113	NPR3	No
LVM_BSA,LVM	ADO	NRBF2	No	0.151043	0.0215372	-0.0288482	0.151043	-0.0733414	-0.134756	0.0166418	-0.245146	0.0163625	0.00601289	-0.0105885	0.137498	-0.0265815	-0.165499	-0.0865461	-0.0568526	-0.123333	-0.128444	-0.138089	-0.127626	-0.0554239
LVM,LVM_BSA,LVMVR	EGR2	NRBF2,ARID5B	Yes	0.350202	0.00536985	-0.431219	-0.0167818	-0.130003	0.225621	-0.0506465	-0.587897	-0.0443298	-0.127023	-0.824047	-0.0123305	0.06175	0.169719	0.0402695	0.0292708	-0.154561	0.344421	0.350202	0.0307931	0.167281
LVMCF	NRP1	NRP1	Yes	0.487892	-0.00262537	0.343516	0.164766	0.174444	0.477568	0.0261337	0.280809	0.198161	0.0561037	0.487892	0.263752	0.2451	0.131418	0.279283	-0.404553	0.18295	0.0783122	0.174545	0.300684	-0.310479
LVMCF	ITGB1	NRP1	No	0.3236	0.176893	0.169599	0.143626	-0.0746451	0.206821	0.227341	-0.0697297	0.13276	0.0657862	0.0661504	0.256047	0.195957	0.196278	0.3236	0.0795388	0.0813404	-0.0396649	0.00400771	0.294038	-0.0325646
LVM_BSA	CACNB2	NSUN6	Yes	0.768966	0.450356	0.413975	0.163875	0.405071	0.486927	0.331113	0.44496	0.330949	0.348293	0.768966	0.247531	0.314173	0.442262	0.495389	0.31148	0.437121	0.19739	0.521923	0.551787	0.219692
LVM_BSA	NSUN6	NSUN6	No	0.409789	0.291628	0.0353958	0.137257	0.177954	0.409789	0.13045	0.36912	0.159595	0.19369	0.125531	0.239705	0.190647	-0.0790012	-0.111651	-0.0613586	-0.190713	-0.189691	-0.0717553	-0.142488	-0.109916
LVM_BSA	ARL5B	NSUN6	No	0.132424	-0.0575143	-0.0771041	-0.121689	-0.177023	0.0306914	-0.115345	-0.0135898	-0.0509361	-0.0207294	-0.0507902	-0.152499	0.0704255	-0.0295298	-0.0304205	0.0691257	-0.0221545	-0.121087	-0.0830284	0.132424	0.0407605
LVM_BSA,LVM	HMGA1	NUDT3	Yes	0.648965	0.336895	0.42065	0.294148	0.390091	0.236587	-0.00258541	0.0852335	0.08914	0.223137	0.648965	0.308097	0.162534	0.171722	0.367992	0.163831	0.0118962	0.110273	0.203291	0.277496	0.082307
LVM,LVM_BSA	SCUBE3	NUDT3	No	0.459736	0.150645	0.156447	-0.0722479	-0.0683267	-0.00309632	0.206773	-0.074816	-0.0132924	0.257528	0.157598	-0.142184	0.0300645	0.0951237	0.459736	-0.0956795	0.0996913	0.133333	0.175181	0.448902	0.013326
LVM_BSA,LVM	ZNF76	NUDT3	No	0.31289	0.137213	0.0922484	0.0921159	0.169067	-0.0209821	0.000904953	0.0245855	0.0402979	0.147969	0.091939	0.215929	0.0109482	0.269335	0.31289	0.243765	0.152607	0.123501	0.31131	0.235987	0.178343
LVM_BSA,LVM	NUDT3	NUDT3	No	0.26518	0.14091	0.0777458	0.135869	0.177962	-0.0253295	0.121116	0.022509	0.0505893	0.0943291	0.0110189	0.15303	0.07161	0.0823212	0.139875	0.166887	-0.0401289	0.0392336	0.0548357	0.0560871	0.26518
LVM,LVM_BSA	ANKS1A	NUDT3	No	0.263145	-0.0956388	0.0354373	-0.133661	0.0682367	-0.18578	0.263145	0.0254472	0.120257	-0.0446556	-0.0991668	-0.0436268	-0.0320166	-0.157602	0.258393	-0.243397	0.111389	0.0799013	-0.184928	0.193481	-0.274188
LVM_BSA,LVM	PPARD	NUDT3	No	0.2359	0.130552	0.0436183	-0.00878719	0.00927517	0.0772921	0.0514711	-0.00933846	0.2359	0.10883	-0.0768241	0.00109312	0.0839961	-0.074838	-0.0757283	0.125929	-0.151316	0.0592083	-0.00698483	-0.132518	0.0709141
LVM,LVM_BSA	PACSIN1	NUDT3	No	0.224217	0.0176178	0.0230625	-0.0287081	-0.104932	-0.18455	-0.144115	-0.302112	-0.278929	-0.0606087	0.224217	-0.034903	-0.0636704	0.0984826	-0.15629	-0.0178039	-0.240026	-0.702846	0.030283	-0.113131	0.200389
LVM_BSA,LVM	GRM4	NUDT3	No	0.131483	-0.119039	-0.00382196	-0.226392	0.126498	0.0758145	-0.265978	0.0986664	-0.159549	-0.129895	0.0309658	-0.195465	-0.114026	-0.256799	-0.186408	-0.142347	-0.199141	0.131483	-0.174208	-0.151628	-0.0938846
LVM,LVM_BSA	SNRPC	NUDT3	No	0.119705	-0.064246	0.0142695	0.00205498	0.0897255	-0.113551	-0.0107999	-0.0914316	-0.00320397	-0.124935	-0.058007	-0.0137156	-0.0425328	-0.0727981	-0.091742	-0.0741431	0.119705	0.00358687	-0.14475	-0.0055993	-0.0744053
LVM	SPDEF	NUDT3	No	0.0583421	-0.133202	-0.107692	-0.09853	-0.00419261	-0.0582798	-0.14902	-0.15593	0.0583421	-0.20089	-0.127702	-0.193994	0.0194607	-0.19304	-0.306538	-0.0903498	-0.27025	-0.182316	-0.122144	-0.196146	-0.0278831
LVM,LVM_BSA	DEF6	NUDT3	No	0.0203203	-0.0325186	-0.0339182	-0.0241209	-0.0430886	-0.368359	-0.0410706	-0.128672	-0.0866563	-0.0227958	-0.10894	0.0203203	-0.104432	-0.136594	-0.104223	-0.335718	-0.0354867	-0.252641	-0.226434	-0.15102	-0.302235
LVM,LVM_BSA	C6orf1	NUDT3	No
LVM_BSA,LVM	C6orf106	NUDT3	No
LVM_BSA	MIR1275	NUDT3	No
LVM,LVM_BSA	RPS10-NUDT3	NUDT3	No
LVM,LVM_BSA	UHRF1BP1	NUDT3	No
LVESV,LVESV_BSA,LVEDV_BSA,LVEDV,RVESV,RVESV_BSA,RVEDV_BSA,RVEF	C1orf35	OBSCN	No	0.20348	-0.0446885	-0.0811036	0.00733249	0.20348	-0.161612	0.0640874	0.0911983	0.126482	-0.0419723	-0.115393	0.0542383	-0.077657	-0.0329596	0.105158	0.130246	0.0554011	-0.0886764	0.0857581	0.0458472	0.14639
RVESV,RVESV_BSA	MRPL55	OBSCN	No	0.120113	-0.035587	0.0302241	-0.134796	-0.359623	0.0592658	-0.0932976	-0.283474	-0.0965191	-0.0343028	0.120113	-0.154632	0.0327184	-0.1246	-0.0145795	0.00809383	0.0269671	0.0434297	-0.157118	-0.0338659	-0.0911467
LVESV_BSA,LVESV,LVEDV,LVEDV_BSA	DUSP5P1	OBSCN	No
LVESV,LVESV_BSA	HIST3H2BB	OBSCN	No
RVESV_BSA,RVESV	IBA57-AS1	OBSCN	No
LVESV,LVESV_BSA,RVESV_BSA,RVEDV,RVEDV_BSA,RVESV,RVEF,LVEDV_BSA,LVEDV	TRIM17	OBSCN,HIST3H3	Yes	0.434831	0.0717148	-0.0250127	0.0385144	0.0944483	0.434831	0.0593093	0.105425	-0.00238976	0.0878582	0.0302157	0.105557	0.264172	0.0562139	0.0403105	0.00253558	-0.0811921	0.113321	0.191164	0.0758762	0.0193771
LVESV,LVESV_BSA,RVEDV_BSA,RVESV_BSA,RVEDV,RVESV,RVEF,LVEDV,LVEDV_BSA	OBSCN	OBSCN,HIST3H3	No	0.386655	0.15815	0.237087	0.0909535	0.172451	-0.0159191	0.113795	0.101394	-0.0139563	0.197676	0.386655	0.019407	0.0444059	0.310676	0.350704	-0.0888847	0.197916	0.0816882	0.182519	0.350976	-0.0815762
LVESV_BSA,LVESV,RVEDV_BSA,RVESV_BSA,RVEF,RVESV,RVEDV,LVEDV,LVEDV_BSA	RNF187	OBSCN,HIST3H3	No	0.33832	-0.142951	-0.048518	0.0884416	0.0719038	-0.281074	0.0462713	-0.0530738	0.0994083	-0.0696747	-0.152783	0.112001	-0.153459	-0.123908	0.086514	-0.19235	0.33832	-0.378199	-0.174641	0.133693	-0.216844
LVESV_BSA,LVESV,RVESV,RVEF,RVESV_BSA,RVEDV,RVEDV_BSA	IBA57	OBSCN,HIST3H3	No	0.310117	0.0441396	0.0662678	0.0376145	0.232577	0.166546	-0.0666975	0.310117	0.0813751	0.080864	0.0600318	-0.0442496	0.136217	0.127644	0.140453	0.086939	0.0776068	0.156737	0.0493592	-0.0155773	0.0547971
LVESV,LVESV_BSA,RVESV_BSA,RVEF,RVEDV,RVESV,RVEDV_BSA,LVEDV,LVEDV_BSA	GUK1	OBSCN,HIST3H3	No	0.1437	0.126839	0.0764241	0.0182918	-0.131952	0.0669886	-0.216143	-0.175388	-0.0994828	-0.0561669	0.126302	-0.169117	0.04624	0.135311	0.0167695	0.0707224	-0.00123314	0.1437	-0.14389	-0.0504276	-0.0847104
LVESV,LVESV_BSA,RVEF,RVESV_BSA,RVEDV_BSA,RVESV,RVEDV,LVEDV_BSA,LVEDV	WNT9A	OBSCN,HIST3H3	No	0.126869	0.00901931	0.0461611	-0.0781757	0.126869	0.116132	0.0115337	0.00332836	-0.0134219	0.0411084	0.07897	-0.133598	-0.0369904	-0.107579	-0.0550893	-0.0343522	0.0641484	-0.055635	-0.109868	-0.0245827	-0.0799464
LVESV,LVESV_BSA,RVESV_BSA,RVEF,RVEDV_BSA,RVESV,RVEDV,LVEDV_BSA,LVEDV	TRIM11	OBSCN,HIST3H3	No	0.109819	0.027076	0.0825251	0.0517365	0.109819	-0.0588253	0.00870695	0.0060138	-0.035325	0.0514321	0.0751789	0.0647086	-0.0494336	-0.100642	-0.0899213	0.0227107	-0.182039	-0.104241	-0.014597	-0.0804414	0.0168026
LVESV,LVESV_BSA,RVEDV_BSA,RVEF,RVESV,RVEDV,RVESV_BSA,LVEDV,LVEDV_BSA	ARF1	OBSCN,HIST3H3	No	0.0844704	-0.0474304	-0.0725574	0.0474234	-0.149051	-0.287966	-0.10667	-0.134896	-0.0262248	-0.0403873	-0.0315151	0.0844704	-0.121555	-0.260533	-0.127074	0.0107405	0.0401613	-0.244991	-0.255232	-0.14738	-0.0386428
LVESV,LVESV_BSA,RVEDV,RVEF,RVESV_BSA,RVESV,RVEDV_BSA,LVEDV,LVEDV_BSA	WNT3A	OBSCN,HIST3H3	No	0.0294949	0.0262193	-0.0337821	-0.0953886	-0.0626425	-0.099969	-0.0921544	-0.214606	-0.0769249	0.00784075	-0.0691561	-0.157187	-0.107306	-0.194574	-0.108761	-0.0800927	0.0294949	-0.053931	-0.160205	-0.167517	-0.104893
LVESV,LVESV_BSA,RVEDV,LVEDV,LVEDV_BSA,RVEDV_BSA,RVESV_BSA	BTNL10	OBSCN,HIST3H3	No
LVESV,LVESV_BSA,RVESV_BSA,RVEF,RVEDV_BSA,RVESV,RVEDV,LVEDV,LVEDV_BSA	C1orf145	OBSCN,HIST3H3	No
LVESV,LVESV_BSA,RVEDV,RVEDV_BSA,RVESV_BSA,RVESV,RVEF,LVEDV_BSA,LVEDV	HIST3H2A	OBSCN,HIST3H3	No
LVESV,LVESV_BSA,RVESV_BSA,RVEF,RVEDV,RVEDV_BSA,RVESV,LVEDV,LVEDV_BSA	HIST3H3	OBSCN,HIST3H3	No
LVESV,LVESV_BSA,RVEDV,RVEDV_BSA,RVEF,RVESV_BSA,RVESV,LVEDV_BSA,LVEDV	MIR4666A	OBSCN,HIST3H3	No
RVESV,RVEDV_BSA,RVEDV,RVESV_BSA	PALLD	PALLD	Yes	1.30994	0.62635	0.510548	0.53578	0.428108	0.355012	0.269182	0.154971	0.174723	0.651495	0.524859	0.686572	0.416666	0.916043	1.30994	0.377057	0.671463	0.645126	0.764389	1.16679	0.389986
RVEDV,RVEDV_BSA,RVESV_BSA,RVESV	CBR4	PALLD	No	0.160705	0.0210407	-0.0407131	-0.0419439	-0.104612	0.0204186	-0.0545986	-0.0437485	-0.0582932	-0.0357121	-0.155133	-0.082158	-0.031954	0.160705	0.0421652	-0.0236984	-0.198484	-0.234422	0.146077	0.117814	0.00365509
LVMVR	PDE3A	PDE3A	Yes	0.54776	-0.0452051	0.241741	-0.0232831	0.230163	0.54776	0.445706	0.299426	0.411622	-0.146796	0.106157	-0.120808	0.330542	0.166232	0.420049	0.266256	0.470053	0.0947826	-0.0579362	0.504662	0.189103
RVESV_BSA,RVESV,RVEDV_BSA,RVEDV	SYNPO2	PDE5A	Yes	0.634672	0.122294	0.211011	0.231872	0.0765816	0.520729	0.634672	-0.0374654	0.435751	0.276549	0.193869	0.390297	0.393907	0.34348	0.050744	0.289502	0.15273	0.455091	0.297717	0.290619	0.313927
RVESV_BSA,RVESV,RVEDV_BSA,RVEDV	USP53	PDE5A	No	0.467634	-0.0560613	0.13194	-0.0480451	0.00817314	-0.0742123	0.0807157	-0.0490006	0.122976	0.00249111	0.124926	-0.227055	0.034583	0.0886351	0.11851	0.0754799	-0.0096232	0.467634	0.0317456	0.103563	0.0522457
RVESV_BSA,RVEDV,RVEDV_BSA,RVESV	PDE5A	PDE5A	No	0.465565	0.148767	0.259342	0.0851635	0.0846749	0.148032	0.0552558	0.116303	0.0493996	0.17454	0.348124	0.0536624	0.1941	0.384194	0.465565	0.207607	0.261286	-0.123287	0.335317	0.435886	-0.105065
RVEDV_BSA,RVEDV,RVESV_BSA,RVESV	MYOZ2	PDE5A	No	0.320501	0.0724685	0.224999	0.0934672	0.137305	0.223953	0.147552	0.100614	-0.0439873	0.0699776	0.320501	0.00625931	0.0740483	0.0596845	0.168382	0.0945256	0.257285	0.0200638	0.0995024	0.0414174	0.126719
RVEDV,RVEDV_BSA,RVESV_BSA,RVESV	MAD2L1	PDE5A	No	0.149312	-0.0948531	0.0481041	-0.0394372	-0.17327	0.103787	-0.0652349	-0.167791	-0.148798	-0.119369	-0.0282438	-0.030424	0.0301436	-0.029364	-0.0144153	0.149312	-0.171674	-0.0192747	0.0486099	-0.0679976	0.10063
RVESV_BSA,RVESV,RVEDV,RVEDV_BSA	C4orf3	PDE5A	No	0.1317	-0.0454076	-0.0376865	-0.102397	0.0572594	-0.0990753	-0.0563201	-0.165789	-0.0363382	-0.0700265	-0.0396936	-0.253711	-0.118446	-0.13113	-0.0429435	0.1317	0.0365908	0.0541584	-0.0383611	0.0943763	0.0274474
RVESV_BSA,RVEDV,RVEDV_BSA,RVESV	FABP2	PDE5A	No	0.0693862	-0.0756503	-0.0575512	-0.0674605	-0.00841802	-0.0169246	-0.10436	-0.113616	-0.126992	-0.0625804	-0.129724	-0.0110591	-0.0469754	-0.0446271	-0.0656306	-0.0555892	-0.104121	0.0693862	-0.047422	-0.0849282	-0.0299705
RVEDV,RVEDV_BSA,RVESV_BSA,RVESV	LINC01061	PDE5A	No
RVESV,RVEDV_BSA,RVEDV,RVESV_BSA	LOC101927007	PDE5A	No
RVEDV_BSA,RVESV_BSA,RVESV,RVEDV	LOC645513	PDE5A	No
LVM,LVM_BSA	NTAN1	PDXDC1	Yes	0.360303	-0.0487744	0.0775962	-0.00212599	-0.163773	-0.139003	-0.00860481	-0.196832	-0.128676	-0.0647605	0.0810874	-0.0129855	-0.15519	0.017599	0.208267	0.0454886	0.17292	0.360303	-0.00190365	0.133019	-0.0261889
LVM,LVM_BSA	NDE1	PDXDC1	No	0.337113	0.15707	-0.00413757	0.15122	-0.0303631	0.337113	0.0482811	-0.0110037	0.0989868	0.0536996	-0.0754547	0.0593633	0.267668	0.226221	0.0254834	0.191711	0.0748747	0.242604	0.317317	0.116303	0.331834
LVM_BSA,LVM	PARN	PDXDC1	No	0.292008	0.00298341	-0.0265529	0.0963377	0.0224998	0.017751	0.169002	0.135086	0.145235	-0.0257077	-0.029536	0.108894	0.0472594	-0.011082	0.123992	-0.00255916	0.292008	-0.0075335	-0.00539872	0.0606416	0.0413062
LVM,LVM_BSA	PDXDC1	PDXDC1	No	0.274919	0.205784	0.141271	0.0620568	0.243663	0.263478	0.198171	0.0418082	0.115305	0.160807	0.181437	0.0790219	0.173838	0.166138	-0.126751	0.202702	0.234867	0.274919	0.0988661	-0.0110613	0.0716084
LVM,LVM_BSA	NPIPA1	PDXDC1	No	0.265798	-0.0260529	0.0990902	0.0427558	0.0398257	-0.101004	-0.0657851	0.066885	-0.0169003	0.069512	0.0780571	0.0448097	-0.0840029	-0.103082	0.210988	0.12416	0.265798	0.113774	-0.0538994	0.120482	-0.00512437
LVM_BSA,LVM	BFAR	PDXDC1	No	0.201318	-0.0338205	0.116817	0.0207958	0.176631	-0.0643282	-0.0684969	0.0799092	-0.0565045	-0.0172218	0.110068	0.0167901	0.010022	-0.0116152	-0.138038	-0.122764	-0.00988009	0.201318	0.0322023	-0.106535	-0.0574
LVM_BSA,LVM	MPV17L	PDXDC1	No	0.122059	-0.141823	-0.0265153	-0.0235082	0.122059	-0.181389	-0.0786593	-0.0245277	-0.0116186	-0.0830544	-0.0211984	-0.0506895	-0.130509	-0.181809	-0.0216212	-0.116021	0.0355013	-0.0158409	-0.144716	-0.223458	-0.0907542
LVM,LVM_BSA	NOMO1	PDXDC1	No	0.100146	0.0695509	0.0196488	-0.0475884	-0.009366	-0.0116086	0.00727104	0.0758499	0.0402758	0.0978581	0.0718053	0.0374473	-0.0112628	0.0974781	0.100146	0.0700328	-0.045367	0.0609508	-0.00671131	0.0295896	0.0305038
LVM,LVM_BSA	NPIPA5	PDXDC1	No	0.0810169	0.0183226	-0.0398535	-0.0244945	-0.0251675	0.0810169	-0.0878863	0.0496059	-0.0427073	0.0293672	-0.0604474	-0.0700679	-0.0148214	0.0613779	-0.00152648	-0.0386254	-0.106096	-0.0264737	-0.030875	-0.0240087	-0.141291
LVM_BSA,LVM	NPIPA3	PDXDC1	No	0.0607409	-0.0729095	-0.0438833	-0.108935	0.00249624	-0.0461712	0.0273532	0.0607409	0.0254821	-0.0659559	-0.0619659	-0.134438	-0.0428845	-0.0629176	-0.0345526	-0.0585218	0.0328113	0.041323	-0.0794163	-0.109633	-0.0457918
LVM,LVM_BSA	ABCC6P2	PDXDC1	No
LVM_BSA,LVM	C16orf45	PDXDC1	No
LVM_BSA,LVM	MIR3180-4	PDXDC1	No
LVM_BSA,LVM	MIR3670-1	PDXDC1	No
LVGFI,LVMCF,LVEF,LVESV,LVESV_BSA,LVEDV_BSA	PDZRN3	PDZRN3	Yes	0.977698	0.437911	0.526394	0.151289	0.370893	0.343755	0.34336	0.386853	0.321952	0.284786	0.721412	-0.0190523	0.282333	0.486414	0.758806	0.214255	0.561062	0.42291	0.439107	0.977698	0.196805
LVEF	PGR	PGR	Yes	0.0977022	-0.0609966	-0.0905403	-0.0135782	-0.0484215	-0.221862	0.0977022	-0.160263	-0.0674753	-0.0319349	-0.0796503	-0.0882352	-0.0518256	-0.151585	-0.129288	-0.0337066	0.0471137	0.0460858	-0.0835176	-0.0780622	0.0221313
LVEF	LOC101054525	PGR	No
LVEF	TMEM133	PGR	No
LVMVR	PHACTR1	PHACTR1	Yes	0.762769	0.224836	0.103796	0.318886	0.590128	-0.088782	0.710311	0.104121	0.2032	0.278975	0.281641	0.456703	-0.229629	0.284447	0.337076	0.408228	-0.0195099	0.762769	0.227232	0.199188	0.263571
LVM,LVM_BSA	PHTF2	PHTF2	Yes	0.35265	0.0619889	0.146781	-0.0318597	0.262542	0.220882	0.145943	0.0690032	0.0690362	0.105143	0.304266	-0.190309	0.208194	0.00596782	0.35265	-0.029073	0.314296	0.179442	-0.0695204	0.287017	-0.0652539
LVM,LVM_BSA	PTPN12	PHTF2	No	0.344678	0.10692	0.126997	-0.0309773	0.104108	0.344678	0.290541	0.172482	0.161544	0.149713	0.160409	-0.177118	0.195522	0.10594	0.0872589	-0.0619836	-0.0645054	-0.0365443	0.114717	0.0608793	-0.0457353
LVM_BSA,LVM	RSBN1L	PHTF2	No	0.337828	0.0859445	0.10401	0.110535	0.212302	0.176862	0.158529	0.0534803	0.028606	0.0973978	0.0811041	0.0339652	0.117695	0.20812	0.313148	-0.0884594	0.203555	0.0340122	0.11729	0.337828	0.015589
LVM,LVM_BSA	TMEM60	PHTF2	No	0.197376	0.132847	0.0995726	0.0505662	-0.00257185	0.11692	-0.0205791	-0.177828	-0.0680798	0.129666	0.197376	0.0240933	0.0384381	-0.0834165	-0.00921549	-0.0919468	-0.0826111	-0.0337507	-0.0456838	0.0940832	-0.0333965
LVM,LVM_BSA	APTR	PHTF2	No
LVGFI,LVEF,RVEF,RVESV_BSA,RVESV	PLEC	PLEC	Yes	0.424801	0.354605	0.200606	0.135121	0.424801	0.27667	0.374827	0.347038	0.340387	0.280461	0.331033	0.153651	0.239758	0.294037	0.369731	0.159578	0.334363	0.108718	0.198983	0.401984	0.210085
LVGFI,LVEF,RVESV_BSA,RVEF,RVESV	DGAT1	PLEC	No	0.368816	0.00292128	0.0919872	0.029823	0.0592463	-0.0380198	-0.0377152	0.0653137	0.0402368	0.0474374	0.124795	0.0292135	-0.0920975	0.139504	0.299416	0.135229	0.264879	0.155938	0.152128	0.368816	-0.0176989
LVGFI,LVEF,RVESV,RVEF,RVESV_BSA	SHARPIN	PLEC	No	0.306064	0.10857	0.0226038	0.139056	0.149423	0.108966	0.0148692	-0.04368	0.155422	0.0591772	0.224923	0.151458	0.127858	0.306064	0.0821712	0.212378	0.259188	0.130588	0.228839	0.089648	0.109217
LVGFI,LVEF,RVESV_BSA,RVEF,RVESV	GSDMD	PLEC	No	0.295265	0.0361087	0.00698179	0.0506286	-0.00149702	-0.0726921	0.257757	0.222297	0.204196	0.0264748	-0.133346	0.154085	0.00684337	0.0266358	0.102111	0.295265	0.186489	0.0174478	0.0807199	0.107727	0.194046
LVGFI,LVEF,RVEF,RVESV,RVESV_BSA	MROH1	PLEC	No	0.292671	0.100395	0.0740087	-0.0258371	-0.0169668	0.205734	0.0592819	0.0164569	-0.0240057	0.107956	0.188045	-0.0143007	0.143463	0.170989	0.292671	0.11688	-0.0168196	-0.0372225	0.185975	0.291661	0.119612
LVEF,LVGFI,RVESV,RVEF,RVESV_BSA	PUF60	PLEC	No	0.269475	-0.0385532	-0.121845	0.0920451	-0.0374024	0.0483785	0.219522	-0.092455	0.0868899	0.0223457	-0.1852	0.139248	0.0567926	-0.00347746	-0.0596315	-0.0277807	0.269475	-0.131489	-0.0124121	-0.017796	-0.0274979
LVEF,LVGFI	FAM83H	PLEC	No	0.212956	-0.060275	-0.0744398	-0.0126528	0.122045	0.0677965	-0.108187	0.212956	-0.0901222	-0.0530746	-0.0641459	-0.162095	0.0388692	-0.0593587	-0.0107544	-0.0635965	0.0858399	-0.158488	-0.0991109	-0.0871151	-0.0705929
LVGFI,LVEF	ZNF623	PLEC	No	0.179726	-0.176053	-0.117411	-0.0927193	-0.147366	-0.171905	-0.191752	0.0209423	0.000102396	-0.122093	-0.0742703	-0.246233	-0.0871535	-0.275023	-0.0139463	-0.099352	0.179726	0.0454716	-0.328745	-0.0130699	-0.134319
LVEF,LVGFI,RVESV_BSA,RVESV,RVEF	ADCK5	PLEC	No	0.178266	0.0271629	0.0552971	0.0535819	-0.0588037	0.0423126	-0.00650781	-0.133867	-0.0313655	0.0865816	0.17106	0.0208614	-0.00110654	0.00346485	0.102714	0.178266	0.0940475	-0.0413069	0.157862	0.163778	0.176131
LVEF,LVGFI,RVESV_BSA,RVESV,RVEF	ZNF707	PLEC	No	0.161674	-0.0407392	0.0197977	0.0714163	0.0897682	-0.160919	0.0783505	0.0358001	0.0526773	-0.041834	0.0430334	0.0209634	-0.0879788	-0.0594482	0.0546835	-0.132825	-0.0458151	-0.113231	-0.0867442	0.161674	-0.205825
LVEF,LVGFI,RVESV_BSA,RVESV,RVEF	OPLAH	PLEC	No	0.154992	0.106169	0.0792798	-0.0635139	0.102192	-0.104368	0.120158	0.154992	0.103899	0.0601414	0.0893109	-0.100955	-0.0295955	-0.166059	-0.108181	-0.0561597	0.133723	-0.0947996	-0.138649	-0.133602	-0.0784483
LVGFI,LVEF,RVESV,RVEF,RVESV_BSA	ZC3H3	PLEC	No	0.151161	0.0158417	0.0805196	-0.0347017	0.136817	-0.0224982	0.0601791	0.051754	0.0647156	-0.00281274	0.151161	-0.192045	0.095711	-0.0846367	0.059503	-0.098785	0.111451	-0.0968531	-0.03967	0.0610533	-0.0652986
LVEF,LVGFI,RVEF,RVESV,RVESV_BSA	SLC39A4	PLEC	No	0.144231	-0.177586	-0.0593851	0.113037	-0.105649	-0.194117	-0.0180054	-0.069549	-0.0523994	-0.107309	-0.0776921	0.0788324	-0.128439	-0.0016938	0.0115952	0.0402704	-0.0304218	0.144231	-0.0343137	0.0475355	0.00822909
LVEF,LVGFI,RVESV_BSA,RVEF,RVESV	MAPK15	PLEC	No	0.141348	-0.0758841	-0.0455675	-0.110217	0.0305001	-0.201018	-0.0495344	-0.0824982	-0.0502902	-0.0140368	-0.0215596	-0.0927912	-0.128803	0.0623874	0.141348	-0.0797871	0.0704502	-0.0120405	0.0631221	0.130342	-0.0451405
LVEF,LVGFI,RVESV,RVEF,RVESV_BSA	CPSF1	PLEC	No	0.136482	0.0584141	0.0136075	-0.0226035	-0.0384602	-0.115283	0.114118	-0.0842822	0.0109568	0.073499	-0.032026	-0.106659	0.0147405	-0.0763926	0.0454493	-0.171399	0.136482	0.117714	-0.103517	0.0218885	-0.113675
LVGFI,LVEF,RVEF,RVESV,RVESV_BSA	EXOSC4	PLEC	No	0.0992954	0.00483459	0.0574831	0.0612765	0.0438293	0.0891095	-0.0386458	-0.017869	-0.0356052	-0.0501145	0.0511319	-0.0378886	0.0992954	0.00209694	0.0255242	-0.204923	-0.00813821	-0.00636805	-0.075023	-0.00509483	-0.144738
LVGFI,LVEF,RVESV_BSA,RVESV,RVEF	SPATC1	PLEC	No	0.0625209	-0.0444545	-0.0458485	-0.0347611	-0.0550258	0.0220873	-0.0461863	0.0376245	-0.0437226	-0.0306086	-0.0558496	-0.0413504	-0.0295339	-0.0350102	0.0625209	-0.0937092	0.0597859	0.0275548	-0.0159416	0.0158385	-0.0568929
LVEF,LVGFI,RVEF,RVESV_BSA,RVESV	MAFA	PLEC	No	0.0579961	-0.0230702	-0.0819214	-0.0719402	-0.0391416	0.0579961	0.0231786	-0.0141307	0.00881615	-0.03347	-0.0764049	-0.0995076	-0.0179184	-0.0907231	-0.143898	-0.0147886	-0.106092	0.056833	-0.0274497	-0.183474	0.00136465
LVGFI,LVEF,RVEF,RVESV_BSA,RVESV	CCDC166	PLEC	No	0.0367403	-0.0758785	-0.0638668	-0.0740764	-0.0419294	0.0367403	-0.0718879	-0.123595	-0.095224	-0.0833307	0.0107784	-0.0743176	-0.0196138	-0.126974	-0.0138712	-0.086517	-0.0755713	-0.0960941	-0.129263	-0.0070567	-0.0508277
LVEF,LVGFI,RVESV,RVEF,RVESV_BSA	BOP1	PLEC	No
LVGFI,LVEF,RVESV,RVEF,RVESV_BSA	BREA2	PLEC	No
LVGFI,LVEF,RVEF,RVESV,RVESV_BSA	EPPK1	PLEC	No
LVEF,LVGFI,RVESV,RVEF,RVESV_BSA	FAM83H-AS1	PLEC	No
RVESV,RVESV_BSA,RVEF	KIAA1875	PLEC	No
LVEF,LVGFI,RVEF,RVESV_BSA,RVESV	SCRT1	PLEC	No
LVM,LVEDV_BSA,LVESV,LVM_BSA,LVGFI,LVEDV,LVMCF,LVESV_BSA,LVEF,LVSV,LVSV_BSA,LVMVR,RVEDV,RVEDV_BSA,RVEF,RVESV_BSA,RVESV,RVSV,RVSV_BSA	TTN	PLEKHA3,CCDC141,TTN,FKBP7	No	1.46805	0.54898	0.917875	0.442095	0.819203	1.14721	0.191549	0.613757	0.584293	0.5787	1.46805	0.557669	0.818084	0.876449	1.07312	0.650997	0.519215	0.192394	1.04344	0.838507	0.663979
LVM,LVMCF,LVGFI,LVEF,LVESV,LVESV_BSA,LVM_BSA,LVEDV_BSA,LVEDV,LVSV,LVSV_BSA,RVEDV_BSA,RVEDV,RVESV_BSA,RVEF,RVESV,RVSV_BSA,RVSV	FKBP7	PLEKHA3,TTN,CCDC141,FKBP7	No	0.231969	0.0442929	0.144904	0.045456	0.117927	-0.0540633	-0.0815949	0.0394147	-0.18707	0.0387156	0.231969	-0.056606	-0.02784	-0.0127409	-0.0032753	-0.120044	-0.0148008	0.0796526	0.0399251	-0.00136009	-0.0897737
LVM,LVM_BSA,LVMVR,LVSV,LVSV_BSA,RVSV,RVSV_BSA,RVEDV_BSA,RVEDV,RVESV_BSA,RVEF,RVESV,LVEDV_BSA,LVESV,LVEDV,LVGFI,LVMCF,LVEF	OSBPL6	PLEKHA3,TTN,CCDC141,FKBP7	No	0.196437	-0.084026	-0.0404328	-0.130006	-0.0136146	0.196437	-0.00395659	-0.00994491	0.0443804	-0.0718823	-0.24046	-0.086663	0.104889	-0.0291744	-0.0137487	0.0524678	-0.0583838	0.0694618	-0.0493276	0.0628755	0.0983526
LVM,LVM_BSA,LVMVR,LVESV_BSA,LVEF,LVESV,LVMCF,LVGFI,LVSV_BSA,LVSV,LVEDV_BSA,LVEDV,RVEDV,RVEDV_BSA,RVESV_BSA,RVESV,RVEF,RVSV,RVSV_BSA	LOC101927027	PLEKHA3,TTN,CCDC141,FKBP7	No
LVM,LVEF,LVEDV,LVESV_BSA,LVM_BSA,LVESV,LVMCF,LVGFI,LVEDV_BSA,RVEDV,RVEDV_BSA,RVESV,RVESV_BSA,RVEF,RVSV,RVSV_BSA,LVSV,LVSV_BSA	TTN-AS1	PLEKHA3,TTN,CCDC141,FKBP7	No
RVSV_BSA,RVSV	PMP22	PMP22	Yes	0.641248	-0.0311365	-0.176311	0.142979	0.214556	-0.0797158	-0.144147	0.156579	-0.259217	-0.171433	-0.269075	-0.042741	-0.0792169	0.150508	0.22045	0.283339	0.0320874	0.641248	0.0385911	0.21331	0.231898
RVSV,RVSV_BSA	TEKT3	PMP22	No	0.130682	-0.0422223	-0.109011	-0.0337678	0.130682	0.0497239	-0.131595	0.105551	-0.114389	-0.0354879	-0.122756	-0.108145	-0.0634033	-0.166183	0.0577769	-0.124759	-0.125581	0.0921388	-0.0876454	0.080267	-0.0842739
RVSV,RVSV_BSA	CDRT8	PMP22	No
LVEF	PPP4R1	PPP4R1	Yes	0.386618	0.0783835	0.222477	0.0730634	0.09707	-0.129746	0.0501899	0.167254	-0.0309993	0.0781473	0.386618	0.19859	-0.105352	-0.173964	-0.176223	0.0324703	-0.0232952	0.247877	-0.193607	-0.165729	0.0442544
LVEF	TWSG1	PPP4R1	No	0.313425	0.0198122	0.168703	-0.051908	0.116439	-0.0350258	0.127305	0.0255892	0.134506	-0.0975136	0.180972	-0.196103	-0.0569568	-0.202507	-0.181941	-0.178214	0.313425	0.232092	-0.264797	-0.23554	-0.060119
LVEF	RALBP1	PPP4R1	No	0.267292	0.263062	0.148486	0.161244	0.0904225	0.189869	0.152352	0.00525823	0.118106	0.267292	0.209548	0.202137	0.134797	0.136141	0.127541	0.0742223	0.0813143	-0.0236909	0.187402	0.124255	0.0595657
LVEF	LOC101927323	PPP4R1	No
LVSV	RND1	PRKAG1	Yes	0.587316	0.175866	0.200556	-0.0131913	0.201245	0.0137402	-0.0736065	-0.0691578	0.120811	0.161418	0.587316	-0.0199481	0.0900884	0.492769	0.136416	0.269147	-0.199308	-0.387273	0.514762	-0.00580589	0.324256
LVSV	TUBA1A	PRKAG1	No	0.521206	-0.0297025	-0.0804693	-0.120029	-0.220535	-0.31184	-0.0680538	0.184064	-0.00919087	-0.0534527	0.0275752	0.0140014	-0.103696	0.373007	0.243122	0.151976	-0.182523	-0.525848	0.521206	0.302258	0.097748
LVSV	TUBA1C	PRKAG1	No	0.478393	0.16815	0.34562	0.119857	0.238263	0.236042	-0.0397711	0.408414	0.153038	0.113669	0.431416	0.205787	0.14419	0.356867	0.478393	-0.113149	-0.114525	0.19519	0.399058	0.414382	-0.0700476
LVSV	TUBA1B	PRKAG1	No	0.402526	0.0796177	0.139724	0.390158	0.184433	-0.0199403	0.119583	0.249384	0.402526	0.144482	0.214013	0.284197	0.0468703	0.138973	0.102164	-0.299336	-0.312942	-0.253166	0.156173	0.191829	-0.207538
LVSV	ADCY6	PRKAG1	No	0.376958	0.196272	0.174452	0.0431994	0.0585872	0.330232	0.14683	-0.056231	0.112589	0.300654	0.221598	0.0624375	0.157468	0.376958	0.286321	0.325999	0.313711	0.196941	0.287077	0.286494	0.236966
LVSV	CACNB3	PRKAG1	No	0.372441	0.0497291	0.0113615	0.203335	0.0714968	0.160712	0.00971068	0.0310721	-0.0442834	0.113456	0.0498431	0.372441	0.0306375	0.367821	0.180541	0.26477	0.130424	-0.110535	0.274819	0.160492	0.267898
LVSV	LMBR1L	PRKAG1	No	0.362549	0.171498	0.149007	-0.0217434	0.0453818	0.0365476	0.105507	0.0632132	-0.074084	0.185487	0.190689	-0.0688078	0.0879545	0.294216	0.325402	0.213365	0.109968	0.111194	0.304196	0.362549	0.281174
LVSV	PRKAG1	PRKAG1	No	0.272792	0.0629145	0.124523	-0.00419759	-0.00305045	-0.100952	0.0337678	0.0390013	0.108198	0.0729486	0.0865771	0.088331	-0.0413764	0.254043	0.173629	0.243791	0.065167	-0.0422916	0.122675	0.0976648	0.272792
LVSV	DHH	PRKAG1	No	0.256957	0.169711	0.0577887	0.0358027	-0.0661262	-0.112101	0.015093	-0.0892446	0.0615458	0.108966	0.134057	0.0351377	-0.0135289	0.182856	0.198623	0.0937312	-0.115204	0.132213	0.17706	0.256957	0.0339831
LVSV	KMT2D	PRKAG1	No	0.205586	0.0976369	0.0438052	0.0915404	0.0307093	0.205586	0.100032	0.0611694	-0.0052366	0.194842	-0.00409889	0.0520713	0.173234	-0.0375366	0.093294	-0.0869931	-0.181541	-0.190622	-0.0352532	0.0652065	-0.121691
LVSV	DDX23	PRKAG1	No	0.185462	-0.0472322	0.0699985	-0.180896	0.185462	0.0270513	0.0305305	0.157139	0.0681281	-0.0613462	0.124864	-0.314571	-0.0142755	-0.0547807	-0.0729112	-0.0935135	0.135117	-0.245392	0.0130712	-0.0472169	-0.0323785
LVSV	CCDC65	PRKAG1	No	0.13072	-0.195975	-0.160434	-0.14302	-0.104892	0.0631352	-0.168956	-0.147341	-0.0565797	-0.12958	-0.0514923	-0.207817	-0.00983836	-0.0781299	0.13072	-0.206319	-0.0852002	-0.107283	-0.120155	0.0602365	-0.177096
LVSV	WNT10B	PRKAG1	No	0.0824193	-0.159531	-0.11762	-0.108114	0.0824193	-0.207359	-0.154711	-0.0779669	-0.0848863	-0.144785	-0.0929145	-0.140582	-0.164032	-0.218271	-0.0734118	-0.117036	-0.22938	-0.191464	-0.180385	-0.0835711	-0.10775
LVSV	RHEBL1	PRKAG1	No	0.0812386	-0.0552158	-0.105327	-0.0469841	-0.257957	0.0624088	0.0538873	-0.223053	-0.093886	-0.117581	-0.15852	-0.187516	0.0270183	0.0320422	-0.150136	0.0303475	-0.123342	-0.0634686	0.0812386	-0.113802	0.0513725
LVSV	ARF3	PRKAG1	No	0.0672824	-0.0151364	-0.0663454	-0.0914779	0.012809	-0.104823	-0.109436	0.0205162	-0.0655516	-0.0842814	-0.0295564	-0.279635	-0.0300924	0.0672824	0.0210473	0.0541193	-0.170508	-0.197236	0.0489273	-0.00574546	0.0563092
LVSV	DDN	PRKAG1	No	0.0152832	-0.12632	-0.214199	-0.0594187	-0.018886	-0.253444	-0.117065	-0.153232	-0.0629183	-0.128203	-0.271953	-0.12095	-0.182617	-0.00462254	-0.0912409	-0.0346285	0.0137724	-0.0362459	0.0152832	-0.109398	-0.00868649
LVSV	WNT1	PRKAG1	No	0.007861	-0.0795384	-0.0933144	-0.0715813	-0.0429879	0.007861	-0.0870307	-0.0397762	-0.00495337	-0.0956343	-0.0848297	-0.136677	-0.0182489	-0.0808312	-0.159796	-0.0602604	-0.13995	-0.0649884	-0.112154	-0.159555	-0.0573956
LVSV	LOC100506125	PRKAG1	No
LVEF,LVESV_BSA,LVESV,LVEDV_BSA	PRKCA	PRKCA	Yes	0.593793	0.090502	0.190744	-0.0273957	0.194767	0.0227367	0.146454	0.0872136	-0.0120398	0.122813	0.366325	-0.158557	0.142614	0.41332	0.593793	0.0517915	0.0194214	0.311421	0.279954	0.526122	-0.0298221
LVESV_BSA,LVEF,LVESV,LVEDV_BSA	CEP112	PRKCA	No	0.340247	0.00722258	0.138009	-0.0689059	0.0207066	0.18253	0.0824218	-0.0617416	0.09551	0.015231	0.226865	-0.011368	0.129056	0.340247	0.0465507	0.124458	0.034506	0.0902276	0.300538	0.0592906	0.170079
LVESV,LVESV_BSA,LVEF,LVEDV_BSA	APOH	PRKCA	No	0.027194	-0.0861521	-0.101469	-0.0620031	-0.0980108	-0.111627	-0.0164826	-0.00383005	-0.0334504	-0.0548366	-0.083921	-0.162555	-0.104222	-0.0499375	-0.0823596	-0.111166	0.027194	-0.0137469	-0.0395327	-0.00869008	-0.130522
LVEF,LVESV_BSA,LVESV,LVEDV_BSA	PROM1	PROM1	Yes	0.557666	0.269166	0.192395	-0.0202606	0.47883	-0.114427	-0.260128	0.344163	-0.130174	0.190568	0.423641	-0.278684	-0.0584343	-0.374754	-0.200467	-0.28719	-0.196474	0.557666	-0.157798	-0.184772	-0.356385
LVEF	PROX1	PROX1	Yes	0.95456	0.0568382	0.42415	-0.0614335	0.0394724	0.0293108	0.126724	0.0296374	-0.0142556	0.0815359	0.663547	-0.289857	-0.119628	0.0224671	0.486593	-0.249081	0.95456	-0.148923	-0.185165	0.454508	-0.186093
LVEF	LINC00538	PROX1	No
LVMVR	AGO2	PTK2	Yes	0.476415	0.047772	0.201117	-0.0343375	0.178056	0.107391	0.269556	0.247444	0.134978	0.0572677	0.173525	-0.063303	0.0814049	-0.128226	0.109394	0.0462386	0.229903	0.476415	-0.0533171	0.124875	0.0954976
LVMVR	PTK2	PTK2	No	0.455926	0.00310565	-0.022868	0.0430183	0.219076	0.455926	0.331846	0.163008	0.291057	0.0797388	0.0587722	-0.152671	0.380735	-0.00532165	0.0294157	0.143199	0.277984	0.323548	0.0285461	0.0971233	0.0581436
RVEF	PTPRR	PTPRR	Yes	0.47454	-0.124981	0.2361	-0.372063	-0.0692672	-0.0922215	-0.0524402	-0.317308	-0.123144	-0.0671405	0.47454	-0.275355	-0.167635	-0.230093	0.352681	-0.128748	0.0686973	-0.140304	-0.0466502	0.455133	-0.205111
LVESV_BSA,LVESV,LVMVR,LVEDV_BSA,LVEF	PXN	PXN	No	0.46146	-0.0471452	-0.0713467	-0.115726	0.158376	-0.0217817	-0.0289964	-0.047851	-0.0634888	-0.223988	-0.168651	-0.386798	0.0379025	-0.380876	-0.0749757	-0.0818402	-0.00441083	0.46146	-0.248201	-0.082061	-0.0632865
LVESV,LVMVR,LVESV_BSA	GCN1L1	PXN	No
LVESV,LVESV_BSA,LVMVR	PXN-AS1	PXN	No
LVESV_BSA,LVESV,LVMVR,LVEDV_BSA,LVEF	RNF10	PXN,RAB35	Yes	0.496204	0.0946401	0.26556	0.0319199	0.144395	0.141931	0.113448	0.00626708	0.0858462	0.143418	0.496204	0.045832	0.112156	0.089621	0.245785	-0.12251	0.224924	0.0899301	0.0908456	0.0427428	-0.0015352
LVEF,LVMVR,LVEDV_BSA	MSI1	PXN,RAB35	No	0.370555	0.0643217	0.109889	0.00284872	0.0998105	0.108852	-0.114131	0.370555	0.140652	0.0997897	0.081144	-0.109232	0.176672	0.0114809	0.00201658	-0.0656633	0.171688	0.103409	0.0463265	0.0555255	-0.0107418
LVMVR,LVESV,LVESV_BSA,LVEF,LVEDV_BSA	CIT	PXN,RAB35	No	0.330803	-0.00358524	0.0712057	-0.0487133	0.220845	-0.35721	0.0368053	0.141105	0.0762684	-0.0760334	0.128969	-0.268166	-0.160178	0.0434238	0.325426	-0.0241052	0.0294876	-0.146418	0.0303566	0.330803	-0.148201
LVESV_BSA,LVMVR,LVESV,LVEDV_BSA,LVEF	SRSF9	PXN,RAB35	No	0.240654	0.0892521	-0.0149213	0.105515	-0.0233443	0.0606056	0.232666	0.083317	-0.0314423	0.0860612	0.0446303	0.176594	0.0167207	0.214629	0.152368	-0.123753	0.240654	0.218698	0.162829	0.112331	0.0361036
LVMVR,LVESV_BSA,LVESV,LVEDV_BSA,LVEF	DYNLL1	PXN,RAB35	No	0.230087	-0.145156	-0.269226	0.093431	-0.334209	0.194593	-0.0474106	-0.272631	-0.0516164	-0.155914	-0.295714	-0.0566867	0.159759	0.230087	-0.0713167	-0.00480247	-0.130097	0.0346578	0.0801052	-0.330425	-0.0128325
LVMVR,LVESV_BSA,LVESV,LVEF,LVEDV_BSA	POP5	PXN,RAB35	No	0.195722	-0.0966995	-0.117929	0.00660425	0.0771168	-0.112455	0.0702114	0.195722	0.067175	-0.0987179	-0.0768643	-0.0872596	-0.0212531	-0.325996	-0.291584	-0.0378355	0.0417878	0.00726552	-0.337062	-0.271453	-0.0582013
LVMVR,LVESV,LVESV_BSA,LVEF,LVEDV_BSA	GATC	PXN,RAB35	No	0.183852	0.0801833	0.089974	0.0256189	-0.00666559	0.183852	-0.0993954	0.0722974	0.0204905	0.0624299	0.024143	0.0318915	0.0908453	-0.00346812	-0.060444	0.116695	0.069604	0.0284692	0.00766676	-0.0171547	0.0893135
LVMVR,LVESV,LVESV_BSA,LVEF,LVEDV_BSA	TMEM233	PXN,RAB35	No	0.174311	0.0100254	-0.0115754	-0.0897577	-0.0539276	-0.337929	-0.0187285	-0.0270342	-0.0565639	-0.113163	0.11324	-0.193871	-0.201758	-0.0511138	-0.168252	-0.260143	-0.178793	0.174311	-0.229129	-0.305629	-0.224509
LVMVR,LVESV,LVESV_BSA,LVEF,LVEDV_BSA	TRIAP1	PXN,RAB35	No	0.16171	0.0239478	0.062098	-0.0497629	-0.19263	0.16171	-0.0689542	-0.15276	-0.00276716	-0.0319161	0.0760859	-0.152147	0.0490907	-0.374631	-0.0492865	-0.1982	-0.0430505	0.0238246	-0.289265	-0.0874062	-0.167126
LVESV_BSA,LVESV,LVMVR,LVEF,LVEDV_BSA	COQ5	PXN,RAB35	No	0.141458	0.0316566	-0.0732206	-0.00497492	0.0929355	-0.120104	-0.0112515	0.124263	0.0627775	-0.0155661	-0.115908	-0.0760859	-0.0598087	0.0430505	0.0884682	0.0893208	0.0352602	0.0206229	0.141458	0.117942	0.0602055
LVMVR,LVESV_BSA,LVESV,LVEF,LVEDV_BSA	RAB35	PXN,RAB35	No	0.132427	0.0537992	0.100499	-0.114519	-0.0969967	-0.0771133	0.0246845	-0.0993437	-0.0746801	0.0949728	0.110066	-0.105992	-0.0802537	-0.143738	-0.00518684	-0.140149	0.132427	0.0356344	0.0185833	0.000398996	-0.12671
LVESV,LVMVR,LVESV_BSA,LVEF,LVEDV_BSA	COX6A1	PXN,RAB35	No	0.121073	-0.0635228	-0.0602932	-0.0627581	-0.167856	-0.203528	-0.0696191	0.121073	-0.0415298	-0.0845158	-0.0233279	-0.0865019	-0.165268	-0.156464	-0.067524	-0.0811234	-0.0587093	0.106918	-0.226733	-0.0754194	-0.250385
LVMVR,LVESV,LVESV_BSA,LVEF,LVEDV_BSA	CCDC64	PXN,RAB35	No
LVGFI	RBM38	RBM38	Yes	0.647148	0.248906	0.133729	0.410712	0.00997954	0.130711	0.215389	0.106997	0.00066729	0.322625	0.138446	0.647148	0.0453768	-0.0241793	0.0699451	0.05838	0.351488	-0.00124589	0.0640599	-0.146926	0.0369743
LVGFI	BMP7	RBM38	No	0.301313	0.220599	0.0923072	0.29189	-0.351783	-0.011547	0.12938	-0.488438	-0.179532	0.239341	0.233714	0.22321	-0.0382769	0.159083	0.0640584	0.0975584	-0.210533	0.301313	0.203318	0.115915	0.157724
LVGFI	RAE1	RBM38	No	0.0853305	0.0134739	-0.0631351	-0.0147695	0.0621782	-0.0782827	-0.047535	0.0245744	0.0853305	-0.0345787	-0.108263	-0.0729032	-0.0853231	-0.0343493	-0.235256	-0.0720764	0.0284683	-0.038456	-0.222786	-0.161322	-0.227936
LVGFI	SPO11	RBM38	No	0.0158345	-0.0656574	-0.128421	-0.0620102	-0.220292	-0.0594278	-0.119988	-0.0575943	-0.190324	-0.105805	-0.171778	-0.0454349	-0.0843502	-0.0769723	-0.20463	0.0158345	-0.0836593	-0.0155933	-0.0812508	-0.224275	-0.0378019
LVGFI	MIR4325	RBM38	No
LVEF,LVESV_BSA,LVEDV_BSA	ACOT7	RNF207	Yes	0.59943	-0.0552457	0.0663906	-0.129684	0.148587	-0.168361	0.237077	0.150017	0.177545	0.0138035	0.22775	-0.279705	-0.195868	0.252563	0.59943	-0.201508	0.417299	0.143958	0.129421	0.596435	-0.155705
LVESV_BSA,LVEF,LVEDV_BSA	RNF207	RNF207	No	0.302426	0.111939	0.214491	0.0284054	0.241677	-0.0192732	0.162744	0.112844	-0.0592725	0.045727	0.302426	-0.0402081	-0.0327589	0.0922056	0.217906	0.0652839	-0.0426395	-0.00907466	0.0822853	0.0371065	0.068089
LVESV_BSA,LVEF,LVEDV_BSA	ICMT	RNF207	No	0.297216	0.00814151	-0.0218505	0.0883609	-0.0858499	0.297216	0.132174	0.00101301	0.223688	0.0385296	-0.0113163	0.000109767	0.218862	-0.0511137	-0.119387	0.0808859	-0.119727	-0.108578	-0.0155949	-0.0879451	0.0462737
LVESV_BSA,LVEF,LVEDV_BSA	RPL22	RNF207	No	0.255957	-0.108952	0.0703548	-0.13086	0.224235	0.0945786	0.139518	0.0756146	0.0465583	-0.093529	0.186593	-0.226016	0.0238377	-0.236814	-0.211141	-0.02368	-0.0991705	0.255957	-0.249264	-0.280841	-0.0742529
LVESV_BSA,LVEF,LVEDV_BSA	GPR153	RNF207	No	0.179919	0.0891807	0.131043	-0.102268	0.0350572	-0.140622	-0.0630515	0.16798	-0.245323	0.0607059	0.179919	-0.225878	0.0114717	-0.015815	-0.062476	0.00752352	-0.112517	0.0878904	-0.169915	-0.0390638	0.0313189
LVEF,LVESV_BSA,LVEDV_BSA	HES3	RNF207	No	0.0908582	0.00472881	-0.0549177	-0.0594599	-0.0739752	0.0142691	-0.138577	-0.0724291	-0.0866573	-0.0332364	0.0908582	-0.0767822	0.000270595	-0.0368041	-0.0131511	-0.038908	-0.0212736	-0.100168	-0.0265733	0.0397923	-0.0917111
LVEF,LVESV_BSA,LVEDV_BSA	CHD5	RNF207	No	0.0350683	-0.227694	-0.00117267	-0.150646	-0.0131359	-0.138798	-0.122682	-0.00361777	-0.132877	-0.149365	-0.0859742	-0.142357	-0.190629	-0.07981	-0.119551	-0.0955274	-0.0295193	-0.0642287	0.0350683	-0.0289403	-0.0106198
LVESV_BSA,LVEF,LVEDV_BSA	LINC00337	RNF207	No
LVSV_BSA,LVSV	TBKBP1	RPRML	No	0.318736	0.137497	0.09303	0.154726	0.09448	0.219761	0.0538448	0.206959	0.191488	0.0401202	0.0409443	0.113471	0.100545	0.213715	0.28055	0.152676	0.00361168	0.221635	0.242295	0.318736	0.252387
LVEDV_BSA,LVEDV,LVSV_BSA,LVSV,RVEDV_BSA,RVSV	TBX21	RPRML,CDC27	No	-0.013108	-0.114249	-0.107789	-0.0345417	-0.171083	-0.0209883	-0.013108	-0.0457308	-0.0244341	-0.22725	-0.115708	-0.0622199	-0.0353002	-0.129042	-0.0193405	-0.190642	-0.257747	-0.273221	-0.193398	-0.0378395	-0.222176
LVEDV_BSA,LVEDV,LVSV_BSA,LVSV,RVEDV_BSA,RVSV,RVSV_BSA	EFCAB13	RPRML,CDC27,WNT9B	No	0.110784	0.0697353	0.0668819	-0.0375999	0.110784	0.0512757	-0.0349853	0.0999324	-0.0327419	0.0283718	0.0669862	-0.000928586	0.0945905	-0.117451	-0.0889574	-0.0355052	-0.151162	-0.0921476	-0.143672	-0.0670911	-0.11677
LVEDV,LVEDV_BSA,RVESV,RVESV_BSA,RVEDV,RVEDV_BSA	KPNB1	RPRML,GOSR2	No	0.334584	0.159264	0.132688	0.179386	0.106338	0.0712323	0.287454	0.0525728	0.278214	0.079833	0.16119	0.262526	0.0881178	0.214511	0.281154	0.100293	0.272876	0.264292	0.233551	0.334584	0.118737
LVEDV_BSA,LVEDV,RVEDV,RVESV_BSA,RVEDV_BSA,RVESV,LVSV_BSA,LVESV_BSA,LVSV,RVEF,RVSV,RVSV_BSA	MYL4	RPRML,GOSR2,CDC27,MYL4,WNT9B	No	0.349822	0.163643	0.0957078	0.0542223	0.0496432	0.151733	-0.0853872	-0.0580661	-0.0535411	0.172831	0.125037	0.0786854	0.0953142	-0.0594668	-0.0689481	0.0509965	0.0091379	0.349822	-0.0959279	-0.194812	-0.0396246
LVEDV,LVEDV_BSA,RVESV_BSA,RVEDV,RVESV,RVEDV_BSA,LVESV_BSA,LVSV,LVSV_BSA,RVEF,RVSV_BSA,RVSV	GOSR2	RPRML,GOSR2,CDC27,MYL4,WNT9B	No	0.261286	0.0517267	0.0481549	-0.0843021	-0.108692	-0.0671696	-0.0361204	0.053529	-0.128011	-0.0228763	0.0383057	-0.126115	-0.0388689	0.0806736	0.0153361	-0.0956561	-0.028135	0.261286	0.0150109	-0.0609527	0.0509802
LVEDV,LVEDV_BSA,RVESV,RVEDV_BSA,RVESV_BSA,RVEDV,LVESV_BSA,LVSV_BSA,LVSV,RVSV,RVSV_BSA,RVEF	ITGB3	RPRML,GOSR2,CDC27,WNT9B	No	0.185025	0.0691219	0.0871635	0.0131224	0.182023	-0.166686	-0.0524549	0.185025	0.147136	0.0889035	0.0950877	0.00276133	-0.174009	0.021866	0.0910944	-0.0625317	0.138899	-0.114269	0.0357252	0.091279	0.0652774
LVEDV,LVEDV_BSA,RVEDV,RVEDV_BSA,RVESV,RVESV_BSA,LVSV_BSA,LVSV,LVESV_BSA,RVSV,RVSV_BSA,RVEF	NPEPPS	RPRML,GOSR2,CDC27,WNT9B,MYL4	No	0.406601	0.11624	0.189973	-0.0596258	0.269606	0.00336939	0.250105	0.203986	0.187339	0.0661001	0.25451	-0.100541	0.0322616	0.35399	0.336925	0.0758024	0.115927	0.406601	0.318693	0.381387	0.0133053
LVEDV,LVEDV_BSA,RVESV,RVEDV_BSA,RVEDV,RVESV_BSA,LVSV_BSA,LVESV_BSA,LVSV,RVSV_BSA,RVEF,RVSV	CDC27	RPRML,GOSR2,MYL4,CDC27,WNT9B	No	0.368583	0.0221023	0.0668925	0.00809759	0.206187	-0.152183	0.045118	0.0788024	0.0132485	0.0531825	0.0717442	0.0443762	0.0452664	0.258968	0.319286	0.249178	0.143786	0.368583	0.315808	0.246365	0.238678
LVEDV_BSA,LVEDV,RVESV,RVESV_BSA,RVEDV_BSA,RVEDV,LVSV_BSA,LVESV_BSA,LVSV,RVEF,RVSV_BSA,RVSV	MIR5089	RPRML,GOSR2,MYL4,CDC27,WNT9B	No
LVEDV_BSA,LVEDV,RVEDV_BSA,RVEDV,RVESV,RVESV_BSA,LVSV,LVSV_BSA,LVESV_BSA,RVSV_BSA,RVEF,RVSV	WNT9B	RPRML,GOSR2,WNT9B,CDC27,MYL4	No	0.32943	0.0923386	0.0729272	-0.0584551	0.0916456	0.121503	0.0180975	0.0224653	0.063236	0.0194672	0.32943	-0.200096	0.0452951	0.0322866	0.21924	-0.205505	0.0212539	0.0370843	-0.0529148	0.18149	-0.258201
LVEDV_BSA,LVEDV,RVESV_BSA,RVEDV,RVEDV_BSA,RVESV,LVSV,LVSV_BSA,LVESV_BSA,RVEF,RVSV_BSA,RVSV	RPRML	RPRML,GOSR2,WNT9B,CDC27,MYL4	No	0.0616017	-0.140928	-0.248463	0.0467911	-0.196848	-0.13308	-0.125945	-0.128336	-0.00280625	-0.144748	-0.348475	0.0616017	-0.0648651	-0.159246	-0.362398	-0.0938191	-0.359536	-0.0284149	-0.14981	-0.431278	0.0058193
LVMVR,LVMCF	RRAS2	RRAS2	Yes	0.476402	0.252061	0.146263	0.180547	-0.0120002	0.28481	0.422918	-0.195932	0.107827	0.342437	0.476402	0.314	0.132719	0.159266	0.360898	0.268017	0.156738	-0.0202976	0.191888	0.361589	0.257933
LVMVR,LVMCF	PDE3B	RRAS2	No	0.284406	-0.14437	0.159372	-0.209622	0.135846	-0.0745	-0.136949	-0.242614	-0.287339	-0.136448	0.238438	-0.112875	0.041419	-0.284209	-0.416093	0.0249666	-0.131086	0.284406	-0.246063	-0.496228	-0.00276771
LVMVR,LVMCF	CYP2R1	RRAS2	No	0.203228	0.0811269	0.126732	0.076752	-0.00437289	-0.104281	0.056926	-0.066767	-0.0540075	0.0460829	0.203228	0.148205	-0.101222	-0.0986445	0.0300347	0.0276461	-0.119161	-0.017015	-0.122367	-0.00223241	-0.114385
LVMVR,LVMCF	PSMA1	RRAS2	No	0.106261	-0.00165639	0.00172543	-0.273244	-0.161813	-0.0931692	0.00550987	0.0127688	0.0183365	0.0398899	-0.134588	-0.341295	-0.0510693	-0.0881065	0.0723288	-0.152535	0.0715016	0.106261	-0.0710401	0.0725454	-0.0932206
LVMVR,LVMCF	COPB1	RRAS2	No	0.104407	-0.0465695	-0.0120602	-0.110902	-0.170189	-0.0139295	-0.0508153	-0.0614114	-0.0595251	-0.0932838	-0.0741388	-0.295218	-0.0574145	0.090617	-0.0187897	-0.105921	-0.119836	-0.0527241	0.104407	-0.0248839	-0.203427
LVESV_BSA,LVEDV,LVEDV_BSA,LVESV,RVESV_BSA,RVESV,RVEDV_BSA	DMPK	RSPH6A	Yes	0.57328	0.232653	0.183926	0.159376	0.23581	0.147441	0.297354	0.105122	0.149543	0.239253	0.326054	0.122117	0.192361	0.57328	0.507501	0.236702	0.333457	0.184709	0.525786	0.486311	0.264394
LVESV,LVEDV,LVEDV_BSA,LVESV_BSA,RVESV,RVESV_BSA,RVEDV_BSA	SYMPK	RSPH6A	No	0.385816	0.141721	0.161437	0.167432	-0.0062034	0.237846	0.139671	0.0952729	0.0419609	0.118878	0.0896521	0.281037	0.260512	0.201428	0.33681	0.252048	0.127644	0.171759	0.154041	0.311392	0.385816
LVESV,LVESV_BSA,LVEDV,LVEDV_BSA,RVESV,RVESV_BSA,RVEDV_BSA	EML2	RSPH6A	No	0.383546	0.0394517	0.00314124	0.0682684	-0.0236102	0.102244	0.0655707	0.0362839	-0.021288	0.0810762	-0.101235	0.0813396	0.0123626	0.183448	0.383546	0.0718856	0.10978	0.197621	0.129692	0.251906	0.111362
LVESV_BSA,LVESV,LVEDV_BSA,LVEDV,RVESV,RVESV_BSA,RVEDV_BSA	DMWD	RSPH6A	No	0.318107	0.0103554	0.156506	0.116767	0.126668	-0.0446743	-0.00297976	0.13518	-0.0565053	0.0752395	0.199101	0.202921	0.0404893	0.262101	0.318107	0.223095	0.0857314	0.163937	0.241326	0.293627	0.286587
LVEDV,LVESV,LVESV_BSA,LVEDV_BSA,RVESV,RVESV_BSA,RVEDV_BSA	NANOS2	RSPH6A	No	0.278964	0.0219756	0.0349347	0.0321077	0.0605126	0.165196	0.0242774	0.0216629	0.0361982	0.00228978	0.0610758	0.0372359	0.16183	0.278964	0.202013	0.0850538	-0.00741728	0.0773915	0.234279	0.198473	0.0674241
LVESV_BSA,LVESV,LVEDV_BSA,LVEDV,RVESV_BSA,RVESV,RVEDV_BSA	SNRPD2	RSPH6A	No	0.23707	-0.076339	-0.014718	0.0708902	-0.0628533	-0.124516	0.0475914	-0.211433	-0.135882	-0.131387	-0.0739291	0.147065	-0.0665463	0.00105042	0.0290019	0.117664	-0.134524	0.23707	0.0114852	-0.0440563	-0.0175927
LVESV,LVEDV,LVESV_BSA,LVEDV_BSA,RVESV_BSA,RVESV,RVEDV_BSA	IRF2BP1	RSPH6A	No	0.23222	0.0465457	0.0630465	0.152993	0.152041	0.156796	0.141678	0.0838466	0.171694	0.0810122	0.119619	0.23222	0.206791	0.0109317	0.195417	0.0374142	0.0649195	-0.0227298	0.0882279	0.199591	0.0687634
LVEDV,LVESV_BSA,LVEDV_BSA,LVESV,RVESV,RVESV_BSA,RVEDV_BSA	FBXO46	RSPH6A	No	0.219757	-0.0640061	0.0234848	0.0472429	0.0228958	0.219757	0.0692387	-0.188893	0.0548067	-0.0450849	0.0404891	-0.00987211	0.093412	0.0828761	0.0361549	0.16656	0.154337	-0.0184252	0.0981492	0.0374023	0.149119
LVEDV,LVESV_BSA,LVESV,LVEDV_BSA,RVESV_BSA,RVESV,RVEDV_BSA	QPCTL	RSPH6A	No	0.212223	0.0793632	0.041796	0.159796	0.171258	0.0679159	0.0786197	-0.0153893	0.0166979	0.0433379	0.0616008	0.139182	6.57423e-05	0.212223	0.0501407	0.150998	-0.0857766	0.0578421	0.151313	0.0627174	0.0259603
LVESV,LVEDV,LVESV_BSA,LVEDV_BSA,RVEDV_BSA,RVESV_BSA,RVESV	NOVA2	RSPH6A	No	0.143015	-0.130501	-0.0392448	-0.141063	0.00886007	-0.31155	-0.116382	-0.168801	-0.184372	-0.0610385	-0.0912945	-0.0870331	-0.238865	0.0512057	-0.13014	0.0217139	-0.288595	0.143015	0.0351885	-0.0464452	0.106811
LVEDV_BSA,LVEDV,LVESV_BSA,LVESV,RVESV_BSA,RVESV,RVEDV_BSA	GIPR	RSPH6A	No	0.125432	-0.0284955	-0.0893419	0.0243973	-0.12707	0.0625529	-0.209502	-0.141488	-0.10817	-0.0715324	-0.118097	0.02612	0.0714578	0.0475118	0.0124678	-0.0583019	-0.0362365	0.125432	0.0629224	-0.00903654	-0.106138
LVESV,LVESV_BSA,LVEDV_BSA,LVEDV,RVESV,RVESV_BSA,RVEDV_BSA	FOXA3	RSPH6A	No	0.0999401	-0.1369	-0.00782779	-0.0721953	-0.115695	-0.0786892	-0.0329921	-0.0966316	-0.170965	-0.153385	-0.0571095	-0.261628	0.0662495	-0.172774	-0.100794	-0.00219862	-0.225899	-0.0148717	-0.151306	-0.113388	0.0999401
LVESV,LVEDV_BSA,LVEDV,LVESV_BSA,RVESV,RVESV_BSA,RVEDV_BSA	SIX5	RSPH6A	No	0.0995357	0.0335933	0.0723222	-0.000110496	-0.00434311	0.0939571	0.0615352	8.28358e-05	-0.0543554	0.0716413	0.0844248	-0.0627581	0.0995357	-0.0525261	-0.064291	-0.0725162	0.0335761	0.0849867	-0.0146617	0.0169184	-0.0267578
LVEDV,LVEDV_BSA,LVESV_BSA,LVESV,RVESV_BSA,RVESV,RVEDV_BSA	RSPH6A	RSPH6A	No	0.0865114	-0.0250819	-0.0522896	-0.0501191	0.0187899	0.0301099	-0.0395592	-0.0639149	-0.0343657	0.0128771	-0.022266	-0.0499619	0.0111379	-0.0374736	0.0616311	-0.0672818	0.0621433	0.0834089	-0.00140529	0.0865114	-0.054533
LVESV_BSA,LVEDV_BSA,LVESV,LVEDV,RVESV_BSA,RVESV,RVEDV_BSA	LOC388553	RSPH6A	No
LVMVR,LVMCF	RSPO3	RSPO3	No	0.29162	-0.14195	0.0694198	-0.0540278	-0.102931	0.29162	0.131209	-0.0766537	0.116598	-0.0646843	-0.0795797	-0.0303765	0.0123861	-0.232311	-0.144262	-0.106401	0.100541	0.120184	-0.149418	-0.32345	-0.201811
LVMVR,LVMCF	RNF146	RSPO3	No	0.210055	0.0483794	0.0403769	0.0507435	0.107584	0.111192	0.0683222	-0.0529921	0.0843353	0.037697	0.210055	-0.0406534	0.0529655	0.0201947	-0.0172229	-0.0362655	-0.0713975	-0.138876	-0.0316804	-0.0964086	-0.0535096
LVMVR	C6orf58	RSPO3	No	0.119823	-0.0560439	-0.0881214	-0.040157	-0.0343746	-0.113931	0.0192874	-0.0654896	-0.0198193	0.0160407	0.119823	-0.118929	-0.115875	0.0905434	-0.163524	-0.0288333	-0.0607478	-0.173458	0.0244974	-0.362019	-0.0673651
LVMCF	ECHDC1	RSPO3	No	0.118084	-0.134531	-0.0892089	-0.0446171	-0.0328095	0.0607205	-0.0819068	-0.0253636	-0.0171245	-0.114342	-0.217148	-0.0975086	0.057095	-0.233497	-0.387098	-0.19704	-0.0703072	0.118084	-0.332096	-0.364936	-0.0604062
LVMVR,LVMCF	KIAA0408	RSPO3	No	0.00711118	-0.157676	-0.113481	-0.162486	-0.00926584	-0.0562106	-0.278907	0.00711118	-0.111692	-0.12813	-0.126097	-0.202837	-0.0563228	-0.147782	-0.141859	-0.125837	-0.00447735	-0.0756547	-0.15241	-0.168708	-0.159391
LVMVR	THEMIS	RSPO3	No	0.00415903	-0.31111	-0.145597	-0.245152	-0.322973	0.00415903	-0.198439	-0.234686	-0.199712	-0.275808	-0.214599	-0.250535	-0.0201053	-0.179056	-0.226267	-0.152611	-0.149971	-0.0376347	-0.396723	-0.254371	-0.152651
LVMVR	SOGA3	RSPO3	No	-0.0737698	-0.113536	-0.11654	-0.0737698	-0.0812783	-0.134989	-0.200261	-0.117305	-0.148213	-0.103234	-0.11636	-0.0934594	-0.114885	-0.126564	-0.222258	-0.127277	-0.210043	-0.1004	-0.153157	-0.200102	-0.144969
LVM,LVM_BSA,LVMVR,RVESV_BSA,LVMCF	CENPW	RSPO3,CENPW	Yes	0.522223	0.0565196	0.139299	0.0691695	-0.165271	0.0589832	-0.157069	-0.149678	-0.116686	0.0752647	0.149875	0.0558876	-0.0498331	0.483779	0.408601	0.0522777	0.0518278	0.378473	0.522223	0.507164	0.0969549
LVMVR,LVM_BSA,LVM,RVESV_BSA,LVMCF	MIR588	RSPO3,CENPW	No
LVM_BSA,LVM	CWC22	SCHLAP1	Yes	0.157264	-0.0374596	-0.0756249	0.00099953	0.157264	0.0407686	0.0272107	-0.0101391	0.100252	-0.0470472	-0.179981	-0.0923037	0.0141072	0.0467539	-0.0365973	-0.00562393	-0.0397447	-0.0790174	0.113413	-0.0061084	0.0593301
LVM,LVM_BSA	UBE2E3	SCHLAP1	No	0.136238	-0.12493	-0.0355652	-0.0724299	-0.123865	-0.175548	0.051842	-0.00980048	0.136238	-0.257141	-0.0797429	-0.240023	-0.0917148	-0.220409	-0.122624	-0.0570295	-0.0963907	-0.0828479	-0.177466	-0.12781	-0.0995328
LVM_BSA,LVM	SCHLAP1	SCHLAP1	No
LVGFI	FAM86B3P	SGK223,FAM86B3P	No
LVGFI,RVESV_BSA,RVESV	CLDN23	SGK223,PPP1R3B,FAM86B3P	No	0.146051	0.0971707	0.0484919	0.142366	-0.179254	-0.0333779	-0.0296226	-0.148277	-0.103738	0.0966125	0.146051	0.0741242	0.00875153	0.109322	0.0731302	0.0116757	-0.0483355	0.0605234	0.110025	0.0806864	-0.0517895
LVGFI,RVESV,RVESV_BSA	SGK223	SGK223,PPP1R3B,FAM86B3P	No
LVGFI,RVESV_BSA,RVESV	MFHAS1	SGK223,PPP1R3B,FAM86B3P,TNKS	Yes	0.487738	0.197287	0.382588	0.086482	0.274494	0.469965	0.131293	0.31051	0.184954	0.131314	0.451126	0.191242	0.289712	0.274363	0.418043	0.487738	0.414314	0.0512199	0.266966	0.419705	0.412894
LVGFI,RVESV,RVESV_BSA	ERI1	SGK223,TNKS,PPP1R3B,FAM86B3P	No	0.181021	-0.155877	-0.0195441	0.00405412	-0.0722524	0.147946	0.0775165	0.0137499	0.0900269	-0.15186	0.0209477	-0.182753	0.101321	-0.350447	-0.172746	-0.0763727	0.154018	0.181021	-0.299743	-0.180035	-0.0421883
LVMVR	SIPA1L1	SIPA1L1	Yes	0.379967	-0.0509278	-0.0794907	-0.0356902	0.244843	0.0718173	0.379967	0.178559	0.180183	-0.0219676	-0.0614895	-0.10245	0.113162	-0.014206	0.135578	-0.158376	-0.0367327	0.169031	-0.104529	0.118495	-0.091435
LVMVR	LOC145474	SIPA1L1	No
LVMVR	PCNX	SIPA1L1	No
LVMVR	SNORD56B	SIPA1L1	No
LVM_BSA,LVM,LVMCF	ACTA2	SLC16A12	Yes	0.484057	0.0679348	-0.0559276	0.307766	-0.117456	0.0654996	0.224008	-0.0061702	0.375709	0.0326333	-0.0297526	0.345009	0.104152	0.0152866	-0.452177	0.484057	-0.0487383	-0.31044	-0.0188016	-0.415757	0.264965
LVM_BSA,LVMCF,LVM	IFIT3	SLC16A12	No	0.251058	-0.0721103	-0.232571	-0.0759759	0.251058	-0.416607	0.232943	0.141576	-0.108147	-0.023962	-0.372085	-0.257991	-0.222838	-0.467718	-0.47166	-0.0954157	-0.368391	-0.307304	-0.402162	-0.616706	-0.191686
LVM_BSA,LVM,LVMCF	IFIT2	SLC16A12	No	0.234307	0.00753771	-0.176431	0.0477243	0.0610624	-0.378901	0.137148	-0.196514	0.0230173	0.234307	-0.189179	-0.0706869	-0.223531	-0.524924	-0.400722	-0.419646	-0.283281	-0.251199	-0.551981	-0.532	-0.695018
LVM,LVM_BSA,LVMCF	PANK1	SLC16A12	No	0.224553	0.0616459	0.119549	-0.0807441	-0.0566805	-0.0544128	0.00624178	-0.0201982	0.0794406	0.0362065	0.088089	0.0640117	0.00280964	0.0787875	0.0586075	0.224553	0.116102	-0.0498388	0.0852679	0.1629	0.198358
LVM,LVMCF,LVM_BSA	LIPA	SLC16A12	No	0.135148	-0.319606	-0.060868	0.107344	0.0373414	-0.20693	-0.102228	0.00371054	-0.0799034	-0.239217	-0.0850903	0.074634	-0.0511509	0.135148	-0.117588	0.0774099	-0.0270704	-0.174571	-0.0718689	-0.170266	-0.0432062
LVMCF,LVM_BSA,LVM	SLC16A12	SLC16A12	No	0.124607	0.000365573	0.00891198	-0.0586081	-0.0097654	0.0301077	0.0588023	0.0469013	-0.0454853	-0.0128676	-0.125617	-0.0847637	0.0215493	0.00930296	0.122741	0.0523492	0.0228146	-0.0811937	0.0370329	0.0962779	0.124607
LVM_BSA,LVMCF,LVM	IFIT1	SLC16A12	No	0.0137778	0.0137778	-0.199375	-0.102068	-0.130998	-0.26246	0.0105663	-0.136781	-0.0475531	-0.0358474	-0.292611	-0.117737	-0.196994	-0.208484	-0.691034	-0.162864	-0.47174	-0.341952	-0.256968	-0.722553	-0.187327
LVM,LVM_BSA,LVMCF	LINC00865	SLC16A12	No
LVGFI,LVESV,LVEF,LVESV_BSA,RVESV,RVESV_BSA,LVEDV,LVEDV_BSA,RVEF	ECSCR	SLC23A1,DNAJC18	No	0.417809	0.10575	0.0776114	0.0381924	0.17345	-0.100979	-0.0445037	0.0145506	-0.0907479	0.0466274	-0.053167	-0.223864	-0.0600465	0.168311	0.417809	-0.107637	0.170185	-0.0546177	0.0551779	0.391259	-0.0710549
LVEF,LVGFI,LVESV,LVESV_BSA,RVESV_BSA,RVESV,LVEDV,LVEDV_BSA,RVEF	SPATA24	SLC23A1,DNAJC18	No	0.247487	0.0053372	0.0225589	-0.0356702	-0.0798332	0.189074	-0.0819069	0.0285282	-0.0259506	0.0703517	0.0338366	-0.087087	0.142953	0.176958	0.203938	0.119428	-0.0789609	0.150027	0.146487	0.247487	0.112288
LVGFI,LVEF,LVESV,LVESV_BSA,RVESV,RVESV_BSA,LVEDV,LVEDV_BSA,RVEF	SIL1	SLC23A1,DNAJC18	No	0.219227	0.125398	0.10181	-0.00561149	0.182235	0.088388	0.010598	0.0942026	-0.000290211	0.114433	0.219227	-0.106787	0.11797	-0.0391991	0.11848	-0.0130594	0.20962	0.0922603	-0.0715465	0.0891585	-0.10939
LVGFI,LVESV_BSA,LVEF,LVESV,RVESV_BSA,RVESV,LVEDV_BSA,LVEDV,RVEF	PROB1	SLC23A1,DNAJC18	No	0.195864	0.0491742	0.036618	0.0650922	0.0209171	0.173578	0.0187515	0.0110396	0.00878651	0.0186018	0.096216	0.0133987	0.0540633	0.141214	0.195864	0.0194385	0.155368	0.00217586	0.0550982	0.1157	0.0793257
LVEF,LVESV,LVGFI,LVESV_BSA,RVESV_BSA,RVESV,LVEDV_BSA,LVEDV,RVEF	MATR3	SLC23A1,DNAJC18	No	0.0973956	-0.066962	-0.0368979	-0.0604446	-0.0380291	-0.0273276	0.0849525	0.0973956	-0.00412334	-0.039677	0.0167211	-0.121461	-0.0578579	-0.0799005	0.0599737	0.0332114	-0.0222296	-0.00809062	-0.119653	0.0881409	-0.0193603
LVGFI,LVESV_BSA,LVEF,LVESV,RVESV_BSA,RVESV,LVEDV_BSA,LVEDV,RVEF	TMEM173	SLC23A1,DNAJC18	No
LVMVR	MCM9	SLC35F1	No	0.320805	0.0695008	-0.0490783	0.194463	-0.0199922	0.0419084	0.197498	0.114728	0.320805	0.0678955	-0.0327117	0.193778	0.0535473	0.184614	0.113181	-0.00994428	-0.0669188	0.0165392	0.213468	0.148832	-0.0360999
LVMVR,LVSV	FAM184A	SLC35F1	No	0.165036	0.0958953	0.0256753	0.0298903	0.108531	-0.244588	0.0216336	0.165036	0.0144454	0.014775	-0.00718008	-0.157437	-0.023998	0.128925	-0.157522	-0.03434	-0.0238252	0.0464477	0.0441138	-0.0856041	-0.264635
LVMVR,LVESV,LVSV,LVEDV,LVEDV_BSA,LVM_BSA,LVESV_BSA,LVSV_BSA,RVSV_BSA,RVEDV,RVEDV_BSA,RVSV,LVMCF	SLC35F1	SLC35F1,CEP85L	Yes	0.43654	0.333841	0.110353	0.243725	-0.282056	-0.161092	0.125093	-0.183646	0.18094	0.28717	0.313085	0.201054	-0.160111	0.239621	-0.136885	0.244774	-0.0387008	0.344424	0.43654	-0.218971	0.0925432
LVEDV_BSA,LVSV,LVEDV,LVM_BSA,LVESV,LVESV_BSA,LVSV_BSA,LVMVR,RVSV,RVSV_BSA,RVEDV,RVEDV_BSA,LVMCF	CEP85L	SLC35F1,CEP85L	No	0.359624	0.213048	0.0940321	0.153524	0.0391918	0.244103	0.179247	0.199533	0.17138	0.0912017	0.0454384	0.226954	0.232262	0.290519	0.197538	0.359624	0.136738	-0.239706	0.212838	0.341925	0.301168
LVM_BSA,LVSV,LVEDV,LVSV_BSA,LVESV,LVEDV_BSA,LVESV_BSA,RVSV_BSA,RVEDV,RVSV,RVEDV_BSA,LVMCF	BRD7P3	SLC35F1,CEP85L	No
LVMVR	BANK1	SLC39A8	Yes	0.437312	0.121147	0.0570403	0.125653	0.173722	-0.165837	0.437312	-0.0708574	0.267023	0.108073	0.132623	0.0313777	-0.0767517	-0.0196881	0.140102	0.0357462	0.0351617	-0.500251	0.122705	0.0427627	-0.026811
LVMVR	NFKB1	SLC39A8	No	0.360761	0.0812281	-0.0642512	0.0439222	0.0505955	0.207365	0.360761	0.115407	0.220869	-0.0349406	0.00155845	-0.152611	0.278777	-0.17982	0.0323362	-0.0128006	-0.176764	0.340584	-0.0953714	0.0333873	-0.0709672
LVMVR	SLC39A8	SLC39A8	No	0.293999	0.217344	0.122187	0.244163	0.252749	0.0290945	0.0312862	0.293999	0.205132	-0.0314913	0.0583346	0.195047	0.00814756	-0.0780723	-0.176604	-0.0424035	-0.107523	0.186821	-0.178902	-0.140984	-0.0662889
LVM_BSA	SLC4A7	SLC4A7	Yes	0.701815	0.0894314	0.166144	0.0557337	-0.00169904	0.322833	0.0932568	0.0342906	0.112925	0.156702	0.191744	0.103878	0.19428	0.532641	0.6931	-0.132388	0.407987	-0.193451	0.553097	0.701815	-0.0721122
LVM_BSA	NEK10	SLC4A7	No	0.213569	0.0501294	-0.0212108	-0.103492	-0.10558	-0.090628	-0.195146	-0.173957	-0.121884	-0.0402351	0.0807899	-0.11949	-0.0246859	0.102395	0.151595	-0.153706	-0.252732	0.12622	0.213569	0.0883779	-0.12576
LVMVR,LVMCF	NTHL1	SLC9A3R2	No	0.211957	0.0535497	-0.010592	0.0805975	0.211957	0.0226945	-0.0282864	0.109989	-0.0704238	0.0277086	-0.173301	-0.0930366	0.0587879	0.00210951	0.122009	0.0197681	-0.0555923	0.0925319	-0.0551851	0.00584955	0.0137729
LVMVR,LVMCF	NPW	SLC9A3R2,ZNF598	No	0.187856	-0.145012	-0.217495	-0.0591014	0.0672649	0.187856	0.155496	0.0751207	0.00705656	-0.210688	-0.213776	-0.192417	0.0905431	-0.120582	-0.0444513	-0.218326	-0.416717	0.0232298	-0.192179	-0.238872	-0.167915
LVMVR,LVMCF	NOXO1	SLC9A3R2,ZNF598	No	0.174121	0.0636285	0.0327165	0.0131519	0.0836517	0.107231	-0.0686978	0.114017	-0.0479473	0.0156054	0.174121	-0.0643605	0.0573827	0.0147581	-0.0124592	0.0342181	-0.0307966	-0.0141986	0.0707469	0.0113814	-0.038894
LVMVR,LVMCF	SYNGR3	SLC9A3R2,ZNF598	No	0.0684106	-0.0450075	-0.113148	-0.0434401	-0.107889	-0.0828305	0.034716	-0.0380589	-0.0260876	0.0684106	-0.187801	-0.00444343	-0.100392	-0.162125	-0.120568	-0.204193	-0.0984287	-0.198863	-0.124342	-0.0589033	-0.0778294
LVMVR,LVMCF	SLC9A3R2	SLC9A3R2,ZNF598	No
LVMVR,LVMCF	SNHG9	SLC9A3R2,ZNF598	No
RVESV_BSA	IL1R1	SLC9A4	Yes	0.360213	0.0627973	-0.438605	0.0639148	0.0754338	0.242367	0.283096	0.0459924	0.178982	0.00946334	-0.642761	-0.195428	0.214703	0.360213	0.119234	0.0551375	0.120175	0.347453	0.269159	0.0699758	0.015259
RVESV_BSA	IL18R1	SLC9A4	No	0.265501	-0.29844	-0.167363	-0.157349	-0.303308	-0.201713	-0.0886065	-0.108373	-0.0524307	-0.323307	-0.185124	-0.402006	-0.191866	-0.367378	-0.346666	-0.135403	-0.183637	0.265501	-0.320976	-0.309874	-0.0933236
RVESV_BSA	IL18RAP	SLC9A4	No	0.141034	-0.227327	-0.172068	0.021968	-0.0439146	-0.172445	-0.0503958	-0.0691406	-0.0385759	-0.221176	-0.207751	0.100975	-0.0681973	-0.017943	0.0915048	-0.164638	-0.0868521	-0.124274	1.22519e-05	0.141034	-0.161458
RVESV_BSA	IL1RL1	SLC9A4	No	0.0738223	-0.121686	-0.16454	-0.185415	-0.0963892	-0.354519	-0.0815213	-0.178223	-0.0592053	-0.118816	-0.188107	-0.433907	-0.293997	0.0738223	-0.152845	-0.177206	-0.151321	0.0405533	-0.115953	-0.147313	0.00780008
RVESV_BSA	IL1RL2	SLC9A4	No	-0.00291058	-0.0486873	-0.00291058	-0.033891	-0.0579989	-0.309278	-0.0984409	-0.1115	-0.103672	-0.0589394	-0.0071772	-0.190718	-0.148142	-0.169835	-0.287371	-0.172178	-0.245057	-0.149408	-0.184155	-0.26652	-0.196698
LVESV_BSA,LVESV,LVEDV,LVEDV_BSA	MAP4	SMARCC1	Yes	0.644137	0.389314	0.302426	0.304504	-0.0307272	0.405427	0.381919	0.0246456	0.184839	0.39207	0.226787	0.542123	0.314685	0.566686	0.386923	0.235781	0.298779	0.216168	0.644137	0.36944	0.243342
LVESV_BSA,LVESV,LVEDV,LVEDV_BSA	DHX30	SMARCC1	No	0.376513	0.132754	0.0901008	0.12621	0.0906516	0.126312	-0.021385	-0.00375097	-0.0419466	0.0900316	0.00913865	0.0963608	0.0929734	0.213703	0.359735	0.106667	0.300444	-0.0379142	0.164832	0.376513	0.0830817
LVESV,LVEDV,LVESV_BSA,LVEDV_BSA	SMARCC1	SMARCC1	No	0.352365	0.0622704	0.0974103	0.052372	0.352365	0.144234	0.33117	0.190211	0.182773	0.0616327	0.0872347	0.179012	0.18094	0.157993	0.114658	0.0580049	0.213687	0.201909	0.160998	0.129066	0.189926
LVEDV,LVESV,LVESV_BSA,LVEDV_BSA	SETD2	SMARCC1	No	0.246223	0.0815136	0.0943584	-0.0192992	0.0504275	0.180877	0.246223	0.122107	0.169115	0.0565153	0.151125	-0.0460906	0.188328	0.0681334	0.026944	-0.0972674	0.115275	0.185971	0.0529119	0.0935664	0.0307557
LVEDV,LVESV_BSA,LVESV,LVEDV_BSA	KLHL18	SMARCC1	No	0.150052	0.0179635	-0.0745344	0.0181531	-0.128933	0.150052	0.0401832	-0.169147	-0.0828252	0.0183853	-0.0704994	-0.0887278	0.0670796	-0.0692533	0.0571513	0.0737527	-0.0909333	0.131576	-0.0456249	0.0426698	0.0991311
LVESV_BSA,LVEDV,LVESV,LVEDV_BSA	CSPG5	SMARCC1	No	0.139855	0.0386531	0.0240631	0.139855	-0.0663229	-0.230444	-0.016851	0.0891393	-0.0339605	0.0741325	0.0866634	0.129481	-0.208865	-0.0981496	-0.124507	-0.119128	-0.138938	-0.0584531	-0.219705	-0.0892435	-0.0961711
LVEDV,LVESV,LVESV_BSA,LVEDV_BSA	NBEAL2	SMARCC1	No	0.0770891	-0.0486802	0.0142497	0.0402378	-0.0954835	-0.167998	0.0596577	0.057529	0.0546234	-0.0335753	-0.000314834	0.0770891	-0.107511	-0.231823	-0.128878	-0.0850143	-0.164409	-0.205169	-0.207948	-0.116938	0.0110674
LVEDV,LVESV,LVESV_BSA,LVEDV_BSA	KIF9-AS1	SMARCC1	No
LVEDV	NRADDP	SMARCC1	No
LVEDV,LVESV_BSA,LVESV,LVEDV_BSA,LVSV	SPINK8	SMARCC1,KLHDC8B	No	0.139354	-0.162082	-0.143217	-0.0291714	-0.0568249	-0.102497	-0.160119	-0.104807	-0.232369	-0.183966	-0.15837	0.00522256	-0.0826098	-0.049575	0.0313868	-0.142938	-0.0175816	0.139354	0.0372514	0.0469683	-0.106528
LVESV,LVEDV,LVESV_BSA,LVEDV_BSA	NME6	SMARCC1,KLHDC8B	No	0.124939	0.0320688	-0.0614968	0.0184522	-0.0198478	-0.0232698	-0.0534423	-0.0750075	-0.0101445	-0.0740645	-0.0259995	-0.16584	-0.0291922	-0.0904868	0.0902288	-0.0136774	0.0766347	0.0291402	-0.0641913	0.124939	-0.0181358
LVESV_BSA,LVEDV,LVESV,LVEDV_BSA,LVSV,LVSV_BSA	CAMP	SMARCC1,KLHDC8B,DAG1	No	0.103059	-0.102669	0.0351719	0.0516126	0.103059	-0.220896	-0.0215463	-0.0616152	0.013833	0.0178753	-0.0542281	0.0348711	-0.144565	-0.0375433	-0.00864936	-0.148393	0.0848549	-0.10487	-0.0261386	0.102371	-0.0446044
LVESV,LVEDV,LVESV_BSA,LVEDV_BSA,LVSV_BSA,LVSV	CDC25A	SMARCC1,KLHDC8B,DAG1	No	0.0909177	-0.0466251	0.0270104	-0.0662511	-0.154634	-0.119135	0.0363069	-0.0684493	-0.0493472	-0.0618771	0.0646726	-0.207614	-0.0238409	-0.116992	-0.019704	0.0452194	0.0227034	-0.02205	-0.111844	-0.0086203	0.0909177
LVEDV,LVESV,LVESV_BSA,LVEDV_BSA,LVSV,LVSV_BSA	ZNF589	SMARCC1,KLHDC8B,DAG1	No	0.0471032	-0.1047	-0.0406365	0.0334035	0.0358327	0.0346068	-0.0666202	0.0215372	-0.0115414	-0.112506	-0.0467136	-0.0460546	-0.0219173	0.0468563	-0.146407	-0.0462649	-0.216771	0.0471032	0.00986958	0.00597175	0.0256801
LVMVR,LVESV_BSA,LVEDV_BSA	SP3	SP3	Yes	0.257616	-0.0894996	-0.0416228	-0.0257641	0.127642	0.0453484	0.257616	0.131544	0.119299	-0.139098	-0.0839879	-0.140352	0.056548	-0.134566	-0.2585	-0.129854	0.115402	-0.0352738	-0.138409	-0.250188	-0.0223787
LVMVR,LVEDV_BSA	OLA1	SP3	No	0.103234	-0.0354966	-0.108794	0.000548114	-0.109047	-0.0283096	0.0633138	0.0413076	0.103234	-0.027603	-0.0780735	-0.0512648	0.0253554	-0.174771	-0.1168	0.00413422	0.0585376	-0.166829	-0.111481	0.0137643	0.0647974
LVEDV_BSA,LVEDV,LVMVR,LVESV_BSA,LVESV,LVEF	SPATS2L	SPATS2L	Yes	0.782092	0.16563	0.277774	0.280286	0.18368	0.0417437	0.319138	0.048275	0.267485	0.0119064	0.033566	0.251385	0.00942208	0.305295	-0.226386	-0.0282425	-0.649953	0.782092	-0.0553244	-0.340326	-0.212999
LVMVR,LVESV_BSA,LVESV,LVEDV,LVEDV_BSA,LVEF	TYW5	SPATS2L	No	0.0949043	-0.0225187	0.0505354	-0.00698826	0.0580573	-0.0902696	-0.0290149	-0.110493	0.0949043	-0.0891445	0.0487582	-0.0793262	-0.041119	-0.282795	-0.160459	-0.0895713	-0.173548	0.0869623	-0.257628	-0.150271	-0.0681323
LVESV_BSA,LVMVR,LVESV,LVEDV_BSA,LVEDV,LVEF	C2orf69	SPATS2L	No	0.0733342	-0.0299539	0.0603499	-0.114362	0.0733342	-0.26044	-0.0988769	0.000195645	-0.140006	-0.0136922	0.0434126	-0.135771	-0.149344	-0.0999475	-0.0181769	0.0577983	-0.249739	-0.125239	-0.178277	-0.0218927	-0.0899858
LVESV_BSA,LVESV,LVEDV,LVEDV_BSA,LVMVR,LVEF	FTCDNL1	SPATS2L	No	0.0517364	-0.0343363	-0.194139	-0.0427718	-0.216966	0.0479278	0.0517364	-0.119408	-0.0883354	-0.0439762	-0.277025	-0.049819	0.0152449	-0.00659048	-0.20417	0.0188803	-0.175199	-0.0414844	-0.0844271	-0.20838	0.0152864
LVESV_BSA,LVESV,LVMVR,LVEDV,LVEDV_BSA,LVEF	C2orf47	SPATS2L	No
LVM_BSA,LVM	SLC39A13	SPI1	Yes	0.370705	0.214789	0.0878326	0.161227	0.038157	-0.00632125	0.164059	0.142306	0.167278	0.245351	0.0943607	0.238219	0.0140917	0.0682339	0.125229	0.246507	0.262651	-0.00698425	0.109869	0.127401	0.370705
LVM,LVM_BSA	FNBP4	SPI1	No	0.319419	0.0909894	0.0425986	0.101095	0.268335	0.319419	0.160086	0.242637	0.0617461	0.0982677	-0.0365893	0.14629	0.228418	0.218235	0.252498	0.129658	0.251082	0.208888	0.209253	0.230607	0.0733811
LVM,LVM_BSA	CELF1	SPI1	No	0.31055	0.1475	0.0787316	-0.0380054	0.0633094	-0.0254353	0.218025	0.111031	0.0918639	0.0977973	0.039348	-0.109332	0.117658	0.197449	0.270879	0.132636	0.251565	0.0560802	0.119644	0.31055	0.0671985
LVM,LVM_BSA	DDB2	SPI1	No	0.275728	0.0180737	0.0922253	0.11535	0.0673027	0.0890139	0.0428118	0.169139	0.0771831	0.0801676	0.275728	0.0867927	0.070593	0.0216932	-0.0888029	0.063686	-0.0769041	0.0315747	0.0662395	-0.0873094	0.0643386
LVM,LVM_BSA	MADD	SPI1	No	0.272086	0.0888955	0.0226615	0.0335937	0.0413786	0.0790144	-0.0531183	0.161517	0.0385759	0.12073	-0.0788403	0.142239	0.0278268	0.206429	0.0966329	0.116877	0.128259	-0.0297633	0.272086	0.204789	0.143176
LVM_BSA,LVM	ARFGAP2	SPI1	No	0.255973	0.22567	0.161258	0.0288367	-0.00719037	0.0348956	0.082699	-0.0366756	-0.0201123	0.137638	0.209272	-0.0447356	0.073228	0.20216	0.255973	0.0495698	0.0990093	0.13534	0.125119	0.20717	0.0447218
LVM_BSA,LVM	MTCH2	SPI1	No	0.249936	-0.0560939	0.125701	-0.113156	0.163627	-0.153332	0.249936	0.0531622	0.11726	-0.0164263	0.179708	-0.0960233	-0.0411598	-0.18045	0.0107306	-0.186421	0.0637015	-0.0494691	-0.0545844	0.0517529	-0.148475
LVM_BSA,LVM	PTPRJ	SPI1	No	0.236999	-0.148504	-0.0422573	-0.102563	-0.132384	0.176587	0.236999	-0.165996	0.0801366	-0.162219	-0.086886	-0.021788	0.211388	-0.118627	-0.0964437	-0.0588325	-0.0865709	-0.0371566	-0.0488616	-0.0449601	-0.051381
LVM,LVM_BSA	RAPSN	SPI1	No	0.234012	0.0559084	-0.00789463	0.0252315	0.234012	0.0963709	0.111781	0.0982469	0.108452	-0.0411272	0.000440265	-0.135545	0.0421107	0.203913	0.175123	-0.00834282	0.0521002	-0.0646389	0.0313168	0.176397	-0.0657939
LVM_BSA,LVM	C1QTNF4	SPI1	No	0.196374	0.0418977	0.0472373	0.196374	0.0750436	-0.148057	-0.196896	-0.121939	-0.0376968	0.04768	0.145475	0.190844	0.0245418	0.0456197	0.127897	-0.114859	-0.221867	-0.131228	-0.0164184	0.00461662	0.138308
LVM_BSA,LVM	NUP160	SPI1	No	0.194294	-0.0552239	0.0404544	-0.129833	0.00269532	0.194294	-0.00213923	-0.0579214	0.00678643	-0.0260043	0.114655	-0.257303	0.101134	-0.0319218	0.0771401	0.10087	0.0606903	0.111471	0.0700436	-0.0176611	0.0732647
LVM_BSA,LVM	SPI1	SPI1	No	0.193751	-0.00600647	-0.00744752	0.072534	-0.0889072	0.170792	0.0893871	-0.0862364	0.0568397	0.129386	0.0247772	0.0731512	0.0473321	-0.394323	0.0769304	-0.221982	-0.101301	0.193751	-0.27432	0.0521454	-0.21606
LVM,LVM_BSA	MYBPC3	SPI1	No	0.190583	0.0490439	0.0826013	-0.0445784	0.130886	0.106966	0.0937286	0.190583	0.0432598	0.057206	0.152738	-0.0469886	0.0703622	0.0864505	0.0913401	-0.0338805	0.0269079	0.156853	0.0273047	0.11112	-0.0289867
LVM_BSA,LVM	PSMC3	SPI1	No	0.156594	0.0193762	0.0663916	0.0518478	-0.121238	-0.014403	0.0976306	0.0531482	0.0916142	0.109376	0.156594	0.105859	-0.0159405	-0.0240769	0.0214144	-0.0781908	0.127235	-0.0984227	-0.00515346	0.100472	-0.00250707
LVM,LVM_BSA	NR1H3	SPI1	No	0.153051	-0.0969735	-0.0305755	-0.0219013	0.0705459	-0.171187	0.149458	0.0636479	0.0252542	-0.0712144	-0.0955091	-0.109382	-0.0167642	0.0419505	0.153051	0.0861657	0.0849656	-0.110113	0.00768223	0.0524565	0.0495014
LVM_BSA,LVM	ACP2	SPI1	No	0.149907	0.0117721	-0.0182873	0.029146	0.0734542	-0.169303	-0.0800868	0.0992072	-0.0766402	-0.00626423	-0.0192574	0.0340223	-0.0525378	-0.120961	-0.116621	0.149907	0.00899842	-0.206501	-0.231921	-0.262086	0.0729519
LVM_BSA,LVM	AGBL2	SPI1	No	0.140841	-0.0726332	-0.0865047	0.0554974	-0.259071	-0.293257	-0.0385428	-0.0412464	-0.058633	0.00864635	-0.115921	0.0186728	-0.182174	0.000352784	0.140841	-0.0928635	-0.102423	-0.26204	0.122296	0.0565865	0.0607975
LVM_BSA,LVM	NDUFS3	SPI1	No	0.115795	0.0133654	0.0146707	-0.00209712	0.0487731	0.115795	-0.00337644	-0.128498	-0.0210919	0.0481227	0.0375226	-0.132005	0.0360064	-0.163267	-0.100523	-0.163846	0.0523812	-0.183315	-0.174303	-0.076984	-0.131384
LVM_BSA,LVM	PTPMT1	SPI1	No	0.0911462	-0.0464905	-0.0928731	0.0402191	0.0911462	0.0532163	-0.0029492	-0.038258	-0.044742	-0.000380594	-0.118084	0.0289145	-0.0164617	-0.015264	-0.0473437	-0.105032	0.0134262	-0.0593696	0.00867849	-0.0750548	0.00330568
LVM_BSA,LVM	KBTBD4	SPI1	No	0.0741271	-0.0448696	0.000774617	-0.0514679	-0.0607435	0.0507557	-0.0280789	-0.0994061	-0.0977363	-0.0588049	0.0741271	-0.0630931	0.0252672	-0.118943	-0.125756	-0.124846	0.0102669	-0.172176	-0.107002	-0.169732	-0.0941656
LVM_BSA,LVM	FAM180B	SPI1	No	0.0548728	-0.0475114	-0.0352221	0.0214179	-0.025358	0.0547158	-0.0401729	-0.00134996	-0.0475331	-0.0270844	-0.138097	-0.0284033	-0.0294473	-0.0291768	-0.118112	0.0548728	-0.0145564	-0.239701	-0.140523	-0.129492	-0.0972123
LVM_BSA,LVM	OR4S1	SPI1	No	0.0399124	-0.0941627	-0.0766135	-0.0981856	-0.0836201	0.0399124	-0.0771625	-0.0456759	-0.100228	-0.0896385	-0.0924974	-0.100037	-0.050181	-0.11655	-0.170214	-0.0237083	-0.0500104	-0.0220114	-0.160758	-0.167627	-0.0209717
LVM_BSA,LVM	OR4A47	SPI1	No	0.00833386	-0.0933274	-0.07211	-0.0843029	0.00833386	-0.0481808	-0.0987104	-0.086754	-0.0492554	-0.0739485	-0.0457553	-0.120684	-0.0644388	-0.101652	-0.0259612	-0.089423	-0.0814332	-0.0251647	-0.09276	-0.0352719	-0.0370208
LVM,LVM_BSA	OR4X1	SPI1	No	0.00567607	-0.0632432	-0.0604881	-0.0623144	-0.00078183	-0.0675223	-0.0811478	-0.025602	-0.0398189	-0.0617317	-0.0463769	-0.0745637	-0.0567283	-0.0501265	-0.0804855	-0.0200481	-0.0429996	-0.0267023	-0.0655845	-0.0701253	0.00567607
LVM,LVM_BSA	OR4B1	SPI1	No	0.00353188	-0.136114	-0.0989833	-0.0973254	0.00353188	-0.0380028	-0.154649	-0.110064	-0.063664	-0.118353	-0.0989701	-0.122358	-0.0632878	-0.111126	-0.131449	-0.110179	-0.0859759	-0.0453129	-0.0953166	-0.135655	-0.0833979
LVM,LVM_BSA	OR4C3	SPI1	No	-0.024578	-0.204992	-0.165238	-0.190277	-0.024578	-0.131795	-0.177798	-0.0348311	-0.0723696	-0.187094	-0.195	-0.207412	-0.125625	-0.266744	-0.195349	-0.142193	-0.160636	-0.0336408	-0.233659	-0.171521	-0.134867
LVM,LVM_BSA	OR4X2	SPI1	No	-0.0397005	-0.178212	-0.136914	-0.117854	-0.0403666	-0.113144	-0.168425	-0.0555587	-0.0397005	-0.143755	-0.141434	-0.177048	-0.11724	-0.160471	-0.156831	-0.103388	-0.115959	-0.0691267	-0.177046	-0.146485	-0.0700674
LVM,LVM_BSA	MIR4487	SPI1	No
LVEDV,LVESV,LVEDV_BSA,LVESV_BSA,LVMVR,LVEF,LVMCF	SPON1	SPON1,RRAS2	No
LVEDV,LVMVR,LVEDV_BSA,LVESV_BSA	SRL	SRL	Yes	0.483292	0.136575	0.249746	-0.0997944	0.363873	0.0681617	0.30263	0.202593	0.184384	0.185686	0.306407	-0.150337	0.0868657	0.206918	0.483292	0.0244401	0.194524	0.0960275	0.0872901	0.396289	-0.0559726
LVEDV_BSA,LVEDV,LVESV_BSA	TFAP4	SRL	No	0.223437	0.0160322	-0.0213828	0.0773134	-0.0487095	-0.0729751	-0.00269343	-0.229739	-0.027802	0.0544215	0.116889	0.0680898	0.0317057	0.147653	0.0601372	0.150428	-0.0724354	0.223437	0.173764	0.0400181	0.0224682
LVEDV_BSA,LVEDV,LVESV_BSA	LOC100507501	SRL	No
LVEDV_BSA	LOC101926896	SRL	No
LVESV_BSA,LVESV	SSPN	SSPN	Yes	0.51659	0.264536	0.32852	-0.00985131	0.51659	0.360464	0.363297	0.0242552	0.22329	0.336132	0.460341	0.0495969	0.302254	0.14493	0.409462	-0.123928	0.401757	0.034784	0.122313	0.472498	-0.229373
LVESV,LVESV_BSA	BHLHE41	SSPN	No	0.442117	0.299686	0.297563	0.0412417	0.203032	0.0534182	0.321329	0.0248531	0.14474	0.361428	0.442117	-0.173902	0.184456	0.326726	0.135629	-0.139688	0.0404363	0.0415749	0.261351	0.173665	-0.0657538
LVMVR	STRN	STRN	Yes	0.300878	-0.0322894	0.0174172	0.0250928	0.300878	0.120833	0.107184	0.152258	0.143506	-0.0691825	-0.0601597	-0.0903635	0.0514501	-0.116012	-0.220975	0.0390054	-0.249322	0.222477	-0.128392	-0.246738	-0.0681264
LVMVR	VIT	STRN	No	0.256855	-0.201038	-0.243984	-0.0387539	0.195401	-0.00899281	-0.0720166	0.256855	0.145205	-0.253985	-0.203849	-0.127114	0.0424716	0.182305	0.209335	0.0766148	0.0525674	-0.1639	0.158099	0.133995	-0.00450383
LVMVR	EIF2AK2	STRN	No	0.195398	0.0308619	0.127956	0.195398	0.0111826	0.0341376	0.16989	0.0835918	0.169956	0.0604832	0.176528	0.181653	0.127421	0.0375765	-0.0733536	0.128798	0.0818885	-0.203428	0.102898	-0.0134845	0.0878793
LVMVR	HEATR5B	STRN	No	0.114681	-0.0417024	0.0926187	-0.119744	0.0371954	0.0770329	-0.0145176	-0.036524	-0.027018	-0.0273459	0.113712	-0.197555	0.0242263	-0.0509797	0.114681	-0.160215	-0.0154039	0.0740305	-0.0138784	0.0922649	-0.232821
LVMVR	GPATCH11	STRN	No	0.103499	0.0307453	-0.0920043	-0.133616	-0.203154	0.103499	0.0899346	-0.295656	0.0418848	0.00744063	-0.095334	-0.273159	0.0915351	-0.311016	-0.165949	-0.186708	-0.0359674	0.010807	-0.288432	-0.0699359	-0.23011
LVMVR	SVIL	SVIL	Yes	1.62696	0.765826	0.76631	0.477572	0.768766	0.449016	0.97738	0.51242	0.853728	0.624204	1.13051	0.533939	0.15012	0.972792	1.62696	0.22326	0.920959	0.769556	0.829059	1.58182	0.0723233
LVMVR	LOC102724316	SVIL	No
LVMVR	MIR604	SVIL	No
LVM,LVM_BSA,RVESV,RVEDV	CAMK2G	SYNPO2L,NDST2	Yes	0.449339	0.24701	0.299962	0.251853	0.271738	0.449339	0.127355	0.228654	0.101396	0.248683	0.303175	0.314521	0.307398	0.218766	0.215447	0.194737	0.429899	-0.0177528	0.252342	0.361567	0.252403
LVM_BSA,LVM,RVEDV,RVESV	SYNPO2L	SYNPO2L,NDST2	No	0.427993	0.109172	0.129098	0.0186835	0.333075	0.168235	0.0779962	0.245796	0.0812532	0.0477097	0.182953	0.0921367	0.119483	0.116227	0.427993	0.0602615	0.179576	0.162175	0.0960315	0.346057	0.0800662
LVM_BSA,LVM,RVEDV,RVESV	P4HA1	SYNPO2L,NDST2	No	0.386774	0.140785	-0.00267278	0.037475	-0.0477748	0.13021	0.0436179	0.0555658	0.116667	0.117812	-0.00293522	-0.10782	0.0377405	0.206086	0.386774	0.168959	0.205022	0.200942	0.131563	0.252976	0.132162
LVM,LVM_BSA,RVESV,RVEDV	FUT11	SYNPO2L,NDST2	No	0.319077	0.025472	0.0873834	-0.0313839	0.0603969	0.0892354	-0.0884307	0.0751779	0.0107099	0.0485151	0.18373	-0.115047	0.10518	0.154201	0.319077	0.116899	0.181524	0.266008	0.260864	0.283819	0.160031
LVM,LVM_BSA,RVESV,RVEDV	SEC24C	SYNPO2L,NDST2	No	0.314573	0.0484151	0.0690811	0.047309	-0.15477	0.108888	0.0905348	-0.117091	0.0664449	-0.0202132	0.0827552	0.0835525	0.081441	0.238482	0.110888	0.314573	-0.0384552	0.173092	0.27551	0.255882	0.257883
LVM,LVM_BSA,RVEDV,RVESV	MYOZ1	SYNPO2L,NDST2	No	0.310611	-0.0209763	0.0363983	-0.0320435	0.011391	0.0103235	0.0375973	-0.0182761	0.0857118	0.00690422	0.0836908	-0.143943	0.0293431	0.310611	0.218896	0.154451	0.0820985	0.217574	0.279093	0.190836	0.117996
LVM_BSA,LVM,RVESV,RVEDV	USP54	SYNPO2L,NDST2	No	0.2766	-0.115529	-0.0406528	-0.191976	0.0247585	0.164527	-0.0512255	0.0160959	0.0592667	-0.0978124	0.0450594	-0.191884	0.096096	-0.102222	0.0709436	-0.161516	-0.169947	0.2766	-0.0318603	0.164297	-0.119103
LVM_BSA,LVM,RVEDV,RVESV	DNAJC9	SYNPO2L,NDST2	No	0.255418	0.168075	0.0303537	0.11008	0.0409985	0.0271044	0.255418	0.0784381	0.122588	0.150632	0.101042	0.0960269	0.0264082	-0.0140845	0.100672	0.208232	0.171985	-0.0776348	0.244203	0.0928834	0.0471266
LVM,LVM_BSA,RVESV,RVEDV	ZSWIM8	SYNPO2L,NDST2	No	0.238576	0.0393671	-0.0768002	0.00507031	-0.0226558	0.0614356	0.104597	0.02922	0.0323127	0.074132	-0.0686615	0.167288	0.0413357	0.0453915	0.154093	0.200206	0.0452047	0.152819	0.0161219	0.238576	0.164391
LVM,LVM_BSA,RVESV,RVEDV	PPP3CB	SYNPO2L,NDST2	No	0.223275	0.0848325	0.0638677	-0.016547	0.0658246	0.197896	0.170981	0.0440919	0.0446265	0.0597968	0.1676	-0.105719	0.123404	0.203507	0.141586	0.218697	0.0631602	0.194067	0.116958	0.0991023	0.223275
LVM_BSA,LVM,RVESV,RVEDV	FAM149B1	SYNPO2L,NDST2	No	0.192269	-0.108506	-0.0922287	-0.105002	0.00978394	-0.128511	-0.0888587	-0.0501423	-0.01561	-0.0361872	-0.23331	-0.100912	-0.04559	0.00186598	-0.00348745	0.020408	-0.135173	0.192269	-0.0477746	0.0626688	0.00911573
LVM,LVM_BSA,RVESV,RVEDV	C10orf55	SYNPO2L,NDST2	No	0.144749	-0.0255756	0.0154769	-0.0434394	0.0179592	-0.0625949	-0.156718	0.0873031	-0.0324718	0.0234055	-0.00782774	-0.048341	-0.0412107	-0.17966	-0.108754	-0.0578102	0.144749	-0.0788913	-0.127487	-0.0854792	0.0206887
LVM_BSA,LVM,RVESV,RVEDV	CHCHD1	SYNPO2L,NDST2	No	0.100117	-0.108785	-0.113642	-0.0678008	-0.196457	-0.280787	-0.0866401	-0.104893	0.00729706	-0.16005	-0.109543	-0.140792	-0.172424	-0.233564	-0.117416	-0.0756143	0.100117	-0.119053	-0.166956	-0.00861961	-0.0732885
LVM,LVM_BSA,RVEDV,RVESV	ANXA7	SYNPO2L,NDST2	No	0.0970703	-0.00740061	0.0970703	-0.0732705	-0.0444773	-0.0730163	-0.0681825	0.0466101	-0.063227	-0.0105819	0.075814	-0.0735394	0.0326382	0.0176765	-0.0171095	-0.0444764	-0.157411	-0.154521	-0.0293164	0.090352	-0.0254011
LVM,LVM_BSA,RVEDV,RVESV	AGAP5	SYNPO2L,NDST2	No	0.0911507	0.0222383	0.0456016	-0.00968587	0.0911507	-0.0742584	-0.0650463	0.0620852	0.05792	0.0484653	0.0319718	0.0102422	-0.0800354	0.00764412	0.0379631	0.0476005	-0.0174401	-0.0846543	0.00072141	0.0243775	-0.0408442
LVM_BSA,LVM,RVESV,RVEDV	MSS51	SYNPO2L,NDST2	No	0.0854611	0.0242238	-0.0134007	-0.0110921	0.0854611	0.0184145	0.00315838	0.0566958	-0.0257357	0.0312179	-0.0702319	-0.0264403	0.0188093	-0.155447	-0.12046	0.000287981	0.0629556	0.021657	-0.138065	-0.0330176	-0.0307935
LVM,LVM_BSA,RVESV,RVEDV	NUDT13	SYNPO2L,NDST2	No	0.0829525	0.00408724	0.0674975	0.00687381	0.0829525	-0.0624696	0.0383742	-0.0247399	-0.0380561	0.00599615	0.0572491	-0.01047	-0.0193056	-0.106022	-0.0972919	-0.0667899	-0.177893	0.0158977	-0.0337854	0.0543502	0.0219403
LVM_BSA,LVM,RVESV,RVEDV	ECD	SYNPO2L,NDST2	No	0.0768467	-0.0136289	0.00344215	-0.0802847	-0.0395421	-0.0981409	0.0698522	-0.0087361	0.00872664	-0.0908258	-0.040445	-0.118007	-0.0778207	0.0179583	0.0768467	-0.0673583	0.0748993	0.01218	-0.0268051	0.037896	-0.0761474
LVM_BSA,LVM,RVESV,RVEDV	NDST2	SYNPO2L,NDST2	No	0.057142	0.00361198	0.00204802	-0.0523008	-0.0777712	-0.183485	0.0374609	-0.0390107	-0.0429613	0.00322994	0.057142	-0.0776941	-0.0899742	-0.0390125	-0.0380761	-0.0427496	-0.145923	0.0485209	-0.0162848	0.0410627	-0.0994014
LVM_BSA,LVM,RVESV,RVEDV	BMS1P4	SYNPO2L,NDST2	No
LVM_BSA,LVM,RVESV,RVEDV	DNAJC9-AS1	SYNPO2L,NDST2	No
LVM_BSA,LVM,RVEDV,RVESV	GLUD1P3	SYNPO2L,NDST2	No
LVM_BSA,LVM,RVESV,RVEDV	TTC18	SYNPO2L,NDST2	No
LVSV,LVSV_BSA	SYT10	SYT10	Yes	0.32442	-0.0748685	-0.0901449	0.0529597	0.0518613	-0.269395	-0.0694737	0.0386211	0.130259	0.0854239	0.0534047	0.28142	-0.20491	0.152789	0.129975	-0.29477	-0.364326	-0.355847	0.32442	0.0639672	-0.0111129
LVSV,LVSV_BSA	ALG10	SYT10	No	0.0189243	-0.109443	-0.0657219	-0.0986646	-0.0622146	-0.188524	-0.0906237	-0.0624856	0.0189243	-0.128861	-0.163774	-0.185618	-0.0976445	-0.168208	-0.235489	-0.109371	-0.115809	-0.00258639	-0.228728	-0.239824	-0.0533786
LVSV_BSA,LVEDV_BSA,LVEDV,LVSV,RVEDV,LVESV_BSA,RVSV_BSA,RVSV	TBX4	TBX2	No	0.0994244	-0.0553894	0.0182637	-0.00509324	0.0994244	0.028623	-0.0622245	0.0776337	-0.0504026	-0.0828455	-0.0349498	-0.103479	0.0223711	-0.0245979	0.0178255	-0.116698	-0.0474569	0.0262869	-0.0138865	-0.0195607	-0.0505241
LVSV_BSA,LVEDV,LVM,LVSV,LVEDV_BSA,LVM_BSA,RVEDV,LVESV_BSA,RVSV,RVSV_BSA	TBX2	TBX2,BCAS3	Yes	0.370856	0.0989873	0.237355	0.082307	0.257825	0.140919	0.0742176	0.154247	0.0155324	0.0564042	0.253695	-0.018392	0.154575	0.134799	-0.0203278	0.370856	0.156894	0.149079	0.11789	-0.0928674	0.24772
LVEDV,LVEDV_BSA,LVSV,LVM,LVSV_BSA,LVM_BSA,RVEDV,LVESV_BSA,RVSV,RVSV_BSA	C17orf82	TBX2,BCAS3	No
LVEDV,LVSV,LVSV_BSA,LVESV_BSA	TBX3	TBX3	Yes	0.252237	-0.0100937	0.100763	-0.0231446	0.252237	-0.113837	-0.0563242	-0.00753613	-0.327398	0.095427	-0.00879758	-0.258069	-0.0082062	-0.228113	-0.127379	-0.175544	0.233354	-0.158992	-0.190335	-0.056358	-0.0547085
RVEDV_BSA,RVESV_BSA,RVESV,RVEDV	TBX5	TBX5	Yes	0.247588	0.0930426	0.129664	0.00214993	-0.0217361	-0.0431695	0.0685494	0.0601264	-0.0145559	0.0554522	0.163404	-0.0306869	0.0110153	0.196567	0.247588	0.0280493	0.181973	-0.00376416	0.162558	0.207892	0.0473011
LVM,LVM_BSA	TCF4	TCF4	Yes	0.678981	0.345818	0.30439	0.274181	0.0855242	0.342018	0.45352	0.419411	0.279129	0.304496	0.247244	0.326371	0.242446	0.488478	0.678981	0.19572	0.238755	0.336769	0.387776	0.574968	0.257151
LVM_BSA,LVM	LOC101927273	TCF4	No
RVESV	TGFBR3	TGFBR3	Yes	0.999912	0.0226399	0.0149649	-0.04408	-0.181315	0.0806124	0.442016	-0.0426208	0.239282	0.0508474	-0.0296552	0.0236909	0.117634	0.250842	0.315813	0.252889	0.192018	0.999912	0.213686	0.093184	0.344688
LVEDV,LVESV_BSA,RVESV_BSA,RVEF,RVEDV_BSA,RVESV	GRK5	TIAL1	No	0.451043	0.133531	-0.0054098	-0.0278975	-0.0741101	0.0618172	0.216412	-0.125409	0.111348	0.150592	-0.116615	0.0575895	0.0235645	0.451043	0.176675	0.236106	0.164411	0.0987532	0.29191	0.389416	0.261786
LVESV,LVESV_BSA,LVEDV_BSA,LVEF	TMEM182	TMEM182	Yes	0.19162	0.19162	0.16815	-0.0567927	-0.090147	0.10373	0.122085	-0.161279	0.0081843	0.105067	0.172579	-0.0853905	0.0732349	0.00578885	0.162386	0.0804609	0.0852295	0.0487101	0.0827561	0.0205928	0.0742525
LVESV_BSA,LVESV,LVEDV_BSA,LVEF	MFSD9	TMEM182	No	0.111425	-0.0429865	0.0661456	0.023707	-0.00253627	-0.0757048	0.0631979	-0.105354	-0.0603578	0.0380313	0.0853143	0.0925061	-0.0158657	-0.13966	-0.136402	-0.0241532	-0.120817	0.111425	-0.116407	-0.0683249	-0.167589
LVEF,LVEDV_BSA,LVESV	LOC100287010	TMEM182	No
LVESV_BSA,LVESV,RVESV_BSA,LVEDV_BSA,LVEF	SLC9A2	TMEM182,SLC9A4	No	0.109628	-0.131254	-0.0931178	-0.130789	-0.00150575	-0.100913	-0.142204	-0.0359084	-0.0642851	-0.103589	-0.210483	-0.207632	-0.102376	-0.178698	-0.198431	-0.015997	0.109628	-0.190347	-0.273921	-0.128507	0.0164197
LVESV,LVESV_BSA,RVESV_BSA,LVEF,LVEDV_BSA	SLC9A4	TMEM182,SLC9A4	No	0.0150185	-0.194538	-0.1377	-0.245649	-0.0671094	-0.285209	-0.209608	-0.135446	-0.126987	-0.145835	-0.111434	-0.361271	-0.223897	-0.154511	-0.0966213	-0.211395	0.0150185	-0.140519	-0.11712	-0.0923623	-0.17025
LVMCF	TNFAIP8	TNFAIP8	Yes	0.355147	-0.113398	-0.04602	-0.10828	-0.170228	-0.0207375	0.355147	-0.0645812	0.195009	-0.147654	-0.0054401	-0.150587	0.0223214	-0.162471	-0.0659239	0.110187	0.0212186	-0.046576	-0.0370247	0.0824953	0.227843
LVMCF	DMXL1	TNFAIP8	No	0.223883	0.0227721	0.0812383	-0.0349419	0.223883	0.0683889	0.137709	0.132286	0.121759	-0.0298925	0.0428784	-0.148741	0.0821998	-0.0765386	0.00270332	0.137403	-0.0411227	0.0950944	-0.0246664	-0.0289846	0.0821094
LVMCF	DTWD2	TNFAIP8	No	0.201447	0.00704538	0.201447	-0.122062	-0.0271392	0.090549	0.104291	0.0180268	0.0241534	0.0185624	0.193262	-0.20232	0.0726147	-0.0359781	-0.141228	0.0517203	0.111171	0.140665	-0.0629965	-0.193312	0.0245077
LVMCF	HSD17B4	TNFAIP8	No	0.145036	-0.0268331	-0.0662213	-0.036266	-0.0308843	-0.207123	0.0678812	-0.0554299	0.0941847	-0.0538859	-0.094162	-0.0882558	-0.0485865	-0.180294	-0.155465	-0.133231	-0.239058	0.145036	-0.107673	-0.135415	-0.135662
LVGFI	PRSS55	TNKS	No	0.0706433	-0.0805127	0.0154354	-0.0240315	0.0706433	-0.0283739	-0.0950847	-0.0557216	-0.095905	-0.0797	-0.146613	-0.170917	0.0419491	-0.0709232	-0.0667558	-0.0469742	-0.11417	-0.0773688	-0.0727495	-0.104537	-0.0242895
LVGFI,RVESV,RVESV_BSA	PPP1R3B	TNKS,PPP1R3B	No	0.387916	0.0899532	0.215105	-0.051753	0.216961	0.166379	-0.053409	0.128171	-0.0936698	0.103792	0.196375	-0.200714	0.130216	-0.0483646	0.37033	0.136487	0.206892	0.109003	-0.0118862	0.387916	0.165471
LVGFI,RVESV_BSA	MSRA	TNKS,PPP1R3B	No	0.22508	-0.166888	0.165015	-0.179559	-0.0277651	0.0776752	0.0733934	0.0891962	0.0893114	-0.0634272	0.179093	-0.225268	-0.0816833	0.19449	0.211297	-0.109978	0.00963619	0.22508	0.176048	0.119791	-0.177592
LVGFI,RVESV,RVESV_BSA	TNKS	TNKS,PPP1R3B	No	0.196462	-0.10278	0.000310585	0.0526775	-0.00347111	0.109585	-0.0823093	0.157311	0.0586741	0.00285241	-0.0263983	0.0692445	0.105999	-0.103885	0.196462	-0.0780964	0.112707	0.152284	-0.130652	0.164438	-0.0124726
LVGFI,RVESV,RVESV_BSA	LINC00599	TNKS,PPP1R3B	No
LVGFI,RVESV_BSA,RVESV	LOC157273	TNKS,PPP1R3B	No
LVGFI,RVESV,RVESV_BSA	MIR124-1	TNKS,PPP1R3B	No
LVGFI,RVESV_BSA,RVESV	MIR4660	TNKS,SGK223,PPP1R3B,FAM86B3P	No
RVEF	TMEM8B	TPM2	No	0.287218	0.0329989	0.134211	0.0343879	0.16277	-0.0994414	-0.0163573	0.101777	0.0749734	0.0302732	0.287218	0.0358122	-0.0667656	0.088284	0.027526	-0.0470977	-0.0338621	-0.112992	0.0714923	-0.0799245	-0.0909601
RVEF	FAM221B	TPM2	No	0.0788412	-0.0749502	-0.0224644	-0.0393723	0.0327083	0.0688896	-0.0825422	0.0788412	0.00835312	-0.10648	0.00357816	-0.0695164	0.0236137	-0.124137	-0.00617415	-0.0200005	-0.141511	-0.0732408	-0.138238	-0.0540787	-0.0828022
RVEF,RVESV_BSA,RVESV	RGP1	TPM2,ARHGEF39	No	0.357926	0.125863	0.163093	0.10228	0.0790339	-0.000124057	0.0734943	0.030875	0.00928215	0.0794104	-0.00464132	0.041887	-0.015424	0.243597	0.305336	0.0960757	0.104793	-0.00493788	0.141663	0.357926	-0.00877906
RVEF,RVESV_BSA,RVESV	CREB3	TPM2,ARHGEF39	No	0.224855	0.031043	0.019087	-0.103397	-0.0269449	-0.118004	0.025123	0.0910176	0.0571333	-0.00851661	0.0256341	-0.0651681	-0.0730701	0.219276	0.224855	-0.0427603	0.114775	0.0576456	0.164916	0.13615	-0.0752879
RVEF,RVESV_BSA,RVESV	NPR2	TPM2,ARHGEF39	No	0.213924	0.146586	0.0509957	0.0357785	0.0159236	-0.0499611	0.0174754	0.0967544	0.0549719	0.162424	0.0496157	0.0202112	0.00420961	0.213924	0.0733209	0.105958	-0.0837738	0.107094	0.0753734	0.0340814	-0.042807
RVEF,RVESV_BSA,RVESV	MSMP	TPM2,ARHGEF39	No	0.177876	0.0745149	0.0387911	0.0221778	-0.0599314	0.0609658	0.00404314	-0.126087	-0.0634532	0.0667487	-0.0122463	-0.00253092	-0.00527766	0.0700385	0.177876	-0.030637	-0.0513962	-0.0108298	0.0206596	0.111635	-0.0708099
LVMVR	COLGALT2	TSEN15	No	0.266658	-0.170685	-0.169472	0.111828	0.266658	-0.184499	-0.04456	0.265012	0.0133922	-0.150218	-0.146892	-0.0674498	-0.0581351	0.0429412	-0.099048	-0.240987	-0.0234221	-0.102611	-0.126089	-0.159259	-0.204367
LVMVR	TSEN15	TSEN15	No	0.13595	-0.111355	0.0295302	-0.0602794	0.0670628	-0.203326	0.130288	0.0210547	0.13595	-0.135623	-0.0165675	-0.168163	-0.0763076	-0.0532894	-0.0432085	-0.0368962	-0.191355	-0.0390878	-0.0231987	-0.124652	-0.109236
LVMVR,LVEDV_BSA	C1orf21	TSEN15,EDEM3	Yes	0.420471	-0.0613444	0.0427516	-0.0873798	0.300966	0.182178	0.243898	0.420471	0.199815	-0.125564	0.135382	-0.295549	0.0804642	0.139493	-0.209555	0.0342088	-0.119791	0.17853	0.196626	-0.0358401	0.151245
LVESV_BSA,LVMCF,LVM_BSA,LVGFI,LVM,LVESV,LVEF,LVMVR,LVEDV_BSA,LVEDV,RVEF,RVEDV,RVESV_BSA,RVEDV_BSA,RVESV,LVSV_BSA,LVSV,RVSV,RVSV_BSA	DFNB59	TTN,PLEKHA3,CCDC141,FKBP7	No
LVGFI	TPSD1	UBE2I	Yes	0.625144	-0.0394751	0.0204858	-0.0639126	0.0580475	-0.334647	0.0503937	0.00847095	0.10407	-0.0366491	0.00587648	-0.0661354	-0.252364	-0.0608255	0.474258	0.0909516	0.0612524	-0.115999	-0.00313305	0.625144	0.0661487
LVEF,LVM,LVM_BSA,LVGFI	UBE2I	UBE2I	No	0.487554	0.224652	0.218111	0.0523586	0.273188	0.090548	0.165061	0.158596	0.210768	0.179398	0.487554	0.0939743	0.00864631	0.13537	0.15256	-0.0118181	0.111044	-0.0619339	0.166203	0.251667	-0.0355213
LVEF,LVGFI,LVM_BSA,LVM	UNKL	UBE2I	No	0.343601	0.104766	0.126316	0.104867	0.135768	0.343601	-0.0252618	0.0519394	0.116355	0.209346	0.267312	0.126381	0.245559	0.100448	0.112117	0.286717	-0.0571321	0.0655192	0.153223	0.0340701	0.282603
LVEF,LVGFI,LVM_BSA,LVM	CLCN7	UBE2I	No	0.290574	0.191013	0.0958827	0.0930259	0.151696	-0.0574099	0.290574	0.0705127	0.146757	0.22102	0.0362157	0.0995745	0.0268974	0.180015	0.253231	0.113888	0.15431	0.0163328	0.0938332	0.222044	0.0642008
LVGFI,LVM_BSA,LVEF,LVM	BAIAP3	UBE2I	No	0.265428	-0.21315	-0.0941101	0.0759956	0.265428	0.00595318	0.0409506	0.187837	0.103211	-0.181455	-0.0443971	0.0770193	0.0493638	0.0375468	0.142435	-0.290627	-0.274661	-0.0705985	0.187763	0.230601	-0.187281
LVEF,LVM,LVM_BSA,LVGFI	CCDC154	UBE2I	No	0.186967	-0.0087462	0.0285363	0.116228	0.111314	-0.0501545	-0.032059	0.186967	0.143337	0.0112434	0.020688	0.138618	0.00978282	0.0616572	-0.106503	0.0425902	-0.041068	-0.0785387	-0.00251765	-0.085884	0.0489195
LVEF,LVM,LVM_BSA,LVGFI	GNPTG	UBE2I	No	0.173309	0.0708113	0.0184131	0.0872111	0.000850387	0.0464186	-0.086116	-0.0340843	-0.0451087	-0.0156763	-0.0680724	0.173309	0.0718598	0.0308637	0.038334	-0.124487	-0.0576273	-0.143833	0.00542384	0.114143	-0.202074
LVM_BSA,LVEF,LVGFI,LVM	C16orf91	UBE2I	No
LVMCF,LVESV_BSA,LVEDV_BSA,LVEF,LVMVR	LOC103171574	UBE2Q2P1,ALPK3,ZNF592,DNM1P41	No
LVEDV,LVMVR,LVEDV_BSA,LVESV_BSA,LVESV,RVEDV_BSA,RVSV,RVEDV,LVSV,LVSV_BSA,LVMCF,RVSV_BSA	VEGFA	VEGFA	Yes	0.802723	0.269948	0.10026	0.236584	-0.366808	0.468308	0.0795805	-0.458985	-0.125027	0.247425	-0.161204	0.0535318	0.256805	0.767019	0.350877	0.162401	-0.455452	0.790347	0.802723	0.37632	0.138692
LVEF	VTI1A	VTI1A	Yes	0.206349	-0.0734482	-0.00981099	-0.101701	0.0880009	-0.00202937	-0.0144961	0.058805	0.0594035	-0.0831194	-0.00174729	-0.078796	0.0458475	-0.0945333	0.122008	0.0471409	0.0662126	0.206349	-0.154209	0.091245	0.0255592
LVMVR	QSER1	WT1	Yes	0.336793	0.0830046	0.195165	0.0819043	0.155623	0.00878883	0.158293	0.205449	0.126809	0.0897461	0.191659	0.0042059	0.0630875	0.198572	0.303914	0.00762595	0.0909003	0.14822	0.179951	0.336793	-0.0191769
LVMVR	CCDC73	WT1	No	0.269218	-0.0499134	0.0395574	-0.0789814	0.0151506	0.129013	-0.0917903	-0.0197186	-0.0762339	-0.0702704	-0.00361764	-0.173014	0.0245825	0.148902	0.262409	-0.0700851	-0.0485072	0.109919	0.147458	0.269218	-0.117507
LVMVR	PRRG4	WT1	No	0.246235	-0.0252162	0.0138229	0.0203949	0.00517789	-0.0994393	-0.0159101	0.0293378	-0.00685238	-0.0650137	-0.0191402	0.0128749	-0.0368518	0.230564	0.246235	0.0638142	0.0505132	0.108588	0.177842	0.204003	0.085414
LVMVR	WT1	WT1	No	0.0972521	-0.046646	-0.119876	0.0590733	-0.0798633	-0.203533	-0.0639539	0.0972521	0.00197678	-0.130855	-0.131749	-0.076608	-0.11541	0.0269691	0.00167232	0.0276359	-0.114953	0.0647221	-0.0911786	-0.137667	0.0393344
LVMVR	EIF3M	WT1	No	0.0903289	0.0114756	0.0457967	-0.11091	0.0903289	-0.0947471	-0.0837935	-0.0524268	0.0241722	-0.0186412	0.0228567	-0.345154	-0.00746366	0.0311941	-0.0891279	-0.128635	-0.174539	0.0514996	-0.173127	-0.0141778	-0.125656
LVMVR	WT1-AS	WT1	No
LVMVR	DOK2	XPO7	Yes	0.315479	-0.10905	0.10848	0.0127404	0.315479	0.0260164	0.0483962	-0.022923	-0.0149824	-0.245585	0.14868	-0.0662457	-0.0127804	-0.127448	0.0640003	-0.13597	-0.412088	-0.23151	-0.347082	-0.170593	-0.220762
LVMVR	NPM2	XPO7	No	0.289706	-0.110327	0.0862804	-0.0307754	-0.0429097	0.0122446	-0.119368	0.0276406	-0.117208	-0.132454	0.289706	-0.0943694	-0.0161189	0.0924188	0.0172618	-0.0660376	0.12061	-0.0360326	0.0874213	-0.0775924	0.101017
LVMVR	XPO7	XPO7	No	0.270435	-0.0120972	0.0251229	-0.0359923	0.148293	-0.122841	0.205861	0.0827422	0.0491514	0.00325136	0.0877291	-0.0514918	-0.0492151	-0.0136289	-0.0562962	-0.0190381	0.270435	0.120753	0.000131478	-0.0294375	0.0128514
LVMVR	HR	XPO7	No	0.221871	-0.0190185	-0.187894	0.10027	-0.125501	0.0608663	0.0379998	0.0467057	0.221871	-0.0509008	-0.283446	0.0286949	-0.0330298	-0.160367	-0.250452	0.064664	-0.0757747	-0.0850324	-0.169234	-0.305072	-0.0271041
LVMVR	DMTN	XPO7	No	0.174454	0.0537715	0.0262279	-0.0872939	-0.0858994	-0.106355	-0.142609	-0.103422	-0.0570751	0.0977608	0.112826	-0.14851	-0.0812722	0.174454	-0.013287	-0.0177586	0.0316357	-0.238276	0.0660772	0.0927379	0.000665139
LVMVR	LGI3	XPO7	No	0.104627	-0.0457415	-0.0376222	-0.0554237	0.0117955	0.0868771	-0.00990844	-0.0204702	-0.0340729	-0.029683	0.0919987	-0.167335	0.0765111	-0.0827871	0.104627	-0.15793	-0.0218289	-0.00580337	-0.0877282	0.0619371	-0.00777989
LVMVR	FGF17	XPO7	No	0.065353	-0.0428805	-0.0813123	-0.0285953	-0.11112	0.0627229	-0.0293591	-0.165776	-0.0522488	-0.0415834	-0.0264516	-0.0096071	0.0354653	-0.0620212	-0.076788	0.065353	-0.145863	-0.0843545	-0.116079	-0.0830274	-0.0385981
LVMVR	GFRA2	XPO7	No	-0.0531368	-0.195152	-0.218798	-0.0842979	-0.538609	-0.200021	-0.0876206	-0.248416	-0.0531368	-0.241424	-0.165439	-0.0680684	-0.163147	-0.160874	-0.405002	-0.181993	-0.429552	-0.490921	-0.192681	-0.420161	-0.112226
LVMVR	FAM160B2	XPO7	No
LVMVR	NUDT18	XPO7	No
LVEF	YBX3	YBX3	Yes	0.547137	0.203092	0.117323	0.14408	0.302134	-0.115618	0.0313842	0.24716	0.166837	0.282612	0.180257	0.0550944	0.0191248	-0.0706376	0.372158	0.231362	0.547137	-0.0343328	-0.0894127	0.129196	0.188808
LVEF	LOC101928162	YBX3	No
LVEF,LVEDV_BSA,LVESV	PRELID2	YIPF5	Yes	0.556585	0.0112233	0.244697	-0.120868	0.349351	0.207607	-0.0399899	0.0237851	0.0420363	0.0265359	0.348736	-0.377383	0.171403	0.251908	0.528013	-0.327301	-0.0159298	0.0122588	0.0392182	0.556585	-0.422612
LVEF,LVESV_BSA,LVESV,LVEDV_BSA	KCTD16	YIPF5	No	0.277675	-0.0979615	0.00855069	-0.294838	0.116257	-0.392889	0.0354385	0.264551	0.181975	-0.188676	0.0721229	-0.33297	-0.209098	0.253021	0.100887	0.0936852	-0.0773153	-0.0557684	0.113325	0.277675	0.203938
LVESV,LVESV_BSA,LVEF,LVEDV_BSA	YIPF5	YIPF5	No	0.0858361	0.0668043	-0.048228	-0.024981	-0.0277408	0.0858361	-0.0442174	-0.060936	-0.0300185	-0.0201195	-0.0136461	0.0398454	0.0814189	-0.0296978	-0.0950245	-0.0500722	-0.053991	-0.184955	-0.105522	-0.0646161	-0.0402629
LVMVR,LVESV,LVEDV_BSA,LVESV_BSA,LVEDV,LVMCF	YWHAE	YWHAE,MYO1C	No	0.398908	0.167866	0.0941373	0.0714371	0.137444	0.085021	0.0920381	-0.0921902	0.068336	0.151749	0.129033	-0.0856144	0.00238883	0.398908	0.0873551	0.240623	0.151521	0.0680781	0.393163	0.204565	0.0728092
LVMVR,LVESV_BSA,LVEDV_BSA,LVESV,LVEDV,LVMCF	CRK	YWHAE,MYO1C	No	0.310528	0.0538043	0.184962	-0.0807437	0.131781	0.008236	0.084851	0.0845385	0.0589834	0.10595	0.28185	-0.199283	0.086879	0.176032	0.232475	0.227069	0.0717533	0.0292456	0.232414	0.310528	0.196813
LVMCF,LVESV_BSA,LVEDV,LVEDV_BSA,LVMVR,LVESV	TUSC5	YWHAE,MYO1C	No
LVEDV,LVEDV_BSA,RVEF,RVESV_BSA,RVESV,LVEF,LVESV,LVESV_BSA,RVEDV_BSA	EPHA2	ZBTB17,CLCNKA,C1orf64,SPEN	No	0.236582	0.149335	0.124829	0.236582	-0.138264	0.176073	0.132204	-0.09329	-0.121307	0.0377412	0.0893714	0.165949	0.17439	0.00115616	0.0402689	0.124091	-0.0134948	-0.110345	-0.0879945	-0.0185034	0.209833
LVEDV_BSA,LVEDV,LVGFI,LVESV,LVEF,LVESV_BSA,RVESV,RVEF,RVESV_BSA,LVMVR,RVEDV_BSA	HSPB7	ZBTB17,HSPB7,CLCNKA,C1orf64,FLJ37453,SPEN	Yes	0.689909	0.328735	0.556115	-0.203233	0.425985	0.190202	0.326263	0.386312	0.35078	0.312462	0.689909	-0.537581	0.241768	0.0129933	0.0565652	-0.219809	0.2083	0.261264	-0.126509	0.194032	-0.166302
LVEDV,LVGFI,LVEDV_BSA,LVESV,LVEF,LVESV_BSA,RVEF,RVESV_BSA,RVESV,LVMVR,RVEDV_BSA	CLCNKA	ZBTB17,HSPB7,CLCNKA,C1orf64,FLJ37453,SPEN	No	0.578979	0.0721485	0.259325	-0.0465808	0.574293	-0.11594	-0.147893	0.446753	-0.00783772	0.0829454	0.389294	-0.0823392	-0.0982566	0.130562	0.30945	0.0735251	0.578979	0.0633692	0.138535	0.345633	0.0496288
LVEDV_BSA,LVEDV,LVESV_BSA,LVESV,LVGFI,LVEF,RVESV_BSA,RVESV,RVEF,LVMVR,RVEDV_BSA	FBLIM1	ZBTB17,HSPB7,CLCNKA,C1orf64,FLJ37453,SPEN	No	0.55654	-0.0034132	0.298106	0.0012262	0.116845	-0.142143	0.279522	0.0960604	-0.0070652	0.0383887	0.358261	-0.163148	-0.00627706	-0.0666788	-0.156762	0.0435759	0.0330486	0.55654	-0.00163749	-0.153543	0.0455156
LVEDV_BSA,LVEF,LVESV_BSA,LVGFI,LVEDV,LVESV,RVEF,RVESV_BSA,RVESV,LVMVR,RVEDV_BSA	SPEN	ZBTB17,HSPB7,CLCNKA,C1orf64,FLJ37453,SPEN	No	0.292457	0.157437	0.0767366	0.0851787	0.209232	0.292457	0.207113	0.269416	0.234879	0.159415	0.0845711	-0.0306434	0.260626	0.128909	0.118289	0.00226662	0.161101	0.140964	0.117687	0.117788	0.0466544
LVEDV,LVESV_BSA,LVGFI,LVESV,LVEF,LVEDV_BSA,RVEF,RVESV,RVESV_BSA,LVMVR,RVEDV_BSA	C1orf64	ZBTB17,HSPB7,CLCNKA,C1orf64,FLJ37453,SPEN	No
LVEDV,LVEDV_BSA,LVESV,LVEF,LVGFI,LVESV_BSA,RVESV_BSA,RVESV,RVEF,LVMVR,RVEDV_BSA	FLJ37453	ZBTB17,HSPB7,CLCNKA,C1orf64,FLJ37453,SPEN	No
LVEDV_BSA,LVEDV,LVESV_BSA,LVESV,LVEF,LVGFI,RVESV_BSA,RVEF,RVESV,LVMVR,RVEDV_BSA	UQCRHL	ZBTB17,HSPB7,CLCNKA,C1orf64,FLJ37453,SPEN	No
LVMVR,LVMCF	ATP1B2	ZBTB4,C17orf74	Yes	0.503545	0.215745	0.181953	0.268855	-0.139496	0.235625	0.234396	0.0542131	0.261542	0.257032	0.122768	0.321443	0.16497	0.345534	0.156091	0.109792	-0.0456174	0.0588933	0.503545	0.284276	0.0957115
LVMVR,LVMCF	POLR2A	ZBTB4,C17orf74	No	0.401557	0.0805585	0.0434282	0.0926633	0.11487	0.109744	0.277959	0.060778	0.0909438	0.107913	0.168209	-0.0641153	0.139972	0.39364	0.379303	0.136829	0.188049	0.304777	0.401557	0.352463	0.166822
LVMVR,LVMCF	KDM6B	ZBTB4,C17orf74	No	0.366741	0.169556	0.109426	0.220269	0.261357	0.0327802	0.190258	0.0735706	0.255946	0.115934	0.192266	0.339125	0.143498	0.344395	0.340367	0.0496354	-0.244805	0.0290278	0.366741	0.23904	0.107562
LVMVR,LVMCF	ZBTB4	ZBTB4,C17orf74	No	0.341911	0.270863	0.196594	0.182539	0.137416	0.220198	0.180664	0.0590002	0.0988099	0.248896	0.28961	0.239236	0.172799	0.112421	0.341911	0.17601	0.156308	0.0351763	0.167145	0.218742	0.207032
LVMVR,LVMCF	FXR2	ZBTB4,C17orf74	No	0.326571	0.158307	0.117899	0.0215183	-0.117856	0.326571	0.172688	0.00894559	0.106294	0.20776	0.06611	-0.0332522	0.212542	0.223921	0.163699	0.106849	-0.0144137	-0.10345	0.0835124	0.264618	0.0216498
LVMVR,LVMCF	DNAH2	ZBTB4,C17orf74	No	0.32171	-0.145028	-0.0671936	-0.0911326	0.0840985	-0.0827552	-0.00890244	0.0901061	0.0416628	-0.0822841	-0.0033123	-0.0625536	-0.0903792	0.291142	0.109454	0.0342707	-0.0997794	0.271251	0.32171	0.0560659	0.0230417
LVMVR,LVMCF	CD68	ZBTB4,C17orf74	No	0.311841	-0.111811	0.0154489	-0.0320491	0.24719	0.16648	-0.176927	0.311841	0.00736685	-0.146809	0.0873364	0.0148858	0.0720988	0.209469	0.267828	-0.00815048	-0.316985	-0.205282	0.257144	0.176895	0.021328
LVMVR,LVMCF	TNFSF12	ZBTB4,C17orf74	No	0.277721	-0.0300257	0.142066	0.0406274	0.160154	0.0132949	0.0611001	-0.185284	-0.15197	-0.0111416	0.277721	-0.0401665	0.00536221	0.167261	0.182183	-0.0423466	-0.137416	-0.088616	0.0951846	0.126985	-0.00619782
LVMVR,LVMCF	FGF11	ZBTB4,C17orf74	No	0.276921	0.0190782	0.0604398	0.0737944	0.0948887	0.0910144	0.0586017	-0.164931	-0.04441	0.0887722	0.0137533	-0.0288725	0.058186	0.206874	0.276921	0.114739	0.151852	-0.0237262	0.168257	0.266907	0.0192316
LVMVR,LVMCF	EIF4A1	ZBTB4,C17orf74	No	0.241711	0.0484532	0.0569946	0.0204167	0.128589	0.107843	-0.0799479	0.0900393	-0.0960808	0.103241	0.241711	0.0371783	0.121446	0.152561	0.0975623	0.0482068	0.00901901	0.104645	0.0763678	0.169653	0.0146762
LVMVR,LVMCF	TP53	ZBTB4,C17orf74	No	0.212244	0.0834745	0.0508896	0.19973	-0.153423	0.104968	-0.0250407	0.0936182	0.0953988	0.151894	0.0440274	0.118912	0.0695506	0.118909	0.0663386	0.149074	0.0529777	0.00558201	0.158164	0.212244	0.108862
LVMVR,LVMCF	SENP3	ZBTB4,C17orf74	No	0.205092	0.0465385	0.08917	-0.0762459	0.119263	0.00184994	-0.0112089	0.205092	-0.0335231	0.0315594	0.0478658	0.0650944	0.0173626	-0.0251034	-0.0035341	0.0640142	0.173152	0.0610544	0.04612	0.0104014	0.0982007
LVMVR,LVMCF	NLGN2	ZBTB4,C17orf74	No	0.171632	-0.0526265	0.0538915	0.000537093	0.089183	0.00280448	0.171632	-0.0276489	-0.0558032	-0.0596403	-0.0104493	-0.0961105	0.0254393	0.0987418	0.0189713	0.0930587	-0.192911	0.161681	0.131768	-0.0700216	0.104692
LVMVR,LVMCF	CHRNB1	ZBTB4,C17orf74	No	0.169434	0.0378765	0.135023	0.082968	0.169434	-0.101457	0.0470137	0.00147274	0.0130912	0.000766243	0.0918156	-0.0394129	0.00862097	-0.0758635	0.0166784	0.0828758	-0.11434	0.0564729	-0.0111699	-0.0529086	0.0765895
LVMVR,LVMCF	MPDU1	ZBTB4,C17orf74	No	0.147863	0.0919918	0.0896619	-0.0302721	0.074115	0.0532408	0.0287704	0.00631513	-0.0789499	0.0861563	0.11867	0.075734	-0.0354803	0.103026	-0.00232251	0.0657317	0.0683983	0.147863	0.012244	0.00465525	-0.0305061
LVMVR,LVMCF	SHBG	ZBTB4,C17orf74	No	0.119117	-0.094809	-0.0171631	-0.0404108	-0.0110378	-0.149233	0.119117	0.0275835	0.0706596	-0.0830923	-0.0844679	-0.107407	-0.0589243	-0.101112	-0.0580675	0.0186819	-0.00597447	-0.0087474	-0.0446188	0.00340615	0.00528931
LVMVR,LVMCF	WRAP53	ZBTB4,C17orf74	No	0.100036	-0.0945992	-0.0316301	-0.0331524	0.0817527	-0.0726655	0.0279867	0.100036	0.0578251	-0.0739031	-0.0123214	-0.00693136	-0.0742443	0.0128772	-0.00331228	-0.0283863	-0.0945504	-0.0392864	0.01142	-0.00462967	-0.00263314
LVMVR,LVMCF	SOX15	ZBTB4,C17orf74	No	0.0882452	-0.0614995	-0.0632264	0.0882452	-0.0814491	-0.0218746	-0.264075	-0.10827	-0.180883	-0.0067011	-0.0530827	0.0708506	-0.0201076	-0.195096	0.0118686	-0.137911	-0.0456528	-0.113992	-0.113981	-0.0759705	-0.120449
LVMVR,LVMCF	SLC35G6	ZBTB4,C17orf74	No	0.0428536	-0.0602044	-0.00391936	-0.0893281	-0.0580873	-0.01878	-0.0997782	0.00405479	0.0428536	-0.0507593	-0.0513682	-0.102449	-0.0371245	-0.0491256	-0.0332421	-0.0285562	-0.152942	-0.136163	-0.0100275	-0.0159734	-0.0862755
LVMVR,LVMCF	C17orf74	ZBTB4,C17orf74	No
LVMVR,LVMCF	TNFSF12-TNFSF13	ZBTB4,C17orf74	No
LVM,LVM_BSA,LVESV_BSA,LVMVR,LVMCF,RV_LV_ratio,LVEF,LVEDV_BSA	SCAND2P	ZNF592,ALPK3	No
LVM_BSA,LVMCF,LVESV_BSA,LVM,LVMVR,RV_LV_ratio,LVEF,LVEDV_BSA	EFTUD1P1	ZNF592,ALPK3,UBE2Q2P1,DNM1P41	No
LVM,LVM_BSA,LVMVR,LVESV_BSA,LVMCF,RV_LV_ratio,LVEF,LVEDV_BSA	UBE2Q2P1	ZNF592,ALPK3,UBE2Q2P1,DNM1P41	No
LVMCF	RPS2	ZNF598	Yes	0.397669	-0.122443	-0.0711629	-0.160215	0.0307349	-0.0372618	-0.0640132	0.0773404	-0.0802721	-0.0374717	-0.123966	-0.183043	0.0103642	0.397669	0.158709	0.11439	-0.354918	-0.137678	0.177544	0.0415638	0.0974123
LVMCF	NDUFB10	ZNF598	No	0.267617	0.0476288	0.145034	0.0365804	0.19206	-0.0075225	0.136435	-0.0196734	0.13186	0.028417	0.173953	0.0344442	0.0634175	0.260367	0.0996485	0.246237	0.0674344	0.219277	0.267617	0.0892462	0.0215223
LVMCF	TSC2	ZNF598	No	0.233302	0.118562	0.103968	-0.104539	0.172445	-0.303576	0.0626615	0.233302	0.014527	0.100957	0.141896	-0.22843	0.0329546	0.154075	0.171104	0.0861153	0.14308	0.154932	0.134159	0.0920114	0.153344
LVMCF,LVMVR	RPL3L	ZNF598,SLC9A3R2	Yes	0.293107	0.0788422	0.0300365	-0.127062	-0.00477192	0.293107	0.0465689	-0.110597	0.0294769	0.0575862	-0.0179876	-0.124177	0.156908	0.096973	0.0206263	0.0833755	0.0170215	-0.153558	0.174368	-0.0270085	0.0435171
LVMCF,LVMVR	GFER	ZNF598,SLC9A3R2	No	0.201507	0.0412032	-0.133272	0.13368	-0.0302937	-0.0500443	0.0640027	-0.0279212	0.0127583	0.0482463	-0.312424	0.201507	0.019327	-0.0839675	0.0234968	0.115031	0.124348	0.0213082	-0.0254678	0.0230674	0.0677554
LVMCF,LVMVR	TBL3	ZNF598,SLC9A3R2	No	0.184697	0.0331075	0.0147535	0.0124278	0.164253	0.0320293	0.184697	0.0458372	0.065433	0.0382961	0.0263406	-0.0175018	0.0122745	-0.0522032	0.133752	-0.134104	0.116872	0.0415267	0.10079	0.0973791	-0.160455
LVMCF,LVMVR	ZNF598	ZNF598,SLC9A3R2	No	0.134934	-0.0330892	0.070705	0.0136904	0.104348	0.0529863	0.0643588	0.0714084	0.00197099	-0.056717	0.0785263	0.00450228	0.0961858	-0.045956	0.11764	0.0233537	0.0946885	-0.0057278	-0.00173488	0.033975	0.134934
LVMCF,LVMVR	RNF151	ZNF598,SLC9A3R2	No	0.0438937	-0.0386616	-0.0649657	-0.0578086	0.0438937	0.00384139	-0.0585252	-0.0151524	0.0146695	-0.0590238	-0.117849	-0.090588	-0.00970407	-0.156728	0.00968467	-0.0861878	-0.0368236	-0.080067	-0.156463	-0.000729854	-0.101335
LVM_BSA,LVEDV_BSA,LVESV_BSA	ZNF638	ZNF638,DYSF	No	0.24375	0.0642816	-0.0130424	-0.00968042	0.210907	0.224985	0.00400768	0.0834201	0.0849725	0.0236371	0.00224867	0.0404623	0.24375	0.123162	0.0303658	0.154123	-0.178978	0.110726	0.202678	0.139402	0.182207
LVM_BSA,LVEDV_BSA,LVESV_BSA	PAIP2B	ZNF638,DYSF	No	0.13784	-0.0147293	-0.0702561	-0.0550131	-0.170833	-0.0159382	-0.214615	-0.0971423	-0.0355844	-0.110932	-0.200877	-0.0558864	0.0504161	0.0529717	0.0331651	-0.0477983	-0.0821056	0.0395087	-0.0063773	0.13784	-0.0803074
LVM_BSA,LVESV_BSA,LVEDV_BSA	MCEE	ZNF638,DYSF	No	0.129681	-0.0229465	-0.00334662	-0.00101325	-0.0595778	-0.0288278	-0.15527	-0.0266281	-0.0785972	-0.00949486	-0.0423189	-0.0475895	-0.0130759	-0.00602391	-0.00597812	0.0662729	0.129681	0.0572883	-0.0342981	-0.0270309	-0.00456966
LVM_BSA	CTSZ	ZNF831	Yes	0.303717	0.186408	0.119383	0.253164	-0.0891075	0.12482	-0.116428	-0.207713	0.058847	0.177399	-0.0844106	0.215997	0.108253	0.059153	0.303717	-0.00569271	-0.0334631	0.0486982	0.072823	0.242992	-0.0577906
LVM_BSA	TUBB1	ZNF831	No	0.224737	-0.0660701	0.0415327	-0.0698823	0.0020293	-0.044296	-0.197619	-0.0166531	-0.0644349	-0.0284258	0.174092	-0.07465	0.0362647	-0.0297646	0.224737	-0.0335882	0.169824	-0.176461	-0.0464568	0.0957821	-0.00361989
LVM_BSA	NELFCD	ZNF831	No	0.159823	0.0262119	0.0816845	-0.0893694	0.159823	-0.207756	0.0557687	0.0685548	0.0769649	0.0215471	0.129265	-0.228774	-0.0857522	-0.172344	-0.0970796	0.158059	0.105067	-0.0847577	-0.124705	-0.112235	0.129848
LVM_BSA	ZNF831	ZNF831	No	0.0474156	-0.198128	-0.264475	-0.23059	-0.0785939	0.0474156	0.0173061	-0.0377945	0.0172424	-0.336697	-0.29798	-0.280562	-0.0476884	-0.231946	-0.197145	-0.190255	-0.440553	-0.102628	-0.285321	-0.058301	-0.194401
LVM_BSA	ATP5E	ZNF831	No
LVM_BSA	SLMO2	ZNF831	No
PoPs, Polygenic Priority Score; LV, Left Ventricle; RV, Right Ventricle; LVEDV, Left Ventricular End-Diastolic Volume; LVESV, Left Ventricular End-Systolic Volume; LVSV, Left Ventricular Stroke Volume; LVEF, Left Ventricular Ejection Fraction; LVGFI, Left Ventricular Global Function Index; LVMCF, Left Ventricular Myocardial Contraction Fraction; LVM, Left Ventricular Mass; LVMVR, Left Ventricular…
