# Supplementary material for: Genome-wide analysis of cardiac ventricular phenotypes reveals novel loci and therapeutic targets for heart failure
Source: Nat Commun. 2026 Feb 27;17:3293. doi: 10.1038/s41467-026-69982-0 (PMC13066029; doi:10.1038/s41467-026-69982-0)
Supplement: Supplementary file 14 — Supplementary Data 12 [file 41467_2026_69982_MOESM14_ESM.xlsx]

## Sheet: Sheet1
Supplementary Data 12. Summary of left and right ventricular gene-level annotations
Phenotype	Nearest_Gene_10kb	Locus_number	Locus_name	Reported_Locus	CHROM	Top_PoPS_Score_per_Locus	Gene_Prioritisation_Score	has_HF_Coloc_H4_.0.8	MGI_IMPC_Phenotypes	ClinGen_Disease	OMIM_Expanded	HiC_tissue	GTEx_Tissues_V8_2023	OT_drugs	DGIdb_drugs (interaction.score)	Druggable_dgidb	DrugnomeAI_probability	Exomiser_RV_Score	Exomiser_LV_Score	CADD_and_Regulome_functional_filter	Damaging_Consequence_SIFT_or_PolyPhen	Coding_variant_conequences	has_GTEx_coloc_H4_.0.8	GO_Biological_Process_2023	GO_Cellular_Component_2023	GO_Molecular_Function_2023	KEGG_2021_Human	GWAS_Catalog_2023	ClinVar_2019
LVEDV_BSA, LVEF, LVESV_BSA, LVMCF, LVMVR, LVMCF, LVM_BSA, LVM, LVESV_BSA, LVMVR, RV_LV_ratio	ALPK3	84	ALPK3, ZNF592, UBE2Q2P1, DNM1P41	Yes	15	Yes	4	Yes	increased heart weight::enlarged heart::dilated heart left ventricle::increased heart left ventricle size::preweaning lethality, incomplete penetrance::thick ventricular wall::decreased cardiac muscle contractility	hypertrophic cardiomyopathy		Left Ventricle, Aorta, Right Ventricle, Aorta, Right Ventricle, Left Ventricle, Aorta, Left Ventricle	Muscle - Skeletal Female 60-69 Up, Muscle - Skeletal Female 40-49 Up, Muscle - Skeletal Female 20-29 Up, Muscle - Skeletal Male 20-29 Up, Muscle - Skeletal Female 30-39 Up, Muscle - Skeletal Female 50-59 Up				0.885402	0.423052	0.522038	Yes	0	missense_variant,synonymous_variant	0	Cardiac Cell Development (GO:0055006), Cardiac Muscle Cell Development (GO:0055013), Cardiac Muscle Cell Differentiation (GO:0055007), Muscle Cell Development (GO:0055001), Circulatory System Development (GO:0072359), Heart Development (GO:0007507)	Nucleus (GO:0005634), Intracellular Membrane-Bounded Organelle (GO:0043231)			P Wave Terminal Force, Left Ventricular Mass To End-Diastolic Volume Ratio, Left Ventricular Global Circumferential Strain, F-burn/spicy Liking (Derived Food-Liking Factor), F-capsicum Liking (Derived Food-Liking Factor), Left Ventricular End-Systolic Volume, Left Ventricle Wall Thickness, 3-Hydroxy-1-Methylpropylmercapturic Acid Levels In Smokers, JT Interval, PR Interval, QT Interval, Appendicu…
LVEDV, LVESV_BSA, LVSV_BSA, LVMVR, LVESV, LVEDV_BSA, LVGFI, LVEF, LVEDV_BSA, LVEDV, LVESV, LVGFI, LVESV_BSA, LVM_BSA, LVM, LVEF, RVEF, RVESV_BSA, RVEDV, RVESV, RVEDV_BSA, RVESV, RVEDV_BSA, RVESV_BSA, RVEF, RVEDV	BAG3	28, 29	TIAL1, BAG3	Yes	10	Yes	4	Yes	preweaning lethality, complete penetrance::decreased blood urea nitrogen level	myofibrillar myopathy,dilated cardiomyopathy		Aorta, Right Ventricle, Right Ventricle					0.719845	0.540332	0.385478	Yes	0	missense_variant	0	Negative Regulation Of Muscle Cell Apoptotic Process (GO:0010656), Regulation Of Transcription From RNA Polymerase II Promoter In Response To Stress (GO:0043618), Positive Regulation Of Protein Export From Nucleus (GO:0046827), Cellular Response To Unfolded Protein (GO:0034620), Transport Along Microtubule (GO:0010970), Cellular Response To Topologically Incorrect Protein (GO:0035967), Regulation…	Nucleus (GO:0005634), Intracellular Membrane-Bounded Organelle (GO:0043231)	Cadherin Binding (GO:0045296)		Left Ventricular Global Radial Strain, Mitral Valve Annular Diameter (Left Ventricle Systole), Serum Manganese Levels, Left Ventricular End-Diastolic Volume, Left Ventricular Ejection Fraction, Left Ventricular Global Circumferential Strain, Right Ventricular Ejection Fraction, Dilated Cardiomyopathy, Hypertrophic Cardiomyopathy (MTAG), Dilated Cardiomyopathy (MTAG), Right Ventricular End Systoli…	myofibrillar myopathy, familial dilated cardiomyopathy, primary dilated cardiomyopathy, cardiomyopathy
LVM_BSA, LVM, LVMCF	ACTA2	102	SLC16A12	No	10	Yes	3	No	decreased heart weight	familial thoracic aortic aneurysm and aortic dissection	aneurysm		Artery - Coronary Female 20-29 Up, Artery - Coronary Male 20-29 Up, Artery - Tibial Female 50-59 Up, Artery - Tibial Female 60-69 Up, Artery - Tibial Male 60-69 Up, Artery - Tibial Female 40-49 Up, Artery - Tibial Male 50-59 Up, Artery - Tibial Male 30-39 Up, Artery - Tibial Female 20-29 Up, Artery - Tibial Male 20-29 Up, Artery - Tibial Male 70-79 Up, Artery - Coronary Female 40-49 Up, Artery - …				0.289581		0.700952				0	Positive Regulation Of Macromolecule Metabolic Process (GO:0010604), Positive Regulation Of Gene Expression (GO:0010628), Regulation Of Gene Expression (GO:0010468)	Filopodium (GO:0030175), Actin-Based Cell Projection (GO:0098858)	Kinase Binding (GO:0019900), Protein Kinase Binding (GO:0019901)	Relaxin signaling pathway, Vascular smooth muscle contraction, Apelin signaling pathway	OTU97 56 (Ruminococcaceae) Abundance, Arthritis (Juvenile Idiopathic), Chronic Lymphocytic Leukemia, Lung Cancer, Chronic Inflammatory Diseases (Ankylosing Spondylitis, Crohn's Disease, Psoriasis, Primary Sclerosing Cholangitis, Ulcerative Colitis) (Pleiotropy), Lymphocyte Percentage Of White Cells, Pulse Pressure	thoracic aortic aneurysm and aortic dissection
RVEDV, RVEDV_BSA, RVEDV, RVSV, RVEDV_BSA, RVSV_BSA	ENG	160	AK1	No	9	Yes	3	No	preweaning lethality, complete penetrance::abnormal somite shape::abnormal kidney morphology::small kidney::abnormal visceral yolk sac morphology::increased neutrophil cell number::abnormal caudal vertebrae morphology::abnormal pharyngeal arch morphology::prenatal lethality prior to heart atrial septation::abnormal placenta morphology::embryonic growth retardation::abnormal neural tube morphology…	telangiectasia, hereditary hemorrhagic, type 1,juvenile polyposis syndrome			Heart - Atrial Appendage Male 50-59 Up, Artery - Aorta Female 70-79 Up, Heart - Atrial Appendage Male 60-69 Up, Heart - Atrial Appendage Male 40-49 Up, Heart - Atrial Appendage Male 70-79 Up,	CAROTUXIMAB	METHOTREXATE (0.3009)	1	0.933589	0.324447					0	Positive Regulation Of Vascular Associated Smooth Muscle Cell Differentiation (GO:1905065), Venous Blood Vessel Morphogenesis (GO:0048845), Dorsal Aorta Development (GO:0035907), Dorsal Aorta Morphogenesis (GO:0035912), Vascular Associated Smooth Muscle Cell Development (GO:0097084), Cardiac Atrium Development (GO:0003230), Positive Regulation Of Cardiac Epithelial To Mesenchymal Transition (GO:0…	Focal Adhesion (GO:0005925), Cell-Substrate Junction (GO:0030055),	Type II Transforming Growth Factor Beta Receptor Binding (GO:0005114), BMP Binding (GO:0036122), Transforming Growth Factor Beta Receptor Binding (GO:0005160), Transforming Growth Factor Beta Binding (GO:0050431),		Vesicoureteral Reflux, Hemoglobin Levels, Monocyte Count, Red Blood Cell Count, Height,
LVEDV_BSA, LVM_BSA, LVEDV, LVM, LVSV_BSA, LVESV_BSA, LVEDV, LVSV, RVESV_BSA	CASZ1	2, 196	CASZ1	No	1	Yes	3	Yes	preweaning lethality, complete penetrance::shortened QT interval::persistence of hyaloid vascular system			Aorta	Skin - Sun Exposed (Lower Leg) Female 40-49 Up, Skin - Sun Exposed (Lower Leg) Male 50-59 Up, Skin - Sun Exposed (Lower Leg) Male 20-29 Up				0.980564	0.542204	0.453012	Yes	0		0	Regulation Of Neuron Differentiation (GO:0045664), Regulation Of Cell Differentiation (GO:0045595), Positive Regulation Of Nucleic Acid-Templated Transcription (GO:1903508), Positive Regulation Of Transcription By RNA Polymerase II (GO:0045944), Positive Regulation Of DNA-templated Transcription (GO:0045893), Regulation Of DNA-templated Transcription (GO:0006355), Regulation Of Transcription By R…	Nucleus (GO:0005634), Intracellular Membrane-Bounded Organelle (GO:0043231)	DNA-binding Transcription Activator Activity, RNA Polymerase II-specific (GO:0001228), Transcription Cis-Regulatory Region Binding (GO:0000976), RNA Polymerase II Transcription Regulatory Region Sequence-Specific DNA Binding (GO:0000977)		1-palmitoyl-GPC (16:0) Levels In Elite Athletes, Medication Use (Antihypertensives), Ischemic Stroke (Small-Vessel), Vaginal Microbiome MetaCyc Pathway (PWY-7371|1,4-dihydroxy-6-naphthoate Biosynthesis II), Mean Arterial Pressure X Depressive Symptoms Interaction (2Df Test), Systolic Blood Pressure X Depressive Symptoms Interaction (2Df Test), Facial Morphology, Chronic Obstructive Pulmonary Dise…
LVGFI, RV_LV_ratio	ACTN2	87	ACTN2	Yes	1	Yes	3	Yes		intrinsic cardiomyopathy	cardiomyopathy, dilated, cardiomyopathy		Muscle - Skeletal Female 60-69 Up, Muscle - Skeletal Male 60-69 Up, Muscle - Skeletal Female 20-29 Up, Muscle - Skeletal Female 50-59 Up			1	0.944284	0.54978	0.69486	Yes	0		1	Focal Adhesion Assembly (GO:0048041), Cell-Substrate Junction Assembly (GO:0007044), Regulation Of Protein Localization To Cell Surface (GO:2000008), Muscle Cell Development (GO:0055001), Positive Regulation Of Ion Transmembrane Transporter Activity (GO:0032414), Muscle Cell Differentiation (GO:0042692), Positive Regulation Of Intracellular Transport (GO:0032388), Myofibril Assembly (GO:0030239),…	Pseudopodium (GO:0031143), Cortical Actin Cytoskeleton (GO:0030864), Filopodium (GO:0030175), Cortical Cytoskeleton (GO:0030863), Platelet Alpha Granule Lumen (GO:0031093), Actin Filament (GO:0005884), Actin-Based Cell Projection (GO:0098858), Platelet Alpha Granule (GO:0031091), Polymeric Cytoskeletal Fiber (GO:0099513), Secretory Granule Lumen (GO:0034774), Actin Cytoskeleton (GO:0015629), Foca…		Arrhythmogenic right ventricular cardiomyopathy	Supranormal Left Ventricular Ejection Fraction, Periodontitis (CDC/AAP), Verbal Learning, Heart Failure (Multivariate Analysis), Age Of Smoking Initiation (MTAG), QRS Duration, Smoking Initiation (Ever Regular Vs Never Regular), Externalizing Behaviour (Multivariate Analysis), Smoking Initiation (Ever Regular Vs Never Regular) (MTAG), Smoking Initiation, Educational Attainment	primary familial hypertrophic cardiomyopathy, familial dilated cardiomyopathy, primary dilated cardiomyopathy, cardiomyopathy
LVMVR, LVEDV, LVEDV_BSA, LVESV, LVESV_BSA, LVSV_BSA, LVSV, LVMVR, LVSV, LVSV_BSA, LVEDV, LVESV_BSA, LVEDV_BSA, LVESV, RVEDV_BSA, RVEDV, RVSV, RVESV_BSA, RVSV_BSA, RVESV, RVEF, RVESV, RVSV, RVEDV, RVEDV_BSA, RVSV_BSA, RVESV_BSA	ALDH2	33, 69	ATXN2, BRAP, MAPKAPK5-AS1, SH2B3	Yes	12	Yes	3	Yes	abnormal lens morphology			Aorta, Left Ventricle, Right Ventricle		DISULFIRAM	DENATURED ETHANOL (0.2842), NITROGLYCERIN (2.7222), ACETALDEHYDE (4.7184), DISULFIRAM (0.9074)	1	0.881354	0	0	Yes	0		0	Aldehyde Catabolic Process (GO:0046185), Regulation Of Nitrogen Compound Metabolic Process (GO:0051171)	Mitochondrial Matrix (GO:0005759), Intracellular Organelle Lumen (GO:0070013)	Aldehyde Dehydrogenase (NAD+) Activity (GO:0004029), Aldehyde Dehydrogenase [NAD(P)+] Activity (GO:0004030), Oxidoreductase Activity, Acting On The Aldehyde Or Oxo Group Of DonorsD Or NADP As Acceptor (GO:0016620)D Binding (GO:0051287), Adenyl Nucleotide Binding (GO:0030554), Carboxylic Ester Hydrolase Activity (GO:0052689)	Pantothenate and CoA biosynthesis, Histidine metabolism, Ascorbate and aldarate metabolism, beta-Alanine metabolism, Tryptophan metabolism, Fatty acid degradation, Pyruvate metabolism, Valine, leucine and isoleucine degradation, Arginine and proline metabolism, Glycerolipid metabolism, Lysine degradation, Glycolysis / Gluconeogenesis	Lung Function (FEV1) And Waist Circumference Adjusted For BMI, Stroke (Ischemic), Response To Alcohol Consumption (Flushing Response), Lung Function (FEV1) And Waist To Hip Ratio Adjusted For BMI, Renal Function-Related Traits (sCR), Sweet Taste Preference, Hazardous Alcohol Drinking, Gout Vs. Hyperuricemia, Cirrhosis, Alcohol Consumption (Drinkers Vs Non-Drinkers), Copper Levels, Esophageal Canc…
LVMVR, RVESV, RV_LV_ratio	CAMK2D	138	CAMK2D	Yes	4	Yes	3	Yes				Right Ventricle, Aorta			GEFITINIB (0.0645)	1	0.933312	0	0	Yes	0		0	Regulation Of Histone Deacetylase Activity (GO:1901725), Regulation Of Cardiac Muscle Cell Action Potential Involved In Regulation Of Contraction (GO:0098909), Actin-Mediated Cell Contraction (GO:0070252), Regulation Of Calcium Ion Transmembrane Transport Via High Voltage-Gated Calcium Channel (GO:1902514), Negative Regulation Of Sodium Ion Transmembrane Transporter Activity (GO:2000650), Regulat…	Endocytic Vesicle Membrane (GO:0030666), Endocytic Vesicle (GO:0030139), Cytoplasmic Vesicle Membrane (GO:0030659), Neuron Projection (GO:0043005), Bounding Membrane Of Organelle (GO:0098588), Nucleus (GO:0005634), Intracellular Membrane-Bounded Organelle (GO:0043231)	Titin Binding (GO:0031432), Calmodulin-Dependent Protein Kinase Activity (GO:0004683), Sodium Channel Regulator Activity (GO:0017080), Ion Channel Inhibitor Activity (GO:0008200), Protein Serine/Threonine Kinase Activity (GO:0004674), Protein Homodimerization Activity (GO:0042803)	Long-term potentiation, Amphetamine addiction, Glioma, Gastric acid secretion, ErbB signaling pathway, Insulin secretion, GnRH signaling pathway, Circadian entrainment, Aldosterone synthesis and secretion, Inflammatory mediator regulation of TRP channels, Melanogenesis, Glucagon signaling pathway, HIF-1 signaling pathway, Cholinergic synapse, Neurotrophin signaling pathway, Oocyte meiosis, Dopami…	T Wave Morphology Restitution During Recovery From Exercise, T Wave Morphology Restitution During Recovery From Exercise (MTAG), Ischemic Stroke (Small-Vessel), P Wave Duration, Right Ventricular End Systolic Volume, Cardiovascular Delta Age (Difference Between ECG-predicted And Chronological Age), TPE Interval (Resting), Cervical Cancer (MTAG), Cardioembolic Stroke (MTAG), Electrocardiographic T…
LVESV_BSA, LVESV, LVM_BSA, LVM, LVEF, LVMVR, LVMVR, LVEF, LVMCF, RV_LV_ratio	CDKN1A	52, 140	CDKN1A	Yes	6	Yes	3	Yes	enlarged epididymis::enlarged spleen::abnormal spleen morphology::abnormal epididymis morphology::enlarged heart::abnormal testis morphology::small testis::abnormal heart morphology::decreased body length				Adipose - Visceral (Omentum) Male 30-39 Up, Adipose - Visceral (Omentum) Male 20-29 Up		PACLITAXEL (0.0369), VINBLASTINE (0.1153), FLUTAMIDE (0.2003), CELECOXIB (0.0585), DICUMAROL (0.5436), ARSENIC TRIOXIDE (0.1464), ROMIDEPSIN (0.1903), NICOTINE POLACRILEX (0.0906), IRINOTECAN HYDROCHLORIDE (0.0645), 4-PHENYLBUTYRIC ACID (0.1903), FLUOROURACIL (0.0538), EPOETIN ALFA (0.1153), CLADRIBINE (0.2537), SODIUM SALICYLATE (0.9513), MELPHALAN (0.1812), CYCLOSPORINE (0.0501), ACETAMINOPHEN …	1	0.728286	0.269267	0.458531	Yes	0		0	Stress-Induced Premature Senescence (GO:0090400), DNA Damage Response, Signal Transduction By P53 Class Mediator Resulting In Cell Cycle Arrest (GO:0006977), Negative Regulation Of Vascular Associated Smooth Muscle Cell Proliferation (GO:1904706), Regulation Of Cell Cycle G2/M Phase Transition (GO:1902749), Negative Regulation Of Cyclin-Dependent Protein Serine/Threonine Kinase Activity (GO:00457…	Cyclin-Dependent Protein Kinase Holoenzyme Complex (GO:0000307), Serine/Threonine Protein Kinase Complex (GO:1902554), Nucleolus (GO:0005730), Nuclear Lumen (GO:0031981), Intracellular Non-Membrane-Bounded Organelle (GO:0043232), Nucleus (GO:0005634), Intracellular Membrane-Bounded Organelle (GO:0043231)	Protein Serine/Threonine Kinase Inhibitor Activity (GO:0030291), Kinase Inhibitor Activity (GO:0019210), Protein Kinase Inhibitor Activity (GO:0004860), Cyclin-Dependent Protein Serine/Threonine Kinase Regulator Activity (GO:0016538), Protein Kinase Activator Activity (GO:0030295), Protein Kinase Regulator Activity (GO:0019887), Ubiquitin Protein Ligase Binding (GO:0031625), Ubiquitin-Like Protei…	Thyroid cancer, Bladder cancer, Endometrial cancer, Basal cell carcinoma, Renal cell carcinoma, Melanoma, Non-small cell lung cancer, p53 signaling pathway, Glioma, Pancreatic cancer, Chronic myeloid leukemia, ErbB signaling pathway, Colorectal cancer, Small cell lung cancer, Prostate cancer, Parathyroid hormone synthesis, secretion and action, HIF-1 signaling pathway, Cell cycle, FoxO signaling …	Frontal QRS-T Angle, Uterine Leiomyoma Or ER Positive Breast Cancer (Pleiotropy), Hypertrophic Cardiomyopathy, Hypertrophic Cardiomyopathy (Sarcomere Negative), Uterine Leiomyoma Or Breast Cancer (Pleiotropy), Abdominal Aortic Aneurysm, Descending Aorta Maximum Area, Descending Aorta Diameter, Heart Failure, Cardioembolic Stroke (MTAG), Descending Thoracic Aortic Diameter, Heart Failure (Multivar…
RVESV_BSA	HMCN2	200	HMCN2	No	9	Yes	3	No	abnormal heart left ventricle morphology::increased hemoglobin content::increased hematocrit::increased cornea thickness			Aorta	Colon - Sigmoid Female 30-39 Up, Colon - Sigmoid Female 40-49 Up, Colon - Sigmoid Female 20-29 Up, Colon - Sigmoid Male 20-29 Up, Colon - Sigmoid Female 60-69 Up, Colon - Sigmoid Male 70-79 Up, Artery - Tibial Female 30-39 Up, Colon - Sigmoid Male 60-69 Up				0.285397	0		Yes	0	synonymous_variant,missense_variant	0	Homophilic Cell Adhesion Via Plasma Membrane Adhesion Molecules (GO:0007156), Cell Junction Organization (GO:0034330), Synapse Organization (GO:0050808), Cell-Cell Adhesion Via Plasma-Membrane Adhesion Molecules (GO:0098742)	Axon (GO:0030424), Collagen-Containing Extracellular Matrix (GO:0062023), Neuron Projection (GO:0043005)	Axon Guidance Receptor Activity (GO:0008046)		Vaginal Microbiome MetaCyc Pathway (GOLPDLCAT-PWY|superpathway Of Glycerol Degradation To 1,3-Propanediol), Citrulline Levels, Anterior Thigh Muscle Fat Infiltration Percentage, Vaginal Microbiome MetaCyc Pathway (PWY0-1533|methylphosphonate Degradation I), Posterior Thigh Muscle Fat Infiltration Percentage, Hernia (Any Subtypes), Body Composition (MOSTest), Melanoma, Inguinal Hernia, Aspartate A…
LVESV, LVEDV_BSA, LVESV_BSA, LVESV	EPHB1	49	KY	Yes	3	Yes	3	No	enlarged spleen::abnormal spleen morphology::abnormal kidney morphology::enlarged heart::increased exploration in new environment::small spleen::enlarged kidney::abnormal heart morphology::abnormal urinary bladder morphology			Left Ventricle,		VANDETANIB	VANDETANIB (0.2731), PROGESTERONE (0.5564)	1	0.418058		0	No	0		0	Retinal Ganglion Cell Axon Guidance (GO:0031290), Detection Of Stimulus Involved In Sensory Perception Of Pain (GO:0062149), Regulation Of Skeletal Muscle Satellite Cell Proliferation (GO:0014842), Central Nervous System Neuron Axonogenesis (GO:0021955), Central Nervous System Projection Neuron Axonogenesis (GO:0021952), Dendritic Spine Morphogenesis (GO:0060997), Dendritic Spine Organization (GO…	Early Endosome Membrane (GO:0031901), Dendrite (GO:0030425), Early Endosome (GO:0005769), Endosome Membrane (GO:0010008), Neuron Projection (GO:0043005)	Transmembrane-Ephrin Receptor Activity (GO:0005005), Ephrin Receptor Activity (GO:0005003)	Axon guidance	Epilepsy And Lamotrigine-Induced Maculopapular Eruptions, Platelet Response To Aspirin, Familial Lung Adenocarcinoma, Sitting Height Ratio, Vaginal Microbiome MetaCyc Pathway (PWY-5705|allantoin Degradation To Glyoxylate III), Iron Status Biomarkers (Transferrin Saturation), Mood Instability, Iron Status Biomarkers (Total Iron Binding Capacity), Daytime Sleep Phenotypes, Cholesteryl Esters To Tot…
LVGFI, LVM_BSA, LVMCF, LVMVR, LVM, LVMVR, LVGFI, LVMCF, RVEF	IGF1R	90	IGF1R	Yes	15	Yes	3	No			adenoma, adenocarcinoma, adrenoleukodystrophy, arthrogryposis, asperger syndrome, atopy, autoimmune disease, bare lymphocyte syndrome, bartter syndrome, central hypoventilation syndrome, cholestasis, dyskeratosis, episodic ataxia, fetal hemoglobin quantitative trait locus, glioblastoma, goiter, hemochromatosis, homocystinuria, infections, kallmann syndrome, keratosis, lipodystrophy, lissencephaly…	Right Ventricle, Aorta, Left Ventricle, Aorta, Right Ventricle, Left Ventricle		LINSITINIB,MECASERMIN,MECASERMIN RINFABATE,CIXUTUMUMAB,DALOTUZUMAB,FIGITUMUMAB,GANITUMAB,ROBATUMUMAB,TEPROTUMUMAB,BIIB-022,AVE-1642,AXL-1717,PL-225B,INSM-18,XL-228,KW-2450,CONTELTINIB,ISTIRATUMAB,AEW-541,BMS-754807	MECASERMIN (1.5123), MECASERMIN RINFABATE (1.1342), ENTRECTINIB (0.0199), THROMBIN (0.1418), METFORMIN (0.0324), PODOFILOX (0.0986), CERITINIB (0.1890), TEPROTUMUMAB-TRBW (0.3781), RALOXIFENE HYDROCHLORIDE (0.0483), ERLOTINIB (0.0227), CRIZOTINIB (0.0516), EXEMESTANE (0.0709), PAZOPANIB (0.0236), TAMOXIFEN (0.0372), GEFITINIB (0.0186), ACETYLCYSTEINE (0.1512)	1	0.75945	0.455231	0.417243	Yes	0		1	Dendritic Spine Maintenance (GO:0097062), Insulin-Like Growth Factor Receptor Signaling Pathway (GO:0048009), Cellular Component Maintenance (GO:0043954), Peptidyl-Tyrosine Autophosphorylation (GO:0038083), Positive Regulation Of Protein-Containing Complex Disassembly (GO:0043243), Regulation Of Protein-Containing Complex Disassembly (GO:0043244), Cellular Response To Hexose Stimulus (GO:0071331)…	Transferase Complex, Transferring Phosphorus-Containing Groups (GO:0061695), Protein Kinase Complex (GO:1902911), Axon (GO:0030424), Neuron Projection (GO:0043005), Intracellular Membrane-Bounded Organelle (GO:0043231)	Insulin-Like Growth Factor Binding (GO:0005520), Transmembrane Receptor Protein Tyrosine Kinase Activity (GO:0004714), Protein Tyrosine Kinase Activity (GO:0004713)	Ovarian steroidogenesis, Long-term depression, Adherens junction, Melanoma, Glioma, Prostate cancer, Progesterone-mediated oocyte maturation, Longevity regulating pathway, HIF-1 signaling pathway, AMPK signaling pathway, Oocyte meiosis, FoxO signaling pathway, Autophagy, Signaling pathways regulating pluripotency of stem cells, Breast cancer, mTOR signaling pathway, Hepatocellular carcinoma, Tran…	Thyroid Volume In Hashimoto?s Thyroiditis, Taurolithocholate 3-Sulfate Levels In Elite Athletes, Global Electrical Heterogeneity Phenotypes, Left Ventricular Mass To End-Diastolic Volume Ratio, Left Ventricular Mass, Glucagon Levels In Response To Oral Glucose Tolerance Test (Fasting), Left Ventricle Wall Thickness, Left Ventricular Mass Indexed By Body Surface Area, TPE Interval (Resting), Male …
RV_LV_ratio	VCL	183	ADK	No	10	Yes	3	No		dilated cardiomyopathy,hypertrophic cardiomyopathy	cardiomyopathy, dilated, cardiomyopathy	Aorta, Left Ventricle				1	0.979548	0.551661		Yes	0		0	Regulation Of Endothelial Cell Development (GO:1901550), Adherens Junction Assembly (GO:0034333), Epithelial Cell-Cell Adhesion (GO:0090136), Regulation Of Establishment Of Endothelial Barrier (GO:1903140), Regulation Of Cell-Substrate Junction Assembly (GO:0090109), Lamellipodium Assembly (GO:0030032), Protein Localization To Cell Surface (GO:0034394), Morphogenesis Of An Epithelium (GO:0002009)…	Cell-Cell Contact Zone (GO:0044291), Sarcolemma (GO:0042383), Extracellular Membrane-Bounded Organelle (GO:0065010), Extracellular Vesicle (GO:1903561), Specific Granule Lumen (GO:0035580), Cytoplasmic Vesicle Lumen (GO:0060205), Ficolin-1-Rich Granule Lumen (GO:1904813), Adherens Junction (GO:0005912), Specific Granule (GO:0042581), Ficolin-1-Rich Granule (GO:0101002), Vesicle (GO:0031982), Cell…	Actin Binding (GO:0003779), Ubiquitin Protein Ligase Binding (GO:0031625), Ubiquitin-Like Protein Ligase Binding (GO:0044389), Cadherin Binding (GO:0045296)	Adherens junction, Bacterial invasion of epithelial cells, Amoebiasis, Leukocyte transendothelial migration, Focal adhesion, Regulation of actin cytoskeleton, Shigellosis	High-sensitivity Cardiac Troponin T Levels (MTAG), High-sensitivity Cardiac Troponin I Concentration (MTAG), High-sensitivity Cardiac Troponin I Concentration, Resistance To COVID-19 Infection (Exposed Negative Vs Positive), Vertex-wise Sulcal Depth, Estimated Glomerular Filtration Rate (Creatinine), Pulse Pressure, Body Mass Index (MTAG), Systolic Blood Pressure, Educational Attainment, Height	primary familial hypertrophic cardiomyopathy, familial dilated cardiomyopathy, primary dilated cardiomyopathy, cardiomyopathy
LVESV, LVEDV_BSA, LVESV_BSA, LVESV	NOS1AP	46	NOS1AP	Yes	1	Yes	3	No	abnormal retina blood vessel morphology::hyperactivity::decreased bone mineral content::tremors::hypertrophy/Heart - MPATH pathological process term::increased vertical activity::decreased circulating alanine transaminase level::abnormal urinary bladder morphology::abnormal optic disk morphology			Aorta	Brain - Hippocampus Male 20-29 Up, Brain - Hippocampus Female 40-49 Up, Brain - Hippocampus Female 50-59 Up		AMIODARONE HYDROCHLORIDE (0.2458), VERAPAMIL (0.3104), GLIPIZIDE (1.3107), GLIMEPIRIDE (1.4745), GRANISETRON (1.0724), DOLASETRON (1.4745), REPAGLINIDE (0.3932), GLYBURIDE (0.4718), NIFEDIPINE (0.1180), AMLODIPINE BESYLATE (0.4213)		0.946524		0.505755	Yes	0		0	Regulation Of Peptidyl-Cysteine S-nitrosylation (GO:2000169), Regulation Of Nitric Oxide Mediated Signal Transduction (GO:0010749), Regulation Of Nitric Oxide Metabolic Process (GO:0080164), Regulation Of High Voltage-Gated Calcium Channel Activity (GO:1901841), Positive Regulation Of Voltage-Gated Potassium Channel Activity (GO:1903818), Regulation Of Calcium Ion Transmembrane Transport Via High…	Sarcoplasmic Reticulum Membrane (GO:0033017), Sarcoplasmic Reticulum (GO:0016529), Sarcolemma (GO:0042383), Caveola (GO:0005901), Glutamatergic Synapse (GO:0098978), Plasma Membrane Raft (GO:0044853), Nuclear Membrane (GO:0031965), Endoplasmic Reticulum Membrane (GO:0005789), Bounding Membrane Of Organelle (GO:0098588), Nucleus (GO:0005634), Intracellular Membrane-Bounded Organelle (GO:0043231)	Nitric-Oxide Synthase Binding (GO:0050998)	Circadian entrainment	Sum Of Stenosis, Cerebellum White Matter Volume Change Rate, C-X-C Motif Chemokine 6 Level In Chronic Kidney Disease With Hypertension And No Diabetes (3495 15), Alanine Aminotransferase Levels In Non-Alcoholic Fatty Liver Disease, Sum Of Carotid Plaque Area, Low Affinity Immunoglobulin Gamma Fc Region Receptor II-b Levels, Word Reading, Electrocardiographic Traits, Neonatal Abstinence Syndrome, …
LVM, LVM_BSA	NPPA	113	CLCN6	Yes	1	Yes	3	No		dilated cardiomyopathy	atrial fibrillation	Left Ventricle, Right Ventricle	Heart - Atrial Appendage Female 50-59 Up, Heart - Atrial Appendage Male 50-59 Up, Heart - Atrial Appendage Male 30-39 Up, Heart - Atrial Appendage Female 40-49 Up, Heart - Atrial Appendage Female 60-69 Up, Heart - Atrial Appendage Male 60-69 Up, Heart - Atrial Appendage Male 20-29 Up, Heart - Atrial Appendage Female 70-79 Up, Heart - Atrial Appendage Female 20-29 Up, Heart - Atrial Appendage Male…		AZATHIOPRINE (0.7562), CHLORTHALIDONE (5.8980), AMLODIPINE BESYLATE (2.1064)	1	0.983546		0.769115	Yes	0		0	Regulation Of Potassium Ion Export Across Plasma Membrane (GO:1903764), Positive Regulation Of Striated Muscle Contraction (GO:0045989), Regulation Of Atrial Cardiac Muscle Cell Membrane Repolarization (GO:0060372), Negative Regulation Of Systemic Arterial Blood Pressure (GO:0003085), Regulation Of High Voltage-Gated Calcium Channel Activity (GO:1901841), Receptor Guanylyl Cyclase Signaling Pathw…	Collagen-Containing Extracellular Matrix (GO:0062023), Nucleus (GO:0005634), Intracellular Membrane-Bounded Organelle (GO:0043231)	Neuropeptide Receptor Binding (GO:0071855), Hormone Receptor Binding (GO:0051427), Neuropeptide Activity (GO:0160041), Neuropeptide Hormone Activity (GO:0005184), Hormone Activity (GO:0005179), G Protein-Coupled Receptor Binding (GO:0001664), Receptor Ligand Activity (GO:0048018)	African trypanosomiasis, Regulation of lipolysis in adipocytes, Renin secretion, Aldosterone synthesis and secretion, HIF-1 signaling pathway, Vascular smooth muscle contraction, Oxytocin signaling pathway, cGMP-PKG signaling pathway, cAMP signaling pathway, Thermogenesis	Diastolic Blood Pressure (Cigarette Smoking Interaction), Systolic Blood Pressure (Cigarette Smoking Interaction), Psoriasis, Pulse Pressure, Systolic Blood Pressure
LVEDV, LVSV, LVSV_BSA, LVEDV, LVSV, LVSV_BSA, LVEDV_BSA, RVEDV	B3GNT7	9	B3GNT7	Yes	2	Yes	3	No	enlarged spleen::enlarged heart::increased vertical activity			Right Ventricle					0.442226	0	0	Yes	0		1	Keratan Sulfate Biosynthetic Process (GO:0018146), Keratan Sulfate Metabolic Process (GO:0042339), O-glycan Processing (GO:0016266), Glycosaminoglycan Biosynthetic Process (GO:0006024), Sulfur Compound Biosynthetic Process (GO:0044272), Protein O-linked Glycosylation (GO:0006493), Protein Glycosylation (GO:0006486)	Golgi Membrane (GO:0000139), Bounding Membrane Of Organelle (GO:0098588)	UDP-galactose:beta-N-acetylglucosamine Beta-1,3-Galactosyltransferase Activity (GO:0008499), Beta-1,3-Galactosyltransferase Activity (GO:0048531), UDP-galactosyltransferase Activity (GO:0035250), Acetylglucosaminyltransferase Activity (GO:0008375), UDP-glycosyltransferase Activity (GO:0008194), Hexosyltransferase Activity (GO:0016758)	Glycosaminoglycan biosynthesis
LVM	CASQ2	114	CASQ2	Yes	1	Yes	3	No	preweaning lethality, complete penetrance::decreased heart rate variability::edema::cardiovascular system phenotype::abnormal sinus arrhythmia	catecholaminergic polymorphic ventricular tachycardia,hypertrophic cardiomyopathy			Heart - Left Ventricle Male 50-59 Up, Heart - Atrial Appendage Male 50-59 Up, Heart - Atrial Appendage Male 30-39 Up, Heart - Left Ventricle Male 30-39 Up, Heart - Left Ventricle Male 20-29 Up, Heart - Atrial Appendage Female 60-69 Up, Heart - Atrial Appendage Male 60-69 Up, Heart - Atrial Appendage Male 20-29 Up, Heart - Left Ventricle Male 60-69 Up, Heart - Left Ventricle Female 60-69 Up, Heart…			1	0.9968		0.382848	Yes	0	missense_variant	0	Cell-Cell Signaling Involved In Cardiac Conduction (GO:0086019), Cellular Response To Caffeine (GO:0071313), Response To Caffeine (GO:0031000), Cellular Response To Purine-Containing Compound (GO:0071415), Negative Regulation Of Potassium Ion Transmembrane Transporter Activity (GO:1901017), Negative Regulation Of Release Of Sequestered Calcium Ion Into Cytosol (GO:0051280), Negative Regulation Of…	Junctional Sarcoplasmic Reticulum Membrane (GO:0014701), Sarcoplasmic Reticulum Membrane (GO:0033017), Sarcoplasmic Reticulum (GO:0016529), Cation Channel Complex (GO:0034703), Calcium Channel Complex (GO:0034704), Endoplasmic Reticulum Lumen (GO:0005788), Endoplasmic Reticulum Membrane (GO:0005789), Bounding Membrane Of Organelle (GO:0098588)	Calcium Ion Binding (GO:0005509), Metal Ion Binding (GO:0046872), Protein Homodimerization Activity (GO:0042803)	Cardiac muscle contraction, Calcium signaling pathway	Left Ventricular Global Radial Strain, Left Ventricle Wall Thickness, Electrocardiographic Traits (Multivariate), Spatial QRS-T Angle, Atrial Fibrillation/Atrial Flutter, Atrial Fibrillation (MTAG), QRS Duration, Atrial Fibrillation, QT Interval, Electrocardiogram Morphology (Amplitude At Temporal Datapoints), Blood Pressure (Pleiotropy Model 2 SBP Adjusted For Estimated Causal Effects X DBP), Bl…
LVEDV, LVMVR, LVESV, LVESV_BSA, LVEDV_BSA, LVSV, LVSV_BSA, LVSV_BSA, LVEDV_BSA, LVMVR, LVESV_BSA, LVESV, LVSV, LVEDV, RVEDV, RVESV_BSA, RVEDV_BSA, RVSV_BSA, RVESV, RVSV, RVEF, RVEDV, RVESV_BSA, RVESV, RVEDV_BSA, RVSV, RVSV_BSA	BRAP	33, 69	BRAP, ATXN2, MAPKAPK5-AS1, SH2B3	Yes	12	No	3	Yes	preweaning lethality, complete penetrance::abnormal neural tube closure::prenatal lethality prior to heart atrial septation::embryonic growth retardation::edema::abnormal neural tube morphology::increased freezing behavior::enlarged lymph nodes::abnormal lymph node morphology::hemorrhage			Aorta					0.618066	0	0	Yes	0		0
LVEDV_BSA, LVGFI, LVESV, LVEF, LVGFI, LVESV_BSA, LVESV, LVEF, RVESV, RVEF, RVESV_BSA, RVESV_BSA, RVEDV, RVESV, RVEF	FHOD3	59	FHOD3	Yes	18	Yes	3	No	preweaning lethality, complete penetrance::abnormal midbrain development::abnormal neural tube closure::prenatal lethality prior to heart atrial septation::abnormal placenta morphology::embryonic growth retardation::abnormal forebrain development::abnormal hindbrain development::abnormal optic vesicle formation::abnormal neural tube morphology::increased freezing behavior::abnormal heart morpholo…			Aorta	Heart - Left Ventricle Female 70-79 Up, Heart - Left Ventricle Male 50-59 Up, Heart - Left Ventricle Male 30-39 Up, Heart - Left Ventricle Male 20-29 Up, Heart - Left Ventricle Female 40-49 Up, Heart - Left Ventricle Male 60-69 Up, Heart - Left Ventricle Female 60-69 Up, Heart - Left Ventricle Female 50-59 Up, Heart - Left Ventricle Female 20-29 Up, Heart - Left Ventricle Male 40-49 Up, Heart - L…				0.916345	0.630465	0.806867	Yes	0	synonymous_variant,coding_sequence_variant,missense_variant	0	Cardiac Myofibril Assembly (GO:0055003), Cortical Actin Cytoskeleton Organization (GO:0030866), Cardiac Muscle Cell Development (GO:0055013), Cortical Cytoskeleton Organization (GO:0030865), Sarcomere Organization (GO:0045214), Myofibril Assembly (GO:0030239), Actomyosin Structure Organization (GO:0031032)	Cytoskeleton (GO:0005856), Intracellular Non-Membrane-Bounded Organelle (GO:0043232)			Right Ventricular Ejection Fraction, IgG Antibody Levels In Response To SARS-CoV-2 Vaccination, Dilated Cardiomyopathy, Menstruation Quality Of Life Impact (Acne), Hypertrophic Cardiomyopathy (MTAG), Progression Free Survival In Epithelial Ovarian Cancer, Periodontal Disease-Related Phenotype (Socransky), Dilated Cardiomyopathy (MTAG), Right Ventricular End Systolic Volume, Spontaneous Preterm Bi…
LVEDV, LVEF, LVGFI, LVESV, LVESV_BSA, LVEDV_BSA, LVESV_BSA, LVGFI, LVESV, LVEF, LVEDV_BSA, LVM, LVEDV, RVEF, RVESV_BSA, RVEF, RVESV_BSA, RVESV	FLNC	23, 167	FLNC, CCDC136	Yes	7	Yes	3	No	preweaning lethality, complete penetrance::abnormal heart looping::abnormal somite shape::embryonic lethality prior to tooth bud stage::abnormal vitelline vasculature morphology::decreased exploration in new environment::abnormal heart morphology	myofibrillar myopathy 5,dilated cardiomyopathy	myopathy	Right Ventricle,	Heart - Left Ventricle Female 40-49 Up, Heart - Left Ventricle Female 20-29 Up, Muscle - Skeletal Female 30-39 Up				0.980353	0.63539	0.748112	Yes	0	synonymous_variant	0	Sarcomere Organization (GO:0045214), Myofibril Assembly (GO:0030239), Actomyosin Structure Organization (GO:0031032)	Sarcolemma (GO:0042383), Focal Adhesion (GO:0005925), Cell-Substrate Junction (GO:0030055)	Ankyrin Binding (GO:0030506)	Focal adhesion, Proteoglycans in cancer, Salmonella infection, MAPK signaling pathway	Dilated Cardiomyopathy, Dilated Cardiomyopathy (MTAG), Heart Failure (Multivariate Analysis), Abdominal Fat Cell Number, Educational Attainment	myofibrillar myopathy
LVEDV, LVMVR, LVEDV_BSA, LVMCF, LVESV, LVESV_BSA, LVESV, LVEDV_BSA, LVEDV, LVMVR	FNDC3B	17	FNDC3B	Yes	3	Yes	3	No	preweaning lethality, complete penetrance::increased heart weight::enlarged heart::abnormal coat/hair pigmentation::abnormal eye morphology::urinary bladder obstruction::abnormal heart morphology			Left Ventricle					0.943549		0	Yes	0		0			RNA Binding (GO:0003723)		Corneal Hysteresis, Hypertrophic Cardiomyopathy (MTAG), Waist Circumference Adjusted For BMI In Smokers, Triptolide Cytotoxicity, Hypertrophic Cardiomyopathy, Medication Use (Antiglaucoma Preparations And Miotics), Hypertrophic Cardiomyopathy (Sarcomere Negative), Monokine Induced By Gamma Interferon Levels, Heart Rate, Corneal Structure, Verbal Learning, Keratoconus, Bell's Palsy, TRAIL Levels, …
LVEDV_BSA, LVEDV, LVGFI, LVESV, LVEF, LVESV_BSA, LVEDV_BSA, LVESV, LVEDV, LVMVR, LVESV_BSA, LVGFI, LVEF, RVESV, RVEF, RVESV_BSA, RVESV_BSA, RVESV, RVEF, RVEDV_BSA	HSPB7	3	ZBTB17, HSPB7, C1orf64, CLCNKA, FLJ37453, SPEN	Yes	1	Yes	3	Yes					Heart - Left Ventricle Male 70-79 Up, Heart - Left Ventricle Female 70-79 Up, Heart - Left Ventricle Male 50-59 Up, Heart - Atrial Appendage Male 30-39 Up, Heart - Left Ventricle Male 30-39 Up, Heart - Left Ventricle Male 20-29 Up, Heart - Left Ventricle Male 60-69 Up, Heart - Left Ventricle Female 60-69 Up, Heart - Left Ventricle Female 40-49 Up, Heart - Left Ventricle Female 50-59 Up, Heart - L…				0.727472	0	0	Yes	0		1	Regulation Of Blood Circulation (GO:1903522), Response To Unfolded Protein (GO:0006986), Regulation Of Heart Contraction (GO:0008016),	Aggresome (GO:0016235), Nucleus (GO:0005634), Intracellular Membrane-Bounded Organelle (GO:0043231),			Hypertrophic Cardiomyopathy, Hypertrophic Cardiomyopathy (Sarcomere Negative), JT Interval, Systolic Blood Pressure, Height,
LVM, LVMCF, LVMVR, LVM_BSA, LVEDV_BSA, LVEDV, LVMVR, LVMCF, LVSV_BSA, LVEDV, LVESV_BSA, LVSV, RVESV, RVEDV, RVEDV_BSA, RVESV_BSA, RVSV, RVEDV_BSA, RVEF, RVSV_BSA	KANSL1	111, 154, 40	MAPT, CRHR1, RPRML, KANSL1, WNT3, GOSR2, CDC27, WNT9B	Yes	17	Yes	3	Yes		Koolen-de Vries syndrome		Aorta, Left Ventricle, Right Ventricle, Aorta,					0.760977	0.569738	0.525105	Yes	0		0	Regulation Of Dosage Compensation By Inactivation Of X Chromosome (GO:1900095), Histone H4-K16 Acetylation (GO:0043984), Positive Regulation Of Histone H3-K4 Methylation (GO:0051571), Regulation Of Histone H3-K4 Methylation (GO:0051569), Histone H4-K5 Acetylation (GO:0043981), Histone H4-K8 Acetylation (GO:0043982), Positive Regulation Of Histone Methylation (GO:0031062), Regulation Of Chromatin …	NSL Complex (GO:0044545), H4 Histone Acetyltransferase Complex (GO:1902562), Histone Acetyltransferase Complex (GO:0000123), MLL1 Complex (GO:0071339), MLL1/2 Complex (GO:0044665), Nucleus (GO:0005634), Intracellular Membrane-Bounded Organelle (GO:0043231)	Histone Acetyltransferase Binding (GO:0035035)		IDP dMRI TBSS MD Anterior Limb Of Internal Capsule L, Medication Use (Anilides), Avocado Liking, Capers Liking, Advanced Glycosylation End Product-Specific Receptor, Soluble Levels, F-fatty/salty Food Liking (Derived Food-Liking Factor), Vaginal Microbiome Relative Abundance (P Proteobacteria), Male Puberty Timing (Late Vs. Average Onset Voice Breaking), F-savoury Food Liking (Derived Food-Liking…
LVMVR	MAPRE2	155	MAPRE2	Yes	18	Yes	3	Yes				Aorta					0.342212		0.303685	Yes	0		0	Positive Regulation Of Focal Adhesion Disassembly (GO:0120183), Regulation Of Focal Adhesion Disassembly (GO:0120182), Protein Localization To Microtubule (GO:0035372), Protein Localization To Microtubule Cytoskeleton (GO:0072698), Positive Regulation Of Keratinocyte Migration (GO:0051549), Regulation Of Keratinocyte Migration (GO:0051547), Positive Regulation Of Cell-Substrate Junction Organizat…	Microtubule Cytoskeleton (GO:0015630), Focal Adhesion (GO:0005925), Cell-Substrate Junction (GO:0030055), Cytoskeleton (GO:0005856)	Microtubule Plus-End Binding (GO:0051010), Microtubule Binding (GO:0008017), Tubulin Binding (GO:0015631)		Brugada Syndrome, Cerebrospinal Fluid AB1-42 Levels, Corneal Curvature, Lobe Attachment (Rater-Scored Or Self-Reported), Brain Shape (Segment 1), Electrocardiogram Morphology (Amplitude At Temporal Datapoints), Cortical Thickness, Vertex-wise Cortical Thickness, Drinks Per Week, Vertex-wise Cortical Surface Area, Brain Morphology (MOSTest), Cortical Surface Area, Vertex-wise Sulcal Depth, Adolesc…
LVESV_BSA, LVMCF, LVM_BSA, LVM, LVMVR, LVMVR, LVEDV_BSA, LVMCF, LVESV_BSA, LVEF, RV_LV_ratio	ADAMTSL3	84	ALPK3, ZNF592, DNM1P41, UBE2Q2P1	Yes	15	No	3	Yes	enlarged urinary bladder::abnormal ovary morphology::abnormal sternum morphology::enlarged heart::small spleen::small uterus::enlarged lymph nodes				Artery - Aorta Male 50-59 Up, Artery - Aorta Male 30-39 Up, Artery - Aorta Female 40-49 Up, Artery - Aorta Female 20-29 Up, Artery - Aorta Female 60-69 Up, Artery - Aorta Female 30-39 Up, Artery - Aorta Male 40-49 Up, Artery - Aorta Male 20-29 Up,			1	0.655898	0	0	No	0		0		Intracellular Membrane-Bounded Organelle (GO:0043231),			Pro-interleukin-16 Levels, Adult Onset Asthma And/Or Waist-To-Hip Ratio Adjusted For BMI, Facial Morphology (Segment 11), Spine Bone Size, Abdominal Adipose Tissue Volumes (Adjusted For BMI And Height), Mammographic Density (Non-Dense Area), Sitting Height Ratio, Ischemic Stroke In Dyslipidemia, Childhood Body Mass Index, Waist Circumference Adjusted For BMI In Non-Smokers, Body Composition (MOST…
LVM_BSA	SLC4A7	192	SLC4A7	No	3	Yes	3	Yes				Aorta	Colon - Sigmoid Female 40-49 Up, Artery - Coronary Male 30-39 Up			1	0.800147		0	Yes	0		0	Phagosome Acidification (GO:0090383), Inner Ear Auditory Receptor Cell Differentiation (GO:0042491), Inner Ear Receptor Cell Development (GO:0060119), Phagosome Maturation (GO:0090382), Purine-Containing Compound Biosynthetic Process (GO:0072522), Bicarbonate Transport (GO:0015701), Nucleotide Biosynthetic Process (GO:0009165), Purine Nucleotide Biosynthetic Process (GO:0006164), Intracellular pH…	Basolateral Plasma Membrane (GO:0016323)	Monoatomic Cation:Bicarbonate Symporter Activity (GO:0140410), Solute:Sodium Symporter Activity (GO:0015370)		Cryptic Phenotype That Captures Autosomal Dominant Polycystic Kidney Disease Severity, CTACK Levels, Systolic Blood Pressure X Alcohol Consumption (Light Vs Heavy) Interaction (2Df Test), Systolic Blood Pressure X Smoking Status (Ever Vs Never) Interaction (2Df Test), Diastolic Blood Pressure X Smoking Status (Ever Vs Never) Interaction (2Df Test), Pulse Pressure X Alcohol Consumption Interaction…
LVMVR	STRN	134	STRN	Yes	2	Yes	3	Yes				Right Ventricle					0.872157		0	Yes	0		0	Cell-Cell Signaling By Wnt (GO:0198738), Cell Surface Receptor Signaling Pathway Involved In Cell-Cell Signaling (GO:1905114), Bicellular Tight Junction Assembly (GO:0070830), Tight Junction Assembly (GO:0120192), Apical Junction Assembly (GO:0043297), Wnt Signaling Pathway (GO:0016055), Negative Regulation Of Cell Population Proliferation (GO:0008285), Negative Regulation Of Cellular Process (GO…	Bicellular Tight Junction (GO:0005923), Tight Junction (GO:0070160), Apical Junction Complex (GO:0043296), Asymmetric Synapse (GO:0032279), Postsynaptic Density (GO:0014069), Dendrite (GO:0030425), Neuron Projection (GO:0043005)	Armadillo Repeat Domain Binding (GO:0070016), Protein Phosphatase 2A Binding (GO:0051721), Nuclear Estrogen Receptor Binding (GO:0030331), Protein Phosphatase Binding (GO:0019903), Nuclear Receptor Binding (GO:0016922)		Cognitive Decline (Age-Related), Hypertrophic Cardiomyopathy (Sarcomere Negative), Alanine Transaminase Levels, TPE Interval (Resting), Cortical Surface Area (min-P), Heart Failure, Heart Failure (Multivariate Analysis), White Matter Microstructure (Axial Diusivities), Cortical Thickness (MOSTest), Keratinocyte Cancer (MTAG), Subcortical Volume (min-P), Brain Morphology (min-P), Node-level Brain …
LVEDV, LVSV, LVSV_BSA, LVESV_BSA	TBX3	34, 184	TBX3	Yes	12	Yes	3	Yes	eye hemorrhage::inspissation/Uterus - MPATH pathological process term::enlarged spleen::increased circulating alkaline phosphatase level::abnormal spleen morphology::microphthalmia::abnormal eye morphology::decreased locomotor activity::abnormal retina vasculature morphology::embryonic lethality prior to organogenesis::abnormal lymph node morphology			Aorta	Prostate Male 40-49 Up, Adrenal Gland Male 30-39 Up, Adrenal Gland Male 60-69 Up, Adrenal Gland Female 60-69 Up, Adrenal Gland Male 70-79 Up, Adrenal Gland Female 20-29 Up, Adrenal Gland Female 40-49 Up, Adrenal Gland Male 20-29 Up, Prostate Male 50-59 Up, Adrenal Gland Male 50-59 Up, Adrenal Gland Female 50-59 Up, Adrenal Gland Male 40-49 Up				0.948461		0.494806	No	0		0	Reproductive System Development (GO:0061458), Anterior/Posterior Axis Specification, Embryo (GO:0008595), Tripartite Regional Subdivision (GO:0007351), Cardiac Pacemaker Cell Development (GO:0060926), Embryonic Forelimb Morphogenesis (GO:0035115), Forelimb Morphogenesis (GO:0035136), Mesoderm Morphogenesis (GO:0048332), Negative Regulation Of Myoblast Differentiation (GO:0045662), Genitalia Devel…	Nucleus (GO:0005634), Intracellular Membrane-Bounded Organelle (GO:0043231)	RNA Polymerase II-specific DNA-binding Transcription Factor Binding (GO:0061629), DNA-binding Transcription Repressor Activity, RNA Polymerase II-specific (GO:0001227), DNA-binding Transcription Factor Binding (GO:0140297), DNA-binding Transcription Activator Activity, RNA Polymerase II-specific (GO:0001228), Double-Stranded DNA Binding (GO:0003690), Sequence-Specific Double-Stranded DNA Binding …	Signaling pathways regulating pluripotency of stem cells	Osteolysis In Total Hip Arthroplasty (Time To Prosthesis Revision), Invasive Breast Cancer, Benign Prostatic Hyperplasia And Lower Urinary Tract Symptoms (Prostate Cancer Excluded), Benign Prostatic Hyperplasia And Lower Urinary Tract Symptoms, Insulin-like Growth Factor 1 Levels, Colorectal Cancer, Blood Pressure (Pleiotropy Model 2 SBP Adjusted For Estimated Causal Effects X DBP), Breast Cancer…
LVMVR	TTC39A	132	CDKN2C	Yes	1	No	3	Yes	increased circulating phosphate level::increased heart weight::decreased mean corpuscular hemoglobin concentration::increased circulating calcium level			Aorta,					0.247838		0	Yes	0		0					Heart Failure, Brain Region Volumes, Lymphocyte Percentage Of White Cells, Self-reported Math Ability (MTAG), Lung Function (FEV1/FVC), Waist-hip Ratio, Height
RVEDV, RVESV_BSA, RVEDV_BSA, RVESV, RVEDV_BSA, RVESV_BSA, RVEDV, RVESV	ACTN4	165	ACTN4	Yes	19	Yes	3	No	increased heart weight::abnormal retina morphology::preweaning lethality, incomplete penetrance::hyperplasia/Heart - MPATH process term::hypertrophic tissue/Heart - MPATH diagnostic term			Aorta	Artery - Tibial Female 50-59 Up, Artery - Tibial Female 60-69 Up, Artery - Tibial Male 60-69 Up, Artery - Tibial Female 40-49 Up, Artery - Tibial Male 50-59 Up, Artery - Tibial Male 30-39 Up, Artery - Tibial Female 20-29 Up, Artery - Tibial Male 20-29 Up, Artery - Tibial Male 70-79 Up, Artery - Tibial Male 40-49 Up, Artery - Tibial Female 30-39 Up, Artery - Tibial Female 70-79 Up			1	0.945244	0.23134		Yes	0		0	Muscle Cell Development (GO:0055001), Muscle Cell Differentiation (GO:0042692), Negative Regulation Of Cell-Substrate Adhesion (GO:0010812), Regulation Of Substrate Adhesion-Dependent Cell Spreading (GO:1900024), Cellular Response To Tumor Necrosis Factor (GO:0071356), Regulation Of Programmed Cell Death (GO:0043067), Positive Regulation Of Cell Motility (GO:2000147), Cytokine-Mediated Signaling …	Pseudopodium (GO:0031143), Cortical Actin Cytoskeleton (GO:0030864), Cortical Cytoskeleton (GO:0030863), Platelet Alpha Granule Lumen (GO:0031093), Platelet Alpha Granule (GO:0031091), Secretory Granule Lumen (GO:0034774), Actin Cytoskeleton (GO:0015629), Focal Adhesion (GO:0005925), Cell-Substrate Junction (GO:0030055), Cytoskeleton (GO:0005856), Nucleus (GO:0005634), Intracellular Membrane-Boun…	Nuclear Receptor Coactivator Activity (GO:0030374), Chromatin DNA Binding (GO:0031490), Actin Binding (GO:0003779), RNA Polymerase II-specific DNA-binding Transcription Factor Binding (GO:0061629), Protein Homodimerization Activity (GO:0042803), DNA Binding (GO:0003677), RNA Binding (GO:0003723)	Adherens junction, Amoebiasis, Leukocyte transendothelial migration, Systemic lupus erythematosus, Tight junction, Focal adhesion, Viral carcinogenesis, Regulation of actin cytoskeleton, Shigellosis	Migraine With Aura, Heart Rate, Descending Aorta Maximum Area (MTAG), Descending Aorta Maximum Area, Descending Aorta Diameter, Descending Thoracic Aortic Diameter, Subcortical Volume (min-P), COVID-19 (Hospitalized Vs Not Hospitalized), Brain Morphology (min-P), COVID-19 (Hospitalized Vs Population), Whole Brain Free Water Diffusion (Multivariate Analysis), Subcortical Volume (MOSTest), Fasting …	hereditary nephrotic syndrome
LVSV, LVEDV_BSA, LVEDV, LVSV_BSA, LVSV, LVESV_BSA, LVEDV, LVSV_BSA	ABO	27	ABO	Yes	9	No	2	Yes	abnormal testis morphology::small testis::abnormal skin morphology			Aorta, Right Ventricle					0.1672		0	Yes	0		0
LVEDV, LVEDV_BSA, LVESV_BSA, LVESV, LVSV_BSA, LVMVR, LVEDV_BSA, LVMVR, LVESV, LVEDV, LVSV, LVSV_BSA, LVESV_BSA, RVEF, RVESV_BSA, RVEDV, RVESV, RVSV, RVEDV_BSA, RVSV_BSA	MYL2	33, 69	BRAP, ATXN2, MAPKAPK5-AS1	Yes	12	No	2	Yes	preweaning lethality, complete penetrance::decreased mean corpuscular volume::absent vibrissae::increased total body fat amount::decreased circulating alkaline phosphatase level	hypertrophic cardiomyopathy 10,hypertrophic cardiomyopathy,dilated cardiomyopathy,arrhythmogenic right ventricular cardiomyopathy				OMECAMTIV MECARBIL,MAVACAMTEN,DANICAMTIV	MAVACAMTEN (2.4575)		0.99717	0.764124	0.701468				0
LVEDV_BSA, LVESV_BSA, LVMVR, LVEDV, LVESV, LVSV, LVSV_BSA, LVMVR, LVEDV, LVESV, LVSV_BSA, LVEDV_BSA, LVSV, LVESV_BSA, RVEDV, RVESV_BSA, RVEF, RVEDV_BSA, RVSV, RVESV, RVSV_BSA, RVSV_BSA, RVESV, RVSV, RVEDV, RVEDV_BSA, RVESV_BSA	MAPKAPK5	33, 69	ATXN2, BRAP, MAPKAPK5-AS1, SH2B3	Yes	12	No	2	Yes	preweaning lethality, incomplete penetrance			Aorta		GLPG-0259		1	0.406314	0	0	Yes	0		0	Stress-Induced Premature Senescence (GO:0090400), Positive Regulation Of Telomere Capping (GO:1904355), Regulation Of Telomere Capping (GO:1904353), Positive Regulation Of Telomere Maintenance Via Telomerase (GO:0032212), Positive Regulation Of Telomerase Activity (GO:0051973), Positive Regulation Of Telomere Maintenance Via Telomere Lengthening (GO:1904358), Regulation Of Amide Metabolic Process…	Nucleus (GO:0005634), Intracellular Membrane-Bounded Organelle (GO:0043231)	Calcium-Dependent Protein Kinase Activity (GO:0010857), Calcium-Dependent Protein Serine/Threonine Kinase Activity (GO:0009931), MAP Kinase Kinase Activity (GO:0004708), Mitogen-Activated Protein Kinase Binding (GO:0051019), Calmodulin-Dependent Protein Kinase Activity (GO:0004683), Protein Serine/Threonine/Tyrosine Kinase Activity (GO:0004712), Protein Serine/Threonine Kinase Activity (GO:000467…	MAPK signaling pathway	Diacylglycerol (16:1/18:2 [2], 16:0/18:3 [1]) Levels In Elite Athletes, Lung Function (FEV1) And Waist Circumference Adjusted For BMI, Hazardous Alcohol Drinking, Cirrhosis, Low-carbohydrate Diet (LCD) Score, Serum Copper Levels, Spleen Volume, Tea Consumption, Serum Uric Acid Levels, Hemoglobin Concentration, Mean Spheric Corpuscular Volume, Diastolic Blood Pressure
RV_LV_ratio	BMPR2	179	BMPR2	No	2	No	2	No		pulmonary arterial hypertension,congenital heart disease	hypertension	Aorta	Lung Male 60-69 Up, Lung Male 70-79 Up			1	0.866372	0.744421		Yes	0		0	Chondrocyte Development (GO:0002063), Pharyngeal Arch Artery Morphogenesis (GO:0061626), Mitral Valve Development (GO:0003174), Venous Blood Vessel Development (GO:0060841), Lymphatic Endothelial Cell Differentiation (GO:0060836), Negative Regulation Of Systemic Arterial Blood Pressure (GO:0003085), Mitral Valve Morphogenesis (GO:0003183), Epithelial Cell Apoptotic Process (GO:1904019), Atrial Se…	Caveola (GO:0005901), Plasma Membrane Raft (GO:0044853), Adherens Junction (GO:0005912), Cell-Cell Junction (GO:0005911)	BMP Receptor Activity (GO:0098821), Activin Receptor Activity (GO:0017002), Transforming Growth Factor Beta Receptor Activity (GO:0005024), Transmembrane Receptor Protein Serine/Threonine Kinase Activity (GO:0004675), Kinase Activator Activity (GO:0019209), Protein Tyrosine Kinase Binding (GO:1990782), Kinase Activity (GO:0016301), Cadherin Binding (GO:0045296), Protein Kinase Binding (GO:0019901)	TGF-beta signaling pathway, Fluid shear stress and atherosclerosis, Signaling pathways regulating pluripotency of stem cells, Hippo signaling pathway, Axon guidance, Cytokine-cytokine receptor interaction, MicroRNAs in cancer	Age At Menopause, PR Interval, Triglyceride Levels In Non-Type 2 Diabetes, Triglyceride Levels (MTAG), Intelligence (MTAG), Serum Uric Acid Levels, Mean Corpuscular Hemoglobin Concentration, C-reactive Protein Levels (MTAG), Non-HDL Cholesterol Levels, Urate Levels, Low Density Lipoprotein Cholesterol Levels, Triglyceride Levels, Red Cell Distribution Width, Total Cholesterol Levels, Mean Corpusc…
LVM, LVM_BSA	CDAN1	128	CDAN1	No	15	No	2	No	preweaning lethality, complete penetrance::prenatal lethality prior to heart atrial septation::embryonic growth retardation::enlarged heart::increased circulating alanine transaminase level::thrombocytopenia::abnormal testis morphology::small testis::preweaning lethality, incomplete penetrance::embryonic lethality prior to organogenesis::abnormal heart morphology::abnormal embryo size		anemia	Left Ventricle, Right Ventricle, Aorta					0.48713		0	Yes	0		0	Nucleocytoplasmic Transport (GO:0006913), protein-DNA Complex Organization (GO:0071824), Import Into Nucleus (GO:0051170), Chromatin Organization (GO:0006325), Protein Localization (GO:0008104)	Nucleus (GO:0005634), Intracellular Membrane-Bounded Organelle (GO:0043231)			Bipolar Disorder
RVEDV_BSA, RVSV, RVEDV, RVSV_BSA, RVSV, RVEDV, RVEDV_BSA	ACHE	159	ACHE	No	7	No	2	No	no spontaneous movement::increased neutrophil cell number::preweaning lethality, incomplete penetrance::small heart::abnormal heart morphology::hemorrhage			Aorta,		ISOFLUROPHATE,EDROPHONIUM,PYRIDOSTIGMINE,EDROPHONIUM CHLORIDE,DISTIGMINE,ECHOTHIOPHATE IODIDE,DEMECARIUM BROMIDE,AMBENONIUM CHLORIDE,HEXAFLUORENIUM BROMIDE,DEMECARIUM,ECHOTHIOPHATE,HEXAFLUORENIUM,HUPERZINE A,MINAPRINE HYDROCHLORIDE,PRALIDOXIME,GALANTAMINE HYDROBROMIDE,AMBENONIUM,TACRINE HYDROCHLORIDE,DONEPEZIL HYDROCHLORIDE,PROPANIDID,ACOTIAMIDE HYDROCHLORIDE,ITOPRIDE,ACOTIAMIDE,NEOSTIGMINE METHY…	ECHOTHIOPHATE IODIDE (1.1342), DONEPEZIL HYDROCHLORIDE (1.1342), HEXAFLUORENIUM BROMIDE (1.1342), RIVASTIGMINE (1.3611), PROPANIDID (0.5671), EDROPHONIUM CHLORIDE (1.1342), ECHOTHIOPHATE (1.1342), DONEPEZIL (0.8102), PHYSOSTIGMINE SALICYLATE (1.1342), THIOGUANINE (0.0810), TACRINE HYDROCHLORIDE (0.5671), BETAMETHASONE (0.2521), METHADONE HYDROCHLORIDE (0.0872), GALANTAMINE (0.8507), GALANTAMINE (…	1	0.139232	0		Yes	0		0
LVMVR	ARID5B	146	ARID5B	Yes	10	Yes	2	No				Aorta			METHOTREXATE (0.9028), HALOPERIDOL DECANOATE (0.9513)		0.885957		0	No	0		0	Liver Development (GO:0001889), Gland Development (GO:0048732), Positive Regulation Of DNA-binding Transcription Factor Activity (GO:0051091), Negative Regulation Of Nucleic Acid-Templated Transcription (GO:1903507), Negative Regulation Of Transcription By RNA Polymerase II (GO:0000122), Negative Regulation Of DNA-templated Transcription (GO:0045892), Regulation Of DNA-templated Transcription (GO…	Nucleus (GO:0005634), Intracellular Membrane-Bounded Organelle (GO:0043231)	Transcription Regulatory Region Nucleic Acid Binding (GO:0001067), Transcription Cis-Regulatory Region Binding (GO:0000976), Sequence-Specific Double-Stranded DNA Binding (GO:1990837), DNA Binding (GO:0003677)		Acute Lymphoblastic Leukemia (B-cell Precursor), Facial Morphology (Segment 5), Immunoglobulin Lambda-Like Polypeptide 1 Levels, Acute Lymphoblastic Leukemia In Childhood (B Cell Precursor), B-cell Acute Lymphoblastic Leukaemia, Serum Selenium Levels, Visceral Adipose Tissue Volumes To Abdominal Adipose Tissue Volumes Ratio, Corneal Structure, Schizophrenia Vs ADHD (Ordinary Least Squares (OLS)),…
RVEF	ATP2A2	176	HVCN1	Yes	12	Yes	2	No	preweaning lethality, complete penetrance::increased fasting circulating glucose level::decreased mean platelet volume::decreased circulating alkaline phosphatase level			Aorta, Left Ventricle, Right Ventricle		ISTAROXIME,MIPSAGARGIN	CELECOXIB (0.4537)	1	0.766109	0		Yes	0		0
LVMVR, LVM	CTNNA3	125	CTNNA3	No	10	Yes	2	No		arrhythmogenic right ventricular cardiomyopathy,congenital heart disease			Brain - Spinal Cord (Cervical C-1) Male 60-69 Up, Brain - Spinal Cord (Cervical C-1) Female 40-49 Up, Brain - Spinal Cord (Cervical C-1) Male 70-79 Up, Brain - Substantia Nigra Male 60-69 Up, Brain - Hypothalamus Female 70-79 Up, Brain - Substantia Nigra Female 60-69 Up, Brain - Substantia Nigra Female 50-59 Up, Brain - Spinal Cord (Cervical C-1) Male 50-59 Up, Brain - Spinal Cord (Cervical C-1) …				0.664799		0.338564	No	0		0	Regulation Of Ventricular Cardiac Muscle Cell Action Potential (GO:0098911), Regulation Of Cardiac Muscle Cell Contraction (GO:0086004), Regulation Of Cardiac Muscle Cell Action Potential (GO:0098901), Heterotypic Cell-Cell Adhesion (GO:0034113), Regulation Of Heart Rate By Cardiac Conduction (GO:0086091), Cardiac Conduction (GO:0061337)	Intercalated Disc (GO:0014704), Adherens Junction (GO:0005912), Cell-Cell Junction (GO:0005911)	Cadherin Binding (GO:0045296)	Endometrial cancer, Adherens junction, Bacterial invasion of epithelial cells, Arrhythmogenic right ventricular cardiomyopathy, Leukocyte transendothelial migration, Gastric cancer, Hippo signaling pathway, Pathways in cancer	Gamma-glutamylphenylalanine Levels In Elite Athletes, Glucagon Levels, Vaginal Microbiome Relative Abundance (S Prevotella Bivia), Docetaxel-induced Peripheral Neuropathy In Metastatic Castrate-Resistant Prostate Cancer, Rheumatic Heart Disease, Revision Surgery Due To Aseptic Loosening After Total Knee Arthroplasty, Language Performance, Thoracic Aortic Aneurysms, Blood Pressure Traits (Multi-Tr…
LVM_BSA, LVM	CWC22	117	SCHLAP1	No	2	Yes	2	No	microcephaly::preweaning lethality, complete penetrance::abnormal liver morphology::abnormal spleen morphology::microphthalmia::spina bifida::syndactyly::anophthalmia::cystolithiasis::prenatal lethality prior to heart atrial septation::increased bone mineral content::urinary bladder obstruction::increased circulating aspartate transaminase level::polydactyly::embryonic lethality prior to organoge…								0.360985		0				0	Regulation Of mRNA Processing (GO:0050684), Regulation Of mRNA Splicing, Via Spliceosome (GO:0048024), Regulation Of RNA Splicing (GO:0043484), RNA Splicing, Via Transesterification Reactions With Bulged Adenosine As Nucleophile (GO:0000377), mRNA Splicing, Via Spliceosome (GO:0000398), mRNA Processing (GO:0006397)	U2-type Catalytic Step 1 Spliceosome (GO:0071006), U2-type Catalytic Step 2 Spliceosome (GO:0071007), U2-type Precatalytic Spliceosome (GO:0071005), Precatalytic Spliceosome (GO:0071011), U2-type Spliceosomal Complex (GO:0005684), Nucleus (GO:0005634), Intracellular Membrane-Bounded Organelle (GO:0043231)	RNA Binding (GO:0003723)		Androstenediol (3Alpha, 17Alpha) Monosulfate (2) Levels In Elite Athletes, S-6-hydroxywarfarin Levels, Gut Microbiota (Bacterial Taxa, Hurdle Binary Method), Schizophrenia, Height
LVEF, LVESV_BSA, LVESV, LVESV, LVEDV_BSA, LVEF	FERMT2	57	FERMT2	No	14	Yes	2	No				Left Ventricle, Aorta	Artery - Tibial Male 20-29 Up				0.981585		0	Yes	0		0	Adherens Junction Maintenance (GO:0034334), Regulation Of Wound Healing, Spreading Of Epidermal Cells (GO:1903689), Integrin Activation (GO:0033622), Positive Regulation Of Integrin Activation (GO:0033625), Negative Regulation Of Vascular Permeability (GO:0043116), Cell-Cell Junction Maintenance (GO:0045217), Regulation Of Integrin Activation (GO:0033623), Positive Regulation Of Stem Cell Prolife…	Extrinsic Component Of Cytoplasmic Side Of Plasma Membrane (GO:0031234), Cytoplasmic Side Of Plasma Membrane (GO:0009898), Adherens Junction (GO:0005912), Cell-Cell Junction (GO:0005911), Focal Adhesion (GO:0005925), Cell-Substrate Junction (GO:0030055), Nucleus (GO:0005634), Intracellular Membrane-Bounded Organelle (GO:0043231)	Type I Transforming Growth Factor Beta Receptor Binding (GO:0034713), Transforming Growth Factor Beta Receptor Binding (GO:0005160), Phosphatidylinositol-3,4,5-Trisphosphate Binding (GO:0005547), Phosphatidylinositol Phosphate Binding (GO:1901981), Actin Binding (GO:0003779), Kinase Binding (GO:0019900), Protein Kinase Binding (GO:0019901)		Glaucoma (Primary Angle Closure), Alzheimer's Disease (Late Onset), Alzheimer's Disease Or Family History Of Alzheimer's Disease, Alzheimer's Disease, PR Interval, Intraocular Pressure, Prostate Cancer, Post Bronchodilator FEV1/FVC Ratio, Resistance To COVID-19 Infection (Exposed Negative Vs Positive), Pulse Pressure, Diastolic Blood Pressure, Systolic Blood Pressure, Height
RV_LV_ratio	CISH	180	C3orf18	No	3	Yes	2	No				Aorta, Right Ventricle, Left Ventricle			EPOETIN ALFA (3.5745)		0.279438	0		Yes	0		0
LVEDV, LVESV, LVEDV_BSA, LVEF, LVESV, LVESV_BSA, RVESV_BSA, RVEDV, RVESV, RVESV_BSA, RVESV	FOXN3	36	FOXN3	No	14	Yes	2	No	preweaning lethality, complete penetrance::decreased prepulse inhibition			Aorta	Artery - Tibial Female 30-39 Up				0.626973	0	0	Yes	0		0	Mitotic G2 DNA Damage Checkpoint Signaling (GO:0007095), Mitotic G2/M Transition Checkpoint (GO:0044818), Mitotic DNA Damage Checkpoint Signaling (GO:0044773), Regulation Of Nucleic Acid-Templated Transcription (GO:1903506), Negative Regulation Of Nucleic Acid-Templated Transcription (GO:1903507), Negative Regulation Of DNA-templated Transcription (GO:0045892), Regulation Of Gene Expression (GO:0…	Nucleus (GO:0005634), Intracellular Membrane-Bounded Organelle (GO:0043231)	Transcription Cis-Regulatory Region Binding (GO:0000976), Cis-Regulatory Region Sequence-Specific DNA Binding (GO:0000987)		Insular Cortex Volume, Attention Deficit Hyperactivity Disorder Symptom Score, Idiopathic Intracranial Hypertension, Dementia With Lewy Bodies, Cerebrospinal Fluid Clusterin Levels, Early-onset Ischemic Stroke, Fasting Blood Glucose (BMI Interaction), Small Cell Lung Carcinoma, Fasting Blood Glucose, Heart Failure (Multivariate Analysis), Verbal-numerical Reasoning, Blood Glucose Levels, Epitheli…
LVESV_BSA, LVSV, LVMVR, LVESV, LVEDV, LVEDV_BSA, LVSV_BSA, LVSV, LVEDV_BSA, LVEDV, LVESV, LVSV_BSA, LVESV_BSA, LVMVR, RVEDV, RVEDV_BSA, RVSV, RVESV_BSA, RVESV, RVSV_BSA, RVEF, RVSV_BSA, RVEDV_BSA, RVSV, RVESV_BSA, RVEDV, RVESV	PTPN11	33, 69	ATXN2, BRAP, MAPKAPK5-AS1, SH2B3	Yes	12	No	2	Yes		Noonan syndrome,Noonan syndrome with multiple lentigines,Costello syndrome,cardiofaciocutaneous syndrome	leukemia,			BATOPROTAFIB	SUCCIMER (1.4043)	1	0.950278	0.570539	0.599835	Yes	0		0	Positive Regulation Of Insulin Receptor Signaling Pathway (GO:0046628), Positive Regulation Of Cellular Response To Insulin Stimulus (GO:1900078), Negative Regulation Of Cartilage Development (GO:0061037), Genitalia Development (GO:0048806), Negative Regulation Of Chondrocyte Differentiation (GO:0032331), Positive Regulation Of Glucose Import (GO:0046326), Regulation Of Chondrocyte Differentiatio…	Nucleus (GO:0005634), Intracellular Membrane-Bounded Organelle (GO:0043231),	Non-Membrane Spanning Protein Tyrosine Phosphatase Activity (GO:0004726), Phosphotyrosine Residue Binding (GO:0001784), Signaling Receptor Complex Adaptor Activity (GO:0030159), Protein Phosphorylated Amino Acid Binding (GO:0045309), Receptor Tyrosine Kinase Binding (GO:0030971), Protein Tyrosine Phosphatase Activity (GO:0004725), Protein Tyrosine Kinase Binding (GO:1990782), Cadherin Binding (GO…	Adipocytokine signaling pathway, Renal cell carcinoma, Epithelial cell signaling in Helicobacter pylori infection, Chronic myeloid leukemia, PD-L1 expression and PD-1 checkpoint pathway in cancer, C-type lectin receptor signaling pathway, Insulin resistance, Leukocyte transendothelial migration, Neurotrophin signaling pathway, Natural killer cell mediated cytotoxicity, Phospholipase D signaling p…	Lung Function (FEV1) And Waist Circumference Adjusted For BMI, Response To Alcohol Consumption (Flushing Response), Right Ventricular Stroke Volume (MTAG), Lung Function (FEV1) And Waist To Hip Ratio Adjusted For BMI, Right Ventricular End Diastolic Volume, Low HDL-cholesterol Levels, Cystatin C Plasma Levels, Hematological Parameters, Acetate Levels, Right Ventricular End Systolic Volume, Low-ca…	noonan syndrome, rasopathy,
LVESV_BSA, LVESV	GEM	53	CDH17	No	8	Yes	2	No					Artery - Coronary Male 70-79 Up, Artery - Aorta Male 30-39 Up, Artery - Aorta Male 60-69 Up, Artery - Aorta Female 20-29 Up, Colon - Sigmoid Male 40-49 Up, Artery - Aorta Female 70-79 Up, Artery - Coronary Male 30-39 Up				0.89005		0				1	Establishment Of Chromosome Localization (GO:0051303), Nuclear Chromosome Segregation (GO:0098813), Chromosome Organization (GO:0051276), Metaphase Plate Congression (GO:0051310), Organelle Organization (GO:0006996)	Cytoplasmic Side Of Plasma Membrane (GO:0009898), Mitotic Spindle (GO:0072686), Spindle (GO:0005819)	Calcium Channel Regulator Activity (GO:0005246), GDP Binding (GO:0019003), Magnesium Ion Binding (GO:0000287), GTP Binding (GO:0005525), Guanyl Ribonucleotide Binding (GO:0032561), GTPase Activity (GO:0003924), Ribonucleoside Triphosphate Phosphatase Activity (GO:0017111), Purine Ribonucleoside Triphosphate Binding (GO:0035639), Metal Ion Binding (GO:0046872)		Pulse Pressure, Systolic Blood Pressure
RVESV_BSA	IL1R1	197	SLC9A4	No	2	Yes	2	No	decreased circulating chloride level::enlarged spleen::abnormal spleen morphology::abnormal kidney morphology::enlarged heart::abnormal freezing behavior::enlarged kidney::abnormal heart morphology::decreased circulating sodium level				Adipose - Visceral (Omentum) Male 70-79 Up, Adipose - Visceral (Omentum) Male 20-29 Up	ANAKINRA,AMG-108,MEDI-8968	GENISTEIN (0.1745), EPOETIN ALFA (0.2750), ALUM, POTASSIUM (2.2685), TRETINOIN (0.1080), VITAMIN D (0.6980), DENATURED ETHANOL (0.1093), ANAKINRA (3.9698), ANAKINRA (3.9698)	1	0.845187	0					0	Positive Regulation Of T-helper 1 Cell Cytokine Production (GO:2000556), Regulation Of T-helper 1 Cell Cytokine Production (GO:2000554), Positive Regulation Of T-helper 1 Type Immune Response (GO:0002827), Interleukin-1-Mediated Signaling Pathway (GO:0070498), Positive Regulation Of T Cell Cytokine Production (GO:0002726), Positive Regulation Of Type II Interferon Production (GO:0032729), Cellula…		Interleukin-1 Binding (GO:0019966), Platelet-Derived Growth Factor Receptor Binding (GO:0005161), Cytokine Receptor Activity (GO:0004896), Growth Factor Receptor Binding (GO:0070851)	Inflammatory mediator regulation of TRP channels, Hematopoietic cell lineage, Amoebiasis, NF-kappa B signaling pathway, Th17 cell differentiation, Osteoclast differentiation, Fluid shear stress and atherosclerosis, Pathogenic Escherichia coli infection, Human T-cell leukemia virus 1 infection, Human cytomegalovirus infection, Shigellosis, MAPK signaling pathway, Cytokine-cytokine receptor interac…	Pre-treatment Pain In Head And Neck Squamous Cell Carcinoma, Cooked Vegetables Consumption, Interleukin-18 Receptor 1 Levels, Vaginal Microbiome MetaCyc Pathway (PWY-6396|superpathway Of 2,3-Butanediol Biosynthesis), Serum Protein Levels (sST2), Interleukin-1 Receptor-Like 1 Levels, Childhood Asthma With Severe Exacerbations, Very Long-Chain Saturated Fatty Acid Levels (Fatty Acid 20:0), Fibrinog…
LVMVR	C1orf185	132	CDKN2C	Yes	1	No	2	Yes				Right Ventricle					0.471222		0	Yes	0		0
LVEDV_BSA, LVESV, LVEDV, LVSV_BSA, LVSV, LVESV_BSA, LVESV, LVEDV, LVM_BSA, LVM, LVEDV_BSA, RVSV	LSP1	30	LSP1	Yes	11	Yes	2	Yes					Whole Blood Male 40-49 Up, Whole Blood Male 60-69 Up, Whole Blood Female 50-59 Up, Whole Blood Male 50-59 Up, Whole Blood Male 70-79 Up, Whole Blood Female 60-69 Up,				0.797275	0	0	Yes	0	synonymous_variant	0	Cellular Defense Response (GO:0006968),	Actin Cytoskeleton (GO:0015629), Cytoskeleton (GO:0005856),		C-type lectin receptor signaling pathway, Tuberculosis,	Pulse Pressure X Alcohol Consumption (Light Vs Heavy) Interaction (2Df Test), Medication Use (Antihypertensives), Methadone Dose In Opioid Dependence, Systolic Blood Pressure X Depressive Symptoms Interaction (2Df Test), Potassium Levels, COVID-19 Or Hypertension (Pleiotropy), Mammographic Density (Dense Area), Bladder Cancer, Left Ventricular Mass Indexed By Body Surface Area, Cryptic Phenotype …
LVEDV, LVESV_BSA, LVGFI, LVESV, LVEF, LVEDV_BSA, LVGFI, LVEDV_BSA, LVESV, LVESV_BSA, LVMVR, LVEF, LVEDV, RVEF, RVESV, RVESV_BSA, RVESV, RVEDV_BSA, RVEF, RVESV_BSA	C1orf64	3	ZBTB17, HSPB7, C1orf64, CLCNKA, FLJ37453, SPEN	Yes	1	No	2	Yes				Aorta, Left Ventricle					0.00403243			Yes	0		0
LVEDV, LVEDV_BSA, LVEDV, LVESV_BSA, LVESV, RVEDV, RVEDV_BSA, RVESV, RVEDV_BSA, RVEDV, RVESV	MAP3K7CL	44	MAP3K7CL	No	21	Yes	2	No					Artery - Coronary Female 20-29 Up, Artery - Coronary Female 50-59 Up, Artery - Coronary Male 60-69 Up, Artery - Coronary Male 40-49 Up, Artery - Coronary Male 70-79 Up, Artery - Tibial Male 60-69 Up, Artery - Coronary Male 30-39 Up				0.813642	0	0	Yes	0		0		Nucleus (GO:0005634), Intracellular Membrane-Bounded Organelle (GO:0043231)			Estimated Glomerular Filtration Rate After 1 Year In Renal Transplantation (Recipient Effect), Selective IgA Deficiency, Dental Caries, Gamma Glutamyl Transpeptidase, Electrocardiogram Morphology (Amplitude At Temporal Datapoints), Blood Pressure (Pleiotropy Model 2 SBP Adjusted For Estimated Causal Effects X DBP), Blood Pressure (Pleiotropy Model 1 DBP Adjusted For Estimated Causal Effects X SBP…
LVEDV_BSA, LVESV, LVEDV, LVESV_BSA, LVESV_BSA, LVESV, LVEDV	MAP4	12	SMARCC1	No	3	Yes	2	No				Aorta, Left Ventricle	Brain - Spinal Cord (Cervical C-1) Female 40-49 Up				0.896769		0	Yes	0	missense_variant	0	Cilium Disassembly (GO:0061523), Regulation Of Non-Motile Cilium Assembly (GO:1902855), Negative Regulation Of Cilium Assembly (GO:1902018), Establishment Of Spindle Localization (GO:0051293), Microtubule Polymerization Or Depolymerization (GO:0031109), Microtubule Polymerization (GO:0046785), Establishment Of Spindle Orientation (GO:0051294), Organelle Disassembly (GO:1903008), Microtubule Cytos…	Mitotic Spindle (GO:0072686), Microtubule (GO:0005874), Axon (GO:0030424), Spindle (GO:0005819), Polymeric Cytoskeletal Fiber (GO:0099513), Microtubule Cytoskeleton (GO:0015630), Neuron Projection (GO:0043005)	Microtubule Binding (GO:0008017), Tubulin Binding (GO:0015631), RNA Binding (GO:0003723)		Never Eat Sugar Vs No Sugar Restrictions (UKB Data Field 6144), Body Mass Index And Systole Blood Pressure (Pairwise), Platelet Response To Aspirin, Stem Cell Growth Factor Beta Levels, Blood Pressure, Macrophage Inflammatory Protein 1B Levels, Medication Use (Calcium Channel Blockers), Albumin Levels, Alzheimer's Disease Or Educational Attainment (Pleiotropy), Cognitive Ability, Years Of Educati…
RV_LV_ratio	NBEAL1	179	BMPR2	No	2	Yes	2	No					Artery - Tibial Female 60-69 Up				0.48921	0					0	Protein Localization (GO:0008104)		Kinase Binding (GO:0019900), Protein Kinase Binding (GO:0019901)		Small Vessel Stroke (MTAG), Renin Levels, Ischemic Stroke (Small-Vessel), White Matter Integrity (Fractional Anisotropy), Spontaneous Coronary Artery Dissection, White Matter Hyperintensity Burden, White Matter Hyperintensities, Non-lobar Intracerebral Hemorrhage (MTAG), White Matter Hyperintensity Volume X Hypertension Interaction (2Df), Small Vessel Stroke, White Matter Microstructure (Mode Of …
LVESV, LVESV_BSA	NFATC1	61	NFATC1	No	18	Yes	2	No		congenital heart disease					CYCLOSPORINE (0.5174), MYCOPHENOLATE (1.9660), PREDNISONE (0.9362)	1	0.90207		0	Yes	0		0	Regulation Of Vascular Associated Smooth Muscle Cell Differentiation (GO:1905063), Negative Regulation Of Vascular Associated Smooth Muscle Cell Differentiation (GO:1905064), Negative Regulation Of Smooth Muscle Cell Differentiation (GO:0051151), calcineurin-NFAT Signaling Cascade (GO:0033173), Calcineurin-Mediated Signaling (GO:0097720), Pulmonary Valve Morphogenesis (GO:0003184), Inositol Phosp…	Nucleus (GO:0005634), Intracellular Membrane-Bounded Organelle (GO:0043231)	Mitogen-Activated Protein Kinase Binding (GO:0051019), RNA Polymerase II-specific DNA-binding Transcription Factor Binding (GO:0061629), DNA-binding Transcription Factor Binding (GO:0140297), DNA-binding Transcription Activator Activity, RNA Polymerase II-specific (GO:0001228), Double-Stranded DNA Binding (GO:0003690), Sequence-Specific Double-Stranded DNA Binding (GO:1990837), Sequence-Specific …	Inflammatory bowel disease, B cell receptor signaling pathway, PD-L1 expression and PD-1 checkpoint pathway in cancer, Th1 and Th2 cell differentiation, AGE-RAGE signaling pathway in diabetic complications, C-type lectin receptor signaling pathway, T cell receptor signaling pathway, Th17 cell differentiation, Osteoclast differentiation, Natural killer cell mediated cytotoxicity, Yersinia infectio…	Acylcarnitine (16:1) Levels, Facial Morphology (Factor 12, Vertical Position Of Sublabial Sulcus Relative To Central Midface), Working Memory, Neonatal White Matter Microstructure, Medication Use (Drugs Affecting Bone Structure And Mineralization), Estimated Glomerular Filtration Rate In Diabetes, Hyperuricemia, Glomerular Filtration Rate In Non Diabetics (Creatinine), Citrate Levels, Glomerular …
LVM_BSA	CACNB2	194	NSUN6	Yes	10	Yes	2	No	enlarged heart::hypertrophy/Heart - MPATH pathological process term::impaired glucose tolerance::increased circulating glucose level::abnormal urinary bladder morphology::abnormal heart morphology	Brugada syndrome 1,hypertrophic cardiomyopathy,short QT syndrome			Esophagus - Gastroesophageal Junction Female 60-69 Up, Esophagus - Gastroesophageal Junction Male 60-69 Up, Esophagus - Gastroesophageal Junction Male 40-49 Up, Esophagus - Gastroesophageal Junction Male 50-59 Up, Esophagus - Gastroesophageal Junction Female 40-49 Up, Esophagus - Muscularis Male 60-69 Up, Esophagus - Muscularis Female 60-69 Up, Esophagus - Gastroesophageal Junction Female 50-59 U…	BEPRIDIL,PREGABALIN,BEPRIDIL HYDROCHLORIDE,GABAPENTIN ENACARBIL,IMAGABALIN,TERODILINE,SULOCTIDIL,PHLOROGLUCINOL,TERODILINE HYDROCHLORIDE,ATAGABALIN,GABAPENTIN	GABAPENTIN (0.1109), CELECOXIB (0.1296), PHLOROGLUCINOL (0.1620), SULOCTIDIL (0.1620), TERODILINE HYDROCHLORIDE (0.1359), GABAPENTIN ENACARBIL (0.1560), BEPRIDIL HYDROCHLORIDE (0.1620), PREGABALIN (0.1620)	1	0.991118		0.480576	Yes	0		0	AV Node Cell Action Potential (GO:0086016), Regulation Of High Voltage-Gated Calcium Channel Activity (GO:1901841), Regulation Of Calcium Ion Transmembrane Transport Via High Voltage-Gated Calcium Channel (GO:1902514), Calcium Ion Import (GO:0070509), Atrial Cardiac Muscle Cell Action Potential (GO:0086014), Positive Regulation Of Voltage-Gated Calcium Channel Activity (GO:1901387), Membrane Depo…	Voltage-Gated Calcium Channel Complex (GO:0005891), Calcium Channel Complex (GO:0034704)	High Voltage-Gated Calcium Channel Activity (GO:0008331), Voltage-Gated Calcium Channel Activity (GO:0005245), Calcium Ion Transmembrane Transporter Activity (GO:0015085), Voltage-Gated Monoatomic Cation Channel Activity (GO:0022843), Calcium Channel Activity (GO:0005262), Monoatomic Cation Channel Activity (GO:0005261)	Arrhythmogenic right ventricular cardiomyopathy, Cardiac muscle contraction, Hypertrophic cardiomyopathy, Dilated cardiomyopathy, Adrenergic signaling in cardiomyocytes, Oxytocin signaling pathway, MAPK signaling pathway	Brain Volume In Infants (Grey Matter), QRS Complex (Sokolow-Lyon), Dental Development, Primary Tooth Development (Number Of Teeth), Metabolite Levels (HVA/MHPG Ratio), Serum Glutamic-Oxaloacetic Transaminase Levels, Primary Tooth Development (Time To First Tooth Eruption), Mean Arterial Pressure X Depressive Symptoms Interaction (2Df Test), Quantitative Traits, Left Ventricular Mass Indexed By Bo…	brugada syndrome
LVM, LVM_BSA, RVEDV, RVESV, RVESV, RVEDV	CAMK2G	126	SYNPO2L, NDST2	Yes	10	Yes	2	No		intellectual developmental disorder 59		Aorta			GEFITINIB (0.0460), LITHIUM (0.1370), BOSUTINIB (0.7021), HALOPERIDOL DECANOATE (0.0906)	1	0.910644	0	0	Yes	0		0	Insulin Secretion (GO:0030073), Peptide Hormone Secretion (GO:0030072), Regulation Of Plasma Membrane Bounded Cell Projection Organization (GO:0120035), Regulation Of Metal Ion Transport (GO:0010959), Regulation Of Calcium Ion Transport (GO:0051924), Protein Secretion (GO:0009306), Regulation Of Neuron Projection Development (GO:0010975)	Endocytic Vesicle Membrane (GO:0030666), Endocytic Vesicle (GO:0030139), Cytoplasmic Vesicle Membrane (GO:0030659), Neuron Projection (GO:0043005), Bounding Membrane Of Organelle (GO:0098588)	Calmodulin-Dependent Protein Kinase Activity (GO:0004683), Protein Serine/Threonine Kinase Activity (GO:0004674), Protein Homodimerization Activity (GO:0042803)	Long-term potentiation, Amphetamine addiction, Glioma, Gastric acid secretion, ErbB signaling pathway, Insulin secretion, GnRH signaling pathway, Circadian entrainment, Aldosterone synthesis and secretion, Inflammatory mediator regulation of TRP channels, Melanogenesis, Glucagon signaling pathway, HIF-1 signaling pathway, Cholinergic synapse, Neurotrophin signaling pathway, Oocyte meiosis, Dopami…	Psoriasis Vulgaris, Psoriasis, Itch Intensity From Mosquito Bite Adjusted By Bite Size, FEV1, Peak Expiratory Flow, Liver Enzyme Levels (Gamma-Glutamyl Transferase), Body Size At Age 10, Chronic Obstructive Pulmonary Disease Liability (Machine Learning-Based Score), C-reactive Protein Levels (MTAG), Brain Morphology (MOSTest), Lung Function (FVC), Lung Function (FEV1/FVC), Educational Attainment …
LVMVR	CDH13	153	CDH13	Yes	16	Yes	2	No	hyperactivity::shortened QT interval::decreased grip strength				Artery - Coronary Male 40-49 Up, Artery - Aorta Male 50-59 Up, Artery - Aorta Male 30-39 Up, Artery - Aorta Female 40-49 Up, Artery - Aorta Male 60-69 Up, Artery - Aorta Female 70-79 Up, Artery - Aorta Female 50-59 Up, Artery - Aorta Male 70-79 Up, Artery - Aorta Female 60-69 Up, Artery - Aorta Female 30-39 Up, Artery - Aorta Male 40-49 Up		DEXTROAMPHETAMINE SULFATE (4.2129), PERPHENAZINE (1.4745)	1	0.892896		0	Yes	0		0	Regulation Of Positive Chemotaxis (GO:0050926), Positive Regulation Of Calcium-Mediated Signaling (GO:0050850), Positive Regulation Of Positive Chemotaxis (GO:0050927), Rac Protein Signal Transduction (GO:0016601), Cellular Response To Low-Density Lipoprotein Particle Stimulus (GO:0071404), Lamellipodium Assembly (GO:0030032), Cell-Cell Adhesion Mediated By Cadherin (GO:0044331), Lamellipodium Or…	Catenin Complex (GO:0016342), Caveola (GO:0005901), Plasma Membrane Raft (GO:0044853), Adherens Junction (GO:0005912), Cell-Cell Junction (GO:0005911), Collagen-Containing Extracellular Matrix (GO:0062023), Focal Adhesion (GO:0005925), Cell-Substrate Junction (GO:0030055), Neuron Projection (GO:0043005)	Low-Density Lipoprotein Particle Binding (GO:0030169), Lipoprotein Particle Binding (GO:0071813), Cadherin Binding (GO:0045296), Calcium Ion Binding (GO:0005509), Metal Ion Binding (GO:0046872)		Pallidum Volume Change Rate, Gut Microbiota Relative Abundance (Blautia), Precuneus Cortex Volume, Maximal Oxygen Uptake Response, Lymphocyte Telomere Length, Declining Hemoglobin Trajectory In Blood Donors, Baked/steamed Fish Liking, Anthracycline-induced Cardiotoxicity In Early Breast Cancer, F-oily Fish Liking (Derived Food-Liking Factor), Hearing Function (Left/Right Asymmetry), Leukoderma In…
LVEF	CAND2	76	CAND2	Yes	3	Yes	2	Yes	increased red blood cell distribution width::decreased circulating iron level::decreased total body fat amount::increased lean body mass::decreased circulating thyroxine level				Muscle - Skeletal Female 60-69 Up, Muscle - Skeletal Female 40-49 Up, Muscle - Skeletal Male 30-39 Up, Muscle - Skeletal Female 20-29 Up, Muscle - Skeletal Male 20-29 Up, Muscle - Skeletal Female 30-39 Up, Muscle - Skeletal Male 70-79 Up, Muscle - Skeletal Female 50-59 Up, Muscle - Skeletal Male 40-49 Up, Muscle - Skeletal Male 50-59 Up, Muscle - Skeletal Female 70-79 Up				0.456115		0	No	0		0	Protein-Containing Complex Assembly (GO:0065003), Protein Modification By Small Protein Conjugation (GO:0032446), Protein Ubiquitination (GO:0016567), Positive Regulation Of Nucleic Acid-Templated Transcription (GO:1903508), Positive Regulation Of DNA-templated Transcription (GO:0045893), Regulation Of DNA-templated Transcription (GO:0006355)	Nucleus (GO:0005634), Intracellular Membrane-Bounded Organelle (GO:0043231)			HOMA-B (Corrected For HOMA-IR), QRS Complex (12-Leadsum), Creatine Kinase Levels, Atrial Fibrillation/Atrial Flutter, High-sensitivity Cardiac Troponin I Concentration, Subjective Well-Being, Atrial Fibrillation (MTAG), Glucose Levels, Atrial Fibrillation, Electrocardiogram Morphology (Amplitude At Temporal Datapoints), Serum Creatinine Levels, Lung Function (FVC), Waist-hip Index, Waist-hip Rati…
LVM, LVM_BSA	NTAN1	129	PDXDC1	No	16	Yes	2	No				Aorta, Left Ventricle, Right Ventricle					0.504844		0	Yes	0		0
LVM, LVM_BSA	PHTF2	123	PHTF2	No	7	Yes	2	No				Aorta, Right Ventricle	Muscle - Skeletal Female 20-29 Up, Muscle - Skeletal Male 20-29 Up, Muscle - Skeletal Female 30-39 Up, Muscle - Skeletal Male 40-49 Up				0.247956		0	Yes	0		0					Major Depressive Disorder In Trauma Exposed Individuals, Trauma Exposure In Major Depressive Disorder-Negative Individuals, Glomerular Filtration Rate In Non Diabetics (Creatinine), Cardioembolic Stroke (MTAG), Fasting Insulin, Glomerular Filtration Rate, Glomerular Filtration Rate (Creatinine), Estimated Glomerular Filtration Rate (Cystatin C), Sex Hormone-Binding Globulin Levels In Postmenopaus…
RV_LV_ratio	SUMO1	179	BMPR2	No	2	No	2	No	enlarged heart::abnormal lung morphology::preweaning lethality, incomplete penetrance::abnormal heart morphology			Aorta			CEFIXIME ANHYDROUS (0.2822), CEFDINIR (0.7761), HEXACHLOROPHENE (0.0776)		0.747138	0		Yes	0		0
LVEF, LVEDV_BSA, LVESV, LVGFI, LVSV, LVMCF, LVSV_BSA, LVESV_BSA, LVEDV, LVSV_BSA, LVSV, LVGFI, LVM_BSA, LVESV, LVEF, LVM, LVESV_BSA, LVMCF, LVEDV, LVEDV_BSA, LVMVR, RVESV_BSA, RVEDV_BSA, RVESV, RVEF, RVSV, RVEDV, RVSV_BSA, RVSV_BSA, RVSV, RVESV, RVEDV, RVEF, RVESV_BSA, RVEDV_BSA	CCDC141	6, 92, 7, 63	TTN, PLEKHA3, CCDC141, FKBP7	Yes	2	Yes	2	No	decreased locomotor activity			Left Ventricle, Left Ventricle, Right Ventricle	Heart - Left Ventricle Female 70-79 Up, Heart - Left Ventricle Male 50-59 Up, Heart - Atrial Appendage Male 50-59 Up, Heart - Left Ventricle Male 30-39 Up, Heart - Atrial Appendage Female 60-69 Up, Heart - Atrial Appendage Male 60-69 Up, Heart - Atrial Appendage Male 20-29 Up, Heart - Left Ventricle Male 60-69 Up, Heart - Left Ventricle Female 60-69 Up, Heart - Atrial Appendage Female 30-39 Up, H…				0.225582	0.326172	0.267475	Yes	0		0					Glucose-dependent Insulinotropic Peptide Levels In Overweight Individuals, Mitral Valve Annular Diameter (Left Ventricle Systole), Predicted Heart Recovery Rate, Sick Sinus Syndrome, Psychosis Proneness (Hypomanic Personality Scale And Revised Physical Anhedonia Scale), Vaginal Microbiome Relative Abundance (O Campylobacterales), Heart Rate Response To Recovery Post Exercise (10 Sec), Left Ventri…	hypogonadotropic hypogonadism 7 with or without anosmia
LVEF	PPP4R1	86	PPP4R1	No	18	Yes	2	No	thrombocytosis::increased bone mineral content::increased bone mineral density::male infertility			Aorta, Left Ventricle					0.220287		0	No	0		0	Protein Dephosphorylation (GO:0006470), Dephosphorylation (GO:0016311), Phosphorylation (GO:0016310), Protein Phosphorylation (GO:0006468), Protein Modification Process (GO:0036211)	Protein Phosphatase 4 Complex (GO:0030289), Protein Serine/Threonine Phosphatase Complex (GO:0008287)	Protein Phosphatase Regulator Activity (GO:0019888)		Cognitive Performance (MTAG), Self-reported Math Ability (MTAG), Protein Quantitative Trait Loci (Liver), Smoking Initiation, Educational Attainment
LVMVR, LVMCF, LVMVR, LVM_BSA, LVMCF, LVM, RVSV, RVEDV_BSA	CRHR1	111, 154, 40	KANSL1, WNT3, MAPT, CRHR1, CDC27	Yes	17	No	2	Yes				Left Ventricle, Right Ventricle, Aorta, Left Ventricle, Right Ventricle,		VERUCERFONT,ONO-2333MS,CRINECERFONT,PEXACERFONT,EMICERFONT	NORTRIPTYLINE (0.1214), AMITRIPTYLINE HYDROCHLORIDE (0.0964), DESIPRAMINE (0.0910), DOXEPIN HYDROCHLORIDE (0.0799), TRIMIPRAMINE (0.1092), FLUOXETINE HYDROCHLORIDE (0.2731), CLOMIPRAMINE (0.0964)	1	0.213057			Yes	0		0
LVMCF, LVMCF, LVMVR	QKI	100	DKFZp451B082, QKI	No	6	Yes	2	No				Left Ventricle	Brain - Spinal Cord (Cervical C-1) Male 70-79 Up				0.973232		0	Yes	0		0	Regulation Of mRNA Processing (GO:0050684), Regulation Of mRNA Splicing, Via Spliceosome (GO:0048024), Regulation Of RNA Splicing (GO:0043484)	Nucleus (GO:0005634), Intracellular Membrane-Bounded Organelle (GO:0043231)	mRNA Binding (GO:0003729), RNA Binding (GO:0003723)		Platelet Distribution Width, Hemoglobin, HDL Cholesterol Levels, Hemoglobin Concentration, Insomnia, Schizophrenia, Red Blood Cell Count, Smoking Initiation, Height
LVEDV, LVEDV_BSA, LVEDV, LVSV_BSA, LVESV_BSA, LVSV, RVEDV_BSA, RVESV, RVEDV, RVESV_BSA, RVSV_BSA, RVEF, RVSV, RVESV, RVEDV_BSA, RVEDV, RVESV_BSA	CDC27	40	RPRML, GOSR2, MYL4, CDC27, WNT9B	Yes	17	No	2	Yes	decreased exploration in new environment::decreased lean body mass::increased total body fat amount			Left Ventricle,					0.235594	0	0	Yes	0		0	Regulation Of Meiotic Cell Cycle (GO:0051445), Anaphase-Promoting Complex-Dependent Catabolic Process (GO:0031145), Protein K11-linked Ubiquitination (GO:0070979), Mitotic Cell Cycle Phase Transition (GO:0044772), Regulation Of Mitotic Cell Cycle (GO:0007346), Protein Polyubiquitination (GO:0000209), Regulation Of Cell Cycle (GO:0051726), Proteasome-Mediated Ubiquitin-Dependent Protein Catabolic …	Anaphase-Promoting Complex (GO:0005680), Mitotic Spindle (GO:0072686), cullin-RING Ubiquitin Ligase Complex (GO:0031461), Spindle (GO:0005819), Microtubule Cytoskeleton (GO:0015630), Intracellular Non-Membrane-Bounded Organelle (GO:0043232), Nucleus (GO:0005634), Intracellular Membrane-Bounded Organelle (GO:0043231)	Phosphatase Binding (GO:0019902), Protein Phosphatase Binding (GO:0019903)	Progesterone-mediated oocyte maturation, Cell cycle, Oocyte meiosis, Ubiquitin mediated proteolysis, Human T-cell leukemia virus 1 infection	Erythema Nodosum In Inflammatory Bowel Disease, Cholesteryl Ester Levels In Medium VLDL, Edge-level Brain Connectivity (Multivariate Analysis), Reaction Time, Hip Circumference Adjusted For BMI, Red Blood Cell Count
LVEDV, LVSV, LVESV_BSA, LVSV_BSA, LVSV_BSA, LVEDV, LVM, LVSV, LVEDV_BSA, LVM_BSA, RVEDV, RVSV, RVSV_BSA	TBX2	42	TBX2, BCAS3	No	17	Yes	2	No					Artery - Coronary Male 60-69 Up, Artery - Coronary Female 60-69 Up, Artery - Coronary Male 40-49 Up, Artery - Coronary Male 50-59 Up, Artery - Coronary Male 70-79 Up, Lung Female 60-69 Up, Lung Male 60-69 Up, Artery - Tibial Male 70-79 Up, Lung Male 70-79 Up, Lung Male 50-59 Up, Lung Female 70-79 Up, Lung Male 30-39 Up, Lung Female 40-49 Up, Lung Female 50-59 Up, Artery - Coronary Female 40-49 Up…		ATENOLOL (3.6863)		0.984605	0.476053	0.420659	Yes	0		0	Negative Regulation Of Morphogenesis Of An Epithelium (GO:1905331), Embryonic Eye Morphogenesis (GO:0048048), Camera-Type Eye Morphogenesis (GO:0048593), Muscle Cell Fate Commitment (GO:0042693), Positive Regulation Of Cardiac Muscle Cell Proliferation (GO:0060045), Aorta Development (GO:0035904), Striated Muscle Tissue Development (GO:0014706), Positive Regulation Of Cardiac Muscle Tissue Growth…	Nucleus (GO:0005634), Intracellular Membrane-Bounded Organelle (GO:0043231)	DNA-binding Transcription Repressor Activity, RNA Polymerase II-specific (GO:0001227), Double-Stranded DNA Binding (GO:0003690), Sequence-Specific Double-Stranded DNA Binding (GO:1990837), Sequence-Specific DNA Binding (GO:0043565), DNA Binding (GO:0003677), Cis-Regulatory Region Sequence-Specific DNA Binding (GO:0000987), RNA Polymerase II Cis-Regulatory Region Sequence-Specific DNA Binding (GO:…		Circulating Fibroblast Growth Factor 23 Levels, Potassium Levels, Spontaneous Preterm Birth Without Premature Rupture Of Membranes, Chloride Levels, Vaginal Microbiome MetaCyc Pathway (PWY-1622|formaldehyde Assimilation I (Serine Pathway)), Age-related Hearing Impairment, Medication Use (Calcium Channel Blockers), Medication Use For Hypertension (Number Of Purchases), Hypertension, Mean Arterial …
LVEF, LVESV, LVGFI, LVESV_BSA, LVEF, LVGFI, LVESV, LVEDV_BSA, LVESV_BSA, LVMVR, LVEDV, RVEF, RVESV_BSA, RVESV, RVESV_BSA, RVESV, RVEF	GATA4	25	DEFB134, DEFB136	Yes	8	No	2	No		structural congenital heart disease, multiple types - GATA4			Heart - Atrial Appendage Male 50-59 Up, Ovary Female 60-69 Up, Ovary Female 20-29 Up, Heart - Atrial Appendage Male 30-39 Up, Heart - Atrial Appendage Female 60-69 Up, Heart - Atrial Appendage Male 60-69 Up, Heart - Atrial Appendage Male 20-29 Up, Heart - Atrial Appendage Female 30-39 Up, Heart - Atrial Appendage Male 70-79 Up, Heart - Atrial Appendage Female 50-59 Up, Ovary Female 30-39 Up, Hear…		ACENOCOUMAROL (3.9320)		0.971524	0.761081	0.729255	Yes	0		0	Atrioventricular Valve Formation (GO:0003190), Negative Regulation Of Striated Muscle Cell Apoptotic Process (GO:0010664), Regulation Of Oxidative Stress-Induced Cell Death (GO:1903201), Intestinal Epithelial Cell Differentiation (GO:0060575), Atrial Septum Morphogenesis (GO:0060413), Columnar/Cuboidal Epithelial Cell Differentiation (GO:0002065), Regulation Of Cardiac Muscle Cell Apoptotic Proce…	Nucleus (GO:0005634), Intracellular Membrane-Bounded Organelle (GO:0043231),	co-SMAD Binding (GO:0070410), Transcription Regulatory Region Nucleic Acid Binding (GO:0001067), RNA Polymerase II-specific DNA-binding Transcription Factor Binding (GO:0061629), DNA-binding Transcription Factor Binding (GO:0140297), DNA-binding Transcription Activator Activity, RNA Polymerase II-specific (GO:0001228), Transcription Cis-Regulatory Region Binding (GO:0000976), Double-Stranded DNA …	Thyroid hormone signaling pathway, Cellular senescence, cGMP-PKG signaling pathway, Tight junction,	Brugada Syndrome, Processed Meat Consumption, Triglycerides X Physical Activity Interaction (2Df Test), Corneal Endothelial Cell Size Variation Coefficient, Fresh Fruit Consumption, Carotid Intima Media Thickness (Maximum), Carotid Intima Media Thickness (Mean), Average Diameter For LDL Particles, Fruit Consumption, Myopia (Pathological), Testicular Germ Cell Tumor, Systolic Blood Pressure X Alco…	atrial septal defect, tetralogy of fallot,
LVGFI, LVSV, LVSV_BSA, LVMCF, RVSV_BSA, RVSV	GJA1	65, 98	GJA1	Yes	6	Yes	2	No		nonsyndromic genetic hearing loss		Left Ventricle, Right Ventricle, Aorta, Left Ventricle, Aorta, Right Ventricle			VITAMIN A (0.4124), EPIGALLOCATECHIN GALLATE (0.3459), PROPYLTHIOURACIL (0.6308), LABETALOL (0.7660), BLEOMYCIN (0.6308), ASCORBIC ACID (0.4289), ATENOLOL (0.3351), CARVEDILOL (0.5362), SELENIUM (0.6308)		0.705268	0.485611	0.494806	Yes	0		0
LVMVR	CDKN2C	132	CDKN2C	Yes	1	Yes	2	Yes					Adipose - Visceral (Omentum) Female 70-79 Up, Adipose - Visceral (Omentum) Female 30-39 Up, Adipose - Visceral (Omentum) Female 20-29 Up, Adipose - Visceral (Omentum) Male 20-29 Up,				0.986391		0.458531	Yes	0		0	Negative Regulation Of Phosphate Metabolic Process (GO:0045936), Regulation Of Cyclin-Dependent Protein Kinase Activity (GO:1904029), Regulation Of Cell Cycle G1/S Phase Transition (GO:1902806), Negative Regulation Of Phosphorylation (GO:0042326), Regulation Of Cyclin-Dependent Protein Serine/Threonine Kinase Activity (GO:0000079), Regulation Of Phosphorylation (GO:0042325), Regulation Of Mitotic…	Nucleus (GO:0005634), Intracellular Membrane-Bounded Organelle (GO:0043231),	Cyclin-Dependent Protein Serine/Threonine Kinase Inhibitor Activity (GO:0004861), Protein Serine/Threonine Kinase Inhibitor Activity (GO:0030291), Cyclin-Dependent Protein Serine/Threonine Kinase Regulator Activity (GO:0016538), Kinase Binding (GO:0019900), Protein Kinase Binding (GO:0019901),	Cell cycle, Cushing syndrome, Transcriptional misregulation in cancer, Human T-cell leukemia virus 1 infection,	Ischemic Stroke (Large Artery Atherosclerosis), Cataracts (Operation), Cataracts, Glucose Levels, Brain Region Volumes, Hemoglobin A1c Levels, Weight, Hip Circumference Adjusted For BMI, Type 2 Diabetes, Height,
LVM, LVM_BSA, LVMVR, LVMVR, LVMCF, RVESV_BSA	CENPW	99, 122, 199	RSPO3, CENPW	Yes	6	Yes	2	No				Right Ventricle					0.497913	0	0	Yes	0		0	CENP-A Containing Chromatin Assembly (GO:0034080), Chromatin Remodeling At Centromere (GO:0031055), Kinetochore Assembly (GO:0051382), Kinetochore Organization (GO:0051383), Centromere Complex Assembly (GO:0034508), Chromosome Organization (GO:0051276), Non-Membrane-Bounded Organelle Assembly (GO:0140694), Protein-Containing Complex Assembly (GO:0065003), Organelle Organization (GO:0006996)				Drusen Area Within A Central 5 Mm Circle (Model 1), Brain Region Volumes, Cortical Surface Area
LVEDV, LVESV, LVESV_BSA, LVEDV_BSA, LVMVR, LVEF, LVMVR, LVEF, LVMCF, LVSV_BSA, LVEDV, LVESV, LVESV_BSA, LVSV, LVEDV_BSA, RVESV_BSA	CHCHD10	45	GSTTP2, DERL3, CHCHD10, SMARCB1	Yes	22	No	2	Yes	increased circulating phosphate level::increased circulating creatinine level::increased grip strength::abnormal testis morphology::small testis::increased blood urea nitrogen level::increased circulating potassium level	mitochondrial disease,frontotemporal dementia and/or amyotrophic lateral sclerosis 2			Heart - Left Ventricle Female 70-79 Up, Heart - Atrial Appendage Female 50-59 Up, Heart - Left Ventricle Male 50-59 Up, Heart - Left Ventricle Male 30-39 Up, Heart - Left Ventricle Female 40-49 Up, Heart - Left Ventricle Male 60-69 Up, Heart - Left Ventricle Female 60-69 Up, Heart - Left Ventricle Female 50-59 Up, Heart - Left Ventricle Male 40-49 Up,				0.475501	0	0	Yes	0		0	Positive Regulation Of Mitochondrial Membrane Permeability (GO:0035794), Positive Regulation Of Mitochondrial Outer Membrane Permeabilization Involved In Apoptotic Signaling Pathway (GO:1901030), Maintenance Of Synapse Structure (GO:0099558), Cell Junction Maintenance (GO:0034331), Regulation Of Mitochondrial Outer Membrane Permeabilization Involved In Apoptotic Signaling Pathway (GO:1901028), Ma…	MICOS Complex (GO:0061617), Mitochondrial Intermembrane Space (GO:0005758), Organelle Envelope Lumen (GO:0031970), Mitochondrial Envelope (GO:0005740), Nucleus (GO:0005634), Intracellular Membrane-Bounded Organelle (GO:0043231),		Amyotrophic lateral sclerosis,	IgG Glycosylation Patterns, Non-albumin Protein Levels, Lymphocyte Count, Red Blood Cell Count,
LVEDV, LVESV_BSA, RVESV_BSA, RVEF, RVEDV_BSA, RVESV	GRK5	28	TIAL1	Yes	10	No	2	No	abnormal kidney morphology::enlarged heart::abnormal heart morphology				Lung Male 60-69 Up, Artery - Aorta Female 30-39 Up		ENTRECTINIB (0.0739), VERAPAMIL (0.1109), TRANDOLAPRIL (1.0532), CITALOPRAM (0.1317), HYDROCHLOROTHIAZIDE (0.1053), CITALOPRAM (0.1317)	1	0.683427	0	0				0	Regulation Of Cell Communication (GO:0010646), Regulation Of G Protein-Coupled Receptor Signaling Pathway (GO:0008277), Protein Autophosphorylation (GO:0046777), Adenylate Cyclase-Modulating G Protein-Coupled Receptor Signaling Pathway (GO:0007188), Regulation Of Signal Transduction (GO:0009966), Regulation Of Cell Cycle (GO:0051726), Negative Regulation Of Programmed Cell Death (GO:0043069), Pho…	Nuclear Membrane (GO:0031965)	Protein Kinase C Binding (GO:0005080), Protein Serine/Threonine Kinase Activity (GO:0004674), Protein Kinase Binding (GO:0019901)	Morphine addiction, Chemokine signaling pathway, Endocytosis	Facial Phenotypes (Subnasale To Right Alare), Thymus And Reactivation Regulated Chemokine Levels, Alpha Angle, Serum Levels Of Protein CCL17, C-C Motif Chemokine 17 Levels, Tryptophan Levels In Elite Athletes, Major Depressive Disorder In Trauma Exposed Individuals, Pyridoxate Levels In Elite Athletes, alpha-Aminoadipic Acid Levels, Venous Thromboembolism Or Plasminogen Activator Inhibitor 1 Leve…
LVM, LVM_BSA, RVEDV, RVEDV_BSA, RVESV_BSA, RVESV, RVESV_BSA, RVEDV, RVEDV_BSA, RVESV	KCNK3	115	KCNK3	Yes	2	Yes	2	Yes		pulmonary arterial hypertension			Adrenal Gland Male 30-39 Up, Adrenal Gland Male 60-69 Up, Adrenal Gland Female 60-69 Up, Adrenal Gland Male 70-79 Up, Adrenal Gland Female 20-29 Up, Adrenal Gland Female 40-49 Up, Adrenal Gland Male 20-29 Up, Adrenal Gland Female 30-39 Up, Adrenal Gland Male 50-59 Up, Adrenal Gland Female 50-59 Up, Adrenal Gland Male 40-49 Up	SEVOFLURANE,DESFLURANE,ISOFLURANE,ENFLURANE,DOXAPRAM,DOXAPRAM HYDROCHLORIDE,HALOTHANE	CANDESARTAN CILEXETIL (1.2037), DESFLURANE (0.2809), ENFLURANE (0.2718), HALOTHANE (0.3009), DOXAPRAM HYDROCHLORIDE (4.2129), ISOFLURANE (0.2809), SEVOFLURANE (0.2553)	1	0.807297	0.247368	0.308883	Yes	0		0	Stabilization Of Membrane Potential (GO:0030322), Potassium Ion Transport (GO:0006813), Potassium Ion Transmembrane Transport (GO:0071805), Metal Ion Transport (GO:0030001), Anterograde Trans-Synaptic Signaling (GO:0098916), Chemical Synaptic Transmission (GO:0007268), Monoatomic Cation Transmembrane Transport (GO:0098655), Inorganic Cation Transmembrane Transport (GO:0098662)		Potassium Ion Leak Channel Activity (GO:0022841), Leak Channel Activity (GO:0022840), Potassium Ion Transmembrane Transporter Activity (GO:0015079), Monoatomic Ion Channel Activity (GO:0005216), Channel Activity (GO:0015267), Potassium Channel Activity (GO:0005267), Monoatomic Cation Channel Activity (GO:0005261)	Cortisol synthesis and secretion, Aldosterone synthesis and secretion, Cushing syndrome	Medication Use (Antihypertensives), Parental Lifespan, Mean Arterial Pressure X Depressive Symptoms Interaction (2Df Test), Potassium Levels, Diastolic Blood Pressure X Depressive Symptoms Interaction (2Df Test), Aging Traits (Healthspan, Parental Lifespan Or Longevity) (Multivariate Analysis), Mean Arterial Pressure X Alcohol Consumption (Light Vs Heavy) Interaction (2Df Test), Cryptic Phenotype…
LVMCF, LVMVR, LVMCF, LVMVR, LVM, LVM_BSA, RVEDV_BSA, RVSV	MAPT	111, 154, 40	WNT3, KANSL1, CRHR1, MAPT, CDC27	Yes	17	No	2	Yes	increased fluid intake::abnormal retina blood vessel morphology::decreased total retina thickness::decreased exploration in new environment::polycystic kidney::abnormal retina vasculature morphology::persistence of hyaloid vascular system::decreased grip strength		dementia, parkinson disease,	Left Ventricle		GOSURANEMAB,TILAVONEMAB,ZAGOTENEMAB,SEMORINEMAB,BEPRANEMAB,POSDINEMAB	CARBOPLATIN (0.0017), EPIGALLOCATECHIN GALLATE (0.0043), MITOXANTRONE HYDROCHLORIDE (0.0042), DAUNORUBICIN HYDROCHLORIDE (0.0041), METHYSERGIDE MALEATE (0.0223), QUERCETIN (0.0017), CISPLATIN (0.0009), IDARUBICIN (0.0030), RABEPRAZOLE (0.0052), DANTROLENE (0.0168), DIHYDROERGOTAMINE MESYLATE (0.0268), BITHIONOLATE SODIUM (0.0168), NITAZOXANIDE (0.0112), GEFITINIB (0.0022), CURCUMIN (0.0020), RALO…	1	0.674211	0	0	Yes	0		0	Inclusion Body Assembly (GO:0070841), Plus-End-Directed Organelle Transport Along Microtubule (GO:0072386), Axo-Dendritic Transport (GO:0008088), Negative Regulation Of Establishment Of Protein Localization To Mitochondrion (GO:1903748), Regulation Of Establishment Of Protein Localization To Mitochondrion (GO:1903747), Negative Regulation Of Mitochondrial Membrane Potential (GO:0010917), Internal…	Glial Cell Projection (GO:0097386), Membrane Raft (GO:0045121), Microtubule (GO:0005874), Axon (GO:0030424), Polymeric Cytoskeletal Fiber (GO:0099513), Dendrite (GO:0030425), Microtubule Cytoskeleton (GO:0015630), Neuron Projection (GO:0043005), Cytoskeleton (GO:0005856), Nucleus (GO:0005634), Intracellular Membrane-Bounded Organelle (GO:0043231),	Minor Groove Of Adenine-Thymine-Rich DNA Binding (GO:0003680), Dynactin Binding (GO:0034452), Lipoprotein Particle Binding (GO:0071813), Protein Phosphatase 2A Binding (GO:0051721), DNA Secondary Structure Binding (GO:0000217), Hsp90 Protein Binding (GO:0051879), SH3 Domain Binding (GO:0017124), Phosphatidylinositol Bisphosphate Binding (GO:1902936), Single-Stranded DNA Binding (GO:0003697), Phos…	Parkinson disease, MAPK signaling pathway, Alzheimer disease, Pathways of neurodegeneration,	IDP dMRI TBSS MD Anterior Corona Radiata R, Lager Liking, Globe Artichoke Liking, Reaction Time (Standard GWA), Medication Use (Anilides), IDP dMRI TBSS ICVF Genu Of Corpus Callosum, F-cooking Vegetables Liking (Derived Food-Liking Factor), Mackerel Liking, Severe COVID-19 Or Systemic Lupus Erythematosus, Generalized Anxiety Disorder (Mental Health Questionnaire Or Predicted), Herring Liking, Gen…	parkinson disease, late-onset, parkinson disease,
LVEDV, LVSV_BSA, LVSV, LVEDV_BSA, LVESV, LVESV_BSA, LVMVR, LVMVR, LVESV, LVEDV_BSA, LVEDV, LVSV, LVSV_BSA, LVESV_BSA, RVEDV, RVSV_BSA, RVEDV_BSA, RVESV_BSA, RVSV, RVESV, RVESV, RVEDV_BSA, RVEDV, RVSV_BSA, RVSV, RVESV_BSA, RVEF	ACAD10	33, 69	BRAP, MAPKAPK5-AS1, ATXN2, SH2B3	Yes	12	No	2	Yes	abnormal spleen morphology::steatosis/Liver - MPATH pathological entity term::vacuolation/Liver - MPATH pathological process term::hydropic degeneration/Liver - MPATH pathological process term			Aorta					0.136315	0	0	Yes	0		0
LVMVR, LVMCF	CPNE5	52, 140	CDKN1A	Yes	6	No	2	Yes	abnormal spleen morphology				Brain - Nucleus Accumbens (Basal Ganglia) Female 40-49 Up, Heart - Atrial Appendage Female 60-69 Up, Heart - Atrial Appendage Male 60-69 Up, Brain - Nucleus Accumbens (Basal Ganglia) Male 60-69 Up, Brain - Nucleus Accumbens (Basal Ganglia) Male 70-79 Up, Brain - Nucleus Accumbens (Basal Ganglia) Male 50-59 Up, Heart - Atrial Appendage Male 70-79 Up, Brain - Nucleus Accumbens (Basal Ganglia) Femal…				0.185925		0				0	Positive Regulation Of Developmental Growth (GO:0048639), Cellular Response To Calcium Ion (GO:0071277), Response To Calcium Ion (GO:0051592), Positive Regulation Of Cell Growth (GO:0030307), Cellular Response To Salt (GO:1902075), Cellular Response To Metal Ion (GO:0071248), Cellular Response To Oxygen-Containing Compound (GO:1901701)		Calcium-Dependent Phospholipid Binding (GO:0005544)		Alcohol Consumption (Max-Drinks), Heart Rate, Heart Rate In Heart Failure With Reduced Ejection Fraction, Basophil Percentage Of White Cells, Systemic Lupus Erythematosus, Breast Cancer, Mean Platelet Volume, Blood Protein Levels, Height
LVMVR, LVMVR, LVM_BSA, LVM	MITF	118	MITF	Yes	3	Yes	2	No		Waardenburg syndrome type 2	waardenburg syndrome, albinism	Aorta	Uterus Female 30-39 Up, Uterus Female 20-29 Up, Uterus Female 40-49 Up, Cervix - Ectocervix Female 40-49 Up, Uterus Female 50-59 Up, Cervix - Endocervix Female 40-49 Up		VEMURAFENIB (0.0327), DABRAFENIB (0.0445), SELUMETINIB (0.0348), PERHEXILINE MALEATE (0.1012)	1	0.890184		0	Yes	0		0	Regulation Of DNA-templated Transcription Initiation (GO:2000142), Regulation Of RNA Biosynthetic Process (GO:2001141), Melanocyte Differentiation (GO:0030318), Regulation Of Macromolecule Biosynthetic Process (GO:0010556), Positive Regulation Of DNA-templated Transcription Initiation (GO:2000144), Regulation Of Cellular Biosynthetic Process (GO:0031326), Regulation Of RNA Metabolic Process (GO:0…	Nucleus (GO:0005634), Intracellular Membrane-Bounded Organelle (GO:0043231)	E-box Binding (GO:0070888), DNA-binding Transcription Repressor Activity, RNA Polymerase II-specific (GO:0001227), DNA-binding Transcription Activator Activity, RNA Polymerase II-specific (GO:0001228), Cis-Regulatory Region Sequence-Specific DNA Binding (GO:0000987), RNA Polymerase II Cis-Regulatory Region Sequence-Specific DNA Binding (GO:0000978), RNA Polymerase II Transcription Regulatory Regi…	Mitophagy, Melanoma, Melanogenesis, Osteoclast differentiation, Transcriptional misregulation in cancer, Pathways in cancer	Diacylglycerol (16:1/18:2 [2], 16:0/18:3 [1]) Levels In Elite Athletes, Supranormal Left Ventricular Ejection Fraction, QRS Complex (12-Leadsum), Chagas Cardiomyopathy In Tripanosoma Cruzi Seropositivity, Ghrelin Levels, Hypertrophic Cardiomyopathy (Sarcomere Negative), Severe Influenza A (H1N1) Infection, Cutaneous Malignant Melanoma, Nevus Count Or Cutaneous Melanoma, Dyslexia, Retinal Vascular…	cutaneous melanoma, hereditary cutaneous melanoma, malignant melanoma of skin, hereditary hearing loss and deafness
LVESV, LVEDV, LVMCF, LVEDV_BSA, LVESV_BSA, LVMVR, LVMVR, LVESV_BSA, LVEDV_BSA, LVESV	CRK	39	MYO1C, YWHAE	Yes	17	No	2	Yes				Aorta, Left Ventricle, Left Ventricle, Aorta					0.935472		0	Yes	0		0	Negative Regulation Of Locomotion (GO:0040013), Negative Regulation Of Response To Wounding (GO:1903035), Negative Regulation Of Wound Healing (GO:0061045), Positive Regulation Of Substrate Adhesion-Dependent Cell Spreading (GO:1900026), Ephrin Receptor Signaling Pathway (GO:0048013), Regulation Of Wound Healing (GO:0061041), Regulation Of Cell Communication (GO:0010646), Regulation Of Substrate …	Nucleus (GO:0005634), Intracellular Membrane-Bounded Organelle (GO:0043231)	Ephrin Receptor Binding (GO:0046875), SH2 Domain Binding (GO:0042169), Phosphotyrosine Residue Binding (GO:0001784), Protein Phosphorylated Amino Acid Binding (GO:0045309), SH3 Domain Binding (GO:0017124), Protein Tyrosine Kinase Binding (GO:1990782), Kinase Binding (GO:0019900), Protein Kinase Binding (GO:0019901)	Renal cell carcinoma, Chronic myeloid leukemia, Bacterial invasion of epithelial cells, ErbB signaling pathway, Fc gamma R-mediated phagocytosis, Neurotrophin signaling pathway, Growth hormone synthesis, secretion and action, Insulin signaling pathway, Yersinia infection, Chemokine signaling pathway, Focal adhesion, Rap1 signaling pathway, Human immunodeficiency virus 1 infection, Regulation of a…	Mitochondrial DNA Levels, Systolic Blood Pressure (Standard GWA), Medication Use (Agents Acting On The Renin-Angiotensin System), Intraocular Pressure, Post Bronchodilator FEV1/FVC Ratio, Lymphocyte Percentage Of White Cells, C-reactive Protein Levels (MTAG), Reticulocyte Fraction Of Red Cells, Vertex-wise Cortical Thickness, Reticulocyte Count, High Light Scatter Reticulocyte Count, C-reactive P…
LVESV_BSA, LVEDV, LVSV_BSA, LVSV, LVSV, LVM, LVEDV_BSA, LVM_BSA, LVSV_BSA, LVEDV, RVSV, RVEDV, RVSV_BSA, RVEF, RVEDV_BSA, RVSV_BSA, RVSV	MYH6	35	MYH7, MYH6	Yes	14	No	2	No		hypertrophic cardiomyopathy,dilated cardiomyopathy	cardiomyopathy, hypertrophic, cardiomyopathy	Left Ventricle,	Heart - Atrial Appendage Female 50-59 Up, Heart - Atrial Appendage Male 50-59 Up, Heart - Atrial Appendage Male 30-39 Up, Heart - Atrial Appendage Female 40-49 Up, Heart - Atrial Appendage Female 60-69 Up, Heart - Atrial Appendage Male 60-69 Up, Heart - Atrial Appendage Male 20-29 Up, Heart - Atrial Appendage Female 70-79 Up, Heart - Atrial Appendage Female 20-29 Up, Heart - Atrial Appendage Male…	OMECAMTIV MECARBIL,MAVACAMTEN,DANICAMTIV	MAVACAMTEN (2.4575)	1	0.992374	0.761081	0.729255	Yes	0		0	Adult Heart Development (GO:0007512), Muscle Filament Sliding (GO:0030049), Actin-Myosin Filament Sliding (GO:0033275), Atrial Cardiac Muscle Tissue Development (GO:0003228), Cardiac Cell Development (GO:0055006), Striated Muscle Cell Development (GO:0055002), Cardiac Atrium Morphogenesis (GO:0003209), Ventricular Cardiac Muscle Tissue Development (GO:0003229), Cardiac Muscle Cell Development (GO…	Muscle Myosin Complex (GO:0005859), Myosin Filament (GO:0032982), Myofibril (GO:0030016), Supramolecular Fiber (GO:0099512)	Protein Serine/Threonine Phosphatase Activity (GO:0004722), Kinase Binding (GO:0019900), Protein Kinase Binding (GO:0019901)	Viral myocarditis, Cardiac muscle contraction, Hypertrophic cardiomyopathy, Dilated cardiomyopathy, Thyroid hormone signaling pathway, Adrenergic signaling in cardiomyocytes, cGMP-PKG signaling pathway	Predicted Heart Recovery Rate, P Wave Terminal Force, P Wave Duration, RR Interval (Heart Rate), Electrocardiographic Traits, Pulse Rate, Heart Rate, Descending Aorta Diameter, Descending Thoracic Aortic Diameter, Electrocardiographic Traits (Multivariate), Atrial Fibrillation/Atrial Flutter, Resting Heart Rate, Systolic Blood Pressure (Standard GWA), Atrial Fibrillation, Electrocardiogram Morpho…	atrial septal defect, limb-girdle muscular dystrophies, autosomal dominant, primary familial hypertrophic cardiomyopathy, limb-girdle muscular dystrophy, familial dilated cardiomyopathy, primary dilated cardiomyopathy, cardiomyopathy
LVESV	CSRP3	54	CSRP3	Yes	11	No	2	No		hypertrophic cardiomyopathy,dilated cardiomyopathy	cardiomyopathy, hypertrophic, cardiomyopathy, dilated, cardiomyopathy		Heart - Left Ventricle Male 70-79 Up, Heart - Left Ventricle Male 50-59 Up, Heart - Left Ventricle Male 30-39 Up, Heart - Left Ventricle Male 20-29 Up, Heart - Atrial Appendage Male 20-29 Up, Heart - Left Ventricle Male 60-69 Up, Heart - Left Ventricle Female 60-69 Up, Heart - Atrial Appendage Male 70-79 Up, Heart - Atrial Appendage Female 40-49 Up, Heart - Left Ventricle Female 40-49 Up, Heart -…				0.906563		0.4233	Yes	0		0	Detection Of Muscle Stretch (GO:0035995), Cardiac Muscle Hypertrophy (GO:0003300), Response To Muscle Stretch (GO:0035994), Striated Muscle Tissue Development (GO:0014706), Cardiac Myofibril Assembly (GO:0055003), Detection Of Mechanical Stimulus (GO:0050982), Cardiac Muscle Cell Development (GO:0055013), Primary Neural Tube Formation (GO:0014020), Sarcomere Organization (GO:0045214), Tube Closur…	Nucleus (GO:0005634), Intracellular Membrane-Bounded Organelle (GO:0043231)	Telethonin Binding (GO:0031433), Actinin Binding (GO:0042805), DNA-binding Transcription Factor Binding (GO:0140297)		Mosquito Bite Size, Mean Spheric Corpuscular Volume, Mean Corpuscular Volume, Mean Corpuscular Hemoglobin, Red Blood Cell Count, Systolic Blood Pressure	primary familial hypertrophic cardiomyopathy, familial dilated cardiomyopathy, primary dilated cardiomyopathy, cardiomyopathy
LVM, LVM_BSA	TMEM60	123	PHTF2	No	7	No	2	No	decreased effector memory T-helper cell number::decreased heart rate::prolonged RR interval::hyperactivity::abnormal kidney morphology::increased circulating total protein level::prolonged QT interval::decreased anxiety-related response::male infertility			Right Ventricle					0.180971		0	Yes	0		0					Estimated Glomerular Filtration Rate In Non-Diabetics, Serum Creatinine Levels, Estimated Glomerular Filtration Rate, Body Mass Index, Educational Attainment
LVM, LVSV, LVEDV, LVEDV_BSA, LVM_BSA, LVSV_BSA, LVSV_BSA, LVESV_BSA, LVEDV, LVSV, RVEDV_BSA, RVSV, RVSV_BSA, RVEF, RVEDV, RVSV, RVSV_BSA	MYH7	35	MYH6, MYH7	Yes	14	No	2	No		hypertrophic cardiomyopathy,dilated cardiomyopathy,MYH7-related skeletal myopathy,arrhythmogenic right ventricular cardiomyopathy	cardiomyopathy, hypertrophic, cardiomyopathy, dilated, cardiomyopathy, myopathy,	Right Ventricle	Heart - Left Ventricle Female 70-79 Up, Heart - Left Ventricle Male 50-59 Up, Heart - Left Ventricle Male 30-39 Up, Heart - Left Ventricle Female 40-49 Up, Heart - Left Ventricle Male 60-69 Up, Heart - Left Ventricle Female 60-69 Up, Heart - Left Ventricle Female 50-59 Up, Heart - Left Ventricle Female 20-29 Up, Heart - Left Ventricle Male 40-49 Up, Heart - Left Ventricle Female 30-39 Up,	OMECAMTIV MECARBIL,MAVACAMTEN,DANICAMTIV	MAVACAMTEN (2.4575)	1	0.857045	0.813044	0.789386	Yes	0	synonymous_variant,splice_region_variant,synonymous_variant	0	Adult Heart Development (GO:0007512), Muscle Filament Sliding (GO:0030049), Actin-Myosin Filament Sliding (GO:0033275), Skeletal Muscle Contraction (GO:0003009), Ventricular Cardiac Muscle Tissue Development (GO:0003229), Sarcomere Organization (GO:0045214), Cardiac Muscle Tissue Morphogenesis (GO:0055008), Purine Ribonucleoside Triphosphate Metabolic Process (GO:0009205), Ventricular Cardiac Mus…	Muscle Myosin Complex (GO:0005859), Myosin Filament (GO:0032982), Myofibril (GO:0030016), Supramolecular Fiber (GO:0099512),		Viral myocarditis, Cardiac muscle contraction, Hypertrophic cardiomyopathy, Dilated cardiomyopathy, Thyroid hormone signaling pathway, Adrenergic signaling in cardiomyocytes, cGMP-PKG signaling pathway,	Descending Aorta Maximum Area (MTAG), Descending Aorta Maximum Area, Atrial Fibrillation (MTAG), Atrial Fibrillation,	congenital myopathy with fiber type disproportion, limb-girdle muscular dystrophies, autosomal dominant, primary familial hypertrophic cardiomyopathy, limb-girdle muscular dystrophy, familial dilated cardiomyopathy, primary dilated cardiomyopathy, cardiomyopathy,
LVEDV, LVSV, LVSV_BSA, LVESV_BSA, LVMVR, LVEDV_BSA, LVESV, LVSV_BSA, LVESV, LVESV_BSA, LVMVR, LVEDV_BSA, LVSV, LVEDV, RVEDV, RVSV_BSA, RVSV, RVESV, RVEDV_BSA, RVESV_BSA, RVESV, RVESV_BSA, RVEF, RVSV, RVEDV, RVEDV_BSA, RVSV_BSA	ATXN2	33, 69	BRAP, ATXN2, MAPKAPK5-AS1, SH2B3	Yes	12	No	2	Yes			ataxia, spinocerebellar ataxia	Left Ventricle, Right Ventricle, Aorta,			PYRITHIONE (0.0217), CLEMASTINE FUMARATE (0.1194), MITOXANTRONE HYDROCHLORIDE (0.0075), NORTRIPTYLINE (0.0088), VITAMIN K3 (0.0082), AMSACRINE (0.0159), IDARUBICIN (0.0054), CHLORPROMAZINE HYDROCHLORIDE (0.0140), RALOXIFENE HYDROCHLORIDE (0.0051), CYCLOSPORINE (0.0031), MAPROTILINE (0.0217), THIORIDAZINE (0.0109), METHIXENE HYDROCHLORIDE (0.0597), THIMEROSAL (0.0104), CARMINIC ACID (0.0298), NICL…		0.844574	0	0	Yes	0		0	Negative Regulation Of Receptor Internalization (GO:0002091), Negative Regulation Of Receptor-Mediated Endocytosis (GO:0048261), Nucleic Acid Metabolic Process (GO:0090304), Regulation Of Receptor Internalization (GO:0002090), RNA Transport (GO:0050658), Regulation Of Amide Metabolic Process (GO:0034248), Regulation Of Macromolecule Biosynthetic Process (GO:0010556), Post-Transcriptional Regulati…	trans-Golgi Network (GO:0005802)	Epidermal Growth Factor Receptor Binding (GO:0005154), Growth Factor Receptor Binding (GO:0070851), mRNA Binding (GO:0003729), RNA Binding (GO:0003723)	Spinocerebellar ataxia, Amyotrophic lateral sclerosis, Pathways of neurodegeneration	Vitamin D-binding Protein Levels, Interleukin-23 Levels, Parental Longevity (Mother'S Attained Age), Serum Levels Of Protein CXCL11, Latent Autoimmune Diabetes Vs. Type 2 Diabetes, Kynurenine Levels, Interleukin-12 Subunit Beta Levels, Ischemic Stroke Or Plasminogen Activator Inhibitor 1 Levels (Pleiotropy), White Blood Cell Count (Eosinophil), Left Ventricular End-Diastolic Volume, Beta-2 Microg…	parkinson disease, late-onset, parkinson disease
LVEF, LVESV, LVMVR, LVEDV_BSA, LVESV_BSA, LVEDV, LVESV, LVSV_BSA, LVMCF, LVMVR, LVSV, LVESV_BSA, LVEDV, LVEF, LVEDV_BSA, RVESV_BSA	DERL3	45	GSTTP2, DERL3, CHCHD10, SMARCB1	Yes	22	Yes	2	Yes					Small Intestine - Terminal Ileum Female 40-49 Up, Small Intestine - Terminal Ileum Male 20-29 Up, Small Intestine - Terminal Ileum Female 20-29 Up, Spleen Female 30-39 Up,				0.312599	0	0	Yes	0		0	Negative Regulation Of Retrograde Protein Transport, ER To Cytosol (GO:1904153), Negative Regulation Of Protein Exit From Endoplasmic Reticulum (GO:0070862), Regulation Of Retrograde Protein Transport, ER To Cytosol (GO:1904152), Protein N-linked Glycosylation Via Asparagine (GO:0018279), Protein N-linked Glycosylation (GO:0006487), Ubiquitin-Dependent ERAD Pathway (GO:0030433), ERAD Pathway (GO:…	Hrd1p Ubiquitin Ligase ERAD-L Complex (GO:0000839), Hrd1p Ubiquitin Ligase Complex (GO:0000836), Endoplasmic Reticulum Membrane (GO:0005789),	Signal Recognition Particle Binding (GO:0005047), Ubiquitin-Specific Protease Binding (GO:1990381), Protease Binding (GO:0002020),	Protein processing in endoplasmic reticulum,	Ejection Fraction, Left Ventricular Internal Dimension In Systole, Supranormal Left Ventricular Ejection Fraction, Heart Failure (Multivariate Analysis), Non-albumin Protein Levels,
LVMCF, LVM_BSA, LVMCF	DIRC3	93	DIRC3	Yes	2	Yes	2	No				Aorta, Right Ventricle								Yes	0		0					Papillary Thyroid Cancer, Bitter Taste Perception, Metabolite Levels (MHPG), Thyroid Cancer, Dimethylglycine Levels, Lung Function In Never Smokers (Low FEV1 Vs High FEV1), Percent Mammographic Density, Differentiated Thyroid Cancer, Mammographic Density (Dense Area), Optic Disc Area, Response To Bronchodilator In Chronic Obstructive Pulmonary Disease (Change In FEV1), Oropharynx Cancer And Human…
RVESV_BSA, RVEF, RVESV_BSA, RVESV	DLEU1	169	DLEU1	Yes	13	Yes	2	No				Left Ventricle, Right Ventricle, Aorta					0.0238982			Yes	0		0					Chronic Lymphocytic Leukemia Or Multiple Sclerosis, Multiple Sclerosis And Triglyceride Levels (Pleiotropy), Diabetic Maculopathy In Type 2 Diabetes, Fear Of Severe Pain, Osteosarcoma, Lithium Clearance (Adjusted For Clinical Predictors), Frontal QRS-T Angle, Caudal Anterior-Cingulate Cortex Volume, Plasma Anti-Thyroid Peroxidase Levels, Tumor Necrosis Factor Alpha Levels, Dental Development, Adi…
LVEDV, LVSV_BSA, LVESV_BSA, LVSV, LVEDV_BSA, LVEDV, RVEDV, RVESV_BSA, RVEDV_BSA, RVESV, RVESV_BSA, RVEDV, RVESV, RVEF, RVEDV_BSA, RVSV, RVSV_BSA	MYL4	40	GOSR2, RPRML, CDC27, MYL4, WNT9B	Yes	17	No	2	Yes					Heart - Atrial Appendage Female 50-59 Up, Heart - Atrial Appendage Male 50-59 Up, Heart - Atrial Appendage Male 30-39 Up, Heart - Atrial Appendage Female 40-49 Up, Heart - Atrial Appendage Female 60-69 Up, Heart - Atrial Appendage Male 60-69 Up, Heart - Atrial Appendage Male 20-29 Up, Heart - Atrial Appendage Female 70-79 Up, Heart - Atrial Appendage Female 20-29 Up, Heart - Atrial Appendage Male…	OMECAMTIV MECARBIL,MAVACAMTEN,DANICAMTIV	MAVACAMTEN (2.4575)		0.970175	0.238685	0.292735	Yes	0		0	Cardiac Muscle Contraction (GO:0060048), Positive Regulation Of ATP-dependent Activity (GO:0032781), Heart Contraction (GO:0060047), Striated Muscle Contraction (GO:0006941),		Myosin Heavy Chain Binding (GO:0032036), Myosin II Binding (GO:0045159), Actin Monomer Binding (GO:0003785), Actin Binding (GO:0003779),	Cardiac muscle contraction, Apelin signaling pathway, Adrenergic signaling in cardiomyocytes,	Urea Levels, Non-albumin Protein Levels, General Cognitive Ability, Pulse Pressure, Heel Bone Mineral Density, Systolic Blood Pressure,
LVMVR	PDE3A	149	PDE3A	Yes	12	Yes	2	No				Right Ventricle	Heart - Left Ventricle Female 70-79 Up, Artery - Coronary Male 20-29 Up	OXTRIPHYLLINE,THEOPHYLLINE SODIUM GLYCINATE,ANAGRELIDE HYDROCHLORIDE,MILRINONE LACTATE,THEOPHYLLINE GLYCINATE,INAMRINONE,AMINOPHYLLINE,DYPHYLLINE,MILRINONE,THEOPHYLLINE,IBUDILAST,LEVOSIMENDAN,INAMRINONE LACTATE,ENOXIMONE,K-134,ENSIFENTRINE,PENTOXIFYLLINE,ANAGRELIDE,CILOSTAZOL,DIPYRIDAMOLE	OXTRIPHYLLINE (0.2681), THEOPHYLLINE SODIUM GLYCINATE (0.2681), MILRINONE LACTATE (2.6809), PENTOXIFYLLINE (0.0789), CILOSTAZOL (0.8936), DYPHYLLINE (0.3830), ENOXIMONE (2.1447), AMINOPHYLLINE (0.5362), LEVOSIMENDAN (0.3830), ANAGRELIDE HYDROCHLORIDE (2.6809), THEOPHYLLINE (0.3351), DIPYRIDAMOLE (0.0526), INAMRINONE LACTATE (2.6809), HYDROCHLOROTHIAZIDE (0.1340)	1	0.970896		0.303685	Yes	0		0	Regulation Of Ribonuclease Activity (GO:0060700), Response To cGMP (GO:0070305), Regulation Of Nuclease Activity (GO:0032069), Negative Regulation Of cAMP-mediated Signaling (GO:0043951), Positive Regulation Of Vascular Permeability (GO:0043117), Negative Regulation Of Vascular Permeability (GO:0043116), cGMP-mediated Signaling (GO:0019934), Regulation Of cAMP-mediated Signaling (GO:0043949), cAM…		3',5'-cyclic-GMP Phosphodiesterase Activity (GO:0047555), Cyclic-Nucleotide Phosphodiesterase Activity (GO:0004112), 3',5'-cyclic-AMP Phosphodiesterase Activity (GO:0004115), 3',5'-Cyclic-Nucleotide Phosphodiesterase Activity (GO:0004114)	Renin secretion, Morphine addiction, Purine metabolism, cGMP-PKG signaling pathway, cAMP signaling pathway	Vaginal Microbiome MetaCyc Pathway (PWY-7315|dTDP-N-acetylthomosamine Biosynthesis), Spinal Canal Stenosis, Degraded Stimulus Continuous Performance Test Score, Cognitive Function (Processing Speed) X Major Depressive Disorder Interaction (1Df), Anterior Thigh Muscle Fat Infiltration Percentage, Cognitive Function (Delayed Memory) (Longitudinal), Cognitive Function (Executive Function) X Major De…
LVEF, LVGFI, LVEDV_BSA, LVGFI, LVMCF, LVEF, LVESV, LVESV_BSA	PDZRN3	48	PDZRN3	Yes	3	Yes	2	No	preweaning lethality, incomplete penetrance			Aorta	Esophagus - Gastroesophageal Junction Female 50-59 Up, Esophagus - Gastroesophageal Junction Male 30-39 Up, Colon - Sigmoid Male 20-29 Up, Colon - Sigmoid Male 40-49 Up, Colon - Sigmoid Male 50-59 Up, Colon - Sigmoid Female 50-59 Up, Esophagus - Gastroesophageal Junction Female 20-29 Up, Colon - Sigmoid Female 70-79 Up, Esophagus - Gastroesophageal Junction Female 30-39 Up, Colon - Sigmoid Male 3…		IRINOTECAN HYDROCHLORIDE (1.9993)		0.864265		0	Yes	0		1	Neuromuscular Junction Development (GO:0007528), Synapse Organization (GO:0050808), Protein Modification By Small Protein Conjugation (GO:0032446), Protein Ubiquitination (GO:0016567)	Neuromuscular Junction (GO:0031594)	Ubiquitin-Like Protein Transferase Activity (GO:0019787), Ubiquitin Protein Ligase Activity (GO:0061630), Ubiquitin-Like Protein Ligase Activity (GO:0061659), Ubiquitin-Protein Transferase Activity (GO:0004842)		Myocardial Fractal Dimension (Slice 2), Neck Circumference, Myocardial Fractal Dimension (Slice 3), Dialysis-related Mortality, Cigarette Consumption X Hours Spent Using Computers Interaction, Electrocardiographic Traits (Multivariate), QRS Duration, Peak Expiratory Flow, PR Interval, QT Interval, Electrocardiogram Morphology (Amplitude At Temporal Datapoints), Lung Function (FEV1/FVC), Height
LVEDV_BSA, LVEF, LVESV, LVEF, LVESV_BSA, LVESV	PRKCA	58	PRKCA	Yes	17	Yes	2	No				Left Ventricle, Right Ventricle	Brain - Hippocampus Female 40-49 Up	APRINOCARSEN,APRINOCARSEN SODIUM,CEP-2563,GSK-690693,SOTRASTAURIN,UCN-01,MIDOSTAURIN	BEVACIZUMAB-AWWB (0.1365), QUERCETIN (0.0311), MIDOSTAURIN (0.1536), MIDOSTAURIN (0.1536), RESVERATROL (0.1068), HYDROCHLOROTHIAZIDE (0.0614)	1	0.726292		0	Yes	0		1	Regulation Of Glial Cell Apoptotic Process (GO:0034350), Mitotic Nuclear Membrane Disassembly (GO:0007077), Positive Regulation Of Lipopolysaccharide-Mediated Signaling Pathway (GO:0031666), Desmosome Organization (GO:0002934), Negative Regulation Of Glial Cell Apoptotic Process (GO:0034351), Nuclear Membrane Disassembly (GO:0051081), Positive Regulation Of Macrophage Differentiation (GO:0045651)…		Calcium-Dependent Protein Serine/Threonine Kinase Activity (GO:0009931), Histone H3 Kinase Activity (GO:0140996), Protein Kinase C Activity (GO:0004697), Protein Serine/Threonine Kinase Activity (GO:0004674)	African trypanosomiasis, Aldosterone-regulated sodium reabsorption, Vibrio cholerae infection, Endocrine and other factor-regulated calcium reabsorption, VEGF signaling pathway, Long-term depression, GnRH secretion, Long-term potentiation, Fc epsilon RI signaling pathway, Amphetamine addiction, Non-small cell lung cancer, Thyroid hormone synthesis, Glioma, Gastric acid secretion, ErbB signaling p…	NAD-dependent Protein Deacetylase Sirtuin-2 Levels, N-acetylglucosaminylasparagine Levels, HLA Class I Histocompatibility Antigen, Alpha Chain G Levels, Vaginal Microbiome MetaCyc Pathway (PWY-7431|aromatic Biogenic Amine Degradation (Bacteria)), QRS Complex (Sokolow-Lyon), Vaginal Microbiome MetaCyc Pathway (PWY-6708|ubiquinol-8 Biosynthesis (Prokaryotic)), Hypertrophic Cardiomyopathy (MTAG), Po…
LVMVR	PTK2	143	PTK2	Yes	8	No	2	No			adenoma, adenocarcinoma, adrenoleukodystrophy, arthrogryposis, asperger syndrome, atopy, autoimmune disease, bare lymphocyte syndrome, bartter syndrome, central hypoventilation syndrome, cholestasis, dyskeratosis, episodic ataxia, fetal hemoglobin quantitative trait locus, glioblastoma, goiter, hemochromatosis, homocystinuria, infections, kallmann syndrome, keratosis, lipodystrophy, lissencephaly…	Aorta, Right Ventricle, Left Ventricle	Artery - Tibial Female 20-29 Up, Artery - Tibial Male 20-29 Up	PF-00562271,VS-4718,DEFACTINIB,BI-853520,CEP-37440,CONTELTINIB,GSK-2256098	ENTRECTINIB (0.0370), MASITINIB (0.1505), PAZOPANIB (0.0439)	1	0.888293		0	Yes	0		0	Regulation Of Macrophage Proliferation (GO:0120040), Detection Of Muscle Stretch (GO:0035995), Positive Regulation Of Fibroblast Migration (GO:0010763), Cellular Response To Growth Hormone Stimulus (GO:0071378), Positive Regulation Of Macrophage Chemotaxis (GO:0010759), Response To Muscle Stretch (GO:0035994), Negative Regulation Of Anoikis (GO:2000811), Positive Regulation Of Leukocyte Prolifera…	Focal Adhesion (GO:0005925), Cell-Substrate Junction (GO:0030055), Cytoskeleton (GO:0005856), Intracellular Non-Membrane-Bounded Organelle (GO:0043232), Nucleus (GO:0005634), Intracellular Membrane-Bounded Organelle (GO:0043231)	JUN Kinase Binding (GO:0008432), SH2 Domain Binding (GO:0042169), Non-Membrane Spanning Protein Tyrosine Kinase Activity (GO:0004715), Protein Tyrosine Phosphatase Activity (GO:0004725), Protein Tyrosine Kinase Activity (GO:0004713), Phosphatase Binding (GO:0019902), Protein Phosphatase Binding (GO:0019903), Actin Binding (GO:0003779), Kinase Binding (GO:0019900), Protein Kinase Binding (GO:00199…	VEGF signaling pathway, Bacterial invasion of epithelial cells, ErbB signaling pathway, Small cell lung cancer, Amoebiasis, Leukocyte transendothelial migration, Growth hormone synthesis, secretion and action, Yersinia infection, Fluid shear stress and atherosclerosis, Axon guidance, Transcriptional misregulation in cancer, Chemokine signaling pathway, Focal adhesion, Proteoglycans in cancer, Hum…	Phosphatidylcholine (17:0 20:4) Levels, Acute Graft Versus Host Disease In Bone Marrow Transplantation (Recipient Effect), Cardioembolic Stroke (MTAG), Familial Squamous Cell Lung Carcinoma, Hearing Loss, Atrial Fibrillation/Atrial Flutter, Atrial Fibrillation (MTAG), PR Interval, Atrial Fibrillation, Highest Math Class Taken, LDL Cholesterol Levels, Cognitive Performance (MTAG), Smoking Initiati…
LVMVR	EPS15	132	CDKN2C	Yes	1	No	2	Yes				Left Ventricle, Aorta					0.469221		0	Yes	0		0
LVMVR, LVESV, LVEDV, LVSV_BSA, LVESV_BSA, LVSV, LVEDV_BSA, LVSV, LVEDV, LVESV_BSA, LVSV_BSA, LVMVR, LVESV, LVEDV_BSA, RVEDV_BSA, RVESV_BSA, RVESV, RVSV_BSA, RVEDV, RVSV, RVEDV_BSA, RVSV, RVEDV, RVESV_BSA, RVSV_BSA, RVESV, RVEF	MAPKAPK5-AS1	33, 69	ATXN2, BRAP, MAPKAPK5-AS1, SH2B3	Yes	12	No	2	Yes				Aorta					0.0129499			Yes	0		0
LVMVR	FAF1	132	CDKN2C	Yes	1	No	2	Yes	increased circulating alanine transaminase level::abnormal gait::decreased circulating glucose level::male infertility			Left Ventricle, Aorta					0.733893		0	Yes	0		0	Cytoplasmic Sequestering Of NF-kappaB (GO:0007253), Cytoplasmic Sequestering Of Transcription Factor (GO:0042994), Positive Regulation Of DNA Replication (GO:0045740), Regulation Of Catabolic Process (GO:0009894), Positive Regulation Of Cell Death (GO:0010942), Regulation Of Cell Death (GO:0010941), Ubiquitin-Dependent ERAD Pathway (GO:0030433), Regulation Of DNA Replication (GO:0006275), Positiv…	Death-Inducing Signaling Complex (GO:0031264), Nucleus (GO:0005634), Intracellular Membrane-Bounded Organelle (GO:0043231),	NF-kappaB Binding (GO:0051059), Ubiquitin Binding (GO:0043130), Protein Kinase Regulator Activity (GO:0019887), RNA Polymerase II-specific DNA-binding Transcription Factor Binding (GO:0061629), Ubiquitin Protein Ligase Binding (GO:0031625), Ubiquitin-Like Protein Ligase Binding (GO:0044389), Kinase Binding (GO:0019900), Protein Kinase Binding (GO:0019901),	Necroptosis,	Postprandial Triglyceride Response, Left Ventricular Mass To End-Diastolic Volume Ratio, Depression And Alcohol Dependence, Pancreas Fat, Total Cerebellar Volume, Ischemic Stroke (Large Artery Atherosclerosis), Body Mass Index And Type 2 Diabetes (Pairwise), Percent Mammographic Density, Left Ventricle Wall Thickness, Mammographic Density (Dense Area), Renal Cell Carcinoma, Heart Failure, Catarac…
LVEDV_BSA, LVMVR, LVEDV, LVSV_BSA, LVSV, LVESV, LVESV_BSA, LVMVR, LVSV_BSA, LVEDV, LVESV, LVSV, LVESV_BSA, LVEDV_BSA, RVEDV, RVEDV_BSA, RVESV_BSA, RVESV, RVSV, RVEF, RVSV_BSA, RVEDV, RVESV_BSA, RVESV, RVEDV_BSA, RVSV, RVSV_BSA	NAA25	33, 69	ATXN2, BRAP, MAPKAPK5-AS1, SH2B3	Yes	12	No	2	Yes	preweaning lethality, complete penetrance::prenatal lethality prior to heart atrial septation::hyperactivity::abnormal sternum morphology::abnormal uterus morphology::abnormal skin morphology::enlarged lymph nodes::enlarged thymus::embryonic lethality prior to organogenesis								0.702635	0	0	Yes	0		0	N-terminal Peptidyl-Methionine Acetylation (GO:0017196), Peptidyl-Methionine Modification (GO:0018206), N-terminal Protein Amino Acid Acetylation (GO:0006474),				Gout (Combined Type), Cystatin C Plasma Levels, Oral Cavity And Pharyngeal Cancer, Low-carbohydrate Diet (LCD) Score, Epilepsy, Serum Copper Levels, Serum Molybdenum Levels, Diastolic Blood Pressure X Depressive Symptoms Interaction (2Df Test), Ratio Of Saturated Fatty Acids To Total Fatty Acids, Tea Intake (UKB Data Field 1488), Average Diameter For LDL Particles, Parental Longevity (Combined Pa…
LVEDV_BSA, LVEDV, LVESV_BSA, LVESV, LVGFI, LVEF, LVGFI, LVMVR, LVEF, LVESV, LVEDV, LVESV_BSA, LVEDV_BSA, RVESV_BSA, RVESV, RVEF, RVESV_BSA, RVESV, RVEF, RVEDV_BSA	FBLIM1	3	ZBTB17, HSPB7, CLCNKA, C1orf64, FLJ37453, SPEN	Yes	1	No	2	Yes	dysplasia/Testis - MPATH pathological process term::short tibia::spermatogenesis defect/Testis - MPATH pathological process term::enlarged pancreas				Artery - Coronary Female 20-29 Up, Artery - Coronary Female 50-59 Up, Artery - Coronary Male 60-69 Up, Artery - Coronary Female 60-69 Up, Artery - Coronary Male 40-49 Up, Artery - Coronary Male 50-59 Up, Artery - Coronary Male 20-29 Up, Artery - Aorta Male 50-59 Up, Artery - Aorta Male 30-39 Up, Artery - Tibial Male 60-69 Up, Artery - Tibial Male 50-59 Up, Artery - Aorta Male 70-79 Up, Artery - A…				0.972257	0	0				0	Regulation Of Integrin Activation (GO:0033623), Regulation Of Protein-Containing Complex Assembly (GO:0043254)	Focal Adhesion (GO:0005925), Cell-Substrate Junction (GO:0030055)	Filamin Binding (GO:0031005)		Gut Microbiota (Bacterial Taxa), Alcoholic Chronic Pancreatitis, Severe COVID-19 Infection, Heel Bone Mineral Density, Height
LVM, LVM_BSA	FBN2	120	FBN2	Yes	5	Yes	2	No	abnormal cranium morphology::abnormal retina blood vessel morphology::increased circulating alkaline phosphatase level::abnormal gait::thrombocytopenia::abnormal eye morphology::vertebral fusion::abnormal pelvic girdle bone morphology::abnormal digit morphology::abnormal zygomatic bone morphology::abnormal vertebral arch morphology::abnormal autopod morphology::decreased grip strength::abnormal t…	familial thoracic aortic aneurysm and aortic dissection			Cells - Cultured Fibroblasts Male 60-69 Up, Cells - Cultured Fibroblasts Female 60-69 Up, Cells - Cultured Fibroblasts Male 30-39 Up, Cells - Cultured Fibroblasts Male 40-49 Up, Cells - Cultured Fibroblasts Female 50-59 Up, Cells - Cultured Fibroblasts Male 20-29 Up, Cells - Cultured Fibroblasts Female 30-39 Up, Cells - Cultured Fibroblasts Female 40-49 Up, Cells - Cultured Fibroblasts Male 70-79…			1	0.829774		0.534087	Yes	0		1	Maintenance Of Protein Location In Extracellular Region (GO:0071694), Embryonic Eye Morphogenesis (GO:0048048), Sequestering Of Extracellular Ligand From Receptor (GO:0035581), Eye Morphogenesis (GO:0048592), Camera-Type Eye Development (GO:0043010), Positive Regulation Of Bone Mineralization (GO:0030501), Positive Regulation Of Ossification (GO:0045778), Skeletal System Morphogenesis (GO:0048705…	Microfibril (GO:0001527), Supramolecular Fiber (GO:0099512), Collagen-Containing Extracellular Matrix (GO:0062023)			Breastfeeding Duration, Severe Aplastic Anemia, Multiple System Atrophy, Temperament, Migraine With Aura, Heschl's Gyrus Morphology, Heel Bone Mineral Density (MTAG), Total Body Bone Mineral Density (MTAG), Obesity (Extreme), Alcohol-associated Liver Disease In Non Drinkers, Migraine - Clinic-Based, Gut Microbiota Relative Abundance (Bacterial Taxa), Ocular Sarcoidosis, Bone Stiffness Index, Test…
LVEF	RAF1	76	CAND2	Yes	3	No	2	Yes	preweaning lethality, complete penetrance::cataract::abnormal lens morphology	Noonan syndrome,Noonan syndrome with multiple lentigines,Costello syndrome,cardiofaciocutaneous syndrome				SORAFENIB TOSYLATE,SORAFENIB,REGORAFENIB,TOVORAFENIB,XL-281,RG-7376,LY-3009120,LGX-806,ARQ-736,BELVARAFENIB,LXH254	SORAFENIB (0.2212), SORAFENIB (0.2212), SORAFENIB (0.2212), SORAFENIB (0.2212), ENCORAFENIB (0.2621), PACLITAXEL (0.0229), DOCETAXEL ANHYDROUS (0.0278), REGORAFENIB (0.2283), SORAFENIB (0.2212), SORAFENIB (0.2212), TRAMETINIB DIMETHYL SULFOXIDE (0.0536), CISPLATIN (0.0158), COBIMETINIB (0.2949), REGORAFENIB (0.2283), CARBOPLATIN (0.0295), COBIMETINIB (0.2949), GEMCITABINE (0.0259)	1	0.758302		0.471081				0	Activation Of Adenylate Cyclase Activity (GO:0007190), Positive Regulation Of Adenylate Cyclase Activity (GO:0045762), Negative Regulation Of Cysteine-Type Endopeptidase Activity Involved In Apoptotic Process (GO:0043154), Negative Regulation Of Cysteine-Type Endopeptidase Activity (GO:2000117), Negative Regulation Of Protein-Containing Complex Assembly (GO:0031333), Regulation Of Rho Protein Sig…	Mitochondrial Outer Membrane (GO:0005741), Organelle Outer Membrane (GO:0031968), Mitochondrial Membrane (GO:0031966)	Small GTPase Binding (GO:0031267), GTPase Binding (GO:0051020), Protein Serine/Threonine Kinase Activity (GO:0004674)	Bladder cancer, Endometrial cancer, VEGF signaling pathway, Long-term depression, GnRH secretion, Acute myeloid leukemia, Long-term potentiation, Fc epsilon RI signaling pathway, Renal cell carcinoma, Central carbon metabolism in cancer, Prolactin signaling pathway, Melanoma, Non-small cell lung cancer, Glioma, Chronic myeloid leukemia, Pancreatic cancer, B cell receptor signaling pathway, ErbB s…	Cardiac Hypertrophy, Nonalcoholic Fatty Liver Disease (Imputed), Total PHF-tau (SNP X SNP Interaction), COVID-19 (Hospitalized Covid Vs Population), Cholesterol, Total, Low-density Lipoprotein Levels (MTAG), Chronic Obstructive Pulmonary Disease Liability (Machine Learning-Based Score), Hip Index, Electrocardiogram Morphology (Amplitude At Temporal Datapoints), Hair Color, Asthma, Glycated Hemogl…	noonan syndrome, rasopathy
LVEDV_BSA, RVEDV_BSA, RVEDV, RVESV, RVESV_BSA, RVESV_BSA, RVSV, RVEDV, RVEDV_BSA, RVESV, RVSV_BSA, RVEF	RBL2	164	AKTIP, LOC102723373, RBL2	Yes	16	Yes	2	No	increased circulating cholesterol level::increased circulating HDL cholesterol level::abnormal retina morphology::preweaning lethality, incomplete penetrance			Right Ventricle			SIROLIMUS (2.0695)		0.842861	0	0	Yes	0		0	Regulation Of Lipid Kinase Activity (GO:0043550), Negative Regulation Of G1/S Transition Of Mitotic Cell Cycle (GO:2000134), Negative Regulation Of Cell Cycle G1/S Phase Transition (GO:1902807), Negative Regulation Of Mitotic Cell Cycle Phase Transition (GO:1901991), Regulation Of Kinase Activity (GO:0043549), Regulation Of G1/S Transition Of Mitotic Cell Cycle (GO:2000045), Negative Regulation O…	Chromosome (GO:0005694), Nucleolus (GO:0005730), Nuclear Lumen (GO:0031981), Intracellular Non-Membrane-Bounded Organelle (GO:0043232),	Promoter-Specific Chromatin Binding (GO:1990841), Transcription Cis-Regulatory Region Binding (GO:0000976), RNA Polymerase II Transcription Regulatory Region Sequence-Specific DNA Binding (GO:0000977),	Cell cycle, FoxO signaling pathway, Cellular senescence, Viral carcinogenesis, Human papillomavirus infection, PI3K-Akt signaling pathway,	Participation In An Health Questionnaire (Not Invited Vs Invited), Fasting Insulin, Verbal-numerical Reasoning, Leisure Sedentary Behaviour (Television Watching), Cognitive Aspects Of Educational Attainment, Attention Deficit Hyperactivity Disorder Or Autism Spectrum Disorder Or Intelligence (Pleiotropy), Cognitive Performance, Intelligence, Cognitive Performance (MTAG), General Cognitive Ability…
LVEDV, LVSV_BSA, LVSV, LVEDV_BSA	RPL7A	27	ABO	Yes	9	Yes	2	Yes						CYCLOHEXIMIDE,DORLIMOMAB ARITOX,ATALUREN,ELX-02,MT-3724	ATALUREN (0.1439)		0.168977		0				0	Cytoplasmic Translation (GO:0002181), Peptide Biosynthetic Process (GO:0043043), Macromolecule Biosynthetic Process (GO:0009059), Translation (GO:0006412), Gene Expression (GO:0010467)	Polysomal Ribosome (GO:0042788), Large Ribosomal Subunit (GO:0015934), Cytosolic Large Ribosomal Subunit (GO:0022625), Ribosome (GO:0005840), Focal Adhesion (GO:0005925), Cell-Substrate Junction (GO:0030055), Nucleolus (GO:0005730), Nuclear Lumen (GO:0031981), Intracellular Non-Membrane-Bounded Organelle (GO:0043232), Nucleus (GO:0005634), Intracellular Membrane-Bounded Organelle (GO:0043231)	Cadherin Binding (GO:0045296), RNA Binding (GO:0003723)	Ribosome, Coronavirus disease
LVMCF, LVMVR, LVMVR	RRAS2	103	RRAS2	Yes	11	Yes	2	No	abnormal thymus morphology::decreased body weight::abnormal kidney morphology::abnormal thoracic cage shape::abnormal uterus morphology::hydrometra::increased NK cell number::enlarged thymus::abnormal urinary bladder morphology	Noonan syndrome	ovarian cancer	Aorta, Left Ventricle, Right Ventricle	Cells - Cultured Fibroblasts Male 60-69 Up, Cells - Cultured Fibroblasts Female 50-59 Up, Cells - Cultured Fibroblasts Male 70-79 Up		TAMOXIFEN (1.9338)		0.604602		0.514522	Yes	0		0	Small GTPase Mediated Signal Transduction (GO:0007264), Ras Protein Signal Transduction (GO:0007265)	Focal Adhesion (GO:0005925), Cell-Substrate Junction (GO:0030055)	GDP Binding (GO:0019003), GTP Binding (GO:0005525), Guanyl Ribonucleotide Binding (GO:0032561), GTPase Activity (GO:0003924), Ribonucleoside Triphosphate Phosphatase Activity (GO:0017111), Purine Ribonucleoside Triphosphate Binding (GO:0035639)	Mitophagy, C-type lectin receptor signaling pathway, Apelin signaling pathway, Autophagy, Phospholipase D signaling pathway, Cellular senescence, Proteoglycans in cancer, cAMP signaling pathway, Regulation of actin cytoskeleton, Ras signaling pathway, MAPK signaling pathway	Cholesteryl Ester Levels In Chylomicrons And Extremely Large VLDL, Total Lipid Levels In VLDL, Total Lipid Levels In Small VLDL, Triglyceride Levels In VLDL, Triglyceride Levels In Small LDL, Vitamin D Levels, Total Triglycerides Levels, Edge-level Brain Connectivity (Multivariate Analysis), Serum 25-Hydroxyvitamin D Levels, Hip Index, Body Surface Area, Refractive Error, Brain Morphology (MOSTes…
LVMVR, LVEDV_BSA, LVESV, LVEDV, LVESV_BSA, LVEF, LVMVR, LVSV, LVEDV, LVEDV_BSA, LVEF, LVESV, LVSV_BSA, LVMCF, LVESV_BSA, RVESV_BSA	GSTTP2	45	DERL3, GSTTP2, CHCHD10, SMARCB1	Yes	22	No	2	Yes				Left Ventricle, Right Ventricle, Aorta								Yes	0		0
LVEDV, LVSV, LVSV_BSA, LVESV_BSA, LVMVR, LVEDV_BSA, LVESV, LVMVR, LVESV, LVEDV_BSA, LVSV, LVEDV, LVSV_BSA, LVESV_BSA, RVESV_BSA, RVSV, RVEDV, RVEDV_BSA, RVESV, RVSV_BSA, RVSV_BSA, RVSV, RVESV_BSA, RVEDV, RVESV, RVEDV_BSA, RVEF	TMEM116	33, 69	BRAP, ATXN2, MAPKAPK5-AS1, SH2B3	Yes	12	No	2	Yes	enlarged spleen::decreased body weight::increased grip strength::improved glucose tolerance::abnormal lens morphology::abnormal lung morphology::enlarged lymph nodes::decreased circulating alkaline phosphatase level::decreased circulating total protein level::abnormal startle reflex			Aorta					0.292793	0	0	Yes	0		0
LVMVR, RV_LV_ratio	HEY2	141	HEY2	Yes	6	Yes	2	No				Aorta, Left Ventricle	Artery - Tibial Female 50-59 Up, Artery - Tibial Female 60-69 Up, Artery - Tibial Male 60-69 Up, Artery - Tibial Female 40-49 Up, Artery - Tibial Male 50-59 Up, Artery - Tibial Male 30-39 Up, Artery - Tibial Female 20-29 Up, Artery - Tibial Male 20-29 Up, Artery - Tibial Male 70-79 Up, Artery - Tibial Male 40-49 Up, Artery - Tibial Female 30-39 Up, Artery - Tibial Female 70-79 Up				0.94776	0.575196	0.700952	Yes	0	synonymous_variant	0	Ventricular Cardiac Muscle Cell Development (GO:0055015), Placenta Blood Vessel Development (GO:0060674), Dorsal Aorta Development (GO:0035907), Dorsal Aorta Morphogenesis (GO:0035912), Negative Regulation Of Cardiocyte Differentiation (GO:1905208), Vascular Associated Smooth Muscle Cell Development (GO:0097084), Negative Regulation Of Vascular Associated Smooth Muscle Cell Differentiation (GO:19…	Nucleus (GO:0005634), Intracellular Membrane-Bounded Organelle (GO:0043231)	Histone Deacetylase Binding (GO:0042826), RNA Polymerase II-specific DNA-binding Transcription Factor Binding (GO:0061629), DNA-binding Transcription Repressor Activity, RNA Polymerase II-specific (GO:0001227), DNA-binding Transcription Factor Binding (GO:0140297), Double-Stranded DNA Binding (GO:0003690), Sequence-Specific Double-Stranded DNA Binding (GO:1990837), Sequence-Specific DNA Binding (…	Notch signaling pathway, Breast cancer, Human papillomavirus infection, Pathways in cancer	Brain Shape (Segment 1), Edge-level Brain Connectivity (Multivariate Analysis), Brain Morphology (MOSTest), Cortical Surface Area, Weight, Body Mass Index, Height
LVEDV, LVEDV_BSA, LVSV_BSA, LVEF, LVESV, LVSV, LVMVR, LVESV_BSA, LVMCF, LVEF, LVESV_BSA, LVESV, LVEDV, LVEDV_BSA, LVMVR, RVESV_BSA	SMARCB1	45	CHCHD10, DERL3, GSTTP2, SMARCB1	Yes	22	No	2	Yes	abnormal skin coloration::preweaning lethality, complete penetrance::abnormal coat appearance::abnormal eye anterior chamber depth::decreased prepulse inhibition::increased cornea thickness::embryonic lethality prior to organogenesis	rhabdoid tumor predisposition syndrome 1		Left Ventricle, Right Ventricle, Right Ventricle, Left Ventricle			TAZEMETOSTAT (8.4257), PANOBINOSTAT (1.1796), TAZEMETOSTAT (8.4257)		0.8952	0.478104	0.470804	Yes	0		0	Positive Regulation Of Transcription Of Nucleolar Large rRNA By RNA Polymerase I (GO:1901838), Regulation Of Transcription Of Nucleolar Large rRNA By RNA Polymerase I (GO:1901836), Positive Regulation By Host Of Viral Transcription (GO:0043923), Nucleosome Disassembly (GO:0006337), protein-DNA Complex Disassembly (GO:0032986), Regulation Of Nucleotide-Excision Repair (GO:2000819), Regulation Of M…	bBAF Complex (GO:0140092), npBAF Complex (GO:0071564), Brahma Complex (GO:0035060), nBAF Complex (GO:0071565), RSC-type Complex (GO:0016586), SWI/SNF Complex (GO:0016514), Nucleolus (GO:0005730), Nuclear Lumen (GO:0031981), Intracellular Non-Membrane-Bounded Organelle (GO:0043232), Nucleus (GO:0005634), Intracellular Membrane-Bounded Organelle (GO:0043231),	RNA Polymerase I Core Promoter Sequence-Specific DNA Binding (GO:0001164), Tat Protein Binding (GO:0030957), RNA Polymerase I Transcription Regulatory Region Sequence-Specific DNA Binding (GO:0001163), Nucleosomal DNA Binding (GO:0031492), Core Promoter Sequence-Specific DNA Binding (GO:0001046), Nucleosome Binding (GO:0031491), Chromatin DNA Binding (GO:0031490), RNA Polymerase II-specific DNA-b…	Hepatocellular carcinoma, Thermogenesis,	IgG Sialylation Phenotypes (Multivariate Analysis), IgG Fucosylation Phenotypes (Multivariate Analysis), IgG Digalactosylation Phenotypes (Multivariate Analysis), Left Ventricular Global Radial Strain, Ejection Fraction, Left Ventricular Internal Dimension In Systole, Left Ventricular Mass To End-Diastolic Volume Ratio, IgG Galactosylation Phenotypes (Multivariate Analysis), Left Ventricular Glob…
LVSV, LVSV, LVGFI, LVMCF, LVSV_BSA, RVSV, RVSV_BSA	TGM2	71	KIAA1755	Yes	20	Yes	2	No					Artery - Coronary Female 20-29 Up, Artery - Coronary Female 50-59 Up, Artery - Coronary Male 60-69 Up, Artery - Coronary Female 60-69 Up, Artery - Coronary Male 40-49 Up, Artery - Coronary Male 50-59 Up, Artery - Coronary Male 20-29 Up, Artery - Tibial Female 50-59 Up, Artery - Tibial Female 40-49 Up, Artery - Tibial Male 50-59 Up, Artery - Tibial Male 30-39 Up, Artery - Tibial Female 20-29 Up, A…		TINZAPARIN SODIUM (0.0890), THROMBIN (0.1260), SIROLIMUS (0.0531), VITAMIN A (0.1163), EFLORNITHINE (0.2160), ISOTRETINOIN (0.1890), DEFEROXAMINE (0.1779), CORTICOTROPIN (0.7562), LEVAMISOLE (0.7562), FINASTERIDE (0.2327), ATORVASTATIN CALCIUM TRIHYDRATE (0.0496), DENATURED ETHANOL (0.0364), TAMOXIFEN (0.0496), CISPLATIN (0.0203), MIDAZOLAM HYDROCHLORIDE (0.0840), DECITABINE (0.1375), GEMCITABINE…	1	0.619676	0	0				0	Negative Regulation Of Endoplasmic Reticulum Calcium Ion Concentration (GO:0032471), Cellular Response To Monoamine Stimulus (GO:0071868), Response To Cocaine (GO:0042220), Regulation Of Apoptotic Cell Clearance (GO:2000425), Positive Regulation Of Mitochondrial Calcium Ion Concentration (GO:0051561), Dopamine Transport (GO:0015872), Signal Release (GO:0023061), Positive Regulation Of Small GTPas…	Collagen-Containing Extracellular Matrix (GO:0062023), Focal Adhesion (GO:0005925), Cell-Substrate Junction (GO:0030055), Nucleus (GO:0005634), Intracellular Membrane-Bounded Organelle (GO:0043231)	Protein-Glutamine Gamma-Glutamyltransferase Activity (GO:0003810), N-acyltransferase Activity (GO:0016410), GTP Binding (GO:0005525), Guanyl Ribonucleotide Binding (GO:0032561), Calcium Ion Binding (GO:0005509), Purine Ribonucleoside Triphosphate Binding (GO:0035639), Metal Ion Binding (GO:0046872)	Huntington disease	Accrued Duration Of Remission In Mepolizumab-Treated Eosinophilic Granulomatosis With Polyangiitis, Protein Levels In Obesity, White Blood Cell Count
RVEDV_BSA	HMGA2	162	MIR6074	Yes	12	Yes	2	No			adenoma, adenocarcinoma, adrenoleukodystrophy, arthrogryposis, asperger syndrome, atopy, autoimmune disease, bare lymphocyte syndrome, bartter syndrome, central hypoventilation syndrome, cholestasis, dyskeratosis, episodic ataxia, fetal hemoglobin quantitative trait locus, glioblastoma, goiter, hemochromatosis, homocystinuria, infections, kallmann syndrome, keratosis, lipodystrophy, lissencephaly…		Cells - Cultured Fibroblasts Male 60-69 Up, Cells - Cultured Fibroblasts Male 40-49 Up, Cells - Cultured Fibroblasts Female 50-59 Up, Cells - Cultured Fibroblasts Female 30-39 Up, Cells - Cultured Fibroblasts Female 40-49 Up, Cells - Cultured Fibroblasts Female 70-79 Up, Cells - Cultured Fibroblasts Male 50-59 Up, Cells - Cultured Fibroblasts Male 70-79 Up				0.91422	0					0	Negative Regulation Of Double-Strand Break Repair Via Nonhomologous End Joining (GO:2001033), Mesodermal Cell Differentiation (GO:0048333), Negative Regulation By Host Of Viral Transcription (GO:0043922), Negative Regulation Of Single Stranded Viral RNA Replication Via Double Stranded DNA Intermediate (GO:0045869), Regulation Of Stem Cell Proliferation (GO:0072091), Negative Regulation Of RNA Bio…	Heterochromatin (GO:0000792), Nuclear Chromosome (GO:0000228), Chromosome (GO:0005694), Nuclear Lumen (GO:0031981), Nucleus (GO:0005634), Intracellular Membrane-Bounded Organelle (GO:0043231)	Minor Groove Of Adenine-Thymine-Rich DNA Binding (GO:0003680), cAMP Response Element Binding (GO:0035497), DNA-(apurinic Or Apyrimidinic Site) Endonuclease Activity (GO:0003906), C2H2 Zinc Finger Domain Binding (GO:0070742), DNA Binding, Bending (GO:0008301), DNA Secondary Structure Binding (GO:0000217), Nucleosomal DNA Binding (GO:0031492), Nucleosome Binding (GO:0031491), Chromatin DNA Binding …	Transcriptional misregulation in cancer, MicroRNAs in cancer	Energy Expenditure, Cortical Surface Area (Global PC1), Infant Head Circumference (MTAG), Dental Development, Primary Tooth Development (Number Of Teeth), Brain Structure, Left Ventricular Mass, Primary Tooth Development (Time To First Tooth Eruption), Facial Morphology (Segment 1), Chronic Obstructive Pulmonary Disease Or Resting Heart Rate (Pleiotropy), Birth Length (MTAG), Polycystic Ovary Syn…
LVEDV, LVMVR, LVESV, LVEDV_BSA, LVMCF, LVESV_BSA, LVMVR, LVESV, LVEDV_BSA, LVESV_BSA	YWHAE	39	MYO1C, YWHAE	Yes	17	No	2	Yes			lissencephaly	Aorta, Left Ventricle, Right Ventricle			INSULIN, REGULAR, HUMAN (2.2685)		0.822169		0	Yes	0		0	Cardiac Muscle Cell Membrane Repolarization (GO:0099622), Positive Regulation Of Protein Export From Nucleus (GO:0046827), Membrane Repolarization During Cardiac Muscle Cell Action Potential (GO:0086013), Membrane Repolarization During Action Potential (GO:0086011), Negative Regulation Of Calcium Ion Transmembrane Transport (GO:1903170), Negative Regulation Of Protein Dephosphorylation (GO:003530…	Focal Adhesion (GO:0005925), Cell-Substrate Junction (GO:0030055), Nucleus (GO:0005634), Intracellular Membrane-Bounded Organelle (GO:0043231)	Phosphoserine Residue Binding (GO:0050815), MHC Class II Protein Complex Binding (GO:0023026), Calcium Channel Regulator Activity (GO:0005246), Potassium Channel Regulator Activity (GO:0015459), Protein Phosphorylated Amino Acid Binding (GO:0045309), Histone Deacetylase Binding (GO:0042826), Protein Heterodimerization Activity (GO:0046982), Ubiquitin Protein Ligase Binding (GO:0031625), Ubiquitin…	Neurotrophin signaling pathway, Cell cycle, Oocyte meiosis, Hepatitis C, Hippo signaling pathway, NOD-like receptor signaling pathway, Viral carcinogenesis, PI3K-Akt signaling pathway	Heart Failure (Multivariate Analysis), Essential Tremor, Nicotine Dependence Symptom Count, Reaction Time, High Light Scatter Reticulocyte Percentage Of Red Cells, Brain Morphology (MOSTest), Mean Spheric Corpuscular Volume, Mean Platelet Volume, Schizophrenia, Height
LVEDV_BSA, LVESV_BSA, LVEF, LVMCF, LVMVR, LVESV_BSA, LVMVR, LVMCF, LVM, LVM_BSA, RV_LV_ratio	LINC00933	84	ALPK3, ZNF592, UBE2Q2P1, DNM1P41	Yes	15	No	2	Yes				Aorta,								No	0		0
LVGFI, LVEDV_BSA, LVEDV, LVMVR, LVEF, LVESV_BSA, LVESV, LVGFI, LVMVR, LVESV, LVEDV, LVESV_BSA, LVEF, LVEDV_BSA, RVESV_BSA, RVEF, RVESV	LINC00964	26	MIR4662B, LINC00964	Yes	8	No	2	Yes				Left Ventricle,								Yes	0		1
LVEF, LVEDV_BSA, LVEF, LVESV_BSA, LVESV	PROM1	50	PROM1	Yes	4	Yes	2	No			retinitis pigmentosa, macular dystrophy, cone-rod dystrophy	Aorta, Right Ventricle	Breast - Mammary Tissue Female 40-49 Up, Breast - Mammary Tissue Female 30-39 Up, Breast - Mammary Tissue Female 20-29 Up, Minor Salivary Gland Male 20-29 Up, Minor Salivary Gland Male 30-39 Up, Minor Salivary Gland Female 60-69 Up, Minor Salivary Gland Male 60-69 Up, Minor Salivary Gland Male 50-59 Up, Minor Salivary Gland Female 50-59 Up, Minor Salivary Gland Female 30-39 Up, Minor Salivary Gla…			1	0.445968		0.1832	Yes	0		1	Glomerular Epithelial Cell Differentiation (GO:0072311), Positive Regulation Of Epithelial Cell Differentiation Involved In Kidney Development (GO:2000698), Renal Filtration Cell Differentiation (GO:0061318), Regulation Of Nephron Tubule Epithelial Cell Differentiation (GO:0072182), Podocyte Differentiation (GO:0072112), Eye Photoreceptor Cell Differentiation (GO:0001754)	Microvillus (GO:0005902), Extracellular Vesicle (GO:1903561), Actin-Based Cell Projection (GO:0098858), Vesicle (GO:0031982), Cilium (GO:0005929)	Actinin Binding (GO:0042805), Cholesterol Binding (GO:0015485), Sterol Binding (GO:0032934), Cadherin Binding (GO:0045296)	Transcriptional misregulation in cancer	Self-rated Health, Smooth-surface Caries, Dental Caries, Heart Failure (Multivariate Analysis), Intracranial Aneurysm, QRS Duration, QT Interval, Electrocardiogram Morphology (Amplitude At Temporal Datapoints), Pulse Pressure, Height	retinitis pigmentosa
LVMCF, LVMVR, LVMVR, RVESV_BSA, RVESV, RVEDV, RVEDV_BSA, RVESV_BSA, RVESV, RVEDV_BSA, RVEDV	MECOM	94	MECOM	Yes	3	Yes	2	No	preweaning lethality, complete penetrance::thrombocytopenia	MECOM-associated syndrome		Aorta,	Stomach Male 20-29 Up, Stomach Female 40-49 Up, Stomach Male 40-49 Up, Stomach Male 50-59 Up, Stomach Male 60-69 Up, Stomach Male 30-39 Up, Stomach Female 20-29 Up, Stomach Female 50-59 Up, Stomach Female 30-39 Up, Stomach Female 60-69 Up				0.938288	0	0	Yes	0		0	Hematopoietic Stem Cell Proliferation (GO:0071425), Negative Regulation Of JNK Cascade (GO:0046329), Negative Regulation Of Stress-Activated MAPK Cascade (GO:0032873), Heterochromatin Organization (GO:0070828), Negative Regulation Of Cell Death (GO:0060548), Hemopoiesis (GO:0030097), Regulation Of JNK Cascade (GO:0046328), Regulation Of Programmed Cell Death (GO:0043067), Chromatin Remodeling (GO…	Nucleus (GO:0005634), Intracellular Membrane-Bounded Organelle (GO:0043231)	Histone H3K9 Methyltransferase Activity (GO:0046974), Histone H3 Methyltransferase Activity (GO:0140938), Protein-Lysine N-methyltransferase Activity (GO:0016279), DNA-binding Transcription Activator Activity, RNA Polymerase II-specific (GO:0001228), DNA Binding (GO:0003677), Cis-Regulatory Region Sequence-Specific DNA Binding (GO:0000987), RNA Polymerase II Cis-Regulatory Region Sequence-Specifi…	Lysine degradation, Chronic myeloid leukemia, MAPK signaling pathway, Pathways in cancer	Myocardial Fractal Dimension (Slice 8), Overall Survival In Osteosarcoma, Nonatopic Asthma And/Or Waist-To-Hip Ratio Adjusted For BMI, Myocardial Fractal Dimension (Slice 5), Myocardial Fractal Dimension (Slice 7), Joint Damage In Rheumatoid Arthritis, Immune Reponse To Smallpox (Secreted IL-1beta), Nasopharyngeal Carcinoma, Gut Microbiota Relative Abundance (Ruminococcus Belonging To Family Erys…
LVESV, LVEF, LVGFI, LVEDV, LVEDV_BSA, LVESV_BSA, LVMVR, LVMVR, LVESV_BSA, LVESV, LVEDV, LVEDV_BSA, LVEF, LVGFI, RVESV, RVESV_BSA, RVESV, RVESV_BSA, RVEF	MIR4662B	26	MIR4662B, LINC00964	Yes	8	No	2	Yes				Left Ventricle								Yes	0		0
LVEF, LVEDV, LVEDV_BSA, LVM_BSA, LVESV_BSA, LVESV, LVM, LVEF, LVESV, LVEDV, LVEDV_BSA, LVESV_BSA, RVEDV, RVESV_BSA, RVEDV_BSA, RVESV, RVEF, RVESV_BSA, RVEDV_BSA, RVEF, RVEDV, RVESV	MLF1	16	MLF1, RSRC1, LOC100996447	Yes	3	Yes	2	No			leukemia,	Aorta,					0.796034	0	0	Yes	0		0	Regulation Of Cell Cycle Phase Transition (GO:1901987), Hematopoietic Progenitor Cell Differentiation (GO:0002244), Nucleic Acid-Templated Transcription (GO:0097659), Regulation Of Signal Transduction By P53 Class Mediator (GO:1901796), Regulation Of Cell Cycle G1/S Phase Transition (GO:1902806), DNA-templated Transcription (GO:0006351), Regulation Of Intracellular Signal Transduction (GO:1902531…	Cilium (GO:0005929), Nucleus (GO:0005634), Intracellular Membrane-Bounded Organelle (GO:0043231),	DNA Binding (GO:0003677),	Transcriptional misregulation in cancer,	Diastolic Blood Pressure, Systolic Blood Pressure,	acute myeloid leukemia,
RVEDV_BSA, RVEDV	MTPAP	161	KIAA1462	Yes	10	Yes	2	No	small superior vagus ganglion::preweaning lethality, complete penetrance::decreased circulating creatinine level::embryonic lethality prior to tooth bud stage::hyperactivity::enlarged heart::abnormal locomotor behavior::hydrometra::increased erythrocyte cell number::abnormal heart morphology::embryonic lethality prior to organogenesis	mitochondrial disease							0.0647315	0					0
LVESV_BSA, LVEDV_BSA, LVESV, LVMVR, LVMCF, LVESV, LVEDV, LVEDV_BSA, LVESV_BSA, LVMVR	MYO1C	39	MYO1C, YWHAE	Yes	17	Yes	2	Yes		autosomal dominant nonsyndromic hearing loss							0.762254		0	Yes	0		0	Positive Regulation Of Vascular Endothelial Growth Factor Signaling Pathway (GO:1900748), Positive Regulation Of Cell Migration By Vascular Endothelial Growth Factor Signaling Pathway (GO:0038089), Macrophage Activation Involved In Immune Response (GO:0002281), Vascular Endothelial Growth Factor Signaling Pathway (GO:0038084), Regulation Of Bicellular Tight Junction Assembly (GO:2000810), Cell Su…	Microvillus (GO:0005902), Actin-Based Cell Projection (GO:0098858), Membrane Raft (GO:0045121), Vesicle (GO:0031982), Actin Cytoskeleton (GO:0015629), Cytoskeleton (GO:0005856), Nucleus (GO:0005634), Intracellular Membrane-Bounded Organelle (GO:0043231)	Small GTPase Binding (GO:0031267), GTPase Binding (GO:0051020)	Pathogenic Escherichia coli infection	Heart Failure (Multivariate Analysis), Alzheimer's Disease, Lung Function (Forced Vital Capacity), Lung Function (FVC), Mean Platelet Volume, Neutrophil Count, Pulse Pressure, Appendicular Lean Mass, White Blood Cell Count
RVEDV_BSA, RVEDV, RVESV_BSA, RVESV, RVESV_BSA, RVEDV, RVEDV_BSA, RVESV	MYOZ2	157	PDE5A	Yes	4	No	2	No		hypertrophic cardiomyopathy			Heart - Left Ventricle Female 70-79 Up, Heart - Left Ventricle Male 50-59 Up, Heart - Atrial Appendage Male 50-59 Up, Heart - Atrial Appendage Male 30-39 Up, Heart - Left Ventricle Male 30-39 Up, Heart - Left Ventricle Male 20-29 Up, Heart - Atrial Appendage Female 60-69 Up, Heart - Atrial Appendage Male 60-69 Up, Heart - Atrial Appendage Male 20-29 Up, Heart - Left Ventricle Male 60-69 Up, Heart…				0.943638	0.546814		Yes	0		0	Negative Regulation Of calcineurin-NFAT Signaling Cascade (GO:0070885), Negative Regulation Of Calcineurin-Mediated Signaling (GO:0106057), Sarcomere Organization (GO:0045214), Regulation Of calcineurin-NFAT Signaling Cascade (GO:0070884), Skeletal Muscle Organ Development (GO:0060538), Muscle Tissue Development (GO:0060537), Skeletal Muscle Tissue Development (GO:0007519), Myofibril Assembly (GO…	Actin Cytoskeleton (GO:0015629), Cytoskeleton (GO:0005856)	Protein Phosphatase 2B Binding (GO:0030346), Telethonin Binding (GO:0031433), Protein Phosphatase Binding (GO:0019903), Actin Binding (GO:0003779)		PR Interval, Immature Fraction Of Reticulocytes, Sex Hormone-Binding Globulin Levels Adjusted For BMI, Waist-hip Ratio, Sex Hormone-Binding Globulin Levels, Total Cholesterol Levels, Waist-to-hip Ratio Adjusted For BMI, Type 2 Diabetes	primary familial hypertrophic cardiomyopathy, cardiomyopathy
RVEDV_BSA, RV_LV_ratio, RVEDV_BSA	NKX2-5	181	NKX2-5	Yes	5	No	2	No		NKX2.5-related congenital, conduction and myopathic heart disease,dilated cardiomyopathy		Left Ventricle, Aorta, Right Ventricle,	Heart - Left Ventricle Male 70-79 Up, Heart - Left Ventricle Female 70-79 Up, Heart - Left Ventricle Male 50-59 Up, Heart - Atrial Appendage Male 50-59 Up, Heart - Atrial Appendage Male 30-39 Up, Heart - Left Ventricle Male 30-39 Up, Heart - Left Ventricle Male 20-29 Up, Heart - Atrial Appendage Female 60-69 Up, Heart - Atrial Appendage Male 60-69 Up, Heart - Atrial Appendage Male 20-29 Up, Heart…				0.976993	0.761081		Yes	0	synonymous_variant	0	His-Purkinje System Development (GO:0003164), Negative Regulation Of Cardiac Muscle Cell Apoptotic Process (GO:0010667), Ventricular Cardiac Muscle Cell Development (GO:0055015), Positive Regulation Of Blood Circulation (GO:1903524), Thyroid Gland Development (GO:0030878), Spleen Development (GO:0048536), Negative Regulation Of Striated Muscle Cell Apoptotic Process (GO:0010664), Adult Heart Deve…	Nucleus (GO:0005634), Intracellular Membrane-Bounded Organelle (GO:0043231)	Transcription Regulatory Region Nucleic Acid Binding (GO:0001067), RNA Polymerase II-specific DNA-binding Transcription Factor Binding (GO:0061629), DNA-binding Transcription Factor Binding (GO:0140297), DNA-binding Transcription Activator Activity, RNA Polymerase II-specific (GO:0001228), Transcription Cis-Regulatory Region Binding (GO:0000976), Double-Stranded DNA Binding (GO:0003690), Sequence…		Blood Pressure (Pleiotropy Model 2 SBP Adjusted For Estimated Causal Effects X DBP), Blood Pressure (Pleiotropy Model 1 DBP Adjusted For Estimated Causal Effects X SBP)	tetralogy of fallot
LVM, LVM_BSA	NPR3	119	NPR3	Yes	5	Yes	2	No	inflammation/Knee joint - MPATH pathological process term::increased circulating phosphate level::preweaning lethality, complete penetrance::hyperplasia/Knee joint - MPATH pathological process term::chronic inflammation/Knee joint - MPATH pathological process term::enlarged heart::abnormal testis morphology::small testis::abnormal heart morphology		hypertension			CARPERITIDE		1	0.839543		0.306232				0	Positive Regulation Of Urine Volume (GO:0035810), Regulation Of Urine Volume (GO:0035809), Regulation Of Osteoblast Proliferation (GO:0033688), Positive Regulation Of Nitric-Oxide Synthase Activity (GO:0051000), Positive Regulation Of Monooxygenase Activity (GO:0032770), Regulation Of Nitric-Oxide Synthase Activity (GO:0050999), Negative Regulation Of Cold-Induced Thermogenesis (GO:0120163), Nega…		Chloride Ion Binding (GO:0031404), G Protein-Coupled Peptide Receptor Activity (GO:0008528), G Protein-Coupled Receptor Activity (GO:0004930), Protein Homodimerization Activity (GO:0042803)		Pulse Pressure X Alcohol Consumption (Light Vs Heavy) Interaction (2Df Test), Coronary Artery Disease In Hypertension, Systolic Blood Pressure X Depressive Symptoms Interaction (2Df Test), Diastolic Blood Pressure X Alcohol Consumption (Light Vs Heavy) Interaction (2Df Test), Systolic Blood Pressure X Alcohol Consumption (Light Vs Heavy) Interaction (2Df Test), Pulse Pressure X Alcohol Consumptio…
LVEDV, LVESV, LVEDV_BSA, LVMVR, LVESV_BSA, LVEF, LVMVR, LVEDV, LVESV_BSA, LVESV, LVGFI, LVEDV_BSA, RVESV_BSA, RVESV	NSMCE2	26	LINC00964, MIR4662B	Yes	8	Yes	2	Yes	preweaning lethality, complete penetrance::abnormal neural tube closure::embryonic lethality prior to tooth bud stage::embryonic growth retardation::abnormal forebrain development::abnormal visceral yolk sac morphology::abnormal embryo turning::abnormal pharyngeal arch morphology::abnormal embryo size								0.38223	0.543768	0.557138				0	Telomere Maintenance Via Recombination (GO:0000722), Positive Regulation Of Mitotic Metaphase/Anaphase Transition (GO:0045842), Positive Regulation Of Metaphase/Anaphase Transition Of Cell Cycle (GO:1902101), Mitotic Recombination (GO:0006312), Positive Regulation Of Mitotic Sister Chromatid Separation (GO:1901970), Positive Regulation Of Mitotic Nuclear Division (GO:0045840), Regulation Of Telom…	Smc5-Smc6 Complex (GO:0030915), SUMO Ligase Complex (GO:0106068), Condensed Chromosome (GO:0000793), Nucleus (GO:0005634), Intracellular Membrane-Bounded Organelle (GO:0043231)	SUMO Ligase Activity (GO:0061665), SUMO Transferase Activity (GO:0019789), Ubiquitin-Like Protein Transferase Activity (GO:0019787), Ubiquitin-Like Protein Ligase Activity (GO:0061659)		Behcet's Disease, Response To Paliperidone In Schizophrenia (Negative Marder Score), Diffusing Capacity Of Carbon Monoxide, Mouth Ulcers, C-reactive Protein, Low-density Lipoprotein Levels (MTAG), Chronic Obstructive Pulmonary Disease Liability (Machine Learning-Based Score), Eosinophil Percentage Of White Cells, C-reactive Protein Levels (MTAG), C-reactive Protein Levels, Plateletcrit, Waist-hip…
LVM_BSA, LVM	TTBK2	128	CDAN1	No	15	No	2	No	preweaning lethality, complete penetrance::embryonic lethality prior to tooth bud stage::prenatal lethality prior to heart atrial septation		ataxia, spinocerebellar ataxia	Aorta, Left Ventricle, Right Ventricle				1	0.727463		0	Yes	0		0	Regulation Of Microtubule Binding (GO:1904526), Negative Regulation Of Microtubule Depolymerization (GO:0007026), Negative Regulation Of Protein Depolymerization (GO:1901880), Regulation Of Microtubule Depolymerization (GO:0031114), Negative Regulation Of Microtubule Polymerization Or Depolymerization (GO:0031111), Smoothened Signaling Pathway (GO:0007224), Negative Regulation Of Protein Localiza…	Nucleus (GO:0005634), Intracellular Membrane-Bounded Organelle (GO:0043231)	Microtubule Plus-End Binding (GO:0051010), Tau-Protein Kinase Activity (GO:0050321), Kinesin Binding (GO:0019894), Tau Protein Binding (GO:0048156), Microtubule Binding (GO:0008017), Protein Serine/Threonine Kinase Activity (GO:0004674)		Mean Corpuscular Hemoglobin Concentration, Triglycerides, Hematocrit, High Density Lipoprotein Cholesterol Levels, Body Mass Index, Height
LVEDV, LVEDV_BSA, LVESV, LVESV, LVESV_BSA, RVEDV_BSA, RVESV_BSA, RVEDV, RVESV, RVEF, RVESV, RVESV_BSA, RVEDV, RVEDV_BSA, RVEF	OBSCN	5	OBSCN, HIST3H3	Yes	1	No	2	No		hypertrophic cardiomyopathy,dilated cardiomyopathy		Aorta,	Muscle - Skeletal Female 60-69 Up, Muscle - Skeletal Female 40-49 Up, Muscle - Skeletal Male 30-39 Up, Muscle - Skeletal Female 20-29 Up, Muscle - Skeletal Male 20-29 Up, Muscle - Skeletal Female 30-39 Up, Muscle - Skeletal Female 50-59 Up, Muscle - Skeletal Male 40-49 Up, Muscle - Skeletal Male 50-59 Up			1	0.816913	0	0	Yes	0	missense_variant	0	Sarcomere Organization (GO:0045214), Myofibril Assembly (GO:0030239), Actomyosin Structure Organization (GO:0031032), Regulation Of Small GTPase Mediated Signal Transduction (GO:0051056), Protein Localization To Organelle (GO:0033365), Regulation Of Intracellular Signal Transduction (GO:1902531)	Myofibril (GO:0030016)	Titin Binding (GO:0031432), Phosphatidylinositol-5-Phosphate Binding (GO:0010314), Ankyrin Binding (GO:0030506), Phosphatidylinositol-4-Phosphate Binding (GO:0070273), Phosphatidylinositol-3,4-Bisphosphate Binding (GO:0043325), Phosphatidylinositol-3,4,5-Trisphosphate Binding (GO:0005547), Phosphatidylinositol-3-Phosphate Binding (GO:0032266), Phosphatidylinositol-4,5-Bisphosphate Binding (GO:000…		Vaginal Microbiome MetaCyc Pathway (PWY-6383|mono-trans, Poly-Cis Decaprenyl Phosphate Biosynthesis), Vaginal Microbiome MetaCyc Pathway (PWY-7332|superpathway Of UDP-N-acetylglucosamine-derived O-antigen Building Blocks Biosynthesis), Right Ventricular Ejection Fraction, Vaginal Microbiome Relative Abundance (F Peptostreptococcales-Tissierellales), Vaginal Microbiome Relative Abundance (S Finego…
RVESV, RVEDV_BSA, RVEDV, RVESV_BSA, RVESV_BSA, RVEDV, RVEDV_BSA, RVESV	PALLD	158	PALLD	Yes	4	Yes	2	No			pancreatic cancer	Right Ventricle,	Esophagus - Gastroesophageal Junction Female 40-49 Up, Esophagus - Muscularis Male 60-69 Up, Esophagus - Muscularis Female 60-69 Up, Esophagus - Gastroesophageal Junction Female 50-59 Up, Esophagus - Muscularis Female 40-49 Up, Esophagus - Muscularis Male 40-49 Up, Esophagus - Gastroesophageal Junction Male 30-39 Up, Esophagus - Muscularis Male 50-59 Up, Esophagus - Muscularis Female 30-39 Up, Es…				0.974382	0		Yes	0		0	Dendrite Self-Avoidance (GO:0070593), Homophilic Cell Adhesion Via Plasma Membrane Adhesion Molecules (GO:0007156), Cytoskeleton Organization (GO:0007010), Neuron Projection Guidance (GO:0097485), Axon Guidance (GO:0007411), Cell-Cell Adhesion Via Plasma-Membrane Adhesion Molecules (GO:0098742), Axonogenesis (GO:0007409), Organelle Organization (GO:0006996)	Excitatory Synapse (GO:0060076), Actin Filament (GO:0005884), Axon (GO:0030424), Polymeric Cytoskeletal Fiber (GO:0099513), Actin Cytoskeleton (GO:0015629), Focal Adhesion (GO:0005925), Cell-Substrate Junction (GO:0030055), Neuron Projection (GO:0043005), Cytoskeleton (GO:0005856), Nucleus (GO:0005634), Intracellular Membrane-Bounded Organelle (GO:0043231)	Muscle Alpha-Actinin Binding (GO:0051371), Alpha-Actinin Binding (GO:0051393), Cell Adhesion Mediator Activity (GO:0098631), Cell-Cell Adhesion Mediator Activity (GO:0098632)		Response To Iloperidone Treatment (QT Prolongation), Thrombosis In Response To Liver Transplant, Bacteremia, Advanced Glycation End-Product Levels, Facial Morphology (Segment 2), Right Ventricular End Systolic Volume, Academic Attainment (Maths), Interferon Gamma Levels, Polychlorinated Biphenyl Levels, R-6-hydroxywarfarin Levels, QRS Duration, Carotid Intima-media Thickness (Mean Of The Maximum …
LVEF, LVGFI, LVGFI, LVEF, RVEF, RVESV_BSA, RVESV, RVESV_BSA, RVESV, RVEF	PLEC	80	PLEC	Yes	8	Yes	2	No	preweaning lethality, complete penetrance::edema	autosomal recessive limb-girdle muscular dystrophy		Aorta, Right Atrium, Right Ventricle, Left Ventricle, Aorta, Right Atrium, Left Ventricle, Right Ventricle, Right Atrium, Aorta, Right Ventricle, Left Ventricle					0.987921	0.247215	0.324058	Yes	0		1	Cell-Substrate Junction Assembly (GO:0007044), Wound Healing (GO:0042060)	Hemidesmosome (GO:0030056), Sarcolemma (GO:0042383), Intermediate Filament (GO:0005882), Intermediate Filament Cytoskeleton (GO:0045111), Polymeric Cytoskeletal Fiber (GO:0099513), Focal Adhesion (GO:0005925), Cell-Substrate Junction (GO:0030055), Cytoskeleton (GO:0005856)	Ankyrin Binding (GO:0030506), Cadherin Binding (GO:0045296), RNA Binding (GO:0003723)		Right Ventricular Ejection Fraction, Minimum Measurement Of Hepatic Fat, Anti-saccade Response, Fibrinogen Levels Or Plasminogen Activator Inhibitor 1 Levels (Pleiotropy), Fibrinogen Levels Or Tissue Plasminogen Activator Levels (Pleiotropy), Fibrinogen, Fibrinogen Levels Or Factor VII Levels (Pleiotropy), Ischemic Stroke Or Fibrinogen Levels (Pleiotropy), Fibrinogen Levels Or Factor VII Levels O…	limb-girdle muscular dystrophy, autosomal recessive, limb-girdle muscular dystrophy
LVEF, LVEDV_BSA, LVESV	PRELID2	51	YIPF5	Yes	5	Yes	2	No	enlarged heart::increased lean body mass								0.4205		0				0
LVEDV, LVESV_BSA, LVEDV_BSA, LVESV, LVEDV_BSA, LVESV, LVM_BSA, LVEDV, LVM, LVESV_BSA, RVEDV, RVEDV_BSA, RVESV_BSA, RVESV, RVSV_BSA, RVSV, RVSV_BSA, RVSV, RVEDV_BSA, RVESV_BSA, RVESV, RVEDV	COL8A1	15, 170	CMSS1, COL8A1, TMEM30C	Yes	3	Yes	2	No					Artery - Aorta Male 50-59 Up, Artery - Aorta Male 60-69 Up, Artery - Aorta Female 70-79 Up, Artery - Aorta Female 50-59 Up, Artery - Aorta Female 60-69 Up			1	0.77385	0	0	Yes	0		0	Endodermal Cell Differentiation (GO:0035987), Endoderm Formation (GO:0001706), Extracellular Structure Organization (GO:0043062), External Encapsulating Structure Organization (GO:0045229), Extracellular Matrix Organization (GO:0030198)	Endoplasmic Reticulum Lumen (GO:0005788), Collagen-Containing Extracellular Matrix (GO:0062023), Intracellular Organelle Lumen (GO:0070013)		Protein digestion and absorption	Total Antibody Levels In Response To SARS-CoV-2 Vaccination, Facial Morphology (Segment 1), Age-related Macular Degeneration Or COVID-19 Critical Illness (MTAG), Age-related Macular Degeneration Or COVID-19 Hospitalization (MTAG), Age-related Macular Degeneration Or COVID-19 Infection (MTAG), Age-related Macular Degeneration, Nonsyndromic Cleft Lip With Cleft Palate, Advanced Age-Related Macular …
LVESV_BSA, LVESV, LVMVR, LVMVR, LVEDV_BSA, LVEF	RNF10	56	PXN, RAB35	Yes	12	Yes	2	No	limb grasping::decreased mean corpuscular hemoglobin::hyperactivity::decreased vertical activity::increased circulating alanine transaminase level::improved glucose tolerance::shortened QT interval::anophthalmia::decreased exploration in new environment::decreased grip strength::absent pinna reflex::preweaning lethality, incomplete penetrance::shortened ST segment::decreased thigmotaxis::decrease…				Whole Blood Male 70-79 Up				0.545443		0				0	Negative Regulation Of Glial Cell Proliferation (GO:0060253), Ribosome-Associated Ubiquitin-Dependent Protein Catabolic Process (GO:1990116), Positive Regulation Of Myelination (GO:0031643), Positive Regulation Of Nervous System Process (GO:0031646), Regulation Of Myelination (GO:0031641), Protein Monoubiquitination (GO:0006513), Protein Autoubiquitination (GO:0051865), Proteasome-Mediated Ubiqui…	Nucleus (GO:0005634), Intracellular Membrane-Bounded Organelle (GO:0043231)	Transcription Regulatory Region Nucleic Acid Binding (GO:0001067), Ubiquitin Protein Ligase Activity (GO:0061630), Ubiquitin-Like Protein Ligase Activity (GO:0061659), Ubiquitin-Protein Transferase Activity (GO:0004842), Transcription Cis-Regulatory Region Binding (GO:0000976), Sequence-Specific Double-Stranded DNA Binding (GO:1990837)		Type 1 Diabetes Nephropathy, Sensorimotor Dexterity, Morningness, Chronotype, Electrocardiogram Morphology (Amplitude At Temporal Datapoints), Reticulocyte Fraction Of Red Cells, C-reactive Protein Levels, Serum Alkaline Phosphatase Levels, Estimated Glomerular Filtration Rate (Creatinine), Red Cell Distribution Width, Height
LVEF, LVEDV_BSA, LVESV_BSA, LVM, LVM_BSA, LVESV_BSA, LVMVR, LVMCF, RV_LV_ratio	SCAND2P	84	ZNF592, ALPK3	Yes	15	No	2	Yes				Aorta,					0.0112809			Yes	0		0
LVEDV_BSA, LVEF, LVESV_BSA, LVMVR, LVM, LVM_BSA, LVESV_BSA, LVMCF, RV_LV_ratio	NMB	84	ALPK3, ZNF592	Yes	15	No	2	Yes				Left Ventricle	Adipose - Visceral (Omentum) Female 40-49 Up, Breast - Mammary Tissue Female 30-39 Up, Adipose - Visceral (Omentum) Female 50-59 Up, Adipose - Subcutaneous Female 20-29 Up, Adipose - Visceral (Omentum) Female 70-79 Up, Adipose - Visceral (Omentum) Male 30-39 Up, Adipose - Visceral (Omentum) Female 30-39 Up, Adipose - Visceral (Omentum) Male 40-49 Up, Adipose - Visceral (Omentum) Female 20-29 Up, …			1	0.831376	0	0	Yes	0		0	Regulation Of Respiratory Gaseous Exchange (GO:0043576), Positive Regulation Of Lipid Transport (GO:0032370), Regulation Of Hormone Secretion (GO:0046883), Positive Regulation Of Leukocyte Proliferation (GO:0070665), Positive Regulation Of Hormone Secretion (GO:0046887), Positive Regulation Of Interferon-Alpha Production (GO:0032727), Regulation Of Interferon-Alpha Production (GO:0032647), Positi…	Neuron Projection (GO:0043005)	Neuropeptide Activity (GO:0160041), Neuropeptide Hormone Activity (GO:0005184), Hormone Activity (GO:0005179), Receptor Ligand Activity (GO:0048018)	Neuroactive ligand-receptor interaction	Dilated Cardiomyopathy, Dilated Cardiomyopathy (MTAG), Creatine Kinase Levels
LVEF, LVEDV_BSA, LVESV_BSA, LVMVR, LVMCF, LVMCF, LVESV_BSA, LVM_BSA, LVMVR, LVM, RV_LV_ratio	SEC11A	84	ZNF592, ALPK3, DNM1P41, UBE2Q2P1	Yes	15	No	2	Yes				Left Ventricle, Right Ventricle, Aorta,					0.0444454	0	0	Yes	0		0	Signal Peptide Processing (GO:0006465), Peptide Metabolic Process (GO:0006518), Protein Processing (GO:0016485),	Endoplasmic Reticulum Membrane (GO:0005789),	Serine-Type Endopeptidase Activity (GO:0004252), Serine-Type Peptidase Activity (GO:0008236), Endopeptidase Activity (GO:0004175),	Protein export,	3-Hydroxy-1-Methylpropylmercapturic Acid Levels In Smokers, Blood Protein Levels, Hip Circumference Adjusted For BMI,
LVESV, LVEDV, LVEDV_BSA, LVEF, LVESV_BSA, LVESV_BSA, LVEF, LVESV, RVEDV_BSA, RVESV_BSA, RVEF, RVESV, RVEDV	SHOX2	16	MLF1, RSRC1, LOC100996447	Yes	3	No	2	No	preweaning lethality, complete penetrance::prenatal lethality prior to heart atrial septation				Artery - Tibial Female 60-69 Up, Artery - Tibial Female 40-49 Up, Artery - Tibial Female 30-39 Up, Artery - Tibial Female 70-79 Up				0.150494	0	0				0	Cardiac Pacemaker Cell Development (GO:0060926), Sinoatrial Node Development (GO:0003163), Atrial Cardiac Muscle Tissue Development (GO:0003228), Cardiac Atrium Morphogenesis (GO:0003209), Cardiac Conduction System Development (GO:0003161), Cardiac Muscle Cell Differentiation (GO:0055007), Skeletal System Development (GO:0001501), Nervous System Development (GO:0007399), Negative Regulation Of Tr…	Nucleus (GO:0005634), Intracellular Membrane-Bounded Organelle (GO:0043231)	Double-Stranded DNA Binding (GO:0003690), Sequence-Specific Double-Stranded DNA Binding (GO:1990837), Sequence-Specific DNA Binding (GO:0043565)		Lung Cancer In Never Smokers, Depressive Symptoms, Appendicular Lean Mass
LVMVR	SIPA1L1	151	SIPA1L1	Yes	14	Yes	2	No	hyperactivity::increased exploration in new environment::increased vertical activity::abnormal behavior::decreased grip strength			Left Ventricle, Aorta, Aorta, Left Ventricle					0.898982		0	Yes	0	synonymous_variant	0	Regulation Of Postsynapse Organization (GO:0099175), Regulation Of Dendritic Spine Morphogenesis (GO:0061001), Regulation Of Axonogenesis (GO:0050770), Ephrin Receptor Signaling Pathway (GO:0048013), Actin Cytoskeleton Reorganization (GO:0031532), Regulation Of Hydrolase Activity (GO:0051336), Activation Of GTPase Activity (GO:0090630), Regulation Of Anatomical Structure Morphogenesis (GO:0022603…	Asymmetric Synapse (GO:0032279), Postsynaptic Density (GO:0014069), Actin Cytoskeleton (GO:0015629), Cytoskeleton (GO:0005856)	GTPase Activator Activity (GO:0005096), GTPase Regulator Activity (GO:0030695)	Rap1 signaling pathway	Myocardial Fractal Dimension (Slice 8), Response To Alcohol Consumption (Flushing Response), Strenuous Sports Or Other Exercises, Myocardial Fractal Dimension (Slice 3), Myocardial Fractal Dimension (Slice 4), Myocardial Fractal Dimension (Slice 7), Myocardial Fractal Dimension (Slice 6), Sociability Score, Cigarette Consumption X Playing Computer Games Interaction, Cardiovascular Delta Age (Diff…
LVEDV_BSA, LVEDV, LVMVR, LVESV_BSA, LVESV, LVESV, LVEDV, LVEDV_BSA, LVESV_BSA, LVEF, LVMVR	SPATS2L	8	SPATS2L	Yes	2	Yes	2	No				Aorta					0.605049		0	Yes	0		0		Nucleolus (GO:0005730), Nuclear Lumen (GO:0031981), Intracellular Non-Membrane-Bounded Organelle (GO:0043232)	RNA Binding (GO:0003723)		N-acetyl-isoputreanine Levels, Urinary Albumin-To-Creatinine Ratio In Non-Diabetics, Chickenpox, Urate Levels In Lean Individuals, Heart Failure (Multivariate Analysis), S-7-hydroxywarfarin Levels, Atrial Fibrillation/Atrial Flutter, Fasting Plasma Glucose, Schizophrenia (MTAG), FEV1, Peak Expiratory Flow, Atrial Fibrillation, Bipolar Disorder, Chronic Obstructive Pulmonary Disease Liability (Mac…
LVEDV, LVMVR, LVEDV_BSA, LVESV_BSA, LVEDV, LVMVR	SRL	38, 152, 190	SRL	Yes	16	Yes	2	No				Right Ventricle, Aorta	Heart - Left Ventricle Male 50-59 Up, Heart - Left Ventricle Male 20-29 Up, Heart - Left Ventricle Female 40-49 Up, Heart - Left Ventricle Female 60-69 Up, Heart - Left Ventricle Female 20-29 Up, Heart - Left Ventricle Male 40-49 Up				0.859901		0	Yes	0		0					Descending Aorta Strain, Varicose Veins, QRS Duration, PR Interval, QT Interval, Hip Index, Obesity-related Traits, Blood Protein Levels, Hip Circumference Adjusted For BMI
LVMVR	SVIL	145	SVIL	Yes	10	Yes	2	No	preweaning lethality, incomplete penetrance			Aorta					0.975929		0.763328	Yes	0		0	Actin Filament Capping (GO:0051693), Barbed-End Actin Filament Capping (GO:0051016), Skeletal Muscle Organ Development (GO:0060538), Muscle Tissue Development (GO:0060537), Positive Regulation Of Cytokinesis (GO:0032467), Skeletal Muscle Tissue Development (GO:0007519), Positive Regulation Of Cell Division (GO:0051781), Actin Polymerization Or Depolymerization (GO:0008154), Regulation Of Cytokine…	Actin Cytoskeleton (GO:0015629), Focal Adhesion (GO:0005925), Cell-Substrate Junction (GO:0030055), Cytoskeleton (GO:0005856), Nucleus (GO:0005634), Intracellular Membrane-Bounded Organelle (GO:0043231)	Phosphatidylinositol-4,5-Bisphosphate Binding (GO:0005546), Phosphatidylinositol Bisphosphate Binding (GO:1902936)		Normalized Brain Volume, Right Ventricular Ejection Fraction, Plasma Anastrozole Concentration In Anastrozole-Treated Estrogen Receptor Positive Breast Cancer, Age-related Cognitive Decline (Language) (Slope Of Z-Scores), Fibromuscular Dysplasia, Vertigo, Aerodigestive Squamous Cell Cancer (Pleiotropy), Blood Pressure (Pleiotropy Model 2 SBP Adjusted For Estimated Causal Effects X DBP), Blood Pre…
LVSV, LVSV_BSA	SYT10	67	SYT10	Yes	12	Yes	2	No				Aorta	Nerve - Tibial Female 60-69 Up, Nerve - Tibial Male 60-69 Up, Nerve - Tibial Male 70-79 Up, Colon - Sigmoid Male 70-79 Up, Nerve - Tibial Female 70-79 Up, Nerve - Tibial Male 50-59 Up				0.21502		0	Yes	0		0	Positive Regulation Of Calcium Ion-Dependent Exocytosis (GO:0045956), Positive Regulation Of Regulated Secretory Pathway (GO:1903307), Vesicle-Mediated Transport In Synapse (GO:0099003), Regulation Of Dopamine Secretion (GO:0014059), Calcium-Ion Regulated Exocytosis (GO:0017156), Regulation Of Catecholamine Secretion (GO:0050433), Regulation Of Calcium Ion-Dependent Exocytosis (GO:0017158), Regul…	Exocytic Vesicle (GO:0070382), Secretory Vesicle (GO:0099503)	Calcium-Dependent Phospholipid Binding (GO:0005544), Syntaxin Binding (GO:0019905), Calcium Ion Binding (GO:0005509), Metal Ion Binding (GO:0046872)		Heart Rate Variability Traits (RMSSD), Heart Rate Response To Exercise, RR Interval (Heart Rate), Heart Rate, Response To Esketamine In Treatment Resistant Depression, Resting Heart Rate, Life Satisfaction, Morning Person, Electrocardiogram Morphology (Amplitude At Temporal Datapoints), Blood Pressure (Pleiotropy Model 2 SBP Adjusted For Estimated Causal Effects X DBP), Blood Pressure (Pleiotropy…
RVEDV, RVESV, RVESV_BSA, RVEDV_BSA, RVEDV_BSA, RVESV_BSA, RVESV, RVEDV	TBX5	163	TBX5	Yes	12	Yes	2	No		Holt-Oram syndrome			Heart - Atrial Appendage Female 50-59 Up, Heart - Atrial Appendage Male 50-59 Up, Heart - Atrial Appendage Male 30-39 Up, Heart - Atrial Appendage Female 40-49 Up, Heart - Atrial Appendage Female 60-69 Up, Heart - Atrial Appendage Male 60-69 Up, Heart - Atrial Appendage Male 20-29 Up, Heart - Atrial Appendage Female 70-79 Up, Heart - Atrial Appendage Female 20-29 Up, Heart - Atrial Appendage Male…				0.994526	0.479041		Yes	0		0	His-Purkinje System Development (GO:0003164), Positive Regulation Of Gap Junction Assembly (GO:1903598), Cell-Cell Signaling Involved In Cardiac Conduction (GO:0086019), Negative Regulation Of Cardiac Muscle Tissue Growth (GO:0055022), Regulation Of Atrial Cardiac Muscle Cell Membrane Depolarization (GO:0060371), Cardiac Pacemaker Cell Development (GO:0060926), Cell Migration Involved In Heart De…	Nucleus (GO:0005634), Intracellular Membrane-Bounded Organelle (GO:0043231)	RNA Polymerase II-specific DNA-binding Transcription Factor Binding (GO:0061629), DNA-binding Transcription Factor Binding (GO:0140297), DNA-binding Transcription Activator Activity, RNA Polymerase II-specific (GO:0001228), Sequence-Specific DNA Binding (GO:0043565), DNA Binding (GO:0003677), Cis-Regulatory Region Sequence-Specific DNA Binding (GO:0000987), RNA Polymerase II Cis-Regulatory Region…		Mitral Valve Prolapse After Mitral Valve Surgery, P Wave Duration, Brugada Syndrome, Mitral Valve Prolapse, QRS Complex (12-Leadsum), Electrocardiographic Traits, Arrhythmia, Facial Morphology (Factor 15, Philtrum Width), Cardioembolic Stroke (MTAG), Electrocardiographic Traits (Multivariate), Atrial Fibrillation/Atrial Flutter, Atrial Fibrillation (MTAG), Diverticular Disease, QRS Duration, 3-Hy…
LVEDV, LVMVR, LVGFI, LVEF, LVESV, LVESV_BSA, LVEDV_BSA, LVGFI, LVESV, LVEDV_BSA, LVEF, LVEDV, LVESV_BSA, RVEF, RVESV, RVESV_BSA, RVESV_BSA, RVEF, RVEDV_BSA, RVESV	CLCNKB	3	FLJ37453, CLCNKA, ZBTB17, C1orf64, HSPB7, SPEN	Yes	1	No	2	Yes	enlarged spleen::increased circulating alkaline phosphatase level::increased fasting circulating glucose level::decreased mean corpuscular hemoglobin::abnormal ovary morphology::abnormal pancreas morphology::shortened QRS complex duration::improved glucose tolerance::decreased heart weight::abnormal skin morphology::enlarged lymph nodes::abnormal stomach morphology::abnormal lymph node morphology…		bartter syndrome,		Kidney - Cortex Male 70-79 Up, Kidney - Cortex Male 40-49 Up, Kidney - Cortex Male 50-59 Up, Kidney - Cortex Male 60-69 Up, Kidney - Cortex Female 60-69 Up, Kidney - Cortex Male 30-39 Up, Kidney - Cortex Female 50-59 Up,			1	0.86042	0.403425	0.538226				0	Transepithelial Chloride Transport (GO:0030321), Transepithelial Transport (GO:0070633), Renal Absorption (GO:0070293), Monoatomic Anion Transport (GO:0006820), Inorganic Anion Transport (GO:0015698), Chloride Transport (GO:0006821),		Voltage-Gated Chloride Channel Activity (GO:0005247), Voltage-Gated Monoatomic Anion Channel Activity (GO:0008308), Chloride Channel Activity (GO:0005254),	Collecting duct acid secretion,	Ratio Of Linoleic Acid To Total Fatty Acids, R-6-hydroxywarfarin Levels, Blood Urea Nitrogen Levels, Prostate Cancer, Gamma Glutamyl Transferase Levels, Hemoglobin Levels, Hemoglobin, Hemoglobin Concentration, Hematocrit, Red Blood Cell Count,
LVGFI, RVESV, RVESV_BSA, RVESV_BSA	TNKS	88	TNKS, PPP1R3B	Yes	8	No	2	No	decreased circulating cholesterol level::increased fasting circulating glucose level::increased circulating alkaline phosphatase level::decreased circulating HDL cholesterol level::increased mean corpuscular volume::decreased bone mineral content::thrombocytopenia::abnormal gait::decreased circulating glucose level::decreased total retina thickness::hydrocephaly::increased lean body mass::abnorma…			Left Ventricle, Aorta,		2X-121		1	0.937777	0	0	Yes	0		0	Protein poly-ADP-ribosylation (GO:0070212), Protein auto-ADP-ribosylation (GO:0070213), Negative Regulation Of Telomere Maintenance (GO:0032205), Protein Localization To Chromosome, Telomeric Region (GO:0070198), Positive Regulation Of Telomere Capping (GO:1904355), Regulation Of Telomere Maintenance Via Telomere Lengthening (GO:1904356), Regulation Of Telomere Capping (GO:1904353), Negative Regu…	Nuclear Membrane (GO:0031965), Nucleus (GO:0005634), Intracellular Membrane-Bounded Organelle (GO:0043231),	NAD+ ADP-ribosyltransferase Activity (GO:0003950), Pentosyltransferase Activity (GO:0016763), Zinc Ion Binding (GO:0008270), Transition Metal Ion Binding (GO:0046914),		Multiple Myeloma (Hyperdiploidy), Bone Mineral Density (Ward's Triangle Area), Corneal Endothelial Cell Size Variation Coefficient, White Matter Hyperintensity Volume X Hypertension Interaction (2Df), Pulse Pressure X Alcohol Consumption Interaction (2Df Test), Global Cognition (Mini Mental State Examination) (Longitudinal), Endometriosis Or Asthma (Pleiotropy), White Matter Hyperintensity Volume…
RVESV_BSA, RVEF, RVESV, RVESV_BSA, RVESV, RVEF	TPM2	168, 174	ARHGEF39, TPM2	Yes	9	Yes	2	No		TPM2-related myopathy	arthrogryposis, myopathy	Left Ventricle	Esophagus - Muscularis Male 70-79 Up, Esophagus - Gastroesophageal Junction Female 20-29 Up				0.84241	0.578583		Yes	0		0	Muscle Contraction (GO:0006936), Actin Filament Organization (GO:0007015), Supramolecular Fiber Organization (GO:0097435)	Actin Filament (GO:0005884), Polymeric Cytoskeletal Fiber (GO:0099513), Actin Cytoskeleton (GO:0015629), Cytoskeleton (GO:0005856)	Actin Binding (GO:0003779), Protein Heterodimerization Activity (GO:0046982), Protein Homodimerization Activity (GO:0042803)	Cardiac muscle contraction, Hypertrophic cardiomyopathy, Dilated cardiomyopathy, Adrenergic signaling in cardiomyocytes	Right Ventricular Ejection Fraction, Immature Fraction Of Reticulocytes, Urate Levels, White Blood Cell Count	congenital myopathy with fiber type disproportion, distal arthrogryposis, nemaline myopathy
LVESV, LVEF, LVSV, LVEDV, LVMCF, LVSV_BSA, LVEDV_BSA, LVGFI, LVESV_BSA, LVM, LVEDV_BSA, LVESV, LVM_BSA, LVGFI, LVEDV, LVMCF, LVESV_BSA, LVEF, LVSV, LVSV_BSA, LVMVR, RVEDV, RVEDV_BSA, RVEF, RVESV_BSA, RVESV, RVSV, RVSV_BSA, RVESV, RVESV_BSA, RVSV, RVEF, RVEDV, RVEDV_BSA, RVSV_BSA	TTN	6, 92, 7, 63	PLEKHA3, TTN, CCDC141, FKBP7	Yes	2	No	2	No		dilated cardiomyopathy,TTN-related myopathy,myopathy, myofibrillar, 9, with early respiratory failure,tibial muscular dystrophy,arrhythmogenic right ventricular cardiomyopathy,hypertrophic cardiomyopathy	cardiomyopathy, hypertrophic, muscular dystrophy, cardiomyopathy, dilated, cardiomyopathy, myopathy,	Aorta	Muscle - Skeletal Female 60-69 Up, Muscle - Skeletal Male 60-69 Up, Muscle - Skeletal Female 40-49 Up, Muscle - Skeletal Male 30-39 Up, Muscle - Skeletal Male 20-29 Up, Muscle - Skeletal Female 30-39 Up, Muscle - Skeletal Female 50-59 Up, Muscle - Skeletal Male 40-49 Up, Muscle - Skeletal Male 50-59 Up,			1	0.981694	0.813044	0.798495	Yes	0		0	Striated Muscle Hypertrophy (GO:0014897), Detection Of Muscle Stretch (GO:0035995), Skeletal Muscle Thin Filament Assembly (GO:0030240), Cardiac Muscle Hypertrophy (GO:0003300), Skeletal Myofibril Assembly (GO:0014866), Cardiac Cell Development (GO:0055006), Response To Muscle Stretch (GO:0035994), Mitotic Chromosome Condensation (GO:0007076), Cardiac Myofibril Assembly (GO:0055003), Protein Kina…	Condensed Nuclear Chromosome (GO:0000794), Condensed Chromosome (GO:0000793), Nuclear Chromosome (GO:0000228),	Telethonin Binding (GO:0031433), Muscle Alpha-Actinin Binding (GO:0051371), Actinin Binding (GO:0042805), Alpha-Actinin Binding (GO:0051393), Protein Tyrosine Kinase Activity (GO:0004713), Protease Binding (GO:0002020), Protein Serine/Threonine Kinase Activity (GO:0004674), Calcium Ion Binding (GO:0005509), Kinase Binding (GO:0019900), Protein Kinase Binding (GO:0019901), Metal Ion Binding (GO:00…	Hypertrophic cardiomyopathy, Dilated cardiomyopathy,	Myocardial Fractal Dimension (Slice 2), Sick Sinus Syndrome, Right Ventricular Stroke Volume (MTAG), Left Ventricular End-Diastolic Volume, Myocardial Fractal Dimension (Slice 3), Myocardial Fractal Dimension (Slice 4), Left Ventricular Ejection Fraction, Right Ventricular End Diastolic Volume, Facial Morphology (Factor 9, Facial Height Related To Vertical Position Of Nasion), Dilated Cardiomyopa…	limb-girdle muscular dystrophy, autosomal recessive, primary familial hypertrophic cardiomyopathy, limb-girdle muscular dystrophy, familial dilated cardiomyopathy, primary dilated cardiomyopathy, cardiomyopathy,
LVEDV_BSA, LVEDV, LVESV_BSA, LVESV, LVEF, LVGFI, LVEDV_BSA, LVEDV, LVGFI, LVEF, LVESV, LVMVR, LVESV_BSA, RVESV_BSA, RVEF, RVESV, RVESV_BSA, RVESV, RVEF, RVEDV_BSA	UQCRHL	3	ZBTB17, HSPB7, CLCNKA, C1orf64, FLJ37453, SPEN	Yes	1	No	2	Yes				Aorta,					0.136976	0	0	Yes	0		0
LVEF	VTI1A	81	VTI1A	Yes	10	Yes	2	Yes	limb grasping::enlarged epididymis::increased circulating alkaline phosphatase level::hyperactivity::abnormal testis morphology::increased vertical activity::abnormal behavior::preweaning lethality, incomplete penetrance::decreased thigmotaxis::abnormal epididymis morphology::decreased fasting circulating glucose level::abnormal auditory brainstem response::decreased body length								0.504918		0	No	0		0	Vesicle Fusion With Golgi Apparatus (GO:0048280), Golgi To Vacuole Transport (GO:0006896), intra-Golgi Vesicle-Mediated Transport (GO:0006891), Vacuolar Transport (GO:0007034), post-Golgi Vesicle-Mediated Transport (GO:0006892), Endocytic Recycling (GO:0032456), Vesicle Fusion (GO:0006906), Vesicle-Mediated Transport To The Plasma Membrane (GO:0098876), Retrograde Transport, Endosome To Golgi (GO…	Coated Vesicle Membrane (GO:0030662), ER To Golgi Transport Vesicle Membrane (GO:0012507), Transport Vesicle Membrane (GO:0030658), COPII-coated ER To Golgi Transport Vesicle (GO:0030134), Clathrin-Coated Vesicle (GO:0030136), Coated Vesicle (GO:0030135), Autophagosome (GO:0005776), Late Endosome Membrane (GO:0031902), trans-Golgi Network Membrane (GO:0032588), Late Endosome (GO:0005770), trans-G…		SNARE interactions in vesicular transport	Vaginal Microbiome MetaCyc Pathway (UBISYN-PWY|superpathway Of Ubiquinol-8 Biosynthesis (Prokaryotic)), Pulse Pressure X Low Social Support Interaction (2Df Test), Evening Vs. Morning Chronotype (sMEQ Score), QRS Complex (Sokolow-Lyon), Hypertrophic Cardiomyopathy (MTAG), Colorectal Polyp And Colorectal Cancer (MTAG), Hypertrophic Cardiomyopathy, Non-glioblastoma Glioma, Carotid Intima Media Thic…
LVEDV_BSA, LVEF, LVESV_BSA, LVMCF, LVM, LVM_BSA, LVMVR, LVESV_BSA, RV_LV_ratio	WDR73	84	ALPK3, ZNF592	Yes	15	No	2	Yes	decreased circulating calcium level::embryonic lethality prior to organogenesis			Right Ventricle,					0.14827	0	0	Yes	0		0	Nucleus Organization (GO:0006997), Cytoplasmic Microtubule Organization (GO:0031122), Supramolecular Fiber Organization (GO:0097435), Negative Regulation Of Programmed Cell Death (GO:0043069), Organelle Organization (GO:0006996), Negative Regulation Of Apoptotic Process (GO:0043066), Regulation Of Apoptotic Process (GO:0042981),				Periodontitis (CDC/AAP), Positive Affect, Estimated Glomerular Filtration Rate, Estimated Glomerular Filtration Rate (Creatinine),	galloway-mowat syndrome,
LVEDV, LVSV_BSA, LVESV, LVSV, LVESV_BSA, LVEDV_BSA, LVEDV, RV_LV_ratio	TNXB	19, 182	HCP5, HLA-B, AGER	Yes	6	No	2	No	enlarged spleen::enlarged heart::decreased bone mineral content::decreased blood urea nitrogen level::decreased circulating alkaline phosphatase level		ehlers-danlos,	Aorta, Left Ventricle, Right Ventricle	Esophagus - Gastroesophageal Junction Male 70-79 Up,			1	0.977127	0.415022	0.513555	Yes	0		0	Regulation Of Collagen Fibril Organization (GO:1904026), Elastic Fiber Assembly (GO:0048251), Regulation Of Transforming Growth Factor Beta Activation (GO:1901388), Positive Regulation Of Vascular Endothelial Growth Factor Signaling Pathway (GO:1900748), Positive Regulation Of Transforming Growth Factor Beta Production (GO:0071636), Extracellular Matrix Assembly (GO:0085029), Positive Regulation …	Collagen-Containing Extracellular Matrix (GO:0062023),		ECM-receptor interaction, Focal adhesion, MicroRNAs in cancer, Human papillomavirus infection, PI3K-Akt signaling pathway,	Ubiquitin Carboxyl-Terminal Hydrolase 25 Levels (USP25.9215.117.3), Ubiquitin Carboxyl-Terminal Hydrolase 25 Levels, Serum Levels Of Protein ISG15, Endoplasmic Reticulum Resident Protein 29 Levels, Complement C3 And C4 Levels, Femur Bone Mineral Density X Serum Urate Levels Interaction, X-11470 Levels, Complement C4b Levels, Serum Levels Of Protein C4A;C4B, Severe COVID-19 Or Systemic Lupus Eryth…
LVEF, LVESV, LVEDV, LVEDV_BSA, LVGFI, LVESV_BSA, LVGFI, LVEDV, LVMVR, LVEDV_BSA, LVEF, LVESV, LVESV_BSA, RVESV, RVESV_BSA, RVEF, RVESV_BSA, RVESV, RVEF, RVEDV_BSA	ZBTB17	3	HSPB7, ZBTB17, CLCNKA, C1orf64, FLJ37453, SPEN	Yes	1	No	2	Yes				Aorta					0.696324	0	0	Yes	0		0
LVEF, LVEDV_BSA, LVESV_BSA, LVMCF, LVMVR, LVMCF, LVMVR, LVM, LVM_BSA, LVESV_BSA, RV_LV_ratio	ZNF592	84	ZNF592, ALPK3, UBE2Q2P1, DNM1P41	Yes	15	No	2	Yes				Aorta, Left Ventricle, Right Ventricle,					0.51259	0	0	Yes	0	synonymous_variant,synonymous_variant,NMD_transcript_variant	0					Schizophrenia Vs Anorexia Nervosa (Ordinary Least Squares (OLS)), Heart Failure (Multivariate Analysis), Bipolar I Disorder, QT Interval, Electrocardiogram Morphology (Amplitude At Temporal Datapoints), Serum Creatinine Levels, Platelet Count, Height,
LVESV_BSA, LVEDV_BSA, LVEF, LVMCF, LVMVR, LVMCF, LVM, LVESV_BSA, LVMVR, LVM_BSA, RV_LV_ratio	ZSCAN2	84	ALPK3, ZNF592, UBE2Q2P1, DNM1P41	Yes	15	No	2	Yes	vertebral fusion			Aorta,					0.16486	0	0	Yes	0		0
LVEDV_BSA, LVEF, LVEF, LVESV_BSA	ACOT7	72	RNF207	Yes	1	Yes	1	No									0.944858		0				0	fatty-acyl-CoA Catabolic Process (GO:0036115), Medium-Chain Fatty Acid Biosynthetic Process (GO:0051792), Coenzyme A Biosynthetic Process (GO:0015937), Purine Nucleoside Bisphosphate Biosynthetic Process (GO:0034033), Ribonucleoside Bisphosphate Biosynthetic Process (GO:0034030), Medium-Chain Fatty Acid Metabolic Process (GO:0051791), Coenzyme A Metabolic Process (GO:0015936), Purine Nucleoside B…		fatty-acyl-CoA Binding (GO:0000062), acyl-CoA Hydrolase Activity (GO:0047617), Protein Homodimerization Activity (GO:0042803)	Biosynthesis of unsaturated fatty acids, Fatty acid elongation	Beta-hydroxyisovalerate Levels, Asthma Exacerbations In Inhaled Corticosteroid Treatment, A Body Shape Index, Waist-hip Index, Metabolite Levels, Waist Circumference Adjusted For Body Mass Index
RVEDV, RVEDV_BSA, RVESV_BSA, RVESV, RVESV, RVEDV_BSA, RVEDV, RVESV_BSA	LGALS7	165	ACTN4	Yes	19	No	1	No	increased circulating free fatty acids level::increased circulating glycerol level			Right Ventricle, Left Ventricle, Aorta,				1	0.00475296	0		Yes	0		0
LVEDV, LVEDV_BSA, LVESV, LVESV_BSA, LVESV_BSA, LVEDV, LVESV	CSPG5	12	SMARCC1	No	12	No	1	No				Aorta,				1	0.017008		0	Yes	0		0
LVGFI	PRSS55	88	TNKS	Yes	8	No	1	No	abnormal thymus morphology::decreased heart rate::enlarged spleen::abnormal spleen morphology::abnormal testis morphology::enlarged testis::abnormal seminal vesicle morphology::decreased exploration in new environment::enlarged thymus::abnormal skin morphology::enlarged heart::enlarged seminal vesicle::abnormal heart morphology							1	0.0245274		0				0
LVMVR	ADPRHL1	150	ADPRHL1	Yes	13	Yes	1	No	increased freezing behavior				Muscle - Skeletal Female 30-39 Up, Muscle - Skeletal Male 40-49 Up				0.742034		0	Yes	0	synonymous_variant,missense_variant	0	Cardiac Myofibril Assembly (GO:0055003), Cardiac Muscle Cell Development (GO:0055013), Myofibril Assembly (GO:0030239)				Vaginal Microbiome MetaCyc Pathway (PWY-5837|1,4-dihydroxy-2-naphthoate Biosynthesis I), Vaginal Microbiome MetaCyc Pathway (P163-PWY|L-lysine Fermentation To Acetate And Butanoate), Vaginal Microbiome MetaCyc Pathway (PWY-5863|superpathway Of Phylloquinol Biosynthesis), Dual Specificity Mitogen-Activated Protein Kinase Kinase 2 Levels, Hypertrophic Cardiomyopathy (Sarcomere Negative), S-warfarin…
LVMVR	AGO2	143	PTK2	Yes	8	Yes	1	No		Lessel-Kreienkamp syndrome							0.903745		0.523479				0	Negative Regulation Of Amyloid Precursor Protein Biosynthetic Process (GO:0042985), Positive Regulation Of Trophoblast Cell Migration (GO:1901165), RNA Secondary Structure Unwinding (GO:0010501), RISC Complex Assembly (GO:0070922), Negative Regulation Of Glycoprotein Biosynthetic Process (GO:0010561), Regulation Of Amyloid Precursor Protein Biosynthetic Process (GO:0042984), pre-miRNA Processing …	RISC-loading Complex (GO:0070578), RISC Complex (GO:0016442), Endoribonuclease Complex (GO:1902555), Nucleus (GO:0005634), Intracellular Membrane-Bounded Organelle (GO:0043231)	miRNA Binding (GO:0035198), RNA Polymerase II Complex Binding (GO:0000993), RNA Polymerase Core Enzyme Binding (GO:0043175), Core Promoter Sequence-Specific DNA Binding (GO:0001046), Basal RNA Polymerase II Transcription Machinery Binding (GO:0001099), RNA Endonuclease Activity (GO:0004521), Regulatory RNA Binding (GO:0061980), Single-Stranded RNA Binding (GO:0003727), Endonuclease Activity (GO:0…		Progression Free Survival In Epithelial Ovarian Cancer Treated With Carboplatin And Paclitaxel, Mood Instability, Age-related Hearing Impairment (MTAG), Thiazide-induced Adverse Metabolic Effects In Hypertensive Patients, Experiencing Mood Swings, Heart Failure (Multivariate Analysis), Total Omega-6 Fatty Acid Levels, Polyunsaturated Fatty Acid Levels, Omega-6 Fatty Acid Levels, Medication Use (T…
LVMVR	CATSPER1	148	MAP3K11	No	11	Yes	1	No								1	0.0384621		0				0
RVEF	ANAPC7	176	HVCN1	Yes	12	No	1	No	decreased heart rate::decreased mean corpuscular hemoglobin::decreased bone mineral content::impaired glucose tolerance::abnormal bone structure::decreased hematocrit::preweaning lethality, incomplete penetrance::prolonged RR interval::female infertility::decreased mean corpuscular volume::decreased locomotor activity::decreased erythrocyte cell number::increased total body fat amount::increased …								0.736687	0		Yes	0		0	Positive Regulation Of Mitotic Metaphase/Anaphase Transition (GO:0045842), Positive Regulation Of Metaphase/Anaphase Transition Of Cell Cycle (GO:1902101), Positive Regulation Of Mitotic Sister Chromatid Separation (GO:1901970), Regulation Of Meiotic Cell Cycle (GO:0051445), Anaphase-Promoting Complex-Dependent Catabolic Process (GO:0031145), Protein K11-linked Ubiquitination (GO:0070979), Positi…	Anaphase-Promoting Complex (GO:0005680), cullin-RING Ubiquitin Ligase Complex (GO:0031461), Spindle (GO:0005819), Microtubule Cytoskeleton (GO:0015630), Cytoskeleton (GO:0005856), Intracellular Non-Membrane-Bounded Organelle (GO:0043232), Nucleus (GO:0005634), Intracellular Membrane-Bounded Organelle (GO:0043231)	Phosphatase Binding (GO:0019902), Protein Phosphatase Binding (GO:0019903)	Progesterone-mediated oocyte maturation, Cell cycle, Oocyte meiosis, Ubiquitin mediated proteolysis, Human T-cell leukemia virus 1 infection	Schizophrenia Vs Bipolar Disorder (Ordinary Least Squares (OLS)), Total Intracranial Volume, QRS Duration, QT Interval, Body Mass Index
LVMVR	ANK2	138	CAMK2D	Yes	4	No	1	Yes		complex neurodevelopmental disorder,Brugada syndrome,catecholaminergic polymorphic ventricular tachycardia,long QT syndrome							0.884057		0.505755				0
RVESV, RVESV_BSA, RVEF, RVESV_BSA, RVESV, RVEF	ARHGEF39	168, 174	ARHGEF39, TPM2	Yes	9	No	1	No				Right Ventricle, Left Ventricle, Left Ventricle, Right Ventricle					0.089716	0		Yes	0		0
LVMCF, LVSV, LVSV_BSA, LVMVR, LVSV_BSA, LVMCF, LVSV, LVGFI, LVEDV_BSA, RVSV, RVSV_BSA, RVSV_BSA	ARHGEF40	70	ARHGEF40, ZNF219	Yes	14	No	1	No	abnormal eye anterior chamber depth::increased total retina thickness			Aorta,					0.786022	0	0	Yes	0		0	Regulation Of Small GTPase Mediated Signal Transduction (GO:0051056), Neuron Projection Guidance (GO:0097485), Axon Guidance (GO:0007411), Axonogenesis (GO:0007409), Regulation Of Intracellular Signal Transduction (GO:1902531),		Guanyl-Nucleotide Exchange Factor Activity (GO:0005085), GTPase Regulator Activity (GO:0030695),		Heart Rate Response To Exercise, Neuroblastoma (Pediatric), Descending Aorta Maximum Area, Descending Aorta Diameter, Descending Thoracic Aortic Diameter, Resting Heart Rate, Fat-free Mass, Testosterone Levels, PR Interval, Body Surface Area, Hemoglobin Levels, Cortical Thickness, Vertex-wise Cortical Thickness, Total Testosterone Levels, Hemoglobin, Hemoglobin Concentration, Plateletcrit, Hemato…
LVEDV_BSA, LVSV_BSA	ARIH1	189	HCN4	Yes	15	Yes	1	No	enlarged urinary bladder::preweaning lethality, complete penetrance::hyperactivity::abnormal sternum morphology::increased exploration in new environment::short tibia::decreased prepulse inhibition::decreased anxiety-related response::abnormal skin morphology::embryonic lethality prior to organogenesis								0.45571		0				0	Positive Regulation Of Ubiquitin-Dependent Protein Catabolic Process (GO:2000060), Positive Regulation Of Proteasomal Ubiquitin-Dependent Protein Catabolic Process (GO:0032436), Positive Regulation Of Proteasomal Protein Catabolic Process (GO:1901800), Regulation Of Proteasomal Ubiquitin-Dependent Protein Catabolic Process (GO:0032434), Modification-Dependent Protein Catabolic Process (GO:0019941…	Nucleus (GO:0005634), Intracellular Membrane-Bounded Organelle (GO:0043231)	Ubiquitin Conjugating Enzyme Binding (GO:0031624), Ubiquitin-Like Protein Conjugating Enzyme Binding (GO:0044390), Ubiquitin-Like Protein Transferase Activity (GO:0019787), Ubiquitin Protein Ligase Binding (GO:0031625), Ubiquitin-Like Protein Ligase Binding (GO:0044389), Ubiquitin Protein Ligase Activity (GO:0061630), Ubiquitin-Like Protein Ligase Activity (GO:0061659), Zinc Ion Binding (GO:00082…		Posterior Cortical Atrophy And Alzheimer's Disease, Height
LVMVR, LVM, LVM_BSA, LVMCF, LVMVR, LVMCF, RVSV, RVEDV_BSA	ARL17A	111, 154, 40	MAPT, CRHR1, KANSL1, WNT3, CDC27	Yes	17	No	1	Yes									0.384885	0	0	No	0		0	Protein Transport (GO:0015031), Intracellular Protein Transport (GO:0006886), Protein Localization (GO:0008104), Vesicle-Mediated Transport (GO:0016192)		GTP Binding (GO:0005525), Guanyl Ribonucleotide Binding (GO:0032561), Purine Ribonucleoside Triphosphate Binding (GO:0035639)		Handedness (Left-handed Vs. Non-Left-Handed), Left?right Brain Asymmetry, Node-level Brain Connectivity (Multivariate Analysis), Edge-level Brain Connectivity (Multivariate Analysis), Body Size At Age 10, Chronic Obstructive Pulmonary Disease Liability (Machine Learning-Based Score), Reaction Time, Mean Corpuscular Hemoglobin Concentration, Hemoglobin Levels, Hemoglobin Concentration, General Cog…
LVMVR, RVEDV_BSA, RVSV	ARL17B	111, 154, 40	MAPT, CDC27	Yes	17	No	1	Yes										0	0				0
LVEDV, LVESV_BSA, LVSV, LVSV_BSA, LVSV_BSA, LVEDV_BSA, LVSV, LVEDV	OBP2B	27	ABO	Yes	9	No	1	Yes	abnormal kidney morphology::enlarged kidney::preweaning lethality, incomplete penetrance							1	0.0426056		0				0
LVESV_BSA, LVEDV, LVESV, LVEDV_BSA, LVMVR, LVSV, LVSV_BSA, LVSV, LVESV, LVEDV_BSA, LVMVR, LVSV_BSA, LVESV_BSA, LVEDV, RVEDV_BSA, RVSV, RVEDV, RVESV_BSA, RVSV_BSA, RVESV, RVSV, RVEDV, RVESV_BSA, RVEDV_BSA, RVSV_BSA, RVEF, RVESV	RPL6	33, 69	ATXN2, BRAP, MAPKAPK5-AS1, SH2B3	Yes	12	No	1	Yes						CYCLOHEXIMIDE,DORLIMOMAB ARITOX,ATALUREN,ELX-02,MT-3724	ATALUREN (0.1439)		0.578817	0	0	Yes	0		0	Ribosomal Large Subunit Assembly (GO:0000027), Ribosome Assembly (GO:0042255), Ribosomal Large Subunit Biogenesis (GO:0042273), Cytoplasmic Translation (GO:0002181), protein-RNA Complex Assembly (GO:0022618), Peptide Biosynthetic Process (GO:0043043), Macromolecule Biosynthetic Process (GO:0009059), Translation (GO:0006412), Gene Expression (GO:0010467), Regulation Of Nucleic Acid-Templated Trans…	Polysomal Ribosome (GO:0042788), Large Ribosomal Subunit (GO:0015934), Cytosolic Large Ribosomal Subunit (GO:0022625), Ribosome (GO:0005840), Focal Adhesion (GO:0005925), Cell-Substrate Junction (GO:0030055), Nucleus (GO:0005634), Intracellular Membrane-Bounded Organelle (GO:0043231),	Cadherin Binding (GO:0045296), DNA Binding (GO:0003677), RNA Binding (GO:0003723),	Ribosome, Coronavirus disease,	Aerodigestive Squamous Cell Cancer (Pleiotropy), Serum Alkaline Phosphatase Levels,
LVESV_BSA, LVEDV, LVMVR, LVESV, LVEF, LVEDV_BSA, LVMCF, LVEDV, LVSV, LVSV_BSA, LVEF, LVESV_BSA, LVEDV_BSA, LVESV, LVMVR, RVESV_BSA	C22orf15	45	GSTTP2, DERL3, SMARCB1, CHCHD10	Yes	22	No	1	Yes									0.2496	0	0	Yes	0		0
LVEDV, LVESV_BSA, LVSV_BSA, LVSV, LVEDV_BSA, LVEDV, LVSV, LVSV_BSA	C9orf96	27	ABO	Yes	9	No	1	Yes									0.00477491						0
LVEDV, LVSV, LVESV_BSA, LVSV_BSA, LVEDV, LVSV_BSA, LVSV, LVEDV_BSA	CACFD1	27	ABO	Yes	9	No	1	Yes									0.327631		0				0	Vesicle-Mediated Transport (GO:0016192)				Breast Cancer
LVMCF, LVESV, LVESV_BSA, LVSV_BSA, LVEDV, LVSV, LVM_BSA, LVM, LVEDV, LVEDV_BSA, RVEDV_BSA, RVEDV, RV_LV_ratio, RVEDV_BSA, RVEDV	VARS2	97, 19, 182	HLA-C, HCP5, HLA-B, AGER	Yes	6	No	1	No	preweaning lethality, complete penetrance::abnormal eye anterior chamber depth::abnormal body wall morphology::increased cardiac output	mitochondrial disease						1	0.0541192	0	0				0
RVESV_BSA, RVESV, RVESV_BSA, RVESV, RVEF	CCDC107	168	ARHGEF39	Yes	9	No	1	No	decreased grip strength				Artery - Tibial Female 20-29 Up				0.496376	0		Yes	0		0					Sex Hormone-Binding Globulin Levels Adjusted For BMI, Sex Hormone-Binding Globulin Levels, Type 2 Diabetes
LVEF, LVGFI, LVESV, LVESV_BSA, LVM, LVEDV, LVEDV_BSA, LVESV_BSA, LVEDV, LVGFI, LVEDV_BSA, LVESV, LVEF, RVEF, RVESV_BSA, RVESV, RVESV_BSA, RVEF	CCDC136	23, 167	CCDC136, FLNC	Yes	7	No	1	No				Aorta, Right Ventricle, Aorta					0.281419	0	0	Yes	0		0		Acrosomal Membrane (GO:0002080), Acrosomal Vesicle (GO:0001669), Secretory Granule Membrane (GO:0030667),			Electrocardiogram Morphology (Amplitude At Temporal Datapoints), Height,
LVM_BSA, LVM	CENPA	115	KCNK3	Yes	2	No	1	Yes					Cells - Cultured Fibroblasts Female 70-79 Up				0.581734		0				0	Protein Localization To Chromosome, Centromeric Region (GO:0071459), Establishment Of Mitotic Spindle Orientation (GO:0000132), Protein Localization To Chromatin (GO:0071168), Establishment Of Mitotic Spindle Localization (GO:0040001), Establishment Of Spindle Orientation (GO:0051294), Protein Localization To Chromosome (GO:0034502), Mitotic Cytokinesis (GO:0000281), Cytoskeleton-Dependent Cytoki…	Condensed Chromosome, Centromeric Region (GO:0000779), Condensed Chromosome (GO:0000793), Nucleus (GO:0005634), Intracellular Membrane-Bounded Organelle (GO:0043231)			Triglyceride Levels (MTAG), Gamma Glutamyl Transferase Levels, C-reactive Protein Levels (MTAG), Apolipoprotein B Levels, C-reactive Protein Levels, Sex Hormone-Binding Globulin Levels, Low Density Lipoprotein Cholesterol Levels, Triglyceride Levels, Total Cholesterol Levels
LVEDV_BSA, LVSV, LVEDV, LVM_BSA, LVESV, LVESV_BSA, LVSV_BSA, LVMVR, LVMCF, LVESV_BSA, LVSV_BSA, LVEDV, LVESV, LVEDV_BSA, LVMVR, LVSV, RVEDV, RVEDV_BSA, RVSV, RVSV_BSA, RVSV, RVSV_BSA, RVEDV, RVEDV_BSA	CEP85L	21, 64	SLC35F1, CEP85L	Yes	6	No	1	No	decreased thigmotaxis::abnormal kidney morphology::decreased prepulse inhibition::decreased startle reflex::enlarged kidney::abnormal behavior::decreased anxiety-related response::enlarged lymph nodes::abnormal skin morphology::abnormal auditory brainstem response::abnormal lymph node morphology::abnormal startle reflex			Left Ventricle,					0.768845	0	0	Yes	0		0	Neuron Migration (GO:0001764), Generation Of Neurons (GO:0048699)				Electrocardiographic Conduction Measures, Bipolar Disorder Or Attention Deficit Hyperactivity Disorder, Rapid Automised Naming Of Digits, RR Interval (Heart Rate), Renal Cell Carcinoma, Electrocardiographic Traits (Multivariate), Dyslexia, Atrial Fibrillation, QT Interval, Diastolic Blood Pressure, Smoking Initiation
RV_LV_ratio	CFB	182	AGER	Yes	6	No	1	No	increased fasting circulating glucose level::increased hemoglobin content::abnormal kidney morphology::enlarged heart::increased hematocrit::increased erythrocyte cell number::decreased circulating phosphate level	atypical hemolytic-uremic syndrome with B factor anomaly				IPTACOPAN		1	0.64644	0.23134					0
LVEDV, LVESV, LVM, LVESV_BSA, LVEDV_BSA, LVM_BSA, LVEF, LVEDV_BSA, LVESV, LVEDV, LVESV_BSA, LVEF, LVGFI, RVEDV, RVEF, RVESV, RVESV_BSA, RVEDV_BSA, RVESV_BSA, RVSV_BSA	CHCHD4	10, 11	LSM3	Yes	3	Yes	1	No									0.844305	0	0				0	Protein Oxidation (GO:0018158), 'De Novo' Post-Translational Protein Folding (GO:0051084), Protein Transmembrane Import Into Intracellular Organelle (GO:0044743), Establishment Of Protein Localization To Mitochondrion (GO:0072655), Intracellular Protein Transmembrane Transport (GO:0065002), Protein Targeting To Mitochondrion (GO:0006626), Mitochondrial Respiratory Chain Complex Assembly (GO:00331…	Mitochondrial Intermembrane Space (GO:0005758), Organelle Envelope Lumen (GO:0031970), Mitochondrial Envelope (GO:0005740),			Insulin-like Growth Factor 1 Levels, Heel Bone Mineral Density,
LVEDV_BSA, LVEF, LVEF, LVESV_BSA	CHD5	72	RNF207	Yes	1	No	1	No	enlarged spleen::abnormal spleen morphology::abnormal kidney morphology::enlarged kidney::urinary bladder obstruction::abnormal skin morphology		coronary heart disease,		Pituitary Female 60-69 Up, Brain - Cortex Female 50-59 Up, Brain - Cortex Female 40-49 Up, Brain - Cortex Male 20-29 Up, Brain - Cortex Male 30-39 Up, Pituitary Male 30-39 Up, Brain - Cortex Female 60-69 Up, Brain - Cortex Male 60-69 Up, Brain - Cortex Male 70-79 Up, Brain - Cortex Male 50-59 Up,				0.0524649		0				0					Crohn's Disease,
RVESV_BSA, RVESV, RVEDV, RVEDV_BSA	CIB4	115	KCNK3	Yes	2	No	1	Yes	abnormal eye morphology								0.0906041	0					0			Magnesium Ion Binding (GO:0000287), Calcium Ion Binding (GO:0005509), Metal Ion Binding (GO:0046872)		Post Bronchodilator FEV1, Lung Function (Forced Vital Capacity), Low-density Lipoprotein Levels (MTAG), Blood Pressure (Pleiotropy Model 2 SBP Adjusted For Estimated Causal Effects X DBP), Blood Pressure (Pleiotropy Model 1 DBP Adjusted For Estimated Causal Effects X SBP), Lung Function (FVC), Lung Function (FEV1/FVC), Pulse Pressure
LVESV, LVESV_BSA, LVEF, LVGFI, LVGFI, LVEF, LVESV	GGT7	62	GGT7, MYH7B	Yes	20	No	1	No				Right Ventricle, Aorta, Aorta, Right Ventricle				1	0.0545048		0	Yes	0		0	Glutathione Catabolic Process (GO:0006751), Leukotriene D4 Biosynthetic Process (GO:1901750), Leukotriene D4 Metabolic Process (GO:1901748), Regulation Of Response To Oxidative Stress (GO:1902882), Leukotriene Biosynthetic Process (GO:0019370), Fatty Acid Derivative Biosynthetic Process (GO:1901570), Negative Regulation Of Response To Stimulus (GO:0048585), Sulfur Compound Biosynthetic Process (G…		Threonine-Type Peptidase Activity (GO:0070003), Omega Peptidase Activity (GO:0008242)	Taurine and hypotaurine metabolism, Glutathione metabolism	Neurociticism, QT Interval, Menarche (Age At Onset), Serum Uric Acid Levels, Neuroticism, Serum Creatinine Levels, Coronary Artery Disease, Estimated Glomerular Filtration Rate, Estimated Glomerular Filtration Rate (Creatinine)
LVESV, LVEF, LVESV_BSA, LVGFI, LVGFI, LVESV, LVEF	MMP24	62	GGT7, MYH7B	Yes	20	No	1	No				Aorta, Left Ventricle				1	0.0890631		0	Yes	0		0
LVESV_BSA, LVEDV, LVESV, LVEDV_BSA, LVESV_BSA, LVEDV_BSA, LVESV, LVM, LVM_BSA, LVEDV, RVEDV, RVEDV_BSA, RVESV, RVESV_BSA, RVSV_BSA, RVSV, RVSV_BSA, RVEDV, RVEDV_BSA, RVSV, RVESV_BSA, RVESV	CMSS1	15, 170	CMSS1, COL8A1, TMEM30C	Yes	3	No	1	No				Aorta, Right Ventricle, Left Ventricle, Right Ventricle, Aorta, Left Ventricle					0.239962	0	0	Yes	0		0			RNA Binding (GO:0003723)		Axial Length, Cleft Lip With Or Without Cleft Palate, Nonsyndromic Cleft Lip With Cleft Palate, Orofacial Clefts, Optic Disc Size, Cancer (Pleiotropy), Metabolic Biomarkers (Multivariate Analysis), Vertical Cup-Disc Ratio, Body Fat Percentage, A Body Shape Index, Lung Function (FVC), Breast Cancer, Waist-hip Index, Pulse Pressure, Appendicular Lean Mass, Waist-to-hip Ratio Adjusted For BMI, Hip C…
RVEDV_BSA, RVSV	COPZ2	40	CDC27	Yes	17	No	1	Yes									0.72215	0					0
RVEDV_BSA, RV_LV_ratio, RVEDV_BSA	CREBRF	181	NKX2-5	Yes	5	Yes	1	No									0.940944	0		Yes	0		0	Positive Regulation Of Transcription By RNA Polymerase II (GO:0045944), Positive Regulation Of DNA-templated Transcription (GO:0045893), Regulation Of DNA-templated Transcription (GO:0006355), Regulation Of Transcription By RNA Polymerase II (GO:0006357)	Nucleus (GO:0005634), Intracellular Membrane-Bounded Organelle (GO:0043231)	DNA-binding Transcription Activator Activity, RNA Polymerase II-specific (GO:0001228), Transcription Cis-Regulatory Region Binding (GO:0000976), RNA Polymerase II Transcription Regulatory Region Sequence-Specific DNA Binding (GO:0000977)		Dyslexia, Appendicular Lean Mass, Platelet Count, Height
LVEDV, LVSV, LVSV_BSA, LVEDV_BSA, LVEDV, LVSV, LVSV_BSA, LVESV_BSA	SLC2A6	27	ABO	Yes	9	No	1	Yes								1	0.126307		0				0
RVEDV_BSA, RVEDV, RVEDV_BSA, RVSV_BSA, RVEDV, RVSV	AK1	160	AK1	No	9	No	1	No			anemia	Aorta, Left Ventricle	Muscle - Skeletal Male 70-79 Up				0.146956	0		Yes	0		0				Thiamine metabolism, Purine metabolism	Blood Pressure (Pleiotropy Model 1 DBP Adjusted For Estimated Causal Effects X SBP), Hemoglobin Concentration, Hematocrit, Blood Protein Levels
LVEDV_BSA, LVESV, LVEF, LVGFI, LVESV_BSA, LVEDV, LVESV_BSA, LVEF, LVESV, LVGFI, RVEF, RVESV, RVESV_BSA	CXXC5	18	DNAJC18, SLC23A1	Yes	5	Yes	1	No									0.785197	0	0				0	Positive Regulation Of I-kappaB kinase/NF-kappaB Signaling (GO:0043123), Regulation Of I-kappaB kinase/NF-kappaB Signaling (GO:0043122), Positive Regulation Of Intracellular Signal Transduction (GO:1902533), Negative Regulation Of Transcription By RNA Polymerase II (GO:0000122), Negative Regulation Of DNA-templated Transcription (GO:0045892), Regulation Of Transcription By RNA Polymerase II (GO:0…	Nucleus (GO:0005634), Intracellular Membrane-Bounded Organelle (GO:0043231)	methyl-CpG Binding (GO:0008327), DNA-binding Transcription Factor Binding (GO:0140297), Zinc Ion Binding (GO:0008270), Transition Metal Ion Binding (GO:0046914), Sequence-Specific DNA Binding (GO:0043565), DNA Binding (GO:0003677)		IDP dMRI TBSS MO Pontine Crossing Tract, Fat-free Mass, BMI (Standard GWA), Peak Expiratory Flow, Whole Brain Restricted Isotropic Diffusion (Multivariate Analysis), Body Surface Area, Appendicular Lean Mass, Hip Circumference Adjusted For BMI, Platelet Count, Height
LVEDV_BSA, LVESV, LVEDV, LVESV_BSA, LVSV, LVESV_BSA, LVEDV, LVESV, LVEDV_BSA, LVSV_BSA	AMIGO3	13	KLHDC8B, DAG1	No	3	No	1	No	enlarged heart								0.0287877		0	Yes	0		0
RV_LV_ratio	AP3M1	183	ADK	No	10	No	1	No				Right Ventricle, Aorta					0.193544	0		Yes	0		0
LVEDV_BSA, LVEF, LVGFI, LVESV, LVESV_BSA, LVEDV, LVMVR, LVESV, LVGFI, LVEF, LVESV_BSA, RVESV, RVESV_BSA, RVEF	DEFB136	25	DEFB136, DEFB134	Yes	8	No	1	No				Aorta,					0.00799425	0	0	Yes	0	synonymous_variant	0
LVM, LVM_BSA	APTR	123	PHTF2	No	7	No	1	No				Aorta								Yes	0		0
LVESV_BSA, LVEDV, LVEDV_BSA, LVESV, LVSV, LVEDV, LVSV_BSA, LVEDV_BSA, LVESV, LVESV_BSA	ARIH2	13	KLHDC8B, DAG1	No	3	No	1	No	preweaning lethality, complete penetrance::embryonic growth retardation::abnormal kidney morphology::enlarged heart::polycystic kidney::abnormal skin morphology::abnormal urinary bladder morphology::abnormal heart morphology::cystolithiasis::abnormal embryo size								0.85045		0	No	0		0	Positive Regulation Of Protein Targeting To Mitochondrion (GO:1903955), Positive Regulation Of Establishment Of Protein Localization To Mitochondrion (GO:1903749), Regulation Of Protein Targeting To Mitochondrion (GO:1903214), Protein K48-linked Ubiquitination (GO:0070936), Positive Regulation Of Ubiquitin-Dependent Protein Catabolic Process (GO:2000060), Positive Regulation Of Proteasomal Ubiqui…	Nucleus (GO:0005634), Intracellular Membrane-Bounded Organelle (GO:0043231),	Ubiquitin Conjugating Enzyme Binding (GO:0031624), Ubiquitin-Like Protein Conjugating Enzyme Binding (GO:0044390), Ubiquitin-Like Protein Transferase Activity (GO:0019787), Ubiquitin Protein Ligase Activity (GO:0061630), Ubiquitin-Like Protein Ligase Activity (GO:0061659), Zinc Ion Binding (GO:0008270), Ubiquitin-Protein Transferase Activity (GO:0004842), Transition Metal Ion Binding (GO:0046914),		Macrophage Inflammatory Protein 1B Levels, Cigarettes Smoked Per Day (MTAG), Noncognitive Aspects Of Educational Attainment, Alzheimer's Disease Or Educational Attainment (Pleiotropy), Hip Circumference, Cigarettes Smoked Per Day, Sum Eosinophil Basophil Counts, Morning Person, Highest Math Class Taken, High-density Lipoprotein Levels (MTAG), QT Interval, Intelligence, Height (Standard GWA), Drin…
RVESV, RVESV_BSA	HILPDA	23, 167	FLNC	Yes	7	No	1	No	decreased heart left ventricle size::thin ventricular wall::decreased cardiac muscle contractility							1	0.153611	0					0
LVMVR	DMRTA2	132	CDKN2C	Yes	1	No	1	Yes									0.0655194		0	Yes	0		0
LVEF, LVEDV, LVESV, LVGFI, LVEDV_BSA, LVESV_BSA, LVESV, LVGFI, LVESV_BSA, LVEF, RVEF, RVESV_BSA, RVESV	DNAJC18	18	SLC23A1, DNAJC18	Yes	5	No	1	No	preweaning lethality, incomplete penetrance			Aorta, Right Ventricle, Left Ventricle, Aorta, Left Ventricle, Right Ventricle					0.179745	0	0	Yes	0		1	Response To Misfolded Protein (GO:0051788), Cellular Response To Misfolded Protein (GO:0071218), Cellular Response To Topologically Incorrect Protein (GO:0035967), Chaperone Cofactor-Dependent Protein Refolding (GO:0051085), 'De Novo' Post-Translational Protein Folding (GO:0051084)	Endoplasmic Reticulum Membrane (GO:0005789)	Hsp70 Protein Binding (GO:0030544)		Laurylcarnitine (C12) Levels In Elite Athletes, Resting-state Electroencephalogram Vigilance, Heart Failure (Multivariate Analysis), Pre-treatment Viral Load In HIV-1 Infection, Systolic Blood Pressure
LVMCF, LVM, LVM_BSA, LVMVR, LVESV_BSA, LVMCF, LVMVR, LVEF, LVESV_BSA, LVEDV_BSA, RV_LV_ratio	DNM1P41	84	ALPK3, ZNF592, UBE2Q2P1, DNM1P41	Yes	15	No	1	Yes												No	0		0
LVESV, LVESV_BSA, LVEDV, LVEF, LVEDV_BSA, LVESV_BSA, LVEF, LVM, LVM_BSA, LVEDV, LVEDV_BSA, LVESV, RVEDV_BSA, RVESV, RVESV_BSA, RVEDV, RVEF, RVESV, RVESV_BSA, RVEDV, RVEDV_BSA, RVEF	GFM1	16	MLF1, LOC100996447, RSRC1	Yes	3	No	1	No	extramedullary hemopoiesis/Spleen - MPATH diagnostic term::hyperplasia/Spleen - MPATH process term::hyperplasia/Bone marrow - MPATH process term	Leigh syndrome		Right Ventricle				1	0.155865	0	0	Yes	0		0	Mitochondrial Translational Elongation (GO:0070125), Translational Elongation (GO:0006414), Mitochondrial Translation (GO:0032543),	Mitochondrial Matrix (GO:0005759), Intracellular Organelle Lumen (GO:0070013),	Translation Elongation Factor Activity (GO:0003746), GTPase Activity (GO:0003924), Ribonucleoside Triphosphate Phosphatase Activity (GO:0017111), RNA Binding (GO:0003723),		Diastolic Blood Pressure, Educational Attainment,	combined oxidative phosphorylation deficiency,
LVMVR	DOK2	142	XPO7	Yes	8	Yes	1	No					Whole Blood Male 60-69 Up, Whole Blood Female 70-79 Up, Whole Blood Male 50-59 Up				0.915137		0				0	Small GTPase Mediated Signal Transduction (GO:0007264), Enzyme-Linked Receptor Protein Signaling Pathway (GO:0007167), Ras Protein Signal Transduction (GO:0007265), Regulation Of MAPK Cascade (GO:0043408), Transmembrane Receptor Protein Tyrosine Kinase Signaling Pathway (GO:0007169), Positive Regulation Of MAPK Cascade (GO:0043410), Positive Regulation Of Intracellular Signal Transduction (GO:190…				Pancreatic Cancer, Serum Albumin Levels, Neutrophil Percentage Of White Cells, Platelet Distribution Width, Mean Platelet Volume, Neutrophil Count, Lymphocyte Count, Eosinophil Counts, Height
LVEDV_BSA, LVM_BSA, LVESV_BSA, LVESV_BSA, LVEDV_BSA	DYSF	187	DYSF, ZNF638	Yes	2	Yes	1	No		autosomal recessive limb-girdle muscular dystrophy	muscular dystrophy, myopathy						0.745312		0.875055	Yes	0		0	Monocyte Activation (GO:0042117), Macrophage Activation Involved In Immune Response (GO:0002281), Negative Regulation Of Phagocytosis (GO:0050765), Myeloid Cell Activation Involved In Immune Response (GO:0002275), Regulation Of Neurotransmitter Transport (GO:0051588), Negative Regulation Of Endocytosis (GO:0045806), Macrophage Activation (GO:0042116), Regulation Of Neurotransmitter Secretion (GO:…	Sarcolemma (GO:0042383), Exocytic Vesicle Membrane (GO:0099501), Synaptic Vesicle Membrane (GO:0030672), Vesicle Membrane (GO:0012506), Endocytic Vesicle (GO:0030139), Late Endosome (GO:0005770), Early Endosome (GO:0005769), Cytoplasmic Vesicle Membrane (GO:0030659)	Calcium-Dependent Phospholipid Binding (GO:0005544), Calcium Ion Binding (GO:0005509), Metal Ion Binding (GO:0046872)		Human Papilloma Virus 16 Positive Oropharyngeal Cancer, Urate Levels In Overweight Individuals, Cold Sores, Cognitive Empathy, PR Interval In Tripanosoma Cruzi Seropositivity, Peak Expiratory Flow, Attention Deficit Hyperactivity Disorder Or Autism Spectrum Disorder Or Intelligence (Pleiotropy), Highest Math Class Taken, Intelligence, General Cognitive Ability, Hip Circumference Adjusted For BMI,…	limb-girdle muscular dystrophy, autosomal recessive, limb-girdle muscular dystrophy
LVESV	E2F8	54	CSRP3	Yes	11	Yes	1	No						EDIFOLIGIDE,EDIFOLIGIDE SODIUM			0.85715		0				0	Negative Regulation Of Cytokinesis (GO:0032466), Hepatocyte Differentiation (GO:0070365), Positive Regulation Of DNA-templated DNA Replication (GO:2000105), Negative Regulation Of Cell Division (GO:0051782), Placenta Development (GO:0001890), Negative Regulation Of Cell Cycle Process (GO:0010948), Liver Development (GO:0001889), Sprouting Angiogenesis (GO:0002040), Regulation Of Cytokinesis (GO:0…	Nucleolus (GO:0005730), Nuclear Lumen (GO:0031981), Intracellular Non-Membrane-Bounded Organelle (GO:0043232)	DNA-binding Transcription Repressor Activity, RNA Polymerase II-specific (GO:0001227), Transcription Cis-Regulatory Region Binding (GO:0000976), Double-Stranded DNA Binding (GO:0003690), Sequence-Specific Double-Stranded DNA Binding (GO:1990837), Sequence-Specific DNA Binding (GO:0043565), Cis-Regulatory Region Sequence-Specific DNA Binding (GO:0000987), RNA Polymerase II Cis-Regulatory Region Se…		Antipsychotic Drug-Induced QTc Interval Change In Schizophrenia, Mean Sphered Cell Volume, Mean Corpuscular Hemoglobin Concentration, Mean Reticulocyte Volume, Mean Corpuscular Volume, Mean Corpuscular Hemoglobin, Red Blood Cell Count
LVMCF, LVSV_BSA, RVSV, RVSV_BSA	BCAT1	32	LINC00477	No	12	Yes	1	No								1	0.173438	0	0				0	Valine Metabolic Process (GO:0006573), Alpha-Amino Acid Biosynthetic Process (GO:1901607), Branched-Chain Amino Acid Metabolic Process (GO:0009081), Cell Cycle G1/S Phase Transition (GO:0044843), G1/S Transition Of Mitotic Cell Cycle (GO:0000082), Mitotic Cell Cycle Phase Transition (GO:0044772), Organonitrogen Compound Biosynthetic Process (GO:1901566),		Transaminase Activity (GO:0008483),	Pantothenate and CoA biosynthesis, Valine, leucine and isoleucine degradation, Cysteine and methionine metabolism,	Thioproline Levels In Elite Athletes, Cerebellum Cortex Volume Change Rate, PEG-asparaginase Hypersensitivity Without Enzyme Activity In Childhood Acute Lymphoblastic Leukaemia, Resistance To COVID-19 Infection (Exposed Negative Vs Positive), Breast Cancer,
LVEDV_BSA, LVEDV, LVSV_BSA, LVSV, RVEDV_BSA, RVSV, RVSV_BSA	EFCAB13	40	RPRML, CDC27, WNT9B	Yes	17	No	1	Yes					Thyroid Male 70-79 Up				0.304151	0	0				0					High Chromosomal Aberration Frequency (Chromosome Type), Left Atrial Antero-Posterior Diameter, Body Fat Percentage And LDL-C (Pairwise), Interleukin-12p70 Levels, Interferon Gamma Levels, Interleukin-6 Levels, Cholesterol, Total, Fasting Glucose, Vertical Cup-Disc Ratio, Non-albumin Protein Levels, Highest Math Class Taken, Brain Region Volumes, Cardiovascular Disease, LDL Cholesterol, Serum Uri…
LVM_BSA, LVSV, LVM, LVSV_BSA, LVSV, RVEF, RVSV_BSA	EFS	35	MYH6	Yes	14	Yes	1	No									0.68976	0	0				0	Actin Filament Reorganization (GO:0090527), Actin Cytoskeleton Reorganization (GO:0031532), Enzyme-Linked Receptor Protein Signaling Pathway (GO:0007167), Actin Filament Organization (GO:0007015), Transmembrane Receptor Protein Tyrosine Kinase Signaling Pathway (GO:0007169),	Focal Adhesion (GO:0005925), Cell-Substrate Junction (GO:0030055),			Vertex-wise Cortical Surface Area, Brain Morphology (MOSTest), Vertex-wise Sulcal Depth,
LVMCF, LVEF, LVMVR, LVEDV_BSA, LVESV_BSA, LVM_BSA, LVMCF, LVESV_BSA, LVM, LVMVR, RV_LV_ratio	EFTUD1P1	84	UBE2Q2P1, ZNF592, DNM1P41, ALPK3	Yes	15	No	1	Yes												No	0		0
LVMVR	ELAVL4	132	CDKN2C	Yes	1	No	1	Yes	limb grasping::hyperactivity::abnormal gait::decreased grip strength								0.155139		0				0
LVEDV, LVESV, LVESV_BSA, LVEDV_BSA, LVEDV, RVEDV, RVEDV_BSA, RVESV, RVEDV_BSA, RVESV, RVEDV	BACH1	44	MAP3K7CL	No	21	No	1	No	increased heart weight::increased fasting circulating glucose level::cardiovascular system phenotype::increased bone mineral content::increased circulating sodium level::increased bone mineral density::preweaning lethality, incomplete penetrance::increased heart rate variability								0.826055	0	0				0	G2/M Transition Of Mitotic Cell Cycle (GO:0000086), G1/S Transition Of Mitotic Cell Cycle (GO:0000082), DNA Metabolic Process (GO:0006259), DNA Repair (GO:0006281), DNA Damage Response (GO:0006974), Regulation Of Nucleic Acid-Templated Transcription (GO:1903506), Negative Regulation Of Transcription By RNA Polymerase II (GO:0000122), Negative Regulation Of DNA-templated Transcription (GO:0045892)…	Nucleus (GO:0005634), Intracellular Membrane-Bounded Organelle (GO:0043231),	Heme Binding (GO:0020037), DNA-binding Transcription Repressor Activity, RNA Polymerase II-specific (GO:0001227), Cis-Regulatory Region Sequence-Specific DNA Binding (GO:0000987), RNA Polymerase II Cis-Regulatory Region Sequence-Specific DNA Binding (GO:0000978), RNA Polymerase II Transcription Regulatory Region Sequence-Specific DNA Binding (GO:0000977),		Glucocorticoid-induced Osteonecrosis, Vaginal Microbiome MetaCyc Pathway (PWY0-321|phenylacetate Degradation I (Aerobic)), Creatine Kinase Levels, Triamcinolone Acetonide-Induced Ocular Hypertension, Visceral Fat, Spatial QRS-T Angle, Haemorrhoidal Disease, Pancreatic Cancer, Spherical Equivalent Or Myopia (Age Of Diagnosis), Liver Enzyme Levels (Alanine Transaminase), Lung Cancer, JT Interval, M…
LVESV, LVEDV_BSA, LVESV_BSA, LVESV	OLFML2B	46	NOS1AP	Yes	1	No	1	No	abnormal retina blood vessel morphology::cataract::iris synechia::abnormal lens morphology::abnormal vitreous body morphology::fused cornea and lens::abnormal retina vasculature morphology::persistence of hyaloid vascular system::decreased grip strength::abnormal optic disk morphology				Artery - Coronary Male 40-49 Up			1	0.177535		0				0					Parasitemia In Tripanosoma Cruzi Seropositivity, Low Affinity Immunoglobulin Gamma Fc Region Receptor II-b Levels, Gestational Age At Birth (Child Effect), Electrocardiographic Traits (Multivariate), Basophil Percentage Of White Cells, Non-albumin Protein Levels, QT Interval, C-reactive Protein Levels, Neutrophil Count, White Blood Cell Count, Height
LVMVR	BANK1	137	SLC39A8	No	4	Yes	1	No					Small Intestine - Terminal Ileum Male 70-79 Up, Small Intestine - Terminal Ileum Female 40-49 Up, Spleen Female 60-69 Up, Spleen Male 60-69 Up, Spleen Male 20-29 Up, Spleen Male 50-59 Up, Spleen Female 50-59 Up, Spleen Male 30-39 Up, Small Intestine - Terminal Ileum Male 20-29 Up, Spleen Female 40-49 Up, Small Intestine - Terminal Ileum Female 20-29 Up, Spleen Male 40-49 Up, Spleen Female 20-29 U…				0.869938		0				0	Negative Regulation Of B Cell Activation (GO:0050869), Regulation Of B Cell Activation (GO:0050864), Negative Regulation Of Protein Kinase B Signaling (GO:0051898), Regulation Of Peptidyl-Tyrosine Phosphorylation (GO:0050730), B Cell Activation (GO:0042113), Positive Regulation Of Peptidyl-Tyrosine Phosphorylation (GO:0050731), Regulation Of Protein Kinase B Signaling (GO:0051896), Negative Regul…		Phospholipase Binding (GO:0043274), Protein Tyrosine Kinase Binding (GO:1990782), Protease Binding (GO:0002020), Protein Kinase Binding (GO:0019901)		IDP T1 FAST ROIs V Cerebellum VIIIa, IDP dMRI TBSS OD Cerebral Peduncle R, IDP dMRI TBSS OD Cerebral Peduncle L, C-reactive Protein And White Blood Cell Count, Acute Urticaria And Angioedema (Non-Steroidal Anti-Inflammatory Drug-Induced), IDP SWI T2star Right Caudate, IDP SWI T2star Left Caudate, IDP dMRI TBSS ICVF Cerebral Peduncle L, IDP dMRI TBSS ICVF Cerebral Peduncle R, Aseg Rh Intensity Put…
LVEF, LVEDV, LVEDV_BSA, LVMVR, LVESV, LVESV_BSA, LVESV, LVESV_BSA, LVEDV_BSA, LVEDV, LVGFI, LVEF, RVESV_BSA, RVEF, RVESV, RVESV_BSA, RVESV, RVEF, RVEDV_BSA	FAM131C	3	C1orf64, FLJ37453, CLCNKA, ZBTB17, HSPB7, SPEN	Yes	1	No	1	Yes					Brain - Cerebellum Female 60-69 Up, Brain - Cerebellar Hemisphere Male 70-79 Up, Brain - Cerebellar Hemisphere Female 40-49 Up, Brain - Cerebellum Female 50-59 Up, Brain - Cerebellar Hemisphere Male 60-69 Up, Brain - Cerebellum Female 40-49 Up, Brain - Cerebellum Male 70-79 Up, Brain - Cerebellar Hemisphere Female 50-59 Up, Brain - Cerebellum Male 60-69 Up,				0.0772633	0	0				0					Cognitive Performance,
LVEF, LVESV, LVGFI, LVESV_BSA, LVEF, LVGFI, LVESV, LVEDV_BSA, LVEDV, LVESV_BSA, LVMVR, RVEF, RVESV_BSA, RVESV, RVESV_BSA, RVEF, RVESV	FAM167A	25	DEFB134, DEFB136	Yes	8	No	1	No	abnormal thymus morphology::enlarged spleen::abnormal liver morphology::abnormal spleen morphology::abnormal testis morphology::enlarged testis::enlarged thymus::abnormal coat appearance::enlarged heart::increased airway resistance::increased lung tissue damping::abnormal coat/ hair morphology::abnormal heart morphology				Thyroid Female 30-39 Up				0.462333	0	0	Yes	0		0					F-dessert Liking (Derived Food-Liking Factor), Cisplatin-induced Ototoxicity, Response To Efavirenz-Containing Treatment In HIV 1 Infection (Virologic Failure), Systolic Blood Pressure X Alcohol Consumption (Light Vs Heavy) Interaction (2Df Test), Systolic Blood Pressure X Smoking Status (Ever Vs Never) Interaction (2Df Test), Systolic Blood Pressure X Smoking Status (Current Vs Non-Current) Inte…
LVEF, LVGFI	FAM83H	80	PLEC	Yes	8	No	1	No	preweaning lethality, complete penetrance::abnormal kidney morphology::abnormal testis morphology::abnormal seminal vesicle morphology::abnormal behavior::small testis::decreased exploration in new environment::increased freezing behavior::no spontaneous movement::preweaning lethality, incomplete penetrance::increased circulating potassium level::abnormal coat appearance::abnormal cholesterol hom…								0.378009		0			missense_variant,missense_variant,NMD_transcript_variant	0
LVGFI	FAM86B3P	89, 88	SGK223, FAM86B3P	Yes	8	No	1	No				Aorta, Right Ventricle, Left Ventricle								Yes	0		0
LVEF	FBXO32	79	FBXO32	Yes	8	Yes	1	No					Muscle - Skeletal Female 40-49 Up, Muscle - Skeletal Female 20-29 Up, Muscle - Skeletal Male 20-29 Up				0.730301		0	Yes	0		0	Protein Modification By Small Protein Conjugation (GO:0032446), Protein Ubiquitination (GO:0016567)	SCF Ubiquitin Ligase Complex (GO:0019005), cullin-RING Ubiquitin Ligase Complex (GO:0031461), Nucleus (GO:0005634), Intracellular Membrane-Bounded Organelle (GO:0043231)		FoxO signaling pathway	Response To Norepinephrine-Dopamine Reuptake Inhibitors (Responders Vs Non-Responders), Atrial Fibrillation/Atrial Flutter, Atrial Fibrillation (MTAG), Glaucoma (Primary Open-Angle), Atrial Fibrillation, Intraocular Pressure, Electrocardiogram Morphology (Amplitude At Temporal Datapoints), Pulse Pressure, Height
LVM_BSA, LVM, LVEDV_BSA, LVEDV, LVSV_BSA, LVSV, LVSV_BSA, LVEDV, LVSV, LVESV_BSA, RVEDV, RVSV_BSA, RVSV	BCAS3	42	BCAS3, TBX2	No	17	No	1	No				Left Ventricle, Aorta, Aorta, Left Ventricle					0.954809	0.382413	0.439761	Yes	0		0	Positive Regulation Of Actin Cytoskeleton Reorganization (GO:2000251), Cellular Response To Estrogen Stimulus (GO:0071391), Negative Regulation Of Cell-Substrate Junction Organization (GO:0150118), Negative Regulation Of Focal Adhesion Assembly (GO:0051895), Regulation Of Establishment Of Cell Polarity (GO:2000114), Regulation Of Establishment Or Maintenance Of Cell Polarity (GO:0032878), Negativ…	Euchromatin (GO:0000791), Intermediate Filament Cytoskeleton (GO:0045111), Cytoskeleton (GO:0005856), Nucleus (GO:0005634), Intracellular Membrane-Bounded Organelle (GO:0043231)	Beta-Tubulin Binding (GO:0048487), Phosphatidylinositol Binding (GO:0035091), Nuclear Receptor Binding (GO:0016922), RNA Polymerase II-specific DNA-binding Transcription Factor Binding (GO:0061629), Tubulin Binding (GO:0015631)		Gout (Combined Type), Renal Function-Related Traits (sCR), Renal Function-Related Traits (eGRFcrea), Cystatin C Plasma Levels, Immune Reponse To Smallpox (Secreted IL-2), Kidney Volume, Renal Function-Related Traits (BUN), Circulating Levels Of Total-Tau, Bone Ultrasound Measurement (Broadband Ultrasound Attenuation), Vitamin C Levels, Body Fat Percentage Or Coronary Artery Disease (MTAG), Medial…
LVESV, LVEDV_BSA, LVEDV, LVESV, LVESV_BSA, RVEDV_BSA, RVEDV, RVESV_BSA, RVESV, RVEF, RVESV_BSA, RVEDV, RVEDV_BSA, RVESV, RVEF	TRIM17	5	OBSCN, HIST3H3	Yes	1	Yes	1	No	abnormal pelvic girdle bone morphology							1	0.198343	0	0				0	Protein Autoubiquitination (GO:0051865), Regulation Of Cellular Localization (GO:0060341), Regulation Of Protein Localization (GO:0032880), Regulation Of Macromolecule Metabolic Process (GO:0060255), Protein Modification By Small Protein Conjugation (GO:0032446), Protein Ubiquitination (GO:0016567), Regulation Of Gene Expression (GO:0010468)		Ubiquitin-Like Protein Transferase Activity (GO:0019787), Ubiquitin Protein Ligase Activity (GO:0061630), Ubiquitin-Like Protein Ligase Activity (GO:0061659), Ubiquitin-Protein Transferase Activity (GO:0004842)
LVEF, LVESV_BSA, LVGFI, LVESV, LVEF, LVGFI, LVESV	GSS	62	MYH7B, GGT7	Yes	20	No	1	No		inherited glutathione synthetase deficiency		Aorta, Left Ventricle				1	0.201301		0	Yes	0		0
LVEDV, LVEDV_BSA, LVESV, LVEF, LVGFI, LVESV_BSA, LVEDV_BSA, LVESV_BSA, LVGFI, LVEDV, LVESV, LVEF, LVMVR, RVEF, RVESV_BSA, RVEDV_BSA, RVESV, RVESV_BSA, RVESV, RVEF	FLJ37453	3	ZBTB17, HSPB7, C1orf64, FLJ37453, CLCNKA, SPEN	Yes	1	No	1	Yes												Yes	0		0
LVESV, LVEDV, LVESV_BSA, LVEDV_BSA, LVESV_BSA, LVEDV, LVSV, LVEDV_BSA, LVESV, LVSV_BSA	BSN	13	KLHDC8B, DAG1	No	3	No	1	No				Aorta					0.297449		0	Yes	0	synonymous_variant	0
LVEDV, LVEDV_BSA, LVSV_BSA, LVESV, LVSV, LVESV_BSA, LVEDV, LVESV_BSA, LVEDV_BSA, LVESV	BSN-AS2	13	KLHDC8B, DAG1	No	3	No	1	No				Aorta,								Yes	0		0
LVMVR, LVMVR, LVEDV_BSA	C1orf21	133, 186	TSEN15, EDEM3	No	1	Yes	1	No									0.103165		0				0					Medial Orbital Frontal Cortex Volume, Heart Rate In Heart Failure With Reduced Ejection Fraction, Colonoscopy-negative Controls Vs Population Controls, Smoking Cessation, Metabolite Levels, Systolic Blood Pressure, Height
LVEDV, LVSV_BSA, LVESV_BSA, LVSV, LVEDV_BSA, LVEDV, LVSV, LVSV_BSA	GBGT1	27	ABO	Yes	9	No	1	Yes	enlarged epididymis::abnormal epididymis morphology::increased grip strength::abnormal testis morphology::small testis::preweaning lethality, incomplete penetrance				Stomach Male 40-49 Up, Stomach Male 50-59 Up, Stomach Male 60-69 Up, Stomach Female 60-69 Up				0.0788592		0				0	Carbohydrate Derivative Biosynthetic Process (GO:1901137), Glycolipid Metabolic Process (GO:0006664), Glycolipid Biosynthetic Process (GO:0009247), Membrane Lipid Biosynthetic Process (GO:0046467)	Vesicle (GO:0031982)	Acetylgalactosaminyltransferase Activity (GO:0008376)	Glycosphingolipid biosynthesis	Total Trihexosylcermide Levels, Trihexosylcermide (D18:1/24:1) Levels, Trihexosylcermide (D18:1/20:0) Levels, Trihexosylcermide (D18:1/22:0) Levels, Trihexosylcermide (D18:1/24:0) Levels, Trihexosylcermide (D18:1/18:0) Levels, Von Willebrand Factor Levels, Venous Thromboembolism, Serum Alkaline Phosphatase Levels
LVEF	C2orf42	75	LOC100133985	No	2	No	1	No				Right Ventricle, Aorta, Left Ventricle, Right Ventricle, Left Ventricle, Aorta					0.304263		0	Yes	0	synonymous_variant	0		Nucleus (GO:0005634), Intracellular Membrane-Bounded Organelle (GO:0043231)			Sex Hormone-Binding Globulin Levels In Postmenopausal Women, Male-pattern Baldness, Total Testosterone Levels, Mean Spheric Corpuscular Volume, Sex Hormone-Binding Globulin Levels Adjusted For BMI, Neutrophil Count, Sex Hormone-Binding Globulin Levels, Low Density Lipoprotein Cholesterol Levels, Total Cholesterol Levels, Mean Corpuscular Volume, Red Blood Cell Count, White Blood Cell Count, Height
LVEDV, LVEDV_BSA, LVSV_BSA, LVSV, LVESV_BSA, LVEDV, LVSV, LVSV_BSA	ADAMTS13	27	ABO	Yes	9	No	1	Yes		congenital thrombotic thrombocytopenic purpura						1	0.216172		0.394607				0	Peptide Catabolic Process (GO:0043171), Glycoprotein Metabolic Process (GO:0009100), Peptide Metabolic Process (GO:0006518), Organonitrogen Compound Catabolic Process (GO:1901565), Integrin-Mediated Signaling Pathway (GO:0007229), Cell-Matrix Adhesion (GO:0007160), Extracellular Structure Organization (GO:0043062), External Encapsulating Structure Organization (GO:0045229), Protein Maturation (GO…	Endoplasmic Reticulum Lumen (GO:0005788), Intracellular Organelle Lumen (GO:0070013)	Metalloendopeptidase Activity (GO:0004222), Metallopeptidase Activity (GO:0008237), Endopeptidase Activity (GO:0004175), Zinc Ion Binding (GO:0008270), Calcium Ion Binding (GO:0005509), Transition Metal Ion Binding (GO:0046914), Metal Ion Binding (GO:0046872)		Tyrosine-protein Kinase Receptor Tie-1, Soluble Levels, CD209 Antigen Levels, Liver Enzyme Levels, A Disintegrin And Metalloproteinase With Thrombospondin Motifs 13 Levels, Circulating Fibroblast Growth Factor 23 Levels, vWF Levels, Photic Sneeze Reflex, Gut Microbiota (Functional Units), Venous Thromboembolism, Glycated Hemoglobin Levels, LDL Cholesterol Levels, Lymphocyte Percentage Of White Ce…
LVMVR	TXNDC12	132	CDKN2C	Yes	1	No	1	Yes								1	0.229895		0				0
LVEDV, LVEDV_BSA, LVSV, LVSV_BSA, LVESV, LVESV_BSA, LVEDV, LVESV_BSA, LVEDV_BSA, LVESV	C3orf62	13	KLHDC8B, DAG1	No	3	No	1	No				Aorta, Left Ventricle,					0.291733		0	Yes	0		0					Glycated Hemoglobin Levels, Creatinine Levels, Estimated Glomerular Filtration Rate, Red Cell Distribution Width, Educational Attainment,
LVEDV_BSA, RVSV, RVSV_BSA	GMDS	171	GMDS	Yes	6	Yes	1	No	abnormal cranium morphology::decreased bone mineral content::decreased effector memory CD8-positive, alpha-beta T cell number::decreased CD4-positive, CD25-positive, alpha-beta regulatory T cell number::increased circulating iron level::decreased lean body mass::decreased NK cell number::decreased CD4-positive NK T cell number::decreased memory CD4-positive, CD25-positive, alpha-beta regulatory T…								0.271919	0	0	Yes	0		0	GDP-mannose Metabolic Process (GO:0019673), Nucleotide-Sugar Metabolic Process (GO:0009225), Notch Signaling Pathway (GO:0007219)		NADP Binding (GO:0050661), Hydro-Lyase Activity (GO:0016836)	Fructose and mannose metabolism, Amino sugar and nucleotide sugar metabolism	Sub-cortical Grey Matter Volume, Glaucoma (Low Intraocular Pressure), Late-onset Myasthenia Gravis, Caudate Volume Change Rate, Serine Protease 27 Levels, Glaucoma (High Intraocular Pressure), Glaucoma (Multi-Trait Analysis), Iris Heterochromicity, Caudate Nucleus Volume, Carotid Intima Media Thickness (Minimum), Anthropometric Traits (Multi-Trait Analysis), Trans Fatty Acid Levels, Hepatitis B, …
LVEDV_BSA, LVEDV, LVSV_BSA, LVSV, LVESV_BSA, LVESV, LVEDV_BSA, LVESV_BSA, LVEDV, LVESV	C3orf84	13	KLHDC8B, DAG1	No	3	No	1	No				Right Ventricle, Left Ventricle,					0.0224881		0	Yes	0		0
LVEF, LVMVR, LVMCF, LVESV_BSA, LVM_BSA, LVM, LVMVR, LVMCF, RV_LV_ratio	GOLGA6L4	84	ZNF592, DNM1P41, UBE2Q2P1, ALPK3	Yes	15	No	1	Yes									0.0274928						0
LVEDV, LVEDV_BSA, LVESV_BSA, LVEDV, LVSV, LVSV_BSA, RVESV_BSA, RVEDV, RVEDV_BSA, RVESV, RVEF, RVSV_BSA, RVSV, RVESV_BSA, RVEDV, RVESV, RVEDV_BSA	GOSR2	40	RPRML, GOSR2, CDC27, MYL4, WNT9B	Yes	17	No	1	Yes	preweaning lethality, complete penetrance::abnormal gait::increased circulating amylase level::increased circulating fructosamine level								0.64797	0	0	Yes	0		0	Organelle Membrane Fusion (GO:0090174), intra-Golgi Vesicle-Mediated Transport (GO:0006891), Vesicle Fusion (GO:0006906), Vesicle Organization (GO:0016050), Endoplasmic Reticulum To Golgi Vesicle-Mediated Transport (GO:0006888), Golgi Vesicle Transport (GO:0048193), Vesicle-Mediated Transport (GO:0016192)	Endoplasmic reticulum-Golgi Intermediate Compartment Membrane (GO:0033116), Coated Vesicle Membrane (GO:0030662), ER To Golgi Transport Vesicle Membrane (GO:0012507), Transport Vesicle Membrane (GO:0030658), COPII-coated ER To Golgi Transport Vesicle (GO:0030134), Late Endosome Membrane (GO:0031902), Late Endosome (GO:0005770), Endosome Membrane (GO:0010008), Golgi Membrane (GO:0000139), Endoplas…		SNARE interactions in vesicular transport	Myocardial Fractal Dimension (Slice 2), Myocardial Fractal Dimension (Slice 3), Myocardial Fractal Dimension (Slice 4), Right Ventricular End Diastolic Volume, Ascending Aorta Distensibility, QRS Complex (Cornell), Right Ventricular End Systolic Volume, Cleft Lip With Or Without Cleft Palate, Ascending Aorta Strain, Classic Bladder Exstrophy, Aortic Root Size, Cryptic Phenotype That Captures Auto…
LVMVR	GPATCH11	134	STRN	Yes	2	No	1	Yes					Adipose - Subcutaneous Female 30-39 Up				0.424328		0				0
LVGFI, LVEF, RVESV_BSA, RVEF, RVESV	GSDMD	80	PLEC	Yes	8	No	1	No	decreased heart left ventricle size::dilated heart left ventricle				Spleen Male 50-59 Up, Spleen Male 60-69 Up, Spleen Male 20-29 Up, Spleen Male 70-79 Up, Spleen Male 40-49 Up, Spleen Female 20-29 Up,				0.499482	0	0				0	Pore Complex Assembly (GO:0046931), Pyroptosis (GO:0070269), Establishment Of Protein Localization To Extracellular Region (GO:0035592), Positive Regulation Of Interleukin-1 Beta Production (GO:0032731), Positive Regulation Of Interleukin-1 Production (GO:0032732), Protein Secretion (GO:0009306), Defense Response To Gram-negative Bacterium (GO:0050829), Regulation Of Interleukin-1 Beta Production…	Tertiary Granule Lumen (GO:1904724), Specific Granule Lumen (GO:0035580), Ficolin-1-Rich Granule Lumen (GO:1904813), Specific Granule (GO:0042581), Tertiary Granule (GO:0070820), Ficolin-1-Rich Granule (GO:0101002), Secretory Granule Lumen (GO:0034774), Intracellular Organelle Lumen (GO:0070013),	Phosphatidylglycerol Binding (GO:1901611), Phosphatidic Acid Binding (GO:0070300), Phosphatidylinositol-4-Phosphate Binding (GO:0070273), Wide Pore Channel Activity (GO:0022829), Channel Activity (GO:0015267), Phosphatidylinositol-4,5-Bisphosphate Binding (GO:0005546), Phosphatidylinositol Bisphosphate Binding (GO:1902936), Phosphatidylinositol Phosphate Binding (GO:1901981),	NOD-like receptor signaling pathway, Neutrophil extracellular trap formation, Salmonella infection,	Mouth Ulcers, C-reactive Protein, Alanine Aminotransferase Levels, C-reactive Protein Levels (MTAG), C-reactive Protein Levels, Monocyte Count, Insomnia,
RV_LV_ratio	MAPKAPK3	180	C3orf18	No	3	No	1	No	enlarged spleen::abnormal thymus morphology::abnormal spleen morphology::enlarged heart::enlarged thymus::abnormal skin morphology::abnormal heart morphology							1	0.263374	0.191558		Yes	0		0
LVMVR	CST6	148	MAP3K11	No	11	No	1	No	preweaning lethality, complete penetrance::enlarged spleen::abnormal spleen morphology::abnormal digit morphology::decreased lean body mass::rib fusion::abnormal skin morphology::abnormal rib morphology::increased circulating creatine kinase level::decreased circulating serum albumin level::enlarged heart::abnormal uterus morphology::small spleen::hydrometra::abnormal heart morphology				Skin - Not Sun Exposed (Suprapubic) Female 30-39 Up, Skin - Not Sun Exposed (Suprapubic) Male 50-59 Up, Skin - Not Sun Exposed (Suprapubic) Male 20-29 Up, Skin - Not Sun Exposed (Suprapubic) Male 60-69 Up, Skin - Not Sun Exposed (Suprapubic) Male 70-79 Up, Skin - Not Sun Exposed (Suprapubic) Male 40-49 Up, Skin - Not Sun Exposed (Suprapubic) Male 30-39 Up,			1	0.274229		0				0
LVESV, LVEDV_BSA, LVEDV, LVMVR, LVEF, LVESV_BSA, LVMVR, LVEDV, LVEDV_BSA, LVEF, LVSV_BSA, LVSV, LVESV, LVESV_BSA, RVESV_BSA	GUSBP11	45	GSTTP2, DERL3, CHCHD10, SMARCB1	Yes	22	No	1	Yes									0.0139982						0
LVGFI, RV_LV_ratio	HEATR1	87	ACTN2	Yes	1	No	1	Yes									0.179535	0	0				0	Positive Regulation Of rRNA Processing (GO:2000234), Regulation Of rRNA Processing (GO:2000232), Maturation Of SSU-rRNA From Tricistronic rRNA Transcript (SSU-rR5.8S rRLSU-rRNA) (GO:0000462), Regulation Of Transcription By RNA Polymerase I (GO:0006356), Positive Regulation Of RNA Metabolic Process (GO:0051254), Positive Regulation Of Transcription By RNA Polymerase I (GO:0045943), Maturation Of S…	90S Preribosome (GO:0030686), Small-Subunit Processome (GO:0032040), Nucleolus (GO:0005730), Nuclear Lumen (GO:0031981), Intracellular Non-Membrane-Bounded Organelle (GO:0043232)	snoRNA Binding (GO:0030515), RNA Binding (GO:0003723)	Ribosome biogenesis in eukaryotes	Drinks Usually With Meals In Current Drinkers (Yes Vs No) (UKB Data Field 1618), Aerodigestive Squamous Cell Cancer (Pleiotropy), Post Bronchodilator FEV1/FVC Ratio, Total Cholesterol Levels, Platelet Count
LVMVR	HEATR5B	134	STRN	Yes	2	No	1	Yes									0.495517		0				0	Retrograde Transport, Endosome To Golgi (GO:0042147), Cytosolic Transport (GO:0016482), Endosomal Transport (GO:0016197), Endocytosis (GO:0006897), Protein Localization (GO:0008104), Vesicle-Mediated Transport (GO:0016192)	Endocytic Vesicle (GO:0030139), Intracellular Membrane-Bounded Organelle (GO:0043231)			Dyslexia, QRS Duration, Urate Levels, Triglyceride Levels, Type 2 Diabetes, White Blood Cell Count, Systolic Blood Pressure, Height
LVEDV, LVSV, LVSV_BSA, LVESV_BSA, LVEDV_BSA, LVEDV, RVEDV_BSA, RVEDV, RVESV, RVESV_BSA, RVSV_BSA, RVEF, RVSV, RVEDV, RVESV_BSA, RVEDV_BSA, RVESV	WNT9B	40	GOSR2, RPRML, WNT9B, CDC27, MYL4	Yes	17	No	1	Yes								1	0.278301	0	0	Yes	0		0
LVEF, LVESV_BSA, LVESV, LVESV, LVEDV, LVMVR, LVGFI, LVEF, LVESV_BSA, LVEDV_BSA	HLF	41	HLF	Yes	17	Yes	1	No					Esophagus - Muscularis Male 60-69 Up, Esophagus - Muscularis Female 60-69 Up, Esophagus - Muscularis Female 40-49 Up, Esophagus - Muscularis Male 40-49 Up, Esophagus - Muscularis Male 70-79 Up, Esophagus - Muscularis Male 50-59 Up, Esophagus - Muscularis Female 30-39 Up, Esophagus - Gastroesophageal Junction Female 30-39 Up, Esophagus - Muscularis Male 20-29 Up, Esophagus - Muscularis Female 50-5…				0.746903		0	Yes	0		1					Acute Urticaria And Angioedema (Non-Steroidal Anti-Inflammatory Drug-Induced), Facial Morphology (Factor 21, Depth Of Nasal Alae), Male Puberty Timing (Late Vs. Average Onset Voice Breaking), Heart Failure (Multivariate Analysis), Male Puberty Timing (Age At Voice Breaking MTAG), QRS Duration, Bipolar Disorder, Insulin-like Growth Factor 1 Levels, Serum Uric Acid Levels, Bioavailable Testosterone…
LVESV, LVEDV, LVSV_BSA, LVSV, LVEDV_BSA, LVESV_BSA, LVESV_BSA, LVEDV, LVEDV_BSA, LVESV	CCDC36	13	KLHDC8B, DAG1	No	3	No	1	No				Aorta, Left Ventricle,					0.0724792			Yes	0		0
LVM_BSA, LVM	HMGA1	121	NUDT3	Yes	6	Yes	1	No	unresponsive to tactile stimuli::preweaning lethality, incomplete penetrance				Cells - Cultured Fibroblasts Male 60-69 Up, Cells - Cultured Fibroblasts Male 50-59 Up				0.975312		0	Yes	0		0	Nucleosome Disassembly (GO:0006337), protein-DNA Complex Disassembly (GO:0032986), DNA Unwinding Involved In DNA Replication (GO:0006268), DNA Duplex Unwinding (GO:0032508), DNA-templated DNA Replication (GO:0006261), Nucleosome Organization (GO:0034728), Negative Regulation Of Cell Population Proliferation (GO:0008285), Regulation Of Nucleic Acid-Templated Transcription (GO:1903506), Negative Re…	Heterochromatin (GO:0000792), Focal Adhesion (GO:0005925), Cell-Substrate Junction (GO:0030055), Nucleus (GO:0005634), Intracellular Membrane-Bounded Organelle (GO:0043231)	Minor Groove Of Adenine-Thymine-Rich DNA Binding (GO:0003680), Peroxisome Proliferator Activated Receptor Binding (GO:0042975), Nuclear Retinoid X Receptor Binding (GO:0046965), DNA Binding, Bending (GO:0008301), Nuclear Retinoic Acid Receptor Binding (GO:0042974), DNA Secondary Structure Binding (GO:0000217), Nuclear Receptor Coactivator Activity (GO:0030374), Transcription Coregulator Binding (…		Gluteofemoral Adipose Tissue Volumes, Hemoglobin Levels, A Body Shape Index, Mean Reticulocyte Volume, Plateletcrit, Weight, Waist-hip Index, Lymphocyte Count, Appendicular Lean Mass, Hip Circumference Adjusted For BMI, Waist Circumference Adjusted For Body Mass Index, Heel Bone Mineral Density, Systolic Blood Pressure, Body Mass Index, Height	diabetes mellitus type 2
LVESV, LVGFI, LVEF, LVESV, LVGFI, LVESV_BSA, LVEF	HMGB3P1	62	GGT7, MYH7B	Yes	20	No	1	No				Aorta, Right Ventricle								Yes	0		0
RVEDV, RVESV_BSA, RVEDV_BSA, RVESV, RVESV, RVESV_BSA, RVEDV_BSA, RVEDV	CAPN12	165	ACTN4	Yes	19	No	1	No	cataract::abnormal lens morphology::abnormal retina morphology::abnormal vitreous body morphology::decreased exploration in new environment::increased circulating amylase level::increased circulating glucose level::increased circulating lipase level			Aorta, Left Ventricle, Right Ventricle				1	0.288877	0		Yes	0		0
RVEDV, RVEDV_BSA, RVSV, RVEDV_BSA, RVEDV, RVSV_BSA, RVSV	SLC12A9	159	ACHE	No	7	No	1	No				Aorta	Whole Blood Male 40-49 Up, Whole Blood Female 40-49 Up, Whole Blood Male 30-39 Up			1	0.307749	0		Yes	0		0	Chloride Ion Homeostasis (GO:0055064), Monoatomic Anion Homeostasis (GO:0055081), Potassium Ion Homeostasis (GO:0055075), Potassium Ion Import Across Plasma Membrane (GO:1990573), Chloride Transmembrane Transport (GO:1902476), Monoatomic Anion Transmembrane Transport (GO:0098656), Inorganic Anion Transmembrane Transport (GO:0098661), Monoatomic Cation Homeostasis (GO:0055080), Chloride Transport …		Chloride:Monoatomic Cation Symporter Activity (GO:0015377), Potassium:Chloride Symporter Activity (GO:0015379), Potassium Ion Transmembrane Transporter Activity (GO:0015079), Chloride Transmembrane Transporter Activity (GO:0015108)		Lithium Clearance (Adjusted For Clinical Predictors), Hair Colour (Natural, Before Greying): Blonde (UKB Data Field 1747 1), Hair Colour (Natural, Before Greying): Dark Brown (UKB Data Field 1747 4), Eye Color, Resting Heart Rate, Retinal Vascular Fractal Dimension, Blond Vs. Brown/Black Hair Color, Hypertension, Bipolar Disorder, Mean Arterial Pressure, Hair Color, Hemoglobin Concentration, Seru…
LVEDV_BSA	HSPA1B	19	HCP5	Yes	6	Yes	1	No						CD24FC		1	0.612809		0				0	Cellular Heat Acclimation (GO:0070370), Heat Acclimation (GO:0010286), Regulation Of Nucleotide-Binding Oligomerization Domain Containing 2 Signaling Pathway (GO:0070432), Positive Regulation Of Microtubule Nucleation (GO:0090063), Positive Regulation Of Tumor Necrosis Factor-Mediated Signaling Pathway (GO:1903265), Negative Regulation Of Inclusion Body Assembly (GO:0090084), Regulation Of Inclus…	Aggresome (GO:0016235), Ficolin-1-Rich Granule Lumen (GO:1904813), Ficolin-1-Rich Granule (GO:0101002), Vesicle (GO:0031982), Focal Adhesion (GO:0005925), Cell-Substrate Junction (GO:0030055), Intracellular Organelle Lumen (GO:0070013), Nucleus (GO:0005634), Intracellular Membrane-Bounded Organelle (GO:0043231)	C3HC4-type RING Finger Domain Binding (GO:0055131), Histone Deacetylase Binding (GO:0042826), G Protein-Coupled Receptor Binding (GO:0001664), Ubiquitin Protein Ligase Binding (GO:0031625), ATP Binding (GO:0005524), Ubiquitin-Like Protein Ligase Binding (GO:0044389), Adenyl Ribonucleotide Binding (GO:0032559), Purine Ribonucleoside Triphosphate Binding (GO:0035639), RNA Binding (GO:0003723)	Legionellosis, Antigen processing and presentation, Longevity regulating pathway, Toxoplasmosis, Estrogen signaling pathway, Measles, Spliceosome, Protein processing in endoplasmic reticulum, Lipid and atherosclerosis, Endocytosis, Prion disease, MAPK signaling pathway	Pyridoxate Levels In Elite Athletes
LVMVR	VIT	134	STRN	Yes	2	No	1	Yes					Nerve - Tibial Female 50-59 Up, Nerve - Tibial Female 60-69 Up, Nerve - Tibial Male 60-69 Up, Nerve - Tibial Male 20-29 Up, Nerve - Tibial Female 40-49 Up, Nerve - Tibial Male 30-39 Up, Nerve - Tibial Female 20-29 Up, Nerve - Tibial Male 40-49 Up, Nerve - Tibial Female 30-39 Up, Nerve - Tibial Male 50-59 Up			1	0.345691		0				0	Spinal Cord Development (GO:0021510), Regulation Of Cell-Substrate Adhesion (GO:0010810), Positive Regulation Of Cell-Substrate Adhesion (GO:0010811), Positive Regulation Of Cell Adhesion (GO:0045785), Extracellular Structure Organization (GO:0043062), External Encapsulating Structure Organization (GO:0045229), Extracellular Matrix Organization (GO:0030198), Central Nervous System Development (GO…	Collagen-Containing Extracellular Matrix (GO:0062023)			Brain Surface Area Change Rate X Age Interaction (2Df), Progression Free Survival In Serous Epithelial Ovarian Cancer, Prudent Dietary Pattern, Leprosy, Peripheral Arterial Disease (Traffic-Related Air Pollution Interaction), Blood Protein Levels, Metabolite Levels, Schizophrenia, Body Mass Index, Height
LVEF, LVGFI, LVESV, LVGFI, LVESV, LVESV_BSA, LVEF	EDEM2	62	MYH7B, GGT7	Yes	20	No	1	No				Aorta				1	0.38392		0	Yes	0		0	Positive Regulation Of Protein Exit From Endoplasmic Reticulum (GO:0070863), Regulation Of Retrograde Protein Transport, ER To Cytosol (GO:1904152), Endoplasmic Reticulum Mannose Trimming (GO:1904380), Glycoprotein Catabolic Process (GO:0006516), Protein Alpha-1,2-Demannosylation (GO:0036508), Ubiquitin-Dependent ERAD Pathway (GO:0030433),		Mannosyl-Oligosaccharide 1,2-Alpha-Mannosidase Activity (GO:0004571), Mannosyl-Oligosaccharide Mannosidase Activity (GO:0015924),	Protein processing in endoplasmic reticulum,	Protein C Levels, Prothrombin Time, Birth Weight, HDL Cholesterol, Serum Alkaline Phosphatase Levels, Waist Circumference Adjusted For Body Mass Index, Height,
RVEF	IFT81	176	HVCN1	Yes	12	No	1	No	preweaning lethality, complete penetrance::decreased heart rate::abnormal retina blood vessel morphology::increased startle reflex::decreased locomotor activity::abnormal retina morphology::abnormal retina vasculature morphology::persistence of hyaloid vascular system::decreased grip strength								0.723195	0.449986		Yes	0		0	Intraciliary Transport Involved In Cilium Assembly (GO:0035735), Intraciliary Anterograde Transport (GO:0035720), Regulation Of Smoothened Signaling Pathway (GO:0008589), Regulation Of Signal Transduction (GO:0009966), Cilium Organization (GO:0044782), Cilium Assembly (GO:0060271), Plasma Membrane Bounded Cell Projection Assembly (GO:0120031), Organelle Assembly (GO:0070925)	Motile Cilium (GO:0031514), Cilium (GO:0005929)	Tubulin Binding (GO:0015631)		Total Intracranial Volume, Headache, Childhood Ear Infection, Bipolar I Disorder, Cystatin C Levels, LDL Cholesterol, Intelligence (MTAG), QT Interval, Hemoglobin Concentration, General Cognitive Ability, Monocyte Count, Diastolic Blood Pressure, Mean Corpuscular Hemoglobin, Red Blood Cell Count
LVESV, LVEF, LVGFI, LVESV, LVESV_BSA, LVEF, LVGFI	ACSS2	62	GGT7, MYH7B	Yes	20	No	1	No				Aorta, Right Ventricle			DOCETAXEL ANHYDROUS (0.1156), PACLITAXEL (0.0954), CISPLATIN (0.0660), CARBOPLATIN (0.1229), GEMCITABINE (0.1080), DENATURED ETHANOL (0.2369)		0.0297418		0	Yes	0		0
LVMVR	AGBL4	132	CDKN2C	Yes	1	No	1	Yes	increased monocyte cell number::increased freezing behavior::increased circulating bilirubin level						RIFAMPIN (1.2822), USTEKINUMAB (2.8086)	1	0.1833		0				0
LVEDV_BSA, LVEDV, LVESV_BSA, LVEDV, LVSV, LVSV_BSA, LVESV, RVEDV_BSA, RV_LV_ratio	AGER	19, 182	HCP5, HLA-B, AGER	Yes	6	No	1	No				Right Ventricle		AZELIRAGON	VITAMIN B12 (3.3703)	1	0.327368	0	0	Yes	0		0
LVESV, LVEDV, LVEDV_BSA, LVESV_BSA, LVESV_BSA, LVESV, LVEDV	DHX30	12	SMARCC1	No	3	No	1	No	preweaning lethality, complete penetrance::increased fasting circulating glucose level::embryonic lethality prior to tooth bud stage::increased circulating free fatty acids level::increased startle reflex::increased circulating sodium level::decreased circulating glucose level::decreased locomotor activity			Right Ventricle, Left Ventricle, Aorta, Right Ventricle, Aorta, Left Ventricle					0.374317		0	Yes	0		0
LVGFI, LVESV, LVESV_BSA, LVEF, LVM, LVEDV, LVEDV_BSA, LVM_BSA, LVMVR, LVEDV, LVESV_BSA, LVEF, LVGFI, LVEDV_BSA, LVESV, LVSV_BSA, RVEDV_BSA, RVEDV, RVEF, RVESV_BSA, RVESV, RVESV, RVESV_BSA, RVEDV_BSA, RVEDV, RVEF	INPP5F	29, 28	BAG3, TIAL1	Yes	10	No	1	Yes					Brain - Hypothalamus Female 50-59 Up, Brain - Hypothalamus Male 70-79 Up, Brain - Hypothalamus Female 40-49 Up, Brain - Hypothalamus Male 40-49 Up, Brain - Hypothalamus Male 30-39 Up, Brain - Hypothalamus Male 60-69 Up, Brain - Hypothalamus Male 50-59 Up, Brain - Hypothalamus Female 60-69 Up, Brain - Hypothalamus Male 20-29 Up				0.122049	0	0	Yes	0		0				Inositol phosphate metabolism, Phosphatidylinositol signaling system	Serum Manganese Levels, Parkinson's Disease Or First Degree Relation To Individual With Parkinson's Disease, Parkinson's Disease, Total Cholesterol Levels, Protein Quantitative Trait Loci (Liver), Height
LVEF, LVESV, LVGFI, LVESV_BSA, LVEF, LVGFI, LVESV	ITCH	62	MYH7B, GGT7	Yes	20	No	1	No	abnormal tooth morphology::increased circulating phosphate level::enlarged spleen::decreased bone mineral content::increased circulating total protein level::abnormal esophagus morphology::increased spleen weight::decreased exploration in new environment::decreased circulating fructosamine level::abnormal head size::abnormal startle reflex::tremors::increased blood urea nitrogen level::decreased …								0.645335		0.201279				0	Nucleotide-Binding Domain, Leucine Rich Repeat Containing Receptor Signaling Pathway (GO:0035872), Positive Regulation Of Receptor Catabolic Process (GO:2000646), Regulation Of Programmed Necrotic Cell Death (GO:0062098), Nucleotide-Binding Oligomerization Domain Containing Signaling Pathway (GO:0070423), Regulation Of Hematopoietic Stem Cell Differentiation (GO:1902036), Negative Regulation Of D…	Early Endosome (GO:0005769), Intracellular Membrane-Bounded Organelle (GO:0043231)	CXCR Chemokine Receptor Binding (GO:0045236), Chemokine Receptor Binding (GO:0042379), Ubiquitin-Like Protein Transferase Activity (GO:0019787), Ubiquitin-Like Protein Ligase Binding (GO:0044389), Ubiquitin Protein Ligase Activity (GO:0061630), Ubiquitin-Like Protein Ligase Activity (GO:0061659), Ubiquitin-Protein Transferase Activity (GO:0004842)	TNF signaling pathway, Ubiquitin mediated proteolysis, Non-alcoholic fatty liver disease, Endocytosis	Total Antibody Levels In Response To SARS-CoV-2 Vaccination, Carotid Intima Media Thickness (Maximum), Pork Consumption, Irritable Mood, Feeling Nervous, Oily Fish Consumption, Chronic Elevation Of Alanine Aminotransferase (cALT) Levels, Coronary Artery Disease Or Factor VII Levels (Pleiotropy), Neurociticism, Venous Thromboembolism, High-density Lipoprotein Levels (MTAG), Neuroticism, HDL Choles…
LVMCF, LVMVR, LVMVR, LVMCF	DIP2B	105	DIP2B, LARP4	No	12	No	1	No			mental retardation,	Left Ventricle, Aorta, Right Ventricle, Aorta, Left Ventricle, Right Ventricle					0.687441		0	Yes	0		0	Positive Regulation Of Protein Acetylation (GO:1901985), Regulation Of Peptidyl-Lysine Acetylation (GO:2000756), Positive Regulation Of Peptidyl-Lysine Acetylation (GO:2000758), Negative Regulation Of Axonogenesis (GO:0050771), Negative Regulation Of Axon Extension (GO:0030517), Negative Regulation Of Developmental Growth (GO:0048640), Regulation Of Axon Extension (GO:0030516), Negative Regulatio…	Axon (GO:0030424), Dendrite (GO:0030425), Neuron Projection (GO:0043005), Nucleus (GO:0005634), Intracellular Membrane-Bounded Organelle (GO:0043231),	Alpha-Tubulin Binding (GO:0043014), Tubulin Binding (GO:0015631),		Lipid Traits (Pleiotropy) (HIPO Component 2), Sphingomyelin (D32:2) Levels, Fibrinogen, Fibrinogen Levels Or Plasminogen Activator Inhibitor 1 Levels (Pleiotropy), Fibrinogen Levels Or Tissue Plasminogen Activator Levels (Pleiotropy), Fibrinogen Levels Or Factor VII Levels (Pleiotropy), Ischemic Stroke Or Fibrinogen Levels (Pleiotropy), Fibrinogen Levels Or Factor VII Levels Or Factor XI Levels O…
LVSV, RVEDV, RVEDV_BSA	AOC1	66	NOS3	Yes	7	No	1	No	abnormal heart left ventricle morphology::increased circulating alanine transaminase level::abnormal retina morphology::abnormal lens morphology::abnormal retina vasculature morphology::decreased circulating phosphate level				Small Intestine - Terminal Ileum Male 40-49 Up, Small Intestine - Terminal Ileum Female 60-69 Up, Small Intestine - Terminal Ileum Male 50-59 Up, Colon - Transverse Female 50-59 Up, Small Intestine - Terminal Ileum Male 60-69 Up, Small Intestine - Terminal Ileum Male 30-39 Up, Colon - Transverse Male 30-39 Up,	PROXIBARBAL	CLOZAPINE (0.6342), PROXIBARBAL (9.8300)	1	0.0535877	0	0				0	Proline Metabolic Process (GO:0006560), Serine Family Amino Acid Catabolic Process (GO:0009071), Polyamine Metabolic Process (GO:0006595), Serine Family Amino Acid Metabolic Process (GO:0009069), Glutamine Family Amino Acid Catabolic Process (GO:0009065), Cellular Response To Inorganic Substance (GO:0071241), Cellular Response To Organonitrogen Compound (GO:0071417), Cellular Response To Salt (GO…	Peroxisomal Matrix (GO:0005782), Microbody Lumen (GO:0031907), Peroxisomal Membrane (GO:0005778), Microbody Membrane (GO:0031903), Specific Granule Lumen (GO:0035580), Bicellular Tight Junction (GO:0005923), Tight Junction (GO:0070160), Apical Junction Complex (GO:0043296), Peroxisome (GO:0005777), Mitochondrial Outer Membrane (GO:0005741), Specific Granule (GO:0042581), Organelle Outer Membrane …	FAD Binding (GO:0071949), Copper Ion Binding (GO:0005507), Flavin Adenine Dinucleotide Binding (GO:0050660), Zinc Ion Binding (GO:0008270), Calcium Ion Binding (GO:0005509), Transition Metal Ion Binding (GO:0046914), Metal Ion Binding (GO:0046872), Protein Homodimerization Activity (GO:0042803),	Histidine metabolism, Tryptophan metabolism, Arginine and proline metabolism,	N-acetyl-isoputreanine Levels, Carpal Tunnel Syndrome, Low Hand Grip Strength (60 Years And Older) (EWGSOP), Serum Metabolite Concentrations In Chronic Kidney Disease, Multisite Chronic Pain, Urinary Metabolite Levels In Chronic Kidney Disease, Lung Function (Forced Vital Capacity), Metabolic Biomarkers (Multivariate Analysis), Body Fat Percentage, Serum Albumin Levels, Serum Metabolite Levels, B…
LVMCF, LVMVR, LVMVR	ATP1B2	110	C17orf74, ZBTB4	Yes	17	Yes	1	No					Brain - Putamen (Basal Ganglia) Female 60-69 Up, Brain - Caudate (Basal Ganglia) Male 70-79 Up, Brain - Putamen (Basal Ganglia) Male 40-49 Up, Brain - Caudate (Basal Ganglia) Female 70-79 Up, Brain - Caudate (Basal Ganglia) Female 50-59 Up, Brain - Caudate (Basal Ganglia) Female 60-69 Up, Brain - Amygdala Female 50-59 Up, Brain - Putamen (Basal Ganglia) Female 50-59 Up	DESLANOSIDE,DIGOXIN,ISTAROXIME,DIGITOXIN,ACETYLDIGITOXIN,LANATOSIDE C	DIGOXIN (0.2979), DIGITOXIN (0.5461), ACETYLDIGITOXIN (1.2288), LANATOSIDE C (0.6553), DESLANOSIDE (1.0922)	1	0.100224		0	Yes	0		0	Positive Regulation Of Sodium Ion Transmembrane Transport (GO:1902307), Sodium Ion Export Across Plasma Membrane (GO:0036376), Positive Regulation Of Potassium Ion Transmembrane Transporter Activity (GO:1901018), Intracellular Potassium Ion Homeostasis (GO:0030007), Cell Communication By Electrical Coupling Involved In Cardiac Conduction (GO:0086064), Positive Regulation Of Potassium Ion Transmem…	Astrocyte Projection (GO:0097449), Sodium:Potassium-Exchanging ATPase Complex (GO:0005890), Neuron To Neuron Synapse (GO:0098984), Glial Cell Projection (GO:0097386), Cation-Transporting ATPase Complex (GO:0090533), Cell Projection Membrane (GO:0031253)	ATPase Binding (GO:0051117), Protein Heterodimerization Activity (GO:0046982)	Proximal tubule bicarbonate reclamation, Aldosterone-regulated sodium reabsorption, Carbohydrate digestion and absorption, Endocrine and other factor-regulated calcium reabsorption, Mineral absorption, Thyroid hormone synthesis, Gastric acid secretion, Insulin secretion, Cardiac muscle contraction, Bile secretion, Salivary secretion, Aldosterone synthesis and secretion, Pancreatic secretion, Prot…	Esophageal Squamous Cell Carcinoma, Snoring, Height (Weighted GWA), Free Testosterone Levels, Highest Math Class Taken, Low-density Lipoprotein Levels (MTAG), Bioavailable Testosterone Levels, Height (Standard GWA), Sex Hormone-Binding Globulin Levels, Red Cell Distribution Width, Platelet Count, Waist Circumference Adjusted For Body Mass Index, Height
LVEDV_BSA, LVEDV, LVGFI, LVMVR, LVEF, LVESV_BSA, LVESV, LVESV_BSA, LVESV, LVEF, LVGFI, RVESV_BSA, RVESV, RVEF	BLK	25	DEFB136, DEFB134	Yes	8	Yes	1	No	abnormal testis morphology::small testis	monogenic diabetes			Small Intestine - Terminal Ileum Male 70-79 Up, Small Intestine - Terminal Ileum Female 40-49 Up, Spleen Male 30-39 Up, Small Intestine - Terminal Ileum Male 20-29 Up, Spleen Female 60-69 Up, Spleen Female 40-49 Up, Small Intestine - Terminal Ileum Female 20-29 Up, Spleen Male 40-49 Up, Small Intestine - Terminal Ileum Female 30-39 Up,	DASATINIB,ILORASERTIB,XL-228,TG100-801,ENMD-981693	GEFITINIB (0.0284), ENTRECTINIB (0.0304), SORAFENIB (0.0181), DASATINIB ANHYDROUS (0.0244), BELUMOSUDIL (0.1735), IBRUTINIB (0.1020), ERLOTINIB (0.0347)	1	0.592208	0	0	Yes	0		0	Positive Regulation Of Insulin Secretion (GO:0032024), Positive Regulation Of Peptide Hormone Secretion (GO:0090277), B Cell Receptor Signaling Pathway (GO:0050853), Peptidyl-Tyrosine Modification (GO:0018212), Positive Regulation Of Protein Binding (GO:0032092), Peptidyl-Tyrosine Phosphorylation (GO:0018108), Positive Regulation Of Protein Secretion (GO:0050714), Regulation Of Insulin Secretion …	Extrinsic Component Of Cytoplasmic Side Of Plasma Membrane (GO:0031234), Cytoplasmic Side Of Plasma Membrane (GO:0009898),	Non-Membrane Spanning Protein Tyrosine Kinase Activity (GO:0004715), Protein Tyrosine Kinase Activity (GO:0004713),		Triglyceride Levels In Type 2 Diabetes, Sj?gren's Syndrome, Immune Response To Smallpox Vaccine (IL-6), Neurofibrillary Tangles, Rheumatoid Arthritis (ACPA-positive), Systemic Sclerosis, Ascending Aorta Minimum Area, Phosphatidylcholine Levels, Morning Vs. Evening Chronotype, Number Of Sexual Partners, General Factor Of Neuroticism, General Risk Tolerance (MTAG), Age At First Sexual Intercourse, …
LVESV, LVMVR, LVESV_BSA, LVEDV, LVEDV_BSA	KIAA0196	26	LINC00964, MIR4662B	Yes	8	No	1	Yes									0.0180225						0
LVSV, LVSV_BSA, LVMCF, LVSV, LVGFI, RVSV, RVSV_BSA, RVSV_BSA, RVSV	KIAA1755	71	KIAA1755	Yes	20	No	1	No				Aorta, Left Ventricle, Right Ventricle, Right Ventricle, Aorta, Left Ventricle, Left Ventricle, Right Ventricle, Aorta					0.698041	0	0	Yes	0		0	Neuron Projection Guidance (GO:0097485), Axon Guidance (GO:0007411), Axonogenesis (GO:0007409)		Guanyl-Nucleotide Exchange Factor Activity (GO:0005085), GTPase Regulator Activity (GO:0030695)		Predicted Heart Recovery Rate, Cardiorespiratory Fitness (Vo2 Max), Heart Rate Variability Traits (RMSSD), Heart Rate Variability Traits (SDNN), RR Interval (Heart Rate), Pulse Rate, Osteoarthritis (Self-Reported), Heart Rate, Photic Sneeze Reflex, Cortical Surface Area (min-P), Cardioembolic Stroke (MTAG), Resting Heart Rate, Brain Shape (Segment 1), Cortical Surface Area (MOSTest), PR Interval,…
LVSV_BSA, RV_LV_ratio	DOCK3	13, 180	DAG1, C3orf18	No	3	No	1	No				Left Ventricle					0.61511	0.24262	0.20902	Yes	0		0
LVEDV, LVEDV_BSA, RVESV, RVESV_BSA, RVEDV, RVEDV_BSA	KPNB1	40	RPRML, GOSR2	Yes	17	No	1	Yes									0.757574	0	0				0
LVEDV_BSA	FAM129A	186	EDEM3	No	1	No	1	No				Right Ventricle					0.615231			Yes	0		0
LVEDV_BSA	NPTN	189	HCN4	Yes	15	No	1	No	limb grasping::increased circulating phosphate level::increased mean corpuscular volume::hyperactivity::increased hemoglobin content::abnormal gait::decreased prepulse inhibition::abnormal behavior::increased circulating iron level::abnormal startle reflex::increased circulating cholesterol level::decreased thigmotaxis::increased heart weight::increased bone mineral content::tremors::decreased lo…							1	0.444872		0				0	Regulation Of Long-Term Neuronal Synaptic Plasticity (GO:0048169), Regulation Of Fibroblast Growth Factor Receptor Signaling Pathway (GO:0040036), Long-Term Synaptic Potentiation (GO:0060291), Homophilic Cell Adhesion Via Plasma Membrane Adhesion Molecules (GO:0007156), Positive Regulation Of Neurogenesis (GO:0050769), Positive Regulation Of Synaptic Transmission (GO:0050806), Positive Regulation…		Fibroblast Growth Factor Receptor Binding (GO:0005104)		Gamma Glutamyl Transferase Levels, Height
RVEDV_BSA, RVSV	CBX1	40	CDC27	Yes	17	No	1	Yes	preweaning lethality, complete penetrance						ISOPROTERENOL (0.0108), CISPLATIN (0.0021), AMSACRINE (0.0209), IDARUBICIN (0.0071), CLOZAPINE (0.0051), TRIMETHOPRIM (0.0241), FLUSPIRILENE (0.0185), RALOXIFENE HYDROCHLORIDE (0.0067), PROFENAMINE (0.0784), MITOXANTRONE HYDROCHLORIDE (0.0098), THIORIDAZINE (0.0143), FENOLDOPAM MESYLATE (0.0185), BENSERAZIDE (0.0627), PROCHLORPERAZINE (0.0131), PAPAVERINE (0.0209), RABEPRAZOLE (0.0121), PERPHENAZ…		0.165314	0					0
LVEDV, LVSV_BSA, LVESV_BSA, LVSV, LVEDV_BSA, LVEF, LVESV, LVESV, LVEDV, LVEDV_BSA, LVESV_BSA, RV_LV_ratio	LMF1	37	LMF1	Yes	16	No	1	No				Aorta, Aorta, Right Ventricle					0.906072	0	0	Yes	0		0	Acylglycerol Metabolic Process (GO:0006639), Triglyceride Metabolic Process (GO:0006641), Protein Maturation (GO:0051604), Gene Expression (GO:0010467)	Endoplasmic Reticulum Membrane (GO:0005789)			Rapid Automised Naming Of Digits, Glioblastoma, Rapid Automised Naming Of Letters, Non-glioblastoma Glioma, Glioma, Phospholipids To Total Lipids Ratio In IDL, Phospholipids To Total Lipids Ratio In Large LDL, Triglyceride Levels In Very Large HDL, Heart Failure (Multivariate Analysis), Cholesteryl Esters To Total Lipids Ratio In IDL, Spatial QRS-T Angle, Triglyceride Levels In Very Small VLDL, T…
LVEDV, LVESV_BSA, LVSV, LVSV_BSA, LVEDV_BSA, LVESV, LVMVR, LVEDV, LVSV_BSA, LVMVR, LVEDV_BSA, LVESV_BSA, LVSV, LVESV, RVEDV_BSA, RVESV_BSA, RVESV, RVSV, RVEDV, RVSV_BSA, RVEF, RVSV_BSA, RVSV, RVESV, RVEDV, RVESV_BSA, RVEDV_BSA	ADAM1A	33, 69	ATXN2, BRAP, MAPKAPK5-AS1, SH2B3	Yes	12	No	1	Yes										0	0	Yes	0		0
LVMVR, LVMCF, RVEDV_BSA	CCND2	104	CCND2	Yes	12	Yes	1	No	abnormal spine curvature::increased circulating phosphate level::abnormal cranium morphology::increased mean corpuscular volume::increased fasting circulating glucose level::increased circulating alkaline phosphatase level::hyperactivity::trunk curl::impaired glucose tolerance::small testis::increased circulating iron level::increased lean body mass::increased circulating glucose level::increased…						PALBOCICLIB (0.4815), DECITABINE (1.0724), ABEMACICLIB (0.7373), PALBOCICLIB (0.4815), RIBOCICLIB (0.6553)	1	0.917594	0.490882	0.504483	Yes	0		0	Positive Regulation Of Cyclin-Dependent Protein Serine/Threonine Kinase Activity (GO:0045737), Positive Regulation Of Cyclin-Dependent Protein Kinase Activity (GO:1904031), Positive Regulation Of G1/S Transition Of Mitotic Cell Cycle (GO:1900087), Positive Regulation Of Cell Cycle G1/S Phase Transition (GO:1902808), Cell Cycle G1/S Phase Transition (GO:0044843), Regulation Of Cyclin-Dependent Pro…	Cyclin-Dependent Protein Kinase Holoenzyme Complex (GO:0000307), Serine/Threonine Protein Kinase Complex (GO:1902554), Nuclear Membrane (GO:0031965), Nucleolus (GO:0005730), Nuclear Lumen (GO:0031981), Intracellular Non-Membrane-Bounded Organelle (GO:0043232), Nucleus (GO:0005634), Intracellular Membrane-Bounded Organelle (GO:0043231)	Cyclin-Dependent Protein Serine/Threonine Kinase Activator Activity (GO:0061575), Cyclin-Dependent Protein Serine/Threonine Kinase Regulator Activity (GO:0016538), Protein Serine/Threonine Kinase Activator Activity (GO:0043539), Protein Kinase Regulator Activity (GO:0019887), Kinase Binding (GO:0019900), Protein Kinase Binding (GO:0019901)	Hedgehog signaling pathway, Prolactin signaling pathway, p53 signaling pathway, Cell cycle, FoxO signaling pathway, Measles, Cellular senescence, JAK-STAT signaling pathway, Hippo signaling pathway, Wnt signaling pathway, Transcriptional misregulation in cancer, Focal adhesion, Epstein-Barr virus infection, Viral carcinogenesis, Human T-cell leukemia virus 1 infection, MicroRNAs in cancer, Human …	QT Interval (Drug Interaction), Psoriasis Or Type 2 Diabetes (Trans-Disease Meta-Analysis), Sex Hormone-Binding Globulin Levels In Premenopausal Women, Orbital Telorism, Concentration Of Small HDL Particles, Free Cholesterol Levels In Small HDL, Total Lipid Levels In Small HDL, Phospholipid Levels In Small HDL, Saturated Fatty Acid Levels, Triglyceride Levels In HDL, Free Cholesterol To Total Lip…
RVEDV, RVSV, RVEDV_BSA, RVEDV_BSA, RVSV_BSA, RVEDV, RVSV	GIGYF1	159	ACHE	No	7	Yes	1	No	preweaning lethality, complete penetrance::preweaning lethality, incomplete penetrance								0.930195	0					0	Insulin-Like Growth Factor Receptor Signaling Pathway (GO:0048009), Transmembrane Receptor Protein Tyrosine Kinase Signaling Pathway (GO:0007169)				Pursuit Maintenance Gain In Psychotic Disorders, Pursuit Maintenance Gain, Autoimmune Thyroid Disease, Blood Glucose Levels, LDL Cholesterol, Alzheimer?s Disease Polygenic Risk Score (Upper Quantile Vs Lower Quantile), Non-HDL Cholesterol Levels, Apolipoprotein B Levels, Hemoglobin Concentration, Low Density Lipoprotein Cholesterol Levels, Eosinophil Counts, Total Cholesterol Levels, Mean Corpusc…
RVEDV, RVEDV_BSA, RVSV_BSA, RVSV, RVEDV, RVSV, RVEDV_BSA	GNB2	159	ACHE	No	7	No	1	No	hyperactivity::increased heart rate::increased vertical activity::increased mean corpuscular hemoglobin::abnormal retina morphology::decreased grip strength::decreased circulating total protein level::shortened ST segment::decreased thigmotaxis::decreased circulating serum albumin level::abnormal cholesterol homeostasis::shortened RR interval::decreased blood urea nitrogen level::increased leukoc…								0.585189	0.451336					0	Regulation Of Potassium Ion Transport (GO:0043266), Regulation Of Potassium Ion Transmembrane Transport (GO:1901379), Regulation Of Monoatomic Cation Transmembrane Transport (GO:1904062),	Heterotrimeric G-protein Complex (GO:0005834), Extrinsic Component Of Cytoplasmic Side Of Plasma Membrane (GO:0031234), Vesicle (GO:0031982), Lytic Vacuole Membrane (GO:0098852), Lysosomal Membrane (GO:0005765), Focal Adhesion (GO:0005925), Cell-Substrate Junction (GO:0030055), Lysosome (GO:0005764),	Signaling Receptor Complex Adaptor Activity (GO:0030159), GTPase Binding (GO:0051020), GTPase Activity (GO:0003924), Ribonucleoside Triphosphate Phosphatase Activity (GO:0017111),	GABAergic synapse, Morphine addiction, Circadian entrainment, Serotonergic synapse, Cholinergic synapse, Glutamatergic synapse, Relaxin signaling pathway, Dopaminergic synapse, Apelin signaling pathway, Retrograde endocannabinoid signaling, Alcoholism, Chemokine signaling pathway, Kaposi sarcoma-associated herpesvirus infection, Human immunodeficiency virus 1 infection, Human cytomegalovirus infe…	Predicted Heart Recovery Rate, Hemoglobin Levels, Hemoglobin Concentration, Hematocrit, Vertex-wise Sulcal Depth, Pulse Pressure,
LVEDV, LVESV, LVEDV_BSA, LVEF, LVM, LVESV_BSA, LVM_BSA, LVESV_BSA, LVEF, LVEDV, LVEDV_BSA, LVESV, RVEDV_BSA, RVESV_BSA, RVEDV, RVESV, RVEF, RVESV, RVESV_BSA, RVEDV, RVEDV_BSA, RVEF	LOC100996447	16	MLF1, RSRC1, LOC100996447	Yes	3	No	1	No				Aorta								Yes	0		0
LVEDV_BSA, LVESV_BSA	LOC101928505	188	LOC101928505	Yes	5	No	1	No				Left Ventricle								Yes	0		0
LVMVR	GOLGA4	136	ITGA9	No	3	No	1	No	increased heart rate::preweaning lethality, incomplete penetrance								0.920878		0				0	Positive Regulation Of Axon Extension (GO:0045773), Golgi To Plasma Membrane Protein Transport (GO:0043001), Regulation Of Axon Extension (GO:0030516), Establishment Of Protein Localization To Plasma Membrane (GO:0061951), Positive Regulation Of Axonogenesis (GO:0050772), Golgi To Plasma Membrane Transport (GO:0006893), Positive Regulation Of Developmental Growth (GO:0048639), Positive Regulation…	trans-Golgi Network (GO:0005802)	Small GTPase Binding (GO:0031267), GTPase Binding (GO:0051020)		Gamma Glutamyl Transferase Levels, Pulse Pressure
LVMCF, LVESV_BSA, LVEDV_BSA, LVEF, LVMVR	LOC103171574	84	UBE2Q2P1, ALPK3, ZNF592, DNM1P41	Yes	15	No	1	Yes												No	0		0
LVMVR	LOC145474	151	SIPA1L1	Yes	14	No	1	No				Aorta,								Yes	0		0
LVEDV, LVEDV_BSA, LVESV_BSA, LVESV, LVESV_BSA, LVEDV_BSA, LVESV, LVEDV, RVESV_BSA, RVEDV_BSA, RVESV, RVESV_BSA, RVESV	LOC388553	43	RSPH6A	Yes	19	No	1	No				Right Ventricle								Yes	0		0
LVMCF, LVMVR, LVM_BSA, LVMVR, LVM, LVMCF, RVEDV_BSA, RVSV	LOC644172	111, 154, 40	WNT3, KANSL1, MAPT, CRHR1, CDC27	Yes	17	No	1	Yes												Yes	0		0
LVMCF	GUCY1A3	95	MAP9	No	4	No	1	No				Aorta		VERICIGUAT, PENTAERYTHRITOL TETRANITRATE, RIOCIGUAT, ATACIGUAT, CINACIGUAT, RUNCACIGUAT, PRALICIGUAT, OLINCIGUAT			0.18014			Yes	0		0
LVEDV_BSA, LVESV, LVEDV, LVESV_BSA, LVSV, LVSV_BSA, LVGFI, LVEF, LVMVR, LVESV, LVM_BSA, LVESV_BSA, LVM, LVEF, LVEDV, LVEDV_BSA, RVEDV_BSA, RVESV_BSA, RVESV, RVEDV, RVEF, RVESV_BSA, RVSV_BSA, RVEDV_BSA, RVEF, RVEDV, RVESV	LSM3	10, 11	LSM3	Yes	3	No	1	No				Aorta,					0.123563	0	0	Yes	0		0	P-body Assembly (GO:0033962), mRNA Metabolic Process (GO:0016071), Non-Membrane-Bounded Organelle Assembly (GO:0140694), RNA Splicing, Via Transesterification Reactions With Bulged Adenosine As Nucleophile (GO:0000377), RNA Processing (GO:0006396), mRNA Splicing, Via Spliceosome (GO:0000398), mRNA Processing (GO:0006397),	U6 snRNP (GO:0005688), U4/U6 X U5 tri-snRNP Complex (GO:0046540), Spliceosomal tri-snRNP Complex (GO:0097526), U2-type Precatalytic Spliceosome (GO:0071005), Precatalytic Spliceosome (GO:0071011), Spliceosomal snRNP Complex (GO:0097525), P-body (GO:0000932), U2-type Spliceosomal Complex (GO:0005684), Nucleus (GO:0005634), Intracellular Membrane-Bounded Organelle (GO:0043231),	U6 snRNA Binding (GO:0017070), RNA Binding (GO:0003723),	RNA degradation, Spliceosome,	Longevity, Estimated Glomerular Filtration Rate (Creatinine), Red Blood Cell Count,
LVEDV, LVESV, LVEDV_BSA, LVESV_BSA, LVEDV, LVESV_BSA, LVEDV_BSA, LVESV	HPDL	4	AKR1A1	No	1	No	1	No	decreased thigmotaxis::enlarged heart::abnormal behavior::decreased prepulse inhibition::abnormal retina morphology::decreased anxiety-related response::no spontaneous movement::abnormal retina vasculature morphology::preweaning lethality, incomplete penetrance::abnormal skin morphology::abnormal heart morphology	Leigh syndrome							0.0749788		0.20902				0
LVM_BSA, LVM	CDK12	130	NEUROD2	Yes	17	No	1	No	enlarged urinary bladder::preweaning lethality, complete penetrance::enlarged spleen::abnormal liver morphology::abnormal spleen morphology::decreased circulating HDL cholesterol level::decreased hemoglobin content::increased spleen weight::decreased exploration in new environment::decreased hematocrit::abnormal urinary bladder morphology::increased red blood cell distribution width::increased he…					PHA-793887,RONICICLIB,AT-7519,AZD-5438	ABIRATERONE ACETATE (0.2041), RUCAPARIB (0.2776), MELPHALAN (0.3304), PREDNISONE (0.0826), PEMBROLIZUMAB (0.1239), ENZALUTAMIDE (0.8674), OLAPARIB (0.4448), CEMIPLIMAB-RWLC (0.5782), NIRAPARIB (0.2041), CISPLATIN (0.0466), NIVOLUMAB (0.1577), OLAPARIB (0.4448)	1	0.530681		0	Yes	0		0	Positive Regulation Of Transcription Elongation By RNA Polymerase II (GO:0032968), Positive Regulation Of DNA-templated Transcription, Elongation (GO:0032786), Regulation Of Transcription Elongation By RNA Polymerase II (GO:0034243), RNA Splicing (GO:0008380), Regulation Of Protein Serine/Threonine Kinase Activity (GO:0071900), Regulation Of MAP Kinase Activity (GO:0043405), Protein Autophosphory…	cyclin/CDK Positive Transcription Elongation Factor Complex (GO:0008024), Cyclin-Dependent Protein Kinase Holoenzyme Complex (GO:0000307), Nucleus (GO:0005634), Intracellular Membrane-Bounded Organelle (GO:0043231)	RNA Polymerase II CTD Heptapeptide Repeat Kinase Activity (GO:0008353), Cyclin-Dependent Protein Kinase Activity (GO:0097472), Cyclin-Dependent Protein Serine/Threonine Kinase Activity (GO:0004693), Protein Serine/Threonine Kinase Activity (GO:0004674)		Methionine Sulfone Levels, Urinary Metabolites, Alcohol Consumption X Experiences In Childhood (Felt Loved By Family Member) Interaction, Glomerular Filtration Rate, Glomerular Filtration Rate (Creatinine), Whole Brain Restricted Directional Diffusion (Multivariate Analysis), Lung Function (FEV1), Blood Urea Nitrogen Levels, Serum Albumin Levels, Creatinine Levels, Refractive Error, Serum Creatin…
LVM, LVM_BSA	CLCN6	113	CLCN6	Yes	1	No	1	No	microphthalmia::abnormal eye morphology::decreased locomotor activity			Left Ventricle, Right Ventricle			DOXORUBICIN HYDROCHLORIDE (0.4096), CISPLATIN (0.3958)	1	0.964536		0	Yes	0		0	Monoatomic Anion Transport (GO:0006820), Inorganic Anion Transport (GO:0015698), Chloride Transport (GO:0006821)	Lytic Vacuole Membrane (GO:0098852), Lysosomal Membrane (GO:0005765), Endosome Membrane (GO:0010008), Cytoplasmic Vesicle Membrane (GO:0030659), Lysosome (GO:0005764), Bounding Membrane Of Organelle (GO:0098588), Intracellular Membrane-Bounded Organelle (GO:0043231)	Voltage-Gated Chloride Channel Activity (GO:0005247), Voltage-Gated Monoatomic Anion Channel Activity (GO:0008308), Monoatomic Anion Transmembrane Transporter Activity (GO:0008509), Inorganic Anion Transmembrane Transporter Activity (GO:0015103), Antiporter Activity (GO:0015297), Chloride Transmembrane Transporter Activity (GO:0015108), Secondary Active Transmembrane Transporter Activity (GO:0015…		Mean Arterial Pressure X Depressive Symptoms Interaction (2Df Test), QRS Complex (12-Leadsum), Left Ventricular Mass Indexed By Body Surface Area, Mean Arterial Pressure X Alcohol Consumption (Light Vs Heavy) Interaction (2Df Test), Systolic Blood Pressure X Alcohol Consumption (Light Vs Heavy) Interaction (2Df Test), Systolic Blood Pressure X Smoking Status (Ever Vs Never) Interaction (2Df Test)…
LVEDV_BSA, LVESV, LVEDV, LVSV_BSA, LVESV_BSA, LVMCF, RVEDV_BSA, RV_LV_ratio	LY6G6F	19, 97, 182	HCP5, HLA-C, HLA-B, AGER	Yes	6	No	1	No	decreased heart rate								0.138962	0	0				0
LVESV, LVEF, LVESV_BSA, LVGFI, LVGFI, LVESV, LVEF	MAP1LC3A	62	GGT7, MYH7B	Yes	20	Yes	1	No									0.866902		0	Yes	0		0	Cellular Response To Nitrogen Levels (GO:0043562), Cellular Response To Nitrogen Starvation (GO:0006995), Mitochondrion Disassembly (GO:0061726), Autophagosome Maturation (GO:0097352), Autophagy Of Mitochondrion (GO:0000422), Autophagosome Organization (GO:1905037), Protein-Containing Complex Disassembly (GO:0032984), Autophagosome Assembly (GO:0000045), Cellular Response To Nutrient Levels (GO:0…	Autolysosome (GO:0044754), Secondary Lysosome (GO:0005767), Autophagosome Membrane (GO:0000421), Vacuolar Membrane (GO:0005774), Autophagosome (GO:0005776), Intracellular Membrane-Bounded Organelle (GO:0043231)	Microtubule Binding (GO:0008017), Ubiquitin Protein Ligase Binding (GO:0031625), Ubiquitin-Like Protein Ligase Binding (GO:0044389), Tubulin Binding (GO:0015631)	Ferroptosis	Copine-1 Levels, Smoking Status (Ever Vs Never Smokers), Lung Function (FEV1/FVC)
RVEF	HSPB8	177	HSPB8	No	12	Yes	1	No	increased circulating phosphate level::hyperactivity::decreased leukocyte cell number::abnormal coat/ hair morphology::preweaning lethality, incomplete penetrance	autosomal dominant distal hereditary motor neuropathy	charcot-marie-tooth disease, neuropathy						0.827183	0		Yes	0		0	Cellular Response To Unfolded Protein (GO:0034620), Cellular Response To Topologically Incorrect Protein (GO:0035967), Response To Unfolded Protein (GO:0006986), Positive Regulation Of Macroautophagy (GO:0016239)	Nucleus (GO:0005634), Intracellular Membrane-Bounded Organelle (GO:0043231)	Protein Homodimerization Activity (GO:0042803)		PR Interval In Tripanosoma Cruzi Seropositivity	distal hereditary motor neuronopathy, charcot-marie-tooth disease, type 2, charcot-marie-tooth disease
RV_LV_ratio	ICA1L	179	BMPR2	No	2	No	1	No	abnormal eye morphology::enlarged heart::enlarged cecum								0.385367	0					0	Regulation Of Transport (GO:0051049)				White Matter Integrity (Fractional Anisotropy), Spontaneous Coronary Artery Dissection, Migraine And/Or Pulse Pressure, Non-lobar Intracerebral Hemorrhage (MTAG), Microalbuminuria, Urinary Albumin Excretion, White Matter Microstructure (Mean Diusivities), White Matter Microstructure (Radial Diusivities), Urinary Albumin-To-Creatinine Ratio, White Matter Microstructure (Fractional Anisotropy), Cho…
RVESV_BSA	IL18R1	197	SLC9A4	No	2	No	1	No	decreased heart rate::prolonged RR interval					IBOCTADEKIN		1	0.275122	0					0
LVEF, LVESV, LVESV_BSA, LVGFI, LVEF, LVESV, LVGFI	PROCR	62	MYH7B, GGT7	Yes	20	No	1	No				Left Ventricle, Left Ventricle, Aorta, Right Ventricle	Adipose - Visceral (Omentum) Female 60-69 Up, Adipose - Visceral (Omentum) Female 40-49 Up, Adipose - Visceral (Omentum) Male 60-69 Up, Adipose - Visceral (Omentum) Male 50-59 Up, Adipose - Visceral (Omentum) Female 50-59 Up, Adipose - Visceral (Omentum) Female 70-79 Up, Adipose - Visceral (Omentum) Male 70-79 Up			1	0.449107		0	Yes	0		0	Regulation Of Coagulation (GO:0050818), Negative Regulation Of Coagulation (GO:0050819), Negative Regulation Of Multicellular Organismal Process (GO:0051241)	Focal Adhesion (GO:0005925), Cell-Substrate Junction (GO:0030055)		Complement and coagulation cascades	Anticoagulant Levels, Coagulation Factor VII Levels, Vitamin K-dependent Protein C Levels, Protein C Levels, D-dimer Levels, Factor VII Levels, Thrombosis, Prothrombin Time, Ischemic Stroke Or Factor VII Levels (Pleiotropy), Hemostatic Factors And Hematological Phenotypes, Factor VII Activity, Venous Thromboembolism Or Plasminogen Activator Inhibitor 1 Levels (Pleiotropy), Venous Thromboembolism …
LVSV	KMT2D	68	PRKAG1	No	12	No	1	No	decreased circulating chloride level::increased circulating alkaline phosphatase level::decreased leukocyte cell number::increased mean corpuscular hemoglobin::decreased erythrocyte cell number::increased circulating amylase level::decreased circulating sodium level::decreased body length	Kabuki syndrome 1		Left Ventricle, Right Ventricle, Aorta					0.699029		0.421717	Yes	0		0	Positive Regulation Of Intracellular Estrogen Receptor Signaling Pathway (GO:0033148), Positive Regulation Of Intracellular Steroid Hormone Receptor Signaling Pathway (GO:0033145), Oogenesis (GO:0048477), Regulation Of Intracellular Estrogen Receptor Signaling Pathway (GO:0033146), Histone H3-K4 Methylation (GO:0051568), Heterochromatin Formation (GO:0031507), Histone Lysine Methylation (GO:00349…	MLL3/4 Complex (GO:0044666), Nucleus (GO:0005634), Intracellular Membrane-Bounded Organelle (GO:0043231)	Histone H3K4 Methyltransferase Activity (GO:0042800), Histone H3 Methyltransferase Activity (GO:0140938), Protein-Lysine N-methyltransferase Activity (GO:0016279), Transcription Regulatory Region Nucleic Acid Binding (GO:0001067), Transcription Cis-Regulatory Region Binding (GO:0000976), Sequence-Specific Double-Stranded DNA Binding (GO:1990837), DNA Binding (GO:0003677)	Lysine degradation, Cushing syndrome	Percentage Gas Trapping, HDL Cholesterol Levels In HIV Infection, Attention Deficit Hyperactivity Disorder Or Autism Spectrum Disorder Or Intelligence (Pleiotropy), Cognitive Performance, Bipolar Disorder, Intelligence (MTAG), Chronotype, Hair Color, Serum Total Protein Level, Intelligence, General Cognitive Ability, Body Mass Index (MTAG), Heel Bone Mineral Density, Height
LVEDV, LVESV_BSA, LVEDV, LVMVR, LVSV, LVESV, LVEDV_BSA, LVSV_BSA, RVEF, RVEDV, RVSV_BSA, RVESV_BSA, RVEDV_BSA, RVESV, RVSV	CCDC63	33, 69, 176	BRAP, ATXN2, HVCN1	Yes	12	No	1	Yes									0.051558	0	0				0
LVESV_BSA, LVESV, LVSV, RVSV, RVESV_BSA, RVEDV_BSA, RVEDV, RVESV, RVSV_BSA	ERP29	33, 69	ATXN2, SH2B3, BRAP	Yes	12	No	1	Yes								1	0.124394	0	0				0	Negative Regulation Of Protein Transport (GO:0051224), Negative Regulation Of Protein Secretion (GO:0050709), Negative Regulation Of Secretion By Cell (GO:1903531), Positive Regulation Of MAP Kinase Activity (GO:0043406), Regulation Of Protein Secretion (GO:0050708), Regulation Of MAP Kinase Activity (GO:0043405), Positive Regulation Of Protein Serine/Threonine Kinase Activity (GO:0071902), Negat…	Smooth Endoplasmic Reticulum (GO:0005790), Endoplasmic Reticulum Lumen (GO:0005788), Intracellular Organelle Lumen (GO:0070013)		Protein processing in endoplasmic reticulum	Blood Pressure (Pleiotropy Model 1 DBP Adjusted For Estimated Causal Effects X SBP)
RVEDV, RVEDV_BSA, RVESV_BSA, RVESV, RVESV, RVEDV, RVESV_BSA, RVEDV_BSA	MAPRE3	115	KCNK3	Yes	2	No	1	Yes									0.217183	0					0	Protein Localization To Microtubule (GO:0035372), Protein Localization To Microtubule Cytoskeleton (GO:0072698), Positive Regulation Of Cyclin-Dependent Protein Serine/Threonine Kinase Activity (GO:0045737), Positive Regulation Of Cyclin-Dependent Protein Kinase Activity (GO:1904031), Regulation Of Supramolecular Fiber Organization (GO:1902903), Regulation Of Microtubule Polymerization Or Depolym…	Nucleus (GO:0005634), Intracellular Membrane-Bounded Organelle (GO:0043231),	Microtubule Plus-End Binding (GO:0051010), Microtubule Binding (GO:0008017), Tubulin Binding (GO:0015631), Kinase Binding (GO:0019900), Protein Kinase Binding (GO:0019901), Cis-Regulatory Region Sequence-Specific DNA Binding (GO:0000987), RNA Polymerase II Cis-Regulatory Region Sequence-Specific DNA Binding (GO:0000978), RNA Polymerase II Transcription Regulatory Region Sequence-Specific DNA Bind…		Risk Taking (Standard GWA), Left?right Brain Asymmetry, Estimated Glomerular Filtration Rate In Non-Diabetics, Smoking Cessation, Post Bronchodilator FEV1/FVC Ratio, Neutrophil Percentage Of White Cells, Lymphocyte Percentage Of White Cells, Self-reported Math Ability (MTAG), Highest Math Class Taken (MTAG), Neutrophil Count, Triglyceride Levels,
RV_LV_ratio	COL11A2	182	AGER	Yes	6	No	1	No	decreased cardiac output::increased startle reflex::decreased mean corpuscular volume::decreased circulating triglyceride level::increased lean body mass::increased circulating bilirubin level::preweaning lethality, incomplete penetrance::increased circulating unsaturated transferrin level	nonsyndromic genetic hearing loss,otospondylomegaepiphyseal dysplasia				OCRIPLASMIN,COLLAGENASE CLOSTRIDIUM HISTOLYTICUM	OCRIPLASMIN (0.7761), COLLAGENASE CLOSTRIDIUM HISTOLYTICUM-AAES (1.0532)	1	0.547594	0					0
LVMCF, LVM, LVMVR, LVM_BSA, LVMVR, LVMCF	MAPT-AS1	111, 154	CRHR1, MAPT, KANSL1, WNT3	Yes	17	No	1	No				Aorta,								Yes	0		0
RV_LV_ratio	ADK	183	ADK	No	10	No	1	No	abnormal spine curvature::preweaning lethality, complete penetrance::abnormal thymus morphology::abnormal spleen morphology::increased lung tissue damping::enlarged lung::decreased locomotor activity::decreased exploration in new environment::abnormal lung morphology::enlarged thymus::abnormal skin morphology	adenosine kinase deficiency		Left Ventricle, Aorta, Right Ventricle			DABIGATRAN (1.6383), BUSULFAN (0.7281), ABACAVIR (1.4563), AZATHIOPRINE (0.3361), BLEOMYCIN (0.7710), LOMUSTINE (3.2767), DIDANOSINE (0.9362), DACARBAZINE (0.9362)	1	0.294484	0.475395		Yes	0		0
LVESV_BSA, LVM_BSA, LVEDV_BSA, LVM, LVESV, LVEDV, LVEF, LVGFI, LVMVR, LVEF, LVSV_BSA, LVGFI, LVESV, LVEDV_BSA, RVEDV, RVESV_BSA, RVESV_BSA, RVEF, RVEDV, RVEDV_BSA, RVESV	MCMBP	29	BAG3	Yes	10	No	1	Yes	preweaning lethality, complete penetrance::decreased mean corpuscular hemoglobin::decreased mean corpuscular volume::decreased bone mineral density::decreased lean body mass::embryonic lethality prior to organogenesis								0.181194	0	0	Yes	0		0	DNA-templated DNA Replication (GO:0006261), DNA Replication (GO:0006260)	Nucleus (GO:0005634), Intracellular Membrane-Bounded Organelle (GO:0043231)			Body Size At Age 10, Major Depressive Disorder, Aspartate Aminotransferase Levels, High Density Lipoprotein Cholesterol Levels, Heel Bone Mineral Density, Height
LVEDV, LVESV, LVSV_BSA, LVSV, LVESV_BSA, LVEDV_BSA, LVEDV, RVEDV, RVEDV_BSA	MDC1	19	HLA-B, HCP5	Yes	6	No	1	No	abnormal heart left ventricle morphology::male infertility								0.47889	0	0				0
LVM_BSA, LVM	MED1	130	NEUROD2	Yes	17	No	1	No	small superior vagus ganglion::preweaning lethality, complete penetrance::embryonic lethality prior to tooth bud stage::abnormal eye morphology::enlarged heart::enlarged uterus::pale yolk sac::abnormal placenta size::hydrometra::pallor::abnormal heart morphology::abnormal embryo size								0.889224		0	Yes	0		0	Negative Regulation Of Keratinocyte Proliferation (GO:0010839), Regulation Of RNA Biosynthetic Process (GO:2001141), Androgen Biosynthetic Process (GO:0006702), Steroid Hormone Mediated Signaling Pathway (GO:0043401), Megakaryocyte Development (GO:0035855), Erythrocyte Development (GO:0048821), Cellular Response To Thyroid Hormone Stimulus (GO:0097067), Response To Thyroid Hormone (GO:0097066), P…	Nucleolus (GO:0005730), Nuclear Lumen (GO:0031981), Intracellular Non-Membrane-Bounded Organelle (GO:0043232), Nucleus (GO:0005634), Intracellular Membrane-Bounded Organelle (GO:0043231)	LBD Domain Binding (GO:0050693), Peroxisome Proliferator Activated Receptor Binding (GO:0042975), Nuclear Retinoic Acid Receptor Binding (GO:0042974), Nuclear Thyroid Hormone Receptor Binding (GO:0046966), Nuclear Estrogen Receptor Binding (GO:0030331), Transcription Coactivator Binding (GO:0001223), Nuclear Receptor Coactivator Activity (GO:0030374), Transcription Coregulator Binding (GO:0001221…	Thyroid hormone signaling pathway	Nonatopic Asthma, Asthma In Any Disease, Spherical Equivalent Or Myopia (Age Of Diagnosis), Atopic Asthma, Asthma (Childhood Onset), Asthma, Highest Math Class Taken (MTAG), High Density Lipoprotein Cholesterol Levels
LVEDV, LVSV, LVEDV_BSA, LVSV_BSA, LVEDV, LVSV_BSA, LVSV, LVESV_BSA	MED22	27	ABO	Yes	9	No	1	Yes	preweaning lethality, complete penetrance								0.202139		0				0	Positive Regulation Of Transcription Elongation By RNA Polymerase II (GO:0032968), Positive Regulation Of Transcription Initiation By RNA Polymerase II (GO:0060261), RNA Polymerase II Preinitiation Complex Assembly (GO:0051123), Positive Regulation Of DNA-templated Transcription Initiation (GO:2000144), Positive Regulation Of DNA-templated Transcription, Elongation (GO:0032786), Regulation Of Tra…	Core Mediator Complex (GO:0070847), Nucleus (GO:0005634), Intracellular Membrane-Bounded Organelle (GO:0043231)	Nuclear Vitamin D Receptor Binding (GO:0042809), Nuclear Thyroid Hormone Receptor Binding (GO:0046966), Nuclear Receptor Coactivator Activity (GO:0030374), Nuclear Receptor Binding (GO:0016922)		Protein FAM3D Levels, A Disintegrin And Metalloproteinase With Thrombospondin Motifs 13 Levels, Factor VIII Levels, Serum Alkaline Phosphatase Levels
LVEDV_BSA, LVEDV, LVESV, LVEDV, LVESV_BSA, RVEDV, RVESV, RVEDV_BSA	LINC00189	44	MAP3K7CL	No	21	No	1	No				Aorta, Left Ventricle, Right Ventricle								Yes	0		0
LVGFI, RVESV_BSA, RVESV_BSA, RVESV	MFHAS1	89, 88	SGK223, FAM86B3P, TNKS, PPP1R3B	Yes	8	Yes	1	No					Colon - Sigmoid Male 20-29 Up, Colon - Sigmoid Female 50-59 Up,				0.342061	0	0	Yes	0		0	Negative Regulation Of Toll-Like Receptor 2 Signaling Pathway (GO:0034136), Positive Regulation Of Toll-Like Receptor 2 Signaling Pathway (GO:0034137), Negative Regulation Of Toll-Like Receptor 4 Signaling Pathway (GO:0034144), Negative Regulation Of Dephosphorylation (GO:0035305), Regulation Of Toll-Like Receptor 2 Signaling Pathway (GO:0034135), Regulation Of Leukocyte Activation (GO:0002694), …	Lytic Vacuole (GO:0000323), Lysosome (GO:0005764), Cytoskeleton (GO:0005856), Intracellular Non-Membrane-Bounded Organelle (GO:0043232),	Protein Phosphatase 2A Binding (GO:0051721), Protein Phosphatase Binding (GO:0019903), GTP Binding (GO:0005525), Guanyl Ribonucleotide Binding (GO:0032561), Ubiquitin Protein Ligase Binding (GO:0031625), Ubiquitin-Like Protein Ligase Binding (GO:0044389), Purine Ribonucleoside Triphosphate Binding (GO:0035639),		Cooked Vegetable Consumption, Crisps Liking, F-savour/caloric Food Liking (Derived Food-Liking Factor), Prion Diseases, Conduct Disorder (Maternal Expressed Emotions Interaction), Gastrointestinal Infection, Disruptive Behavior (Multivariate Analysis), Free Cholesterol To Total Lipids Ratio In IDL, Endometriosis Or Asthma (Pleiotropy), Free Cholesterol To Total Lipids Ratio In Very Small VLDL, Ne…
LVEDV_BSA, LVSV_BSA, LVESV, LVESV_BSA, LVMVR, LVEDV, LVSV, LVSV, LVESV_BSA, LVEDV_BSA, LVMVR, LVEDV, LVSV_BSA, LVESV, RVSV, RVESV, RVEDV_BSA, RVESV_BSA, RVEDV, RVSV_BSA, RVSV, RVESV, RVEF, RVESV_BSA, RVEDV, RVEDV_BSA, RVSV_BSA	FAM109A	33, 69	ATXN2, BRAP, MAPKAPK5-AS1, SH2B3	Yes	12	No	1	Yes									0.285997			Yes	0		0
LVMVR, LVMCF, LVEF	MIR3925	52, 140	CDKN1A	Yes	6	No	1	Yes												No	0		0
LVMVR	MIR4421	132	CDKN2C	Yes	1	No	1	Yes												Yes	0		0
LVMVR, LVESV, LVEDV_BSA, RVEDV, RVESV_BSA	MIR4682	29	BAG3	Yes	10	No	1	Yes															0
LVEDV, LVSV_BSA, LVESV_BSA, LVSV, LVEDV_BSA, LVEDV, RVEDV, RVESV_BSA, RVEF, RVESV, RVEDV_BSA, RVSV_BSA, RVSV, RVESV, RVESV_BSA, RVEDV_BSA, RVEDV	MIR5089	40	GOSR2, RPRML, MYL4, CDC27, WNT9B	Yes	17	No	1	Yes												Yes	0		0
LVEF, LVGFI, LVESV, LVEDV_BSA, LVESV_BSA, LVEDV, LVGFI, LVMVR, LVEDV, LVEF, LVESV, LVEDV_BSA, LVESV_BSA, RVEF, RVESV_BSA, RVESV, RVEDV_BSA, RVESV_BSA, RVESV, RVEF	MIR5096	3	HSPB7, ZBTB17, CLCNKA, FLJ37453, C1orf64, SPEN	Yes	1	No	1	Yes												Yes	0		0
LVMVR	MIR6500	132	CDKN2C	Yes	1	No	1	Yes												Yes	0		0
LVSV, LVEDV, LVEDV_BSA, LVSV_BSA, LVESV, LVMVR, LVESV_BSA, LVSV, LVEDV_BSA, LVEDV, LVSV_BSA, LVESV, LVESV_BSA, LVMVR, RVEDV, RVSV, RVESV_BSA, RVESV, RVEDV_BSA, RVSV_BSA, RVESV_BSA, RVSV_BSA, RVEDV, RVEDV_BSA, RVESV, RVSV, RVEF	HECTD4	33, 69	ATXN2, BRAP, MAPKAPK5-AS1, SH2B3	Yes	12	No	1	Yes	increased circulating alanine transaminase level::decreased circulating glucose level::increased eosinophil cell number::abnormal retina morphology::increased basophil cell number				Brain - Cerebellar Hemisphere Male 20-29 Up,				0.828669	0	0	Yes	0		0	Hexose Metabolic Process (GO:0019318), Glucose Metabolic Process (GO:0006006), Glucose Homeostasis (GO:0042593),				Biomedical Quantitative Traits, Ischemic Stroke Or Plasminogen Activator Inhibitor 1 Levels (Pleiotropy), Lung Function (FEV1) And Body Mass Index, Ischemic Stroke Or Tissue Plasminogen Activator Levels (Pleiotropy), Ischemic Stroke Or Factor XI Levels (Pleiotropy), Hazardous Alcohol Drinking, Alcohol Consumption (Drinkers Vs Non-Drinkers), Renal Function-Related Traits (BUN), Esophageal Cancer, …
LVEF	MKRN2	76	CAND2	Yes	3	No	1	Yes	decreased dendritic epidermal T cell number::decreased mean corpuscular hemoglobin concentration::male infertility::increased circulating aspartate transaminase level::abnormal auditory brainstem response								0.19841		0				0	Negative Regulation Of Inflammatory Response To Antigenic Stimulus (GO:0002862), Regulation Of Inflammatory Response To Antigenic Stimulus (GO:0002861), Protein Kinase B Signaling (GO:0043491), Negative Regulation Of NIK/NF-kappaB Signaling (GO:1901223), Nucleic Acid-Templated Transcription (GO:0097659), Negative Regulation Of Immune Response (GO:0050777), Regulation Of NIK/NF-kappaB Signaling (G…	Nucleus (GO:0005634), Intracellular Membrane-Bounded Organelle (GO:0043231)	Ubiquitin Protein Ligase Activity (GO:0061630), Ubiquitin-Like Protein Ligase Activity (GO:0061659), Ubiquitin-Protein Transferase Activity (GO:0004842), RNA Binding (GO:0003723)		Cardiac Hypertrophy, Drink Temperature, Cystatin C Levels, Lung Function (FEV1), Low-density Lipoprotein Levels (MTAG), High-density Lipoprotein Levels (MTAG), Hip Index, Glycated Hemoglobin Levels, Monocyte Percentage Of White Cells, Apolipoprotein B Levels, Urate Levels, Hemoglobin Concentration, Waist-hip Index, Sex Hormone-Binding Globulin Levels, Low Density Lipoprotein Cholesterol Levels, E…
LVM_BSA	NEK10	192	SLC4A7	No	3	No	1	Yes	abnormal skin coloration	primary ciliary dyskinesia						1	0.482676		0.374743				0
LVM_BSA	FGF5	193	FGF5	Yes	4	Yes	1	No					Cells - Cultured Fibroblasts Male 60-69 Up, Cells - Cultured Fibroblasts Male 40-49 Up, Cells - Cultured Fibroblasts Female 50-59 Up, Cells - Cultured Fibroblasts Female 20-29 Up, Cells - Cultured Fibroblasts Female 70-79 Up, Cells - Cultured Fibroblasts Male 50-59 Up, Cells - Cultured Fibroblasts Male 70-79 Up			1	0.527358		0	Yes	0		0	Fibroblast Growth Factor Receptor Signaling Pathway (GO:0008543), Cellular Response To Fibroblast Growth Factor Stimulus (GO:0044344), Regulation Of Cell Motility (GO:2000145), Positive Regulation Of Protein Modification Process (GO:0031401), Positive Regulation Of Phosphorylation (GO:0042327), Regulation Of Protein Phosphorylation (GO:0001932), Transmembrane Receptor Protein Tyrosine Kinase Sign…		Fibroblast Growth Factor Receptor Binding (GO:0005104), Growth Factor Activity (GO:0008083), Growth Factor Receptor Binding (GO:0070851), Receptor Ligand Activity (GO:0048018)	Melanoma, Breast cancer, Gastric cancer, Rap1 signaling pathway, Regulation of actin cytoskeleton, Ras signaling pathway, Chemical carcinogenesis, Calcium signaling pathway, MAPK signaling pathway, PI3K-Akt signaling pathway, Pathways in cancer	Hypertension Complicating Pregnancy, Diastolic Blood Pressure X Depressive Symptoms Interaction (2Df Test), Left Ventricular Mass Indexed By Body Surface Area, Early-onset Ischemic Stroke, Myringotomy, Descending Aorta Maximum Area (MTAG), Descending Aorta Maximum Area, Monobrow, Descending Aorta Diameter, Descending Thoracic Aortic Diameter, Angina Pectoris, Low Myopia Vs Hyperopia, Blond Vs. Br…
RVSV, RVEDV_BSA	MRPL10	40	CDC27	Yes	17	No	1	Yes									0.177835	0					0
LVEF	LOC100133985	75	LOC100133985	No	2	No	1	No				Aorta, Right Ventricle								Yes	0		0
RVSV, RVEDV_BSA	MRPL45P2	40	CDC27	Yes	17	No	1	Yes															0
LVM, LVM_BSA	MYBPC3	127	SPI1	Yes	11	No	1	No		hypertrophic cardiomyopathy,arrhythmogenic right ventricular cardiomyopathy,dilated cardiomyopathy							0.994602		0.562667			synonymous_variant,synonymous_variant,NMD_transcript_variant,missense_variant,missense_variant,NMD_transcript_variant	0
LVMCF, LVMVR, LVMVR	DUSP6	106	ATP2B1	Yes	12	Yes	1	No					Adipose - Visceral (Omentum) Female 40-49 Up, Adipose - Visceral (Omentum) Male 50-59 Up, Adipose - Visceral (Omentum) Female 50-59 Up, Adipose - Visceral (Omentum) Male 30-39 Up, Adipose - Visceral (Omentum) Female 30-39 Up, Adipose - Visceral (Omentum) Male 40-49 Up, Adipose - Visceral (Omentum) Female 20-29 Up, Adipose - Visceral (Omentum) Male 20-29 Up		TRETINOIN (0.4681), TRAMETINIB DIMETHYL SULFOXIDE (0.4468), DIMETHYL SULFOXIDE (2.4575)	1	0.507904		0.267475				0	ERK1 And ERK2 Cascade (GO:0070371), Peptidyl-Tyrosine Dephosphorylation (GO:0035335), Negative Regulation Of ERK1 And ERK2 Cascade (GO:0070373), Regulation Of Multicellular Organismal Development (GO:2000026), MAPK Cascade (GO:0000165), Negative Regulation Of MAPK Cascade (GO:0043409), Protein Dephosphorylation (GO:0006470), Regulation Of MAPK Cascade (GO:0043408), Negative Regulation Of Intracel…		MAP Kinase Tyrosine/Serine/Threonine Phosphatase Activity (GO:0017017), Protein Tyrosine/Threonine Phosphatase Activity (GO:0008330), MAP Kinase Tyrosine Phosphatase Activity (GO:0033550), MAP Kinase Phosphatase Activity (GO:0033549), Protein Tyrosine/Serine/Threonine Phosphatase Activity (GO:0008138), Protein Tyrosine Phosphatase Activity (GO:0004725)	Acute myeloid leukemia, Transcriptional misregulation in cancer, MAPK signaling pathway	BMI (Standard GWA), Age At First Sexual Intercourse, Highest Math Class Taken, Cognitive Performance (MTAG), Self-reported Math Ability (MTAG), Highest Math Class Taken (MTAG), Body Mass Index (MTAG), Insomnia, Smoking Initiation, Body Mass Index, Educational Attainment	hypogonadotropic hypogonadism 7 with or without anosmia
LVM, LVM_BSA, LVMVR	EGR2	124, 146	NRBF2, ARID5B	Yes	10	Yes	1	No		Charcot-Marie-Tooth disease	charcot-marie-tooth disease, neuropathy,		Nerve - Tibial Female 50-59 Up, Nerve - Tibial Female 60-69 Up, Nerve - Tibial Male 20-29 Up, Nerve - Tibial Female 40-49 Up, Nerve - Tibial Male 30-39 Up, Nerve - Tibial Male 40-49 Up,		TRETINOIN (1.4043)		0.595978		0				0	Positive Regulation Of Myelination (GO:0031643), Positive Regulation Of Glial Cell Differentiation (GO:0045687), Positive Regulation Of Nervous System Process (GO:0031646), Peripheral Nervous System Development (GO:0007422), Regulation Of Myelination (GO:0031641), Protein Export From Nucleus (GO:0006611), Glial Cell Differentiation (GO:0010001), Skeletal Muscle Tissue Development (GO:0007519), Pr…	Nucleus (GO:0005634), Intracellular Membrane-Bounded Organelle (GO:0043231),	SUMO Ligase Activity (GO:0061665), SUMO Transferase Activity (GO:0019789), Transcription Regulatory Region Nucleic Acid Binding (GO:0001067), RNA Polymerase II-specific DNA-binding Transcription Factor Binding (GO:0061629), Ubiquitin Protein Ligase Binding (GO:0031625), DNA-binding Transcription Factor Binding (GO:0140297), Ubiquitin-Like Protein Ligase Binding (GO:0044389), Ubiquitin-Like Protei…	C-type lectin receptor signaling pathway, Hepatitis B, Viral carcinogenesis, Human T-cell leukemia virus 1 infection,	Temperament, Selective IgA Deficiency, Autism Spectrum Disorder, Atopic Dermatitis, Sleep Duration, Adventurousness, Platelet-to-lymphocyte Ratio, Cystatin C Levels, Monocyte Percentage Of White Cells, Breast Cancer, Serum Alkaline Phosphatase Levels, Hematocrit, Sex Hormone-Binding Globulin Levels, Lymphocyte Count, Eosinophil Counts, Hip Circumference Adjusted For BMI, Waist Circumference Adjus…	charcot-marie-tooth disease, type i, charcot-marie-tooth disease type 4, charcot-marie-tooth disease,
LVMVR	EIF2AK2	134	STRN	Yes	2	No	1	Yes	increased circulating serum albumin level::increased circulating creatinine level::abnormal spleen morphology::small spleen::increased circulating calcium level				Cells - EBV-transformed Lymphocytes Male 40-49 Up		INTERFERON ALFA-2B (2.1064)	1	0.742922		0				0	Regulation Of Hematopoietic Stem Cell Proliferation (GO:1902033), Regulation Of Hemoglobin Biosynthetic Process (GO:0046984), Negative Regulation Of Osteoblast Proliferation (GO:0033689), Regulation Of Hematopoietic Stem Cell Differentiation (GO:1902036), Negative Regulation Of Translational Initiation (GO:0045947), Regulation Of Stem Cell Proliferation (GO:0072091), Regulation Of Osteoblast Prol…	Ribosome (GO:0005840), Intracellular Non-Membrane-Bounded Organelle (GO:0043232)	Protein Phosphatase Regulator Activity (GO:0019888), Double-Stranded RNA Binding (GO:0003725), Heme Binding (GO:0020037), Kinase Activity (GO:0016301), Protein Serine/Threonine Kinase Activity (GO:0004674), Protein Homodimerization Activity (GO:0042803), RNA Binding (GO:0003723)	Measles, Hepatitis C, Necroptosis, Protein processing in endoplasmic reticulum, Influenza A, Kaposi sarcoma-associated herpesvirus infection, Epstein-Barr virus infection, Viral carcinogenesis, Coronavirus disease, Human papillomavirus infection, Alzheimer disease, Herpes simplex virus 1 infection	Glucose Homeostasis Traits, Aspartate Aminotransferase Levels, Adolescent Idiopathic Scoliosis, Platelet Count
LVEDV, LVEDV_BSA, LVEF, LVESV, LVEDV_BSA, LVEDV, LVESV_BSA, RVEDV_BSA, RVEF, RVESV_BSA, RVESV	EPHA2	3	ZBTB17, C1orf64, CLCNKA, SPEN	Yes	1	No	1	Yes	developmental dysplasia/Eye - MPATH pathological process term::enlarged lymph nodes::abnormal lymph node morphology				Esophagus - Mucosa Male 50-59 Up, Esophagus - Mucosa Male 60-69 Up, Esophagus - Mucosa Male 30-39 Up, Esophagus - Mucosa Female 40-49 Up, Esophagus - Mucosa Female 50-59 Up, Esophagus - Mucosa Female 30-39 Up, Esophagus - Mucosa Female 60-69 Up, Esophagus - Mucosa Male 70-79 Up, Esophagus - Mucosa Male 20-29 Up	DASATINIB,REGORAFENIB,VANDETANIB	DASATINIB ANHYDROUS (0.5077), SORAFENIB (0.0341), REGORAFENIB (0.2114), DASATINIB ANHYDROUS (0.5077), REGORAFENIB (0.2114), DASATINIB ANHYDROUS (0.5077), DASATINIB ANHYDROUS (0.5077), VANDETANIB (0.0607), DASATINIB ANHYDROUS (0.5077)	1	0.851523	0.215256	0.179828				0	Lens Fiber Cell Development (GO:0070307), cAMP Metabolic Process (GO:0046058), Regulation Of Lamellipodium Organization (GO:1902743), Mammary Gland Epithelium Development (GO:0061180), Regulation Of Bicellular Tight Junction Assembly (GO:2000810), Protein Kinase B Signaling (GO:0043491), Cell Morphogenesis Involved In Differentiation (GO:0000904), Osteoclast Differentiation (GO:0030316), Regulati…	Tight Junction (GO:0070160), Cell-Cell Junction (GO:0005911), Focal Adhesion (GO:0005925), Cell-Substrate Junction (GO:0030055)	Transmembrane Receptor Protein Kinase Activity (GO:0019199), Transmembrane Receptor Protein Tyrosine Kinase Activity (GO:0004714), Protein Tyrosine Kinase Activity (GO:0004713), Cadherin Binding (GO:0045296)	Axon guidance, Rap1 signaling pathway, Ras signaling pathway, MAPK signaling pathway, PI3K-Akt signaling pathway	Aspartate Aminotransferase To Alanine Aminotransferase Ratio, Serum Albumin Levels, Gamma Glutamyl Transferase Levels, Alanine Aminotransferase Levels
LVESV_BSA	ERBB4	191	ERBB4	Yes	2	Yes	1	No		amyotrophic lateral sclerosis type 19				AFATINIB,AC-480,NERATINIB,AFATINIB DIMALEATE,DACOMITINIB,VANDETANIB,CANERTINIB,JNJ-26483327,POZIOTINIB,BMS-690514,NERATINIB MALEATE,TARLOXOTINIB,KBP5209,CANERTINIB DIHYDROCHLORIDE	LAPATINIB (0.3582), LAPATINIB (0.3582), LAPATINIB (0.3582), NERATINIB MALEATE (0.5174), CURCUMIN (0.0470), GEFITINIB (0.0763), DASATINIB ANHYDROUS (0.0219), AFATINIB (0.2587), DACOMITINIB ANHYDROUS (1.5521), ERLOTINIB (0.0621), LAPATINIB (0.3582), VANDETANIB (0.0287), GEFITINIB (0.0763), AFATINIB DIMALEATE (0.5174), DACOMITINIB ANHYDROUS (1.5521), LAPATINIB (0.3582), GEFITINIB (0.0763), PALIPERID…	1	0.77428		0	Yes	0		1	Mammary Gland Epithelial Cell Differentiation (GO:0060644), Mitochondrial Fragmentation Involved In Apoptotic Process (GO:0043653), Lactation (GO:0007595), Positive Regulation Of Cardiac Muscle Cell Proliferation (GO:0060045), Body Fluid Secretion (GO:0007589), Mammary Gland Epithelium Development (GO:0061180), Positive Regulation Of Cardiac Muscle Tissue Growth (GO:0055023), Regulation Of Cardia…	Basolateral Plasma Membrane (GO:0016323), Mitochondrial Matrix (GO:0005759), Intracellular Organelle Lumen (GO:0070013), Nucleus (GO:0005634), Intracellular Membrane-Bounded Organelle (GO:0043231)	Epidermal Growth Factor Receptor Binding (GO:0005154), Transmembrane Receptor Protein Kinase Activity (GO:0019199), Transmembrane Receptor Protein Tyrosine Kinase Activity (GO:0004714), Growth Factor Receptor Binding (GO:0070851), Protein Tyrosine Kinase Activity (GO:0004713), Transcription Regulatory Region Nucleic Acid Binding (GO:0001067), Transcription Cis-Regulatory Region Binding (GO:000097…	ErbB signaling pathway, Proteoglycans in cancer, Calcium signaling pathway, MAPK signaling pathway, PI3K-Akt signaling pathway, Amyotrophic lateral sclerosis	Polycystic Ovary Syndrome (Adjusted For Age And BMI), Gastric Polyp, N2,N5-diacetylornithine Levels In Elite Athletes, Mitral Valve Annular Diameter (Left Ventricle Systole), Asthma (Sex Interaction), Progression-free Survival In Non-Muscle-Invasive Bladder Cancer, Triiodothyronine Levels, Polycystic Ovary Syndrome (Adjusted For Age), Longitudinal Brain Connectivity Change (Louvain Modularity), T…
LVMCF, LVMVR	MYO18B	112	MYO18B	Yes	22	Yes	1	No	preweaning lethality, complete penetrance::increased circulating triglyceride level::abnormal auditory brainstem response	Klippel-Feil anomaly-myopathy-facial dysmorphism syndrome			Muscle - Skeletal Female 60-69 Up, Muscle - Skeletal Female 40-49 Up, Muscle - Skeletal Male 30-39 Up, Muscle - Skeletal Female 30-39 Up, Muscle - Skeletal Male 70-79 Up, Muscle - Skeletal Female 50-59 Up, Muscle - Skeletal Male 40-49 Up				0.821204		0.29179	Yes	0	missense_variant,missense_variant,NMD_transcript_variant	0		Myosin Filament (GO:0032982), Supramolecular Fiber (GO:0099512)			Facial Morphology (Factor 2, Vertical Position Of Orbits Relative To Midface), Left Ventricular Mass To End-Diastolic Volume Ratio, Urinary Calcium Excretion, Brugada Syndrome, Left Ventricle Wall Thickness, Uterine Fibroids (MTAG), Progression Free Survival In Serous Epithelial Ovarian Cancer Treated With Carboplatin And Paclitaxel, Urate Levels In Lean Individuals, Trans Fatty Acid Levels, Gut …
LVEDV, LVESV_BSA, LVEDV_BSA, LVMVR, LVESV, LVSV_BSA, LVSV, LVESV_BSA, LVMVR, LVEDV, LVEDV_BSA, LVESV, LVSV_BSA, RVEF, RVSV_BSA, RVEDV, RVSV, RVESV, RVESV_BSA, RVEDV_BSA	LOC100131138	33, 69	BRAP, ATXN2, MAPKAPK5-AS1	Yes	12	No	1	Yes															0
LVESV, LVEF, LVGFI, LVGFI, LVEF, LVESV_BSA, LVESV	NCOA6	62	GGT7, MYH7B	Yes	20	No	1	No	decreased total body fat amount::abnormal retina morphology::preweaning lethality, incomplete penetrance			Aorta, Right Ventricle					0.822677		0	Yes	0		0	Histone H3-K4 Methylation (GO:0051568), RNA Biosynthetic Process (GO:0032774), Histone Lysine Methylation (GO:0034968), Myeloid Cell Differentiation (GO:0030099), DNA-templated Transcription Initiation (GO:0006352), Hemopoiesis (GO:0030097), Circulatory System Development (GO:0072359), Brain Development (GO:0007420), Heart Development (GO:0007507), DNA-templated Transcription (GO:0006351), Centra…	MLL3/4 Complex (GO:0044666), Nucleus (GO:0005634), Intracellular Membrane-Bounded Organelle (GO:0043231)	Nuclear Retinoid X Receptor Binding (GO:0046965), Nuclear Retinoic Acid Receptor Binding (GO:0042974), Nuclear Thyroid Hormone Receptor Binding (GO:0046966), Nuclear Estrogen Receptor Binding (GO:0030331), Nuclear Receptor Coactivator Activity (GO:0030374), Nuclear Receptor Binding (GO:0016922)		Cooked Vegetables Consumption, Skin Phototype Score, Disruptive Behavior (Multivariate Analysis), Irritable Mood, Feeling Nervous, Male Puberty Timing (Age At Voice Breaking MTAG), Low Tan Response, Glomerular Filtration Rate (Creatinine), Estimated Glomerular Filtration Rate In Non-Diabetics, Melanoma, Cancer, Venous Thromboembolism, Non-melanoma Skin Cancer, Calcium Levels, Urate Levels, C-reac…
LVMVR, RV_LV_ratio	NCOA7	141	HEY2	Yes	6	No	1	No	increased startle reflex			Aorta	Adipose - Subcutaneous Female 70-79 Up,				0.844476	0	0	Yes	0	missense_variant	0	Positive Regulation Of Transcription By RNA Polymerase II (GO:0045944), Positive Regulation Of DNA-templated Transcription (GO:0045893), Regulation Of DNA-templated Transcription (GO:0006355), Regulation Of Transcription By RNA Polymerase II (GO:0006357),	Nucleus (GO:0005634), Intracellular Membrane-Bounded Organelle (GO:0043231),	Nuclear Receptor Coactivator Activity (GO:0030374), Nuclear Receptor Binding (GO:0016922), RNA Polymerase II-specific DNA-binding Transcription Factor Binding (GO:0061629),		Etiocholanolone Glucuronide Levels In Elite Athletes, Brugada Syndrome, Left?right Brain Asymmetry, Deliberate Self-Harm, Gluteofemoral Adipose Tissue Volumes (Adjusted For BMI And Height), Brain Region Volumes, Hip Index, Immature Fraction Of Reticulocytes, Serum Uric Acid Levels, Serum Creatinine Levels, Hemoglobin Levels, Reticulocyte Fraction Of Red Cells, Reticulocyte Count, Urate Levels, Hi…
LVMVR, LVMCF, LVEDV_BSA, LVSV_BSA, LVGFI, LVSV, LVSV, LVSV_BSA, LVMCF, RVSV_BSA, RVSV_BSA, RVSV	NDRG2	70	ARHGEF40, ZNF219	Yes	14	Yes	1	No					Brain - Substantia Nigra Male 70-79 Up, Brain - Hypothalamus Female 70-79 Up,				0.661374	0	0	Yes	0		0	Substantia Nigra Development (GO:0021762),				Pediatric Bone Mineral Content (Radius), Histidine Levels, Glutamine Levels, Height (Weighted GWA), LDL Cholesterol Levels, Height (Standard GWA), Low Density Lipoprotein Cholesterol Levels, Appendicular Lean Mass, Total Cholesterol Levels, Hip Circumference Adjusted For BMI, Height,
LVEDV_BSA, LVESV, LVSV_BSA, LVEDV, LVSV, LVESV_BSA, LVEDV_BSA, LVESV_BSA, LVEDV, LVESV, RV_LV_ratio	CACNA2D2	13, 180	KLHDC8B, DAG1, C3orf18	No	3	No	1	No	enlarged spleen::abnormal gait::abnormal seminal vesicle morphology::increased spleen weight::no spontaneous movement::preweaning lethality, incomplete penetrance::abnormal skin morphology::tremors::small seminal vesicle::abnormal heart morphology::abnormal spleen morphology::cataract::abnormal kidney morphology::small kidney::abnormal testis morphology::enlarged testis::enlarged kidney::increase…	complex neurodevelopmental disorder				BEPRIDIL,PREGABALIN,BEPRIDIL HYDROCHLORIDE,GABAPENTIN ENACARBIL,IMAGABALIN,MIROGABALIN,MIROGABALIN BESYLATE,TERODILINE,SULOCTIDIL,PHLOROGLUCINOL,TERODILINE HYDROCHLORIDE,ATAGABALIN,GABAPENTIN	PHLOROGLUCINOL (0.1620), GABAPENTIN (0.3326), CELECOXIB (0.1296), REMIFENTANIL HYDROCHLORIDE (1.4043), SULOCTIDIL (0.1620), TERODILINE HYDROCHLORIDE (0.1359), GABAPENTIN ENACARBIL (0.3121), BEPRIDIL HYDROCHLORIDE (0.1620), PREGABALIN (0.1620)	1	0.977971	0	0	Yes	0		0
LVEDV, LVMCF, LVSV_BSA, LVESV_BSA, LVSV, LVESV, LVM, LVEDV_BSA, LVEDV, LVM_BSA, RVEDV_BSA, RVEDV, RVEDV_BSA, RVEDV, RV_LV_ratio	HLA-B	19, 97, 182	HLA-B, HLA-C, HCP5, AGER	Yes	6	No	1	No				Right Ventricle,	Whole Blood Female 70-79 Up		CLINDAMYCIN (0.6208), PAZOPANIB (0.0647), CARBAMAZEPINE (0.0970), CLAVULANIC ACID (0.3880), STAVUDINE (0.1109), DAPSONE (0.9313), TICLOPIDINE (0.3104), RIBAVIRIN (0.1258), CLOZAPINE (0.0501), PROPYLTHIOURACIL (0.1826), PENICILLIN V (0.7761), SULFASALAZINE (0.1350), ABACAVIR (5.5186), ABACAVIR (5.5186), OXCARBAZEPINE (0.0862), ETANERCEPT-SZZS (0.1293), MINOCYCLINE (0.1940), CARBIMAZOLE (0.6208), T…	1	0.973482	0.531492	0.4537	Yes	0		0	Protection From Natural Killer Cell Mediated Cytotoxicity (GO:0042270), Regulation Of T Cell Tolerance Induction (GO:0002664), Regulation Of Dendritic Cell Differentiation (GO:2001198), Detection Of Bacterium (GO:0016045), Antigen Processing And Presentation Of Peptide Antigen Via MHC Class Ib (GO:0002428), Antigen Processing And Presentation Of Endogenous Peptide Antigen Via MHC Class I Via ER P…	MHC Class I Protein Complex (GO:0042612), MHC Protein Complex (GO:0042611), Lumenal Side Of Endoplasmic Reticulum Membrane (GO:0098553), Phagocytic Vesicle Membrane (GO:0030670), Coated Vesicle Membrane (GO:0030662), ER To Golgi Transport Vesicle Membrane (GO:0012507), Transport Vesicle Membrane (GO:0030658), Recycling Endosome Membrane (GO:0055038), COPII-coated ER To Golgi Transport Vesicle (GO…		Allograft rejection, Graft-versus-host disease, Type I diabetes mellitus, Autoimmune thyroid disease, Viral myocarditis, Antigen processing and presentation, Natural killer cell mediated cytotoxicity, Cell adhesion molecules, Phagosome, Cellular senescence, Kaposi sarcoma-associated herpesvirus infection, Epstein-Barr virus infection, Viral carcinogenesis, Human immunodeficiency virus 1 infection…	Ubiquitin Carboxyl-Terminal Hydrolase 25 Levels (USP25.9215.117.3), Cervical Dysplasia, Cervical Intraepithelial Neoplasia Grade 3 And Invasive Cervical Cancer, Serum Levels Of Protein LRPAP1, Angiopoietin-1 Receptor Levels, Beta-2 Microglubulin Plasma Levels, Chronic Hepatitis C Infection, Alpha-2-Macroglobulin Receptor-Associated Protein Levels, Leukocyte Immunoglobulin-Like Receptor Subfamily …
RV_LV_ratio	LOC100652824	179	BMPR2	No	2	No	1	No				Aorta, Left Ventricle								Yes	0		0
RVEDV_BSA, RVSV	NFE2L1	40	CDC27	Yes	17	No	1	Yes									0.569922	0					0
LVMVR	LRRFIP2	136	ITGA9	No	3	Yes	1	No									0.701068		0				0			LRR Domain Binding (GO:0030275)		COVID-19 (Covid Vs Negative), Adolescent Idiopathic Scoliosis, Height
LVEF	MAP3K7	78	MAP3K7	No	6	Yes	1	No	preweaning lethality, complete penetrance::embryonic lethality prior to tooth bud stage::increased circulating alkaline phosphatase level::abnormal lens morphology							1	0.629811		0.523479	Yes	0		0	interleukin-17A-mediated Signaling Pathway (GO:0038173), Nucleotide-Binding Domain, Leucine Rich Repeat Containing Receptor Signaling Pathway (GO:0035872), p38MAPK Cascade (GO:0038066), Anoikis (GO:0043276), I-kappaB Phosphorylation (GO:0007252), Nucleotide-Binding Oligomerization Domain Containing Signaling Pathway (GO:0070423), MyD88-dependent Toll-Like Receptor Signaling Pathway (GO:0002755), …	ATAC Complex (GO:0140672), SAGA-type Complex (GO:0070461), Endosome Membrane (GO:0010008), Cytoplasmic Vesicle Membrane (GO:0030659), Bounding Membrane Of Organelle (GO:0098588), Nucleus (GO:0005634), Intracellular Membrane-Bounded Organelle (GO:0043231)	MAP Kinase Activity (GO:0004707), MAP Kinase Kinase Kinase Activity (GO:0004709), Receptor Tyrosine Kinase Binding (GO:0030971), Ubiquitin Binding (GO:0043130), Protein Tyrosine Kinase Binding (GO:1990782), Protein Serine/Threonine Kinase Activity (GO:0004674)	RIG-I-like receptor signaling pathway, Adherens junction, Leishmaniasis, IL-17 signaling pathway, T cell receptor signaling pathway, Toll-like receptor signaling pathway, NF-kappa B signaling pathway, TNF signaling pathway, Toxoplasmosis, AMPK signaling pathway, Osteoclast differentiation, Autophagy, Yersinia infection, Fluid shear stress and atherosclerosis, Measles, Hepatitis B, Wnt signaling p…	Radiation-Induced Toxicity (Physician-Rated Acute Dysphagia)
LVEDV_BSA	NOL9	185	NOL9	Yes	1	No	1	No	preweaning lethality, complete penetrance::increased circulating creatinine level::decreased blood urea nitrogen level::embryonic lethality prior to organogenesis			Aorta, Right Atrium					0.203434		0	Yes	0		0
RV_LV_ratio	LSMEM2	180	C3orf18	No	3	No	1	No					Heart - Left Ventricle Female 70-79 Up, Heart - Left Ventricle Male 50-59 Up, Heart - Left Ventricle Male 30-39 Up, Heart - Left Ventricle Male 20-29 Up, Heart - Left Ventricle Female 40-49 Up, Heart - Left Ventricle Male 60-69 Up, Heart - Left Ventricle Female 60-69 Up, Heart - Left Ventricle Female 50-59 Up, Heart - Left Ventricle Female 20-29 Up, Heart - Left Ventricle Male 40-49 Up, Heart - L…				0.0458779	0					0
RV_LV_ratio	HLA-DRA	182	AGER	Yes	6	Yes	1	No							ATEZOLIZUMAB (0.9830), NIVOLUMAB (0.6702), PEMBROLIZUMAB (0.5266)	1	0.804063	0					0
LVEF, LVM, LVMCF, LVM_BSA, LVGFI, LVGFI, RVESV_BSA, RVESV, RVEF	HSPA4	77, 198	HSPA4	Yes	5	No	1	No				Aorta, , Aorta, Left Ventricle			TINZAPARIN SODIUM (0.0807), ARSENIC TRIOXIDE (0.1055), NIFEDIPINE (0.0549), SODIUM CHLORIDE (0.0980), CYTARABINE (0.0403), LITHIUM (0.1338), ENALAPRIL MALEATE (0.1715), HYDRALAZINE (0.1372), EPOETIN ALFA (0.0831), CHLORPROMAZINE (0.1306), ZALCITABINE (0.4572), DEFEROXAMINE (0.1614), HALOPERIDOL DECANOATE (0.0442), RANITIDINE HYDROCHLORIDE (0.1829), CELECOXIB (0.0422), PHENYLEPHRINE (0.2110), ISOP…		0.890045	0	0	Yes	0		0	Protein Insertion Into Mitochondrial Outer Membrane (GO:0045040), Outer Mitochondrial Membrane Organization (GO:0007008), Chaperone-Mediated Protein Complex Assembly (GO:0051131), Protein Insertion Into Mitochondrial Membrane (GO:0051204), Response To Unfolded Protein (GO:0006986), Protein Targeting To Mitochondrion (GO:0006626), Protein-Containing Complex Assembly (GO:0065003),	Nucleus (GO:0005634), Intracellular Membrane-Bounded Organelle (GO:0043231),	ATP Binding (GO:0005524), Adenyl Ribonucleotide Binding (GO:0032559), Purine Ribonucleoside Triphosphate Binding (GO:0035639),	Antigen processing and presentation, Tight junction, Lipid and atherosclerosis,	Uterine Leiomyoma Or ER Positive Breast Cancer (Pleiotropy), Descending Aorta Maximum Area, Nonalcoholic Fatty Liver Disease (Imputed), Chronic Obstructive Pulmonary Disease, Liver Enzyme Levels (Gamma-Glutamyl Transferase), Lung Function (FEV1), Gamma Glutamyl Transpeptidase, HDL Cholesterol, Triglycerides, Reticulocyte Fraction Of Red Cells, Reticulocyte Count, High Light Scatter Reticulocyte P…
LVEDV, LVEDV_BSA, LVSV_BSA, LVSV, LVEDV, LVESV_BSA, RVEDV, RVEDV_BSA, RVESV, RVESV_BSA, RVSV, RVEDV_BSA, RVSV_BSA, RVESV_BSA, RVEDV, RVEF, RVESV	NPEPPS	40	RPRML, GOSR2, CDC27, WNT9B, MYL4	Yes	17	No	1	Yes	abnormal tooth morphology::hyperactivity::decreased vertical activity::decreased bone mineral content::thrombocytopenia::decreased hemoglobin content::decreased total retina thickness::abnormal retina morphology::increased lean body mass::abnormal bone structure::increased grip strength::decreased locomotor activity::decreased total body fat amount::decreased erythrocyte cell number::absent teeth					TOSEDOSTAT		1	0.368908	0	0				0	Peptide Catabolic Process (GO:0043171), Positive Regulation Of Protein Targeting To Mitochondrion (GO:1903955), Positive Regulation Of Establishment Of Protein Localization To Mitochondrion (GO:1903749), Regulation Of Protein Targeting To Mitochondrion (GO:1903214), Peptide Metabolic Process (GO:0006518), Cellular Response To Hypoxia (GO:0071456), Cellular Response To Decreased Oxygen Levels (GO:…		Metalloaminopeptidase Activity (GO:0070006), Aminopeptidase Activity (GO:0004177), Exopeptidase Activity (GO:0008238), Metalloexopeptidase Activity (GO:0008235), Zinc Ion Binding (GO:0008270), Transition Metal Ion Binding (GO:0046914)		Very Long-Chain Saturated Fatty Acid Levels (Fatty Acid 20:0), Number Of Decayed, Missing And Filled Tooth Surfaces Or Use Of Dentures, Dentures, Phospholipids To Total Lipids Ratio In Small HDL, Triglycerides To Total Lipids Ratio In Very Large VLDL, Phospholipids To Total Lipids Ratio In Large VLDL, Phospholipids To Total Lipids Ratio In Small VLDL, Glaucoma (Primary Open-Angle), Free Testoster…
LVESV_BSA, LVEDV_BSA, LVEDV, LVEF, LVGFI, LVESV, RVESV_BSA, RVESV	IGFBP3	22	IGFBP3	Yes	7	Yes	1	No	shortened ST segment::abnormal coat/hair pigmentation::shortened QT interval::short tibia::thick ventricular wall						FLUOROURACIL (0.5564), CELECOXIB (0.9074)	1	0.85301	0	0	Yes	0		0
LVEDV, LVEDV_BSA, LVSV_BSA, LVESV, LVEF, LVSV, LVMVR, LVESV_BSA, LVMCF, LVEF, LVEDV_BSA, LVMVR, LVESV_BSA, LVESV, LVEDV, RVESV_BSA	MMP11	45	GSTTP2, DERL3, SMARCB1, CHCHD10	Yes	22	No	1	Yes	abnormal skin coloration::decreased circulating serum albumin level::increased monocyte cell number::decreased mean corpuscular hemoglobin::decreased mean corpuscular hemoglobin concentration::decreased total retina thickness::abnormal tail morphology				Uterus Female 30-39 Up, Cervix - Endocervix Female 40-49 Up,			1	0.647547	0	0				1	Extracellular Matrix Disassembly (GO:0022617), Cellular Component Disassembly (GO:0022411), Extracellular Structure Organization (GO:0043062), External Encapsulating Structure Organization (GO:0045229), Extracellular Matrix Organization (GO:0030198),	Golgi Lumen (GO:0005796), Intracellular Organelle Lumen (GO:0070013),	Metalloendopeptidase Activity (GO:0004222), Metallopeptidase Activity (GO:0008237), Serine-Type Endopeptidase Activity (GO:0004252), Serine-Type Peptidase Activity (GO:0008236), Endopeptidase Activity (GO:0004175),		Serum Creatinine Levels, Estimated Glomerular Filtration Rate (Creatinine),
LVMVR	NRD1	132	CDKN2C	Yes	1	No	1	Yes									0.0127726						0
LVMCF, LVMVR	MAP9	95	MAP9	No	4	No	1	No				Right Ventricle,					0.617387		0	Yes	0		0	Regulation Of Mitotic Cytokinesis (GO:1902412), Regulation Of Mitotic Centrosome Separation (GO:0046602), Regulation Of Spindle Organization (GO:0090224), Regulation Of Mitotic Spindle Organization (GO:0060236), Mitotic Spindle Assembly (GO:0090307), Regulation Of Cytokinesis (GO:0032465), Spindle Assembly (GO:0051225), Mitotic Spindle Organization (GO:0007052), Mitotic Sister Chromatid Segregati…	Astral Microtubule (GO:0000235), Spindle Microtubule (GO:0005876), Mitotic Spindle (GO:0072686), Axon (GO:0030424), Spindle (GO:0005819), Neuron Projection (GO:0043005)	Microtubule Binding (GO:0008017), Tubulin Binding (GO:0015631)		Lateral Ventricle Temporal Horn Volume, General Cognitive Ability
LVMCF, LVMVR, LVMCF, LVM_BSA, LVM, LVMVR, RVEDV_BSA, RVSV	NSF	111, 154, 40	WNT3, KANSL1, CRHR1, MAPT, CDC27	Yes	17	No	1	Yes	preweaning lethality, complete penetrance::decreased thigmotaxis::embryonic lethality prior to tooth bud stage::decreased circulating HDL cholesterol level::increased hemoglobin content::decreased circulating glucose level::abnormal retina morphology::embryonic lethality prior to organogenesis								0.409168	0	0	Yes	0		0	Positive Regulation Of Receptor Recycling (GO:0001921), Regulation Of Receptor Recycling (GO:0001919), Membrane Fusion (GO:0061025), Golgi To Plasma Membrane Protein Transport (GO:0043001), intra-Golgi Vesicle-Mediated Transport (GO:0006891), Positive Regulation Of Signaling (GO:0023056), Establishment Of Protein Localization To Plasma Membrane (GO:0061951), Golgi To Plasma Membrane Transport (GO…	Golgi Stack (GO:0005795), Asymmetric Synapse (GO:0032279), Postsynaptic Density (GO:0014069), Lytic Vacuole Membrane (GO:0098852), Lysosomal Membrane (GO:0005765), Lysosome (GO:0005764),	Ionotropic Glutamate Receptor Binding (GO:0035255), Syntaxin-1 Binding (GO:0017075), Glutamate Receptor Binding (GO:0035254), Syntaxin Binding (GO:0019905), PDZ Domain Binding (GO:0030165), Kinase Binding (GO:0019900), Protein Kinase Binding (GO:0019901),	Vasopressin-regulated water reabsorption, Synaptic vesicle cycle, GABAergic synapse,	Alcohol Liking, Cortical Surface Area (Global PC1), Smoked Fish Liking, Hypertrophic Cardiomyopathy (MTAG), Physical Activity, Alzheimer's Disease (Age Of Onset) In APOE E4 Non-Carriers, Salty Food Liking, Sense Of Smell, Hypertrophic Cardiomyopathy, Cortical Thickness (min-P), Cardio-cerebrovascular Disease In Diabetes Mellitus, Decaffeinated Coffee Consumption And/Or Neuroticism, Dietary Macron…
LVMCF, LVMVR, LVMVR, LVMCF	ATF1	105	DIP2B, LARP4	No	12	No	1	No				Aorta, Right Ventricle				1	0.679332		0	Yes	0		0	Response To Purine-Containing Compound (GO:0014074), cAMP-mediated Signaling (GO:0019933), Cyclic-Nucleotide-Mediated Signaling (GO:0019935), Response To Organonitrogen Compound (GO:0010243), Response To Organic Cyclic Compound (GO:0014070), Positive Regulation Of Transcription By RNA Polymerase II (GO:0045944), Positive Regulation Of DNA-templated Transcription (GO:0045893), Regulation Of DNA-te…	Nucleus (GO:0005634), Intracellular Membrane-Bounded Organelle (GO:0043231),	DNA-binding Transcription Activator Activity, RNA Polymerase II-specific (GO:0001228), Transcription Cis-Regulatory Region Binding (GO:0000976), Cis-Regulatory Region Sequence-Specific DNA Binding (GO:0000987), RNA Polymerase II Cis-Regulatory Region Sequence-Specific DNA Binding (GO:0000978), RNA Polymerase II Transcription Regulatory Region Sequence-Specific DNA Binding (GO:0000977),	Aldosterone synthesis and secretion, Transcriptional misregulation in cancer,	Spleen Volume, Sudden Cardiac Arrest, Colon Polyp, Ascending Aorta Minimum Area, Varicose Veins, Colorectal Cancer Or Advanced Adenoma, Node-level Brain Connectivity (Multivariate Analysis), Liver Enzyme Levels (Alanine Transaminase), Mean Arterial Pressure, HDL Cholesterol, Apolipoprotein A1 Levels, Estimated Glomerular Filtration Rate, HDL Cholesterol Levels, High Density Lipoprotein Cholestero…
LVESV_BSA, LVEDV, LVESV, LVEDV_BSA, LVSV_BSA, LVEDV, LVESV, LVSV, LVEDV_BSA, LVESV_BSA	DAG1	13	KLHDC8B, DAG1	No	3	No	1	No				Right Ventricle, Aorta				1	0.738355		0.162893	Yes	0		0
LVM_BSA	CTSZ	195	ZNF831	No	20	Yes	1	No	increased mean platelet volume							1	0.739628		0				0	Regulation Of Angiotensin Levels In Blood (GO:0002002), Angiotensin Maturation (GO:0002003), Negative Regulation Of Protein Processing (GO:0010955), Regulation Of Plasminogen Activation (GO:0010755), Proteolysis Involved In Protein Catabolic Process (GO:0051603), Protein Catabolic Process (GO:0030163), Proteolysis (GO:0006508)	Endoplasmic reticulum-Golgi Intermediate Compartment Membrane (GO:0033116), Specific Granule Lumen (GO:0035580), COPII-coated ER To Golgi Transport Vesicle (GO:0030134), Coated Vesicle (GO:0030135), Ficolin-1-Rich Granule Lumen (GO:1904813), Specific Granule (GO:0042581), Ficolin-1-Rich Granule (GO:0101002), Lytic Vacuole (GO:0000323), Endoplasmic Reticulum Lumen (GO:0005788), Secretory Granule L…	Carboxypeptidase Activity (GO:0004180), Exopeptidase Activity (GO:0008238), Cysteine-Type Endopeptidase Activity (GO:0004197), Cysteine-Type Peptidase Activity (GO:0008234), Endopeptidase Activity (GO:0004175)	Lysosome, Apoptosis	Stathmin Levels, Gluconate Levels In Elite Athletes, Platelet Distribution Width, Hematocrit, Lymphocyte Count, Platelet Count, Systolic Blood Pressure
LVESV, LVEDV_BSA, LVEF	DDHD1	57	FERMT2	No	14	No	1	No	increased heart weight::increased lean body mass::increased bone mineral density	hereditary spastic paraplegia					WARFARIN (4.0676)		0.837243		0	No	0		0	Positive Regulation Of Mitochondrial Fission (GO:0090141), Regulation Of Mitochondrial Fission (GO:0090140), Positive Regulation Of Mitochondrion Organization (GO:0010822), Positive Regulation Of Developmental Process (GO:0051094)		Lipase Activity (GO:0016298), Phospholipase Activity (GO:0004620)		Vaginal Microbiome Relative Abundance (S Dialister Propionicifaciens), Total Protein Levels X Insomnia Interaction, Platelet Distribution Width, Mean Platelet Volume, Platelet Count
RVSV, RVEDV_BSA	OSBPL7	40	CDC27	Yes	17	No	1	Yes									0.229516	0					0
LVMVR	OSBPL9	132	CDKN2C	Yes	1	No	1	Yes									0.150512		0	No	0		0
LVESV_BSA, LVM_BSA, LVEF, LVMVR, LVM, LVESV, LVMCF, LVEF, LVMVR, RV_LV_ratio	PANDAR	52, 140	CDKN1A	Yes	6	No	1	Yes												Yes	0		0
LVM, LVM_BSA	MEIS1	116	MEIS1	No	2	Yes	1	No	preweaning lethality, complete penetrance::hyperactivity::increased startle reflex::increased bone mineral content::decreased prepulse inhibition				Esophagus - Gastroesophageal Junction Male 60-69 Up, Esophagus - Gastroesophageal Junction Male 40-49 Up, Esophagus - Gastroesophageal Junction Male 50-59 Up, Esophagus - Gastroesophageal Junction Female 50-59 Up, Esophagus - Gastroesophageal Junction Male 30-39 Up, Uterus Female 60-69 Up, Esophagus - Gastroesophageal Junction Male 70-79 Up, Uterus Female 30-39 Up, Uterus Female 40-49 Up, Cervix …				0.991056		0	Yes	0		0	Negative Regulation Of Myeloid Cell Differentiation (GO:0045638), Regulation Of Myeloid Cell Differentiation (GO:0045637), Visual System Development (GO:0150063), Eye Development (GO:0001654), Sensory Organ Development (GO:0007423), Hemopoiesis (GO:0030097), Brain Development (GO:0007420), Negative Regulation Of Cell Differentiation (GO:0045596), Central Nervous System Development (GO:0007417), P…		DNA-binding Transcription Activator Activity, RNA Polymerase II-specific (GO:0001228), DNA Binding (GO:0003677), Cis-Regulatory Region Sequence-Specific DNA Binding (GO:0000987), RNA Polymerase II Cis-Regulatory Region Sequence-Specific DNA Binding (GO:0000978), RNA Polymerase II Transcription Regulatory Region Sequence-Specific DNA Binding (GO:0000977)	Signaling pathways regulating pluripotency of stem cells, Transcriptional misregulation in cancer	PR Segment Duration, Waist-to-hip Ratio Adjusted For BMI (Age <50), Early Spontaneous Preterm Birth, Restless Legs Syndrome, Insomnia (Standard GWA), Gut Microbiota Alpha Diversity (PD Whole Tree Index), Left Ventricular Mass Indexed By Body Surface Area, Sleep Health Score, Time To Colon Cancer Recurrence, Waist-to-hip Ratio Adjusted For BMI In Active Individuals, Waist-to-hip Ratio Adjusted For…
LVEDV, LVEDV_BSA, LVESV_BSA, LVEDV, LVSV_BSA, LVSV, RVESV, RVEDV_BSA, RVESV_BSA, RVEDV, RVSV, RVEDV_BSA, RVSV_BSA, RVEF	ITGB3	40	RPRML, GOSR2, CDC27, WNT9B	Yes	17	No	1	Yes		Glanzmann thrombasthenia,platelet-type bleeding disorder 16				EPTIFIBATIDE,ABCIXIMAB,ETARACIZUMAB,INTETUMUMAB,TADOCIZUMAB,ABITUZUMAB,ZALUNFIBAN,TIROFIBAN HYDROCHLORIDE,ATN-161,CILENGITIDE,TIROFIBAN	ABCIXIMAB (3.2767), EPTIFIBATIDE (3.9320), TIROFIBAN (3.1456), TIROFIBAN HYDROCHLORIDE (1.9660), EPTIFIBATIDE (3.9320), ABCIXIMAB (3.2767)	1	0.851126	0.282437	0.327288				0
LVSV, RVEDV_BSA, RVEDV, RVSV_BSA, RVEDV_BSA, RVEDV, RVSV	KCNH2	66	NOS3	Yes	7	Yes	1	No		long QT syndrome,short QT syndrome,Brugada syndrome	long qt syndrome		Colon - Sigmoid Female 30-39 Up, Colon - Sigmoid Male 40-49 Up, Colon - Sigmoid Male 50-59 Up, Colon - Sigmoid Female 70-79 Up, Colon - Sigmoid Male 60-69 Up	AMIODARONE HYDROCHLORIDE,GUANIDINE HYDROCHLORIDE,SOTALOL HYDROCHLORIDE,VERNAKALANT HYDROCHLORIDE,NERISPIRDINE,TEDISAMIL,VERNAKALANT,IBUTILIDE FUMARATE,DALFAMPRIDINE,AMIFAMPRIDINE PHOSPHATE,AMIFAMPRIDINE,AZD7009,AZD1305,SOTALOL,DOFETILIDE,IBUTILIDE,AMIODARONE,GUANIDINE	SOTALOL HYDROCHLORIDE (0.1120), AMIFAMPRIDINE (0.0040), DOMPERIDONE (0.0336), ROPINIROLE HYDROCHLORIDE (0.0420), CLOMIPRAMINE HYDROCHLORIDE (0.0560), CELIPROLOL (0.0240), CAPTAN (0.0129), DOFETILIDE (0.1069), NORTRIPTYLINE HYDROCHLORIDE (0.0280), QUINIDINE (0.0458), AMIODARONE HYDROCHLORIDE (0.0490), PRENYLAMINE (0.1120), LOXAPINE SUCCINATE (0.0280), IDARUBICIN (0.0038), CHLORPROMAZINE HYDROCHLOR…	1	0.818533	0.330402	0.505755				0	Regulation Of Potassium Ion Export Across Plasma Membrane (GO:1903764), Ventricular Cardiac Muscle Cell Membrane Repolarization (GO:0099625), Cardiac Muscle Cell Membrane Repolarization (GO:0099622), Negative Regulation Of Potassium Ion Transmembrane Transport (GO:1901380), Negative Regulation Of Potassium Ion Transport (GO:0043267), Membrane Depolarization (GO:0051899), Membrane Depolarization D…	Voltage-Gated Potassium Channel Complex (GO:0008076), Potassium Channel Complex (GO:0034705)	C3HC4-type RING Finger Domain Binding (GO:0055131), Voltage-Gated Potassium Channel Activity Involved In Ventricular Cardiac Muscle Cell Action Potential Repolarization (GO:1902282), Voltage-Gated Potassium Channel Activity Involved In Cardiac Muscle Cell Action Potential Repolarization (GO:0086008), Inward Rectifier Potassium Channel Activity (GO:0005242), Delayed Rectifier Potassium Channel Act…		T Wave Morphology Restitution During Exercise, T Wave Morphology Restitution During Exercise (MTAG), N-acetyl-isoputreanine (X-12688) Levels, QT Dynamics During Exercise, Electrocardiographic Traits, QTc Interval, Cardioembolic Stroke (MTAG), Body Fat Distribution (Arm Fat Ratio), Electrocardiographic Traits (Multivariate), Metabolic Syndrome, Atrial Fibrillation (MTAG), Diverticular Disease, JT …	romano-ward syndrome
LVMVR, LVMCF, LVMVR, LVMCF, LVM, LVM_BSA	FES	107	FURIN, FES	No	15	Yes	1	No					Spleen Male 60-69 Up, Spleen Male 20-29 Up, Spleen Male 70-79 Up, Spleen Female 20-29 Up		DASATINIB ANHYDROUS (0.2077)	1	0.933155		0	Yes	0		1	Regulation Of Leukocyte Degranulation (GO:0043300), Response To Vitamin D (GO:0033280), Positive Regulation Of Actin Cytoskeleton Reorganization (GO:2000251), Regulation Of Mast Cell Activation Involved In Immune Response (GO:0033006), Regulation Of Myeloid Leukocyte Mediated Immunity (GO:0002886), Positive Regulation Of Monocyte Differentiation (GO:0045657), Regulation Of Mast Cell Degranulation…	Extrinsic Component Of Cytoplasmic Side Of Plasma Membrane (GO:0031234), Cytoplasmic Side Of Plasma Membrane (GO:0009898), Microtubule Cytoskeleton (GO:0015630), Focal Adhesion (GO:0005925), Cell-Substrate Junction (GO:0030055), Cytoskeleton (GO:0005856)	Immunoglobulin Receptor Binding (GO:0034987), Non-Membrane Spanning Protein Tyrosine Kinase Activity (GO:0004715), Protein Tyrosine Kinase Activity (GO:0004713), Phosphatidylinositol Binding (GO:0035091)	Axon guidance	Body Fat Percentage Or Coronary Artery Disease (MTAG), Caffeine Consumption From Coffee, Descending Aorta Minimum Area, Diastolic Blood Pressure X Alcohol Consumption (Light Vs Heavy) Interaction (2Df Test), Mean Arterial Pressure X Alcohol Consumption (Light Vs Heavy) Interaction (2Df Test), Medication Use (Antithrombotic Agents), Cryptic Phenotype That Captures Autosomal Dominant Polycystic Kid…
LVMCF, LVMVR	METTL7A	105	LARP4, DIP2B	No	12	Yes	1	No									0.0865141		0				0					COVID-19 (Covid Vs Negative), Mean Corpuscular Hemoglobin,
LVESV, LVM, LVM_BSA, LVEDV_BSA, LVEDV, LVSV, LVEDV_BSA, LVEDV, LVESV_BSA, LVESV, LVSV_BSA, RVSV	MRPL23	30	LSP1	Yes	11	No	1	Yes	preweaning lethality, complete penetrance::decreased bone mineral content::increased grip strength								0.292757	0	0				0	Mitochondrial Translation (GO:0032543), Mitochondrial Gene Expression (GO:0140053), Peptide Biosynthetic Process (GO:0043043), Macromolecule Biosynthetic Process (GO:0009059), Translation (GO:0006412), Gene Expression (GO:0010467)	Mitochondrial Inner Membrane (GO:0005743), Organelle Inner Membrane (GO:0019866), Mitochondrial Membrane (GO:0031966)	RNA Binding (GO:0003723)	Ribosome	DNA Methylation (Variation), Mean Arterial Pressure X Alcohol Consumption Interaction (2Df Test), Systolic Blood Pressure X Alcohol Consumption Interaction (2Df Test), COVID-19 (Covid Vs Negative), Hypertension
LVMVR	PHACTR1	139	PHACTR1	Yes	6	Yes	1	No	abnormal spleen morphology::increased circulating alkaline phosphatase level::decreased leukocyte cell number::abnormal kidney morphology::abnormal eye morphology::decreased circulating aspartate transaminase level::abnormal seminal vesicle morphology::abnormal skin morphology::enlarged lymph nodes::abnormal lymph node morphology::increased bone mineral content::enlarged seminal vesicle::decrease…				Brain - Caudate (Basal Ganglia) Female 20-29 Up, Brain - Nucleus Accumbens (Basal Ganglia) Female 40-49 Up, Brain - Nucleus Accumbens (Basal Ganglia) Female 20-29 Up, Brain - Nucleus Accumbens (Basal Ganglia) Male 40-49 Up, Brain - Nucleus Accumbens (Basal Ganglia) Male 50-59 Up, Brain - Nucleus Accumbens (Basal Ganglia) Male 20-29 Up, Brain - Putamen (Basal Ganglia) Male 20-29 Up, Brain - Nucleu…				0.931004		0	Yes	0		0	Pentose-Phosphate Shunt, Non-Oxidative Branch (GO:0009052), Dendrite Arborization (GO:0140059), Neuron Projection Arborization (GO:0140058), Pentose-Phosphate Shunt (GO:0006098), Contractile Actin Filament Bundle Assembly (GO:0030038), Stress Fiber Assembly (GO:0043149), Regulation Of Neuron Migration (GO:2001222), Dendrite Morphogenesis (GO:0048813), Actin Cytoskeleton Reorganization (GO:0031532…	Nucleus (GO:0005634), Intracellular Membrane-Bounded Organelle (GO:0043231)	Racemase And Epimerase Activity, Acting On Carbohydrates And Derivatives (GO:0016857), Actin Binding (GO:0003779), Metal Ion Binding (GO:0046872)		Migraine Without Aura And/Or Pulse Pressure, Myocardial Infarction (Early Onset), Cervical Artery Dissection (MTAG), Cervical Artery Dissection, QT Interval In Tripanosoma Cruzi Seropositivity, Migraine (MTAG), 3-Hydroxyhippurate Levels In Elite Athletes, Decline In Glucose Metabolism In Posterior Cingulate Cortex, Coronary Artery Disease Or Ischemic Stroke, Medication Use (Antimigraine Preparati…
RVEF	PTPRR	175	PTPRR	Yes	12	Yes	1	No					Brain - Cerebellar Hemisphere Female 20-29 Up, Brain - Cerebellar Hemisphere Male 30-39 Up, Brain - Cerebellum Male 30-39 Up, Brain - Cerebellum Male 40-49 Up			1	0.748318	0		No	0		0	Peptidyl-Tyrosine Dephosphorylation Involved In Inactivation Of Protein Kinase Activity (GO:1990264), ERBB2 Signaling Pathway (GO:0038128), In Utero Embryonic Development (GO:0001701), Peptidyl-Tyrosine Dephosphorylation (GO:0035335), Negative Regulation Of Epithelial Cell Migration (GO:0010633), Regulation Of Cell-Cell Adhesion (GO:0022407), Negative Regulation Of ERK1 And ERK2 Cascade (GO:00703…		Transmembrane Receptor Protein Phosphatase Activity (GO:0019198), Transmembrane Receptor Protein Tyrosine Phosphatase Activity (GO:0005001), Protein Tyrosine Phosphatase Activity (GO:0004725), Kinase Binding (GO:0019900), Protein Kinase Binding (GO:0019901)	MAPK signaling pathway	2-Hydroxy-3-Methylvalerate Levels In Elite Athletes, Fear Of Severe Pain, Alpha-hydroxyisovalerate Levels In Elite Athletes, Influenza A (H1N1) Infection, Mild Influenza (H1N1) Infection, Uterine Leiomyomata, Ascending Aorta Minimum Area, COVID-19 (Hospitalized Covid Vs Population), Ascending Thoracic Aortic Diameter, Varicose Veins, Uterine Fibroids, Spherical Equivalent Or Myopia (Age Of Diagno…
LVESV, LVEDV, LVESV_BSA, LVEDV_BSA, LVESV_BSA, LVESV, LVEDV_BSA	PITPNA	39	MYO1C	Yes	17	No	1	Yes									0.248339		0				0	Organophosphate Ester Transport (GO:0015748), Phospholipid Transport (GO:0015914), Visual Perception (GO:0007601), Sensory Perception Of Light Stimulus (GO:0050953), Lipid Transport (GO:0006869),	Nucleus (GO:0005634), Intracellular Membrane-Bounded Organelle (GO:0043231),	Phosphatidylinositol Transfer Activity (GO:0008526), Phosphatidylglycerol Binding (GO:1901611), Phosphatidylcholine Transporter Activity (GO:0008525), Phospholipid Transfer Activity (GO:0120014), Phosphatidylinositol Binding (GO:0035091),		Response To Bronchodilator In Chronic Obstructive Pulmonary Disease (Change In FEV1), Blood Pressure (Pleiotropy Model 2 SBP Adjusted For Estimated Causal Effects X DBP), Blood Pressure (Pleiotropy Model 1 DBP Adjusted For Estimated Causal Effects X SBP), Height,
LVMCF, LVEDV, LVEF, LVSV, LVESV, LVGFI, LVEDV_BSA, LVSV_BSA, LVMVR, LVM, LVESV, LVESV_BSA, LVEF, LVGFI, LVMCF, LVM_BSA, LVEDV_BSA, LVEDV, LVSV, LVSV_BSA, RVEDV, RVEDV_BSA, RVESV, RVESV_BSA, RVEF, RVSV, RVSV_BSA, RVEDV_BSA, RVSV_BSA, RVESV_BSA, RVSV, RVESV, RVEDV, RVEF	PLEKHA3	6, 92, 7, 63	TTN, PLEKHA3, CCDC141, FKBP7	Yes	2	No	1	No	hyperactivity::abnormal sleep behavior::decreased grip strength			Aorta					0.0472583	0	0	Yes	0		0
LVEDV_BSA, LVESV_BSA, LVESV, LVEDV, LVESV_BSA, LVSV_BSA, LVESV, LVEDV_BSA, LVEDV, LVSV	NICN1	13	KLHDC8B, DAG1	No	3	No	1	No				Left Ventricle, Aorta					0.371984		0	Yes	0		0
RVEF	PPP1CC	176	HVCN1	Yes	12	No	1	No	decreased locomotor activity::increased mean corpuscular hemoglobin::male infertility			Aorta, Left Ventricle, Right Ventricle					0.286225	0		Yes	0		0
RV_LV_ratio	NOP58	179	BMPR2	No	2	No	1	No				Aorta					0.455146	0		Yes	0		0
RVEF	PPTC7	176	HVCN1	Yes	12	No	1	No	abnormal coat appearance::unresponsive to tactile stimuli::preweaning lethality, incomplete penetrance::abnormal embryo size			Aorta, Left Ventricle, Right Ventricle					0.236657	0		Yes	0		0	Regulation Of Ketone Biosynthetic Process (GO:0010566), Peptidyl-Serine Dephosphorylation (GO:0070262), Protein Dephosphorylation (GO:0006470), Dephosphorylation (GO:0016311), Protein Modification Process (GO:0036211)	Mitochondrial Matrix (GO:0005759), Intracellular Organelle Lumen (GO:0070013)	Protein Serine/Threonine Phosphatase Activity (GO:0004722)
RV_LV_ratio	FSHR	178	FSHR	No	2	Yes	1	No	increased fasting circulating glucose level::decreased bone mineral content::decreased bone mineral density::decreased lean body mass::increased total body fat amount::abnormal startle reflex				Testis Male 30-39 Up	UROFOLLITROPIN,FOLLITROPIN ALFA,CORIFOLLITROPIN ALFA,MENOTROPINS	UROFOLLITROPIN (27.5240), THYROTROPIN ALFA (11.7960), CORIFOLLITROPIN ALFA (23.5920), UROFOLLITROPIN (27.5240), UROFOLLITROPIN (27.5240), UROFOLLITROPIN (27.5240), UROFOLLITROPIN (27.5240)	1	0.588509	0.260004					0	Female Gonad Development (GO:0008585), Development Of Primary Female Sexual Characteristics (GO:0046545), Regulation Of Protein Kinase A Signaling (GO:0010738), Female Gamete Generation (GO:0007292), Development Of Primary Male Sexual Characteristics (GO:0046546), Male Gonad Development (GO:0008584), Gonad Development (GO:0008406), Positive Regulation Of Phosphatidylinositol 3-Kinase Signaling (G…			Ovarian steroidogenesis, cAMP signaling pathway, Neuroactive ligand-receptor interaction	Anti-thyroid Peroxidase (TPOAb) And Anti-Thyroglobulin (TgAb) Levels In Hashimoto's Thyroiditis, N-methylpipecolate Levels In Elite Athletes, Follicle Stimulating Hormone Levels, Cortical Thickness (min-P), Erectile Dysfunction And Prostate Cancer Treatment, Vaginal Microbiome MetaCyc Pathway (P221-PWY|octane Oxidation), Brain Shape (Segment 7), Vaginal Microbiome MetaCyc Pathway (PWY-6562|norspe…
LVMCF	NRP1	101	NRP1	No	10	Yes	1	No	preweaning lethality, complete penetrance::decreased prepulse inhibition::abnormal auditory brainstem response				Adipose - Visceral (Omentum) Male 60-69 Up, Adipose - Visceral (Omentum) Male 70-79 Up	VESENCUMAB		1	0.79272		0	No	0		0				Axon guidance, Human T-cell leukemia virus 1 infection, Coronavirus disease	6-Month Creatinine Clearance Change Response To Tenofovir Treatment In HIV Infection (Treatment Arm Interaction), Major Depression And Alcohol Dependence, Endometriosis Or Migraine, Response To Paliperidone In Schizophrenia (Negative Marder Score), Parental Extreme Longevity (95 Years And Older), Lobe Attachment (Rater-Scored Or Self-Reported), Brain Shape (Segment 1), Cortical Surface Area (MOST…
LVEDV_BSA, LVM, LVM_BSA, RV_LV_ratio	LST1	19, 97, 182	HCP5, HLA-C, AGER	Yes	6	No	1	No	increased circulating triglyceride level::enlarged heart::abnormal testis morphology::small testis::decreased total body fat amount::increased lean body mass::abnormal heart morphology						ABACAVIR (6.5533)		0.309363	0	0				0
LVEDV, LVESV_BSA, LVESV, LVSV_BSA, LVEDV_BSA, LVM, LVM_BSA, RV_LV_ratio	LTA	19, 97, 182	HCP5, HLA-C, AGER	Yes	6	No	1	No	decreased monocyte cell number::enlarged heart::increased bronchoconstrictive response::increased eosinophil cell number::increased lymphocyte cell number::increased neutrophil cell number::abnormal heart morphology::increased leukocyte cell number::increased pulmonary ventilation					BAMINERCEPT,PATECLIZUMAB	CARBAMAZEPINE (0.6144), ABACAVIR (1.6383)	1	0.432185	0	0				0
LVMCF	HSD17B4	96	TNFAIP8	No	5	No	1	No	limb grasping::abnormal tooth morphology::enlarged urinary bladder::hypoplasia/Testis - MPATH pathological process term::abnormal spleen morphology::follicular atresia/Ovary - MPATH pathological process term::cataract::abnormal gait::abnormal eye morphology::abnormal seminal vesicle morphology::decreased circulating aspartate transaminase level::irregularly shaped pupil::dysplasia/Eye - MPATH pat…	d-bifunctional protein deficiency,Perrault syndrome						1	0.801869		0				0	Medium-Chain fatty-acyl-CoA Metabolic Process (GO:0036112), fatty-acyl-CoA Metabolic Process (GO:0035337), Fatty Acid Beta-Oxidation (GO:0006635), Fatty Acid Oxidation (GO:0019395), Fatty Acid Catabolic Process (GO:0009062)	Peroxisomal Matrix (GO:0005782), Microbody Lumen (GO:0031907), Peroxisomal Membrane (GO:0005778), Microbody Membrane (GO:0031903), Peroxisome (GO:0005777)	3-hydroxyacyl-CoA Dehydrogenase Activity (GO:0003857), 3-hydroxyacyl-CoA Dehydratase Activity (GO:0018812), Estradiol 17-Beta-Dehydrogenase [NAD(P)] Activity (GO:0004303), enoyl-CoA Hydratase Activity (GO:0004300), Steroid Dehydrogenase Activity, Acting On The CH-OH Group Of DonorsD Or NADP As Acceptor (GO:0033764), Hydro-Lyase Activity (GO:0016836), Oxidoreductase Activity, Acting On The CH-OH G…	Primary bile acid biosynthesis, Biosynthesis of unsaturated fatty acids, Peroxisome	Pyoderma Gangrenosum In Inflammatory Bowel Disease, QT Interval (Sulfonylurea Treatment Interaction), JT Interval (Sulfonylurea Treatment Interaction), X-17654 Levels, Major Depression And Alcohol Dependence, Systolic Blood Pressure X Smoking Status (Current Vs Non-Current) Interaction (2Df Test), Essential Tremor, COVID-19 (Covid Vs Negative), DNA Methylation Variation (Age Effect), Hip Index, H…	perrault syndrome
LVEDV, LVEDV_BSA, LVESV_BSA, LVSV, LVESV, LVSV_BSA, LVESV, LVEDV, LVEDV_BSA, LVESV_BSA	LAMB2	13	KLHDC8B, DAG1	No	3	Yes	1	No						OCRIPLASMIN	OCRIPLASMIN (1.5521)	1	0.919735		0.510368	Yes	0		0	Regulation Of Basement Membrane Organization (GO:0110011), Positive Regulation Of Integrin-Mediated Signaling Pathway (GO:2001046), Positive Regulation Of Muscle Cell Differentiation (GO:0051149), Regulation Of Integrin-Mediated Signaling Pathway (GO:2001044), Regulation Of Extracellular Matrix Organization (GO:1903053), Regulation Of Muscle Cell Differentiation (GO:0051147), Positive Regulation …	Basement Membrane (GO:0005604), Endoplasmic Reticulum Lumen (GO:0005788), Collagen-Containing Extracellular Matrix (GO:0062023), Intracellular Organelle Lumen (GO:0070013)		ECM-receptor interaction, Small cell lung cancer, Amoebiasis, Toxoplasmosis, Focal adhesion, Human papillomavirus infection, PI3K-Akt signaling pathway, Pathways in cancer	Caffeine Levels In Elite Athletes, Parental Longevity (Father'S Age At Death Or Father'S Attained Age), Experiencing Mood Swings, Alzheimer's Disease Or Educational Attainment (Pleiotropy), PR Interval, Myocardial Infarction, QT Interval, Breast Cancer, Coronary Artery Disease, Body Mass Index (MTAG), Insomnia, Waist Circumference Adjusted For Body Mass Index, Height
LVEF, LVESV, LVGFI, LVESV_BSA, LVESV, LVGFI, LVEF	MYH7B	62	MYH7B, GGT7	Yes	20	No	1	No	increased red blood cell distribution width::decreased circulating cholesterol level			Aorta, Right Ventricle, Right Ventricle, Aorta		OMECAMTIV MECARBIL,MAVACAMTEN,DANICAMTIV	MAVACAMTEN (2.4575)		0.944244		0	Yes	0		0
LVMVR, LVMCF, LVEDV, LVESV_BSA, LVSV, LVSV_BSA, LVM_BSA, LVMCF, LVM, LVMVR, LVEDV, LVEDV_BSA, RVESV_BSA, RVESV, RVEDV_BSA, RVEDV, RVSV_BSA, RVEF, RVEDV_BSA, RVSV, RVEDV, RVESV, RVESV_BSA	WNT3	111, 40, 154	KANSL1, WNT3, GOSR2, RPRML, MAPT, CRHR1, WNT9B, CDC27, MYL4	Yes	17	No	1	Yes	preweaning lethality, complete penetrance				Skin - Sun Exposed (Lower Leg) Male 60-69 Up, Skin - Not Sun Exposed (Suprapubic) Female 50-59 Up, Skin - Not Sun Exposed (Suprapubic) Female 70-79 Up, Skin - Sun Exposed (Lower Leg) Male 70-79 Up, Skin - Not Sun Exposed (Suprapubic) Male 50-59 Up, Skin - Not Sun Exposed (Suprapubic) Female 60-69 Up, Skin - Not Sun Exposed (Suprapubic) Male 60-69 Up, Skin - Not Sun Exposed (Suprapubic) Male 70-79…			1	0.808287	0.233512	0.194583	Yes	0		0	Wnt Signaling Pathway Involved In Midbrain Dopaminergic Neuron Differentiation (GO:1904953), Mammary Gland Epithelium Development (GO:0061180), Mammary Gland Development (GO:0030879), Cellular Response To Retinoic Acid (GO:0071300), Regulation Of Nervous System Development (GO:0051960), Regulation Of Cell Development (GO:0060284), Response To Retinoic Acid (GO:0032526), Canonical Wnt Signaling Pa…	Golgi Lumen (GO:0005796), Endocytic Vesicle Membrane (GO:0030666), Endocytic Vesicle (GO:0030139), Endoplasmic Reticulum Lumen (GO:0005788), Cytoplasmic Vesicle Membrane (GO:0030659), Bounding Membrane Of Organelle (GO:0098588), Intracellular Organelle Lumen (GO:0070013)	Frizzled Binding (GO:0005109), G Protein-Coupled Receptor Binding (GO:0001664), Cytokine Activity (GO:0005125), Receptor Ligand Activity (GO:0048018)	Basal cell carcinoma, Melanogenesis, Signaling pathways regulating pluripotency of stem cells, Breast cancer, Gastric cancer, mTOR signaling pathway, Cushing syndrome, Hippo signaling pathway, Wnt signaling pathway, Hepatocellular carcinoma, Proteoglycans in cancer, MicroRNAs in cancer, Human papillomavirus infection, Alzheimer disease, Pathways of neurodegeneration, Pathways in cancer	IDP dMRI ProbtrackX L1 Atr R, IDP dMRI TBSS ICVF Posterior Limb Of Internal Capsule L, Handedness (Left-handed Vs. Non-Left-Handed), IDP dMRI TBSS ICVF Retrolenticular Part Of Internal Capsule R, Cortical Surface Area (Global PC1), Multiple System Atrophy, White Matter Mean Diffusivity X Age Interaction (2Df), Alzheimer's Disease In APOE E4- Carriers, Feeling Guilty, Schizophrenia Vs Autism Spect…
LVM_BSA, LVM	NDUFS3	127	SPI1	Yes	11	No	1	No	hypertrophy/Heart - MPATH process term	Leigh syndrome				METFORMIN,METFORMIN HYDROCHLORIDE,NV-128,ME-344	METFORMIN HYDROCHLORIDE (0.3511)	1	0.243673		0.413339				0
LVEDV	NT5DC2	14	NEK4	No	3	No	1	No	increased circulating creatinine level::increased blood urea nitrogen level::decreased grip strength				Artery - Coronary Female 60-69 Up, Artery - Coronary Male 20-29 Up, Artery - Coronary Female 40-49 Up				0.966853		0				0			5'-Nucleotidase Activity (GO:0008253), Nucleotidase Activity (GO:0008252)		Verbal Learning (Visual Presentation), Osteoarthritis Of The Knee (Hospital Diagnosed), Verbal Learning, CTACK Levels, Waist-to-hip Ratio Adjusted For BMI (Adjusted For Smoking Behaviour), Cataracts, Waist-to-hip Ratio Adjusted For BMI X Sex X Age Interaction (4Df Test), Waist Circumference Adjusted For BMI (Joint Analysis Main Effects And Smoking Interaction), Waist Circumference Adjusted For BM…
LVEF, LVESV_BSA, LVEDV_BSA, LVESV, LVESV_BSA, LVESV	NEDD4L	60	NEDD4L	Yes	18	Yes	1	No	decreased locomotor activity::decreased prepulse inhibition::decreased startle reflex::decreased exploration in new environment::abnormal retina morphology::preweaning lethality, incomplete penetrance::abnormal auditory brainstem response::abnormal startle reflex	periventricular nodular heterotopia 7			Prostate Male 30-39 Up, Prostate Male 40-49 Up, Prostate Male 20-29 Up		AMILORIDE (4.3689), CITALOPRAM (1.2288)		0.781556		0.464979	Yes	0		0	Negative Regulation Of Potassium Ion Transmembrane Transporter Activity (GO:1901017), Negative Regulation Of Protein Localization To Cell Surface (GO:2000009), Negative Regulation Of Sodium Ion Transmembrane Transport (GO:1902306), Negative Regulation Of Sodium Ion Transmembrane Transporter Activity (GO:2000650), Negative Regulation Of Potassium Ion Transmembrane Transport (GO:1901380), Negative …		Sodium Channel Inhibitor Activity (GO:0019871), Sodium Channel Regulator Activity (GO:0017080), Ion Channel Inhibitor Activity (GO:0008200), Potassium Channel Regulator Activity (GO:0015459), Ubiquitin-Like Protein Transferase Activity (GO:0019787), Ubiquitin Protein Ligase Activity (GO:0061630), Ubiquitin-Like Protein Ligase Activity (GO:0061659), Ubiquitin-Protein Transferase Activity (GO:00048…	Aldosterone-regulated sodium reabsorption, Ubiquitin mediated proteolysis, Tight junction, Endocytosis	Migraine With Aura, Depression (Age Of Onset), Cognitive Performance (Language Ability) (Longitudinal), RS-10-hydroxywarfarin Levels, Childhood Body Mass Index, Response To Amphetamines, RS-10-hydroxywarfarin To RS-warfarin Ratio, Heart Failure (Multivariate Analysis), Nonalcoholic Fatty Liver Disease (Imputed), RBC Levels Of Pyruvate (uM), Amyotrophic Lateral Sclerosis (Sporadic), Autism Spectru…
LVMVR	RAB3B	132	CDKN2C	Yes	1	No	1	Yes					Pituitary Female 70-79 Up, Pituitary Female 20-29 Up, Brain - Hypothalamus Male 30-39 Up, Pituitary Male 20-29 Up, Brain - Hypothalamus Male 50-59 Up				0.140472		0				0	Regulation Of Dopamine Uptake Involved In Synaptic Transmission (GO:0051584), Regulation Of Vesicle Size (GO:0097494), Regulation Of Cellular Component Size (GO:0032535), Establishment Of Protein Localization To Extracellular Region (GO:0035592), Regulation Of Exocytosis (GO:0017157), Regulation Of Secretion By Cell (GO:1903530), Protein Secretion (GO:0009306), Regulation Of Vesicle-Mediated Tran…	Exocytic Vesicle Membrane (GO:0099501), Synaptic Vesicle Membrane (GO:0030672), Vesicle (GO:0031982)	Myosin V Binding (GO:0031489), Myosin Binding (GO:0017022), GDP Binding (GO:0019003), Guanyl Ribonucleotide Binding (GO:0032561), GTPase Activity (GO:0003924), Ribonucleoside Triphosphate Phosphatase Activity (GO:0017111)		Mean Platelet Volume
LVMCF, LVMVR	RAB44	52, 140	CDKN1A	Yes	6	No	1	Yes									0.0305369		0				0	Vesicle-Mediated Transport (GO:0016192)	Azurophil Granule Membrane (GO:0035577), Specific Granule Membrane (GO:0035579), Azurophil Granule (GO:0042582), Specific Granule (GO:0042581), Secretory Granule Membrane (GO:0030667), Lysosomal Membrane (GO:0005765)			Cortical Thickness, Educational Attainment
LVSV, RVEDV_BSA, RVEDV, RVEDV_BSA, RVSV_BSA, RVSV, RVEDV	NOS3	66	NOS3	Yes	7	No	1	No	enlarged epididymis::enlarged spleen::abnormal spleen morphology::abnormal kidney morphology::small kidney::decreased lymphocyte cell number::increased eosinophil cell number::hyperplasia/Lymph node - MPATH pathological process term::increased neutrophil cell number::decreased circulating phosphate level::lymphoid hyperplasia/Spleen - MPATH pathological entity term::enlarged lymph nodes::abnormal…		alzheimer disease, hypertension,		Spleen Male 50-59 Up, Spleen Female 50-59 Up, Spleen Male 30-39 Up, Spleen Female 60-69 Up, Spleen Female 40-49 Up, Spleen Male 60-69 Up, Spleen Male 20-29 Up, Spleen Male 70-79 Up, Spleen Male 40-49 Up, Spleen Female 20-29 Up, Spleen Female 30-39 Up,	TILARGININE ACETATE,TILARGININE	ARGININE (4.7184), SILDENAFIL (0.6741), DAUNORUBICIN (0.0684), DIGOXIN (0.1430), METHOTREXATE (0.0722), ASPIRIN (0.0674), IBUPROFEN, SODIUM SALT (0.1348), SUNITINIB (0.1242), LEUCOVORIN CALCIUM (0.1522), SORAFENIB (0.0246), ATORVASTATIN CALCIUM TRIHYDRATE (0.0774), SPIRONOLACTONE (0.2776), PREDNISONE (0.1123), VINCRISTINE (0.0665), CYTARABINE (0.0694)	1	0.89086	0.254081	0.31668	Yes	0		0	Regulation Of System Process (GO:0044057), Regulation Of Guanylate Cyclase Activity (GO:0031282), Arginine Catabolic Process (GO:0006527), Removal Of Superoxide Radicals (GO:0019430), Arginine Metabolic Process (GO:0006525), Cellular Response To Superoxide (GO:0071451), Positive Regulation Of Purine Nucleotide Biosynthetic Process (GO:1900373), Regulation Of Tube Diameter (GO:0035296), Vascular P…	Caveola (GO:0005901), Vesicle Membrane (GO:0012506), Plasma Membrane Raft (GO:0044853), Endocytic Vesicle Membrane (GO:0030666), Endocytic Vesicle (GO:0030139), Vesicle (GO:0031982), Cytoplasmic Vesicle Membrane (GO:0030659), Golgi Membrane (GO:0000139), Bounding Membrane Of Organelle (GO:0098588), Nucleus (GO:0005634), Intracellular Membrane-Bounded Organelle (GO:0043231),	Arginine Binding (GO:0034618), FMN Binding (GO:0010181), Actin Monomer Binding (GO:0003785), Oxidoreductase Activity, Acting On Paired Donors, With Incorporation Or Reduction Of Molecular OxygenD(P)H As One Donor, And Incorporation Of One Atom Of Oxygen (GO:0016709), Adenyl Nucleotide Binding (GO:0030554)DP Binding (GO:0050661), Amino Acid Binding (GO:0016597), Flavin Adenine Dinucleotide Binding…	Arginine biosynthesis, Arginine and proline metabolism, VEGF signaling pathway, AGE-RAGE signaling pathway in diabetic complications, Insulin resistance, HIF-1 signaling pathway, Sphingolipid signaling pathway, Platelet activation, Relaxin signaling pathway, Estrogen signaling pathway, Apelin signaling pathway, Fluid shear stress and atherosclerosis, Oxytocin signaling pathway, cGMP-PKG signaling…	Diastolic Blood Pressure (Cigarette Smoking Interaction), Systolic Blood Pressure (Cigarette Smoking Interaction), Diastolic Blood Pressure X Alcohol Consumption Interaction (2Df Test), Stroke, Periventricular White Matter Hyperintensities, Systolic Blood Pressure X Alcohol Consumption Interaction (2Df Test), Coronary Artery Disease (Myocardial Infarction, Percutaneous Transluminal Coronary Angio…	ischemic stroke, alzheimer's disease, essential hypertension,
LVEF, LVGFI, RVESV_BSA, RVESV, RVEF	OPLAH	80	PLEC	Yes	8	No	1	No	decreased circulating unsaturated transferrin level::decreased heart rate::cataract::increased startle reflex::decreased red blood cell distribution width::abnormal lens morphology						MELPHALAN (5.6171)		0.314417	0	0	Yes	0		0
RVESV_BSA	PEX14	2, 196	CASZ1	No	1	No	1	Yes	preweaning lethality, complete penetrance::abnormal eye anterior chamber depth	peroxisome biogenesis disorder	zellweger syndrome		Bladder Male 40-49 Up, Bladder Male 50-59 Up, Bladder Female 40-49 Up				0.579069	0.557391					0	Microtubule Anchoring (GO:0034453), Protein Import Into Peroxisome Matrix (GO:0016558), Protein Targeting To Peroxisome (GO:0006625), Peroxisomal Membrane Transport (GO:0015919), Peroxisome Organization (GO:0007031), Protein Transmembrane Import Into Intracellular Organelle (GO:0044743), Organelle Transport Along Microtubule (GO:0072384), Intracellular Protein Transmembrane Transport (GO:0065002)…	Peroxisomal Membrane (GO:0005778), Microbody Membrane (GO:0031903), Peroxisome (GO:0005777), Nucleus (GO:0005634), Intracellular Membrane-Bounded Organelle (GO:0043231)	Beta-Tubulin Binding (GO:0048487), Microtubule Binding (GO:0008017), Tubulin Binding (GO:0015631)	Peroxisome	Optic Nerve Measurement (Rim Area), Vaginal Microbiome MetaCyc Pathway (PWY-7332|superpathway Of UDP-N-acetylglucosamine-derived O-antigen Building Blocks Biosynthesis), Vaginal Microbiome Relative Abundance (S Finegoldia Magna), Self-reported Allergy, Breast Size, Breast Cancer (Estrogen-Receptor Negative), Respiratory Diseases, Blond Vs. Brown/Black Hair Color, Allergic Disease (Asthma, Hay Fev…	peroxisome biogenesis disorders, zellweger syndrome spectrum, peroxisome biogenesis disorders, hereditary hearing loss and deafness
RVEF, RVESV_BSA, RVESV, RVESV_BSA, RVESV, RVEF	RGP1	174, 168	TPM2, ARHGEF39	Yes	9	No	1	No	decreased circulating cholesterol level::preweaning lethality, complete penetrance::increased heart weight::decreased thigmotaxis::embryonic lethality prior to tooth bud stage::abnormal spinal cord morphology::decreased circulating glucose level::abnormal behavior::decreased circulating calcium level::embryonic lethality prior to organogenesis								0.222735	0					0	Negative Regulation Of Protein Catabolic Process (GO:0042177), Negative Regulation Of Catabolic Process (GO:0009895), Retrograde Transport, Endosome To Golgi (GO:0042147), Regulation Of Protein Catabolic Process (GO:0042176), Cytosolic Transport (GO:0016482), Negative Regulation Of Protein Metabolic Process (GO:0051248), Positive Regulation Of Hydrolase Activity (GO:0051345), Endosomal Transport …	trans-Golgi Network Membrane (GO:0032588), trans-Golgi Network (GO:0005802), Golgi Membrane (GO:0000139), Bounding Membrane Of Organelle (GO:0098588),	Small GTPase Binding (GO:0031267), Guanyl-Nucleotide Exchange Factor Activity (GO:0005085), GTPase Binding (GO:0051020), GTPase Regulator Activity (GO:0030695),		Mammographic Density (Non-Dense Area), Subcortical Volume (min-P), Brain Morphology (min-P), Subcortical Volume (MOSTest), Body Surface Area, Brain Morphology (MOSTest), Weight, Red Cell Distribution Width, Height,
LVEDV_BSA, LVESV, LVEDV, LVESV_BSA, LVMVR, LVSV_BSA, LVGFI, LVM_BSA, LVEDV_BSA, LVESV_BSA, LVEF, LVM, LVESV, LVEDV, RVESV, RVEDV_BSA, RVESV_BSA, RVEF, RVEDV, RVESV_BSA, RVEDV_BSA, RVESV, RVEF, RVEDV	RGS10	29, 28	BAG3, TIAL1	Yes	10	No	1	Yes					Cells - EBV-transformed Lymphocytes Female 20-29 Up, Colon - Sigmoid Male 40-49 Up, Colon - Sigmoid Female 60-69 Up, Colon - Sigmoid Male 70-79 Up, Colon - Sigmoid Female 70-79 Up, Colon - Sigmoid Male 60-69 Up,				0.224817	0	0	Yes	0		0	G Protein-Coupled Acetylcholine Receptor Signaling Pathway (GO:0007213), Acetylcholine Receptor Signaling Pathway (GO:0095500), Positive Regulation Of Hydrolase Activity (GO:0051345), Regulation Of GTPase Activity (GO:0043087), Positive Regulation Of GTPase Activity (GO:0043547),	Nucleus (GO:0005634), Intracellular Membrane-Bounded Organelle (GO:0043231),	GTPase Activator Activity (GO:0005096), GTPase Activity (GO:0003924), Ribonucleoside Triphosphate Phosphatase Activity (GO:0017111), GTPase Regulator Activity (GO:0030695),		Red Vs Non-Red Hair Color, Heart Failure (Multivariate Analysis), Gut Microbiota (Bacterial Taxa, Rank Normal Transformation Method), Rheumatoid Arthritis, Pulse Pressure,
RVESV_BSA, RVEDV, RVEDV_BSA, RVESV	PDE5A	157	PDE5A	Yes	4	No	1	No	small liver::enlarged spleen::abnormal liver morphology::abnormal spleen morphology::abnormal caudal vertebrae morphology::decreased body length			Right Ventricle, Aorta	Artery - Aorta Female 20-29 Up, Artery - Aorta Female 30-39 Up, Esophagus - Muscularis Female 20-29 Up, Esophagus - Gastroesophageal Junction Female 20-29 Up, Esophagus - Gastroesophageal Junction Female 30-39 Up	VARDENAFIL HYDROCHLORIDE,VARDENAFIL,SILDENAFIL CITRATE,SILDENAFIL,GISADENAFIL,IBUDILAST,AVANAFIL,UDENAFIL,PF-00489791,PF-03049423,PENTOXIFYLLINE,TADALAFIL,DIPYRIDAMOLE	ENALAPRIL MALEATE (0.3205), SILDENAFIL (1.0990), TADALAFIL (3.4191), VARDENAFIL HYDROCHLORIDE TRIHYDRATE (2.5644), PENTOXIFYLLINE (0.2263), AVANAFIL (7.6931), UDENAFIL (10.2574), DIPYRIDAMOLE (0.2011)	1	0.349148	0		Yes	0		0			3',5'-cyclic-GMP Phosphodiesterase Activity (GO:0047555), Cyclic-Nucleotide Phosphodiesterase Activity (GO:0004112), cGMP Binding (GO:0030553), 3',5'-Cyclic-Nucleotide Phosphodiesterase Activity (GO:0004114), Cyclic Nucleotide Binding (GO:0030551), Guanyl Ribonucleotide Binding (GO:0032561)	Purine metabolism, cGMP-PKG signaling pathway	Response To Paliperidone In Schizophrenia (CGI-S Score), Waist-to-hip Ratio Adjusted For BMI (Additive Genetic Model), Bipolar Disorder, Serum Total Protein Level, A Body Shape Index, Plateletcrit, Waist-hip Index, Waist-hip Ratio, Monocyte Count, Diastolic Blood Pressure, Waist-to-hip Ratio Adjusted For BMI, Platelet Count, Waist Circumference Adjusted For Body Mass Index, Systolic Blood Pressur…
LVMCF	NPY2R	95	MAP9	No	4	Yes	1	No	enlarged spleen::abnormal locomotor behavior::increased spleen weight				Breast - Mammary Tissue Male 50-59 Up, Breast - Mammary Tissue Male 40-49 Up, Breast - Mammary Tissue Male 60-69 Up, Breast - Mammary Tissue Male 30-39 Up, Breast - Mammary Tissue Male 20-29 Up	PEPTIDE YY HUMAN (3-36)	ECONAZOLE NITRATE (0.6144)	1	0.328203		0				0	Cardiac Left Ventricle Morphogenesis (GO:0003214), Cardiac Ventricle Morphogenesis (GO:0003208)	Cilium (GO:0005929)	Neuropeptide Y Receptor Activity (GO:0004983), Neuropeptide Receptor Activity (GO:0008188), Calcium Channel Regulator Activity (GO:0005246)	Neuroactive ligand-receptor interaction
LVMVR	RNF11	132	CDKN2C	Yes	1	No	1	Yes					Brain - Anterior Cingulate Cortex (BA24) Female 20-29 Up,				0.76534		0	Yes	0		0	Protein Autoubiquitination (GO:0051865), Modification-Dependent Protein Catabolic Process (GO:0019941), Ubiquitin-Dependent Protein Catabolic Process (GO:0006511), Protein Ubiquitination (GO:0016567),		Ubiquitin Protein Ligase Activity (GO:0061630), Ubiquitin-Like Protein Ligase Activity (GO:0061659), Zinc Ion Binding (GO:0008270), Ubiquitin-Protein Transferase Activity (GO:0004842), Transition Metal Ion Binding (GO:0046914), DNA Binding (GO:0003677),
LVEDV_BSA, LVEF, LVESV_BSA, LVEF	RNF207	72	RNF207	Yes	1	No	1	No					Heart - Left Ventricle Male 30-39 Up, Heart - Atrial Appendage Female 40-49 Up, Heart - Atrial Appendage Female 60-69 Up, Heart - Atrial Appendage Male 60-69 Up, Heart - Left Ventricle Female 40-49 Up, Heart - Atrial Appendage Female 70-79 Up, Heart - Left Ventricle Male 60-69 Up, Heart - Left Ventricle Male 40-49 Up, Heart - Left Ventricle Female 30-39 Up, Heart - Atrial Appendage Male 70-79 Up				0.900961		0	Yes	0		0	Cell-Cell Signaling Involved In Cardiac Conduction (GO:0086019), Regulation Of Morphogenesis Of An Epithelium (GO:1905330), Positive Regulation Of Voltage-Gated Potassium Channel Activity (GO:1903818), Regulation Of Delayed Rectifier Potassium Channel Activity (GO:1902259), Regulation Of Striated Muscle Contraction (GO:0006942), Regulation Of Cardiac Muscle Contraction (GO:0055117), Regulation Of…		Hsp70 Protein Binding (GO:0030544)		T Wave Morphology Restitution During Exercise, T Wave Morphology Restitution During Exercise (MTAG), Hypertrophic Cardiomyopathy (Sarcomere Negative), QTc Interval, Heart Failure (Multivariate Analysis), Electrocardiographic Traits (Multivariate), Resting Heart Rate, JT Interval, QT Interval, Electrocardiogram Morphology (Amplitude At Temporal Datapoints), Pulse Pressure, Height
LVEDV, LVEDV_BSA, RVEDV_BSA, RV_LV_ratio	RNF5	19, 182	HLA-B, HCP5, AGER	Yes	6	No	1	No	abnormal thymus morphology::abnormal spleen morphology::increased freezing behavior::no spontaneous movement::preweaning lethality, incomplete penetrance::abnormal skin morphology::enlarged thymus::enlarged gallbladder::abnormal gallbladder morphology			Right Ventricle					0.279956	0	0	Yes	0		0
LVESV, LVEDV_BSA, LVMVR, LVEDV, LVSV, LVESV_BSA, LVSV_BSA, LVSV_BSA, LVEDV_BSA, LVESV, LVEDV, LVMVR, LVESV_BSA, RVEF, RVEDV, RVSV, RVESV_BSA, RVESV_BSA, RVSV, RVESV, RVSV_BSA, RVEDV_BSA, RVEDV	MIR1302-1	33, 69	ATXN2, MAPKAPK5-AS1, BRAP, SH2B3	Yes	12	No	1	Yes															0
LVMCF, LVMCF, LVMVR	RPL3L	109, 108	SLC9A3R2, ZNF598	Yes	16	Yes	1	No					Muscle - Skeletal Female 60-69 Up, Muscle - Skeletal Male 60-69 Up, Muscle - Skeletal Female 20-29 Up, Muscle - Skeletal Male 70-79 Up, Muscle - Skeletal Female 50-59 Up, Muscle - Skeletal Male 50-59 Up, Muscle - Skeletal Female 70-79 Up				0.220181		0.799837				0	Peptide Biosynthetic Process (GO:0043043), Macromolecule Biosynthetic Process (GO:0009059), Translation (GO:0006412), Gene Expression (GO:0010467)	Large Ribosomal Subunit (GO:0015934), Cytosolic Large Ribosomal Subunit (GO:0022625), Ribosome (GO:0005840), Intracellular Non-Membrane-Bounded Organelle (GO:0043232)	RNA Binding (GO:0003723)	Ribosome, Coronavirus disease	Cardioembolic Stroke (MTAG), Atrial Fibrillation/Atrial Flutter, Atrial Fibrillation (MTAG), Cerebrospinal Fluid sTREM-2 Levels, Atrial Fibrillation, Insulin-like Growth Factor 1 Levels, Electrocardiogram Morphology (Amplitude At Temporal Datapoints), Serum Creatinine Levels, Estimated Glomerular Filtration Rate, Estimated Glomerular Filtration Rate (Creatinine)
LVEF	PROX1	73	PROX1	Yes	1	Yes	1	No							ATENOLOL (1.8431)		0.735304		0	Yes	0		0	Venous Blood Vessel Morphogenesis (GO:0048845), Ventricular Cardiac Muscle Cell Development (GO:0055015), Regulation Of Sarcomere Organization (GO:0060297), Hepatocyte Differentiation (GO:0070365), Nose Development (GO:0043584), Skeletal Muscle Thin Filament Assembly (GO:0030240), Lens Fiber Cell Development (GO:0070307), Venous Blood Vessel Development (GO:0060841), Lymphatic Endothelial Cell Di…	Nucleus (GO:0005634), Intracellular Membrane-Bounded Organelle (GO:0043231)	LBD Domain Binding (GO:0050693), Nuclear Receptor Binding (GO:0016922), Transcription Regulatory Region Nucleic Acid Binding (GO:0001067), RNA Polymerase II-specific DNA-binding Transcription Factor Binding (GO:0061629), DNA-binding Transcription Repressor Activity, RNA Polymerase II-specific (GO:0001227), Transcription Cis-Regulatory Region Binding (GO:0000976), Double-Stranded DNA Binding (GO:0…		Homeostasis Model Assessment Of Beta-Cell Function, Glycemic Traits (Pleiotropy), Psoriasis Or Type 2 Diabetes (Trans-Disease Meta-Analysis)(Opposite Effect), Fasting Blood Glucose (BMI Interaction), Fasting Blood Glucose, Blood Glucose Levels, Common Executive Function, Photoreceptor Cell Layer Thickness Phenotypes (MTAG), Medication Use (Drugs Used In Diabetes), Urea Levels, Fasting Glucose, Bi…
LVEDV_BSA, LVEF, LVESV_BSA, LVESV, LVMVR	PXN	56	PXN	Yes	12	No	1	No				Left Ventricle, Aorta, Right Ventricle, Right Ventricle, Aorta, Left Ventricle			LOVASTATIN (0.6858)		0.947858		0	Yes	0		0	Signal Complex Assembly (GO:0007172), Cellular Response To Growth Hormone Stimulus (GO:0071378), Growth Hormone Receptor Signaling Pathway (GO:0060396), Substrate Adhesion-Dependent Cell Spreading (GO:0034446), Endothelial Cell Migration (GO:0043542), Positive Regulation Of Stress Fiber Assembly (GO:0051496), Epithelial Cell Migration (GO:0010631), Positive Regulation Of Actin Filament Bundle Ass…	Cell-Cell Junction (GO:0005911), Focal Adhesion (GO:0005925), Cell-Substrate Junction (GO:0030055),	Vinculin Binding (GO:0017166), Phosphatase Binding (GO:0019902), Protein Phosphatase Binding (GO:0019903),	VEGF signaling pathway, Bacterial invasion of epithelial cells, Leukocyte transendothelial migration, Yersinia infection, Chemokine signaling pathway, Focal adhesion, Viral carcinogenesis, Proteoglycans in cancer, Human immunodeficiency virus 1 infection, Regulation of actin cytoskeleton, Human cytomegalovirus infection, Shigellosis, Human papillomavirus infection,	Left Ventricular Mass To End-Diastolic Volume Ratio, Left Ventricular End-Systolic Volume, Left Ventricle Wall Thickness, JT Interval, QT Interval, C-reactive Protein Levels (MTAG), Severe COVID-19 Infection, C-reactive Protein Levels, Mean Spheric Corpuscular Volume, Appendicular Lean Mass, Total Cholesterol Levels, Platelet Count,
LVEDV_BSA, LVEDV, LVSV, LVEDV, LVSV_BSA, LVESV_BSA, RVEF, RVEDV_BSA, RVSV_BSA, RVESV_BSA, RVEDV, RVSV, RVESV, RVESV_BSA, RVEDV, RVEDV_BSA, RVESV	RPRML	40	RPRML, GOSR2, WNT9B, CDC27, MYL4	Yes	17	No	1	Yes					Brain - Nucleus Accumbens (Basal Ganglia) Female 40-49 Up, Brain - Nucleus Accumbens (Basal Ganglia) Male 40-49 Up, Brain - Nucleus Accumbens (Basal Ganglia) Male 60-69 Up, Brain - Nucleus Accumbens (Basal Ganglia) Male 70-79 Up, Brain - Putamen (Basal Ganglia) Male 60-69 Up, Brain - Putamen (Basal Ganglia) Male 70-79 Up, Brain - Caudate (Basal Ganglia) Male 50-59 Up, Brain - Nucleus Accumbens (B…				0.0241151	0	0	Yes	0		0
LVEDV	PBRM1	14	NEK4	No	3	No	1	No	preweaning lethality, complete penetrance::decreased circulating creatinine level::abnormal kidney morphology::abnormal gait::decreased prepulse inhibition::increased mean platelet volume			Right Ventricle, Aorta			IPILIMUMAB (0.4096), ALPRAZOLAM (0.3171), ATEZOLIZUMAB (0.3277), NIVOLUMAB (0.2234), PEMBROLIZUMAB (0.1755), EVEROLIMUS (0.2891), TRIAZOLAM (0.3277), SUNITINIB (0.1293), EVEROLIMUS (0.2891), DURVALUMAB (0.6144)		0.774979		0	Yes	0		0
LVEF	PGR	82	PGR	No	11	Yes	1	No					Uterus Female 30-39 Up, Uterus Female 20-29 Up, Uterus Female 60-69 Up, Uterus Female 40-49 Up, Cervix - Ectocervix Female 40-49 Up, Uterus Female 50-59 Up, Cervix - Endocervix Female 40-49 Up	PROGESTERONE,CHLORMADINONE ACETATE,NORETHINDRONE,ETHYNODIOL DIACETATE,NORELGESTROMIN,HYDROXYPROGESTERONE CAPROATE,DYDROGESTERONE,NORGESTIMATE,MEGESTROL ACETATE,NORETHINDRONE ACETATE,GESTODENE,MIFEPRISTONE,NORETHYNODREL,LEVONORGESTREL,CYPROTERONE ACETATE,LONAPRISAN,NOMEGESTROL ACETATE,DANAZOL,DROSPIRENONE,ETONOGESTREL,DESOGESTREL,ONAPRISTONE,ULIPRISTAL,TRIMEGESTONE,ALLYLESTRENOL,TELAPRISTONE ACETA…	MIFEPRISTONE (0.1142), SEGESTERONE ACETATE (0.9513), ETONOGESTREL (1.1415), LAPATINIB (0.0732), SIROLIMUS (0.0334), FULVESTRANT (0.0865), RIBOCICLIB (0.1057), PALBOCICLIB (0.0194), ULIPRISTAL ACETATE (3.8052), EXEMESTANE (0.1189), TAMOXIFEN (0.0780), DOCETAXEL ANHYDROUS (0.0224), DYDROGESTERONE (1.2684), NORGESTIMATE (1.2684), NOMEGESTROL (0.9513), MEDROXYPROGESTERONE ACETATE (0.1057), NORGESTREL…	1	0.427016		0	No	0		0	Progesterone Receptor Signaling Pathway (GO:0050847), Intracellular Steroid Hormone Receptor Signaling Pathway (GO:0030518), Negative Regulation Of Macromolecule Metabolic Process (GO:0010605), Negative Regulation Of Gene Expression (GO:0010629), Positive Regulation Of Macromolecule Metabolic Process (GO:0010604), Positive Regulation Of Gene Expression (GO:0010628), Positive Regulation Of Transcr…	Nucleus (GO:0005634), Intracellular Membrane-Bounded Organelle (GO:0043231)	Estrogen Response Element Binding (GO:0034056), Transcription Coactivator Binding (GO:0001223), ATPase Binding (GO:0051117), Transcription Coregulator Binding (GO:0001221), G Protein-Coupled Receptor Activity (GO:0004930), DNA-binding Transcription Activator Activity, RNA Polymerase II-specific (GO:0001228), DNA Binding (GO:0003677), Cis-Regulatory Region Sequence-Specific DNA Binding (GO:0000987…	Progesterone-mediated oocyte maturation, Oocyte meiosis, Estrogen signaling pathway, Breast cancer, Chemical carcinogenesis	Diabetic Kidney Disease, Age At Menopause, Height
RVSV_BSA, RVSV	PMP22	172	PMP22	No	17	Yes	1	No		Charcot-Marie-Tooth disease type 1A	charcot-marie-tooth disease, neuropathy		Nerve - Tibial Female 50-59 Up, Nerve - Tibial Female 60-69 Up, Nerve - Tibial Male 60-69 Up, Nerve - Tibial Male 20-29 Up, Nerve - Tibial Female 40-49 Up, Nerve - Tibial Male 30-39 Up, Nerve - Tibial Female 20-29 Up, Nerve - Tibial Male 70-79 Up, Nerve - Tibial Male 40-49 Up, Nerve - Tibial Female 30-39 Up, Nerve - Tibial Male 50-59 Up		KETOPROFEN (7.3725), PROGESTERONE (1.1128)	1	0.358189	0		No	0		0	Bleb Assembly (GO:0032060), Myelin Assembly (GO:0032288), Peripheral Nervous System Development (GO:0007422), Myelination (GO:0042552), Anterograde Trans-Synaptic Signaling (GO:0098916), Apoptotic Process (GO:0006915), Chemical Synaptic Transmission (GO:0007268), Plasma Membrane Bounded Cell Projection Assembly (GO:0120031), Nervous System Development (GO:0007399)				QTc Interval, QT Interval, Blood Pressure (Pleiotropy Model 1 DBP Adjusted For Estimated Causal Effects X SBP)	charcot-marie-tooth disease, type i, charcot-marie-tooth disease type 4, charcot-marie-tooth disease
LVEDV, LVEF, LVEDV_BSA, LVESV, LVESV_BSA, LVEDV, LVM, LVESV, LVESV_BSA, LVM_BSA, LVEDV_BSA, LVEF, RVEDV_BSA, RVEDV, RVESV, RVESV_BSA, RVEF, RVESV_BSA, RVESV, RVEDV_BSA, RVEDV, RVEF	RSRC1	16	MLF1, RSRC1, LOC100996447	Yes	3	No	1	No				Right Ventricle, Left Ventricle, Aorta					0.740371	0	0	Yes	0		0	Alternative mRNA Splicing, Via Spliceosome (GO:0000380), Nuclear Transport (GO:0051169), Nucleocytoplasmic Transport (GO:0006913), RNA Splicing (GO:0008380), RNA Splicing, Via Transesterification Reactions With Bulged Adenosine As Nucleophile (GO:0000377), RNA Processing (GO:0006396), mRNA Splicing, Via Spliceosome (GO:0000398), mRNA Processing (GO:0006397)	Nucleus (GO:0005634), Intracellular Membrane-Bounded Organelle (GO:0043231)			Autism Spectrum Disorder (MTAG), Sporadic Neuroblastoma, Hospital Contact For Infections, Decaffeinated Coffee Consumption Or Major Depression Disorder, Lung Cancer In Never Smokers, Decaffeinated Coffee Consumption And/Or Neuroticism, Chronic Obstructive Pulmonary Disease Or High Blood Pressure (Pleiotropy), Drink Temperature, Chin Dimples, Systolic Blood Pressure X Smoking Status (Ever Vs Never…
LVEDV, LVESV_BSA, LVEDV_BSA, LVEF, LVM_BSA, LVESV, LVGFI, LVM, LVMVR, LVEF, LVGFI, LVSV_BSA, LVESV, LVEDV_BSA, RVEDV, RVESV_BSA, RVESV, RVEF, RVEDV, RVEDV_BSA, RVESV_BSA	SEC23IP	29	BAG3	Yes	10	No	1	Yes									0.598849	0	0	Yes	0		0	Golgi Organization (GO:0007030), Endomembrane System Organization (GO:0010256), Protein Transport (GO:0015031), Intracellular Protein Transport (GO:0006886), Protein Localization (GO:0008104), Organelle Organization (GO:0006996)	COPII-coated ER To Golgi Transport Vesicle (GO:0030134), Coated Vesicle (GO:0030135), Intracellular Membrane-Bounded Organelle (GO:0043231)	RNA Binding (GO:0003723)		Supranormal Left Ventricular Ejection Fraction, Cerebrospinal Fluid Clusterin Levels, Opioid Analgesic Dose Requirement In Cancer Pain Treatment, Chronic Lymphocytic Leukemia, Bioavailable Testosterone Levels, Total Testosterone Levels, Mean Reticulocyte Volume, HDL Cholesterol Levels, Mean Spheric Corpuscular Volume, Appendicular Lean Mass, Type 2 Diabetes, Height
LVM, LVM_BSA, RVESV, RVEDV	SEC24C	126	SYNPO2L, NDST2	Yes	10	No	1	No				Aorta					0.594079	0.472548	0.485724	Yes	0		0	COPII-coated Vesicle Cargo Loading (GO:0090110), Vesicle Cargo Loading (GO:0035459), COPII-coated Vesicle Budding (GO:0090114), Endoplasmic Reticulum To Golgi Vesicle-Mediated Transport (GO:0006888), Golgi Vesicle Transport (GO:0048193)	COPII Vesicle Coat (GO:0030127), Vesicle Coat (GO:0030120), Coated Vesicle Membrane (GO:0030662), ER To Golgi Transport Vesicle Membrane (GO:0012507), Transport Vesicle Membrane (GO:0030658), COPII-coated ER To Golgi Transport Vesicle (GO:0030134), Endoplasmic Reticulum Membrane (GO:0005789)	Zinc Ion Binding (GO:0008270), Transition Metal Ion Binding (GO:0046914)	Protein processing in endoplasmic reticulum, Pathogenic Escherichia coli infection	Self-rated Health, Predicted Visceral Adipose Tissue, Lung Function (FEV1)
LVGFI, RVESV, RVESV_BSA, RVESV_BSA	SGK223	89, 88	SGK223, FAM86B3P, PPP1R3B	Yes	8	No	1	No				Left Ventricle					0.0118669			Yes	0		0
LVESV, LVSV, LVSV_BSA, LVEDV, LVEDV_BSA, LVMVR, LVESV_BSA, LVSV_BSA, LVESV_BSA, LVEDV, LVMVR, LVESV, LVEDV_BSA, LVSV, RVEF, RVESV_BSA, RVEDV_BSA, RVESV, RVEDV, RVSV, RVSV_BSA, RVSV, RVSV_BSA, RVEDV, RVEDV_BSA, RVESV_BSA, RVESV	CUX2	33, 69	ATXN2, MAPKAPK5-AS1, BRAP, SH2B3	Yes	12	No	1	Yes		developmental and epileptic encephalopathy			Brain - Cortex Male 40-49 Up, Prostate Male 30-39 Up, Brain - Cortex Female 50-59 Up, Brain - Frontal Cortex (BA9) Male 20-29 Up, Brain - Cortex Female 20-29 Up, Brain - Cortex Female 40-49 Up, Brain - Cortex Male 30-39 Up, Brain - Cortex Female 60-69 Up, Brain - Cortex Male 60-69 Up, Brain - Cortex Male 50-59 Up		RIFAMPIN (2.5644)		0.700621	0	0	Yes	0	synonymous_variant	0	Positive Regulation Of Dendritic Spine Morphogenesis (GO:0061003), Positive Regulation Of Cell Morphogenesis Involved In Differentiation (GO:0010770), Positive Regulation Of Dendrite Morphogenesis (GO:0050775), Positive Regulation Of Dendritic Spine Development (GO:0060999), Positive Regulation Of Excitatory Postsynaptic Potential (GO:2000463), Regulation Of Dendritic Spine Morphogenesis (GO:0061…	Nucleus (GO:0005634), Intracellular Membrane-Bounded Organelle (GO:0043231)	Transcription Cis-Regulatory Region Binding (GO:0000976), Double-Stranded DNA Binding (GO:0003690), Sequence-Specific Double-Stranded DNA Binding (GO:1990837), Sequence-Specific DNA Binding (GO:0043565), DNA Binding (GO:0003677), RNA Polymerase II Transcription Regulatory Region Sequence-Specific DNA Binding (GO:0000977)		Lung Function (FEV1) And Waist Circumference Adjusted For BMI, Composite Immunoglobulin Trait (IgA X IgG/IgM), Idiopathic Osteonecrosis Of The Femoral Head, Lung Function (FEV1) And Waist To Hip Ratio Adjusted For BMI, Cystatin C Plasma Levels, Copper Levels, Renal Overload Gout, Sodium Levels, Low-carbohydrate Diet (LCD) Score, Epilepsy, Renal Underexcretion Gout, Serum Copper Levels, Blood Suga…
LVESV_BSA, LVESV_BSA, LVMCF, LVEDV_BSA, LVMVR, LVEF	SH3GL3	84	ALPK3, UBE2Q2P1, DNM1P41, ZNF592	Yes	15	No	1	Yes									0.302821		0				0
LVGFI, LVM_BSA, LVEF, LVMCF, LVM, LVGFI, RVESV_BSA, RVEF, RVESV, RVESV_BSA, RVESV, RVEF	SHROOM1	77, 198	HSPA4	Yes	5	Yes	1	No					Prostate Male 30-39 Up, Prostate Male 40-49 Up, Bladder Male 50-59 Up, Prostate Male 50-59 Up, Prostate Male 60-69 Up, Prostate Male 20-29 Up				0.549055	0	0				0	Actin Filament Bundle Assembly (GO:0051017), Actin Filament Bundle Organization (GO:0061572), Cellular Component Assembly (GO:0022607)	Cortical Actin Cytoskeleton (GO:0030864), Cortical Cytoskeleton (GO:0030863), Apical Junction Complex (GO:0043296), Adherens Junction (GO:0005912), Cell-Cell Junction (GO:0005911), Actin Cytoskeleton (GO:0015629)	Myosin II Binding (GO:0045159), Myosin Binding (GO:0017022)
RVEDV_BSA, RVSV	SKAP1	40	CDC27	Yes	17	No	1	Yes					Cells - EBV-transformed Lymphocytes Female 20-29 Up, Cells - EBV-transformed Lymphocytes Male 20-29 Up, Cells - EBV-transformed Lymphocytes Male 30-39 Up				0.300696	0					0	Positive Regulation Of Cell-Cell Adhesion Mediated By Integrin (GO:0033634), Positive Regulation Of Adaptive Immune Response (GO:0002821), Regulation Of Cell-Cell Adhesion Mediated By Integrin (GO:0033632), Positive Regulation Of Integrin Activation (GO:0033625), Regulation Of Leukocyte Cell-Cell Adhesion (GO:1903037), Regulation Of Integrin Activation (GO:0033623), Positive Regulation Of Heterot…	Plasma Membrane Raft (GO:0044853), Membrane Raft (GO:0045121)	SH2 Domain Binding (GO:0042169), SH3 Domain Binding (GO:0017124), Phosphatase Binding (GO:0019902), Protein Phosphatase Binding (GO:0019903), Kinase Binding (GO:0019900), Protein Kinase Binding (GO:0019901)	Rap1 signaling pathway	Food Allergy, Serous Borderline Ovarian Cancer, Low-grade Serous And Serous Borderline Ovarian Cancer, Interleukin-1-beta Levels, Invasive Epithelial Ovarian Cancer, Serous Invasive Ovarian Cancer, Sleep Apnea (MTAG), High-grade Serous Ovarian Cancer, Lipid Traits (Pleiotropy) (HIPO Component 1), Keratoconus, Endometrial Cancer (Endometrioid Histology), Snoring, Endometrial Cancer, Ease Of Gettin…
LVESV, LVEDV_BSA, LVMVR, LVEDV, LVEF, LVESV_BSA, LVMVR, LVESV, LVEF, LVESV_BSA	SKI	1	C1orf86, SKI	Yes	1	Yes	1	No	preweaning lethality, complete penetrance	Shprintzen-Goldberg syndrome							0.74223		0.461472	Yes	0		0	Negative Regulation Of Glial Cell Proliferation (GO:0060253), Nose Development (GO:0043584), Sensory Organ Morphogenesis (GO:0090596), Schwann Cell Development (GO:0014044), Peripheral Nervous System Axon Ensheathment (GO:0032292), Camera-Type Eye Morphogenesis (GO:0048593), Negative Regulation Of Activin Receptor Signaling Pathway (GO:0032926), Embryonic Appendage Morphogenesis (GO:0035113), Ske…	Nucleus (GO:0005634), Intracellular Membrane-Bounded Organelle (GO:0043231)	DNA-binding Transcription Repressor Activity, RNA Polymerase II-specific (GO:0001227), Ubiquitin Protein Ligase Binding (GO:0031625), DNA-binding Transcription Factor Binding (GO:0140297), Ubiquitin-Like Protein Ligase Binding (GO:0044389), Zinc Ion Binding (GO:0008270), Transition Metal Ion Binding (GO:0046914), Kinase Binding (GO:0019900), Protein Kinase Binding (GO:0019901), Cis-Regulatory Reg…		Sedentary Behaviour Duration, Noggin Levels, Migraine Or Type 2 Diabetes, Central Corneal Thickness (MTAG), Liver Enzyme Levels (Alanine Transaminase), PR Interval, Corneal Resistance Factor (MTAG), Platelet-to-lymphocyte Ratio, Lung Function (FEV1), IgG Glycosylation, Gamma Glutamyl Transpeptidase, Gamma Glutamyl Transferase Levels, Hemoglobin A1c Levels, Alanine Aminotransferase Levels, Platele…
LVMCF	RPS2	108	ZNF598	Yes	16	Yes	1	No						CYCLOHEXIMIDE,DORLIMOMAB ARITOX,ATALUREN,ELX-02,MT-3724	ATALUREN (0.1199)		0.330004		0				0
LVEDV, LVEDV_BSA, LVESV_BSA, LVESV, LVESV, LVEDV, LVEDV_BSA, LVESV_BSA	PRDX1	4	AKR1A1	No	1	No	1	No				Left Ventricle			HYDROGEN PEROXIDE (0.9830)		0.728675		0	Yes	0		0	Removal Of Superoxide Radicals (GO:0019430), Cellular Response To Superoxide (GO:0071451), Hydrogen Peroxide Catabolic Process (GO:0042744), Superoxide Metabolic Process (GO:0006801), Retina Homeostasis (GO:0001895), Natural Killer Cell Activation (GO:0030101), Skeletal System Development (GO:0001501)	Nucleus (GO:0005634), Intracellular Membrane-Bounded Organelle (GO:0043231)	Cadherin Binding (GO:0045296), RNA Binding (GO:0003723)	Peroxisome, Amoebiasis	Homocysteine Levels, Eczema, Hemoglobin, Hemoglobin Concentration, Platelet Count	disorders of intracellular cobalamin metabolism, disorder of organic acid metabolism
LVESV, LVGFI, LVEF, LVESV, LVGFI, LVESV_BSA, LVEF	ASIP	62	GGT7, MYH7B	Yes	20	No	1	No					Heart - Left Ventricle Male 50-59 Up, Ovary Female 30-39 Up, Ovary Female 60-69 Up, Ovary Female 20-29 Up, Heart - Left Ventricle Male 60-69 Up, Ovary Female 70-79 Up, Ovary Female 40-49 Up, Ovary Female 50-59 Up			1	0.834974		0				0	Positive Regulation Of Secondary Metabolite Biosynthetic Process (GO:1900378), Positive Regulation Of Melanin Biosynthetic Process (GO:0048023), Regulation Of Melanin Biosynthetic Process (GO:0048021), Melanosome Organization (GO:0032438), Positive Regulation Of Cellular Biosynthetic Process (GO:0031328)		Neuropeptide Receptor Binding (GO:0071855), Neuropeptide Activity (GO:0160041), Neuropeptide Hormone Activity (GO:0005184), Hormone Activity (GO:0005179)	Melanogenesis	Hepatitis C (Spontaneous Viral Clearance), Non-melanoma Skin Cancer, Balding Type 1, Drinks Per Week, Heel Bone Mineral Density, Height
LVMVR, LVESV, LVSV, LVEDV, LVEDV_BSA, LVM_BSA, LVESV_BSA, LVSV_BSA, LVMVR, LVSV, LVEDV, LVMCF, LVESV, LVEDV_BSA, LVESV_BSA, LVSV_BSA, RVEDV, RVSV, RVEDV_BSA, RVSV_BSA, RVSV_BSA, RVEDV, RVEDV_BSA, RVSV	SLC35F1	21, 64	SLC35F1, CEP85L	Yes	6	Yes	1	No					Brain - Anterior Cingulate Cortex (BA24) Male 40-49 Up, Brain - Frontal Cortex (BA9) Female 60-69 Up, Brain - Frontal Cortex (BA9) Female 50-59 Up, Brain - Anterior Cingulate Cortex (BA24) Male 60-69 Up, Brain - Anterior Cingulate Cortex (BA24) Female 60-69 Up, Brain - Anterior Cingulate Cortex (BA24) Female 50-59 Up, Brain - Anterior Cingulate Cortex (BA24) Female 40-49 Up				0.239407	0	0	Yes	0		0					Cognitive Function (Immediate Memory) (Longitudinal), Thiazide-induced Adverse Metabolic Effects In Hypertensive Patients, COVID-19 (Hospitalized Covid Vs Population), Resting Heart Rate, Atrial Fibrillation (MTAG), QRS Duration, COVID-19 (Covid Vs Negative), Atrial Fibrillation, QT Interval, Electrocardiogram Morphology (Amplitude At Temporal Datapoints), Diastolic Blood Pressure, Heel Bone Mine…
LVM_BSA, LVM	SLC35F6	115	KCNK3	Yes	2	No	1	Yes									0.254629		0				0	Negative Regulation Of Mitochondrial Outer Membrane Permeabilization Involved In Apoptotic Signaling Pathway (GO:1901029), Negative Regulation Of Mitochondrial Membrane Permeability (GO:0035795), Regulation Of Mitochondrial Outer Membrane Permeabilization Involved In Apoptotic Signaling Pathway (GO:1901028), Negative Regulation Of Mitochondrion Organization (GO:0010823), Negative Regulation Of Ap…	Lytic Vacuole Membrane (GO:0098852), Lysosomal Membrane (GO:0005765), Lysosome (GO:0005764), Intracellular Membrane-Bounded Organelle (GO:0043231)
LVM_BSA, LVM	SLC39A13	127	SPI1	Yes	11	Yes	1	No			ehlers-danlos						0.932822		0.313717				0	Brown Fat Cell Differentiation (GO:0050873), Intracellular Zinc Ion Homeostasis (GO:0006882), Zinc Ion Transmembrane Transport (GO:0071577), Zinc Ion Transport (GO:0006829), Transition Metal Ion Transport (GO:0000041), Connective Tissue Development (GO:0061448), Fat Cell Differentiation (GO:0045444), Intracellular Monoatomic Cation Homeostasis (GO:0030003), Monoatomic Cation Transmembrane Transpo…	Vesicle Membrane (GO:0012506), Cytoplasmic Vesicle Membrane (GO:0030659), Golgi Membrane (GO:0000139), Endoplasmic Reticulum Membrane (GO:0005789), Bounding Membrane Of Organelle (GO:0098588)	Zinc Ion Transmembrane Transporter Activity (GO:0005385), Transition Metal Ion Transmembrane Transporter Activity (GO:0046915), Protein Homodimerization Activity (GO:0042803)		Alcohol Use Disorder (Total Score), Alcohol Consumption (Drinks Per Week) (MTAG), Hip Circumference, Risk-taking Behavior (Multivariate Analysis), Waist Circumference, Body Surface Area, Apolipoprotein A1 Levels, High Density Lipoprotein Cholesterol Levels
LVMVR	QSER1	147	WT1	No	11	Yes	1	No									0.648619		0				0					Estimated Glomerular Filtration Rate (Cystatin C), C-reactive Protein, Whole Brain Restricted Directional Diffusion (Multivariate Analysis), Whole Brain Restricted Isotropic Diffusion (Multivariate Analysis), Major Depressive Disorder, Smoking Initiation (Ever Regular Vs Never Regular), Chronic Obstructive Pulmonary Disease Liability (Machine Learning-Based Score), Hair Color, C-reactive Protein …
LVESV_BSA, LVEDV, LVSV_BSA, LVMVR, LVESV, LVEDV_BSA, LVSV_BSA, LVSV, LVESV_BSA, LVMVR, LVESV, LVEDV_BSA, LVEDV, RVEDV_BSA, RVSV, RVEDV, RVESV_BSA, RVESV, RVSV_BSA, RVEF	RPH3A	33, 69	ATXN2, BRAP, MAPKAPK5-AS1	Yes	12	No	1	Yes									0.0659515	0	0				0
LVGFI	RBM38	91	RBM38	No	20	Yes	1	No					Whole Blood Male 70-79 Up				0.893186		0				0	RNA Stabilization (GO:0043489), Negative Regulation Of mRNA Catabolic Process (GO:1902373), mRNA Stabilization (GO:0048255), Regulation Of Alternative mRNA Splicing, Via Spliceosome (GO:0000381), Regulation Of mRNA Stability (GO:0043488), Regulation Of RNA Metabolic Process (GO:0051252), Regulation Of mRNA Splicing, Via Spliceosome (GO:0048024), Regulation Of RNA Splicing (GO:0043484), Regulation…		RNA Binding (GO:0003723)		Immature Fraction Of Reticulocytes, Reticulocyte Fraction Of Red Cells, Reticulocyte Count, High Light Scatter Reticulocyte Percentage Of Red Cells, High Light Scatter Reticulocyte Count, Mean Reticulocyte Volume, Neutrophil Count, White Blood Cell Count
LVMVR	SNORD56B	151	SIPA1L1	Yes	14	No	1	No				Aorta								Yes	0		0
RVEDV_BSA, RVSV	SNX11	40	CDC27	Yes	17	No	1	Yes									0.0359935	0					0
LVGFI, LVM, LVEF, LVMCF, LVGFI, LVM_BSA, RVEF, RVESV, RVESV_BSA, RVESV, RVEF, RVESV_BSA	SOWAHA	77, 198	HSPA4	Yes	5	No	1	No	small liver::abnormal liver morphology::cataract::abnormal kidney morphology::enlarged heart::small kidney::abnormal vitreous body morphology::abnormal skin morphology::impaired cued conditioning behavior::abnormal heart morphology								0.258429	0	0				0
RVEDV_BSA, RVSV	SP2	40	CDC27	Yes	17	No	1	Yes									0.539304	0					0
LVSV	PRKAG1	68	PRKAG1	No	12	No	1	No				Aorta		ACADESINE	METFORMIN (2.2469), METFORMIN (2.2469)		0.168273		0	Yes	0		0
LVEDV_BSA, LVEF, LVESV_BSA, LVGFI, LVEDV, LVESV, LVEF, LVEDV, LVEDV_BSA, LVESV, LVMVR, LVGFI, LVESV_BSA, RVEF, RVESV_BSA, RVESV, RVESV, RVEDV_BSA, RVEF, RVESV_BSA	SPEN	3	ZBTB17, HSPB7, C1orf64, CLCNKA, FLJ37453, SPEN	Yes	1	No	1	Yes		Radio-Tartaglia syndrome							0.907407	0.542204	0.453012	Yes	0		0	Positive Regulation Of Cell Development (GO:0010720), Positive Regulation Of Nervous System Development (GO:0051962), Regulation Of Neurogenesis (GO:0050767), Positive Regulation Of Neurogenesis (GO:0050769), Negative Regulation Of Nucleic Acid-Templated Transcription (GO:1903507), Negative Regulation Of Transcription By RNA Polymerase II (GO:0000122), Negative Regulation Of DNA-templated Transcr…	Nucleus (GO:0005634), Intracellular Membrane-Bounded Organelle (GO:0043231),	RNA Polymerase II-specific DNA-binding Transcription Factor Binding (GO:0061629), DNA-binding Transcription Factor Binding (GO:0140297), mRNA Binding (GO:0003729), RNA Binding (GO:0003723),		Median Measurement Of Hepatic Fat, R-6-hydroxywarfarin Levels, Atrial Fibrillation, Hemoglobin Levels, Heel Bone Mineral Density,
LVEDV, LVESV, LVEDV_BSA, LVESV_BSA, LVMVR, LVESV, LVEDV, LVESV_BSA, LVEF, LVEDV_BSA, LVMCF, LVMVR	SPON1	31, 103	SPON1, RRAS2	Yes	11	No	1	No				Aorta					0.183246		0	Yes	0	synonymous_variant	1
LVMVR, LVM, LVESV_BSA, LVM_BSA, LVMCF, LVMVR, LVMCF, LVEDV_BSA, LVESV_BSA, LVEF, RV_LV_ratio	SLC28A1	84	ALPK3, ZNF592, DNM1P41, UBE2Q2P1	Yes	15	No	1	Yes							ZIDOVUDINE (0.8426), URIDINE (5.8980), URIDINE (5.8980), ADENOSINE (2.9490)	1	0.104072	0	0	Yes	0	missense_variant	0
LVSV	RND1	68	PRKAG1	No	12	Yes	1	No					Liver Male 20-29 Up				0.775379		0				0	Neuron Remodeling (GO:0016322), Neuron Maturation (GO:0042551), Negative Regulation Of Cell Adhesion (GO:0007162), Regulation Of Cell Adhesion (GO:0030155), Actin Filament Organization (GO:0007015), Supramolecular Fiber Organization (GO:0097435), Negative Regulation Of Cellular Process (GO:0048523)	Adherens Junction (GO:0005912), Cell-Cell Junction (GO:0005911), Actin Cytoskeleton (GO:0015629), Cytoskeleton (GO:0005856), Intracellular Membrane-Bounded Organelle (GO:0043231)	GTP Binding (GO:0005525), Guanyl Ribonucleotide Binding (GO:0032561), GTPase Activity (GO:0003924), Ribonucleoside Triphosphate Phosphatase Activity (GO:0017111), Purine Ribonucleoside Triphosphate Binding (GO:0035639)	Axon guidance	Protein Quantitative Trait Loci (Liver), Body Mass Index
LVESV_BSA, LVESV	SSPN	55	SSPN	Yes	12	Yes	1	No	increased hematocrit::abnormal lens morphology::increased leukocyte cell number								0.687136		0	Yes	0		1	Muscle Contraction (GO:0006936)	Sarcolemma (GO:0042383)			Response To Bupropion And Depression, Cognitive Impairment Test Score, Cancer (Pleiotropy)(Bidirectional), Hypertrophic Cardiomyopathy (Sarcomere Negative), Mammographic Density (Dense Area), Hair Curvature (Quantitative), Endometrial Cancer (Endometrioid Histology), Nonsyndromic Orofacial Cleft X Sex Interaction, Nonsyndromic Orofacial Cleft X Sex Interaction (2Df), Gluteofemoral Adipose Tissue …
LVM_BSA, LVM	RSBN1L	123	PHTF2	No	7	No	1	No				Aorta					0.39154		0	Yes	0		0		Nucleus (GO:0005634), Intracellular Membrane-Bounded Organelle (GO:0043231)			Vaginal Microbiome MetaCyc Pathway (P125-PWY|superpathway Of (R,R)-butanediol Biosynthesis), Face Memory, Short-chain Dicarboxylacylcarnitine Levels (Additive Genetic Model), Leisure Sedentary Behaviour (Television Watching), Hypothyroidism, Blood Urea Nitrogen Levels, Eosinophil Percentage Of White Cells, Sex Hormone-Binding Globulin Levels Adjusted For BMI, Waist-hip Index, Waist-hip Ratio, Sex…
LVM, LVM_BSA	STAC2	130	NEUROD2	Yes	17	No	1	No					Breast - Mammary Tissue Female 60-69 Up, Breast - Mammary Tissue Female 40-49 Up, Breast - Mammary Tissue Female 50-59 Up, Breast - Mammary Tissue Female 30-39 Up, Breast - Mammary Tissue Female 20-29 Up, Artery - Tibial Female 70-79 Up, Breast - Mammary Tissue Female 70-79 Up				0.1631		0	Yes	0		0	Positive Regulation Of Voltage-Gated Calcium Channel Activity (GO:1901387), Skeletal Muscle Contraction (GO:0003009), Positive Regulation Of Calcium Ion Transmembrane Transporter Activity (GO:1901021), Regulation Of Voltage-Gated Calcium Channel Activity (GO:1901385), Positive Regulation Of Cation Channel Activity (GO:2001259), Positive Regulation Of Protein Localization To Plasma Membrane (GO:19…	Extrinsic Component Of Cytoplasmic Side Of Plasma Membrane (GO:0031234), Cytoplasmic Side Of Plasma Membrane (GO:0009898)			Alcohol Consumption X Experiences In Childhood (Felt Loved By Family Member) Interaction, Creatinine Levels, Estimated Glomerular Filtration Rate, Height
[truncated: 920 more rows]
