# Supplementary material for: Genome-wide analysis of cardiac ventricular phenotypes reveals novel loci and therapeutic targets for heart failure
Source: Nat Commun. 2026 Feb 27;17:3293. doi: 10.1038/s41467-026-69982-0 (PMC13066029; doi:10.1038/s41467-026-69982-0)
Supplement: Supplementary file 15 — Supplementary Data 13 [file 41467_2026_69982_MOESM15_ESM.xlsx]

## Sheet: Sheet1
Supplementary Data 13. Significant gene sets and pathways in g:Profiler. Gene set and pathway enrichment analysis was performed using g:Profiler to test for over-representation of genes within curated functional categories. Enrichment was assessed using a two-sided hypergeometric test under a null hypothesis of random gene set membership. Multiple testing correction was applied using g:Profiler’s…
source	term_id	term_name	term_size	intersection_size	Adjusted P value	Genes
KEGG / Reactome / Wiki-pathways	REAC:R-HSA-397014	Muscle contraction	203	31	1.02289e-13	ACTA2,ACTN2,ALDH2,ATP1B2,ATP2A2,ATP2B1,CACNA2D2,CACNB1,CACNB2,CAMK2D,CAMK2G,CASQ2,DMPK,DYSF,FGF11,GATA4,KCNH2,KCNK3,KCNK7,MYBPC3,MYH6,MYL2,MYL4,NKX2-5,NPPA,NPR2,PDE5A,PXN,RYR1,TBX5,TCAP,TLN1,TNNC1,TNNT3,TPM2,TTN,VCL
KEGG / Reactome / Wiki-pathways	WP:WP383	Striated muscle contraction pathway	38	12	3.75633e-08	ACTA2,ACTN2,ACTN4,MYBPC3,MYH6,MYL2,MYL4,TCAP,TNNC1,TNNT3,TPM2,TTN
KEGG / Reactome / Wiki-pathways	KEGG:05410	Hypertrophic cardiomyopathy	97	15	5.33424e-07	ATP2A2,CACNA2D2,CACNB1,CACNB2,CACNB3,DAG1,ITGA9,ITGB1,ITGB3,MYBPC3,MYH6,MYH7,MYL2,PRKAG1,SSPN,TNF,TNNC1,TPM2,TTN
KEGG / Reactome / Wiki-pathways	REAC:R-HSA-390522	Striated Muscle Contraction	36	10	4.81882e-06	ACTN2,MYBPC3,MYH6,MYL2,MYL4,TCAP,TNNC1,TNNT3,TPM2,TTN
KEGG / Reactome / Wiki-pathways	KEGG:05205	Proteoglycans in cancer	205	20	5.10807e-06	ANK2,CAMK2D,CAMK2G,CDKN1A,ERBB2,ERBB4,FLNC,FZD7,IGF1R,ITGB1,ITGB3,PIK3R3,PPP1CC,PRKCA,PTK2,PTPN11,PXN,RAF1,RHOA,RRAS2,TFAP4,TNF,TP53,VEGFA,WNT1,WNT10B,WNT3,WNT3A,WNT7A,WNT9A,WNT9B
KEGG / Reactome / Wiki-pathways	KEGG:05414	Dilated cardiomyopathy	102	14	8.38885e-06	ADCY6,ATP2A2,CACNA2D2,CACNB1,CACNB2,CACNB3,DAG1,ITGA9,ITGB1,ITGB3,MYBPC3,MYH6,MYH7,MYL2,SSPN,TNF,TNNC1,TPM2,TTN
KEGG / Reactome / Wiki-pathways	KEGG:04260	Cardiac muscle contraction	87	13	8.84647e-06	ATP1B2,ATP2A2,CACNA2D2,CACNB1,CACNB2,CACNB3,CASQ2,COX6A1,MYH6,MYH7,MYL2,MYL4,TNNC1,TPM2,UQCRC1,UQCRHL,UQCRQ
KEGG / Reactome / Wiki-pathways	WP:WP5408	15q25 copy number variation	45	10	5.23156e-05	ADAMTSL3,ALPK3,NMB,RAF1,RYR1,SEC11A,SH3GL3,SLC28A1,SPCS1,WDR73,ZNF592,ZSCAN2
KEGG / Reactome / Wiki-pathways	KEGG:04010	MAPK signaling pathway	301	22	0.000170286	CACNA2D2,CACNB1,CACNB2,CACNB3,CRK,DUSP6,EPHA2,ERBB2,ERBB4,FGF17,FGF5,FLNC,HSPA1A,HSPA1B,HSPA1L,IGF1R,IL1R1,MAP3K11,MAP3K14,MAP3K7,MAP4K1,MAPKAPK3,MAPKAPK5,MAPT,MECOM,NFATC1,NFKB1,PLA2G4F,PPP3CB,PRKCA,PTPRR,RAF1,RELA,RRAS2,TNF,TP53,VEGFA
KEGG / Reactome / Wiki-pathways	KEGG:04261	Adrenergic signaling in cardiomyocytes	153	14	0.0011944	ADCY6,ATF6B,ATP1B2,ATP2A2,ATP2B1,CACNA2D2,CACNB1,CACNB2,CACNB3,CAMK2D,CAMK2G,CREB3,GNAI2,MYH6,MYH7,MYL2,MYL4,PPP1CC,PRKCA,TNNC1,TPM2
KEGG / Reactome / Wiki-pathways	REAC:R-HSA-5576891	Cardiac conduction	130	14	0.00175845	ATP1B2,ATP2A2,ATP2B1,CACNA2D2,CACNB1,CACNB2,CAMK2D,CAMK2G,CASQ2,DMPK,FGF11,GATA4,KCNH2,KCNK3,KCNK7,NKX2-5,NPPA,NPR2,RYR1,TBX5
KEGG / Reactome / Wiki-pathways	WP:WP5346	8p23 1 copy number variation syndrome	54	9	0.00262291	BLK,CLDN23,CTSB,DEFB134,DEFB135,DEFB136,ERI1,FAM167A,FDFT1,GATA4,MFHAS1,MSRA,MTMR9,NEIL2,PPP1R3B,PRSS55,RAF1,SLC35G5,TBX5,TNKS,XKR6
KEGG / Reactome / Wiki-pathways	WP:WP289	Myometrial relaxation and contraction pathways	154	15	0.00377022	ACTA2,ADCY6,ATF1,ATF6B,ATP2A2,CACNB3,CAMK2D,CAMK2G,CREB3,GJA1,GNB2,GRK5,IGFBP3,MYL2,MYL4,NFKB1,NOS3,PKIB,PRKAR2A,PRKCA,PRKCD,PRKCZ,RGS10,RYR1,YWHAE
KEGG / Reactome / Wiki-pathways	KEGG:04921	Oxytocin signaling pathway	154	13	0.00578235	ADCY6,CACNA2D2,CACNB1,CACNB2,CACNB3,CAMK2D,CAMK2G,CDKN1A,GNAI2,NFATC1,NOS3,NPPA,NPR2,PLA2G4F,PPP1CC,PPP3CB,PRKAG1,PRKCA,RAF1,RHOA,RYR1
KEGG / Reactome / Wiki-pathways	KEGG:04022	cGMP-PKG signaling pathway	164	13	0.0110471	ADCY6,ATF6B,ATP1B2,ATP2A2,ATP2B1,CREB3,GATA4,GNAI2,MYH6,MYH7,NFATC1,NOS3,NPPA,NPPB,NPR2,PDE3A,PDE3B,PDE5A,PPP1CC,PPP3CB,RAF1,RHOA
KEGG / Reactome / Wiki-pathways	KEGG:04360	Axon guidance	181	13	0.0295553	BMP7,BMPR2,CAMK2D,CAMK2G,EPHA2,EPHB1,EPHB4,FES,GNAI2,ITGB1,NEO1,NRP1,PIK3R3,PLXNB1,PPP3CB,PRKCA,PRKCZ,PTK2,PTPN11,RAF1,RHOA,RND1,SEMA3B,SEMA3F,SEMA3G
KEGG / Reactome / Wiki-pathways	WP:WP382	MAPK signaling pathway	246	17	0.0793184	CACNA2D2,CACNB1,CACNB2,CACNB3,CRK,DUSP6,FGF11,FGF17,FGF5,FLNC,HSPA1A,HSPA1B,HSPA1L,IL1R1,MAP3K11,MAP3K14,MAP3K7,MAP4K1,MAPKAPK3,MAPKAPK5,MAPT,NFATC1,NFKB1,PLA2G4F,PPP3CB,PRKCA,PRKCD,PTPRR,RAF1,RELA,RRAS2,TNF,TP53
KEGG / Reactome / Wiki-pathways	KEGG:05166	Human T-cell leukemia virus 1 infection	218	13	0.169182	ADCY6,ANAPC13,ANAPC7,ATF6B,CCND2,CDC27,CDKN1A,CDKN2C,CREB3,EGR2,HLA-B,HLA-C,HLA-DMA,HLA-DMB,HLA-DOB,HLA-DPA1,HLA-DPB1,HLA-DQB1,HLA-DRA,HLA-DRB1,HLA-E,IL1R1,KAT5,LTA,MAD2L1,MAP3K14,NFATC1,NFKB1,NRP1,PIK3R3,PPP3CB,RELA,SPI1,TLN1,TNF,TP53
KEGG / Reactome / Wiki-pathways	KEGG:05163	Human cytomegalovirus infection	223	13	0.207053	ADCY6,ATF6B,BAK1,CDKN1A,CREB3,CRK,GNAI2,GNB2,HLA-B,HLA-C,HLA-E,IL1R1,ITGB3,NFATC1,NFKB1,PIK3R3,PPP3CB,PRKCA,PTK2,PXN,RAF1,RELA,RHOA,TAP2,TNF,TP53,TSC2,VEGFA
KEGG / Reactome / Wiki-pathways	KEGG:04916	Melanogenesis	101	8	0.237956	ADCY6,ASIP,CAMK2D,CAMK2G,CREB3,FZD7,GNAI2,MITF,PRKCA,RAF1,WNT1,WNT10B,WNT3,WNT3A,WNT7A,WNT9A,WNT9B
KEGG / Reactome / Wiki-pathways	KEGG:04218	Cellular senescence	155	10	0.326939	CCND2,CDC25A,CDKN1A,GATA4,HLA-B,HLA-C,HLA-E,IGFBP3,NFATC1,NFKB1,PIK3R3,PPP1CC,PPP3CB,RAD9B,RAF1,RBL2,RELA,RRAS2,TP53,TRPV4,TSC2
KEGG / Reactome / Wiki-pathways	KEGG:05416	Viral myocarditis	63	6	0.333954	DAG1,HLA-B,HLA-C,HLA-DMA,HLA-DMB,HLA-DOB,HLA-DPA1,HLA-DPB1,HLA-DQB1,HLA-DRA,HLA-DRB1,HLA-E,MYH6,MYH7,SSPN
KEGG / Reactome / Wiki-pathways	KEGG:05165	Human papillomavirus infection	330	16	0.428163	ATP6V0E1,ATP6V1F,ATP6V1G2,BAK1,CCND2,CDKN1A,CREB3,EIF2AK2,FZD7,HES3,HEY2,HLA-B,HLA-C,HLA-E,ITGA9,ITGB1,ITGB3,LAMB2,NFKB1,NOTCH4,PIK3R3,PRKCZ,PTK2,PXN,RAF1,RBL2,RELA,TNF,TNXB,TP53,TSC2,VEGFA,WNT1,WNT10B,WNT3,WNT3A,WNT7A,WNT9A,WNT9B
GO biological process	GO:0061061	muscle structure development	678	59	2.31672e-19	ACTL6B,ACTN2,ACTN4,ADPRHL1,ALPK3,ANK2,ARID5B,ATP2A2,BHLHE41,BMPR2,CACNA2D2,CAPN3,CHRNB1,CMTM5,CSRP3,DAG1,DMPK,DMRTA2,EFEMP2,EGR2,ENG,EPHB1,FHOD3,FLNC,FZD7,GATA4,GJA1,GPX1,HEY2,HLF,IGFBP3,ITGB1,KAT5,KDM6B,KY,LAMB2,MED1,MEIS1,MYBPC3,MYH6,MYH7,MYL2,MYO18B,MYOZ1,MYOZ2,NEO1,NFATC1,NKX2-5,NOTCH4,OBSCN,PBRM1,PLEC,PPARD,PPP3CB,PROX1,QKI,RBM38,RHOA,RPL3L,RYR1,SFMBT1,SHOX2,SKI,SMARCB1,SMARCC1,SMARCD1,SOX15…
GO biological process	GO:0048468	cell development	2819	129	3.27701e-19	ABI2,ACHE,ACTA2,ACTL6B,ACTN2,ACTN4,ADCY6,ADPRHL1,AFF4,AGBL4,AGER,ALAS1,ALPK3,AMIGO3,ANK2,ANKS1A,ARHGEF40,ARID5B,ARIH2,ATAT1,ATF1,ATP1B2,ATP2A2,BAK1,BHLHE41,BMP7,BMPR2,CACNA2D2,CAMK2G,CAPN3,CCDC136,CCDC63,CDH17,CDKN1A,CELF1,CELF4,CELSR3,CERS5,CHD5,CHRNB1,CPNE5,CRK,CSPG5,CSRP3,CUX2,DAG1,DDR1,DHH,DIP2B,DMRTA2,DMTN,DNAH1,DYNLL1,EFEMP2,EGR2,EHMT2,EIF2AK2,EIF6,ELAVL4,ENG,EPHA2,EPHB1,EPO,ERBB2,ERBB4,FES…
GO biological process	GO:0055001	muscle cell development	190	33	6.76739e-19	ACTN2,ACTN4,ADPRHL1,ALPK3,ANK2,ATP2A2,CACNA2D2,CAPN3,CHRNB1,CSRP3,EFEMP2,ENG,FHOD3,FLNC,GATA4,GPX1,HEY2,ITGB1,MEIS1,MYH6,MYH7,MYL2,MYO18B,MYOZ1,MYOZ2,NKX2-5,OBSCN,PLEC,PPP3CB,PROX1,RYR1,SHOX2,SKI,SYNPO2L,TBX3,TBX5,TCAP,TMEM182,TNNT3,TTN,VEGFA,WNT10B
GO biological process	GO:0030154	cell differentiation	4366	168	9.06767e-19	ABI2,ACHE,ACTA2,ACTL6B,ACTN2,ACTN4,ADCY6,ADPRHL1,AFF4,AGBL4,AGER,ALAS1,ALPK3,AMIGO3,ANK2,ANKS1A,ANXA4,ANXA7,ARHGEF40,ARID5B,ARIH2,ATAT1,ATF1,ATP1B2,ATP2A2,BAG6,BAK1,BHLHE41,BLK,BMP7,BMPR2,C16ORF45,C3ORF62,CACNA2D2,CAMK2G,CAPN3,CASZ1,CATSPER1,CCDC136,CCDC63,CCHCR1,CDH17,CDK12,CDKN1A,CDKN2C,CELF1,CELF4,CELSR3,CEP63,CEP85L,CERS5,CHD5,CHRNB1,CIT,CLIC1,CMTM5,COL11A2,COL7A1,COL8A1,CPNE5,CRK,CSPG5,CSRP3…
GO biological process	GO:0048869	cellular developmental process	4367	168	9.29954e-19	ABI2,ACHE,ACTA2,ACTL6B,ACTN2,ACTN4,ADCY6,ADPRHL1,AFF4,AGBL4,AGER,ALAS1,ALPK3,AMIGO3,ANK2,ANKS1A,ANXA4,ANXA7,ARHGEF40,ARID5B,ARIH2,ATAT1,ATF1,ATP1B2,ATP2A2,BAG6,BAK1,BHLHE41,BLK,BMP7,BMPR2,C16ORF45,C3ORF62,CACNA2D2,CAMK2G,CAPN3,CASZ1,CATSPER1,CCDC136,CCDC63,CCHCR1,CDH17,CDK12,CDKN1A,CDKN2C,CELF1,CELF4,CELSR3,CEP63,CEP85L,CERS5,CHD5,CHRNB1,CIT,CLIC1,CMTM5,COL11A2,COL7A1,COL8A1,CPNE5,CRK,CSPG5,CSRP3…
GO biological process	GO:0060047	heart contraction	235	34	6.69416e-17	ANK2,ATP1B2,ATP2A2,ATP2B1,CACNB2,CAMK2D,CASQ2,CSRP3,CTNNA3,DMPK,GATA4,GJA1,GPX1,HCN4,HEY2,HSPB7,KCNH2,MYBPC3,MYH6,MYH7,MYH7B,MYL2,MYL4,NEDD4L,NKX2-5,NOS1AP,NOS3,NPPA,PDE5A,RNF207,SHOX2,TBX2,TBX5,TCAP,TNF,TNNC1,TTN,YWHAE
GO biological process	GO:0003012	muscle system process	429	44	1.72329e-16	ACTA2,ANK2,ATP2A2,ATP2B1,CACNB1,CACNB2,CAMK2D,CAMK2G,CASQ2,CHRNB1,CSRP3,CTNNA3,DAG1,DMPK,FBXO32,GATA4,GJA1,HCN4,HEY2,INPP5F,KCNH2,MEIS1,MYBPC3,MYH6,MYH7,MYH7B,MYL2,MYL4,MYOZ1,MYOZ2,NEDD4L,NFATC1,NKX2-5,NOS1AP,NOS3,NPPA,ORMDL3,PDE5A,PRKCA,RHOA,RNF207,RYR1,SSPN,STAC2,TBX2,TBX3,TCAP,TNF,TNNC1,TNNT3,TPM2,TRPV4,TTN
GO biological process	GO:0003015	heart process	246	34	2.94983e-16	ANK2,ATP1B2,ATP2A2,ATP2B1,CACNB2,CAMK2D,CASQ2,CSRP3,CTNNA3,DMPK,GATA4,GJA1,GNAI2,GPX1,HCN4,HEY2,HSPB7,KCNH2,MYBPC3,MYH6,MYH7,MYH7B,MYL2,MYL4,NEDD4L,NKX2-5,NOS1AP,NOS3,NPPA,PDE5A,RNF207,SHOX2,TBX2,TBX5,TCAP,TNF,TNNC1,TTN,YWHAE
GO biological process	GO:0008015	blood circulation	507	47	5.6189e-16	ACTA2,ADCY6,AGER,ANK2,ATP1B2,ATP2A2,ATP2B1,BMPR2,CACNB2,CAMK2D,CASQ2,CSRP3,CTNNA3,CTSZ,DMPK,ENG,EPO,FERMT2,FSHR,GATA4,GJA1,GPX1,HCN4,HEY2,HSPB7,IER3,ITGA9,ITGB1,KCNH2,MYBPC3,MYH6,MYH7,MYH7B,MYL2,MYL4,NDST2,NEDD4L,NKX2-5,NOS1AP,NOS3,NPPA,NPPB,NPR2,NPR3,PDE3A,PDE5A,PLEC,PTPRJ,RHOA,RNF207,SHOX2,TBX2,TBX5,TCAP,TNF,TNNC1,TRPV4,TTN,VEGFA,YWHAE
GO biological process	GO:0048731	system development	3973	151	1.58449e-15	ABI2,ACHE,ACTA2,ACTL6B,ACTN2,ADCY6,ADPRHL1,AGBL4,AGER,AGO2,ALPK3,AMIGO3,AMOTL2,ANAPC7,ANK2,ANKS1A,APOH,AQP5,ARHGEF40,ARID5B,ATAT1,ATF1,ATP1B2,BAG6,BAK1,BCAS3,BHLHE41,BMP7,BMPR2,BRD2,BSN,C16ORF45,CAMK2G,CAMP,CASZ1,CCDC141,CCDC154,CDH13,CDH17,CDKN1A,CDKN2C,CELF1,CELF4,CELSR3,CEP85L,CERS5,CHD5,CIT,COL11A2,COL8A1,CPNE5,CRK,CSPG5,CSRP3,CTSZ,CUX2,DAG1,DDR1,DHH,DHX30,DIP2B,DMRTA2,DUSP6,DYNLL1,E2F8,ECSCR…
GO biological process	GO:0048738	cardiac muscle tissue development	230	32	2.9424e-15	ACTN2,ADPRHL1,ALPK3,BMP7,CSRP3,ENG,ERBB4,FES,FHOD3,FZD7,GATA4,GJA1,HCN4,HEY2,ITGB1,KDM6B,MED1,MEIS1,MYBPC3,MYH6,MYH7,MYL2,MYO18B,NKX2-5,NPPA,NPPB,PLEC,PROX1,SHOX2,SKI,TBX2,TBX3,TBX5,TCAP,TGFBR3,TNNC1,TTN,VEGFA,WNT3A,WT1
GO biological process	GO:0048856	anatomical structure development	5899	195	3.02135e-15	ABI2,ACHE,ACTA2,ACTL6B,ACTN2,ACTN4,ADCY6,ADPRHL1,AFF4,AGBL4,AGER,AGO2,ALAS1,ALPK3,AMIGO3,AMOTL2,ANAPC7,ANK2,ANKS1A,ANXA4,ANXA7,APOH,AQP5,AQP6,ARHGEF40,ARID5B,ARIH2,ASPRV1,ATAT1,ATF1,ATP1B2,ATP2A2,ATP2B1,BAG6,BAIAP3,BAK1,BCAS3,BHLHE41,BMP7,BMPR2,BRD2,BSN,C16ORF45,CA9,CACNA2D2,CAMK2G,CAMP,CAPN3,CASZ1,CCDC136,CCDC141,CCDC154,CCDC63,CDH13,CDH17,CDKN1A,CDKN2C,CDSN,CELF1,CELF4,CELSR3,CEP63,CEP85L,CERS5…
GO biological process	GO:0032502	developmental process	6453	207	3.09363e-15	ABI2,ACHE,ACTA2,ACTL6B,ACTN2,ACTN4,ADCY6,ADPRHL1,AFF4,AGBL4,AGER,AGO2,ALAS1,ALPK3,AMIGO3,AMOTL2,ANAPC7,ANK2,ANKS1A,ANXA4,ANXA7,APOH,AQP5,AQP6,ARHGEF40,ARID5B,ARIH2,ASPRV1,ATAT1,ATF1,ATP1B2,ATP2A2,ATP2B1,ATP6V1F,ATP6V1G2,BAG6,BAIAP3,BAK1,BCAS3,BCL2L2-PABPN1,BHLHE41,BLK,BMP7,BMPR2,BRD2,BSN,C16ORF45,C3ORF62,CA9,CACNA2D2,CAMK2G,CAMP,CAPN3,CASZ1,CATSPER1,CCDC136,CCDC141,CCDC154,CCDC63,CCHCR1,CDH13,CDH…
GO biological process	GO:1903522	regulation of blood circulation	254	33	7.05502e-15	AGER,ANK2,ATP1B2,ATP2A2,ATP2B1,BMPR2,CACNB2,CAMK2D,CASQ2,CSRP3,CTNNA3,DMPK,GATA4,GJA1,HCN4,HEY2,HSPB7,ITGA9,ITGB1,KCNH2,MYH6,MYH7,MYH7B,MYL2,MYL4,NKX2-5,NOS1AP,NOS3,NPPA,PDE5A,RHOA,RNF207,SHOX2,TBX2,TBX5,TNF,YWHAE
GO biological process	GO:0042692	muscle cell differentiation	395	40	1.41186e-14	ACTN2,ACTN4,ADPRHL1,ALPK3,ANK2,ATP2A2,BHLHE41,BMPR2,CACNA2D2,CAPN3,CHRNB1,CSRP3,DMPK,EFEMP2,ENG,FHOD3,FLNC,FZD7,GATA4,GPX1,HEY2,ITGB1,KDM6B,LAMB2,MEIS1,MYH6,MYH7,MYL2,MYO18B,MYOZ1,MYOZ2,NEO1,NFATC1,NKX2-5,NOTCH4,OBSCN,PLEC,PPP3CB,PROX1,QKI,RBM38,RPL3L,RYR1,SHOX2,SKI,SYNPO2L,TBX2,TBX3,TBX5,TCAP,TMEM182,TNNT3,TTN,VEGFA,WNT1,WNT10B,WNT3A,WT1
GO biological process	GO:0055006	cardiac cell development	85	21	1.4241e-14	ACTN2,ADPRHL1,ALPK3,CSRP3,FHOD3,GATA4,HEY2,MEIS1,MYH6,MYL2,MYO18B,NKX2-5,PLEC,PROX1,SHOX2,TBX3,TBX5,TCAP,TGFBR3,TTN,VEGFA
GO biological process	GO:0007507	heart development	599	49	1.6742e-14	ACTN2,ADPRHL1,ALPK3,ANK2,BMP7,BMPR2,CDKN1A,CSRP3,DAG1,DUSP6,ENG,EPHB4,ERBB2,ERBB4,FES,FHOD3,FZD7,GATA4,GJA1,HCN4,HEY2,HSPB7,IGF1R,ITGB1,KDM6B,MED1,MEIS1,MYBPC3,MYH6,MYH7,MYL2,MYO18B,NCOA6,NFATC1,NKX2-5,NOS3,NPPA,NPPB,NPY2R,NRP1,PLEC,POU5F1,PPP3CB,PROX1,PTK2,PTPN11,RHOA,RNF207,RPGRIP1L,RYR1,SETD2,SHOX2,SKI,SYNPO2L,TBX2,TBX3,TBX5,TCAP,TGFBR3,TNNC1,TP53,TSC2,TTN,VEGFA,WNT3A,WT1
GO biological process	GO:0060048	cardiac muscle contraction	135	25	1.71409e-14	ANK2,ATP2A2,CACNB2,CAMK2D,CASQ2,CSRP3,CTNNA3,GATA4,GJA1,HCN4,KCNH2,MYBPC3,MYH6,MYH7,MYH7B,MYL2,MYL4,NEDD4L,NKX2-5,NOS1AP,NPPA,PDE5A,RNF207,TCAP,TNNC1,TTN
GO biological process	GO:0060537	muscle tissue development	420	41	1.99852e-14	ACTN2,ADPRHL1,ALPK3,BMP7,CSRP3,DMRTA2,EFEMP2,EGR2,ENG,EPHB1,ERBB4,FES,FHOD3,FZD7,GATA4,GJA1,GPX1,HCN4,HEY2,HLF,ITGB1,KDM6B,MED1,MEIS1,MYBPC3,MYH6,MYH7,MYL2,MYO18B,MYOZ1,MYOZ2,NKX2-5,NPPA,NPPB,NPR2,PLEC,PPP3CB,PROX1,RHOA,RPL3L,RYR1,SHOX2,SKI,SOX15,SOX8,SVIL,TBX2,TBX3,TBX5,TCAP,TGFBR3,TNNC1,TTN,USP19,VEGFA,WNT10B,WNT3A,WT1,YBX3
GO biological process	GO:0014706	striated muscle tissue development	247	32	2.52639e-14	ACTN2,ADPRHL1,ALPK3,BMP7,CSRP3,ENG,ERBB4,FES,FHOD3,FZD7,GATA4,GJA1,HCN4,HEY2,ITGB1,KDM6B,MED1,MEIS1,MYBPC3,MYH6,MYH7,MYL2,MYO18B,NKX2-5,NPPA,NPPB,PLEC,PROX1,RPL3L,SHOX2,SKI,SOX15,TBX2,TBX3,TBX5,TCAP,TGFBR3,TNNC1,TTN,VEGFA,WNT3A,WT1
GO biological process	GO:0006941	striated muscle contraction	182	28	2.96102e-14	ANK2,ATP2A2,CACNB2,CAMK2D,CASQ2,CSRP3,CTNNA3,DMPK,GATA4,GJA1,HCN4,KCNH2,MYBPC3,MYH6,MYH7,MYH7B,MYL2,MYL4,NEDD4L,NKX2-5,NOS1AP,NPPA,PDE5A,RNF207,RYR1,STAC2,TCAP,TNF,TNNC1,TNNT3,TRPV4,TTN
GO biological process	GO:0008016	regulation of heart contraction	201	29	4.62635e-14	ANK2,ATP1B2,ATP2A2,ATP2B1,CACNB2,CAMK2D,CASQ2,CSRP3,CTNNA3,DMPK,GATA4,GJA1,HCN4,HEY2,HSPB7,KCNH2,MYH6,MYH7,MYH7B,MYL2,MYL4,NKX2-5,NOS1AP,NOS3,NPPA,PDE5A,RNF207,SHOX2,TBX2,TBX5,TNF,YWHAE
GO biological process	GO:0055013	cardiac muscle cell development	79	20	5.21455e-14	ACTN2,ADPRHL1,ALPK3,CSRP3,FHOD3,GATA4,HEY2,MEIS1,MYH6,MYL2,MYO18B,NKX2-5,PLEC,PROX1,SHOX2,TBX3,TBX5,TCAP,TTN,VEGFA
GO biological process	GO:0044057	regulation of system process	542	45	2.33934e-13	AGER,ANK2,ATP1B2,ATP2A2,ATP2B1,BMPR2,CACNB1,CACNB2,CAMK2D,CAMK2G,CASQ2,CELF4,CSRP3,CTNNA3,CUX2,DAG1,DMPK,EGR2,FBXO32,GATA4,GDF9,GJA1,HCN4,HEY2,HSPB7,ITGA9,ITGB1,KCNH2,MYBPC3,MYH6,MYH7,MYH7B,MYL2,MYL4,NKX2-5,NLGN2,NOS1AP,NOS3,NPPA,NPPB,NR1H3,ORMDL3,PDE5A,PRKCA,PRKCZ,PTPN11,QKI,RHOA,RNF10,RNF207,SHOX2,TBX2,TBX5,TNF,TNNC1,TNNT3,TRPV4,UNC13B,WNT7A,YWHAE
GO biological process	GO:0051239	regulation of multicellular organismal process	2955	120	2.61729e-13	ACHE,ACTA2,ACTL6B,AGER,AGO2,AGPAT1,AIF1,AMIGO3,ANK2,ANXA4,APOH,APOM,ATP1B2,ATP2A2,ATP2B1,BAG6,BAIAP3,BANK1,BCAS3,BHLHE41,BMP7,BMPR2,BTNL2,C1QTNF4,C6ORF106,CACNA2D2,CACNB1,CACNB2,CAMK2D,CAMK2G,CAMP,CAPN3,CASQ2,CD276,CDKN1A,CELF1,CELF4,CSRP3,CTNNA3,CUX2,DAG1,DIP2B,DMPK,DMRTA2,DMTN,DUSP6,ECSCR,EGR2,EIF2AK2,EIF6,ENG,EPHA2,EPHB1,EPO,EPPK1,ERBB2,ERBB4,FBN2,FBXO32,FERMT2,FES,FKBPL,FSHR,FSTL4,FURIN,FZD7,…
GO biological process	GO:0003013	circulatory system process	592	47	2.66571e-13	ACTA2,ADCY6,AGER,ANK2,ATP1B2,ATP2A2,ATP2B1,BMPR2,CACNB2,CAMK2D,CASQ2,CSRP3,CTNNA3,CTSZ,DMPK,ENG,EPO,FERMT2,FSHR,GATA4,GJA1,GNAI2,GPX1,HCN4,HEY2,HSPB7,IER3,ITGA9,ITGB1,KCNH2,MYBPC3,MYH6,MYH7,MYH7B,MYL2,MYL4,NDST2,NEDD4L,NKX2-5,NOS1AP,NOS3,NPPA,NPPB,NPR2,NPR3,PDE3A,PDE5A,PLEC,PTPRJ,RHOA,RNF207,SHOX2,SLC16A12,SLC38A3,TBX2,TBX5,TCAP,TNF,TNNC1,TRPV4,TTN,VEGFA,YWHAE
GO biological process	GO:0072359	circulatory system development	1130	65	2.74273e-12	ACTA2,ACTN2,ADPRHL1,AGO2,ALPK3,AMOTL2,ANK2,APOH,BAK1,BCAS3,BMP7,BMPR2,CAMP,CDH13,CDKN1A,COL8A1,CSRP3,DAG1,DUSP6,E2F8,ECSCR,EFEMP2,EGR2,ENG,EPHA2,EPHB1,EPHB4,ERBB2,ERBB4,FES,FHOD3,FKBPL,FZD7,GATA4,GJA1,GPX1,HCN4,HEY2,HMGA2,HSPB7,HYAL1,IGF1R,ITGB1,ITGB3,KDM6B,LIPA,MED1,MEIS1,MYBPC3,MYH6,MYH7,MYL2,MYO18B,NCL,NCOA6,NFATC1,NKX2-5,NOS3,NOTCH4,NPPA,NPPB,NPR2,NPR3,NPY2R,NRP1,PDE3B,PIK3R3,PLEC,POU5F1,PPP3…
GO biological process	GO:0022008	neurogenesis	1742	84	3.18809e-12	ABI2,ACTL6B,ADCY6,AGBL4,AGER,AMIGO3,ANKS1A,ARHGEF40,ATAT1,ATF1,ATP1B2,BHLHE41,BMP7,BMPR2,C16ORF45,CAMK2G,CASZ1,CDKN2C,CELSR3,CEP85L,CERS5,CHD5,CIT,CPNE5,CRK,CSPG5,CUX2,DAG1,DDR1,DIP2B,DMRTA2,EGR2,EHMT2,ELAVL4,EPHA2,EPHB1,EPO,ERBB2,ERBB4,FES,FGF5,FSHR,FSTL4,FZD7,GBA2,GJA1,GNAT1,GOLGA4,HES3,HEXA,HEY2,HMCN2,IGF1R,INPP5F,ITGB1,KAT5,KIAA1755,LAMB2,LST1,LTA,MAP4,MAPKAPK5,MAPT,MED1,MEIS1,MMD,MMP24,NCKIP…
GO biological process	GO:0048518	positive regulation of biological process	6250	194	5.16323e-12	ABCF1,ABI2,ACHE,ACTA2,ACTL6B,ACTN2,ACTN4,AGBL4,AGER,AGO2,AGPAT1,AIF1,AKTIP,AMIGO3,ANAPC7,ANK2,APOH,ARHGEF39,ARID5B,ARIH1,ARIH2,ARMC9,ASIP,ATAT1,ATF1,ATF6B,ATP1B2,ATP2A2,ATP2B1,BACH1,BAG3,BAG6,BAIAP3,BAK1,BANK1,BCAS3,BLK,BMP7,BMPR2,BTNL2,C1QTNF4,C2,CACNA2D2,CACNB1,CACNB2,CACNB3,CAMK2D,CAMP,CAND2,CAPN3,CARF,CASQ2,CASZ1,CCND2,CCT8,CD276,CDC25A,CDH13,CDH17,CDK12,CDKN1A,CELF1,CELF4,CFB,CHCHD10,CHCHD4,…
GO biological process	GO:0007275	multicellular organism development	4643	158	5.97282e-12	ABI2,ACHE,ACTA2,ACTL6B,ACTN2,ADCY6,ADPRHL1,AGBL4,AGER,AGO2,ALPK3,AMIGO3,AMOTL2,ANAPC7,ANK2,ANKS1A,APOH,AQP5,ARHGEF40,ARID5B,ATAT1,ATF1,ATP1B2,ATP2B1,BAG6,BAK1,BCAS3,BHLHE41,BMP7,BMPR2,BRD2,BSN,C16ORF45,CAMK2G,CAMP,CAPN3,CASZ1,CCDC141,CCDC154,CDH13,CDH17,CDKN1A,CDKN2C,CELF1,CELF4,CELSR3,CEP85L,CERS5,CHD5,CIT,COL11A2,COL7A1,COL8A1,CPNE5,CRK,CSPG5,CSRP3,CTSZ,CUX2,DAG1,DDR1,DHH,DHX30,DIP2B,DMRTA2,DUS…
GO biological process	GO:0030029	actin filament-based process	805	53	7.21261e-12	ABI2,ACTA2,ACTN2,ACTN4,ADPRHL1,AIF1,AMOTL2,ANK2,ARF1,ARPC3,ATP2A2,BCAS3,CACNB2,CAMK2D,CAPN3,CRK,CSRP3,CTNNA3,DMTN,FERMT2,FHOD3,FLNC,FMNL1,GATA4,GBA2,GJA1,HCN4,ITGB1,ITGB3,KCNH2,LIMA1,MYBPC3,MYH6,MYH7,MYH7B,MYL2,MYO18B,MYO1C,MYOZ1,MYOZ2,NEDD4L,NISCH,NKX2-5,NOS1AP,NRP1,OBSCN,PACSIN1,PALLD,PHACTR1,PLEC,PRKCD,PROX1,PXN,QKI,RACGAP1,RHOA,RHOU,RND1,RNF207,SHROOM1,SIPA1L1,SVIL,SYNPO2,SYNPO2L,TCAP,TESK1,T…
GO biological process	GO:0048522	positive regulation of cellular process	5717	182	7.26686e-12	ABCF1,ABI2,ACHE,ACTA2,ACTL6B,ACTN2,ACTN4,AGER,AGO2,AGPAT1,AIF1,AKTIP,AMIGO3,ANAPC7,ANK2,ARHGEF39,ARID5B,ARIH2,ARMC9,ASIP,ATAT1,ATF1,ATF6B,ATP1B2,ATP2A2,BACH1,BAG3,BAG6,BAIAP3,BAK1,BANK1,BCAS3,BLK,BMP7,BMPR2,BTNL2,C1QTNF4,C2,CACNB2,CACNB3,CAMK2D,CAMP,CAND2,CAPN3,CARF,CASQ2,CASZ1,CCND2,CCT8,CD276,CDC25A,CDH13,CDH17,CDK12,CDKN1A,CELF1,CELF4,CHCHD10,CHCHD4,CHD5,CIT,CLIC1,COL8A1,CPNE5,CREB3,CREBRF,CRK…
GO biological process	GO:0006936	muscle contraction	342	34	8.22463e-12	ACTA2,ANK2,ATP2A2,ATP2B1,CACNB1,CACNB2,CAMK2D,CASQ2,CHRNB1,CSRP3,CTNNA3,DMPK,GATA4,GJA1,HCN4,KCNH2,MYBPC3,MYH6,MYH7,MYH7B,MYL2,MYL4,NEDD4L,NKX2-5,NOS1AP,NPPA,ORMDL3,PDE5A,RHOA,RNF207,RYR1,SSPN,STAC2,TBX2,TBX3,TCAP,TNF,TNNC1,TNNT3,TPM2,TRPV4,TTN
GO biological process	GO:0030239	myofibril assembly	70	17	2.82214e-11	ACTN2,ADPRHL1,CAPN3,CSRP3,FHOD3,FLNC,ITGB1,MYH6,MYH7,MYL2,MYOZ1,MYOZ2,NKX2-5,OBSCN,PLEC,PROX1,SYNPO2L,TCAP,TNNT3,TTN
GO biological process	GO:0009653	anatomical structure morphogenesis	2684	108	3.04658e-11	ABI2,ACTA2,ACTN2,ADPRHL1,AGO2,AMOTL2,ANK2,APOH,AQP5,AQP6,ARHGEF40,ARID5B,BAK1,BCAS3,BMP7,BMPR2,BRD2,C16ORF45,CA9,CAMP,CAPN3,CCDC136,CCDC154,CDH13,CDH17,CDSN,CELSR3,COL11A2,COL7A1,COL8A1,CPNE5,CRK,CSPG5,CSRP3,CST6,CTSZ,CUX2,DAG1,DDHD1,DDR1,DIP2B,DMTN,E2F8,ECSCR,EFEMP2,EGR2,ELAVL4,ENG,EPHA2,EPHB1,EPHB4,ERBB2,ERBB4,FBLIM1,FBN2,FERMT2,FES,FGF17,FGF5,FHOD3,FKBPL,FLNC,FMNL1,FOXA3,FOXN3,FSTL4,FURIN,FZD7…
GO biological process	GO:0032501	multicellular organismal process	7669	221	4.04932e-11	ABI2,ACHE,ACTA2,ACTL6B,ACTN2,ADAMTS13,ADCY6,ADPRHL1,AFF4,AGBL4,AGER,AGO2,AGPAT1,AIF1,ALAS1,ALPK3,AMIGO3,AMOTL2,ANAPC7,ANK2,ANKS1A,ANXA4,APOH,APOM,AQP5,AQP6,ARHGEF40,ARID5B,ASIC1,ASIP,ATAT1,ATF1,ATP1B2,ATP2A2,ATP2B1,BAG6,BAIAP3,BAK1,BANK1,BCAS3,BCL2L2-PABPN1,BHLHE41,BMP7,BMPR2,BRD2,BSN,BTNL2,C16ORF45,C1QTNF4,C3ORF62,C6ORF106,CACNA2D2,CACNB1,CACNB2,CAMK2D,CAMK2G,CAMP,CAPN3,CASQ2,CASZ1,CATSPER1,CCDC…
GO biological process	GO:0003206	cardiac chamber morphogenesis	125	21	5.82948e-11	ADPRHL1,BMP7,BMPR2,ENG,GATA4,HEY2,MED1,MYBPC3,MYH6,MYH7,MYL2,NKX2-5,NOS3,NPY2R,NRP1,PROX1,SHOX2,TBX2,TBX3,TBX5,TGFBR3,TNNC1,TP53
GO biological process	GO:0055002	striated muscle cell development	73	17	6.00927e-11	ACTN2,ADPRHL1,CAPN3,CSRP3,FHOD3,FLNC,ITGB1,MYH6,MYH7,MYL2,MYOZ1,MYOZ2,NKX2-5,OBSCN,PLEC,PROX1,SYNPO2L,TCAP,TNNT3,TTN
GO biological process	GO:0003007	heart morphogenesis	266	29	8.64672e-11	ADPRHL1,BMP7,BMPR2,DAG1,ENG,EPHB4,GATA4,GJA1,HEY2,MED1,MYBPC3,MYH6,MYH7,MYL2,NKX2-5,NOS3,NPY2R,NRP1,POU5F1,PROX1,PTK2,RNF207,RYR1,SHOX2,SYNPO2L,TBX2,TBX3,TBX5,TCAP,TGFBR3,TNNC1,TP53,TTN,VEGFA,WNT3A
GO biological process	GO:0010927	cellular component assembly involved in morphogenesis	128	21	9.51417e-11	ACTN2,ADPRHL1,ANK2,CAPN3,CCDC136,CSRP3,DAG1,FHOD3,FLNC,ITGB1,MYH6,MYH7,MYL2,MYOZ1,MYOZ2,NKX2-5,OBSCN,PLEC,PMP22,PROX1,SYNPO2L,TCAP,TMPRSS12,TNNT3,TTN,ZPBP2
GO biological process	GO:0045214	sarcomere organization	44	14	9.87489e-11	ACTN2,CAPN3,CSRP3,FHOD3,FLNC,ITGB1,MYH6,MYH7,MYOZ1,MYOZ2,OBSCN,PLEC,PROX1,SYNPO2L,TCAP,TNNT3,TTN
GO biological process	GO:0055007	cardiac muscle cell differentiation	115	20	1.22039e-10	ACTN2,ADPRHL1,ALPK3,CSRP3,FHOD3,FZD7,GATA4,HEY2,ITGB1,KDM6B,MEIS1,MYH6,MYL2,MYO18B,NKX2-5,PLEC,PROX1,SHOX2,TBX3,TBX5,TCAP,TTN,VEGFA,WNT3A,WT1
GO biological process	GO:0051146	striated muscle cell differentiation	291	30	1.38371e-10	ACTN2,ADPRHL1,ALPK3,BHLHE41,CAPN3,CSRP3,DMPK,FHOD3,FLNC,FZD7,GATA4,GPX1,HEY2,ITGB1,KDM6B,MEIS1,MYH6,MYH7,MYL2,MYO18B,MYOZ1,MYOZ2,NEO1,NKX2-5,OBSCN,PLEC,PPP3CB,PROX1,RBM38,RPL3L,RYR1,SHOX2,SKI,SYNPO2L,TBX3,TBX5,TCAP,TMEM182,TNNT3,TTN,VEGFA,WNT1,WNT10B,WNT3A,WT1
GO biological process	GO:0050793	regulation of developmental process	2455	100	1.9288e-10	ABI2,ACTL6B,AGBL4,AGER,AGO2,AMIGO3,APOH,ATAT1,ATP2B1,BAG6,BHLHE41,BMP7,BMPR2,CACNA2D2,CAMP,CAPN3,CASZ1,CDK12,CDKN1A,CELF1,CELF4,CLIC1,CMTM5,CPNE5,CRK,CSRP3,CUX2,DAG1,DDHD1,DIP2B,DMPK,DMRTA2,DMTN,DUSP6,ECSCR,EFEMP2,EGR2,EIF2AK2,EIF6,ELAVL4,ENG,EPHA2,EPHB1,EPO,EPPK1,ERBB2,ERBB4,FBLIM1,FBN2,FERMT2,FES,FKBPL,FMNL1,FSHR,FSTL4,FZD7,GATA4,GDF9,GJA1,GOLGA4,HES3,HEY2,HLA-B,HLA-DRA,HLA-DRB1,HMGA2,HSPA1A,HS…
GO biological process	GO:0035051	cardiocyte differentiation	149	22	2.225e-10	ACTN2,ADPRHL1,ALPK3,BMP7,CSRP3,FHOD3,FZD7,GATA4,HEY2,ITGB1,KDM6B,MEIS1,MYH6,MYL2,MYO18B,NKX2-5,PLEC,POU5F1,PROX1,SHOX2,TBX2,TBX3,TBX5,TCAP,TGFBR3,TTN,VEGFA,WNT3A,WT1
GO biological process	GO:0003205	cardiac chamber development	169	23	3.61216e-10	ADPRHL1,ANK2,BMP7,BMPR2,ENG,GATA4,HEY2,IGF1R,MED1,MYBPC3,MYH6,MYH7,MYL2,NKX2-5,NOS3,NPY2R,NRP1,PROX1,SHOX2,TBX2,TBX3,TBX5,TGFBR3,TNNC1,TP53
GO biological process	GO:0051094	positive regulation of developmental process	1328	67	5.08386e-10	ACTL6B,AGER,AGO2,AMIGO3,ATP2B1,BMP7,BMPR2,CACNA2D2,CAMP,CAPN3,CELF1,CLIC1,CPNE5,CSRP3,CUX2,DAG1,DDHD1,DMRTA2,EFEMP2,EGR2,ELAVL4,ENG,EPHB1,EPO,ERBB4,FBN2,FERMT2,FES,GATA4,GJA1,GOLGA4,HEY2,HLA-DRA,HLA-DRB1,HMGA2,HSPA1A,HSPA1B,HYAL1,IGF1R,IGFBP3,IL1RL2,ITGB1,ITGB3,KAT5,LAMB2,LTA,MAPKAPK5,MAPT,MED1,MLH1,MMD,MST1,MTCH2,MUSTN1,NEDD4L,NEUROD2,NFKB1,NKX2-5,NLGN2,NOS3,NOTCH4,NPTN,NRP1,PACSIN1,PBRM1,PDE3A,…
GO biological process	GO:0032989	cellular anatomical entity morphogenesis	785	49	6.51501e-10	ABI2,ACTN2,ADPRHL1,ANK2,ARHGEF40,BMP7,BMPR2,CAPN3,CCDC136,CELSR3,CPNE5,CSPG5,CSRP3,CUX2,DAG1,DDR1,DIP2B,EGR2,ELAVL4,EPHB1,ERBB2,FHOD3,FLNC,FSTL4,GOLGA4,HMCN2,IGF1R,ITGB1,KIAA1755,LAMB2,MAPT,MYH6,MYH7,MYL2,MYOZ1,MYOZ2,NEDD4L,NEO1,NKX2-5,NOVA2,NPR2,NRP1,OBSCN,PACSIN1,PALLD,PHACTR1,PITPNA,PLEC,PLXNB1,PMP22,PPP3CB,PRKCZ,PROX1,PTK2,PTPN11,RAPH1,SEMA3B,SEMA3F,SEMA3G,SHOX2,SIPA1L1,SLC11A2,SYNPO2L,TCAP,T…
GO biological process	GO:0048646	anatomical structure formation involved in morphogenesis	1183	62	8.82963e-10	ACTN2,ADPRHL1,AGO2,AMOTL2,ANK2,APOH,BCAS3,BMP7,BMPR2,BRD2,C16ORF45,CAMP,CAPN3,CCDC136,CDH13,COL7A1,COL8A1,CSRP3,DAG1,E2F8,ECSCR,EGR2,ENG,EPHA2,EPHB1,EPHB4,ERBB2,FBN2,FHOD3,FKBPL,FLNC,FURIN,FZD7,GATA4,GJA1,GPX1,HEY2,HMGA2,HYAL1,ITGB1,ITGB3,KDM6B,MED1,MEIS1,MTHFR,MYH6,MYH7,MYL2,MYOZ1,MYOZ2,NBEAL2,NCL,NEO1,NKX2-5,NOS3,NOTCH4,NPPB,NPR2,NPR3,NRP1,OBSCN,PDE3B,PIK3R3,PLEC,PMP22,POU5F1,PPP3CB,PRKCA,PROM1…
GO biological process	GO:0030048	actin filament-based movement	129	20	1.16269e-09	ACTA2,ACTN4,ANK2,ATP2A2,CACNB2,CAMK2D,CTNNA3,GATA4,GJA1,HCN4,KCNH2,MYBPC3,MYH6,MYH7,MYH7B,MYO1C,NEDD4L,NOS1AP,QKI,RNF207,TNNC1
GO biological process	GO:0007399	nervous system development	2531	100	1.27074e-09	ABI2,ACHE,ACTL6B,ADCY6,AGBL4,AGER,AMIGO3,ANAPC7,ANK2,ANKS1A,ARHGEF40,ATAT1,ATF1,ATP1B2,BAG6,BHLHE41,BMP7,BMPR2,BRD2,BSN,C16ORF45,CAMK2G,CASZ1,CCDC141,CDKN2C,CELF1,CELSR3,CEP85L,CERS5,CHD5,CIT,CPNE5,CRK,CSPG5,CUX2,DAG1,DDR1,DHH,DHX30,DIP2B,DMRTA2,DYNLL1,EGR2,EHMT2,ELAVL4,EPHA2,EPHB1,EPO,ERBB2,ERBB4,FES,FGF11,FGF17,FGF5,FSHR,FSTL4,FXR2,FZD7,GBA2,GFRA2,GIT2,GJA1,GNAT1,GOLGA4,GRIK1,GSS,HES3,HEXA,HEY2…
GO biological process	GO:0140694	non-membrane-bounded organelle assembly	409	34	1.5007e-09	ACTN2,ADPRHL1,ATXN2,BOP1,CAPN3,CENPA,CENPW,CEP63,CHMP4B,CSRP3,DHX30,EIF6,FHOD3,FLNC,GRB7,HAUS2,HSPA1A,HSPA1B,ITGB1,KIFC1,KPNB1,LSM3,MAP9,MAPK15,MAPRE2,MAPRE3,MAPT,MLH1,MYH6,MYH7,MYL2,MYOZ1,MYOZ2,NKX2-5,OBSCN,PLEC,POC1B,PROX1,RACGAP1,RHOA,RPL6,SQLE,STARD9,SYNPO2L,TCAP,TIA1,TNF,TNKS,TNNT3,TTN,TUBB1
GO biological process	GO:0070252	actin-mediated cell contraction	102	18	1.72992e-09	ACTA2,ANK2,ATP2A2,CACNB2,CAMK2D,CTNNA3,GATA4,GJA1,HCN4,KCNH2,MYBPC3,MYH6,MYH7,MYH7B,NEDD4L,NOS1AP,QKI,RNF207,TNNC1
GO biological process	GO:0065007	biological regulation	12680	308	4.27349e-09	ABCF1,ABI2,ACHE,ACTA2,ACTL6B,ACTN2,ACTN4,ADAMTS13,ADCY6,AFF4,AGBL4,AGER,AGO2,AGPAT1,AIF1,AKR1A1,AKTIP,ALDH2,AMIGO3,AMOTL2,ANAPC13,ANAPC7,ANK2,ANKRD13A,ANKS1A,ANXA4,ANXA7,APOH,APOM,AQP5,AQP6,ARF1,ARHGAP27,ARHGEF39,ARHGEF40,ARID5B,ARIH1,ARIH2,ARMC9,ARPC3,ASIC1,ASIP,ATAT1,ATF1,ATF6B,ATP1B2,ATP2A2,ATP2B1,ATP6V0E1,ATP6V1F,ATP6V1G2,ATRIP,ATXN2,BACH1,BAG3,BAG6,BAIAP3,BAK1,BANK1,BCAS3,BCL2L2-PABPN1,BFAR,…
GO biological process	GO:0048699	generation of neurons	1514	70	8.44608e-09	ABI2,ACTL6B,ADCY6,AGBL4,AGER,AMIGO3,ANKS1A,ARHGEF40,ATAT1,ATF1,ATP1B2,BMP7,BMPR2,CAMK2G,CASZ1,CELSR3,CEP85L,CHD5,CIT,CPNE5,CRK,CSPG5,CUX2,DAG1,DDR1,DIP2B,DMRTA2,EGR2,EHMT2,ELAVL4,EPHA2,EPHB1,EPO,ERBB2,ERBB4,FES,FSHR,FSTL4,FZD7,GBA2,GJA1,GNAT1,GOLGA4,HEXA,HEY2,HMCN2,IGF1R,INPP5F,ITGB1,KIAA1755,LAMB2,LST1,MAP4,MAPKAPK5,MAPT,MED1,MEIS1,MMD,NCKIPSD,NCS1,NDE1,NEDD4L,NEO1,NEUROD2,NKX2-5,NLGN2,NOVA2,NPR…
GO biological process	GO:0010604	positive regulation of macromolecule metabolic process	3420	120	1.03536e-08	ABCF1,ACTA2,ACTL6B,ACTN2,ACTN4,AGBL4,AGER,AGO2,AGPAT1,AIF1,AKTIP,ANK2,ARID5B,ARIH1,ARIH2,ATF1,ATF6B,BACH1,BAG6,BAK1,BANK1,BCAS3,BMP7,BMPR2,BTNL2,C1QTNF4,CAMP,CAND2,CAPN3,CARF,CASZ1,CCND2,CCT8,CD276,CDH13,CDK12,CDKN1A,CELF1,CELF4,CHCHD10,CREB3,CREBRF,CSRNP2,CSRP3,CUX2,DCP1A,DDN,DIP2B,E2F8,ECD,ECSCR,EGR2,EIF2AK2,EIF6,ELAVL4,ENG,EPM2AIP1,EPO,EPS15,ERBB2,ERBB4,ERP29,FAF1,FERMT2,FGF17,FGF5,FOXA3,FURIN…
GO biological process	GO:0050789	regulation of biological process	12287	300	1.13164e-08	ABCF1,ABI2,ACHE,ACTA2,ACTL6B,ACTN2,ACTN4,ADAMTS13,ADCY6,AFF4,AGBL4,AGER,AGO2,AGPAT1,AIF1,AKR1A1,AKTIP,ALDH2,AMIGO3,AMOTL2,ANAPC13,ANAPC7,ANK2,ANKRD13A,ANKS1A,ANXA4,ANXA7,APOH,APOM,ARF1,ARHGAP27,ARHGEF39,ARHGEF40,ARID5B,ARIH1,ARIH2,ARMC9,ARPC3,ASIC1,ASIP,ATAT1,ATF1,ATF6B,ATP1B2,ATP2A2,ATP2B1,ATP6V0E1,ATP6V1G2,ATRIP,ATXN2,BACH1,BAG3,BAG6,BAIAP3,BAK1,BANK1,BCAS3,BCL2L2-PABPN1,BFAR,BHLHE41,BLK,BMP7,B…
GO biological process	GO:0030182	neuron differentiation	1431	67	1.5216e-08	ABI2,ACTL6B,ADCY6,AGBL4,AGER,AMIGO3,ANKS1A,ARHGEF40,ATAT1,ATF1,ATP1B2,BMP7,BMPR2,CAMK2G,CASZ1,CELSR3,CHD5,CPNE5,CRK,CSPG5,CUX2,DAG1,DDR1,DIP2B,DMRTA2,EGR2,EHMT2,ELAVL4,EPHA2,EPHB1,EPO,ERBB2,ERBB4,FES,FSHR,FSTL4,FZD7,GBA2,GNAT1,GOLGA4,HEXA,HEY2,HMCN2,IGF1R,INPP5F,ITGB1,KIAA1755,LAMB2,LST1,MAP4,MAPKAPK5,MAPT,MED1,MEIS1,MMD,NCKIPSD,NCS1,NEDD4L,NEO1,NEUROD2,NKX2-5,NLGN2,NOVA2,NPR2,NPTN,NRP1,OBSCN,PAC…
GO biological process	GO:0031032	actomyosin structure organization	204	23	1.96699e-08	ACTN2,ADPRHL1,CAPN3,CSRP3,FERMT2,FHOD3,FLNC,ITGB1,MYH6,MYH7,MYL2,MYO18B,MYOZ1,MYOZ2,NKX2-5,NRP1,OBSCN,PHACTR1,PLEC,PROX1,PXN,RACGAP1,RHOA,SYNPO2L,TCAP,TESK1,TNNT3,TTN
GO biological process	GO:0048729	tissue morphogenesis	611	40	2.70007e-08	ACTA2,BMP7,BMPR2,BRD2,CA9,CTSZ,DAG1,DDR1,EFEMP2,ENG,EPHA2,ERBB4,FERMT2,FKBPL,GATA4,GJA1,HEY2,HMGA2,ITGB1,ITGB3,KDM6B,MED1,MST1,MTHFR,MYBPC3,MYH6,MYH7,MYL2,NKX2-5,NOS3,NOTCH4,NRP1,PGR,PROX1,RHOA,RNF207,RPGRIP1L,RSPO3,SETD2,SHOX2,SKI,SOX8,TBX2,TBX3,TBX4,TBX5,TCAP,TCTN1,TGFBR3,TGM2,TNF,TNNC1,TSC2,TTN,TWSG1,VCL,VEGFA,WNT1,WNT3,WNT3A,WNT7A,WNT9B,WT1
GO biological process	GO:0007517	muscle organ development	357	30	2.7104e-08	ARID5B,CAPN3,CSRP3,DAG1,DMRTA2,EFEMP2,EGR2,ENG,EPHB1,GJA1,GPX1,HEY2,HLF,ITGB1,KY,MED1,MYBPC3,MYH6,MYH7,MYL2,MYOZ1,MYOZ2,NKX2-5,PLEC,PPP3CB,PROX1,RHOA,RPL3L,RYR1,SFMBT1,SHOX2,SKI,SOX15,SOX8,SVIL,TCAP,TGFBR3,TMEM182,TNNC1,TTN,USP19,WNT10B,WNT3A,WT1,YBX3
GO biological process	GO:0043500	muscle adaptation	105	17	3.18941e-08	ATP2A2,CAMK2D,CAMK2G,DAG1,FBXO32,HEY2,INPP5F,MYH6,MYH7,MYOZ1,MYOZ2,NFATC1,NOS3,NPPA,PDE5A,PRKCA,TCAP,TNNC1
GO biological process	GO:0048644	muscle organ morphogenesis	78	15	3.89768e-08	ARID5B,EFEMP2,ENG,HEY2,MED1,MYBPC3,MYH6,MYH7,MYL2,NKX2-5,PROX1,SHOX2,TCAP,TGFBR3,TNNC1,TTN
GO biological process	GO:0048513	animal organ development	3039	109	3.95802e-08	ABI2,ACHE,ACTA2,ACTN2,ADPRHL1,ALPK3,AMIGO3,ANAPC7,ANK2,AQP5,AQP6,ARID5B,ASPRV1,ATAT1,ATP1B2,ATP2B1,BAG6,BAK1,BMP7,BMPR2,C16ORF45,CAPN3,CCDC141,CCDC154,CDH17,CDKN1A,CDSN,CELF1,CELF4,CHD5,COL11A2,COL8A1,CRK,CSRP3,CTSB,CTSZ,DAG1,DDR1,DHH,DMRTA2,DUSP6,DYNLL1,E2F8,EFEMP2,EGR2,EIF2S2,ELAVL4,ENG,EPHA2,EPHB1,EPHB4,ERBB2,ERBB4,FAM83H,FBN2,FERMT2,FES,FGF17,FGF5,FHOD3,FOXN3,FSHR,FXR2,FZD7,GATA4,GDF9,GFER,GI…
GO biological process	GO:0007154	cell communication	6537	188	4.7099e-08	ABI2,ACHE,ACTA2,ACTN2,ACTN4,ADAMTS13,ADCY6,AGER,AGPAT1,AIF1,AMOTL2,ANK2,ANKS1A,ANXA4,AOC1,ARF1,ARHGAP27,ARHGEF40,ARID5B,ARMC9,ASIC1,ASIP,ATAT1,ATF1,ATF6B,ATP1B2,ATP2A2,ATRIP,BAG3,BAG6,BAIAP3,BAK1,BANK1,BCAS3,BCL2L2-PABPN1,BFAR,BLK,BMP7,BMPR2,BOP1,BRAP,BSN,BTNL2,C1QTNF4,CACNA2D2,CACNB1,CACNB2,CACNB3,CAMK2D,CAMK2G,CAMKV,CAPN3,CASQ2,CD276,CD68,CDH13,CDH17,CDKN1A,CELF4,CELSR3,CEP63,CHCHD10,CHD5,CHRNB…
GO biological process	GO:0009893	positive regulation of metabolic process	3711	125	5.06596e-08	ABCF1,ACHE,ACTA2,ACTL6B,ACTN2,ACTN4,AGBL4,AGER,AGO2,AGPAT1,AIF1,AKTIP,ANK2,ARID5B,ARIH1,ARIH2,ASIP,ATF1,ATF6B,BACH1,BAG3,BAG6,BAK1,BANK1,BCAS3,BMP7,BMPR2,BTNL2,C1QTNF4,CAMP,CAND2,CAPN3,CARF,CASZ1,CCND2,CCT8,CD276,CDH13,CDK12,CDKN1A,CELF1,CELF4,CHCHD10,CHCHD4,CREB3,CREBRF,CSRNP2,CSRP3,CUX2,DCP1A,DDN,DIP2B,E2F8,ECD,ECSCR,EGR2,EIF2AK2,EIF6,ELAVL4,ENG,EPM2AIP1,EPO,EPS15,ERBB2,ERBB4,ERP29,FAF1,FERMT2,…
GO biological process	GO:0045595	regulation of cell differentiation	1576	70	5.28347e-08	ACTL6B,AGER,ATAT1,BHLHE41,BMP7,BMPR2,CAPN3,CASZ1,CDK12,CLIC1,CMTM5,CSRP3,CUX2,DAG1,DIP2B,DMPK,DMRTA2,EFEMP2,EGR2,EIF2AK2,EIF6,ENG,EPHB1,EPO,ERBB2,FBN2,FERMT2,FES,FSHR,FSTL4,FZD7,GJA1,GOLGA4,HES3,HEY2,HLA-B,HLA-DRA,HLA-DRB1,HSPA1A,HSPA1B,IGFBP3,IKZF3,IL1RL2,ITGB1,ITGB3,KAT5,LAMB2,LTA,MAPT,MED1,MEIS1,MITF,MMD,MMP11,MTCH2,MUSTN1,NEUROD2,NFATC1,NFKB1,NKX2-5,NOTCH4,NPR2,NPTN,NR1H3,NRP1,P4HTM,PBRM1,PDE…
GO biological process	GO:0006942	regulation of striated muscle contraction	96	16	8.07925e-08	ANK2,ATP2A2,CAMK2D,CASQ2,CTNNA3,DMPK,GATA4,HCN4,MYBPC3,MYH7,MYH7B,MYL2,NKX2-5,NPPA,PDE5A,RNF207,TNNT3,TRPV4
GO biological process	GO:0003208	cardiac ventricle morphogenesis	70	14	1.05727e-07	ENG,GATA4,HEY2,MED1,MYBPC3,MYH6,MYH7,MYL2,NKX2-5,NPY2R,PROX1,TBX5,TGFBR3,TNNC1
GO biological process	GO:0003230	cardiac atrium development	37	11	1.23863e-07	ANK2,BMPR2,ENG,GATA4,HEY2,IGF1R,MYH6,NKX2-5,PROX1,SHOX2,TBX5
GO biological process	GO:0060415	muscle tissue morphogenesis	71	14	1.29431e-07	EFEMP2,ENG,HEY2,MED1,MYBPC3,MYH6,MYH7,MYL2,NKX2-5,PROX1,SHOX2,TCAP,TGFBR3,TNNC1,TTN
GO biological process	GO:0009888	tissue development	2010	81	1.4068e-07	ABI2,ACTA2,ACTN2,ADPRHL1,ALPK3,ANXA4,ANXA7,ARID5B,ATP2A2,ATP2B1,BMP7,BMPR2,BRD2,CA9,CCDC154,CDKN1A,CEP63,COL11A2,COL7A1,COL8A1,CSRP3,CST6,CTSB,CTSZ,DAG1,DDR1,DMRTA2,E2F8,EFEMP2,EGR2,ENG,EPHA2,EPHB1,EPPK1,ERBB4,FAM83H,FBN2,FERMT2,FES,FHOD3,FKBPL,FSHR,FZD7,GATA4,GJA1,GPX1,HCN4,HEY2,HLA-DRB1,HLF,HMGA2,HSD17B4,HYAL1,IKZF3,ITGB1,ITGB3,KAT5,KDM6B,LAMB2,LIPA,MED1,MEIS1,MSI1,MST1,MTHFR,MUSTN1,MYBPC3,MYH6…
GO biological process	GO:0003229	ventricular cardiac muscle tissue development	59	13	1.4263e-07	ENG,HEY2,MED1,MYBPC3,MYH6,MYH7,MYL2,NKX2-5,PROX1,TBX3,TBX5,TGFBR3,TNNC1
GO biological process	GO:0090257	regulation of muscle system process	227	23	1.75816e-07	ANK2,ATP2A2,ATP2B1,CACNB1,CAMK2D,CAMK2G,CASQ2,CTNNA3,DAG1,DMPK,FBXO32,GATA4,HCN4,MYBPC3,MYH7,MYH7B,MYL2,NKX2-5,NOS3,NPPA,ORMDL3,PDE5A,PRKCA,RHOA,RNF207,TNNC1,TNNT3,TRPV4
GO biological process	GO:0055008	cardiac muscle tissue morphogenesis	60	13	1.78959e-07	ENG,HEY2,MED1,MYBPC3,MYH6,MYH7,MYL2,NKX2-5,PROX1,TCAP,TGFBR3,TNNC1,TTN
GO biological process	GO:0023052	signaling	6447	184	1.97969e-07	ABI2,ACHE,ACTA2,ACTN2,ACTN4,ADAMTS13,ADCY6,AGER,AGPAT1,AIF1,AMOTL2,ANK2,ANKS1A,ANXA4,ARF1,ARHGAP27,ARHGEF40,ARID5B,ARMC9,ASIC1,ASIP,ATAT1,ATF1,ATF6B,ATP2A2,ATRIP,BAG3,BAG6,BAIAP3,BAK1,BANK1,BCAS3,BCL2L2-PABPN1,BFAR,BLK,BMP7,BMPR2,BOP1,BRAP,BSN,BTNL2,C1QTNF4,CACNA2D2,CACNB1,CACNB2,CACNB3,CAMK2D,CAMK2G,CAMKV,CAPN3,CASQ2,CD276,CDH13,CDH17,CDKN1A,CELF4,CELSR3,CEP63,CHCHD10,CHD5,CHRNB1,CISH,CIT,CLCN6,…
GO biological process	GO:0141124	intracellular signaling cassette	1861	76	3.40111e-07	ABI2,ACTA2,ACTN4,AGER,AIF1,ANK2,ARHGAP27,ARHGEF40,ATF1,ATP2A2,BANK1,BMP7,BMPR2,BRAP,C1QTNF4,CAMK2D,CAPN3,CASQ2,CDH13,CDKN1A,CRK,CXXC5,DAG1,DDR1,DEF6,DMPK,DMTN,DOCK3,DOK2,DUSP6,EIF2AK2,ENG,EPHA2,EPHB1,EPO,ERBB2,ERBB4,ERP29,FERMT2,FSHR,FZD7,GIPR,GIT2,GJA1,GNAI2,GPX1,GRM2,GRM4,HEXA,HLA-DRB1,IGF1R,IGFBP3,IL18R1,INPP5F,ITGB1,ITGB3,KPNB1,LIPA,LTB,MADD,MAFA,MAP1LC3A,MAP3K11,MAP3K14,MAP3K7,MAP4K1,MAPK15,…
GO biological process	GO:0042127	regulation of cell population proliferation	1683	71	3.75227e-07	ACTL6B,AGBL4,AGER,AIF1,APOH,BAK1,BMP7,BMPR2,BTNL2,CAMP,CCND2,CD276,CDH13,CDKN1A,CDKN2C,CELF1,CHD5,CREB3,DDR1,DMRTA2,EFEMP2,EIF2AK2,ENG,EPHB1,EPO,EPPK1,EPS15,ERBB2,ERBB4,FERMT2,FES,FGF17,FGF5,FZD7,GDF9,GJA1,GNAI2,GNL3,GPX1,GRK5,HEY2,HILPDA,HLA-DMB,HLA-DPA1,HLA-DPB1,HLA-DRB1,HLA-E,HMGA1,HMGA2,HSPA1A,HSPA1B,HYAL1,IFIT3,IGF1R,IGFBP3,IKZF3,ITGB1,ITGB3,KMT2D,LST1,LTA,MAP3K7,MAPK15,MED1,MEIS1,MITF,MST1,…
GO biological process	GO:0065009	regulation of molecular function	1799	74	4.51473e-07	ACTN2,ACTN4,AGER,AKTIP,ANK2,ANXA4,APOH,ARHGAP27,ARID5B,ATP1B2,ATP2A2,BAK1,BCAS3,BLK,BMP7,C6ORF106,CACNB2,CACNB3,CAMK2D,CAPN3,CASQ2,CCND2,CDC25A,CDK12,CDKN1A,CDKN2C,CNIH2,CREB3,CRK,CTSB,DCP1A,DNAJC9,EIF2AK2,ENG,EPHA2,EPO,ERBB2,ERP29,FAF1,FERMT2,FURIN,GEM,GIPR,GNAI2,GNAT1,GPX1,GRM2,HEY2,HLA-DRB1,HMGA2,HSPA1A,HSPA1B,IFIT1,IFIT2,IL18R1,IL18RAP,ITGB1,ITGB3,MAD2L1,MAP3K11,MAP3K7,MAPK15,MAPKAPK5,MAPRE2,…
GO biological process	GO:2000026	regulation of multicellular organismal development	1411	63	5.03715e-07	ACTL6B,AGER,AGO2,AMIGO3,APOH,ATP2B1,BAG6,BHLHE41,BMP7,BMPR2,CAMP,CAPN3,CUX2,DAG1,DIP2B,DMRTA2,DUSP6,ECSCR,EGR2,EIF6,ENG,EPHA2,EPHB1,ERBB2,ERBB4,FBN2,FES,FKBPL,FSHR,FSTL4,GATA4,GDF9,GJA1,GOLGA4,HES3,HEY2,HLA-B,HLA-DRA,HLA-DRB1,HMGA2,HSPA1A,HSPA1B,HYAL1,IKZF3,IL1RL2,ITGB1,ITGB3,KAT5,LTA,MAPT,MED1,MEIS1,MITF,MUSTN1,MYH6,MYOZ1,NKX2-5,NLGN2,NOS3,NOTCH4,NPPB,NPTN,NRP1,P4HTM,PBRM1,PDE3B,PLXNB1,PPARD,PPP…
GO biological process	GO:0065008	regulation of biological quality	2846	101	5.30601e-07	ABI2,ACTA2,ACTN2,ADAMTS13,ADCY6,AGER,AGO2,AMIGO3,ANK2,APOH,AQP5,AQP6,ARF1,ARPC3,ASIC1,ATP1B2,ATP2A2,ATP2B1,ATP6V0E1,ATP6V1F,BAG3,BAG6,BAIAP3,BAK1,BLK,BMPR2,CACNB2,CACNB3,CAMK2D,CAMK2G,CAMKV,CAPN3,CASQ2,CATSPER1,CCDC51,CCT8,CELF1,CELF4,CEP63,CHCHD10,CHRNB1,CLCN6,CLIC1,CRK,CSRP3,CTNNA3,CTSB,CTSZ,CUX2,CYP21A2,DAG1,DCP1A,DDR1,DGAT1,DIP2B,DMPK,DMTN,DMXL1,DYNLL1,EGR2,ELAVL4,ENG,EPHB1,EPO,EPS15,ERBB2,ER…
GO biological process	GO:0051240	positive regulation of multicellular organismal process	1637	69	7.40162e-07	ACHE,ACTA2,ACTL6B,AGER,AGO2,AGPAT1,AIF1,AMIGO3,APOH,ATP2A2,ATP2B1,BMP7,BMPR2,BTNL2,C1QTNF4,CACNA2D2,CACNB1,CAMK2D,CAMP,CAPN3,CD276,CDKN1A,CELF1,CUX2,DAG1,DMRTA2,DMTN,EGR2,EIF2AK2,ENG,EPHB1,EPO,ERBB4,FBN2,FERMT2,FES,GATA4,GJA1,GOLGA4,GPSM3,GSDMD,HEY2,HILPDA,HLA-DMA,HLA-DMB,HLA-DOB,HLA-DPA1,HLA-DPB1,HLA-DQB2,HLA-DRA,HLA-DRB1,HLA-E,HMGA2,HSPA1A,HSPA1B,HYAL1,IGF1R,IL18R1,IL1R1,IL1RL1,IL1RL2,ITGB1,ITG…
GO biological process	GO:0008283	cell population proliferation	2006	79	7.65119e-07	ACTL6B,AGBL4,AGER,AIF1,APOH,ARIH2,BAK1,BMP7,BMPR2,BOP1,BTNL2,CAMP,CCND2,CD276,CDC25A,CDH13,CDKN1A,CDKN2C,CELF1,CHD5,COL8A1,CREB3,CRK,DDR1,DMRTA2,E2F8,ECD,EFEMP2,EIF2AK2,EIF2S2,ENG,EPHA2,EPHB1,EPO,EPPK1,EPS15,ERBB2,ERBB4,FERMT2,FES,FGF17,FGF5,FSHR,FZD7,GDF9,GJA1,GNAI2,GNAT1,GNL3,GPX1,GRK5,HEY2,HILPDA,HLA-DMB,HLA-DPA1,HLA-DPB1,HLA-DRB1,HLA-E,HMGA1,HMGA2,HSPA1A,HSPA1B,HYAL1,IFIT3,IGF1R,IGFBP3,IKZF3,…
GO biological process	GO:0045597	positive regulation of cell differentiation	864	46	7.75042e-07	ACTL6B,AGER,BMP7,BMPR2,CLIC1,CSRP3,CUX2,DAG1,DMRTA2,EFEMP2,EGR2,ENG,EPO,FBN2,FERMT2,FES,GJA1,GOLGA4,HLA-DRA,HLA-DRB1,HSPA1A,HSPA1B,IGFBP3,IL1RL2,ITGB1,KAT5,LAMB2,LTA,MAPT,MED1,MMD,MTCH2,MUSTN1,NEUROD2,NFKB1,NKX2-5,NOTCH4,NPTN,NRP1,PBRM1,PDE3A,PDE5A,PLXNB1,PPARD,PPP1CC,PRKCA,PRKCZ,PROM1,PROX1,PTK2,QKI,RELA,RHOA,SART1,SCUBE3,SH3GL3,SHOX2,SMARCB1,SMARCC1,SMARCD1,SOX5,SOX8,SPDEF,SPEN,SPI1,SRRT,TBX5,T…
GO biological process	GO:0035556	intracellular signal transduction	2668	96	8.27328e-07	ABI2,ACTA2,ACTN4,ADCY6,AGER,AIF1,AMOTL2,ANK2,ARHGAP27,ARHGEF40,ATF1,ATP2A2,ATRIP,BAG6,BAK1,BANK1,BCL2L2-PABPN1,BLK,BMP7,BMPR2,BOP1,BRAP,C1QTNF4,CAMK2D,CAPN3,CASQ2,CDH13,CDKN1A,CEP63,CHD5,CISH,CIT,CREB3,CRK,CSRP3,CXXC5,DAG1,DDR1,DEF6,DMPK,DMTN,DOCK3,DOK2,DUSP6,EFS,EIF2AK2,ENG,EPHA2,EPHB1,EPO,ERBB2,ERBB4,ERP29,FERMT2,FOXN3,FSHR,FZD7,GATA4,GIPR,GIT2,GJA1,GNAI2,GPX1,GRM2,GRM4,HEXA,HLA-DRB1,HMGA2,HSPA…
GO biological process	GO:0010557	positive regulation of macromolecule biosynthetic process	2603	94	1.11013e-06	ABCF1,ACTA2,ACTL6B,ACTN2,ACTN4,AGER,AGO2,AGPAT1,AIF1,ANK2,ARID5B,ATF1,ATF6B,BACH1,BCAS3,BMP7,BMPR2,BTNL2,C1QTNF4,CAND2,CAPN3,CARF,CASZ1,CCT8,CD276,CDH13,CDK12,CELF1,CELF4,CHCHD10,CREB3,CREBRF,CSRNP2,CSRP3,CUX2,DDN,E2F8,ECD,EGR2,EIF2AK2,EIF6,ELAVL4,ENG,EPM2AIP1,EPO,ERBB2,ERBB4,ERP29,FGF17,FGF5,FOXA3,FXR2,FZD7,GATA4,GFER,GJA1,GNL3,GPBP1L1,GPSM3,GSDMD,HEATR1,HEY2,HILPDA,HLA-DPA1,HLA-DPB1,HLA-DRB1,HL…
GO biological process	GO:0060419	heart growth	83	14	1.15494e-06	ADPRHL1,DUSP6,ERBB4,FES,GATA4,HEY2,MEIS1,MYH6,NKX2-5,PROX1,SKI,TBX2,TBX5,TGFBR3,WT1
GO biological process	GO:0031328	positive regulation of cellular biosynthetic process	2685	96	1.16351e-06	ABCF1,ACTA2,ACTL6B,ACTN2,ACTN4,AGER,AGO2,AGPAT1,AIF1,ANK2,ARID5B,ASIP,ATF1,ATF6B,BACH1,BCAS3,BMP7,BMPR2,BTNL2,C1QTNF4,CAND2,CAPN3,CARF,CASZ1,CCT8,CD276,CDH13,CDK12,CELF1,CELF4,CHCHD10,CREB3,CREBRF,CSRNP2,CSRP3,CUX2,DDN,E2F8,ECD,EGR2,EIF2AK2,EIF6,ELAVL4,ENG,EPM2AIP1,EPO,ERBB2,ERBB4,ERP29,FGF17,FGF5,FOXA3,FXR2,FZD7,GATA4,GFER,GJA1,GNL3,GPBP1L1,GPSM3,GSDMD,HEATR1,HEY2,HILPDA,HLA-DPA1,HLA-DPB1,HLA-DR…
GO biological process	GO:0031325	positive regulation of cellular metabolic process	3346	112	1.32164e-06	ABCF1,ACTA2,ACTL6B,ACTN2,ACTN4,AGER,AGO2,AGPAT1,AIF1,AKTIP,ANK2,ARID5B,ASIP,ATF1,ATF6B,BACH1,BAG3,BANK1,BCAS3,BMP7,BMPR2,BTNL2,C1QTNF4,CAMP,CAND2,CAPN3,CARF,CASZ1,CCND2,CCT8,CD276,CDH13,CDK12,CDKN1A,CELF1,CELF4,CHCHD10,CHCHD4,CREB3,CREBRF,CSRNP2,CSRP3,CUX2,DCP1A,DDN,E2F8,ECD,EGR2,EIF2AK2,EIF6,ELAVL4,ENG,EPM2AIP1,EPO,ERBB2,ERBB4,ERP29,FAF1,FERMT2,FGF17,FGF5,FOXA3,FURIN,FXR2,FZD7,GATA4,GFER,GJA1,GN…
GO biological process	GO:0051128	regulation of cellular component organization	2425	89	1.65136e-06	ABI2,ACTL6B,ACTN2,ADCY6,AMIGO3,ANAPC7,ANKRD13A,APOM,ARF1,ARPC3,ATAT1,ATF1,ATP1B2,ATXN2,BAK1,BCAS3,BMP7,BMPR2,C16ORF45,C2,CAMK2D,CAMK2G,CAMKV,CCT8,CDC27,CDH13,CDH17,CDKN1A,CDKN2C,CHCHD10,CHMP4B,CISH,CPNE5,CREB3,CRK,CUX2,DAG1,DDHD1,DDR1,DIP2B,DMPK,DMTN,DYNLL1,DYSF,EFEMP2,EHMT2,EIF2AK2,ELAVL4,EML2,EPHA2,EPHB1,EPO,ERBB2,EXOSC4,FAF1,FBLIM1,FERMT2,FES,FHOD3,FSHR,FSTL4,FXR2,GBA2,GDF9,GJA1,GNL3,GOLGA4,GP…
GO biological process	GO:0009891	positive regulation of biosynthetic process	2706	96	1.76272e-06	ABCF1,ACTA2,ACTL6B,ACTN2,ACTN4,AGER,AGO2,AGPAT1,AIF1,ANK2,ARID5B,ASIP,ATF1,ATF6B,BACH1,BCAS3,BMP7,BMPR2,BTNL2,C1QTNF4,CAND2,CAPN3,CARF,CASZ1,CCT8,CD276,CDH13,CDK12,CELF1,CELF4,CHCHD10,CREB3,CREBRF,CSRNP2,CSRP3,CUX2,DDN,E2F8,ECD,EGR2,EIF2AK2,EIF6,ELAVL4,ENG,EPM2AIP1,EPO,ERBB2,ERBB4,ERP29,FGF17,FGF5,FOXA3,FXR2,FZD7,GATA4,GFER,GJA1,GNL3,GPBP1L1,GPSM3,GSDMD,HEATR1,HEY2,HILPDA,HLA-DPA1,HLA-DPB1,HLA-DR…
GO biological process	GO:0050794	regulation of cellular process	11738	283	1.99495e-06	ABCF1,ABI2,ACHE,ACTA2,ACTL6B,ACTN2,ACTN4,ADAMTS13,ADCY6,AFF4,AGBL4,AGER,AGO2,AGPAT1,AIF1,AKR1A1,AKTIP,ALDH2,AMIGO3,AMOTL2,ANAPC13,ANAPC7,ANK2,ANKRD13A,ANKS1A,ANXA4,ANXA7,APOH,APOM,ARF1,ARHGAP27,ARHGEF39,ARHGEF40,ARID5B,ARIH2,ARMC9,ARPC3,ASIC1,ASIP,ATAT1,ATF1,ATF6B,ATP1B2,ATP2A2,ATP2B1,ATP6V0E1,ATP6V1G2,ATRIP,ATXN2,BACH1,BAG3,BAG6,BAIAP3,BAK1,BANK1,BCAS3,BCL2L2-PABPN1,BFAR,BHLHE41,BLK,BMP7,BMPR2,B…
GO biological process	GO:0055010	ventricular cardiac muscle tissue morphogenesis	47	11	2.12546e-06	ENG,HEY2,MED1,MYBPC3,MYH6,MYH7,MYL2,NKX2-5,PROX1,TGFBR3,TNNC1
GO biological process	GO:0014888	striated muscle adaptation	47	11	2.12546e-06	ATP2A2,CAMK2G,HEY2,INPP5F,MYH6,MYH7,MYOZ1,MYOZ2,NFATC1,NPPA,TCAP,TNNC1
GO biological process	GO:0055003	cardiac myofibril assembly	19	8	2.17801e-06	ADPRHL1,CSRP3,FHOD3,MYL2,NKX2-5,PROX1,TCAP,TTN
GO biological process	GO:0009887	animal organ morphogenesis	1035	50	3.46596e-06	ABI2,ACTA2,ADPRHL1,AQP5,AQP6,ARID5B,BAK1,BMP7,BMPR2,CCDC154,CDSN,COL11A2,COL8A1,CTSZ,DAG1,DDR1,EFEMP2,ENG,EPHA2,EPHB1,EPHB4,ERBB4,FBN2,FGF17,FGF5,FOXN3,GATA4,GJA1,GNAT1,HEY2,HYAL1,LIPA,MED1,MEIS1,METTL7A,MST1,MYBPC3,MYH6,MYH7,MYL2,NFKB1,NKX2-5,NOS3,NPR2,NPY2R,NRP1,PBX2,PGR,POU5F1,PRKRA,PROM1,PROX1,PTK2,RELA,RHOA,RING1,RNF207,RPGRIP1L,RYR1,SETD2,SHOX2,SKI,SLC44A4,SMARCC1,SOX5,SOX8,SP3,SYNPO2L,TBX2…
GO biological process	GO:0040007	growth	939	47	3.65136e-06	ADPRHL1,ARID5B,ARIH2,BMPR2,CACNA2D2,CAMK2D,CAPN3,CDKN1A,CDKN2C,CELF1,CISH,CPNE5,CREB3,CRK,DAG1,DDR1,DIP2B,DUSP6,EHMT2,EPPK1,ERBB2,ERBB4,EXOSC4,FES,FSHR,FSTL4,FZD7,GATA4,GDF9,GJA1,GNAT1,GOLGA4,GPX1,HEY2,HSPA1A,HSPA1B,HYAL1,IGFBP3,IP6K2,ITGB1,KMT2D,LAMB2,MAPT,MED1,MEIS1,MST1,MUC12,MUSTN1,MYH6,MYL2,MYOZ1,N6AMT1,NDUFS3,NEDD4L,NKX2-5,NME6,NPPB,NPR2,NRP1,PLEC,PPARD,PPP3CB,PRKCZ,PROX1,PTPN11,PTPN12,PTPR…
GO biological process	GO:0051716	cellular response to stimulus	7394	199	3.75894e-06	ABI2,ACHE,ACTA2,ACTL6B,ACTN2,ACTN4,ADAMTS13,ADCY6,ADO,AFF4,AGER,AGPAT1,AIF1,AKR1A1,AMOTL2,ANK2,ANKS1A,ANXA4,AOC1,APOM,AQP5,ARHGAP27,ARHGEF40,ARID5B,ARMC9,ASIC1,ASIP,ATAT1,ATF1,ATF6B,ATP2A2,ATP2B1,ATRIP,BACH1,BAG3,BAG6,BAIAP3,BAK1,BANK1,BCAS3,BCL2L2-PABPN1,BFAR,BLK,BMP7,BMPR2,BOP1,BRAP,BSN,BTNL2,C1QTNF4,CACNB1,CACNB3,CAMK2D,CAMP,CAPN3,CARF,CASQ2,CBX1,CCND2,CD276,CD68,CDC25A,CDH13,CDH17,CDKN1A,CELF…
GO biological process	GO:0003209	cardiac atrium morphogenesis	29	9	4.63534e-06	BMPR2,ENG,GATA4,HEY2,MYH6,NKX2-5,PROX1,SHOX2,TBX5
GO biological process	GO:0006937	regulation of muscle contraction	162	18	4.63842e-06	ANK2,ATP2A2,ATP2B1,CACNB1,CAMK2D,CASQ2,CTNNA3,DMPK,GATA4,HCN4,MYBPC3,MYH7,MYH7B,MYL2,NKX2-5,NPPA,ORMDL3,PDE5A,RHOA,RNF207,TNNC1,TNNT3,TRPV4
GO biological process	GO:0048589	developmental growth	667	38	4.67502e-06	ADPRHL1,ARID5B,ARIH2,BMPR2,CACNA2D2,CAPN3,CDKN1A,CELF1,CPNE5,DAG1,DDR1,DIP2B,DUSP6,EHMT2,EPPK1,ERBB4,FES,FSHR,FSTL4,FZD7,GATA4,GDF9,GJA1,GNAT1,GOLGA4,GPX1,HEY2,ITGB1,KMT2D,LAMB2,MAPT,MED1,MEIS1,MST1,MUSTN1,MYH6,MYOZ1,NEDD4L,NKX2-5,NPR2,NRP1,PLEC,PPARD,PPP3CB,PRKCZ,PROX1,PTPN11,PTPN12,RAPH1,SEMA3B,SEMA3F,SEMA3G,SKI,SOX15,TBX2,TBX5,TGFBR3,TMEM182,TP53,TWF2,VCL,VEGFA,WNT10B,WNT3,WNT3A,WNT7A,WT1,YBX3
GO biological process	GO:0050896	response to stimulus	8976	230	4.89638e-06	ABCF1,ABI2,ACHE,ACTA2,ACTL6B,ACTN2,ACTN4,ADAMTS13,ADCY6,ADO,AFF4,AGBL4,AGER,AGPAT1,AIF1,AKR1A1,ALAS1,AMOTL2,ANK2,ANKS1A,ANXA4,AOC1,APOH,APOM,AQP5,ARF1,ARHGAP27,ARHGEF40,ARID5B,ARMC9,ARPC3,ASIC1,ASIP,ATAT1,ATF1,ATF6B,ATP2A2,ATP2B1,ATRIP,BACH1,BAG3,BAG6,BAIAP3,BAK1,BANK1,BCAS3,BCL2L2-PABPN1,BFAR,BLK,BMP7,BMPR2,BOP1,BRAP,BSN,BTNL2,C1QTNF4,C2,C6ORF106,CA9,CACNB1,CACNB3,CAMK2D,CAMK2G,CAMP,CAPN3,CARF,C…
GO biological process	GO:0010646	regulation of cell communication	3443	112	7.07579e-06	ACHE,ACTA2,ACTN4,AGER,AGPAT1,ANK2,ARF1,ARHGAP27,ARHGEF40,ARMC9,ASIC1,ATAT1,ATF6B,ATP2A2,BAIAP3,BAK1,BANK1,BCL2L2-PABPN1,BFAR,BLK,BMP7,BMPR2,BOP1,BRAP,BTNL2,C1QTNF4,CACNA2D2,CAMK2D,CAMKV,CAPN3,CASQ2,CDH13,CELF4,CHD5,CISH,CIT,CNIH2,CREB3,CREBRF,CRK,CSPG5,CUX2,CXXC5,DAG1,DDR1,DEF6,DHH,DMPK,DOCK3,DOK2,DUSP6,DYNLL1,DYSF,EGR2,EIF2AK2,ENG,EPHA2,EPHB1,EPO,ERBB2,ERBB4,ERP29,FAF1,FBN2,FBXL20,FERMT2,FSHR,FS…
GO biological process	GO:0048583	regulation of response to stimulus	3939	123	1.03793e-05	ACTA2,ACTL6B,ACTN4,AGER,AGPAT1,AIF1,APOH,ARHGAP27,ARHGEF40,ARMC9,ATAT1,ATF6B,ATP2A2,ATP2B1,ATRIP,BAG6,BAK1,BANK1,BCL2L2-PABPN1,BFAR,BLK,BMP7,BMPR2,BOP1,BRAP,BTNL2,C1QTNF4,C2,C6ORF106,CACNB3,CAMK2D,CAMK2G,CAPN3,CD276,CDH13,CELF1,CELF4,CEP63,CFB,CHD5,CISH,CIT,CNIH2,CREB3,CREBRF,CRK,CUX2,CXXC5,DAG1,DDR1,DEF6,DHH,DMPK,DMTN,DOCK3,DOK2,DUSP6,EIF2AK2,ENG,EPHA2,EPHB1,EPO,EPPK1,ERBB2,ERBB4,ERP29,FAF1,FBN2…
GO biological process	GO:0002027	regulation of heart rate	100	14	1.4373e-05	ANK2,ATP2A2,CACNB2,CAMK2D,CASQ2,CTNNA3,HCN4,HEY2,KCNH2,MYH6,MYH7,NOS1AP,NPPA,SHOX2,TNF,YWHAE
GO biological process	GO:0031175	neuron projection development	1014	48	1.45029e-05	ABI2,ACTL6B,ADCY6,AGER,AMIGO3,ARHGEF40,ATF1,ATP1B2,BMP7,BMPR2,CAMK2G,CELSR3,CPNE5,CRK,CSPG5,CUX2,DAG1,DDR1,DIP2B,EGR2,ELAVL4,EPHB1,EPO,ERBB2,FES,FSHR,FSTL4,GOLGA4,HMCN2,IGF1R,INPP5F,ITGB1,KIAA1755,LAMB2,LST1,MAP4,MAPKAPK5,MAPT,NCKIPSD,NCS1,NEDD4L,NEO1,NEUROD2,NLGN2,NOVA2,NPR2,NPTN,NRP1,OBSCN,PACSIN1,PALLD,PBRM1,PHACTR1,PITPNA,PLXNB1,PMP22,PPP3CB,PRKCZ,PTK2,PTPN11,RAB35,RAPH1,RHOA,SEMA3B,SEMA3F,SE…
GO biological process	GO:0048519	negative regulation of biological process	5874	165	1.62435e-05	ACHE,ACTL6B,ACTN2,ACTN4,ADCY6,AGBL4,AGER,AGO2,AIF1,AKR1A1,AMIGO3,ANK2,ANKRD13A,ANXA4,ANXA7,APOH,APOM,ARF1,ARID5B,ASIC1,ATF6B,ATP1B2,ATP2A2,ATP2B1,ATRIP,ATXN2,BACH1,BAG3,BAG6,BAK1,BANK1,BCL2L2-PABPN1,BFAR,BHLHE41,BMP7,BMPR2,BNIP1,BRAP,BTNL2,C16ORF45,C6ORF106,CAMK2D,CAPN3,CASQ2,CBX1,CCND2,CD68,CDH13,CDK12,CDKN1A,CDKN2C,CELF1,CELF4,CEP63,CHD5,CISH,CIT,CMTM5,CREB3,CREBRF,CRK,CTSZ,CUX2,CXXC5,DAG1,DCP1…
GO biological process	GO:0060411	cardiac septum morphogenesis	70	12	1.64841e-05	BMP7,BMPR2,ENG,GATA4,HEY2,NKX2-5,NOS3,NRP1,PROX1,TBX2,TBX3,TBX5,TGFBR3,TP53
GO biological process	GO:0051173	positive regulation of nitrogen compound metabolic process	3001	100	2.0061e-05	ABCF1,ACTL6B,ACTN2,ACTN4,AGBL4,AGER,AGO2,AKTIP,ARID5B,ARIH1,ARIH2,ATF1,ATF6B,BACH1,BAG6,BAK1,BANK1,BCAS3,BMP7,BMPR2,CAMP,CAND2,CAPN3,CARF,CASZ1,CCND2,CCT8,CDH13,CDK12,CDKN1A,CELF1,CELF4,CHCHD10,CREB3,CREBRF,CSRNP2,CSRP3,DCP1A,DDN,DIP2B,E2F8,ECD,ECSCR,EGR2,EIF6,ENG,EPO,ERBB2,ERBB4,ERP29,FAF1,FERMT2,FGF17,FGF5,FOXA3,FURIN,FXR2,FZD7,GATA4,GFER,GNL3,GPBP1L1,GPD1,HEATR1,HEY2,HLA-DRB1,HLF,HMGA1,HMGA2,H…
GO biological process	GO:0044093	positive regulation of molecular function	1097	50	2.3395e-05	ACTN2,ACTN4,AGER,AKTIP,ANK2,APOH,ARHGAP27,ARID5B,ATP1B2,BAK1,BCAS3,BLK,CACNB2,CACNB3,CAPN3,CCND2,CDKN1A,DCP1A,DNAJC9,EIF2AK2,EPHA2,ERBB2,ERP29,FERMT2,GIPR,HLA-DRB1,HMGA2,HSPA1A,HSPA1B,IL18R1,IL18RAP,ITGB1,ITGB3,MAP3K11,MAP3K7,MAPK15,MAPKAPK5,MAPRE2,MAPRE3,MAPT,MMD,MST1R,MTMR9,MYBPC3,MYL4,NEK10,NEUROD2,NOS1AP,NOS3,NPPA,NPR3,NR1H3,NRP1,PARN,PKIB,PLXNB1,PRKAG1,PRKCD,PRKCZ,PROX1,PTK2,RAF1,RALBP1,RELA…
GO biological process	GO:0048666	neuron development	1167	52	2.4473e-05	ABI2,ACTL6B,ADCY6,AGBL4,AGER,AMIGO3,ANKS1A,ARHGEF40,ATAT1,ATF1,ATP1B2,BMP7,BMPR2,CAMK2G,CELSR3,CPNE5,CRK,CSPG5,CUX2,DAG1,DDR1,DIP2B,EGR2,ELAVL4,EPHB1,EPO,ERBB2,FES,FSHR,FSTL4,GBA2,GNAT1,GOLGA4,HEXA,HMCN2,IGF1R,INPP5F,ITGB1,KIAA1755,LAMB2,LST1,MAP4,MAPKAPK5,MAPT,NCKIPSD,NCS1,NEDD4L,NEO1,NEUROD2,NLGN2,NOVA2,NPR2,NPTN,NRP1,OBSCN,PACSIN1,PALLD,PBRM1,PBX2,PHACTR1,PITPNA,PLXNB1,PMP22,PPP3CB,PRKCZ,PTK2,…
GO biological process	GO:0051171	regulation of nitrogen compound metabolic process	5440	155	2.49915e-05	ABCF1,ACTL6B,ACTN2,ACTN4,AGBL4,AGER,AGO2,AKTIP,ALDH2,ANXA4,ARID5B,ARIH1,ARIH2,ATF1,ATF6B,ATRIP,ATXN2,BACH1,BAG6,BAK1,BANK1,BCAS3,BHLHE41,BMP7,BMPR2,BRD2,CAMK2D,CAMP,CAND2,CAPN3,CARF,CASZ1,CBX1,CCND2,CCT8,CDC25A,CDH13,CDK12,CDKN1A,CDKN2C,CELF1,CELF4,CEP63,CHCHD10,CHD5,CREB3,CREBRF,CRK,CSRNP2,CSRP3,CTSZ,CUX2,CWC22,CXXC5,DCP1A,DDN,DIP2B,DMRTA2,DMTN,DUSP6,DYNLL1,E2F8,ECD,ECSCR,EGR2,EHMT2,EIF2AK2,EIF3…
GO biological process	GO:0023051	regulation of signaling	3437	110	2.59431e-05	ACHE,ACTA2,ACTN4,AGER,AGPAT1,ARF1,ARHGAP27,ARHGEF40,ARMC9,ASIC1,ATAT1,ATF6B,ATP2A2,BAIAP3,BAK1,BANK1,BCL2L2-PABPN1,BFAR,BLK,BMP7,BMPR2,BOP1,BRAP,BTNL2,C1QTNF4,CACNA2D2,CAMKV,CAPN3,CDH13,CELF4,CHD5,CISH,CIT,CNIH2,CREB3,CREBRF,CRK,CSPG5,CUX2,CXXC5,DAG1,DDR1,DEF6,DHH,DMPK,DOCK3,DOK2,DUSP6,DYNLL1,DYSF,EGR2,EIF2AK2,ENG,EPHA2,EPHB1,EPO,EPS15,ERBB2,ERBB4,ERP29,FAF1,FBN2,FBXL20,FERMT2,FSHR,FSTL4,FURIN,FZ…
GO biological process	GO:0007167	enzyme-linked receptor protein signaling pathway	967	46	2.65377e-05	ANKS1A,ARID5B,BLK,BMP7,BMPR2,CDH13,CRK,CSRP3,DDR1,DOCK3,DOK2,EFS,ENG,EPHA2,EPHB1,EPHB4,ERBB2,ERBB4,FAM83C,FBN2,FERMT2,FGF17,FGF5,FSHR,FSTL4,FURIN,GATA4,GDF9,GFRA2,GIGYF1,GNAI2,GRB7,HEXA,HSPA1A,IGF1R,IGFBP3,ITGB1,ITGB3,KCP,MAP1LC3A,MAP3K7,MAPKAPK3,MST1R,MYO1C,MZB1,NCL,NEO1,NPPA,NPPB,NPR2,NPTN,NRP1,PIK3R3,POU5F1,PRKCD,PRKCZ,PTK2,PTPN11,PTPN12,PTPRJ,PTPRR,PXN,RAF1,RELA,SCUBE3,SH2B3,SIPA1L1,SKI,SMARC…
GO biological process	GO:0060306	regulation of membrane repolarization	35	9	2.95257e-05	ANK2,CACNB3,CASQ2,GJA1,KCNH2,NEDD4L,NOS1AP,NPPA,RNF207,YWHAE
GO biological process	GO:0002026	regulation of the force of heart contraction	26	8	4.00362e-05	ATP2A2,CAMK2D,CSRP3,MYH6,MYH7,MYL2,MYL4,NOS3
GO biological process	GO:0007010	cytoskeleton organization	1512	61	4.67988e-05	ABI2,ACTL6B,ACTN2,ACTN4,ADPRHL1,AIF1,AMOTL2,ANK2,ARF1,ARPC3,ATAT1,BCAS3,C16ORF45,CAPN3,CCDC63,CCDC65,CENPA,CEP63,CHMP4B,CRK,CSPG5,CSRP3,DAG1,DMTN,DNAH1,DNAH2,EML2,EPPK1,FAM83H,FERMT2,FES,FHOD3,FLNC,FMNL1,GBA2,GJA1,HAUS2,HLA-DRB1,HSPA1A,HSPA1B,ITGB1,ITGB3,KAT5,KIFC1,KPNB1,LARP4,LIMA1,MAD2L1,MAP4,MAP9,MAPK15,MAPRE2,MAPRE3,MAPT,MAST2,MLH1,MYH6,MYH7,MYL2,MYO18B,MYO1C,MYOZ1,MYOZ2,NCKIPSD,NDE1,NISCH,NK…
GO biological process	GO:0009966	regulation of signal transduction	3010	99	4.76921e-05	ACTA2,ACTN4,AGER,AGPAT1,ARHGAP27,ARHGEF40,ARMC9,ATAT1,ATF6B,BAK1,BANK1,BCL2L2-PABPN1,BFAR,BMP7,BMPR2,BOP1,BRAP,BTNL2,C1QTNF4,CAPN3,CDH13,CELF4,CHD5,CISH,CIT,CNIH2,CREB3,CREBRF,CRK,CUX2,CXXC5,DAG1,DDR1,DEF6,DHH,DMPK,DOCK3,DOK2,DUSP6,EIF2AK2,ENG,EPHA2,EPHB1,EPO,ERBB2,ERBB4,ERP29,FAF1,FBN2,FERMT2,FSHR,FSTL4,FURIN,FZD7,GATA4,GIPR,GIT2,GJA1,GNAI2,GNAT1,GPX1,GRK5,GRM2,GRM4,HEY2,HLA-DRB1,HSPA1A,HSPA1B,I…
GO biological process	GO:0034330	cell junction organization	759	39	4.86978e-05	ABI2,ACHE,ACTN2,AMIGO3,ANK2,ARF1,BSN,CACNA2D2,CACNB1,CACNB2,CACNB3,CAMKV,CDH13,CDH17,CHCHD10,CHRNB1,CLDN23,CRK,CUX2,DAG1,DMPK,DMTN,EPHA2,EPHB1,ERBB2,ERBB4,FERMT2,GJA1,HMCN2,IGF1R,ITGB1,ITGB3,KY,LAMB2,MAPRE2,MAPT,MYO1C,NEUROD2,NLGN2,NOS1AP,NPTN,NRP1,PDZRN3,PLEC,PLXNB1,PRKCA,PRRT1,PTK2,PTPRJ,RAPSN,RHOA,SEMA3F,SIPA1L1,STRN,TBX5,TESK2,TLN1,TNF,TRIP6,TRPV4,TUBA1A,UNC13B,VCL,VEGFA,WNT3A,WNT7A,ZNF365
GO biological process	GO:1901016	regulation of potassium ion transmembrane transporter activity	49	10	5.12964e-05	ACTN2,ANK2,ATP1B2,CASQ2,ITGB1,NEDD4L,NOS1AP,NPPA,RNF207,SUMO1,YWHAE
GO biological process	GO:0006996	organelle organization	3613	113	5.47045e-05	ABI2,ACP2,ACTL6B,ACTN2,ACTN4,ADPRHL1,AIF1,AKTIP,AMOTL2,ANAPC7,ANK2,AP3M1,ARF1,ARFGAP2,ARMC9,ARPC3,ASIP,ATAT1,ATP2A2,ATP6V1F,ATP6V1G2,ATXN2,BAG3,BAG6,BAIAP3,BAK1,BCAS3,BMP7,BNIP1,BOP1,C16ORF45,CAPN3,CCDC136,CCDC63,CCDC65,CCT8,CDC27,CENPA,CENPW,CEP63,CHCHD10,CHCHD4,CHD5,CHMP4B,COX14,CRK,CSPG5,CSRP3,DAG1,DDHD1,DHX30,DMPK,DMTN,DNAH1,DNAH2,DNAJC11,DYNLL1,EHMT2,EIF6,EML2,EPPK1,EPS15,ERBB4,FAM149B1,FAM8…
GO biological process	GO:2000145	regulation of cell motility	996	46	6.45848e-05	ACTA2,ACTN4,AGER,AGO2,AIF1,AMOTL2,APOH,ARHGEF39,ATP1B2,BCAS3,BMP7,BMPR2,C16ORF45,CATSPER1,CDH13,CREB3,CRK,DAG1,DMTN,ENG,EPHA2,EPPK1,ERBB4,FAM83H,FERMT2,FES,FGF17,FGF5,GJA1,GNAI2,GPSM3,GRB7,HYAL1,IGF1R,IGFBP3,IL1R1,INPP5F,IQCF1,ITGB1,ITGB3,MALAT1,MAP3K7,MAPK15,MAPRE2,MIEN1,MITF,MST1,MYO1C,NISCH,NOS3,NRP1,PHACTR1,PIK3R3,PLXNB1,PRKCA,PROX1,PTK2,PTPRJ,PTPRR,RAF1,RHOA,RRAS2,SCRT1,SEMA3B,SEMA3F,SEMA3G,…
GO biological process	GO:0032879	regulation of localization	2018	74	6.52192e-05	ACHE,ACTN2,ACTN4,ANK2,ANKRD13A,ARF1,ARIH2,ASIC1,ATP1B2,ATP2A2,ATP2B1,ATXN2,BAG3,BAIAP3,BAK1,BLK,BNIP1,BSN,C2,C6ORF106,CACNB1,CACNB2,CACNB3,CAMK2D,CAMK2G,CAPN3,CASQ2,CCT8,CDH13,CHCHD10,CHCHD4,CNIH2,CREB3,CRK,CSPG5,CSRP3,DAG1,DERL3,DMPK,DMTN,DYNLL1,DYSF,EDEM2,EPHA2,EPO,ERBB2,ERBB4,ERP29,FBXL20,FERMT2,FES,FURIN,GDF9,GEM,GIPR,GJA1,GNAI2,GNB2,GNL3,GRM2,HILPDA,HLA-DRB1,HSPA1A,HSPA1L,ICA1L,IER3,INPP5F,I…
GO biological process	GO:0036211	protein modification process	3031	99	6.77728e-05	ABI2,ADPRHL1,AGBL2,AGBL4,AGER,AKTIP,ALG10,ALPK3,ANAPC13,ANAPC7,ARIH1,ARIH2,ATAT1,B3GNT7,BAG6,BAK1,BANK1,BFAR,BLK,BMPR2,BRAP,BRD2,CAMK2D,CAMK2G,CAMKV,CAMP,CAND2,CAPN3,CCND2,CDC25A,CDC27,CDK12,CDKN1A,CDKN2C,CEP63,CHCHD4,CISH,CIT,DDB2,DDR1,DERL3,DIP2B,DMPK,DMTN,DUSP6,EDEM2,EDEM3,EGR2,EHMT2,EIF2AK2,ENG,EPHA2,EPHB1,EPHB4,EPO,ERBB2,ERBB4,ERP29,FBXO32,FBXW12,FERMT2,FES,FGF17,FGF5,FKBP7,FSHR,FUT11,FXR2,G…
GO biological process	GO:0007169	transmembrane receptor protein tyrosine kinase signaling pathway	616	34	7.3907e-05	ANKS1A,ARID5B,BLK,CDH13,CRK,CSRP3,DDR1,DOCK3,DOK2,EFS,EPHA2,EPHB1,EPHB4,ERBB2,ERBB4,FAM83C,FGF17,FGF5,FSHR,FSTL4,GFRA2,GIGYF1,GNAI2,GRB7,IGF1R,IGFBP3,ITGB1,ITGB3,MAPKAPK3,MST1R,MYO1C,MZB1,NCL,NPR2,NPTN,NRP1,PIK3R3,PRKCD,PRKCZ,PTK2,PTPN11,PTPN12,PTPRJ,PTPRR,PXN,RAF1,RELA,SH2B3,SIPA1L1,SMARCC1,TBX2,TNXB,TSC2,VEGFA,WNT1,ZNF106,ZNF592
GO biological process	GO:0070925	organelle assembly	1001	46	7.49697e-05	ACTN2,ADPRHL1,AP3M1,ARMC9,ATAT1,ATP2A2,ATXN2,BAG3,BOP1,CAPN3,CCDC136,CCDC63,CCDC65,CENPA,CENPW,CEP63,CHMP4B,CRK,CSRP3,DHX30,DNAH1,DNAH2,DYNLL1,EHMT2,EIF6,FAM149B1,FHOD3,FLNC,GRB7,HAUS2,HSPA1A,HSPA1B,IFT81,ITGB1,KIFC1,KPNB1,LSM3,MAP1LC3A,MAP4,MAP9,MAPK15,MAPRE2,MAPRE3,MAPT,MLH1,MYH6,MYH7,MYL2,MYOZ1,MYOZ2,NISCH,NKX2-5,NLGN2,OBSCN,PLEC,POC1B,PROX1,RACGAP1,RHOA,RNF5,RPGRIP1L,RPL6,RSPH6A,SQLE,STARD9,S…
GO biological process	GO:0040012	regulation of locomotion	1038	47	8.21414e-05	ACTA2,ACTN4,AGER,AGO2,AIF1,AMOTL2,APOH,ARHGEF39,ATP1B2,BCAS3,BMP7,BMPR2,C16ORF45,CATSPER1,CDH13,CREB3,CRK,DAG1,DMTN,ENG,EPHA2,EPPK1,ERBB4,FAM83H,FERMT2,FES,FGF17,FGF5,GJA1,GNAI2,GPSM3,GRB7,HYAL1,IGF1R,IGFBP3,IL1R1,INPP5F,IQCF1,ITGB1,ITGB3,MALAT1,MAP3K7,MAPK15,MAPRE2,MIEN1,MITF,MST1,MYO1C,NISCH,NOS3,NOVA2,NRP1,PHACTR1,PIK3R3,PLXNB1,PRKCA,PROX1,PTK2,PTPRJ,PTPRR,RAF1,RHOA,RRAS2,SCRT1,SEMA3B,SEMA3F,S…
GO biological process	GO:0035239	tube morphogenesis	872	42	8.48937e-05	AGO2,AMOTL2,APOH,BAK1,BCAS3,BMP7,BRD2,CAMP,CDH13,COL8A1,CTSZ,DAG1,DDR1,E2F8,ECSCR,EFEMP2,ENG,EPHA2,EPHB1,EPHB4,ERBB2,FKBPL,GATA4,GJA1,GPX1,HEY2,HMGA2,HYAL1,ITGB1,ITGB3,MED1,MEIS1,MST1,MTHFR,MYO18B,NCL,NKX2-5,NOS3,NOTCH4,NPPB,NPR2,NPR3,NRP1,PDE3B,PGR,PIK3R3,PRKCA,PROX1,PTK2,PTPRJ,QKI,RELA,RHOA,RNF207,RSPO3,SETD2,SHOX2,SKI,SOX8,STAB1,TBX2,TBX3,TBX4,TBX5,TCAP,TCTN1,TGFBR3,TGM2,TNF,TNFSF12,TSC2,VEGFA…
GO biological process	GO:0007165	signal transduction	5959	164	8.63696e-05	ABI2,ACHE,ACTA2,ACTN2,ACTN4,ADAMTS13,ADCY6,AGER,AGPAT1,AIF1,AMOTL2,ANK2,ANKS1A,ANXA4,ARHGAP27,ARHGEF40,ARID5B,ARMC9,ASIC1,ASIP,ATAT1,ATF1,ATF6B,ATP2A2,ATRIP,BAG3,BAG6,BAIAP3,BAK1,BANK1,BCL2L2-PABPN1,BFAR,BLK,BMP7,BMPR2,BOP1,BRAP,BSN,BTNL2,C1QTNF4,CACNB3,CAMK2D,CAPN3,CASQ2,CD276,CDH13,CDH17,CDKN1A,CELF4,CELSR3,CEP63,CHCHD10,CHD5,CHRNB1,CISH,CIT,CLCN6,CLIC1,CMTM5,CNIH2,CREB3,CREBRF,CRK,CSPG5,CSRP3,…
GO biological process	GO:1903115	regulation of actin filament-based movement	40	9	0.000105076	ACTA2,ANK2,ATP2A2,CAMK2D,CTNNA3,GATA4,HCN4,MYBPC3,MYH7B,TNNC1
GO biological process	GO:0010720	positive regulation of cell development	450	28	0.000106561	ACTL6B,AGER,BMPR2,CUX2,DAG1,DMRTA2,EGR2,FES,GOLGA4,HLA-DRA,HLA-DRB1,IL1RL2,ITGB1,KAT5,LTA,MAPT,NPTN,NRP1,PBRM1,PDE3A,PDE5A,PLXNB1,PPP1CC,PRKCA,PRKCZ,QKI,RELA,RHOA,SART1,SHOX2,SMARCB1,SMARCC1,SMARCD1,SOX8,SPEN,SPI1,SRRT,TGM2,TLR9,TMPRSS12,TNF,TWF2,VEGFA,WNT10B,WNT3,WNT3A,ZNF365
GO biological process	GO:0060284	regulation of cell development	849	41	0.000115938	ACTL6B,AGER,BHLHE41,BMP7,BMPR2,CUX2,DAG1,DIP2B,DMRTA2,EGR2,EIF6,ERBB2,FES,FSHR,FSTL4,GOLGA4,HES3,HEY2,HLA-B,HLA-DRA,HLA-DRB1,HSPA1A,HSPA1B,IKZF3,IL1RL2,ITGB1,KAT5,LTA,MAPT,MED1,MEIS1,MITF,NPR2,NPTN,NRP1,P4HTM,PBRM1,PDE3A,PDE5A,PLXNB1,PPP1CC,PRKCA,PRKCZ,PROX1,QKI,RELA,RHOA,RNF10,SART1,SEMA3B,SEMA3F,SEMA3G,SHOX2,SKI,SMARCB1,SMARCC1,SMARCD1,SOX8,SPEN,SPI1,SRRT,TBX21,TCTA,TGM2,TLR9,TMPRSS12,TNF,TP53,…
GO biological process	GO:0006468	protein phosphorylation	1346	55	0.000167051	ABI2,AGER,AKTIP,ALPK3,BAK1,BANK1,BLK,BMPR2,BRD2,CAMK2D,CAMK2G,CAMKV,CAMP,CCND2,CDC25A,CDK12,CDKN1A,CDKN2C,CIT,DDR1,DMPK,DMTN,DUSP6,EIF2AK2,ENG,EPHA2,EPHB1,EPHB4,EPO,ERBB2,ERBB4,ERP29,FERMT2,FES,FGF17,FGF5,FSHR,FXR2,GLYCTK,GRK5,HLA-DRB1,HMGA2,IGF1R,IGFBP3,INPP5F,IP6K2,ITGB3,MAP3K11,MAP3K14,MAP3K7,MAP4K1,MAPK15,MAPKAPK3,MAPKAPK5,MAPRE3,MAST2,MMD,MST1R,NCL,NEK10,NEK4,NPPA,NPR2,NPTN,NRP1,OBSCN,PIK3R3…
GO biological process	GO:0080090	regulation of primary metabolic process	5591	155	0.000171517	ABCF1,ACTL6B,ACTN2,ACTN4,AGBL4,AGER,AGO2,AKTIP,ALDH2,ANXA4,ARID5B,ARIH1,ARIH2,ATF1,ATF6B,ATRIP,ATXN2,BACH1,BAG6,BAK1,BANK1,BCAS3,BHLHE41,BMP7,BMPR2,BRD2,CAMK2D,CAMP,CAND2,CAPN3,CARF,CASZ1,CBX1,CCND2,CCT8,CDC25A,CDH13,CDK12,CDKN1A,CDKN2C,CELF1,CELF4,CEP63,CHCHD10,CHD5,CREB3,CREBRF,CRK,CSRNP2,CSRP3,CTSZ,CUX2,CWC22,CXXC5,DCP1A,DDN,DHH,DIP2B,DMRTA2,DMTN,DUSP6,E2F8,ECD,ECSCR,EGR2,EHMT2,EIF2AK2,EIF3K,E…
GO biological process	GO:1902531	regulation of intracellular signal transduction	1766	66	0.00020948	ACTA2,ACTN4,AGER,ARHGAP27,ARHGEF40,BANK1,BCL2L2-PABPN1,BMP7,BMPR2,BOP1,C1QTNF4,CAPN3,CDH13,CHD5,CIT,CREB3,CRK,CXXC5,DAG1,DDR1,DEF6,DOCK3,DOK2,DUSP6,EIF2AK2,ENG,EPHA2,EPHB1,EPO,ERBB2,ERBB4,ERP29,FERMT2,FSHR,FZD7,GATA4,GIPR,GIT2,GJA1,GNAI2,GPX1,GRM2,GRM4,HLA-DRB1,HSPA1A,IGF1R,IGFBP3,IL18R1,INPP5F,ITGB1,ITGB3,LTB,MAD2L1,MADD,MAP3K11,MAP3K7,MAP4K1,MAPKAPK5,MAPRE2,MAPT,MECOM,MFHAS1,MKRN2,MLF1,MST1R,MY…
GO biological process	GO:0045944	positive regulation of transcription by RNA polymerase II	1253	52	0.00024272	ACTN4,AGO2,ATF1,ATF6B,BACH1,BCAS3,BMP7,BMPR2,CARF,CASZ1,CDH13,CDK12,CREB3,CREBRF,CSRNP2,CSRP3,DDN,E2F8,ECD,EGR2,ENG,FOXA3,GATA4,HEY2,HLF,HMGA1,HMGA2,HSF2,IKZF3,IL25,KAT5,KDM6B,KMT2D,MAFA,MDC1,MECOM,MED1,MED22,MED24,MEIS1,MITF,MKRN2,MYO1C,NCL,NCOA6,NCOA7,NELFE,NEUROD2,NFATC1,NFKB1,NKX2-5,NOTCH4,NR1H3,PBX2,PCBP1,PGR,POU5F1,PPARD,PPP3CB,PROX1,PSMC3,PSMC6,RAF1,RELA,RNF10,SIX5,SKAP1,SKI,SMARCB1,SMARCC…
GO biological process	GO:0003228	atrial cardiac muscle tissue development	22	7	0.000245454	ENG,HCN4,MYH6,NKX2-5,PROX1,SHOX2,TBX3,TBX5
GO biological process	GO:0048639	positive regulation of developmental growth	165	16	0.000250091	BMPR2,CACNA2D2,CAPN3,CELF1,CPNE5,ERBB4,GOLGA4,HEY2,MAPT,NEDD4L,NRP1,PPARD,PROX1,SOX15,TBX2,TBX5,TGFBR3,TWF2,VEGFA,WNT3,WNT3A,WT1,YBX3
GO biological process	GO:0060255	regulation of macromolecule metabolic process	6631	176	0.000273515	ABCF1,ACHE,ACTA2,ACTL6B,ACTN2,ACTN4,AFF4,AGBL4,AGER,AGO2,AGPAT1,AIF1,AKTIP,ANK2,ANXA4,ANXA7,ARID5B,ARIH1,ARIH2,ASIP,ATF1,ATF6B,ATP2B1,ATRIP,ATXN2,BACH1,BAG6,BAK1,BANK1,BCAS3,BHLHE41,BMP7,BMPR2,BRD2,BTNL2,C1QTNF4,C6ORF106,CAMK2D,CAMP,CAND2,CAPN3,CARF,CASZ1,CBX1,CCND2,CCT8,CD276,CDC25A,CDH13,CDK12,CDKN1A,CDKN2C,CELF1,CELF4,CEP63,CHCHD10,CHD5,CLCN6,CREB3,CREBRF,CRK,CSRNP2,CSRP3,CTSZ,CUX2,CWC22,CXXC5…
GO biological process	GO:0048870	cell motility	1709	64	0.000314998	ABI2,ACTA2,ACTN4,AGER,AGO2,AIF1,AMOTL2,ANKS1A,APOH,ARHGEF39,ARID5B,ARPC3,ATP1B2,BCAS3,BMP7,BMPR2,C16ORF45,CATSPER1,CCDC141,CCDC65,CDH13,CEP85L,CREB3,CRK,CTNNA3,DAG1,DDR1,DMTN,DNAH1,DNAH2,EFS,ENG,EPHA2,EPHB1,EPHB4,EPPK1,ERBB4,FAM83H,FERMT2,FES,FGF17,FGF5,FMNL1,GJA1,GNAI2,GPSM3,GPX1,GRB7,HYAL1,IFT81,IGF1R,IGFBP3,IL1R1,INPP5F,IQCF1,ITGA9,ITGB1,ITGB3,LIMA1,MALAT1,MAP3K7,MAPK15,MAPRE2,MIEN1,MITF,MSMP,…
GO biological process	GO:0001944	vasculature development	752	37	0.000338531	ACTA2,AGO2,AMOTL2,APOH,BAK1,BCAS3,BMP7,BMPR2,CAMP,CDH13,COL8A1,DAG1,E2F8,ECSCR,EFEMP2,EGR2,ENG,EPHA2,EPHB1,EPHB4,ERBB2,FKBPL,GATA4,GJA1,GPX1,HEY2,HMGA2,HYAL1,ITGB1,ITGB3,LIPA,MED1,MEIS1,MYO18B,NCL,NFATC1,NKX2-5,NOS3,NOTCH4,NPPB,NPR2,NPR3,NRP1,PDE3B,PIK3R3,PPP3CB,PRKCA,PROX1,PTK2,PTPRJ,QKI,RELA,RHOA,RSPO3,SETD2,STAB1,TBX2,TBX3,TBX4,TBX5,TGFBR3,TNF,TNFSF12,VEGFA,WNT7A,WT1
GO biological process	GO:0001568	blood vessel development	721	36	0.000351499	ACTA2,AGO2,AMOTL2,APOH,BAK1,BCAS3,BMP7,BMPR2,CAMP,CDH13,COL8A1,DAG1,E2F8,ECSCR,EFEMP2,EGR2,ENG,EPHA2,EPHB1,EPHB4,ERBB2,FKBPL,GATA4,GJA1,GPX1,HEY2,HMGA2,HYAL1,ITGB1,ITGB3,LIPA,MED1,MEIS1,MYO18B,NCL,NKX2-5,NOS3,NOTCH4,NPPB,NPR2,NPR3,NRP1,PDE3B,PIK3R3,PRKCA,PROX1,PTK2,PTPRJ,QKI,RELA,RHOA,RSPO3,SETD2,STAB1,TBX2,TBX3,TBX4,TBX5,TGFBR3,TNF,TNFSF12,VEGFA,WNT7A,WT1
GO biological process	GO:0040011	locomotion	1234	51	0.000370002	ACTA2,ACTN4,AGER,AGO2,AIF1,AMOTL2,APOH,ARHGEF39,ATP1B2,BCAS3,BMP7,BMPR2,C16ORF45,CATSPER1,CDH13,CMTM5,CREB3,CRK,DAG1,DMTN,ECSCR,ENG,EPHA2,EPHB1,EPPK1,ERBB4,FAM83H,FERMT2,FES,FGF17,FGF5,GJA1,GNAI2,GPSM3,GRB7,HYAL1,IGF1R,IGFBP3,IL1R1,INPP5F,IQCF1,ITGA9,ITGB1,ITGB3,LSP1,MALAT1,MAP3K7,MAPK15,MAPRE2,MIEN1,MITF,MSMP,MST1,MYO1C,NISCH,NOS3,NOVA2,NRP1,PHACTR1,PIK3R3,PLEC,PLEKHG5,PLXNB1,PPP3CB,PRKCA,PRKCD,…
GO biological process	GO:0051179	localization	5520	152	0.000399416	ACHE,ACTN2,ACTN4,AGBL4,AGER,AIF1,AKTIP,ANK2,ANKRD13A,AP3M1,AP5B1,APOH,APOM,AQP5,AQP6,ARF1,ARF3,ARFGAP2,ARHGAP27,ARIH2,ARL5B,ASIC1,ASIP,ATP1B2,ATP2A2,ATP2B1,ATP6V0E1,ATP6V1F,ATP6V1G2,ATP6V1G2-DDX39B,ATXN2,BAG3,BAG6,BAIAP3,BAK1,BLK,BNIP1,BSN,C2,C6ORF106,CA9,CACFD1,CACNA2D2,CACNB1,CACNB2,CACNB3,CAMK2D,CAMK2G,CAPN3,CASQ2,CATSPER1,CCDC141,CCDC51,CCHCR1,CCT8,CD68,CDAN1,CDH13,CDH17,CDKN1A,CENPA,CEP112,C…
GO biological process	GO:0016310	phosphorylation	1579	60	0.000501821	ABI2,ADCK5,ADK,ADPGK,AGER,AK1,AKTIP,ALPK3,BAK1,BANK1,BLK,BMP7,BMPR2,BRD2,CAMK2D,CAMK2G,CAMKV,CAMP,CCND2,CDC25A,CDK12,CDKN1A,CDKN2C,CIT,DDR1,DMPK,DMTN,DUSP6,DYNLL1,EIF2AK2,ENG,EPHA2,EPHB1,EPHB4,EPO,ERBB2,ERBB4,ERP29,FERMT2,FES,FGF17,FGF5,FSHR,FXR2,FZD7,GIT2,GLYCTK,GNPTG,GRK5,GUK1,HLA-DRB1,HMGA2,IGF1R,IGFBP3,INPP5F,IP6K1,IP6K2,ITGB3,MAP3K11,MAP3K14,MAP3K7,MAP4K1,MAPK15,MAPKAPK3,MAPKAPK5,MAPRE3,MAPT…
GO biological process	GO:0008285	negative regulation of cell population proliferation	701	35	0.00052642	AGBL4,AIF1,APOH,BAK1,BMP7,BMPR2,CDH13,CDKN1A,CDKN2C,CELF1,CHD5,DDR1,EFEMP2,EIF2AK2,ENG,EPHB1,EPPK1,ERBB2,ERBB4,HLA-DRB1,HLA-E,HMGA1,HSPA1A,HSPA1B,IFIT3,IGFBP3,LST1,LTA,MED1,NDRG2,NOS3,OVOL1,PBRM1,PDE5A,PLXNB1,PMP22,PPARD,PRKRA,PROX1,PTPRJ,RAF1,RARRES1,RBM38,RBM5,RNF10,SH2B3,SIX5,SKI,SMARCB1,STRN,TBX3,TBX5,TFAP4,TFDP1,TGFBR3,TIAL1,TNF,TNFRSF8,TP53,TSC2,TWSG1,WDR6,WNT10B,WNT9A,WT1,ZBTB17
GO biological process	GO:0031589	cell-substrate adhesion	351	23	0.000689085	ACTN2,ACTN4,ADAMTS13,ATP1B2,CDH13,COL8A1,CRK,CSPG5,DAG1,DDR1,DMTN,EFEMP2,EPHB1,FERMT2,FZD7,ITGA9,ITGB1,ITGB3,NRP1,PPARD,PRKCZ,PTK2,PTPRJ,PXN,RHOA,SKAP1,TESK1,TESK2,TLN1,TMEM8B,TNXB,TRIP6,VCL,VEGFA,VIT,WNT1
GO biological process	GO:0097435	supramolecular fiber organization	842	39	0.000726002	ABI2,ACTN2,ADPRHL1,AIF1,ARF1,ARPC3,C16ORF45,CAMP,CAPN3,COL11A2,COLGALT2,CSRP3,DMTN,EFEMP2,EML2,EPPK1,FERMT2,FES,FHOD3,FLNC,FURIN,GBA2,GPX1,HAUS2,HSPA1A,HSPA1B,ITGB1,KPNB1,LIMA1,MAP4,MAPRE3,MAPT,MMP11,MYH6,MYH7,MYL2,MYO1C,MYOZ1,MYOZ2,NDE1,NKX2-5,NRP1,OBSCN,P4HA1,PACSIN1,PHACTR1,PLEC,PRKCD,PROX1,PXN,RHOA,RHOU,RND1,SHROOM1,SVIL,SYNPO2,SYNPO2L,TCAP,TESK1,TNNT3,TNXB,TPM2,TRPV4,TTBK2,TTN,TUBA1A,TUBB1,T…
GO biological process	GO:0003161	cardiac conduction system development	37	8	0.000823088	GATA4,GJA1,HCN4,HEY2,NKX2-5,NPPA,NPPB,SHOX2,TBX3,TBX5
GO biological process	GO:0048523	negative regulation of cellular process	5541	151	0.000890979	ACHE,ACTL6B,ACTN2,ACTN4,ADCY6,AGBL4,AGER,AGO2,AIF1,AKR1A1,AMIGO3,ANK2,ANKRD13A,ANXA4,ANXA7,APOH,APOM,ARF1,ARID5B,ASIC1,ATF6B,ATP1B2,ATP2B1,ATRIP,ATXN2,BACH1,BAG3,BAG6,BAK1,BANK1,BCL2L2-PABPN1,BFAR,BHLHE41,BMP7,BMPR2,BNIP1,BRAP,BTNL2,C16ORF45,C6ORF106,CAMK2D,CAPN3,CASQ2,CBX1,CCND2,CDH13,CDK12,CDKN1A,CDKN2C,CELF1,CELF4,CEP63,CHD5,CISH,CIT,CMTM5,CREB3,CREBRF,CRK,CTSZ,CUX2,CXXC5,DAG1,DCP1A,DDR1,DERL3…
GO biological process	GO:0035295	tube development	1091	46	0.000901913	AGO2,AMOTL2,APOH,BAG6,BAK1,BCAS3,BMP7,BMPR2,BRD2,CAMP,CDH13,CDKN1A,COL8A1,CTSZ,DAG1,DDR1,E2F8,ECSCR,EFEMP2,ENG,EPHA2,EPHB1,EPHB4,ERBB2,FKBPL,GATA4,GJA1,GPX1,HEY2,HMGA2,HYAL1,ITGB1,ITGB3,KAT5,LIPA,MED1,MEIS1,MST1,MTHFR,MYO18B,NCL,NKX2-5,NOS3,NOTCH4,NPPB,NPR2,NPR3,NRP1,PDE3B,PGR,PIK3R3,PRKCA,PROM1,PROX1,PTK2,PTPRJ,QKI,RELA,RHOA,RNF207,RPGRIP1L,RSPO3,SETD2,SHOX2,SKI,SLC23A1,SOX8,SP3,SPDEF,STAB1,TBX2…
GO biological process	GO:0048514	blood vessel morphogenesis	625	32	0.00101592	AGO2,AMOTL2,APOH,BAK1,BCAS3,CAMP,CDH13,COL8A1,DAG1,E2F8,ECSCR,EFEMP2,ENG,EPHA2,EPHB1,EPHB4,ERBB2,FKBPL,GATA4,GJA1,GPX1,HEY2,HMGA2,HYAL1,ITGB1,ITGB3,MED1,MEIS1,MYO18B,NCL,NKX2-5,NOS3,NOTCH4,NPPB,NPR2,NPR3,NRP1,PDE3B,PIK3R3,PRKCA,PROX1,PTK2,PTPRJ,QKI,RELA,RHOA,RSPO3,SETD2,STAB1,TBX2,TBX4,TBX5,TGFBR3,TNF,TNFSF12,VEGFA,WNT7A,WT1
GO biological process	GO:0019538	protein metabolic process	4912	137	0.00117355	ABCF1,ABI2,ACHE,ADAMTS13,ADPRHL1,AGBL2,AGBL4,AGER,AGO2,AKTIP,ALAS1,ALG10,ALPK3,ANAPC13,ANAPC7,APEH,APOH,APOM,ARIH1,ARIH2,ASPRV1,ATAT1,ATXN2,B3GNT7,BAG3,BAG6,BAK1,BANK1,BFAR,BLK,BMPR2,BRAP,BRD2,C2,CAMK2D,CAMK2G,CAMKV,CAMP,CAND2,CAPN12,CAPN3,CCND2,CCT8,CDC25A,CDC27,CDK12,CDKN1A,CDKN2C,CELF4,CEP63,CFB,CHCHD1,CHCHD4,CHMP4B,CISH,CIT,CREBRF,CTSB,CTSZ,DAG1,DALRD3,DDB2,DDR1,DERL3,DHH,DIP2B,DMPK,DMTN,DNAJ…
GO biological process	GO:0043412	macromolecule modification	3262	100	0.00125362	ABI2,ADPRHL1,AGBL2,AGBL4,AGER,AKTIP,ALG10,ALPK3,ANAPC13,ANAPC7,ARIH1,ARIH2,ATAT1,B3GNT7,BAG6,BAK1,BANK1,BFAR,BLK,BMPR2,BRAP,BRD2,CAMK2D,CAMK2G,CAMKV,CAMP,CAND2,CAPN3,CCND2,CDC25A,CDC27,CDK12,CDKN1A,CDKN2C,CEP63,CHCHD4,CISH,CIT,DALRD3,DDB2,DDR1,DERL3,DIP2B,DMPK,DMTN,DTWD2,DUSP6,EDEM2,EDEM3,EGR2,EHMT2,EIF2AK2,ENG,EPHA2,EPHB1,EPHB4,EPO,ERBB2,ERBB4,ERP29,EXOSC4,FBXO32,FBXW12,FERMT2,FES,FGF17,FGF5,FKB…
GO biological process	GO:0023056	positive regulation of signaling	1778	64	0.0012729	ACTA2,ACTN4,AGER,AGPAT1,ARMC9,ATAT1,BAIAP3,BAK1,BANK1,BLK,BMP7,BMPR2,C1QTNF4,CDH13,CHD5,CRK,CUX2,CXXC5,DDR1,DHH,DOK2,DYNLL1,EIF2AK2,ENG,EPO,EPS15,ERBB2,ERBB4,ERP29,FAF1,FERMT2,FSHR,FZD7,GATA4,GIPR,GJA1,GNAI2,GPX1,GRM2,GRM4,HLA-DRB1,HSPA1A,HSPA1B,IGF1R,IGFBP3,IL18R1,IL1R1,INPP5F,ITGB1,ITGB3,KCP,KMT2D,LAMB2,LIPA,LTB,MAD2L1,MADD,MAP3K11,MAP3K7,MAP4K1,MAPRE2,MED1,MFHAS1,MST1R,MYO1C,NEK10,NELFE,NEO1,N…
GO biological process	GO:0045893	positive regulation of DNA-templated transcription	1703	62	0.00134124	ACTL6B,ACTN2,ACTN4,AGO2,ARID5B,ATF1,ATF6B,BACH1,BCAS3,BMP7,BMPR2,CAND2,CAPN3,CARF,CASZ1,CDH13,CDK12,CHCHD10,CREB3,CREBRF,CSRNP2,CSRP3,DDN,E2F8,ECD,EGR2,ENG,EPO,ERBB2,ERBB4,FOXA3,FZD7,GATA4,GNL3,GPBP1L1,HEATR1,HEY2,HLA-DRB1,HLF,HMGA1,HMGA2,HSF2,IKZF3,IL25,KANSL1,KAT5,KCNH2,KDM6B,KMT2D,MAFA,MAPRE3,MDC1,MECOM,MED1,MED22,MED24,MEIS1,MITF,MKRN2,MYO1C,NCL,NCOA6,NCOA7,NEK4,NELFE,NEUROD2,NFATC1,NFKB1,NKX…
GO biological process	GO:1902680	positive regulation of RNA biosynthetic process	1706	62	0.0014235	ACTL6B,ACTN2,ACTN4,AGO2,ARID5B,ATF1,ATF6B,BACH1,BCAS3,BMP7,BMPR2,CAND2,CAPN3,CARF,CASZ1,CDH13,CDK12,CHCHD10,CREB3,CREBRF,CSRNP2,CSRP3,DDN,E2F8,ECD,EGR2,ENG,EPO,ERBB2,ERBB4,FOXA3,FZD7,GATA4,GNL3,GPBP1L1,HEATR1,HEY2,HLA-DRB1,HLF,HMGA1,HMGA2,HSF2,IKZF3,IL25,KANSL1,KAT5,KCNH2,KDM6B,KMT2D,MAFA,MAPRE3,MDC1,MECOM,MED1,MED22,MED24,MEIS1,MITF,MKRN2,MYO1C,NCL,NCOA6,NCOA7,NEK4,NELFE,NEUROD2,NFATC1,NFKB1,NKX…
GO biological process	GO:0009967	positive regulation of signal transduction	1561	58	0.00170118	ACTA2,ACTN4,AGER,AGPAT1,ARMC9,ATAT1,BAK1,BANK1,BMP7,BMPR2,C1QTNF4,CDH13,CHD5,CRK,CUX2,CXXC5,DDR1,DHH,DOK2,EIF2AK2,ENG,EPO,ERBB2,ERBB4,ERP29,FAF1,FERMT2,FSHR,FZD7,GATA4,GIPR,GJA1,GNAI2,GPX1,GRM2,GRM4,HLA-DRB1,HSPA1A,HSPA1B,IGF1R,IGFBP3,IL18R1,IL1R1,ITGB1,ITGB3,KCP,KMT2D,LAMB2,LIPA,LTB,MAD2L1,MADD,MAP3K11,MAP3K7,MAP4K1,MAPRE2,MED1,MFHAS1,MST1R,MYO1C,NEK10,NELFE,NEO1,NEUROD2,NFKB1,NLGN2,NOS1AP,NOS3,…
GO biological process	GO:0006950	response to stress	3855	113	0.00172443	ABCF1,ACTL6B,ADAMTS13,ADO,AFF4,AGBL4,AGER,AIF1,AOC1,APOH,AQP5,ASIC1,ATAT1,ATF6B,ATP2A2,ATRIP,BACH1,BAG3,BAG6,BAK1,BCAS3,BCL2L2-PABPN1,BFAR,BLK,BMP7,BMPR2,C2,C6ORF106,CA9,CAMP,CAPN3,CBX1,CD68,CDKN1A,CELF1,CEP63,CFB,CHCHD4,CHMP4B,CLIC1,CREB3,CREBRF,CRK,CSPG5,CSRP3,DAG1,DDB2,DDR1,DEFB134,DEFB135,DEFB136,DERL3,DHX16,DMTN,DNAJC18,DUSP6,EDEM2,EDEM3,EHMT2,EIF2AK2,ELAVL4,ENG,EPHA2,EPO,EPPK1,ERBB2,ERP29,E…
GO biological process	GO:0009719	response to endogenous stimulus	1678	61	0.0017598	ACTA2,ACTN2,ADCY6,AGER,AOC1,ARPC3,ASIP,ATP2B1,BCAS3,BMP7,BMPR2,C2,CACNB1,CAMP,CASQ2,CD68,CDH13,CDKN1A,CRK,CSRP3,CTSB,DAG1,DHH,DMTN,DOCK3,DUSP6,EGR2,EHMT2,EIF6,ELAVL4,ENG,EPHA2,EPM2AIP1,EPO,ERBB2,ERBB4,FBN2,FBXO32,FERMT2,FGF17,FGF5,FSHR,FSTL4,FURIN,GATA4,GDF9,GFER,GJA1,GNAI2,GPD1,GPX1,HCN4,HSPA1A,HSPA1B,HYAL1,IGF1R,ITGB1,ITGB3,KCP,KMT2D,MAP3K7,MAPT,MED1,MSI1,MYO1C,MZB1,NCL,NCOA6,NEO1,NFATC1,NFKB1,…
GO biological process	GO:0000902	cell morphogenesis	986	42	0.00229117	ABI2,ARHGEF40,BMP7,BMPR2,CDH13,CDH17,CELSR3,CPNE5,CRK,CSPG5,CUX2,DAG1,DDR1,DIP2B,DMTN,EGR2,ELAVL4,EPHA2,EPHB1,ERBB2,FBLIM1,FERMT2,FES,FMNL1,FSTL4,GOLGA4,HEXA,HMCN2,IGF1R,ITGB1,KIAA1755,LAMB2,LARP4,LIPA,LST1,MAPT,MED1,NBEAL2,NEDD4L,NEO1,NOVA2,NPR2,NRP1,OBSCN,PACSIN1,PALLD,PHACTR1,PITPNA,PLEC,PLXNB1,PPP3CB,PRKCZ,PROX1,PTK2,PTPN11,RAPH1,RHOA,RHOU,SEMA3B,SEMA3F,SEMA3G,SHOX2,SHROOM1,SIPA1,SIPA1L1,SLC1…
GO biological process	GO:0048638	regulation of developmental growth	322	21	0.00242509	BMPR2,CACNA2D2,CAPN3,CDKN1A,CELF1,CPNE5,DIP2B,DUSP6,EPPK1,ERBB4,FSTL4,GOLGA4,HEY2,MAPT,MYH6,MYOZ1,NEDD4L,NKX2-5,NRP1,PPARD,PROX1,SEMA3B,SEMA3F,SEMA3G,SOX15,TBX2,TBX5,TGFBR3,TWF2,VEGFA,WNT3,WNT3A,WT1,YBX3
GO biological process	GO:0040008	regulation of growth	620	31	0.00254181	BMPR2,CACNA2D2,CAMK2D,CAPN3,CDKN1A,CDKN2C,CELF1,CISH,CPNE5,CREB3,CRK,DDR1,DIP2B,DUSP6,EPPK1,ERBB2,ERBB4,EXOSC4,FSTL4,GDF9,GJA1,GOLGA4,HEY2,HSPA1A,HSPA1B,HYAL1,IGFBP3,IP6K2,MAPT,MUC12,MYH6,MYL2,MYOZ1,N6AMT1,NDUFS3,NEDD4L,NKX2-5,NME6,NPPB,NRP1,PPARD,PROX1,PTPRJ,SEMA3B,SEMA3F,SEMA3G,SIPA1,SLC44A4,SMARCB1,SOX15,TBX2,TBX5,TCHP,TGFBR3,TKT,TP53,TRIM40,TWF2,VEGFA,WNT3,WNT3A,WT1,YBX3
GO biological process	GO:0007155	cell adhesion	1512	56	0.00298366	ACHE,ACTL6B,ACTN2,ACTN4,ADAMTS13,AGER,AIF1,AMIGO3,ATP1B2,ATP2A2,BMP7,BTNL2,CD276,CD72,CDH13,CDH17,CDHR4,CELSR3,CLDN23,CLIC1,COL7A1,COL8A1,CRK,CSPG5,CTNNA3,DAG1,DDR1,DMTN,EFEMP2,EFS,ENG,EPHA2,EPHB1,EPHB4,EPO,ERBB2,FAF1,FBLIM1,FERMT2,FES,FZD7,HLA-DMA,HLA-DMB,HLA-DOB,HLA-DPA1,HLA-DPB1,HLA-DQB2,HLA-DRA,HLA-DRB1,HLA-E,HMCN2,HYAL1,IL1RL2,ITGA9,ITGB1,ITGB3,KAT5,LAMB2,LGALS4,MMP24,MUC21,MYBPC3,NEO1,NLGN2…
GO biological process	GO:0050767	regulation of neurogenesis	388	23	0.00388779	BHLHE41,BMP7,BMPR2,CUX2,DAG1,DIP2B,DMRTA2,EGR2,FSTL4,GOLGA4,HES3,HEY2,ITGB1,LTA,MAPT,NPTN,NRP1,PLXNB1,PPP1CC,PROX1,QKI,RELA,RNF10,SEMA3B,SEMA3F,SEMA3G,SHOX2,SKI,SOX8,SPEN,SRRT,TGM2,TNF,TP53,TRIM11,TWF2,VEGFA,WNT3,WNT3A,WNT7A,ZNF365
GO biological process	GO:0007166	cell surface receptor signaling pathway	2799	87	0.00492253	ACTN4,ADAMTS13,AGER,AGPAT1,AMOTL2,ANKS1A,ANXA4,ARID5B,ARMC9,BAG3,BAG6,BAK1,BANK1,BCL2L2-PABPN1,BLK,BMP7,BMPR2,BTNL2,C1QTNF4,CACNB3,CD276,CDH13,CDH17,CELF4,CELSR3,CHRNB1,CRK,CSRP3,CUX2,DDR1,DHH,DMPK,DOCK3,DOK2,EFS,ENG,EPHA2,EPHB1,EPHB4,EPO,ERBB2,ERBB4,FAF1,FAM83C,FBN2,FERMT2,FGF17,FGF5,FSHR,FSTL4,FURIN,FZD7,GATA4,GDF9,GEM,GFRA2,GIGYF1,GIPR,GMDS,GNAI2,GPX1,GRB7,GRIK1,GRK5,GRM2,GRM4,HEXA,HEY2,HLA-DP…
GO biological process	GO:0045935	positive regulation of nucleobase-containing compound metabolic process	2052	69	0.00501231	ACTL6B,ACTN2,ACTN4,AGO2,ARID5B,ATF1,ATF6B,BACH1,BCAS3,BMP7,BMPR2,CAND2,CAPN3,CARF,CASZ1,CCT8,CDH13,CDK12,CELF1,CELF4,CHCHD10,CREB3,CREBRF,CSRNP2,CSRP3,DCP1A,DDN,E2F8,ECD,EGR2,ENG,EPO,ERBB2,ERBB4,FAF1,FOXA3,FXR2,FZD7,GATA4,GFER,GNL3,GPBP1L1,GPD1,HEATR1,HEY2,HLA-DRB1,HLF,HMGA1,HMGA2,HSF2,HSPA1A,IGF1R,IKZF3,IL25,KANSL1,KAT5,KCNH2,KDM6B,KMT2D,MAFA,MAPK15,MAPKAPK5,MAPRE3,MDC1,MECOM,MED1,MED22,MED24,ME…
GO biological process	GO:1901564	organonitrogen compound metabolic process	5986	157	0.00523035	ABCF1,ABHD16A,ABI2,ACHE,ACOT7,ACSS2,ADAMTS13,ADCY6,ADK,ADPGK,ADPRHL1,AGBL2,AGBL4,AGER,AGO2,AK1,AKR1A1,AKTIP,ALAS1,ALDH2,ALG10,ALPK3,AMT,ANAPC13,ANAPC7,AOC1,APEH,APOH,APOM,ARIH1,ARIH2,ASPRV1,ATAT1,ATXN2,B3GNT7,BAG3,BAG6,BAK1,BANK1,BCAT1,BFAR,BLK,BMPR2,BRAP,BRD2,C2,CAMK2D,CAMK2G,CAMKV,CAMP,CAND2,CAPN12,CAPN3,CCND2,CCT8,CDC25A,CDC27,CDK12,CDKN1A,CDKN2C,CELF4,CEP63,CERS5,CFB,CHCHD1,CHCHD4,CHMP4B,CISH…
GO biological process	GO:0006810	transport	4350	122	0.00530418	ACHE,ACTN2,ACTN4,AGBL4,AGER,AIF1,AKTIP,ANK2,ANKRD13A,AP3M1,AP5B1,APOH,APOM,AQP5,AQP6,ARF1,ARF3,ARFGAP2,ARHGAP27,ARL5B,ASIC1,ASIP,ATP1B2,ATP2A2,ATP2B1,ATP6V0E1,ATP6V1F,ATP6V1G2,ATP6V1G2-DDX39B,ATXN2,BAG3,BAIAP3,BAK1,BLK,BNIP1,BSN,C2,CA9,CACFD1,CACNA2D2,CACNB1,CACNB2,CACNB3,CAMK2D,CAMK2G,CAPN3,CASQ2,CATSPER1,CCDC51,CCHCR1,CDAN1,CDH13,CDH17,CDKN1A,CHCHD10,CHCHD4,CHMP4B,CHRNB1,CLCN6,CLCN7,CLCNKA,CLCN…
GO biological process	GO:0010647	positive regulation of cell communication	1777	62	0.00549432	ACTA2,ACTN4,AGER,AGPAT1,ARMC9,ATAT1,BAIAP3,BAK1,BANK1,BLK,BMP7,BMPR2,C1QTNF4,CDH13,CHD5,CRK,CUX2,CXXC5,DDR1,DHH,DOK2,DYNLL1,EIF2AK2,ENG,EPO,ERBB2,ERBB4,ERP29,FAF1,FERMT2,FSHR,FZD7,GATA4,GIPR,GJA1,GNAI2,GPX1,GRM2,GRM4,HLA-DRB1,HSPA1A,HSPA1B,IGF1R,IGFBP3,IL18R1,IL1R1,ITGB1,ITGB3,KCP,KMT2D,LAMB2,LIPA,LTB,MAD2L1,MADD,MAP3K11,MAP3K7,MAP4K1,MAPRE2,MED1,MFHAS1,MST1R,MYO1C,NEK10,NELFE,NEO1,NEUROD2,NFKB1,…
GO biological process	GO:0045927	positive regulation of growth	258	18	0.00549879	BMPR2,CACNA2D2,CAPN3,CELF1,CPNE5,CRK,ERBB2,ERBB4,EXOSC4,GOLGA4,HEY2,HYAL1,MAPT,N6AMT1,NEDD4L,NRP1,PPARD,PROX1,SLC44A4,SMARCB1,SOX15,TBX2,TBX5,TGFBR3,TWF2,VEGFA,WNT3,WNT3A,WT1,YBX3
GO biological process	GO:0070887	cellular response to chemical stimulus	2683	84	0.00581473	ACHE,ACTN2,ACTN4,ADAMTS13,ADCY6,ADO,AGER,AGPAT1,AIF1,AKR1A1,AOC1,APOM,AQP5,ARID5B,ASIP,ATF6B,ATP2A2,ATP2B1,BAG3,BAIAP3,BAK1,BCAS3,BFAR,BMP7,C1QTNF4,CACNB1,CAMK2D,CAMP,CAPN3,CARF,CASQ2,CD68,CHCHD4,CPNE5,CREB3,CREBRF,CRK,CSRP3,CTSB,CUX2,CYP2R1,DAG1,DERL3,DMTN,DNAJC18,DYNLL1,EGR2,EHMT2,EIF2AK2,ENG,EPHA2,EPHB1,EPO,FBXO32,FES,FSHR,FZD7,GATA4,GFER,GJA1,GNAI2,GPD1,GPSM3,GPX1,GUK1,HCN4,HILPDA,HLA-DPA1,HL…
GO biological process	GO:0071495	cellular response to endogenous stimulus	1432	53	0.0060336	ACTA2,ACTN2,ADCY6,AGER,AOC1,ARPC3,ASIP,ATP2B1,BCAS3,BMP7,BMPR2,CACNB1,CAMP,CASQ2,CRK,CSRP3,CTSB,DMTN,DOCK3,EHMT2,ELAVL4,ENG,ERBB2,ERBB4,FBN2,FBXO32,FERMT2,FGF17,FGF5,FSHR,FSTL4,FURIN,GATA4,GDF9,GFER,GJA1,GNAI2,GPD1,HCN4,HSPA1A,HSPA1B,HYAL1,IGF1R,ITGB1,ITGB3,KCP,KMT2D,MAP3K7,MAPT,MED1,MYO1C,MZB1,NCL,NEO1,NFATC1,NFKB1,NPR2,NPTN,NR1H3,NRP1,PDE3A,PDE3B,PGR,PIK3R3,POU5F1,PPARD,PPP1R1B,PRKCA,PRKCD,PRKC…
GO biological process	GO:0001667	ameboidal-type cell migration	428	24	0.00610191	ACTA2,AGO2,AMOTL2,APOH,ARID5B,BCAS3,BMP7,BMPR2,CDH13,DMTN,EPHA2,EPHB4,EPPK1,ERBB4,GJA1,GPX1,HYAL1,ITGB1,ITGB3,MAPRE2,NOS3,NRP1,PIK3R3,PLEC,PLEKHG5,PPARD,PRKCA,PROX1,PTK2,PTPN11,PTPRR,PXN,RHOA,SEMA3B,SEMA3F,SEMA3G,SOX8,TESK1,TGFBR3,TNF,TNFSF12,VEGFA,WNT7A
GO biological process	GO:0051960	regulation of nervous system development	463	25	0.00740391	AMIGO3,BHLHE41,BMP7,BMPR2,CUX2,DAG1,DIP2B,DMRTA2,EGR2,EPHB1,FSTL4,GOLGA4,HES3,HEY2,ITGB1,LTA,MAPT,NLGN2,NPTN,NRP1,PLXNB1,PPP1CC,PROX1,QKI,RELA,RNF10,SEMA3B,SEMA3F,SEMA3G,SHOX2,SKI,SOX8,SPEN,SRRT,TGM2,TNF,TP53,TRIM11,TWF2,VEGFA,WNT3,WNT3A,WNT7A,ZNF365
GO biological process	GO:0051641	cellular localization	3621	105	0.00828518	ACHE,ACTN2,ACTN4,AGBL4,AGER,AKTIP,ANK2,ANKRD13A,AP3M1,AP5B1,ARF1,ARF3,ARFGAP2,ARIH2,ARL5B,ASIC1,ASIP,ATP2A2,ATP6V1F,ATP6V1G2,BAG3,BAG6,BAIAP3,BAK1,BLK,BNIP1,BSN,C6ORF106,CACNB2,CACNB3,CAMK2D,CAMK2G,CAPN3,CASQ2,CCHCR1,CCT8,CD68,CDAN1,CDH13,CDKN1A,CENPA,CHCHD10,CHCHD4,CHMP4B,COPB1,COPZ2,CREB3,CRK,CSPG5,CSRP3,DAG1,DCP1A,DEF6,DERL3,DMTN,DYNLL1,DYSF,EDEM2,EGR2,EIF6,EPHA2,EPO,EPS15,ERBB2,ERBB4,ERP29,FA…
GO biological process	GO:0016049	cell growth	499	26	0.00900103	ARIH2,BMPR2,CAMK2D,CDKN1A,CDKN2C,CISH,CPNE5,CREB3,CRK,DDR1,DIP2B,ERBB2,EXOSC4,FSTL4,GATA4,GDF9,GJA1,GOLGA4,HSPA1A,HSPA1B,HYAL1,IGFBP3,IP6K2,ITGB1,KMT2D,LAMB2,MAPT,MEIS1,MUC12,MYL2,N6AMT1,NDUFS3,NEDD4L,NME6,NPPB,NPR2,NRP1,PPP3CB,PRKCZ,PTPRJ,RAPH1,SEMA3B,SEMA3F,SEMA3G,SIPA1,SLC44A4,SMARCB1,TCHP,TP53,TRIM40,TWF2,VCL,VEGFA,WNT3,WNT3A,WT1
GO biological process	GO:0051254	positive regulation of RNA metabolic process	1852	63	0.0102741	ACTL6B,ACTN2,ACTN4,AGO2,ARID5B,ATF1,ATF6B,BACH1,BCAS3,BMP7,BMPR2,CAND2,CAPN3,CARF,CASZ1,CDH13,CDK12,CELF1,CELF4,CHCHD10,CREB3,CREBRF,CSRNP2,CSRP3,DCP1A,DDN,E2F8,ECD,EGR2,ENG,EPO,ERBB2,ERBB4,FOXA3,FXR2,FZD7,GATA4,GNL3,GPBP1L1,HEATR1,HEY2,HLA-DRB1,HLF,HMGA1,HMGA2,HSF2,HSPA1A,IKZF3,IL25,KANSL1,KAT5,KCNH2,KDM6B,KMT2D,MAFA,MAPRE3,MDC1,MECOM,MED1,MED22,MED24,MEIS1,MITF,MKRN2,MLH1,MYO1C,NANOS2,NCL,NCOA6…
GO biological process	GO:0035994	response to muscle stretch	25	6	0.0127432	CSRP3,NFKB1,NPPA,PTK2,RAF1,RELA,TCAP,TTN
GO biological process	GO:0030155	regulation of cell adhesion	778	34	0.0148814	ACTL6B,ACTN4,AGER,AIF1,BMP7,BTNL2,CD276,CDH13,COL8A1,CRK,CSPG5,DAG1,DDR1,DMTN,EFEMP2,ENG,EPHA2,EPO,ERBB2,FAF1,FERMT2,FES,FZD7,HLA-DMA,HLA-DMB,HLA-DOB,HLA-DPA1,HLA-DPB1,HLA-DQB2,HLA-DRA,HLA-DRB1,HLA-E,HYAL1,IL1RL2,ITGB3,KAT5,LAMB2,MUC21,NOTCH4,NRP1,PBRM1,PDE3B,PDE5A,PLXNB1,PRKCA,PRKCD,PRKCZ,PTK2,PTPN11,PTPRJ,RELA,RHOA,RND1,SART1,SH2B3,SIPA1,SKAP1,SMARCB1,SMARCC1,SMARCD1,SPI1,TBX21,TESK1,TGM2,TLN1,…
GO biological process	GO:0042693	muscle cell fate commitment	16	5	0.0190384	MYL2,NKX2-5,TBX2,TBX3,TBX5,WNT3A,WT1
GO biological process	GO:0006793	phosphorus metabolic process	2596	80	0.0193035	ABHD16A,ABI2,ACOT7,ACP2,ACSS2,ADCK5,ADCY6,ADK,ADPGK,AGER,AGPAT1,AK1,AKR1A1,AKTIP,ALPK3,BAK1,BANK1,BLK,BMP7,BMPR2,BRD2,CAMK2D,CAMK2G,CAMKV,CAMP,CCND2,CDC25A,CDK12,CDKN1A,CDKN2C,CISH,CIT,DDHD1,DDR1,DGAT1,DMPK,DMTN,DUSP6,DYNLL1,EIF2AK2,EIF6,ENG,EPHA2,EPHB1,EPHB4,EPO,ERBB2,ERBB4,ERP29,FDFT1,FERMT2,FES,FGF17,FGF5,FSHR,FXR2,FZD7,GIT2,GLYCTK,GMDS,GNPNAT1,GNPTG,GPD1,GRK5,GUK1,HLA-DRB1,HMGA2,HSD17B4,HSPA1…
GO biological process	GO:0051246	regulation of protein metabolic process	2102	68	0.0221085	ABCF1,AGBL4,AGER,AGO2,AKTIP,ARIH1,ARIH2,ATXN2,BAG6,BAK1,BANK1,CAMP,CAPN3,CCND2,CDC25A,CDK12,CDKN1A,CDKN2C,CELF4,CEP63,CREBRF,CTSZ,DIP2B,DMTN,DUSP6,ECSCR,EHMT2,EIF2AK2,EIF3K,EIF6,ELAVL4,ENG,EPO,ERBB2,ERBB4,ERP29,FAF1,FBXL20,FERMT2,FGF17,FGF5,FSHR,FURIN,FXR2,GNL3,GPX1,GRB7,HLA-DRB1,HMGA2,HSPA1A,HSPA1B,IER3,IFRD2,IGFBP3,INPP5F,IP6K2,ITGB3,KAT5,LARP4,MAD2L1,MAP3K11,MAP3K7,MAPKAPK5,MAPRE3,MAPT,MFHAS1,…
GO biological process	GO:0006796	phosphate-containing compound metabolic process	2571	79	0.0247467	ABHD16A,ABI2,ACOT7,ACP2,ACSS2,ADCK5,ADCY6,ADK,ADPGK,AGER,AGPAT1,AK1,AKR1A1,AKTIP,ALPK3,BAK1,BANK1,BLK,BMP7,BMPR2,BRD2,CAMK2D,CAMK2G,CAMKV,CAMP,CCND2,CDC25A,CDK12,CDKN1A,CDKN2C,CISH,CIT,DDHD1,DDR1,DGAT1,DMPK,DMTN,DUSP6,DYNLL1,EIF2AK2,EIF6,ENG,EPHA2,EPHB1,EPHB4,EPO,ERBB2,ERBB4,ERP29,FDFT1,FERMT2,FES,FGF17,FGF5,FSHR,FXR2,FZD7,GIT2,GLYCTK,GNPTG,GPD1,GRK5,GUK1,HLA-DRB1,HMGA2,HSD17B4,HSPA1A,HSPA1B,IER3…
GO biological process	GO:0033554	cellular response to stress	1770	59	0.0392467	ACTL6B,ADO,AFF4,AIF1,AOC1,AQP5,ATF6B,ATP2A2,ATRIP,BACH1,BAG3,BAG6,BAK1,BCL2L2-PABPN1,BFAR,BMP7,BMPR2,CAPN3,CBX1,CDKN1A,CEP63,CHCHD4,CREB3,CREBRF,CSPG5,DAG1,DDB2,DERL3,DNAJC18,EDEM2,EDEM3,EHMT2,EIF2AK2,ELAVL4,EPHA2,EPO,ERP29,FOXA3,FOXN3,GNL1,GPX1,GTF2H4,HILPDA,HMGA1,HMGA2,HSPA1A,HSPA1B,HSPB8,IER3,IGF1R,IL18RAP,INPP5F,KAT5,KCNK3,KDM6B,LAMB2,MAP1LC3A,MAP3K7,MAPK15,MAPKAPK5,MAPT,MCM9,MDC1,MLH1,MSH5,M…
GO biological process	GO:0120036	plasma membrane bounded cell projection organization	1570	54	0.0394403	ABI2,ACTL6B,ACTN2,ADCY6,AGER,AIF1,AMIGO3,ARF1,ARHGEF40,ARMC9,ATAT1,ATF1,ATP1B2,BMP7,BMPR2,CAMK2G,CCDC63,CCDC65,CDH13,CELSR3,CPNE5,CRK,CSPG5,CUX2,DAG1,DDR1,DIP2B,DMTN,DNAH1,DNAH2,DYNLL1,EGR2,ELAVL4,EPHA2,EPHB1,EPO,ERBB2,FAM149B1,FES,FSHR,FSTL4,FXR2,GOLGA4,HMCN2,IFT81,IGF1R,INPP5F,ITGB1,KIAA1755,LAMB2,LIMA1,LST1,MAP4,MAPK15,MAPKAPK5,MAPT,MIEN1,NCKIPSD,NCS1,NEDD4L,NEO1,NEUROD2,NISCH,NLGN2,NOVA2,NPR2…
GO biological process	GO:0048584	positive regulation of response to stimulus	2274	71	0.0448484	ACTA2,ACTL6B,ACTN4,AGER,AGPAT1,AIF1,APOH,ARMC9,ATAT1,BAG6,BAK1,BANK1,BLK,BMP7,BMPR2,BTNL2,C1QTNF4,C2,CACNB3,CD276,CDH13,CFB,CHD5,CREB3,CRK,CUX2,CXXC5,DDR1,DHH,DMTN,DOK2,EIF2AK2,ENG,EPO,ERBB2,ERBB4,ERP29,FAF1,FERMT2,FSHR,FZD7,GATA4,GIPR,GJA1,GNAI2,GPSM3,GPX1,GRM2,GRM4,GSDMD,HLA-B,HLA-C,HLA-DMA,HLA-DMB,HLA-DOB,HLA-DPA1,HLA-DPB1,HLA-DQB2,HLA-DRA,HLA-DRB1,HLA-E,HSPA1A,HSPA1B,IGF1R,IGFBP3,IL18R1,IL18R…
GO biological process	GO:0010628	positive regulation of gene expression	1189	44	0.0454183	ABCF1,ACTA2,AGER,AGO2,AGPAT1,AIF1,ANK2,BMP7,BMPR2,BTNL2,C1QTNF4,CD276,CELF1,CELF4,CUX2,EIF2AK2,EIF6,ELAVL4,ENG,ERBB2,ERP29,FGF17,FGF5,FXR2,GATA4,GJA1,GPSM3,GSDMD,HILPDA,HLA-DPA1,HLA-DPB1,HLA-E,HMGA2,HSPA1A,HSPA1B,IL18R1,IL1R1,IL1RL1,IL1RL2,ITGB3,LARP4,LTA,LTB,MAP3K7,MED1,MITF,MLH1,MST1,MUSTN1,MZB1,N6AMT1,NCL,NKX2-5,NMB,NOS1AP,NOS3,PGR,PIK3R3,POU5F1,PPARD,PRKAG1,PRKCZ,PTPN11,PTPRJ,QKI,RBM38,RELA,R…
GO biological process	GO:0022402	cell cycle process	1276	46	0.0558852	ACTL6B,AIF1,ANAPC7,ARF1,ATRIP,BAG6,BCAT1,BMP7,CAPN3,CCND2,CDC25A,CDC27,CDKN1A,CDKN2C,CENPA,CENPW,CEP63,CHMP4B,CIT,E2F8,ECD,EHMT2,FES,FOXN3,GEM,GJA1,HAUS2,HMGA2,HSPA1A,HSPA1B,HYAL1,IER3,IGF1R,ITGB1,KAT5,KIFC1,KLHDC8B,KLHL18,KLHL21,KPNB1,MAD2L1,MAP3K11,MAP4,MAP9,MAPK15,MAPRE2,MAPRE3,MCMBP,MDC1,MED1,MLF1,MLH1,MRGPRX2,MSH5,NANOS2,NDE1,NEK10,NME6,NPM2,NPR2,NSMCE2,OVOL1,PBRM1,PDE3A,PHF13,PLEC,POC1B,PRK…
GO biological process	GO:0010033	response to organic substance	2637	79	0.0609498	ACHE,ACTN2,ACTN4,ADAMTS13,ADCY6,AGER,AGPAT1,AIF1,AKR1A1,ALAS1,ANK2,AOC1,ARID5B,ASIC1,ASIP,ATF1,ATF6B,ATP2B1,BAG3,BAG6,BAIAP3,BAK1,BCAS3,BFAR,BMP7,C1QTNF4,C2,CA9,CACNB1,CAMP,CASQ2,CD68,CDH13,CDKN1A,CHCHD4,CREB3,CREBRF,CRK,CSRP3,CTSB,CUX2,DAG1,DERL3,DHH,DMTN,DNAJC18,DUSP6,DYNLL1,EDEM2,EDEM3,EGR2,EHMT2,EIF2AK2,EIF6,ELAVL4,EPM2AIP1,EPO,FBXO32,FES,FSHR,FZD7,GATA4,GFER,GIPR,GJA1,GNAI2,GNAT1,GPD1,GPX1,G…
GO biological process	GO:0009611	response to wounding	557	26	0.0610929	ADAMTS13,AGER,APOH,CDKN1A,CHMP4B,CLIC1,CRK,CSPG5,DAG1,DDR1,DMTN,ENG,EPO,EPPK1,ERBB2,FERMT2,FZD7,GATA4,GIPR,GPX1,IGF1R,INPP5F,ITGB1,ITGB3,JMJD1C,LAMB2,MYOZ1,NEO1,NFATC1,NOS3,NOTCH4,NPR2,NRP1,PLEC,POU5F1,PPARD,PRKCA,PRKCD,PROCR,PTK2,RAF1,RHOA,SH2B3,TLN1,TNF,TUBB1,VCL,VEGFA,WNT1,WNT3A,WNT7A
GO biological process	GO:0030030	cell projection organization	1613	54	0.0823584	ABI2,ACTL6B,ACTN2,ADCY6,AGER,AIF1,AMIGO3,ARF1,ARHGEF40,ARMC9,ATAT1,ATF1,ATP1B2,BMP7,BMPR2,CAMK2G,CCDC63,CCDC65,CDH13,CELSR3,CPNE5,CRK,CSPG5,CUX2,DAG1,DDR1,DIP2B,DMTN,DNAH1,DNAH2,DYNLL1,EGR2,ELAVL4,EPHA2,EPHB1,EPO,ERBB2,FAM149B1,FES,FSHR,FSTL4,FXR2,GOLGA4,HMCN2,IFT81,IGF1R,INPP5F,ITGB1,KIAA1755,LAMB2,LIMA1,LST1,MAP4,MAPK15,MAPKAPK5,MAPT,MIEN1,NCKIPSD,NCS1,NEDD4L,NEO1,NEUROD2,NISCH,NLGN2,NOVA2,NPR2…
GO biological process	GO:0042221	response to chemical	3957	108	0.0865095	ACHE,ACTN2,ACTN4,ADAMTS13,ADCY6,ADO,AGER,AGPAT1,AIF1,AKR1A1,ALAS1,ANK2,AOC1,APOM,AQP5,ARID5B,ASIC1,ASIP,ATF1,ATF6B,ATP2A2,ATP2B1,BAG3,BAG6,BAIAP3,BAK1,BCAS3,BFAR,BMP7,BMPR2,C1QTNF4,C2,CA9,CACNB1,CAMK2D,CAMP,CAPN3,CARF,CASQ2,CD68,CDH13,CDKN1A,CHCHD4,CHRNB1,CMTM5,CPNE5,CREB3,CREBRF,CRK,CSRP3,CTSB,CUX2,CYP2R1,DAG1,DERL3,DHH,DMTN,DNAJC18,DUSP6,DYNLL1,ECSCR,EDEM2,EDEM3,EGR2,EHMT2,EIF2AK2,EIF6,ELAVL4,E…
GO biological process	GO:1902533	positive regulation of intracellular signal transduction	1033	39	0.088781	ACTA2,ACTN4,AGER,BANK1,BMP7,BMPR2,C1QTNF4,CDH13,CHD5,CRK,CXXC5,DDR1,DOK2,EIF2AK2,ENG,EPO,ERBB2,ERBB4,ERP29,FERMT2,FSHR,FZD7,GIPR,GJA1,GNAI2,GPX1,GRM2,GRM4,HLA-DRB1,IGF1R,IGFBP3,IL18R1,ITGB1,ITGB3,LTB,MAD2L1,MADD,MAP3K11,MAP3K7,MAP4K1,MAPRE2,MFHAS1,MST1R,NEK10,NELFE,NEUROD2,NOS1AP,NRP1,PLEKHG5,PLXNB1,PPARD,PPP3CB,PRKCA,PRKCZ,PRKRA,PROX1,PTK2,PTPN11,PTPRJ,RAF1,RELA,RHOA,RTKN2,SHARPIN,SHISA5,SPI1,ST…
GO biological process	GO:0048588	developmental cell growth	233	15	0.0951164	ARIH2,BMPR2,CPNE5,DDR1,DIP2B,FSTL4,GATA4,GDF9,GOLGA4,ITGB1,KMT2D,LAMB2,MAPT,MEIS1,NEDD4L,NPR2,NRP1,PPP3CB,PRKCZ,RAPH1,SEMA3B,SEMA3F,SEMA3G,TWF2,VCL,VEGFA,WNT3,WNT3A
GO biological process	GO:0045165	cell fate commitment	290	17	0.0986625	DHH,DMRTA2,EHMT2,ERBB4,FZD7,GATA4,HEY2,ITGB1,KDM6B,MITF,MYL2,NKX2-5,NOTCH4,NRP1,POU5F1,PROX1,RHOA,SOX5,SOX8,SPDEF,TBX2,TBX21,TBX3,TBX4,TBX5,TNXB,TP53,WNT1,WNT10B,WNT3,WNT3A,WNT7A,WNT9A,WNT9B,WT1
GO biological process	GO:0051234	establishment of localization	4881	127	0.131542	ACHE,ACTN2,ACTN4,AGBL4,AGER,AIF1,AKTIP,ANK2,ANKRD13A,AP3M1,AP5B1,APOH,APOM,AQP5,AQP6,ARF1,ARF3,ARFGAP2,ARHGAP27,ARIH2,ARL5B,ASIC1,ASIP,ATP1B2,ATP2A2,ATP2B1,ATP6V0E1,ATP6V1F,ATP6V1G2,ATP6V1G2-DDX39B,ATXN2,BAG3,BAG6,BAIAP3,BAK1,BLK,BNIP1,BSN,C2,CA9,CACFD1,CACNA2D2,CACNB1,CACNB2,CACNB3,CAMK2D,CAMK2G,CAPN3,CASQ2,CATSPER1,CCDC51,CCHCR1,CCT8,CD68,CDAN1,CDH13,CDH17,CDKN1A,CENPA,CHCHD10,CHCHD4,CHMP4B,CHR…
GO biological process	GO:0010564	regulation of cell cycle process	724	30	0.13812	ACTL6B,AIF1,ANAPC7,ATRIP,BMP7,CCND2,CDC25A,CDC27,CDKN1A,CDKN2C,CEP63,CHMP4B,CIT,E2F8,ECD,FOXN3,HMGA2,HSPA1A,HSPA1B,HYAL1,IER3,IGF1R,KAT5,KLHL18,KLHL21,MAD2L1,MAP9,MAPK15,MDC1,MED1,MLF1,MRGPRX2,NANOS2,NEK10,NME6,NPM2,NPR2,NSMCE2,OVOL1,PBRM1,PDE3A,PROX1,PTPN11,RACGAP1,RAD9B,RAE1,RASSF1,RBL2,RBM38,RHOA,SETD2,SMARCB1,SMARCC1,SMARCD1,SOX15,SVIL,TBX2,TFAP4,TFDP1,TNF,TNKS,TP53,TP53BP1,TRIAP1,TRIM39,USP1…
GO biological process	GO:0009612	response to mechanical stimulus	217	14	0.165687	ATAT1,BAG3,BAK1,CLCN6,CSRP3,DAG1,ENG,GATA4,IGF1R,ITGB3,MAP3K14,NFKB1,NPPA,PLEC,PTK2,RAF1,RELA,TCAP,TMEM87A,TNF,TNFRSF8,TRPV4,TTN,TUBA1A,USP53,XPC
GO biological process	GO:0051093	negative regulation of developmental process	928	35	0.226458	ACTL6B,APOH,BHLHE41,BMP7,BMPR2,CDK12,CDKN1A,CMTM5,DIP2B,ECSCR,EPHA2,EPHB1,ERBB2,FERMT2,FSTL4,FZD7,HEY2,INPP5F,ITGB1,ITGB3,MAPT,MED1,MEIS1,MMP11,MYOZ1,NEO1,NEUROD2,NFATC1,NKX2-5,NOS3,NOTCH4,NPPB,NPR2,NR1H3,NRP1,PDE3B,PPARD,PROX1,PTPN11,QKI,RELA,RNF10,RPL3L,SEMA3B,SEMA3F,SEMA3G,SFMBT1,SKI,SMARCC1,SMARCD1,SOX15,SOX8,SPDEF,SPI1,STAB1,TBX2,TBX21,TBX3,TBX5,TCTA,TMEM182,TNF,TP53,TRIM11,TRPV4,TWSG1,USP19…
GO biological process	GO:0031099	regeneration	199	13	0.261395	BAK1,CAPN3,CDKN1A,CSPG5,DAG1,ELAVL4,EPPK1,ERBB4,FZD7,GATA4,GFER,GJA1,GNAT1,GPX1,IGF1R,INPP5F,LAMB2,MED1,MUSTN1,MYOZ1,NEO1,PPARD,PTPN12,SOX15,TGFBR3,TMEM182,TNF,WNT1,WNT10B,WNT7A
GO biological process	GO:0051726	regulation of cell cycle	1105	39	0.365885	ACTL6B,AIF1,ANAPC13,ANAPC7,ATRIP,BAK1,BMP7,BOP1,CCND2,CDC25A,CDC27,CDK12,CDKN1A,CDKN2C,CEP63,CHMP4B,CIT,CREB3,E2F8,ECD,FOXN3,GRK5,HMGA2,HSPA1A,HSPA1B,HYAL1,IER3,IGF1R,ITGB1,KAT5,KLHL18,KLHL21,MAD2L1,MADD,MAP3K7,MAP9,MAPK15,MAPRE3,MDC1,MECOM,MED1,MLF1,MRGPRX2,NANOS2,NEK10,NME6,NPM2,NPR2,NSMCE2,OVOL1,PBRM1,PDE3A,PRKCA,PROX1,PTPN11,RACGAP1,RAD9B,RAE1,RASSF1,RBL2,RBM38,RHOA,SETD2,SIPA1,SMARCB1,SMARCC…
GO biological process	GO:0001558	regulation of cell growth	424	20	0.440364	BMPR2,CAMK2D,CDKN1A,CDKN2C,CISH,CPNE5,CREB3,CRK,DDR1,DIP2B,ERBB2,EXOSC4,FSTL4,GDF9,GJA1,GOLGA4,HSPA1A,HSPA1B,HYAL1,IGFBP3,IP6K2,MAPT,MUC12,MYL2,N6AMT1,NDUFS3,NEDD4L,NME6,NPPB,NRP1,PTPRJ,SEMA3B,SEMA3F,SEMA3G,SIPA1,SLC44A4,SMARCB1,TCHP,TP53,TRIM40,TWF2,VEGFA,WNT3,WNT3A,WT1
GO biological process	GO:0060923	cardiac muscle cell fate commitment	7	3	0.477392	NKX2-5,TBX3,TBX5,WNT3A,WT1
GO biological process	GO:0048593	camera-type eye morphogenesis	132	10	0.477643	ABI2,AQP5,BAK1,BMP7,COL8A1,EPHA2,EPHB1,GNAT1,MEIS1,PROM1,PROX1,RING1,RPGRIP1L,SKI,SOX8,SP3,TBX2,VEGFA,WNT9A
GO:CC / MF	GO:0043292	contractile fiber	252	35	8.84263e-18	ACTA2,ACTN2,ACTN4,ADPRHL1,ANK2,ARF1,BAG3,CAPN3,CASQ2,CSRP3,DAG1,FBXO32,FERMT2,FHOD3,FLNC,GJA1,KY,MYBPC3,MYH6,MYH7,MYH7B,MYL2,MYL4,MYO18B,MYOZ1,MYOZ2,NOS1AP,OBSCN,PALLD,PLEC,PPP3CB,RYR1,SVIL,SYNPO2,SYNPO2L,TCAP,TNNC1,TNNT3,TPM2,TTN,TWF2,VCL
GO:CC / MF	GO:0030016	myofibril	242	33	1.96633e-16	ACTN2,ACTN4,ADPRHL1,ANK2,ARF1,BAG3,CAPN3,CASQ2,CSRP3,DAG1,FBXO32,FERMT2,FHOD3,FLNC,KY,MYBPC3,MYH6,MYH7,MYH7B,MYL2,MYL4,MYO18B,MYOZ1,MYOZ2,NOS1AP,OBSCN,PALLD,PLEC,PPP3CB,RYR1,SVIL,SYNPO2,SYNPO2L,TCAP,TNNC1,TNNT3,TPM2,TTN,TWF2,VCL
GO:CC / MF	GO:0005737	cytoplasm	12345	318	1.1761e-15	ABCF1,ABI2,ACAD10,ACHE,ACOT7,ACP2,ACSS2,ACTA2,ACTN2,ACTN4,ADAMTS13,ADK,ADO,ADPGK,ADPRHL1,AGBL2,AGBL4,AGO2,AGPAT1,AHCY,AIF1,AK1,AKR1A1,AKTIP,ALAS1,ALDH2,ALG10,AMOTL2,AMT,ANAPC7,ANK2,ANKRD13A,ANKS1A,ANXA4,ANXA7,AOC1,AP3M1,AP5B1,APEH,APOH,AQP5,AQP6,ARF1,ARF3,ARFGAP2,ARHGAP27,ARHGEF40,ARIH1,ARIH2,ARL5B,ARMC9,ARPC3,ASIC1,ATAT1,ATF6B,ATP1B2,ATP2A2,ATP2B1,ATP6V0E1,ATP6V1F,ATP6V1G2,ATP6V1G2-DDX39B,ATXN2,…
GO:CC / MF	GO:0030017	sarcomere	220	29	7.12442e-14	ACTN2,ACTN4,ADPRHL1,ANK2,ARF1,BAG3,CAPN3,CASQ2,CSRP3,FBXO32,FERMT2,FHOD3,FLNC,KY,MYBPC3,MYH6,MYH7,MYL2,MYL4,MYO18B,MYOZ1,MYOZ2,NOS1AP,OBSCN,PALLD,PLEC,PPP3CB,RYR1,SYNPO2,SYNPO2L,TCAP,TNNC1,TNNT3,TPM2,TTN
GO:CC / MF	GO:0005829	cytosol	5487	179	1.26761e-13	ABCF1,ABI2,ACOT7,ACSS2,ACTA2,ACTN2,ADK,ADO,AGBL2,AGBL4,AGO2,AHCY,AIF1,AK1,AKR1A1,AKTIP,ALAS1,AMOTL2,ANAPC7,ANK2,ANKS1A,APEH,ARF1,ARFGAP2,ARHGAP27,ARHGEF40,ARIH1,ARPC3,ATAT1,ATF6B,ATP6V1F,ATP6V1G2,ATXN2,BACH1,BAG3,BAG6,BAIAP3,BAK1,BCAT1,BLK,BRAP,C6ORF106,CACNB3,CAMK2D,CAMK2G,CAND2,CAPN3,CASZ1,CCHCR1,CCND2,CCT8,CDAN1,CDC25A,CDC27,CDKN1A,CDKN2C,CENPA,CEP63,CHCHD1,CHD5,CHD9,CHMP4B,CISH,CIT,COPB1,COPZ…
GO:CC / MF	GO:0005515	protein binding	14838	371	2.11372e-13	ABCF1,ABHD16A,ABI2,ACHE,ACOT7,ACP2,ACTA2,ACTN2,ACTN4,ADAMTS13,ADAMTSL3,ADCK5,ADCY6,ADO,AFF4,AGAP5,AGBL2,AGBL4,AGER,AGO2,AGPAT1,AHCY,AIF1,AKR1A1,AKTIP,ALAS1,ALG10,AMIGO3,AMOTL2,AMT,ANAPC13,ANAPC7,ANK2,ANKRD13A,ANKS1A,ANXA4,ANXA7,AOC1,AP3M1,AP5B1,APEH,APOH,AQP5,AQP6,ARF1,ARF3,ARHGAP27,ARHGEF39,ARID5B,ARIH1,ARIH2,ARL5B,ARMC9,ARPC3,ASIC1,ASIP,ATF1,ATF6B,ATP1B2,ATP2A2,ATP2B1,ATP6V0E1,ATP6V1F,ATP6V1G2,…
GO:CC / MF	GO:0005925	focal adhesion	422	37	3.26586e-12	ACTN2,ACTN4,ARF1,ARPC3,ATAT1,CDH13,DAG1,EFS,ENG,EPHA2,FBLIM1,FERMT2,FES,FLNC,GIT2,GJA1,GNB2,GRB7,HMGA1,HSPA1A,HSPA1B,IL1RL1,ITGB1,ITGB3,LIMA1,MAPRE2,MDC1,NRP1,PALLD,PLEC,PPP1CC,PRKAR2A,PROCR,PTK2,PTPN12,PXN,RHOA,RHOU,RPL19,RPL22,RPL6,RPL7A,RPS2,RRAS2,SNAP23,SVIL,SYNPO2,TGM2,TLN1,TNS3,TRIP6,TRPV4,VCL,YWHAE
GO:CC / MF	GO:0030055	cell-substrate junction	432	37	6.80212e-12	ACTN2,ACTN4,ARF1,ARPC3,ATAT1,CDH13,DAG1,EFS,ENG,EPHA2,EPPK1,FBLIM1,FERMT2,FES,FLNC,GIT2,GJA1,GNB2,GRB7,HMGA1,HSPA1A,HSPA1B,IL1RL1,ITGB1,ITGB3,LIMA1,MAPRE2,MDC1,NRP1,PALLD,PLEC,PPP1CC,PRKAR2A,PROCR,PTK2,PTPN12,PXN,RHOA,RHOU,RPL19,RPL22,RPL6,RPL7A,RPS2,RRAS2,SNAP23,SVIL,SYNPO2,TGM2,TLN1,TNS3,TRIP6,TRPV4,VCL,YWHAE
GO:CC / MF	GO:0008092	cytoskeletal protein binding	1002	61	1.31911e-11	ACTN2,ACTN4,AGBL4,AIF1,ANK2,ARPC3,BCAS3,CACNB2,CAMK2D,CAPN3,CRK,CSRP3,CTNNA3,DAG1,DCP1A,DIP2B,DMTN,EML2,FBLIM1,FERMT2,FES,FHOD3,FLNC,FMNL1,GJA1,HSPB7,IFT81,IPP,ITGB1,KIFC1,KLC2,LIMA1,LSP1,MAP1LC3A,MAP4,MAP9,MAPRE2,MAPRE3,MAPT,MAST2,MYBPC3,MYH6,MYH7,MYH7B,MYL2,MYL4,MYO18B,MYO1C,MYOZ1,MYOZ2,NCKIPSD,NDE1,NEIL2,NFKB1,NISCH,NOS3,OBSCN,PACSIN1,PALLD,PEX14,PHACTR1,PLEC,PROM1,PTK2,PXN,RAB3B,RACGAP1,RAE1,…
GO:CC / MF	GO:0031674	I band	149	22	3.00942e-11	ACTN2,ACTN4,ANK2,BAG3,CAPN3,CASQ2,CSRP3,FBXO32,FERMT2,FHOD3,FLNC,KY,MYH6,MYH7,MYO18B,MYOZ1,MYOZ2,NOS1AP,OBSCN,PALLD,PLEC,PPP3CB,RYR1,SYNPO2,SYNPO2L,TCAP,TTN
GO:CC / MF	GO:0030018	Z disc	134	21	3.31345e-11	ACTN2,ACTN4,ANK2,BAG3,CAPN3,CASQ2,CSRP3,FBXO32,FHOD3,FLNC,KY,MYH6,MYH7,MYO18B,MYOZ1,MYOZ2,NOS1AP,OBSCN,PALLD,PLEC,PPP3CB,RYR1,SYNPO2,SYNPO2L,TCAP,TTN
GO:CC / MF	GO:0099080	supramolecular complex	1426	68	5.04725e-10	ACTA2,ACTL6B,ACTN2,ACTN4,ADPRHL1,AGO2,AIF1,AK1,ANK2,ARF1,ARPC3,ATAT1,ATXN2,BAG3,BCAS3,CAPN3,CASQ2,CCT8,CELF1,CENPW,CHMP4B,COL11A2,COL7A1,COL8A1,CSRP3,DAG1,DCP1A,DHX30,DMTN,DNAH1,DNAH2,DYNLL1,DYNLRB1,EFEMP2,EIF6,EML2,EPPK1,FAM166B,FAM184A,FAM83H,FBN2,FBXO32,FERMT2,FHOD3,FLNC,FXR2,GJA1,GRB7,HAUS2,HLA-DRB1,KANSL1,KAT5,KIFC1,KLC2,KLHL21,KPNB1,KY,LARP4,LSM2,LSM3,MAD2L1,MAP1LC3A,MAP3K11,MAP4,MAP9,MAPRE…
GO:CC / MF	GO:0070161	anchoring junction	905	51	1.16149e-09	ABI2,ACTN2,ACTN4,AMOTL2,ANK2,AOC1,ARF1,ARPC3,ATAT1,BMPR2,CDH13,CDH17,CLDN23,CTNNA3,DAG1,EFS,ENG,EPHA2,EPPK1,FBLIM1,FERMT2,FES,FLNC,GIT2,GJA1,GNB2,GRB7,HMGA1,HSPA1A,HSPA1B,IL1RL1,ITGB1,ITGB3,LIMA1,MAPK15,MAPRE2,MDC1,NOS1AP,NRP1,OBSCN,PALLD,PLEC,PLEKHG5,PMP22,PPP1CC,PRKAR2A,PRKCD,PRKCZ,PROCR,PTK2,PTPN12,PTPRJ,PXN,RHOA,RHOU,RND1,RPGRIP1L,RPL19,RPL22,RPL6,RPL7A,RPS2,RRAS2,SHROOM1,SKAP1,SNAP23,STRN,SV…
GO:CC / MF	GO:0003779	actin binding	443	35	6.27e-09	ACTN2,ACTN4,AIF1,ARPC3,CACNB2,CSRP3,CTNNA3,DAG1,DMTN,FERMT2,FHOD3,FLNC,FMNL1,IPP,ITGB1,LIMA1,LSP1,MAPT,MYBPC3,MYH6,MYH7,MYH7B,MYL2,MYL4,MYO18B,MYO1C,MYOZ1,MYOZ2,NOS3,PALLD,PHACTR1,PLEC,PTK2,SHROOM1,SVIL,SYNPO2,SYNPO2L,TLN1,TNNC1,TNNT3,TPM2,TRPV4,TTN,TWF2,VCL
GO:CC / MF	GO:0019899	enzyme binding	2103	89	1.26819e-08	ABI2,ACTA2,ADCY6,AGO2,ANAPC7,ANK2,AP3M1,ARIH1,ARIH2,ATP1B2,ATP2A2,BAG6,BANK1,BCAS3,BFAR,BHLHE41,BMPR2,CBX1,CCND2,CDC25A,CDC27,CDK12,CDKN1A,CDKN2C,CIT,CPSF1,CRK,CSRNP2,DERL3,DOCK3,DOK2,DYNLL1,ECD,EGR2,ERBB2,FAF1,FAM83C,FAM83H,FERMT2,FMNL1,FURIN,GATA4,GIT2,GJA1,GNAT1,GNB2,GOLGA4,GRB7,GRK5,HEY2,HLA-DQB2,HMGA1,HSPA1A,HSPA1B,HSPA1L,IKZF3,IL1R1,ITGB1,ITGB3,KANSL1,KCNH2,KPNB1,LSM2,MAP1LC3A,MAP3K11,MAP3K…
GO:CC / MF	GO:0030054	cell junction	2230	87	1.34767e-08	ABI2,ACHE,ACTN2,ACTN4,AGER,AKR1A1,AMOTL2,ANK2,AOC1,ARF1,ARPC3,ASIC1,ATAT1,ATP1B2,ATP2A2,ATP2B1,ATP6V1F,ATP6V1G2,BAIAP3,BMPR2,BSN,CACNB1,CACNB2,CACNB3,CAMKV,CDH13,CDH17,CELF4,CEP112,CHRNB1,CLDN23,CNIH2,CRK,CSPG5,CTNNA3,DAG1,DDB2,DDN,DMTN,DYSF,EFS,EIF2S2,EIF6,ELAVL4,ENG,EPHA2,EPHB1,EPPK1,EPS15,ERBB2,ERBB4,FBLIM1,FBXL20,FERMT2,FES,FLNC,FXR2,GIT2,GJA1,GNAI2,GNB2,GRB7,GRIK1,GRM2,GRM4,HMCN2,HMGA1,HSPA1…
GO:CC / MF	GO:0044877	protein-containing complex binding	1752	76	1.70535e-07	ABCF1,ACHE,ACTL6B,ACTN2,ACTN4,ADAMTS13,AGER,AIF1,AMIGO3,ANK2,ANXA7,AOC1,ARPC3,ATF1,BAG3,BAG6,BAK1,BCAS3,BOP1,BRD2,CACNB2,CBX1,CDH13,CDH17,CDKN1A,CENPA,CHD5,CREB3,CTNNA3,CTSB,DAG1,DDB2,DDR1,DERL3,DHX30,DMTN,DYNLL1,EGR2,EHMT2,EIF3K,EIF6,ENG,EPHB1,ERI1,FERMT2,FHOD3,FLNC,FMNL1,GNAI2,GNAT1,GNB2,HLA-DMA,HLA-DMB,HLA-DOB,HLA-DPA1,HLA-DPB1,HLA-DQB2,HLA-DRA,HLA-DRB1,HLA-E,HMGA1,HMGA2,HR,IFRD2,IGF1R,IKZF3,I…
GO:CC / MF	GO:0099081	supramolecular polymer	1062	51	3.47462e-07	ACTA2,ACTN2,ACTN4,ADPRHL1,AIF1,AK1,ANK2,ARF1,ARPC3,ATAT1,BAG3,BCAS3,CAPN3,CASQ2,CCT8,CHMP4B,COL11A2,COL8A1,CSRP3,DAG1,DMTN,DNAH1,DNAH2,DYNLL1,DYNLRB1,EFEMP2,EIF6,EML2,EPPK1,FAM166B,FAM83H,FBN2,FBXO32,FERMT2,FHOD3,FLNC,GJA1,HAUS2,HLA-DRB1,KIFC1,KLC2,KLHL21,KY,MAP1LC3A,MAP3K11,MAP4,MAP9,MAPRE2,MAPRE3,MAPT,MYBPC3,MYH6,MYH7,MYH7B,MYL2,MYL4,MYO18B,MYO1C,MYOZ1,MYOZ2,NCKIPSD,NDE1,NICN1,NOS1AP,NRP1,OBSCN…
GO:CC / MF	GO:0015629	actin cytoskeleton	515	33	4.09371e-07	ACTA2,ACTN2,ACTN4,AIF1,ARPC3,BAG3,CRK,DMTN,FBLIM1,FERMT2,FOXA3,HSPB7,IPP,LIMA1,LSP1,MSRA,MST1R,MYH6,MYH7,MYH7B,MYL2,MYL4,MYO18B,MYO1C,MYOZ1,MYOZ2,NOS1AP,PALLD,PRKCZ,PTK2,PTPN12,PXN,RHOU,RND1,SHROOM1,SIPA1L1,SVIL,SYNPO2,SYNPO2L,TNNC1,TNNT3,TNS3,TPM2,TRIP6,TRPV4,TTN,TWF2,VCL
GO:CC / MF	GO:0099512	supramolecular fiber	1054	50	7.7485e-07	ACTA2,ACTN2,ACTN4,ADPRHL1,AIF1,AK1,ANK2,ARF1,ARPC3,ATAT1,BAG3,BCAS3,CAPN3,CASQ2,CCT8,CHMP4B,COL11A2,CSRP3,DAG1,DMTN,DNAH1,DNAH2,DYNLL1,DYNLRB1,EFEMP2,EIF6,EML2,EPPK1,FAM166B,FAM83H,FBN2,FBXO32,FERMT2,FHOD3,FLNC,GJA1,HAUS2,HLA-DRB1,KIFC1,KLC2,KLHL21,KY,MAP1LC3A,MAP3K11,MAP4,MAP9,MAPRE2,MAPRE3,MAPT,MYBPC3,MYH6,MYH7,MYH7B,MYL2,MYL4,MYO18B,MYO1C,MYOZ1,MYOZ2,NCKIPSD,NDE1,NICN1,NOS1AP,NRP1,OBSCN,PALLD,…
GO:CC / MF	GO:0051015	actin filament binding	208	21	1.2788e-06	ACTN2,ACTN4,AIF1,ARPC3,CACNB2,CTNNA3,DMTN,FERMT2,FHOD3,FLNC,FMNL1,LIMA1,MYH6,MYH7,MYH7B,MYL4,MYO18B,MYO1C,PLEC,SHROOM1,SVIL,TLN1,TNNC1,TPM2,TRPV4,TTN,TWF2,VCL
GO:CC / MF	GO:0005856	cytoskeleton	2430	85	4.73378e-06	ABI2,ACTA2,ACTN2,ACTN4,AGBL2,AGBL4,AIF1,AK1,ANAPC7,ANK2,ARMC9,ARPC3,ATAT1,BAG3,BCAS3,BSN,C16ORF45,C6ORF106,CBX1,CCDC141,CCDC63,CCDC65,CCHCR1,CCT8,CDC27,CEP112,CEP63,CEP85L,CHMP4B,CRK,CSRP3,CTNNA3,DAG1,DEF6,DMTN,DNAH1,DNAH2,DYNLL1,DYNLRB1,DYSF,EIF6,EML2,EPPK1,FAM166B,FAM184A,FAM83H,FBLIM1,FERMT2,FES,FHOD3,FLNC,FOXA3,GEM,GJA1,GNAI2,HAUS2,HLA-DRB1,HSPA1A,HSPA1B,HSPB7,IFT81,IPP,KAT5,KIFC1,KLC2,KLHL21…
GO:CC / MF	GO:0008307	structural constituent of muscle	42	10	5.82333e-06	ACTN2,CAPN3,CSRP3,DAG1,MYBPC3,MYL2,OBSCN,PLEC,TCAP,TPM2,TTN
GO:CC / MF	GO:0019901	protein kinase binding	706	39	1.35287e-05	ACTA2,ADCY6,ANK2,BANK1,BMPR2,CCND2,CDC25A,CDK12,CDKN1A,CDKN2C,CIT,CRK,DOK2,ERBB2,FAF1,FAM83C,FAM83H,FERMT2,GATA4,GJA1,GNAT1,GRB7,GRK5,ITGB1,ITGB3,MAP3K11,MAP3K7,MAPKAPK3,MAPKAPK5,MAPRE2,MAPRE3,MAPT,MST1,MYH6,NBEAL1,NBEAL2,NFATC1,NRP1,NSF,PARN,PDE3B,PPP1CC,PRKAG1,PRKAR2A,PRKCD,PRKCZ,PTK2,PTPN11,PTPRJ,PTPRR,RACGAP1,RELA,RHOA,RHOU,RND1,SH2B3,SKAP1,SKI,TESK1,TP53,TRPV4,TTN,TWF2,ZBTB4
GO:CC / MF	GO:0005654	nucleoplasm	4220	123	6.25704e-05	ABCF1,ABI2,ACOT7,ADK,AFF4,AGO2,ALAS1,AMT,ANAPC7,ANKS1A,ARID5B,ARIH1,ARIH2,ATF1,ATF6B,ATP2B1,ATRIP,BACH1,BAG3,BAG6,BMPR2,BOP1,BRAP,BRD2,C2ORF42,C6ORF106,CAMK2D,CAMK2G,CASZ1,CBX1,CCND2,CCT8,CDC25A,CDC27,CDH17,CDK12,CDKN1A,CELF1,CELF4,CENPA,CENPW,CHCHD1,CHD5,CHD9,CPSF1,CREB3,CREBRF,CSRP3,CWC22,CXXC5,DAG1,DDB2,DDX23,DEF6,DHX16,DNAJC11,DNAJC9,DUSP6,E2F8,ECD,ECSCR,EGR2,EHMT2,EIF1AD,EIF6,ENG,ERBB2,ERBB4…
GO:CC / MF	GO:0005488	binding	18370	403	0.000195228	ABCF1,ABHD16A,ABI2,ABO,ACAD10,ACHE,ACOT7,ACP2,ACSS2,ACTA2,ACTL6B,ACTN2,ACTN4,ADAMTS13,ADAMTSL3,ADCK5,ADCY6,ADK,ADO,ADPGK,ADPRHL1,AFF4,AGAP5,AGBL2,AGBL4,AGER,AGO2,AGPAT1,AHCY,AIF1,AK1,AKR1A1,AKTIP,ALAS1,ALDH2,ALG10,ALPK3,AMIGO3,AMOTL2,AMT,ANAPC13,ANAPC7,ANK2,ANKRD13A,ANKS1A,ANXA4,ANXA7,AOC1,AP3M1,AP5B1,APEH,APOH,APOM,AQP5,AQP6,ARF1,ARF3,ARFGAP2,ARHGAP27,ARHGEF39,ARID5B,ARIH1,ARIH2,ARL5B,ARMC9,ARPC…
GO:CC / MF	GO:0001725	stress fiber	86	11	0.000226868	ACTA2,ACTN4,BAG3,FBLIM1,FERMT2,LIMA1,MST1R,MYH6,MYH7,PALLD,PRKCZ,PTK2,PXN,SYNPO2,TRIP6
GO:CC / MF	GO:0097517	contractile actin filament bundle	86	11	0.000226868	ACTA2,ACTN4,BAG3,FBLIM1,FERMT2,LIMA1,MST1R,MYH6,MYH7,PALLD,PRKCZ,PTK2,PXN,SYNPO2,TRIP6
GO:CC / MF	GO:0019900	kinase binding	790	39	0.00025199	ABI2,ACTA2,ADCY6,ANK2,BANK1,BMPR2,CCND2,CDC25A,CDK12,CDKN1A,CDKN2C,CIT,CRK,DOK2,ERBB2,FAF1,FAM83C,FAM83H,FERMT2,GATA4,GJA1,GNAT1,GRB7,GRK5,ITGB1,ITGB3,MAP3K11,MAP3K7,MAPKAPK3,MAPKAPK5,MAPRE2,MAPRE3,MAPT,MST1,MYH6,NBEAL1,NBEAL2,NFATC1,NRP1,NSF,PARN,PDE3B,PPP1CC,PRKAG1,PRKAR2A,PRKCD,PRKCZ,PTK2,PTPN11,PTPRJ,PTPRR,RACGAP1,RELA,RHOA,RHOU,RND1,SH2B3,SIT1,SKAP1,SKI,TESK1,TP53,TRIP6,TRPV4,TTN,TWF2,ZBTB4
GO:CC / MF	GO:0019904	protein domain specific binding	653	34	0.000438658	ABI2,ACTN2,ARF1,ARHGAP27,ATP2B1,BAK1,BCL2L2-PABPN1,CIT,CRK,DAG1,DOCK3,DYNLL1,EFS,EGR2,EHMT2,EPS15,FAF1,FOXA3,FZD7,GPX1,HMGA2,HSPA1A,HSPA1B,ICA1L,KCNH2,KPNB1,LRRFIP2,MAPK15,MAPT,MED1,MLF1,MUC17,NCKIPSD,NCL,NSF,PPP1CC,PRKAR2A,PROX1,PRRG4,PTK2,PTPN12,QKI,RELA,RNF2,SHISA5,SIT1,SKAP1,SKI,SPON1,SRSF9,STRN,STYX,SYNGR3,TCAP,TFDP1,TGFBR3,TLN1,TP53,TRIM11,TRPV4,UBE2I,WNT1,WNT3,WNT3A,WT1,YWHAE,ZFYVE9,ZNF106…
GO:CC / MF	GO:0042641	actomyosin	93	11	0.000502206	ACTA2,ACTN4,BAG3,FBLIM1,FERMT2,LIMA1,MST1R,MYH6,MYH7,PALLD,PRKCZ,PTK2,PXN,SYNPO2,TRIP6
GO:CC / MF	GO:0032432	actin filament bundle	95	11	0.000621857	ACTA2,ACTN4,BAG3,FBLIM1,FERMT2,LIMA1,MST1R,MYH6,MYH7,PALLD,PRKCZ,PTK2,PXN,SYNPO2,TRIP6
GO:CC / MF	GO:0042383	sarcolemma	141	13	0.0009926	ANK2,CACNB1,CACNB2,CACNB3,CAMK2D,CAPN3,DAG1,DYSF,FLNC,IGF1R,ITGB1,NOS1AP,OBSCN,PLEC,PPP3CB,RYR1,SSPN,STAC2,VCL
GO:CC / MF	GO:0036094	small molecule binding	6357	174	0.00214346	ABCF1,ABO,ACAD10,ACHE,ACOT7,ACSS2,ACTA2,ACTN2,ACTN4,ADAMTS13,ADCY6,ADK,ADO,ADPGK,ADPRHL1,AGAP5,AGBL2,AGBL4,AGO2,AIF1,AK1,ALAS1,ALDH2,ALPK3,ANXA4,ANXA7,AOC1,ARF1,ARF3,ARFGAP2,ARIH1,ARIH2,ARL5B,ATP2A2,ATP2B1,BAG3,BAIAP3,BAK1,BFAR,BLK,BMPR2,BRAP,BSN,C2,CA9,CACNA2D2,CALU,CAMK2D,CAMK2G,CAMKV,CAPN12,CAPN3,CASQ2,CASZ1,CBR4,CCT8,CDH13,CDH17,CDHR4,CDK12,CDKN1A,CELSR3,CHD5,CHD9,CHRNB1,CIB4,CIT,CLCN6,CLCN7,…
GO:CC / MF	GO:0031432	titin binding	13	5	0.00238244	ACTN2,CAMK2D,CAPN3,MYBPC3,OBSCN,TCAP
GO:CC / MF	GO:0043167	ion binding	6146	167	0.00646012	ABCF1,ABO,ACAD10,ACHE,ACOT7,ACSS2,ACTA2,ACTN2,ACTN4,ADAMTS13,ADCY6,ADK,ADO,ADPGK,ADPRHL1,AGAP5,AGBL2,AGBL4,AGO2,AIF1,AK1,ALAS1,ALPK3,ANXA4,ANXA7,AOC1,ARF1,ARF3,ARFGAP2,ARIH1,ARIH2,ARL5B,ATP2A2,ATP2B1,BAIAP3,BAK1,BFAR,BLK,BMPR2,BRAP,BSN,C2,CA9,CACNA2D2,CALU,CAMK2D,CAMK2G,CAMKV,CAPN12,CAPN3,CASQ2,CASZ1,CBR4,CCT8,CDH13,CDH17,CDHR4,CDK12,CDKN1A,CELSR3,CHD5,CHD9,CHRNB1,CIB4,CIT,CLCN6,CLCN7,CLCNKA,CLCN…
GO:CC / MF	GO:0048471	perinuclear region of cytoplasm	736	31	0.010502	ACHE,ACTN4,AIF1,ANKRD13A,ANXA4,ARF3,ATXN2,BANK1,CDH13,CDKN1A,CLIC1,CTSB,DEF6,DMTN,EIF2AK2,ERBB2,FAF1,GALNT4,GNB2,GSDMA,HCN4,HEATR5B,HSPA1A,HSPA1B,ITGB1,KAT5,KCNH2,MAD2L1,MAPRE3,MLF1,MTMR9,NANOS2,NCS1,NDRG2,NFATC1,NOS1AP,OPN1SW,OSBPL6,OSBPL7,PACSIN1,PLEC,PLEKHG5,PRKCA,PRKCD,PRKCZ,PRKRA,PROCR,PTK2,PTPRR,RAB3B,RNF207,SIPA1,SLC11A2,SLC39A13,TESK1,TGM2,TNFSF12,TRAIP,TRPC4AP,TSC2,TSPAN1,TWF2,UBE2I,VTI1…
GO:CC / MF	GO:0005622	intracellular anatomical structure	17834	368	0.0120698	ABCF1,ABI2,ACAD10,ACHE,ACOT7,ACP2,ACSS2,ACTA2,ACTL6B,ACTN2,ACTN4,ADAMTS13,ADAMTSL3,ADK,ADO,ADPGK,ADPRHL1,AFF4,AGBL2,AGBL4,AGER,AGO2,AGPAT1,AHCY,AIF1,AK1,AKR1A1,AKTIP,ALAS1,ALDH2,ALG10,ALPK3,AMOTL2,AMT,ANAPC13,ANAPC7,ANK2,ANKRD13A,ANKS1A,ANXA4,ANXA7,AOC1,AP3M1,AP5B1,APEH,APOH,AQP5,AQP6,ARF1,ARF3,ARFGAP2,ARHGAP27,ARHGEF40,ARID5B,ARIH1,ARIH2,ARL5B,ARMC9,ARPC3,ASIC1,ATAT1,ATF1,ATF6B,ATP1B2,ATP2A2,ATP…
GO:CC / MF	GO:0016773	phosphotransferase activity, alcohol group as acceptor	697	32	0.0123162	ADCK5,ADK,ADPGK,ALPK3,BLK,BMPR2,BRD2,CAMK2D,CAMK2G,CAMKV,CDK12,CDKN1A,CIT,DDR1,DMPK,EIF2AK2,ENG,EPHA2,EPHB1,EPHB4,ERBB2,ERBB4,FES,GLYCTK,GRK5,IGF1R,IP6K1,IP6K2,MAP3K11,MAP3K14,MAP3K7,MAP4K1,MAPK15,MAPKAPK3,MAPKAPK5,MAST2,MMD,MST1,MST1R,NEK10,NEK4,NOL9,NPR2,NRP1,OBSCN,PANK1,PFKFB4,PIK3R3,PRKAG1,PRKCA,PRKCD,PRKCZ,PTK2,RAF1,STK19,TESK1,TESK2,TGFBR3,TTBK2,TTN
GO:CC / MF	GO:0140096	catalytic activity, acting on a protein	2355	77	0.0134347	ADAMTS13,ADCK5,ADPRHL1,AGBL2,AGBL4,AKTIP,ALPK3,APEH,ARIH1,ARIH2,ASPRV1,ATAT1,BFAR,BLK,BMPR2,BRAP,BRD2,C2,CAMK2D,CAMK2G,CAMKV,CAPN12,CAPN3,CDC25A,CDK12,CDKN1A,CFB,CHCHD4,CIT,COLGALT2,CTSB,CTSZ,DDB2,DDR1,DHH,DMPK,DUSP6,EGR2,EHMT2,EIF2AK2,ENG,EPHA2,EPHB1,EPHB4,ERBB2,ERBB4,FES,FKBP7,FURIN,GALNT4,GFER,GGT7,GRK5,HECTD4,HEMK1,HR,ICMT,IGF1R,IRF2BP1,ITGB3,JMJD1C,KAT5,KDM6B,KLHL21,KMT2D,KY,LTN1,MAP3K11,MAP…
GO:CC / MF	GO:0045202	synapse	1468	50	0.0137262	ABI2,ACHE,ACTN2,AGER,AKR1A1,ANK2,ARF1,ASIC1,ATP1B2,ATP2A2,ATP2B1,ATP6V1F,ATP6V1G2,BAIAP3,BMPR2,BSN,CACNB1,CACNB2,CACNB3,CAMKV,CDH13,CELF4,CEP112,CHRNB1,CNIH2,CRK,CSPG5,DAG1,DDN,DMTN,DYSF,EIF2S2,EIF6,ELAVL4,EPHB1,EPS15,ERBB2,ERBB4,FBXL20,FXR2,GIT2,GNAI2,GRIK1,GRM2,GRM4,ITGB1,ITGB3,KCNK3,KCTD16,LAMB2,LGI3,MAP1LC3A,MAPT,MRPL55,NCS1,NDE1,NGDN,NLGN2,NOS1AP,NPR2,NPTN,NRP1,NSF,PACSIN1,PALLD,PARN,PCBP1,P…
GO:CC / MF	GO:0070013	intracellular organelle lumen	6657	163	0.0198643	ABCF1,ABI2,ACAD10,ACOT7,ACP2,ACSS2,ACTL6B,ACTN2,ACTN4,ADAMTS13,ADK,AFF4,AGER,AGO2,ALAS1,ALDH2,AMT,ANAPC7,ANKS1A,AOC1,APEH,APOH,ARID5B,ARIH1,ARIH2,ATF1,ATF6B,ATP2B1,ATRIP,BACH1,BAG3,BAG6,BMPR2,BOP1,BRAP,BRD2,C1ORF35,C2ORF42,C2ORF69,C6ORF106,CA9,CALU,CAMK2D,CAMK2G,CAMP,CAPN3,CARF,CASQ2,CASZ1,CBR4,CBX1,CCND2,CCT8,CDC25A,CDC27,CDH17,CDK12,CDKN1A,CELF1,CELF4,CENPA,CENPW,CHCHD1,CHCHD10,CHCHD4,CHD5,CHD9…
GO:CC / MF	GO:0043233	organelle lumen	6657	163	0.0198643	ABCF1,ABI2,ACAD10,ACOT7,ACP2,ACSS2,ACTL6B,ACTN2,ACTN4,ADAMTS13,ADK,AFF4,AGER,AGO2,ALAS1,ALDH2,AMT,ANAPC7,ANKS1A,AOC1,APEH,APOH,ARID5B,ARIH1,ARIH2,ATF1,ATF6B,ATP2B1,ATRIP,BACH1,BAG3,BAG6,BMPR2,BOP1,BRAP,BRD2,C1ORF35,C2ORF42,C2ORF69,C6ORF106,CA9,CALU,CAMK2D,CAMK2G,CAMP,CAPN3,CARF,CASQ2,CASZ1,CBR4,CBX1,CCND2,CCT8,CDC25A,CDC27,CDH17,CDK12,CDKN1A,CELF1,CELF4,CENPA,CENPW,CHCHD1,CHCHD10,CHCHD4,CHD5,CHD9…
GO:CC / MF	GO:0031974	membrane-enclosed lumen	6657	163	0.0198643	ABCF1,ABI2,ACAD10,ACOT7,ACP2,ACSS2,ACTL6B,ACTN2,ACTN4,ADAMTS13,ADK,AFF4,AGER,AGO2,ALAS1,ALDH2,AMT,ANAPC7,ANKS1A,AOC1,APEH,APOH,ARID5B,ARIH1,ARIH2,ATF1,ATF6B,ATP2B1,ATRIP,BACH1,BAG3,BAG6,BMPR2,BOP1,BRAP,BRD2,C1ORF35,C2ORF42,C2ORF69,C6ORF106,CA9,CALU,CAMK2D,CAMK2G,CAMP,CAPN3,CARF,CASQ2,CASZ1,CBR4,CBX1,CCND2,CCT8,CDC25A,CDC27,CDH17,CDK12,CDKN1A,CELF1,CELF4,CENPA,CENPW,CHCHD1,CHCHD10,CHCHD4,CHD5,CHD9…
GO:CC / MF	GO:0016301	kinase activity	787	34	0.0233487	ADCK5,ADK,ADPGK,AK1,ALPK3,BLK,BMPR2,BRD2,CAMK2D,CAMK2G,CAMKV,CDK12,CDKN1A,CDKN2C,CIT,DDR1,DMPK,EIF2AK2,ENG,EPHA2,EPHB1,EPHB4,ERBB2,ERBB4,FES,GIT2,GLYCTK,GRK5,GUK1,IGF1R,IP6K1,IP6K2,MAP3K11,MAP3K14,MAP3K7,MAP4K1,MAPK15,MAPKAPK3,MAPKAPK5,MAST2,MMD,MST1,MST1R,NEK10,NEK4,NME6,NOL9,NPR2,NRP1,OBSCN,PACSIN1,PANK1,PFKFB4,PIK3R3,PRKAG1,PRKAR2A,PRKCA,PRKCD,PRKCZ,PRKRA,PTK2,RAF1,STK19,TESK1,TESK2,TGFBR3,TTB…
GO:CC / MF	GO:0031982	vesicle	4004	106	0.0420415	ACOT7,ACP2,ACTA2,ACTN2,ACTN4,AGO2,AHCY,AK1,AKR1A1,ALDH2,AMOTL2,ANK2,ANKRD13A,ANXA4,ANXA7,AOC1,AP3M1,AP5B1,APEH,APOH,AQP5,AQP6,ARF1,ARF3,ARMC9,ARPC3,ATP2B1,ATP6V0E1,ATP6V1F,ATP6V1G2,BAG6,BAIAP3,BMP7,BSN,C1ORF35,C2,C6ORF58,CALU,CAMK2D,CAMK2G,CAMKV,CAMP,CCDC136,CCDC154,CCT8,CD68,CDH13,CFB,CHMP4B,CLCN6,CLIC1,CNIH2,COL7A1,COPB1,COPZ2,CPNE5,CRK,CSPG5,CST6,CTSB,CTSZ,CUX2,CYB561D2,DAG1,DDR1,DDX23,DGAT1,D…
GO:CC / MF	GO:0005102	signaling receptor binding	1501	53	0.0454964	ACTN2,ACTN4,ADAMTS13,ANKS1A,ANXA7,ASIP,ATXN2,BAG6,BANK1,BLK,BMP7,BTNL2,C1QTNF4,CD276,CD72,CDH17,CMTM5,CREB3,CRK,CSPG5,DHH,DMTN,DOK2,EGFL8,ENG,EPO,ERBB2,ERBB4,FBN2,FERMT2,FES,FGF11,FGF17,FGF5,FZD7,GDF9,GFER,GJA1,GNAI2,GNAT1,HILPDA,HLA-B,HLA-C,HLA-DRA,HLA-DRB1,HLA-E,HMGA1,HSPA1A,HSPA1B,IGF1R,IL1R1,IL25,ITGA9,ITGB1,ITGB3,LAMB2,LTA,LTB,MADD,MAP3K7,MED1,MICB,MSMP,MST1,MYO1C,NEO1,NISCH,NLGN2,NMB,NOTCH4…
GO:CC / MF	GO:0042802	identical protein binding	2162	70	0.0462262	ABI2,ACHE,ACOT7,ACTN2,ACTN4,AGER,ALAS1,ANXA4,AOC1,APEH,APOH,AQP5,ATF1,BAG6,BAK1,BCL2L2-PABPN1,BHLHE41,BRAP,CAMK2D,CAMK2G,CAPN3,CASQ2,CBX1,CCHCR1,CDH13,CHMP4B,CLCNKA,CLDN23,CREB3,CSRP3,CYP2R1,DCP1A,DGAT1,DMRTA2,DYNLL1,E2F8,EFEMP2,EIF2AK2,ENG,EPM2AIP1,ERBB2,ERBB4,ERP29,FLNC,FXR2,GLTP,GMCL1,GMDS,GNPNAT1,GNPTG,GPD1,GRB7,GSS,HCN4,HEY2,HSD17B4,HSF2,HSPB8,HVCN1,IFIT3,IGF1R,IKZF3,IMPDH1,INPP5F,ITGB3,KCNH…
GO:CC / MF	GO:0051373	FATZ binding	5	3	0.0496077	ACTN2,MYOZ1,MYOZ2,TCAP
GO:CC / MF	GO:0005615	extracellular space	3303	90	0.0601063	ACHE,ACOT7,ACP2,ACTA2,ACTN2,ACTN4,ADAMTS13,AGO2,AHCY,AK1,AKR1A1,ALDH2,ANXA4,ANXA7,AOC1,APEH,APOH,APOM,AQP5,ARF1,ARF3,ARMC9,ARPC3,ASIP,ATP2B1,ATP6V1F,BAG6,BMP7,BMPR2,C1QTNF4,C2,C6ORF58,CAMP,CCT8,CDH13,CFB,CHMP4B,CLIC1,CMTM5,COL11A2,COL7A1,COL8A1,CPNE5,CRK,CST6,CTSB,CTSZ,CUX2,DAG1,DDR1,DDX23,DHH,DIP2B,DNAJC9,DYSF,ECH1,EFEMP2,EIF4A1,EIF6,ENG,EPHB1,EPHB4,EPO,FAM184A,FGF17,FGF5,FMNL1,FURIN,GALNT4,GDF9…
GO:CC / MF	GO:0097470	ribbon synapse	16	4	0.065239	ATP2A2,ATP2B1,BSN,CACNB2,DAG1,NLGN2,PACSIN1
GO:CC / MF	GO:0016020	membrane	9864	222	0.0932299	ABCF1,ABHD16A,ABO,ACHE,ACP2,ACTN2,ACTN4,ADCK5,ADCY6,ADK,ADPGK,AGER,AGO2,AGPAT1,AIF1,AKR1A1,AKTIP,ALAS1,ALG10,AMIGO3,AMOTL2,ANK2,ANKRD13A,ANXA4,ANXA7,AOC1,AP3M1,AP5B1,APEH,AQP5,AQP6,ARF1,ARF3,ARFGAP2,ARHGAP27,ARHGEF39,ARHGEF40,ARPC3,ASIC1,ASPRV1,ATAT1,ATF6B,ATP1B2,ATP2A2,ATP2B1,ATP6V0E1,ATP6V1F,ATP6V1G2,ATP6V1G2-DDX39B,ATXN2,B3GNT7,BAG3,BAG6,BAIAP3,BAK1,BCL2L2-PABPN1,BFAR,BLK,BMPR2,BNIP1,BRAP,BSN,…
GO:CC / MF	GO:0097367	carbohydrate derivative binding	2304	72	0.107395	ABCF1,ACOT7,ACSS2,ACTA2,ACTN4,ADCY6,ADK,AK1,ALPK3,AOC1,APOH,ARF1,ARF3,ARL5B,ATP2A2,ATP2B1,BLK,BMP7,BMPR2,CAMK2D,CAMK2G,CAMKV,CAMP,CCT8,CDK12,CHD5,CHD9,CIT,CLCN6,CLCN7,COL11A2,CTSB,DALRD3,DDR1,DDX23,DEFB136,DHX16,DHX30,DMPK,DNAH1,DNAH2,EFEMP2,EIF2AK2,EIF4A1,ENG,EPHA2,EPHB1,EPHB4,ERBB2,ERBB4,FES,FURIN,GATC,GEM,GFM1,GLTP,GLYCTK,GNAI2,GNAT1,GNL1,GNL3,GPN3,GRK5,GSS,GUK1,HCN4,HSPA1A,HSPA1B,HSPA1L,HSPA4…
GO:CC / MF	GO:0098588	bounding membrane of organelle	2203	64	0.118168	ACP2,ANXA4,ANXA7,AP3M1,AP5B1,ARF1,ARF3,ARFGAP2,ATF6B,ATP2A2,ATP2B1,ATP6V0E1,ATP6V1F,ATP6V1G2,ATP6V1G2-DDX39B,B3GNT7,BAIAP3,BAK1,BCL2L2-PABPN1,BNIP1,BSN,CAMK2D,CAMK2G,CASQ2,CCDC136,CD68,CHMP4B,CLCN6,CLCN7,CNIH2,COL7A1,COPB1,COPZ2,COX14,CREB3,CSPG5,CTSZ,DGAT1,DHH,DMPK,DMTN,DNAJC11,DYNLL1,DYSF,EPHB1,EPS15,ERBB2,FURIN,FUT11,FZD7,GALNT4,GBA2,GBGT1,GJA1,GNAT1,GNB2,GNPNAT1,GNPTG,GOLGA4,GOSR2,HLA-B,HLA-C…
GO:CC / MF	GO:0017076	purine nucleotide binding	2021	64	0.181125	ABCF1,ACOT7,ACSS2,ACTA2,ADCY6,ADK,AK1,ALDH2,ALPK3,ARF1,ARF3,ARL5B,ATP2A2,ATP2B1,BAG3,BLK,BMPR2,CAMK2D,CAMK2G,CAMKV,CBR4,CCT8,CDK12,CHD5,CHD9,CIT,CLCN6,CLCN7,DALRD3,DDR1,DDX23,DHX16,DHX30,DMPK,DNAH1,DNAH2,EIF2AK2,EIF4A1,EPHA2,EPHB1,EPHB4,ERBB2,ERBB4,FES,GATC,GEM,GFM1,GLYCTK,GMDS,GNAI2,GNAT1,GNL1,GNL3,GPD1,GPN3,GRK5,GSS,GUK1,HCN4,HSPA1A,HSPA1B,HSPA1L,HSPA4,IGF1R,IP6K1,IP6K2,KIFC1,MAP3K11,MAP3K14,MA…
GO:CC / MF	GO:0032553	ribonucleotide binding	1936	61	0.290171	ABCF1,ACOT7,ACSS2,ACTA2,ADCY6,ADK,AK1,ALPK3,ARF1,ARF3,ARL5B,ATP2A2,ATP2B1,BLK,BMPR2,CAMK2D,CAMK2G,CAMKV,CCT8,CDK12,CHD5,CHD9,CIT,CLCN6,CLCN7,DALRD3,DDR1,DDX23,DHX16,DHX30,DMPK,DNAH1,DNAH2,EIF2AK2,EIF4A1,EPHA2,EPHB1,EPHB4,ERBB2,ERBB4,FES,GATC,GEM,GFM1,GLYCTK,GNAI2,GNAT1,GNL1,GNL3,GPN3,GRK5,GSS,GUK1,HCN4,HSPA1A,HSPA1B,HSPA1L,HSPA4,IGF1R,IP6K1,IP6K2,KIFC1,MAP3K11,MAP3K14,MAP3K7,MAP4K1,MAPK15,MAPKAPK…
GO:CC / MF	GO:0012507	ER to Golgi transport vesicle membrane	59	6	0.290591	CNIH2,GOSR2,HLA-B,HLA-C,HLA-DPA1,HLA-DPB1,HLA-DQB2,HLA-DRA,HLA-DRB1,HLA-E,SEC23IP,SEC24C,VTI1A
GO:CC / MF	GO:0070062	extracellular exosome	2109	60	0.309727	ACOT7,ACP2,ACTA2,ACTN2,ACTN4,AGO2,AHCY,AK1,AKR1A1,ALDH2,ANXA4,ANXA7,AOC1,APEH,APOH,AQP5,ARF1,ARF3,ARMC9,ARPC3,ATP2B1,ATP6V1F,BAG6,C2,C6ORF58,CAMP,CCT8,CDH13,CFB,CHMP4B,CLIC1,CPNE5,CRK,CST6,CTSB,CTSZ,CUX2,DAG1,DDR1,DDX23,DIP2B,DYSF,ECH1,EFEMP2,EIF4A1,EIF6,EPHB1,EPHB4,FMNL1,FURIN,GALNT4,GMDS,GNAI2,GNB2,GNPTG,GOLGA4,GPD1,GSS,HEXA,HLA-B,HLA-C,HLA-DRA,HLA-DRB1,HLA-E,HSPA1A,HSPA1B,HSPA4,HYAL1,ITGB1,ITG…
GO:CC / MF	GO:0000166	nucleotide binding	2187	67	0.321863	ABCF1,ACAD10,ACOT7,ACSS2,ACTA2,ADCY6,ADK,AK1,ALDH2,ALPK3,ARF1,ARF3,ARL5B,ATP2A2,ATP2B1,BAG3,BLK,BMPR2,CAMK2D,CAMK2G,CAMKV,CBR4,CCT8,CDK12,CHD5,CHD9,CIT,CLCN6,CLCN7,CXXC5,DALRD3,DDR1,DDX23,DHX16,DHX30,DMPK,DNAH1,DNAH2,EIF2AK2,EIF4A1,EPHA2,EPHB1,EPHB4,ERBB2,ERBB4,FES,GATC,GEM,GFER,GFM1,GLYCTK,GMDS,GNAI2,GNAT1,GNL1,GNL3,GPD1,GPN3,GRK5,GSS,GUK1,HCN4,HSPA1A,HSPA1B,HSPA1L,HSPA4,IGF1R,IMPDH1,IP6K1,IP6K2…
GO:CC / MF	GO:1901265	nucleoside phosphate binding	2188	67	0.325864	ABCF1,ACAD10,ACOT7,ACSS2,ACTA2,ADCY6,ADK,AK1,ALDH2,ALPK3,ARF1,ARF3,ARL5B,ATP2A2,ATP2B1,BAG3,BLK,BMPR2,CAMK2D,CAMK2G,CAMKV,CBR4,CCT8,CDK12,CHD5,CHD9,CIT,CLCN6,CLCN7,CXXC5,DALRD3,DDR1,DDX23,DHX16,DHX30,DMPK,DNAH1,DNAH2,EIF2AK2,EIF4A1,EPHA2,EPHB1,EPHB4,ERBB2,ERBB4,FES,GATC,GEM,GFER,GFM1,GLYCTK,GMDS,GNAI2,GNAT1,GNL1,GNL3,GPD1,GPN3,GRK5,GSS,GUK1,HCN4,HSPA1A,HSPA1B,HSPA1L,HSPA4,IGF1R,IMPDH1,IP6K1,IP6K2…
GO:CC / MF	GO:0032555	purine ribonucleotide binding	1919	60	0.393237	ABCF1,ACOT7,ACSS2,ACTA2,ADCY6,ADK,AK1,ALPK3,ARF1,ARF3,ARL5B,ATP2A2,ATP2B1,BLK,BMPR2,CAMK2D,CAMK2G,CAMKV,CCT8,CDK12,CHD5,CHD9,CIT,CLCN6,CLCN7,DALRD3,DDR1,DDX23,DHX16,DHX30,DMPK,DNAH1,DNAH2,EIF2AK2,EIF4A1,EPHA2,EPHB1,EPHB4,ERBB2,ERBB4,FES,GATC,GEM,GFM1,GLYCTK,GNAI2,GNAT1,GNL1,GNL3,GPN3,GRK5,GSS,GUK1,HCN4,HSPA1A,HSPA1B,HSPA1L,HSPA4,IGF1R,IP6K1,IP6K2,KIFC1,MAP3K11,MAP3K14,MAP3K7,MAP4K1,MAPK15,MAPKAPK…
GO:CC / MF	GO:1903561	extracellular vesicle	2133	60	0.406862	ACOT7,ACP2,ACTA2,ACTN2,ACTN4,AGO2,AHCY,AK1,AKR1A1,ALDH2,ANXA4,ANXA7,AOC1,APEH,APOH,AQP5,ARF1,ARF3,ARMC9,ARPC3,ATP2B1,ATP6V1F,BAG6,C2,C6ORF58,CAMP,CCT8,CDH13,CFB,CHMP4B,CLIC1,CPNE5,CRK,CST6,CTSB,CTSZ,CUX2,DAG1,DDR1,DDX23,DIP2B,DYSF,ECH1,EFEMP2,EIF4A1,EIF6,EPHB1,EPHB4,FMNL1,FURIN,GALNT4,GMDS,GNAI2,GNB2,GNPTG,GOLGA4,GPD1,GSS,HEXA,HLA-B,HLA-C,HLA-DRA,HLA-DRB1,HLA-E,HSPA1A,HSPA1B,HSPA4,HYAL1,ITGB1,ITG…
GO:CC / MF	GO:0065010	extracellular membrane-bounded organelle	2134	60	0.411441	ACOT7,ACP2,ACTA2,ACTN2,ACTN4,AGO2,AHCY,AK1,AKR1A1,ALDH2,ANXA4,ANXA7,AOC1,APEH,APOH,AQP5,ARF1,ARF3,ARMC9,ARPC3,ATP2B1,ATP6V1F,BAG6,C2,C6ORF58,CAMP,CCT8,CDH13,CFB,CHMP4B,CLIC1,CPNE5,CRK,CST6,CTSB,CTSZ,CUX2,DAG1,DDR1,DDX23,DIP2B,DYSF,ECH1,EFEMP2,EIF4A1,EIF6,EPHB1,EPHB4,FMNL1,FURIN,GALNT4,GMDS,GNAI2,GNB2,GNPTG,GOLGA4,GPD1,GSS,HEXA,HLA-B,HLA-C,HLA-DRA,HLA-DRB1,HLA-E,HSPA1A,HSPA1B,HSPA4,HYAL1,ITGB1,ITG…
GO:CC / MF	GO:0043230	extracellular organelle	2134	60	0.411441	ACOT7,ACP2,ACTA2,ACTN2,ACTN4,AGO2,AHCY,AK1,AKR1A1,ALDH2,ANXA4,ANXA7,AOC1,APEH,APOH,AQP5,ARF1,ARF3,ARMC9,ARPC3,ATP2B1,ATP6V1F,BAG6,C2,C6ORF58,CAMP,CCT8,CDH13,CFB,CHMP4B,CLIC1,CPNE5,CRK,CST6,CTSB,CTSZ,CUX2,DAG1,DDR1,DDX23,DIP2B,DYSF,ECH1,EFEMP2,EIF4A1,EIF6,EPHB1,EPHB4,FMNL1,FURIN,GALNT4,GMDS,GNAI2,GNB2,GNPTG,GOLGA4,GPD1,GSS,HEXA,HLA-B,HLA-C,HLA-DRA,HLA-DRB1,HLA-E,HSPA1A,HSPA1B,HSPA4,HYAL1,ITGB1,ITG…
GO:CC / MF	GO:0035639	purine ribonucleoside triphosphate binding	1853	58	0.4746	ABCF1,ACSS2,ACTA2,ADCY6,ADK,AK1,ALPK3,ARF1,ARF3,ARL5B,ATP2A2,ATP2B1,BLK,BMPR2,CAMK2D,CAMK2G,CAMKV,CCT8,CDK12,CHD5,CHD9,CIT,CLCN6,CLCN7,DALRD3,DDR1,DDX23,DHX16,DHX30,DMPK,DNAH1,DNAH2,EIF2AK2,EIF4A1,EPHA2,EPHB1,EPHB4,ERBB2,ERBB4,FES,GATC,GEM,GFM1,GLYCTK,GNAI2,GNAT1,GNL1,GNL3,GPN3,GRK5,GSS,GUK1,HSPA1A,HSPA1B,HSPA1L,HSPA4,IGF1R,IP6K1,IP6K2,KIFC1,MAP3K11,MAP3K14,MAP3K7,MAP4K1,MAPK15,MAPKAPK3,MAPKAPK5,…
KEGG, Kyoto Encyclopedia of Genes and Genomes; REACT, Reactome; GO, Gene Ontology.
