# Supplementary material for: Genome-wide analysis of cardiac ventricular phenotypes reveals novel loci and therapeutic targets for heart failure
Source: Nat Commun. 2026 Feb 27;17:3293. doi: 10.1038/s41467-026-69982-0 (PMC13066029; doi:10.1038/s41467-026-69982-0)
Supplement: Supplementary file 16 — Supplementary Data 14 [file 41467_2026_69982_MOESM16_ESM.xlsx]

## Sheet: Sheet1
Supplementary Data 14. Enrichment analysis of IMPC mouse model phenotypes. Enrichment of International Mouse Phenotyping Consortium (IMPC) phenotypes was assessed for prioritised genes using a gene overlap-based approach. For each phenotype, enrichment was tested using a two-sided hypergeometric test, under a null hypothesis of random overlap between the prioritised gene set and IMPC phenotype-as…
Phenotype	pval	pval_adjusted	MGI.Gene.Id	Gene
enlarged heart	7.35891e-58	2.30334e-55	MGI:1918287, MGI:2444646, MGI:105975, MGI:1917625, MGI:894644, MGI:1926037, MGI:1354956, MGI:104797, MGI:104556, MGI:103239, MGI:1096324, MGI:1197010, MGI:97373, MGI:1916218, MGI:3606565, MGI:1919257, MGI:96545, MGI:2143163, MGI:2151224, MGI:2384394, MGI:1859162, MGI:2687280, MGI:1344361, MGI:95490, MGI:1920970, MGI:1924869, MGI:1930643, MGI:1932137, MGI:1096337, MGI:3028499, MGI:1914690, MGI:109…	PRSS55, HPDL, CFB, ICA1L, CACNB2, USP54, TFR2, LTA, CDKN1A, TFAP4, LST1, SUMO1, NPR3, CDAN1, FAM167A, FNDC3B, IL1R1, MAPKAPK3, ALPK3, B3GNT7, RNF10, SOWAHA, ARIH2, FBN2, CST6, PRELID2, CLCNKB, TNXB, EPHB1, ADAMTSL3, MTPAP, GRK5, AMIGO3, HSD17B4, MED1
abnormal heart morphology	1.64646e-48	2.5767e-46	MGI:1197010, MGI:1918287, MGI:104556, MGI:96545, MGI:87876, MGI:3606565, MGI:104797, MGI:1354956, MGI:95392, MGI:2143163, MGI:1930643, MGI:1916218, MGI:1920970, MGI:1100846, MGI:109161, MGI:95557, MGI:1096337, MGI:1344361, MGI:103239, MGI:1919257, MGI:2444646, MGI:95490, MGI:97373, MGI:1914690, MGI:2145900, MGI:894644, MGI:1096324, MGI:1925847, MGI:2687280, MGI:1929813	SUMO1, PRSS55, CDKN1A, IL1R1, ACHE, FAM167A, LTA, TFR2, ENG, MAPKAPK3, CLCNKB, CDAN1, CST6, MED1, GRK5, FLNC, EPHB1, ARIH2, TFAP4, FNDC3B, HPDL, FBN2, NPR3, MTPAP, FAM83H, CACNB2, LST1, FHOD3, SOWAHA, CACNA2D2
abnormal kidney morphology	8.32827e-38	8.68916e-36	MGI:1096337, MGI:2673965, MGI:3642684, MGI:1344361, MGI:104637, MGI:2145900, MGI:105975, MGI:1859162, MGI:1914172, MGI:2137670, MGI:97362, MGI:95490, MGI:3651927, MGI:96545, MGI:1923998, MGI:2659021, MGI:1930643, MGI:95392, MGI:1929813, MGI:3036258, MGI:2687280, MGI:109161	EPHB1, TMEM60, CEP85L, ARIH2, TGFBR3, FAM83H, CFB, RNF10, RRAS2, YBX3, NOS3, FBN2, OBP2B, IL1R1, PBRM1, PHACTR1, CLCNKB, ENG, CACNA2D2, CHD5, SOWAHA, GRK5
preweaning lethality, complete penetrance	7.21485e-29	5.64562e-27	MGI:2384933, MGI:1196251, MGI:1914690, MGI:1915956, MGI:98310, MGI:1196612, MGI:1888677, MGI:104717, MGI:106206, MGI:1328366, MGI:109296, MGI:107807, MGI:98446, MGI:2155779, MGI:2442563, MGI:1346877, MGI:1927204, MGI:1309469, MGI:95457, MGI:105369, MGI:98445, MGI:2153070, MGI:1919257, MGI:88110, MGI:104560, MGI:1344361, MGI:1919649, MGI:98955, MGI:95557, MGI:87930, MGI:3603820, MGI:97847, MGI:191…	WRAP53, CASZ1, MTPAP, RGP1, SKI, MRPL23, GIGYF1, MEIS1, NRP1, SMARCB1, SQLE, UQCRQ, MED22, TTBK2, NAA25, MAP3K7, GOSR2, CASQ2, MECOM, CBX1, SURF4, SYNPO2, FNDC3B, ATP2A2, NSF, ARIH2, BRAP, WNT3, FLNC, ADK, TCTN1, RAF1, FOXN3, FAM83H, MCMBP, TNNC1, CDAN1, CST6, VARS2, MYL2, CDK12, NPR3, CWC22, TGFBR3, NOL9, BAG3, MYO18B, ARIH1, NSMCE2, IFT81, PBRM1, PLEC, ENG, FHOD3, SHOX2, MED1, DHX30, PEX14
abnormal spleen morphology	6.48261e-28	4.05811e-26	MGI:87930, MGI:2651499, MGI:2143163, MGI:1920970, MGI:1096337, MGI:3606565, MGI:1860076, MGI:97362, MGI:1918287, MGI:3036258, MGI:2659021, MGI:1353449, MGI:2136773, MGI:1919235, MGI:1930643, MGI:2385908, MGI:105089, MGI:98495, MGI:1859162, MGI:1098802, MGI:1929813, MGI:96545, MGI:104556	ADK, PDE5A, MAPKAPK3, CST6, EPHB1, FAM167A, RNF5, NOS3, PRSS55, CHD5, PHACTR1, EIF2AK2, CWC22, ACAD10, CLCNKB, CPNE5, HSD17B4, TBX3, RNF10, CDK12, CACNA2D2, IL1R1, CDKN1A
enlarged spleen	1.03659e-27	5.40756e-26	MGI:1920970, MGI:96545, MGI:2143163, MGI:3036258, MGI:1918287, MGI:1929813, MGI:1932137, MGI:1924712, MGI:108418, MGI:1098802, MGI:1930643, MGI:98495, MGI:97362, MGI:104556, MGI:2384394, MGI:1202301, MGI:1096337, MGI:2651499, MGI:3606565	CST6, IL1R1, MAPKAPK3, CHD5, PRSS55, CACNA2D2, TNXB, TMEM116, NPY2R, CDK12, CLCNKB, TBX3, NOS3, CDKN1A, B3GNT7, ITCH, EPHB1, PDE5A, FAM167A
increased heart weight	2.62084e-27	1.17189e-25	MGI:97362, MGI:1915956, MGI:1919257, MGI:1890773, MGI:894680, MGI:2384933, MGI:1202301, MGI:1341087, MGI:1859162, MGI:2444350, MGI:108077, MGI:2150302, MGI:2151224, MGI:1098802	NOS3, RGP1, FNDC3B, ACTN4, BACH1, WRAP53, ITCH, TNKS, RNF10, TTC39A, NPTN, DDHD1, ALPK3, CDK12
preweaning lethality, incomplete penetrance	3.96339e-24	1.55067e-22	MGI:105089, MGI:1918722, MGI:2145900, MGI:1888677, MGI:2147319, MGI:96160, MGI:3651927, MGI:1859162, MGI:2151224, MGI:2444236, MGI:1929711, MGI:87876, MGI:1197010, MGI:1933754, MGI:98506, MGI:1333110, MGI:1929813, MGI:1855699, MGI:2443012, MGI:1859646, MGI:2449143, MGI:103239, MGI:1860076, MGI:1923844, MGI:1933157, MGI:1916218, MGI:2444593, MGI:105085, MGI:88447, MGI:1890773, MGI:894680, MGI:2444…	HSD17B4, USP19, FAM83H, GIGYF1, SVIL, HMGA1, OBP2B, RNF10, ALPK3, UBN2, ANAPC7, ACHE, SUMO1, NEDD4L, TCF4, MAPKAPK5, CACNA2D2, VTI1A, TNS3, GOLGA4, GBGT1, TFAP4, RNF5, DNAJC18, PDZRN3, CDAN1, PPTC7, RBL2, COL11A2, ACTN4, BACH1, HPDL, NCOA6, HSPB8
prenatal lethality prior to heart atrial septation	2.01007e-23	6.99057e-22	MGI:2155779, MGI:95392, MGI:2384933, MGI:2442563, MGI:98779, MGI:1916218, MGI:1919649, MGI:2136773, MGI:1925847, MGI:1201673	TTBK2, ENG, WRAP53, NAA25, TNNC1, CDAN1, BRAP, CWC22, FHOD3, SHOX2
increased lean body mass	2.28171e-23	7.14176e-22	MGI:1930643, MGI:107913, MGI:1101358, MGI:1918722, MGI:1096324, MGI:103239, MGI:88447, MGI:1859162, MGI:1924869, MGI:1202301, MGI:2150302, MGI:1914338, MGI:1341087, MGI:1929813, MGI:2384933, MGI:88314	CLCNKB, TIAL1, NPEPPS, USP19, LST1, TFAP4, COL11A2, RNF10, PRELID2, ITCH, DDHD1, CAND2, TNKS, CACNA2D2, WRAP53, CCND2
enlarged kidney	1.04131e-21	2.963e-20	MGI:96545, MGI:104637, MGI:1929813, MGI:1930643, MGI:3651927, MGI:3036258, MGI:2137670, MGI:1096337, MGI:3642684, MGI:1202301	IL1R1, TGFBR3, CACNA2D2, CLCNKB, OBP2B, CHD5, YBX3, EPHB1, CEP85L, ITCH
abnormal skin morphology	1.4954e-21	3.90049e-20	MGI:3642684, MGI:1930643, MGI:1918287, MGI:2444646, MGI:95490, MGI:1344361, MGI:2659021, MGI:1860076, MGI:2442563, MGI:3036258, MGI:2687280, MGI:1920970, MGI:1344363, MGI:2143163, MGI:87930, MGI:2135738, MGI:1929813	CEP85L, CLCNKB, PRSS55, HPDL, FBN2, ARIH2, PHACTR1, RNF5, NAA25, CHD5, SOWAHA, CST6, ARIH1, MAPKAPK3, ADK, ABO, CACNA2D2
decreased heart rate	3.02714e-21	7.28843e-20	MGI:2673965, MGI:1918287, MGI:1922725, MGI:103239, MGI:1098597, MGI:105383, MGI:3616082, MGI:2139461, MGI:1929711	TMEM60, PRSS55, OPLAH, TFAP4, IFT81, IL18R1, LY6G6F, TMEM62, ANAPC7
abnormal urinary bladder morphology	1.71962e-18	3.84458e-17	MGI:1930643, MGI:1917979, MGI:1096337, MGI:1098802, MGI:1344361, MGI:894644, MGI:1914172	CLCNKB, NOS1AP, EPHB1, CDK12, ARIH2, CACNB2, RRAS2
decreased total body fat amount	3.80769e-18	7.94538e-17	MGI:1859162, MGI:1341087, MGI:1929813, MGI:1096324, MGI:1930643, MGI:1101358, MGI:108077, MGI:1202301, MGI:107913, MGI:103239, MGI:88314, MGI:1929915, MGI:1914338	RNF10, TNKS, CACNA2D2, LST1, CLCNKB, NPEPPS, NPTN, ITCH, TIAL1, TFAP4, CCND2, NCOA6, CAND2
abnormal testis morphology	6.46124e-16	1.26398e-14	MGI:97373, MGI:2135738, MGI:104556, MGI:1096324, MGI:1918287, MGI:1855699, MGI:2145900, MGI:2143558, MGI:1916218, MGI:3606565, MGI:2449143, MGI:1929813, MGI:88169	NPR3, ABO, CDKN1A, LST1, PRSS55, VTI1A, FAM83H, CHCHD10, CDAN1, FAM167A, GBGT1, CACNA2D2, BLK
abnormal gait	1.68002e-15	3.09322e-14	MGI:95490, MGI:1859162, MGI:105089, MGI:109419, MGI:1929813, MGI:107427, MGI:108077, MGI:1341087, MGI:1923998, MGI:1927204	FBN2, RNF10, HSD17B4, FAF1, CACNA2D2, ELAVL4, NPTN, TNKS, PBRM1, GOSR2
abnormal retina morphology	4.24664e-15	7.38444e-14	MGI:105085, MGI:3647820, MGI:95784, MGI:98506, MGI:1101358, MGI:104560, MGI:1933754, MGI:1098597, MGI:2444646, MGI:1890773, MGI:1341087, MGI:1929915, MGI:1891369, MGI:1923757	RBL2, HECTD4, GNB2, TCF4, NPEPPS, NSF, NEDD4L, IFT81, HPDL, ACTN4, TNKS, NCOA6, CAPN12, AOC1
abnormal eye morphology	8.31632e-15	1.37e-13	MGI:105089, MGI:1917625, MGI:1100846, MGI:2659021, MGI:95490, MGI:3603820, MGI:98495, MGI:1347049, MGI:1859162, MGI:1920509, MGI:1919257	HSD17B4, ICA1L, MED1, PHACTR1, FBN2, TCTN1, TBX3, CLCN6, RNF10, CIB4, FNDC3B
increased neutrophil cell number	9.66193e-15	1.51209e-13	MGI:95392, MGI:1930643, MGI:87876, MGI:1926037, MGI:104797, MGI:97362, MGI:2153070, MGI:1891112	ENG, CLCNKB, ACHE, USP54, LTA, NOS3, SYNPO2, GMDS
decreased grip strength	1.09116e-14	1.62635e-13	MGI:1917271, MGI:1859162, MGI:99551, MGI:95490, MGI:1913423, MGI:95784, MGI:1932515, MGI:2443310, MGI:2443679, MGI:1341087, MGI:107427, MGI:97180, MGI:1098597	NT5DC2, RNF10, CDH13, FBN2, CCDC107, GNB2, PLEKHA3, OLFML2B, SIPA1L1, TNKS, ELAVL4, MAPT, IFT81
increased red blood cell distribution width	1.14951e-14	1.63543e-13	MGI:1859162, MGI:1930643, MGI:3710243, MGI:1926037, MGI:1914338, MGI:103239, MGI:1341087, MGI:1098802	RNF10, CLCNKB, MYH7B, USP54, CAND2, TFAP4, TNKS, CDK12
decreased anxiety-related response	1.26154e-14	1.71679e-13	MGI:108077, MGI:1859162, MGI:2444646, MGI:95490, MGI:2673965, MGI:1344363, MGI:3642684	NPTN, RNF10, HPDL, FBN2, TMEM60, ARIH1, CEP85L
decreased exploration in new environment	1.61302e-14	2.10365e-13	MGI:1933754, MGI:1202301, MGI:97180, MGI:95557, MGI:1098802, MGI:87930, MGI:2145900, MGI:2444236, MGI:1859162, MGI:1891369, MGI:1926037, MGI:102685, MGI:1918287	NEDD4L, ITCH, MAPT, FLNC, CDK12, ADK, FAM83H, UBN2, RNF10, CAPN12, USP54, CDC27, PRSS55
decreased circulating HDL cholesterol level	3.00254e-14	3.75918e-13	MGI:1098802, MGI:104560, MGI:1341087, MGI:2384933, MGI:107913, MGI:1859162	CDK12, NSF, TNKS, WRAP53, TIAL1, RNF10
decreased circulating cholesterol level	3.52118e-14	4.23896e-13	MGI:3710243, MGI:107913, MGI:1915956, MGI:2384933, MGI:1859162, MGI:1341087	MYH7B, TIAL1, RGP1, WRAP53, RNF10, TNKS
abnormal liver morphology	4.64027e-14	5.37928e-13	MGI:1354956, MGI:95490, MGI:2687280, MGI:1930643, MGI:2136773, MGI:3606565, MGI:1098802, MGI:2651499	TFR2, FBN2, SOWAHA, CLCNKB, CWC22, FAM167A, CDK12, PDE5A
decreased thigmotaxis	4.90756e-14	5.48595e-13	MGI:1915956, MGI:3642684, MGI:104560, MGI:108077, MGI:2444646, MGI:1859162, MGI:95784, MGI:1855699	RGP1, CEP85L, NSF, NPTN, HPDL, RNF10, GNB2, VTI1A
abnormal retina vasculature morphology	1.36481e-13	1.47305e-12	MGI:1923757, MGI:2443310, MGI:98495, MGI:2444646, MGI:97180, MGI:1098597	AOC1, OLFML2B, TBX3, HPDL, MAPT, IFT81
embryonic lethality prior to organogenesis	2.80717e-13	2.83433e-12	MGI:1098802, MGI:1920977, MGI:1921285, MGI:1919218, MGI:1328366, MGI:1914690, MGI:1344363, MGI:98495, MGI:1915956, MGI:2136773, MGI:2442563, MGI:1916218, MGI:104560	CDK12, MCMBP, NOL9, WDR73, SMARCB1, MTPAP, ARIH1, TBX3, RGP1, CWC22, NAA25, CDAN1, NSF
shortened QT interval	2.73082e-13	2.83433e-12	MGI:1196251, MGI:1859162, MGI:96438, MGI:99551	CASZ1, RNF10, IGFBP3, CDH13
embryonic lethality prior to tooth bud stage	3.05993e-13	2.993e-12	MGI:1914690, MGI:1915956, MGI:2155779, MGI:104560, MGI:107807, MGI:1915751, MGI:95557, MGI:1920081, MGI:1100846, MGI:1346877, MGI:98779	MTPAP, RGP1, TTBK2, NSF, UQCRQ, NSMCE2, FLNC, DHX30, MED1, MAP3K7, TNNC1
abnormal retina blood vessel morphology	3.84027e-13	3.62807e-12	MGI:1098597, MGI:1859162, MGI:95490, MGI:1917979, MGI:2443310, MGI:97180	IFT81, RNF10, FBN2, NOS1AP, OLFML2B, MAPT
enlarged lymph nodes	3.94103e-13	3.62807e-12	MGI:97362, MGI:95278, MGI:2442563, MGI:2659021, MGI:3028499, MGI:1924712, MGI:1930643, MGI:3642684, MGI:1919649	NOS3, EPHA2, NAA25, PHACTR1, ADAMTSL3, TMEM116, CLCNKB, CEP85L, BRAP
increased hemoglobin content	4.5409e-13	4.06086e-12	MGI:105975, MGI:108077, MGI:104560, MGI:2677838, MGI:1354956	CFB, NPTN, NSF, HMCN2, TFR2
abnormal lymph node morphology	9.27793e-13	8.06664e-12	MGI:2659021, MGI:3642684, MGI:1930643, MGI:98495, MGI:97362, MGI:95278, MGI:1919649	PHACTR1, CEP85L, CLCNKB, TBX3, NOS3, EPHA2, BRAP
decreased locomotor activity	9.80461e-13	8.29417e-12	MGI:108077, MGI:1101358, MGI:1933754, MGI:1859162, MGI:1930643, MGI:1919735, MGI:1920081, MGI:104872, MGI:98495, MGI:1929711, MGI:1098597, MGI:2145900, MGI:1347049, MGI:87930	NPTN, NPEPPS, NEDD4L, RNF10, CLCNKB, CCDC141, DHX30, PPP1CC, TBX3, ANAPC7, IFT81, FAM83H, CLCN6, ADK
abnormal behavior	1.36011e-12	1.1203e-11	MGI:2443679, MGI:2145900, MGI:1915956, MGI:1859162, MGI:108077, MGI:1855699, MGI:2444646, MGI:3642684	SIPA1L1, FAM83H, RGP1, RNF10, NPTN, VTI1A, HPDL, CEP85L
increased bone mineral content	1.48064e-12	1.18831e-11	MGI:95490, MGI:894676, MGI:2136773, MGI:2443012, MGI:1859162, MGI:894680, MGI:108077, MGI:88314, MGI:2659021, MGI:104717, MGI:1917601	FBN2, MAST2, CWC22, TNS3, RNF10, BACH1, NPTN, CCND2, PHACTR1, MEIS1, PPP4R1
hyperactivity	1.99813e-12	1.56353e-11	MGI:99551, MGI:1932515, MGI:104717, MGI:1344363, MGI:88314, MGI:1917979, MGI:95784, MGI:108077, MGI:1101358, MGI:1859162, MGI:107427, MGI:2673965, MGI:2443679, MGI:2135756, MGI:1914690, MGI:2442563, MGI:1855699	CDH13, PLEKHA3, MEIS1, ARIH1, CCND2, NOS1AP, GNB2, NPTN, NPEPPS, RNF10, ELAVL4, TMEM60, SIPA1L1, HSPB8, MTPAP, NAA25, VTI1A
embryonic growth retardation	2.28439e-12	1.74393e-11	MGI:1915751, MGI:104637, MGI:1919649, MGI:1925847, MGI:1916218, MGI:95392, MGI:1344361	NSMCE2, TGFBR3, BRAP, FHOD3, CDAN1, ENG, ARIH2
small testis	2.59976e-12	1.93744e-11	MGI:2135738, MGI:88314, MGI:88169, MGI:2143558, MGI:1930643, MGI:1096324, MGI:104556, MGI:2449143, MGI:1916218, MGI:2145900, MGI:97373	ABO, CCND2, BLK, CHCHD10, CLCNKB, LST1, CDKN1A, GBGT1, CDAN1, FAM83H, NPR3
decreased bone mineral content	2.56847e-11	1.86961e-10	MGI:1101358, MGI:1891112, MGI:1932137, MGI:1917979, MGI:1859162, MGI:1196612, MGI:1202301, MGI:1341087, MGI:95583, MGI:1929711	NPEPPS, GMDS, TNXB, NOS1AP, RNF10, MRPL23, ITCH, TNKS, FSHR, ANAPC7
decreased erythrocyte cell number	2.79663e-11	1.98942e-10	MGI:1101358, MGI:1929711, MGI:2682319, MGI:1341087, MGI:2153070, MGI:1098802, MGI:1354956, MGI:1891112	NPEPPS, ANAPC7, KMT2D, TNKS, SYNPO2, CDK12, TFR2, GMDS
abnormal seminal vesicle morphology	3.17663e-11	2.20952e-10	MGI:1929813, MGI:105089, MGI:2145900, MGI:1918287, MGI:2659021	CACNA2D2, HSD17B4, FAM83H, PRSS55, PHACTR1
decreased lymphocyte cell number	4.84423e-11	3.22605e-10	MGI:97362, MGI:1930643, MGI:2153070, MGI:1926037, MGI:1859162	NOS3, CLCNKB, SYNPO2, USP54, RNF10
no spontaneous movement	4.74519e-11	3.22605e-10	MGI:2145900, MGI:1860076, MGI:2444646, MGI:87876, MGI:1929813	FAM83H, RNF5, HPDL, ACHE, CACNA2D2
persistence of hyaloid vascular system	5.58597e-11	3.64252e-10	MGI:1196251, MGI:2443310, MGI:1098597, MGI:97180, MGI:1929813	CASZ1, OLFML2B, IFT81, MAPT, CACNA2D2
enlarged thymus	5.90694e-11	3.77321e-10	MGI:1860076, MGI:2143163, MGI:3606565, MGI:87930, MGI:1918287, MGI:2442563, MGI:1914172	RNF5, MAPKAPK3, FAM167A, ADK, PRSS55, NAA25, RRAS2
small kidney	8.1567e-11	5.10609e-10	MGI:97362, MGI:95392, MGI:2687280, MGI:1929813, MGI:1930643	NOS3, ENG, SOWAHA, CACNA2D2, CLCNKB
decreased circulating glucose level	1.02564e-10	6.17355e-10	MGI:103239, MGI:1920081, MGI:104560, MGI:1915956, MGI:3647820, MGI:1341087, MGI:109419, MGI:1859162	TFAP4, DHX30, NSF, RGP1, HECTD4, TNKS, FAF1, RNF10
decreased circulating triglyceride level	1.01586e-10	6.17355e-10	MGI:1341087, MGI:88447, MGI:1859162, MGI:107913	TNKS, COL11A2, RNF10, TIAL1
small heart	1.63313e-10	9.64474e-10	MGI:87876, MGI:1929813, MGI:2145900, MGI:1930643	ACHE, CACNA2D2, FAM83H, CLCNKB
abnormal placenta morphology	1.92504e-10	1.11581e-09	MGI:104637, MGI:1929813, MGI:1925847, MGI:95392	TGFBR3, CACNA2D2, FHOD3, ENG
abnormal bone structure	2.01217e-10	1.14511e-09	MGI:1930643, MGI:1891112, MGI:95490, MGI:1859162, MGI:1202301, MGI:1101358, MGI:1929711	CLCNKB, GMDS, FBN2, RNF10, ITCH, NPEPPS, ANAPC7
increased circulating aspartate transaminase level	2.0563e-10	1.14932e-09	MGI:1914277, MGI:1859162, MGI:1926037, MGI:1341087, MGI:1202301, MGI:2136773	MKRN2, RNF10, USP54, TNKS, ITCH, CWC22
shortened ST segment	2.73041e-10	1.49933e-09	MGI:1859162, MGI:96438, MGI:95784	RNF10, IGFBP3, GNB2
hemorrhage	4.77675e-10	2.5778e-09	MGI:2136773, MGI:104637, MGI:3603820, MGI:87876, MGI:1919649	CWC22, TGFBR3, TCTN1, ACHE, BRAP
enlarged urinary bladder	4.98444e-10	2.64429e-09	MGI:105089, MGI:3028499, MGI:1098802, MGI:1930643, MGI:1344363	HSD17B4, ADAMTSL3, CDK12, CLCNKB, ARIH1
tremors	5.19882e-10	2.71205e-09	MGI:108077, MGI:1202301, MGI:1917979, MGI:1929813	NPTN, ITCH, NOS1AP, CACNA2D2
cataract	6.63676e-10	3.40542e-09	MGI:2687280, MGI:105089, MGI:1922725, MGI:1929813, MGI:1891369, MGI:97847, MGI:2443310	SOWAHA, HSD17B4, OPLAH, CACNA2D2, CAPN12, RAF1, OLFML2B
abnormal embryo size	8.80718e-10	4.44621e-09	MGI:1344361, MGI:105089, MGI:1100846, MGI:98779, MGI:1915751, MGI:1916218, MGI:2444593, MGI:2444236	ARIH2, HSD17B4, MED1, TNNC1, NSMCE2, CDAN1, PPTC7, UBN2
urinary bladder obstruction	9.9765e-10	4.95658e-09	MGI:1919257, MGI:3036258, MGI:2136773	FNDC3B, CHD5, CWC22
prolonged RR interval	1.07436e-09	5.25429e-09	MGI:105383, MGI:2673965, MGI:1929711, MGI:103239	IL18R1, TMEM60, ANAPC7, TFAP4
abnormal heart left ventricle morphology	1.72526e-09	8.18191e-09	MGI:3525201, MGI:2677838, MGI:1923757	MDC1, HMCN2, AOC1
decreased hemoglobin content	1.70434e-09	8.18191e-09	MGI:1859162, MGI:1101358, MGI:1926037, MGI:2153070, MGI:1098802, MGI:1891112	RNF10, NPEPPS, USP54, SYNPO2, CDK12, GMDS
decreased prepulse inhibition	1.83851e-09	8.58885e-09	MGI:1923998, MGI:3642684, MGI:1933754, MGI:106206, MGI:1859162, MGI:1918625, MGI:2444646, MGI:104717, MGI:108077, MGI:1344363, MGI:1328366	PBRM1, CEP85L, NEDD4L, NRP1, RNF10, FOXN3, HPDL, MEIS1, NPTN, ARIH1, SMARCB1
small spleen	2.23441e-09	1.02849e-08	MGI:1920970, MGI:1353449, MGI:1929813, MGI:3028499, MGI:1096337	CST6, EIF2AK2, CACNA2D2, ADAMTSL3, EPHB1
hydrometra	2.36729e-09	1.07386e-08	MGI:1100846, MGI:1920970, MGI:1914172, MGI:1914690	MED1, CST6, RRAS2, MTPAP
increased circulating phosphate level	2.5776e-09	1.15256e-08	MGI:2444350, MGI:108077, MGI:2135756, MGI:3045258, MGI:2143558, MGI:97373, MGI:88314, MGI:1202301	TTC39A, NPTN, HSPB8, STARD9, CHCHD10, NPR3, CCND2, ITCH
increased circulating alkaline phosphatase level	3.84853e-09	1.67304e-08	MGI:1329026, MGI:88314, MGI:1930643, MGI:1341087, MGI:2659021, MGI:98495, MGI:1855699, MGI:1346877, MGI:2682319, MGI:95490	CLCNKA, CCND2, CLCNKB, TNKS, PHACTR1, TBX3, VTI1A, MAP3K7, KMT2D, FBN2
increased vertical activity	3.8467e-09	1.67304e-08	MGI:2384394, MGI:1917979, MGI:95784, MGI:1855699, MGI:2443679, MGI:1859162	B3GNT7, NOS1AP, GNB2, VTI1A, SIPA1L1, RNF10
decreased mean corpuscular volume	4.68989e-09	2.01087e-08	MGI:1859162, MGI:1929711, MGI:97272, MGI:1930643, MGI:1920977, MGI:88447	RNF10, ANAPC7, MYL2, CLCNKB, MCMBP, COL11A2
decreased circulating serum albumin level	5.66464e-09	2.39599e-08	MGI:95784, MGI:1926037, MGI:1859162, MGI:97008, MGI:1920970	GNB2, USP54, RNF10, MMP11, CST6
abnormal thymus morphology	6.63569e-09	2.76929e-08	MGI:1918287, MGI:3606565, MGI:87930, MGI:1860076, MGI:1914172, MGI:2143163	PRSS55, FAM167A, ADK, RNF5, RRAS2, MAPKAPK3
abnormal uterus morphology	7.72653e-09	3.18211e-08	MGI:103239, MGI:1914172, MGI:1920970, MGI:2442563	TFAP4, RRAS2, CST6, NAA25
syndactyly	7.9962e-09	3.2504e-08	MGI:95490, MGI:1859162, MGI:2136773, MGI:3603820	FBN2, RNF10, CWC22, TCTN1
abnormal lens morphology	1.27474e-08	5.05056e-08	MGI:1859162, MGI:2443310, MGI:1922725, MGI:1924712, MGI:1346877, MGI:1353511, MGI:1923757, MGI:97847, MGI:99600, MGI:1891369	RNF10, OLFML2B, OPLAH, TMEM116, MAP3K7, SSPN, AOC1, RAF1, ALDH2, CAPN12
increased mean corpuscular volume	1.27474e-08	5.05056e-08	MGI:103239, MGI:88314, MGI:108077, MGI:1354956, MGI:1341087	TFAP4, CCND2, NPTN, TFR2, TNKS
increased fasting circulating glucose level	2.2709e-08	8.8849e-08	MGI:1920081, MGI:88314, MGI:2443012, MGI:894680, MGI:1930643, MGI:105975, MGI:95583, MGI:88110, MGI:1341087	DHX30, CCND2, TNS3, BACH1, CLCNKB, CFB, FSHR, ATP2A2, TNKS
decreased circulating phosphate level	2.83693e-08	1.09624e-07	MGI:1923757, MGI:98445, MGI:97362, MGI:105975	AOC1, SURF4, NOS3, CFB
enlarged testis	3.27649e-08	1.25066e-07	MGI:3606565, MGI:1929813, MGI:1918287	FAM167A, CACNA2D2, PRSS55
abnormal neural tube morphology	3.43251e-08	1.29443e-07	MGI:1919649, MGI:95392, MGI:1925847	BRAP, ENG, FHOD3
increased circulating alanine transaminase level	3.70722e-08	1.38138e-07	MGI:1926037, MGI:1916218, MGI:1923757, MGI:109419, MGI:3647820, MGI:1859162	USP54, CDAN1, AOC1, FAF1, HECTD4, RNF10
abnormal cholesterol homeostasis	3.93014e-08	1.44722e-07	MGI:1930643, MGI:2145900, MGI:95784	CLCNKB, FAM83H, GNB2
abnormal startle reflex	4.28727e-08	1.56037e-07	MGI:3642684, MGI:1202301, MGI:95583, MGI:108077, MGI:1933754, MGI:1924712	CEP85L, ITCH, FSHR, NPTN, NEDD4L, TMEM116
decreased circulating alkaline phosphatase level	5.27329e-08	1.89717e-07	MGI:1202301, MGI:88110, MGI:1859162, MGI:1924712, MGI:1932137, MGI:97272	ITCH, ATP2A2, RNF10, TMEM116, TNXB, MYL2
decreased circulating fructosamine level	5.70656e-08	2.02972e-07	MGI:1926037, MGI:1202301, MGI:2384933	USP54, ITCH, WRAP53
abnormal coat/ hair morphology	5.93181e-08	2.06295e-07	MGI:2145900, MGI:3606565, MGI:2659021, MGI:2135756	FAM83H, FAM167A, PHACTR1, HSPB8
abnormal sternum morphology	5.93181e-08	2.06295e-07	MGI:2442563, MGI:3028499, MGI:1344363, MGI:105089	NAA25, ADAMTSL3, ARIH1, HSD17B4
abnormal optic disk morphology	7.95082e-08	2.73473e-07	MGI:1917979, MGI:95490, MGI:2443310	NOS1AP, FBN2, OLFML2B
abnormal auditory brainstem response	8.50284e-08	2.89281e-07	MGI:1933754, MGI:1855699, MGI:1921626, MGI:106206, MGI:3642684, MGI:1859162, MGI:108077, MGI:1914277, MGI:105089	NEDD4L, VTI1A, MYO18B, NRP1, CEP85L, RNF10, NPTN, MKRN2, HSD17B4
increased circulating calcium level	1.03827e-07	3.49439e-07	MGI:1930643, MGI:1202301, MGI:2444350, MGI:1353449	CLCNKB, ITCH, TTC39A, EIF2AK2
increased bone mineral density	1.28794e-07	4.28858e-07	MGI:2150302, MGI:107913, MGI:894676, MGI:2443012, MGI:894680, MGI:1917601	DDHD1, TIAL1, MAST2, TNS3, BACH1, PPP4R1
hypertrophy/Heart - MPATH pathological process term	1.40007e-07	4.61286e-07	MGI:894644, MGI:1917979	CACNB2, NOS1AP
decreased circulating total protein level	1.48886e-07	4.85431e-07	MGI:1859162, MGI:1926037, MGI:95784, MGI:98938, MGI:1924712	RNF10, USP54, GNB2, VPREB3, TMEM116
increased freezing behavior	1.61889e-07	5.22385e-07	MGI:2145900, MGI:2442168, MGI:1925847, MGI:1860076, MGI:1919649, MGI:1918244	FAM83H, ADPRHL1, FHOD3, RNF5, BRAP, AGBL4
limb grasping	1.80375e-07	5.76096e-07	MGI:108077, MGI:105089, MGI:107427, MGI:1859162, MGI:1855699	NPTN, HSD17B4, ELAVL4, RNF10, VTI1A
increased spleen weight	1.90124e-07	6.01098e-07	MGI:108418, MGI:1929813, MGI:1202301, MGI:1098802	NPY2R, CACNA2D2, ITCH, CDK12
cystolithiasis	2.25011e-07	7.04285e-07	MGI:2136773, MGI:1344361	CWC22, ARIH2
thrombocytopenia	2.38348e-07	7.38644e-07	MGI:1916218, MGI:1101358, MGI:1341087, MGI:95457, MGI:95490	CDAN1, NPEPPS, TNKS, MECOM, FBN2
decreased hematocrit	3.00791e-07	9.23017e-07	MGI:1098802, MGI:2153070, MGI:1891112, MGI:1929711	CDK12, SYNPO2, GMDS, ANAPC7
decreased total retina thickness	3.57947e-07	1.08774e-06	MGI:1859162, MGI:97180, MGI:1101358, MGI:97008, MGI:1341087	RNF10, MAPT, NPEPPS, MMP11, TNKS
increased blood urea nitrogen level	4.05266e-07	1.2197e-06	MGI:1917271, MGI:1202301, MGI:2143558, MGI:1930643, MGI:97362	NT5DC2, ITCH, CHCHD10, CLCNKB, NOS3
edema	4.39023e-07	1.30871e-06	MGI:1277961, MGI:1919649, MGI:104637, MGI:1309469	PLEC, BRAP, TGFBR3, CASQ2
decreased fasting circulating glucose level	4.56582e-07	1.34821e-06	MGI:1202301, MGI:1859162, MGI:1855699, MGI:97362	ITCH, RNF10, VTI1A, NOS3
abnormal rib morphology	5.25026e-07	1.5216e-06	MGI:1920970, MGI:95490	CST6, FBN2
decreased heart left ventricle size	5.25026e-07	1.5216e-06	MGI:1916823, MGI:1916396	HILPDA, GSDMD
abnormal vitreous body morphology	5.315e-07	1.52624e-06	MGI:2687280, MGI:1929813, MGI:1891369, MGI:3603820, MGI:2443310	SOWAHA, CACNA2D2, CAPN12, TCTN1, OLFML2B
abnormal tibia morphology	6.80034e-07	1.91757e-06	MGI:95490, MGI:1859162	FBN2, RNF10
decreased circulating aspartate transaminase level	6.80034e-07	1.91757e-06	MGI:2659021, MGI:105089	PHACTR1, HSD17B4
increased leukocyte cell number	7.05053e-07	1.97037e-06	MGI:1353511, MGI:95784, MGI:1929711, MGI:1920424, MGI:1891112, MGI:104797	SSPN, GNB2, ANAPC7, TBKBP1, GMDS, LTA
decreased circulating alanine transaminase level	7.65038e-07	2.11909e-06	MGI:1917979, MGI:2659021	NOS1AP, PHACTR1
decreased cardiac muscle contractility	8.55043e-07	2.34762e-06	MGI:2151224, MGI:1916823	ALPK3, HILPDA
decreased mean corpuscular hemoglobin	8.71091e-07	2.37088e-06	MGI:2444236, MGI:1930643, MGI:1929711, MGI:97008, MGI:1859162, MGI:1920977	UBN2, CLCNKB, ANAPC7, MMP11, RNF10, MCMBP
microphthalmia	8.98743e-07	2.42506e-06	MGI:1347049, MGI:3603820, MGI:2136773, MGI:104637, MGI:98495	CLCN6, TCTN1, CWC22, TGFBR3, TBX3
increased circulating cholesterol level	9.12786e-07	2.4419e-06	MGI:1930643, MGI:105085, MGI:108077	CLCNKB, RBL2, NPTN
cardiovascular system phenotype	9.50048e-07	2.49886e-06	MGI:894680, MGI:1309469	BACH1, CASQ2
decreased circulating amylase level	9.50048e-07	2.49886e-06	MGI:95490, MGI:1926037	FBN2, USP54
abnormal somite shape	1.38007e-06	3.56993e-06	MGI:95392, MGI:95557	ENG, FLNC
abnormal vitelline vasculature morphology	1.38007e-06	3.56993e-06	MGI:95557, MGI:95392	FLNC, ENG
increased startle reflex	1.44309e-06	3.70234e-06	MGI:104717, MGI:88447, MGI:1098597, MGI:2444847, MGI:1920081, MGI:1922725	MEIS1, COL11A2, IFT81, NCOA7, DHX30, OPLAH
dilated heart left ventricle	1.50008e-06	3.78648e-06	MGI:1916396, MGI:2151224	GSDMD, ALPK3
small uterus	1.50008e-06	3.78648e-06	MGI:3028499, MGI:105089	ADAMTSL3, HSD17B4
decreased body length	1.7718e-06	4.43658e-06	MGI:1859162, MGI:1891112, MGI:1855699, MGI:104556, MGI:2682319, MGI:2651499, MGI:95490	RNF10, GMDS, VTI1A, CDKN1A, KMT2D, PDE5A, FBN2
decreased bone mineral density	1.90688e-06	4.73693e-06	MGI:95583, MGI:1920977, MGI:1859162, MGI:1202301, MGI:1341087	FSHR, MCMBP, RNF10, ITCH, TNKS
increased heart rate variability	2.17511e-06	5.3607e-06	MGI:894680, MGI:1859162	BACH1, RNF10
abnormal freezing behavior	2.48012e-06	6.06468e-06	MGI:96545, MGI:1859162	IL1R1, RNF10
microcephaly	2.80514e-06	6.80627e-06	MGI:1859162, MGI:3603820, MGI:2136773	RNF10, TCTN1, CWC22
small superior vagus ganglion	3.15016e-06	7.58461e-06	MGI:1914690, MGI:1100846	MTPAP, MED1
increased heart rate	3.51518e-06	8.39886e-06	MGI:95784, MGI:1859646	GNB2, GOLGA4
polycystic kidney	3.9002e-06	9.24819e-06	MGI:1344361, MGI:97180	ARIH2, MAPT
enlarged seminal vesicle	4.30522e-06	1.00562e-05	MGI:2659021, MGI:1918287	PHACTR1, PRSS55
thick ventricular wall	4.30522e-06	1.00562e-05	MGI:2151224, MGI:96438	ALPK3, IGFBP3
increased grip strength	5.26877e-06	1.22157e-05	MGI:1891112, MGI:1101358, MGI:105089, MGI:1924712, MGI:1196612, MGI:1930643, MGI:1859162, MGI:2143558, MGI:88314, MGI:2449143	GMDS, NPEPPS, HSD17B4, TMEM116, MRPL23, CLCNKB, RNF10, CHCHD10, CCND2, GBGT1
decreased heart weight	6.63033e-06	1.52595e-05	MGI:87909, MGI:1930643	ACTA2, CLCNKB
decreased blood urea nitrogen level	9.76549e-06	2.23109e-05	MGI:1352493, MGI:95784, MGI:1932137, MGI:1921285	BAG3, GNB2, TNXB, NOL9
abnormal digit morphology	1.00805e-05	2.26993e-05	MGI:1920970, MGI:95490	CST6, FBN2
increased circulating iron level	1.00805e-05	2.26993e-05	MGI:1891112, MGI:1354956, MGI:88314, MGI:108077	GMDS, TFR2, CCND2, NPTN
increased circulating glucose level	1.07255e-05	2.39792e-05	MGI:88314, MGI:1891369, MGI:1859162, MGI:894644	CCND2, CAPN12, RNF10, CACNB2
increased erythrocyte cell number	1.20756e-05	2.68061e-05	MGI:105975, MGI:1914690	CFB, MTPAP
enlarged epididymis	1.35057e-05	2.97696e-05	MGI:104556, MGI:97362, MGI:2449143, MGI:1855699	CDKN1A, NOS3, GBGT1, VTI1A
decreased circulating creatinine level	1.38757e-05	3.03713e-05	MGI:1914690, MGI:1923998	MTPAP, PBRM1
abnormal coat appearance	1.50158e-05	3.26384e-05	MGI:2444593, MGI:1918722, MGI:3606565, MGI:2145900, MGI:1328366	PPTC7, USP19, FAM167A, FAM83H, SMARCB1
abnormal neural tube closure	1.54058e-05	3.32552e-05	MGI:1919649, MGI:1925847, MGI:1915751	BRAP, FHOD3, NSMCE2
abnormal tooth morphology	1.62008e-05	3.44956e-05	MGI:1202301, MGI:1101358, MGI:105089	ITCH, NPEPPS, HSD17B4
increased hematocrit	1.62008e-05	3.44956e-05	MGI:105975, MGI:2677838, MGI:1353511	CFB, HMCN2, SSPN
abnormal ovary morphology	1.74309e-05	3.68639e-05	MGI:3028499, MGI:1930643	ADAMTSL3, CLCNKB
abnormal epididymis morphology	2.0476e-05	4.30134e-05	MGI:2449143, MGI:97362, MGI:104556, MGI:1855699	GBGT1, NOS3, CDKN1A, VTI1A
increased circulating total protein level	2.13911e-05	4.4636e-05	MGI:2673965, MGI:1202301	TMEM60, ITCH
decreased mean corpuscular hemoglobin concentration	2.57563e-05	5.33889e-05	MGI:2444236, MGI:1859162, MGI:2444350, MGI:1914277, MGI:97008	UBN2, RNF10, TTC39A, MKRN2, MMP11
increased circulating triglyceride level	2.73014e-05	5.62193e-05	MGI:1859162, MGI:1096324, MGI:1921626	RNF10, LST1, MYO18B
female infertility	3.81319e-05	7.80084e-05	MGI:1929711, MGI:1929813	ANAPC7, CACNA2D2
improved glucose tolerance	3.9377e-05	7.95161e-05	MGI:1930643, MGI:1859162, MGI:1924712	CLCNKB, RNF10, TMEM116
increased basophil cell number	3.9377e-05	7.95161e-05	MGI:3647820, MGI:97362, MGI:1930643	HECTD4, NOS3, CLCNKB
decreased leukocyte cell number	4.12821e-05	8.28288e-05	MGI:2153070, MGI:2682319, MGI:2135756, MGI:2659021	SYNPO2, KMT2D, HSPB8, PHACTR1
increased circulating sodium level	4.19271e-05	8.35871e-05	MGI:894680, MGI:1920081, MGI:1859162	BACH1, DHX30, RNF10
decreased circulating calcium level	4.59023e-05	9.0933e-05	MGI:1919218, MGI:107913, MGI:1915956	WDR73, TIAL1, RGP1
increased eosinophil cell number	4.72674e-05	9.30483e-05	MGI:97362, MGI:3647820, MGI:104797	NOS3, HECTD4, LTA
abnormal mean corpuscular hemoglobin concentration	5e-05	9.37126e-05	MGI:1354956	TFR2
chronic inflammation/Knee joint - MPATH pathological process term	5e-05	9.37126e-05	MGI:97373	NPR3
decreased startle reflex	4.86524e-05	9.37126e-05	MGI:1933754, MGI:1859162, MGI:3642684	NEDD4L, RNF10, CEP85L
hyperplasia/Heart - MPATH process term	5e-05	9.37126e-05	MGI:1890773	ACTN4
hypertrophic tissue/Heart - MPATH diagnostic term	5e-05	9.37126e-05	MGI:1890773	ACTN4
increased bronchoconstrictive response	5e-05	9.37126e-05	MGI:104797	LTA
increased circulating creatinine level	4.79574e-05	9.37126e-05	MGI:3045258, MGI:1921285, MGI:1930643, MGI:1859162, MGI:2143558, MGI:1917271, MGI:1353449	STARD9, NOL9, CLCNKB, RNF10, CHCHD10, NT5DC2, EIF2AK2
inspissation/Uterus - MPATH pathological process term	5e-05	9.37126e-05	MGI:98495	TBX3
increased circulating bilirubin level	5.81429e-05	0.000108326	MGI:1341087, MGI:1918244, MGI:88447	TNKS, AGBL4, COL11A2
abnormal coat/hair pigmentation	5.89079e-05	0.000109102	MGI:1919257, MGI:96438	FNDC3B, IGFBP3
anophthalmia	6.20181e-05	0.000114186	MGI:1859162, MGI:3603820, MGI:2444236, MGI:2136773	RNF10, TCTN1, UBN2, CWC22
increased circulating HDL cholesterol level	6.60183e-05	0.000120841	MGI:1859162, MGI:105085	RNF10, RBL2
increased mean platelet volume	7.35337e-05	0.000133814	MGI:1891190, MGI:1923998, MGI:1341087	CTSZ, PBRM1, TNKS
impaired glucose tolerance	9.16846e-05	0.00016588	MGI:88314, MGI:894644, MGI:98445, MGI:1929711	CCND2, CACNB2, SURF4, ANAPC7
follicular atresia/Ovary - MPATH pathological process term	0.0001	0.000176836	MGI:105089	HSD17B4
hyperplasia/Kidney - MPATH pathological process term	0.0001	0.000176836	MGI:1930643	CLCNKB
increased mean corpuscular hemoglobin	9.9505e-05	0.000176836	MGI:1918722, MGI:2682319, MGI:1354956, MGI:104872, MGI:95784	USP19, KMT2D, TFR2, PPP1CC, GNB2
inflammation/Knee joint - MPATH pathological process term	0.0001	0.000176836	MGI:97373	NPR3
abnormal erythrocyte cell number	0.00015	0.000257967	MGI:1354956	TFR2
abnormal heart weight	0.00015	0.000257967	MGI:95490	FBN2
abnormal mean corpuscular volume	0.00015	0.000257967	MGI:1354956	TFR2
abnormal rectum morphology	0.00015	0.000257967	MGI:1354956	TFR2
hyperplasia/Knee joint - MPATH pathological process term	0.00015	0.000257967	MGI:97373	NPR3
abnormal hemoglobin content	0.0002	0.000334759	MGI:1354956	TFR2
abnormal sacral vertebrae morphology	0.0002	0.000334759	MGI:103239	TFAP4
decreased cardiac output	0.0002	0.000334759	MGI:88447	COL11A2
decreased thymus weight	0.0002	0.000334759	MGI:103239	TFAP4
rib fusion	0.0002	0.000334759	MGI:1920970	CST6
male infertility	0.000228776	0.000380888	MGI:2444236, MGI:1918722, MGI:2673965, MGI:1914277, MGI:3525201, MGI:109419, MGI:1917601, MGI:104872	UBN2, USP19, TMEM60, MKRN2, MDC1, FAF1, PPP4R1, PPP1CC
abnormal esophagus morphology	0.00025	0.000403351	MGI:1202301	ITCH
abnormal fibula morphology	0.00025	0.000403351	MGI:95490	FBN2
abnormal lumbar vertebrae morphology	0.00025	0.000403351	MGI:103239	TFAP4
abnormal mandible morphology	0.00025	0.000403351	MGI:95490	FBN2
chronic inflammation/Kidney - MPATH pathological process term	0.00025	0.000403351	MGI:1930643	CLCNKB
decreased circulating unsaturated transferrin level	0.00025	0.000403351	MGI:1922725	OPLAH
abnormal liver size	0.0003	0.000471859	MGI:104637	TGFBR3
abnormal mean corpuscular hemoglobin	0.0003	0.000471859	MGI:1354956	TFR2
decreased heart rate variability	0.0003	0.000471859	MGI:1309469	CASQ2
increased cardiac output	0.0003	0.000471859	MGI:1916165	VARS2
increased fluid intake	0.0003	0.000471859	MGI:97180	MAPT
cataract/Eye - MPATH pathological entity term	0.00035	0.000545025	MGI:105089	HSD17B4
lymphoid hyperplasia/Spleen - MPATH pathological entity term	0.00035	0.000545025	MGI:97362	NOS3
abnormal clavicle morphology	0.0004	0.000613725	MGI:95490	FBN2
abnormal thoracic cage shape	0.0004	0.000613725	MGI:1914172	RRAS2
increased circulating unsaturated transferrin level	0.0004	0.000613725	MGI:88447	COL11A2
abnormal jejunum morphology	0.00045	0.000683738	MGI:2137670	YBX3
decreased circulating LDL cholesterol level	0.00045	0.000683738	MGI:2384933	WRAP53
abnormal radius morphology	0.0005	0.000727907	MGI:95490	FBN2
abnormal ulna morphology	0.0005	0.000727907	MGI:95490	FBN2
aspermia/Epididymis - MPATH pathological process term	0.0005	0.000727907	MGI:105089	HSD17B4
convulsive seizures	0.0005	0.000727907	MGI:1859162	RNF10
enlarged adrenal glands	0.0005	0.000727907	MGI:105089	HSD17B4
hydropic degeneration/Liver - MPATH pathological process term	0.0005	0.000727907	MGI:1919235, MGI:1859162	ACAD10, RNF10
increased CD4-positive, CD25-positive, alpha-beta regulatory T cell number	0.0005	0.000727907	MGI:2145900	FAM83H
increased lung tissue damping	0.0005	0.000727907	MGI:3606565, MGI:87930	FAM167A, ADK
increased pulmonary ventilation	0.0005	0.000727907	MGI:104797	LTA
decreased effector memory T-helper cell number	0.00055	0.000793318	MGI:2673965	TMEM60
lymphoid hyperplasia/Lymph node - MPATH pathological entity term	0.00055	0.000793318	MGI:97362	NOS3
abnormal colon morphology	0.0006	0.000842152	MGI:1354956	TFR2
abnormal humerus morphology	0.0006	0.000842152	MGI:95490	FBN2
abnormal spinal cord morphology	0.0006	0.000842152	MGI:1915956	RGP1
abnormal zygomatic bone morphology	0.0006	0.000842152	MGI:95490	FBN2
impaired cued conditioning behavior	0.0006	0.000842152	MGI:2687280	SOWAHA
vacuolation/Liver - MPATH pathological process term	0.0006	0.000842152	MGI:1919235, MGI:1859162	ACAD10, RNF10
increased airway resistance	0.00065	0.000904222	MGI:3606565	FAM167A
prolonged PR interval	0.00065	0.000904222	MGI:2153070	SYNPO2
abnormal femur morphology	0.0007	0.000952609	MGI:95490	FBN2
abnormal heart shape	0.0007	0.000952609	MGI:1930643	CLCNKB
abnormal nail morphology	0.0007	0.000952609	MGI:95490	FBN2
decreased liver weight	0.0007	0.000952609	MGI:103239	TFAP4
pale liver	0.0007	0.000952609	MGI:104637	TGFBR3
abnormal autopod morphology	0.00075	0.000998936	MGI:95490	FBN2
abnormal placement of pupils	0.00075	0.000998936	MGI:95490	FBN2
increased NK cell number	0.00075	0.000998936	MGI:1914172	RRAS2
prolonged ST segment	0.00075	0.000998936	MGI:95490	FBN2
shortened RR interval	0.00075	0.000998936	MGI:95784	GNB2
abnormal mammary gland morphology	0.0008	0.00105654	MGI:2145900	FAM83H
abnormal optic vesicle formation	0.0008	0.00105654	MGI:1925847	FHOD3
abnormal ear morphology	0.00085	0.00110854	MGI:108077	NPTN
corneal vascularization	0.00085	0.00110854	MGI:95490	FBN2
hyperplasia/Lymph node - MPATH pathological process term	0.00085	0.00110854	MGI:97362	NOS3
decreased circulating sodium level	0.00095	0.00122872	MGI:2682319, MGI:96545	KMT2D, IL1R1
enlarged gallbladder	0.00095	0.00122872	MGI:1860076, MGI:1202301	RNF5, ITCH
abnormal head size	0.001	0.00127236	MGI:1202301, MGI:2444236	ITCH, UBN2
abnormal heart looping	0.001	0.00127236	MGI:95557	FLNC
dysplasia/Eye - MPATH pathological process term	0.001	0.00127236	MGI:105089	HSD17B4
hypoplasia/Testis - MPATH pathological process term	0.001	0.00127236	MGI:105089	HSD17B4
prolonged QT interval	0.00105	0.0013252	MGI:2673965	TMEM60
shortened QRS complex duration	0.00105	0.0013252	MGI:1930643	CLCNKB
decreased brain weight	0.0011	0.00138273	MGI:1859162	RNF10
abnormal caudal vertebrae morphology	0.00115	0.0014398	MGI:2651499, MGI:95392	PDE5A, ENG
abnormal joint morphology	0.0012	0.00149641	MGI:95490	FBN2
abnormal gallbladder morphology	0.00125	0.00154035	MGI:1860076, MGI:2145900	RNF5, FAM83H
increased heart left ventricle size	0.00125	0.00154035	MGI:2151224	ALPK3
thin ventricular wall	0.00125	0.00154035	MGI:1916823	HILPDA
abnormal pelvic girdle bone morphology	0.00135	0.00165059	MGI:95490, MGI:1861440	FBN2, TRIM17
pale yolk sac	0.00135	0.00165059	MGI:1100846	MED1
abnormal sinus arrhythmia	0.0014	0.00169189	MGI:1309469	CASQ2
abnormal visceral yolk sac morphology	0.0014	0.00169189	MGI:1915751, MGI:95392	NSMCE2, ENG
iris synechia	0.0014	0.00169189	MGI:2443310	OLFML2B
abnormal iris morphology	0.00145	0.00173889	MGI:105089	HSD17B4
fused cornea and lens	0.00145	0.00173889	MGI:2443310	OLFML2B
decreased monocyte cell number	0.0015	0.00177841	MGI:104797	LTA
enlarged liver	0.0015	0.00177841	MGI:1930643	CLCNKB
spina bifida	0.0015	0.00177841	MGI:3603820, MGI:2136773	TCTN1, CWC22
irregularly shaped pupil	0.0016	0.00188981	MGI:105089	HSD17B4
abnormal pharyngeal arch morphology	0.00165	0.00193427	MGI:95392, MGI:1915751	ENG, NSMCE2
vertebral fusion	0.00165	0.00193427	MGI:99176, MGI:95490	ZSCAN2, FBN2
abnormal hindbrain development	0.0017	0.00197807	MGI:1925847	FHOD3
hyperplasia/Spleen - MPATH pathological process term	0.0017	0.00197807	MGI:97362	NOS3
abnormal body wall morphology	0.00175	0.00202122	MGI:1916165	VARS2
increased circulating creatine kinase level	0.00175	0.00202122	MGI:1920970	CST6
abnormal midbrain development	0.00185	0.00212106	MGI:1925847	FHOD3
enlarged cecum	0.00185	0.00212106	MGI:1917625	ICA1L
abnormal placenta size	0.00195	0.00221945	MGI:1100846	MED1
decreased spleen weight	0.00195	0.00221945	MGI:1859162	RNF10
decreased body weight	0.002	0.00225993	MGI:1924712, MGI:1914172	TMEM116, RRAS2
increased large unstained cell number	0.002	0.00225993	MGI:1859162	RNF10
abnormal blood vessel morphology	0.00205	0.00230809	MGI:104637	TGFBR3
abnormal placenta vasculature	0.0021	0.00235591	MGI:104637	TGFBR3
absent pinna reflex	0.0022	0.00243322	MGI:1859162	RNF10
enlarged uterus	0.0022	0.00243322	MGI:1100846	MED1
hydrocephaly	0.0022	0.00243322	MGI:1341087	TNKS
polydactyly	0.0022	0.00243322	MGI:3603820, MGI:2136773	TCTN1, CWC22
abnormal forebrain development	0.00225	0.00246241	MGI:1915751, MGI:1925847	NSMCE2, FHOD3
decreased red blood cell distribution width	0.00225	0.00246241	MGI:1922725	OPLAH
eye hemorrhage	0.00225	0.00246241	MGI:98495	TBX3
abnormal lung morphology	0.0023	0.002491	MGI:1197010, MGI:1924712, MGI:87930	SUMO1, TMEM116, ADK
increased anxiety-related response	0.0023	0.002491	MGI:1859162	RNF10
pallor	0.0023	0.002491	MGI:1100846, MGI:2444236	MED1, UBN2
decreased circulating chloride level	0.0024	0.00259034	MGI:2682319, MGI:96545	KMT2D, IL1R1
abnormal vertebral arch morphology	0.00245	0.00263522	MGI:95490	FBN2
abnormal stomach morphology	0.0025	0.00267979	MGI:1930643	CLCNKB
small seminal vesicle	0.0026	0.00277747	MGI:1929813	CACNA2D2
abnormal pancreas morphology	0.00275	0.00292772	MGI:1930643	CLCNKB
decreased vertical activity	0.00285	0.0030239	MGI:1101358, MGI:1859162	NPEPPS, RNF10
abnormal eye anterior chamber depth	0.00305	0.00321431	MGI:1328366, MGI:2685515, MGI:1916165, MGI:1927868	SMARCB1, ARHGEF40, VARS2, PEX14
thrombocytosis	0.00305	0.00321431	MGI:107913, MGI:1917601	TIAL1, PPP4R1
abnormal cranium morphology	0.0031	0.00324515	MGI:1891112, MGI:95490, MGI:88314	GMDS, FBN2, CCND2
abnormal tail morphology	0.0031	0.00324515	MGI:95490, MGI:97008	FBN2, MMP11
increased cornea thickness	0.0032	0.00333867	MGI:2677838, MGI:1328366	HMCN2, SMARCB1
corneal opacity	0.0039	0.00405548	MGI:95490	FBN2
increased circulating potassium level	0.00415	0.00428696	MGI:2145900, MGI:2143558	FAM83H, CHCHD10
increased lymphocyte cell number	0.00415	0.00428696	MGI:1920424, MGI:104797	TBKBP1, LTA
abnormal brain morphology	0.0042	0.00432434	MGI:95490	FBN2
increased exploration in new environment	0.00445	0.00456672	MGI:2443679, MGI:1344363, MGI:1096337	SIPA1L1, ARIH1, EPHB1
increased mean corpuscular hemoglobin concentration	0.00475	0.00484283	MGI:1354956, MGI:1918722	TFR2, USP19
small liver	0.00475	0.00484283	MGI:2651499, MGI:2687280	PDE5A, SOWAHA
increased circulating amylase level	0.00485	0.00492873	MGI:2682319, MGI:1891369, MGI:1927204, MGI:1202301	KMT2D, CAPN12, GOSR2, ITCH
abnormal locomotor behavior	0.00505	0.00511537	MGI:108418, MGI:1914690	NPY2R, MTPAP
increased monocyte cell number	0.00575	0.00580565	MGI:1891112, MGI:1918244, MGI:97008, MGI:1859162	GMDS, AGBL4, MMP11, RNF10
short tibia	0.00845	0.00850434	MGI:1921452, MGI:96438, MGI:1344363	FBLIM1, IGFBP3, ARIH1
decreased lean body mass	0.0132	0.0132423	MGI:1920970, MGI:95583, MGI:1920977, MGI:1891112, MGI:102685	CST6, FSHR, MCMBP, GMDS, CDC27
increased total body fat amount	0.01505	0.01505	MGI:1891112, MGI:95583, MGI:102685, MGI:1929711, MGI:97272	GMDS, FSHR, CDC27, ANAPC7, MYL2
IMPC, International Mouse Phenotyping Consortium; MGI, Mouse Genome Informatics.
