# Supplementary material for: Genome-wide analysis of cardiac ventricular phenotypes reveals novel loci and therapeutic targets for heart failure
Source: Nat Commun. 2026 Feb 27;17:3293. doi: 10.1038/s41467-026-69982-0 (PMC13066029; doi:10.1038/s41467-026-69982-0)
Supplement: Supplementary file 17 — Supplementary Data 15 [file 41467_2026_69982_MOESM17_ESM.xlsx]

## Sheet: Sheet1
Supplementary Data 15. Ranked genes drug indications and toxicity
Gene	chembl_id	Phenotypes	GWAS_Effect_Direction	Gene_Prioritisation_Score	Enriched_CVD_mouse_model	Enriched_CVD_gprofiler_term	CVD_Drug	toxicityClass	country	name_drug	pharmGKB_pgxCategory	pharmGKB_phenotype	pharmGKB_directionality	pharmGKB_variantRsId	pharmGKB_isDirectTarget
ITGB3	CHEMBL1201584	LVEDV;LVEDV_BSA;RVESV;RVEDV_BSA;RVESV_BSA;RVEDV;LVESV_BSA;LVSV_BSA;LVSV	positive	1	0	1	Yes			ABCIXIMAB
ITGB3	CHEMBL1201584	LVEDV;LVEDV_BSA;RVESV;RVEDV_BSA;RVESV_BSA;RVEDV;LVESV_BSA;LVSV_BSA;LVSV	positive	1	0	1	Yes			ABCIXIMAB
ATP1B2	CHEMBL3545057	LVMVR;LVMCF	discordant	1	0	1	Yes			ACETYLDIGITOXIN
IL1R1	CHEMBL2109458	RVESV_BSA	negative	2	0	0	Yes			AMG-108
KCNH2	CHEMBL633	LVSV;RVSV_BSA;RVEDV_BSA;RVEDV;RVSV	positive	1	0	1	Yes	cardiotoxicity	United States	AMIODARONE	toxicity	risk of drug-induced ventricular arrhythmia and QT prolongation		rs10919035	FALSE
KCNH2	CHEMBL633	LVSV;RVSV_BSA;RVEDV_BSA;RVEDV;RVSV	positive	1	0	1	Yes	cardiotoxicity	United States	AMIODARONE	toxicity	decreased risk of drug-induced torsades de pointes		rs1805128	FALSE
KCNH2	CHEMBL633	LVSV;RVSV_BSA;RVEDV_BSA;RVEDV;RVSV	positive	1	0	1	Yes	cardiotoxicity	United States	AMIODARONE	toxicity	decreased risk of drug-induced ventricular arrhythmia and QT prolongation		rs10800397	FALSE
KCNH2	CHEMBL633	LVSV;RVSV_BSA;RVEDV_BSA;RVEDV;RVSV	positive	1	0	1	Yes	cardiotoxicity	United States	AMIODARONE	toxicity	risk of drug-induced ventricular arrhythmia and QT prolongation		rs10800397	FALSE
KCNH2	CHEMBL633	LVSV;RVSV_BSA;RVEDV_BSA;RVEDV;RVSV	positive	1	0	1	Yes	cardiotoxicity	United States	AMIODARONE	toxicity	increased risk for Torsades de Point		rs12720441	TRUE
KCNH2	CHEMBL633	LVSV;RVSV_BSA;RVEDV_BSA;RVEDV;RVSV	positive	1	0	1	Yes	cardiotoxicity	United States	AMIODARONE	toxicity	decreased risk for Torsades de Point		rs12720441	TRUE
KCNH2	CHEMBL633	LVSV;RVSV_BSA;RVEDV_BSA;RVEDV;RVSV	positive	1	0	1	Yes	cardiotoxicity	United States	AMIODARONE	toxicity	increased risk of drug-induced torsades de pointes		rs1805128	FALSE
KCNH2	CHEMBL633	LVSV;RVSV_BSA;RVEDV_BSA;RVEDV;RVSV	positive	1	0	1	Yes	cardiotoxicity	United States	AMIODARONE	toxicity	decreased risk of drug-induced ventricular arrhythmia and QT prolongation		rs10919035	FALSE
KCNH2	CHEMBL633	LVSV;RVSV_BSA;RVEDV_BSA;RVEDV;RVSV	positive	1	0	1	Yes	respiratory toxicity	United States	AMIODARONE	toxicity	risk of drug-induced ventricular arrhythmia and QT prolongation		rs10919035	FALSE
KCNH2	CHEMBL633	LVSV;RVSV_BSA;RVEDV_BSA;RVEDV;RVSV	positive	1	0	1	Yes	respiratory toxicity	United States	AMIODARONE	toxicity	decreased risk of drug-induced torsades de pointes		rs1805128	FALSE
KCNH2	CHEMBL633	LVSV;RVSV_BSA;RVEDV_BSA;RVEDV;RVSV	positive	1	0	1	Yes	respiratory toxicity	United States	AMIODARONE	toxicity	decreased risk of drug-induced ventricular arrhythmia and QT prolongation		rs10800397	FALSE
KCNH2	CHEMBL633	LVSV;RVSV_BSA;RVEDV_BSA;RVEDV;RVSV	positive	1	0	1	Yes	respiratory toxicity	United States	AMIODARONE	toxicity	risk of drug-induced ventricular arrhythmia and QT prolongation		rs10800397	FALSE
KCNH2	CHEMBL633	LVSV;RVSV_BSA;RVEDV_BSA;RVEDV;RVSV	positive	1	0	1	Yes	respiratory toxicity	United States	AMIODARONE	toxicity	increased risk for Torsades de Point		rs12720441	TRUE
KCNH2	CHEMBL633	LVSV;RVSV_BSA;RVEDV_BSA;RVEDV;RVSV	positive	1	0	1	Yes	respiratory toxicity	United States	AMIODARONE	toxicity	decreased risk for Torsades de Point		rs12720441	TRUE
KCNH2	CHEMBL633	LVSV;RVSV_BSA;RVEDV_BSA;RVEDV;RVSV	positive	1	0	1	Yes	respiratory toxicity	United States	AMIODARONE	toxicity	increased risk of drug-induced torsades de pointes		rs1805128	FALSE
KCNH2	CHEMBL633	LVSV;RVSV_BSA;RVEDV_BSA;RVEDV;RVSV	positive	1	0	1	Yes	respiratory toxicity	United States	AMIODARONE	toxicity	decreased risk of drug-induced ventricular arrhythmia and QT prolongation		rs10919035	FALSE
KCNH2	CHEMBL633	LVSV;RVSV_BSA;RVEDV_BSA;RVEDV;RVSV	positive	1	0	1	Yes	hepatotoxicity	United States	AMIODARONE	toxicity	risk of drug-induced ventricular arrhythmia and QT prolongation		rs10919035	FALSE
KCNH2	CHEMBL633	LVSV;RVSV_BSA;RVEDV_BSA;RVEDV;RVSV	positive	1	0	1	Yes	hepatotoxicity	United States	AMIODARONE	toxicity	decreased risk of drug-induced torsades de pointes		rs1805128	FALSE
KCNH2	CHEMBL633	LVSV;RVSV_BSA;RVEDV_BSA;RVEDV;RVSV	positive	1	0	1	Yes	hepatotoxicity	United States	AMIODARONE	toxicity	decreased risk of drug-induced ventricular arrhythmia and QT prolongation		rs10800397	FALSE
KCNH2	CHEMBL633	LVSV;RVSV_BSA;RVEDV_BSA;RVEDV;RVSV	positive	1	0	1	Yes	hepatotoxicity	United States	AMIODARONE	toxicity	risk of drug-induced ventricular arrhythmia and QT prolongation		rs10800397	FALSE
KCNH2	CHEMBL633	LVSV;RVSV_BSA;RVEDV_BSA;RVEDV;RVSV	positive	1	0	1	Yes	hepatotoxicity	United States	AMIODARONE	toxicity	increased risk for Torsades de Point		rs12720441	TRUE
KCNH2	CHEMBL633	LVSV;RVSV_BSA;RVEDV_BSA;RVEDV;RVSV	positive	1	0	1	Yes	hepatotoxicity	United States	AMIODARONE	toxicity	decreased risk for Torsades de Point		rs12720441	TRUE
KCNH2	CHEMBL633	LVSV;RVSV_BSA;RVEDV_BSA;RVEDV;RVSV	positive	1	0	1	Yes	hepatotoxicity	United States	AMIODARONE	toxicity	increased risk of drug-induced torsades de pointes		rs1805128	FALSE
KCNH2	CHEMBL633	LVSV;RVSV_BSA;RVEDV_BSA;RVEDV;RVSV	positive	1	0	1	Yes	hepatotoxicity	United States	AMIODARONE	toxicity	decreased risk of drug-induced ventricular arrhythmia and QT prolongation		rs10919035	FALSE
KCNH2	CHEMBL1083993	LVSV;RVSV_BSA;RVEDV_BSA;RVEDV;RVSV	positive	1	0	1	Yes	cardiotoxicity	United States	AMIODARONE HYDROCHLORIDE
KCNH2	CHEMBL1083993	LVSV;RVSV_BSA;RVEDV_BSA;RVEDV;RVSV	positive	1	0	1	Yes	respiratory toxicity	United States	AMIODARONE HYDROCHLORIDE
KCNH2	CHEMBL1083993	LVSV;RVSV_BSA;RVEDV_BSA;RVEDV;RVSV	positive	1	0	1	Yes	hepatotoxicity	United States	AMIODARONE HYDROCHLORIDE
PDE3A	CHEMBL760	LVMVR	discordant	2	0	0	Yes			ANAGRELIDE
PDE3B	CHEMBL760	LVMVR;LVMCF	discordant	0	0	0	Yes			ANAGRELIDE
PDE3A	CHEMBL1200759	LVMVR	discordant	2	0	0	Yes			ANAGRELIDE HYDROCHLORIDE
PDE3B	CHEMBL1200759	LVMVR;LVMCF	discordant	0	0	0	Yes			ANAGRELIDE HYDROCHLORIDE
IL1R1	CHEMBL1201570	RVESV_BSA	negative	2	0	0	Yes			ANAKINRA
BRD2	CHEMBL2393130	RV_LV_ratio	negative	0	0	0	Yes			APABETALONE
PDE5A	CHEMBL1963681	RVESV_BSA;RVEDV;RVEDV_BSA;RVESV	discordant	1	0	1	Yes			AVANAFIL
KCNH2	CHEMBL3545169	LVSV;RVSV_BSA;RVEDV_BSA;RVEDV;RVSV	positive	1	0	1	Yes			AZD1305
KCNH2	CHEMBL3545040	LVSV;RVSV_BSA;RVEDV_BSA;RVEDV;RVSV	positive	1	0	1	Yes			AZD7009
CACNA2D2	CHEMBL1008	LVEDV_BSA;LVESV_BSA;LVEDV;LVESV;RV_LV_ratio;LVSV_BSA;LVSV	discordant	1	0	1	Yes			BEPRIDIL
CACNB1	CHEMBL1008	LVM;LVM_BSA	negative	0	0	1	Yes			BEPRIDIL
CACNB2	CHEMBL1008	LVM_BSA	discordant	2	1	1	Yes			BEPRIDIL
CACNB3	CHEMBL1008	LVSV	discordant	0	0	1	Yes			BEPRIDIL
CACNA2D2	CHEMBL1200382	LVEDV_BSA;LVESV_BSA;LVEDV;LVESV;RV_LV_ratio;LVSV_BSA;LVSV	discordant	1	0	1	Yes			BEPRIDIL HYDROCHLORIDE
CACNB1	CHEMBL1200382	LVM;LVM_BSA	negative	0	0	1	Yes			BEPRIDIL HYDROCHLORIDE
CACNB2	CHEMBL1200382	LVM_BSA	discordant	2	1	1	Yes			BEPRIDIL HYDROCHLORIDE
CACNB3	CHEMBL1200382	LVSV	discordant	0	0	1	Yes			BEPRIDIL HYDROCHLORIDE
PPARD	CHEMBL264374	LVM_BSA;LVM	positive	0	0	0	Yes			BEZAFIBRATE
NPR2	CHEMBL2104386	RVEF	discordant	0	0	1	Yes			CARPERITIDE
NPR3	CHEMBL2104386	LVM;LVM_BSA	discordant	2	0	0	Yes			CARPERITIDE
PPARD	CHEMBL3544958	LVM_BSA;LVM	positive	0	0	0	Yes			CER-002
PPARD	CHEMBL4650349	LVM_BSA;LVM	positive	0	0	0	Yes			CHIGLITAZAR
PGR	CHEMBL110691	LVEF	positive	1	0	0	Yes	carcinogenicity	United States; United Kingdom	CHLORMADINONE ACETATE
ITGB3	CHEMBL429876	LVEDV;LVEDV_BSA;RVESV;RVEDV_BSA;RVESV_BSA;RVEDV;LVESV_BSA;LVSV_BSA;LVSV	positive	1	0	1	Yes			CILENGITIDE
TUBA1A	CHEMBL107	LVSV	positive	0	0	0	Yes			COLCHICINE
TUBA1B	CHEMBL107	LVSV	positive	0	0	0	Yes			COLCHICINE
TUBA1C	CHEMBL107	LVSV	positive	0	0	0	Yes			COLCHICINE
TUBB1	CHEMBL107	LVM_BSA	discordant	0	0	0	Yes			COLCHICINE
MYH6	CHEMBL4594304	LVSV;LVM;LVEDV_BSA;LVM_BSA;LVSV_BSA;LVEDV;RVSV;RVEDV;RVSV_BSA;RVEF;RVEDV_BSA;LVESV_BSA	discordant	2	0	1	Yes			DANICAMTIV
MYH7	CHEMBL4594304	LVM;LVSV;LVEDV;LVEDV_BSA;LVM_BSA;LVSV_BSA;RVEDV_BSA;RVSV;RVSV_BSA;RVEF;RVEDV;LVESV_BSA	discordant	2	0	1	Yes			DANICAMTIV
MYH7B	CHEMBL4594304	LVESV_BSA;LVESV;LVGFI;LVEF	discordant	1	0	1	Yes			DANICAMTIV
MYL2	CHEMBL4594304	LVEDV_BSA;LVMVR;LVESV;LVEDV;LVSV;LVSV_BSA;LVESV_BSA;RVESV_BSA;RVEDV;RVESV;RVSV;RVEDV_BSA;RVSV_BSA	discordant	2	0	1	Yes			DANICAMTIV
MYL4	CHEMBL4594304	LVEDV_BSA;LVEDV;RVEDV;RVESV_BSA;RVEDV_BSA;RVESV;LVSV_BSA;LVESV_BSA;LVSV	discordant	2	0	1	Yes			DANICAMTIV
RYR1	CHEMBL1201288	RVEDV_BSA;RVEDV;RVESV;RVESV_BSA	negative	0	0	1	Yes	hepatotoxicity	United States	DANTROLENE
RYR1	CHEMBL928	RVEDV_BSA;RVEDV;RVESV;RVESV_BSA	negative	0	0	1	Yes	hepatotoxicity	United States	DANTROLENE SODIUM
P4HTM	CHEMBL3544988	LVESV;LVESV_BSA;LVEDV;LVEDV_BSA;LVSV;LVSV_BSA	discordant	0	0	0	Yes			DAPRODUSTAT
PRKCD	CHEMBL2107872	LVEDV	discordant	0	0	0	Yes			DELCASERTIB
ATP1B2	CHEMBL1614	LVMVR;LVMCF	discordant	1	0	1	Yes			DESLANOSIDE
ATP1B2	CHEMBL254219	LVMVR;LVMCF	discordant	1	0	1	Yes			DIGITOXIN
ATP1B2	CHEMBL1751	LVMVR;LVMCF	discordant	1	0	1	Yes			DIGOXIN	efficacy	increased emergency department utilization		rs1801253	FALSE
ATP1B2	CHEMBL1751	LVMVR;LVMCF	discordant	1	0	1	Yes			DIGOXIN	other	increased metabolism of digoxin		rs2032582	FALSE
ATP1B2	CHEMBL1751	LVMVR;LVMCF	discordant	1	0	1	Yes			DIGOXIN	efficacy	decreased emergency department utilization		rs1801253	FALSE
ATP1B2	CHEMBL1751	LVMVR;LVMCF	discordant	1	0	1	Yes			DIGOXIN	other	increased serum concentrations of digoxin		rs1128503	FALSE
ATP1B2	CHEMBL1751	LVMVR;LVMCF	discordant	1	0	1	Yes			DIGOXIN	metabolism/pk	increased serum concentration		rs1045642	FALSE
ATP1B2	CHEMBL1751	LVMVR;LVMCF	discordant	1	0	1	Yes			DIGOXIN	efficacy	increased risk of emergency department visits		rs1799983	FALSE
ATP1B2	CHEMBL1751	LVMVR;LVMCF	discordant	1	0	1	Yes			DIGOXIN	efficacy	decreased emergency department visits and hospital utilization		rs1042713	FALSE
ATP1B2	CHEMBL1751	LVMVR;LVMCF	discordant	1	0	1	Yes			DIGOXIN	other	decreased metabolism of digoxin		rs2032582	FALSE
ATP1B2	CHEMBL1751	LVMVR;LVMCF	discordant	1	0	1	Yes			DIGOXIN	other	decreased serum concentrations of digoxin		rs1128503	FALSE
ATP1B2	CHEMBL1751	LVMVR;LVMCF	discordant	1	0	1	Yes			DIGOXIN	metabolism/pk	decreased metabolism		rs1045642	FALSE
ATP1B2	CHEMBL1751	LVMVR;LVMCF	discordant	1	0	1	Yes			DIGOXIN	metabolism/pk	increased metabolism and decreased serum concentration		rs1045642	FALSE
ATP1B2	CHEMBL1751	LVMVR;LVMCF	discordant	1	0	1	Yes			DIGOXIN	other	decreased serum concentrations		rs1128503	FALSE
ATP1B2	CHEMBL1751	LVMVR;LVMCF	discordant	1	0	1	Yes			DIGOXIN	toxicity	smaller QT-interval shortening effect		rs10494366	FALSE
ATP1B2	CHEMBL1751	LVMVR;LVMCF	discordant	1	0	1	Yes			DIGOXIN	other	increased serum concentrations		rs1128503	FALSE
ATP1B2	CHEMBL1751	LVMVR;LVMCF	discordant	1	0	1	Yes			DIGOXIN	efficacy	decreased emergency department (ED) visits and hospital utilization		rs1042713	FALSE
ATP1B2	CHEMBL1751	LVMVR;LVMCF	discordant	1	0	1	Yes			DIGOXIN	toxicity	greater QT-interval shortening effect		rs10494366	FALSE
ATP1B2	CHEMBL1751	LVMVR;LVMCF	discordant	1	0	1	Yes			DIGOXIN	efficacy	increased emergency department visits and hospital utilization		rs1042713	FALSE
ATP1B2	CHEMBL1751	LVMVR;LVMCF	discordant	1	0	1	Yes			DIGOXIN	efficacy	decreased risk of emergency department visits		rs1799983	FALSE
PDE3A	CHEMBL932	LVMVR	discordant	2	0	0	Yes			DIPYRIDAMOLE
PDE3B	CHEMBL932	LVMVR;LVMCF	discordant	0	0	0	Yes			DIPYRIDAMOLE
PDE5A	CHEMBL932	RVESV_BSA;RVEDV;RVEDV_BSA;RVESV	discordant	1	0	1	Yes			DIPYRIDAMOLE
KCNH2	CHEMBL473	LVSV;RVSV_BSA;RVEDV_BSA;RVEDV;RVSV	positive	1	0	1	Yes	cardiotoxicity	United States	DOFETILIDE
HCN4	CHEMBL184412	LVEDV_BSA;LVSV_BSA	positive	0	0	1	Yes		United States	DRONEDARONE
HCN4	CHEMBL1201729	LVEDV_BSA;LVSV_BSA	positive	0	0	1	Yes		United States	DRONEDARONE HYDROCHLORIDE
E2F8	CHEMBL2108316	LVESV	discordant	1	0	0	Yes			EDIFOLIGIDE
E2F8	CHEMBL2109058	LVESV	discordant	1	0	0	Yes			EDIFOLIGIDE SODIUM
PDE3A	CHEMBL249856	LVMVR	discordant	2	0	0	Yes			ENOXIMONE
PDE3B	CHEMBL249856	LVMVR;LVMCF	discordant	0	0	0	Yes			ENOXIMONE
ITGB3	CHEMBL1174	LVEDV;LVEDV_BSA;RVESV;RVEDV_BSA;RVESV_BSA;RVEDV;LVESV_BSA;LVSV_BSA;LVSV	positive	1	0	1	Yes			EPTIFIBATIDE
CA9	CHEMBL18	RVESV_BSA;RVESV;RVEF	discordant	0	0	0	Yes			ETHOXZOLAMIDE
TRPV4	CHEMBL3707225	RVEF	positive	0	0	0	Yes			GSK2798745
PPARD	CHEMBL38943	LVM_BSA;LVM	positive	0	0	0	Yes			GW501516
KCNH2	CHEMBL533	LVSV;RVSV_BSA;RVEDV_BSA;RVEDV;RVSV	positive	1	0	1	Yes	cardiotoxicity	United States	IBUTILIDE
KCNH2	CHEMBL2355456	LVSV;RVSV_BSA;RVEDV_BSA;RVEDV;RVSV	positive	1	0	1	Yes	cardiotoxicity	United States	IBUTILIDE FUMARATE
PDE3A	CHEMBL12856	LVMVR	discordant	2	0	0	Yes			INAMRINONE
PDE3A	CHEMBL2096642	LVMVR	discordant	2	0	0	Yes			INAMRINONE LACTATE
PPARD	CHEMBL1232583	LVM_BSA;LVM	positive	0	0	0	Yes			INDEGLITAZAR
HCN4	CHEMBL471737	LVEDV_BSA;LVSV_BSA	positive	0	0	1	Yes			IVABRADINE
HCN4	CHEMBL2145077	LVEDV_BSA;LVSV_BSA	positive	0	0	1	Yes			IVABRADINE HYDROCHLORIDE
PDE3A	CHEMBL284838	LVMVR	discordant	2	0	0	Yes			K-134
PDE3B	CHEMBL284838	LVMVR;LVMCF	discordant	0	0	0	Yes			K-134
PPARD	CHEMBL3545114	LVM_BSA;LVM	positive	0	0	0	Yes			KD3010
IGF1R	CHEMBL3545156	LVGFI;LVM_BSA;LVMCF;LVMVR;LVM	discordant	3	0	1	Yes			KW-2450
ATP1B2	CHEMBL506569	LVMVR;LVMCF	discordant	1	0	1	Yes			LANATOSIDE C
FDFT1	CHEMBL435224	LVGFI;LVEF;LVESV;LVESV_BSA;RVEF;RVESV_BSA;RVESV;LVEDV_BSA;LVEDV;LVMVR	discordant	0	0	0	Yes			LAPAQUISTAT ACETATE
PDE3A	CHEMBL2051955	LVMVR	discordant	2	0	0	Yes			LEVOSIMENDAN
PDE3B	CHEMBL2051955	LVMVR;LVMCF	discordant	0	0	0	Yes			LEVOSIMENDAN
TNNC1	CHEMBL2051955	LVEDV	negative	1	0	1	Yes			LEVOSIMENDAN
NR1H3	CHEMBL456237	LVM;LVM_BSA	positive	0	0	0	Yes			LXR-623
MYH6	CHEMBL4297517	LVSV;LVM;LVEDV_BSA;LVM_BSA;LVSV_BSA;LVEDV;RVSV;RVEDV;RVSV_BSA;RVEF;RVEDV_BSA;LVESV_BSA	discordant	2	0	1	Yes		United States	MAVACAMTEN
MYH7	CHEMBL4297517	LVM;LVSV;LVEDV;LVEDV_BSA;LVM_BSA;LVSV_BSA;RVEDV_BSA;RVSV;RVSV_BSA;RVEF;RVEDV;LVESV_BSA	discordant	2	0	1	Yes		United States	MAVACAMTEN
MYH7B	CHEMBL4297517	LVESV_BSA;LVESV;LVGFI;LVEF	discordant	1	0	1	Yes		United States	MAVACAMTEN
MYL2	CHEMBL4297517	LVEDV_BSA;LVMVR;LVESV;LVEDV;LVSV;LVSV_BSA;LVESV_BSA;RVESV_BSA;RVEDV;RVESV;RVSV;RVEDV_BSA;RVSV_BSA	discordant	2	0	1	Yes		United States	MAVACAMTEN
MYL4	CHEMBL4297517	LVEDV_BSA;LVEDV;RVEDV;RVESV_BSA;RVEDV_BSA;RVESV;LVSV_BSA;LVESV_BSA;LVSV	discordant	2	0	1	Yes		United States	MAVACAMTEN
PDE3A	CHEMBL189	LVMVR	discordant	2	0	0	Yes			MILRINONE
PDE3A	CHEMBL1200977	LVMVR	discordant	2	0	0	Yes			MILRINONE LACTATE
NISCH	CHEMBL19236	LVEDV	discordant	0	0	0	Yes			MOXONIDINE
MYH6	CHEMBL1800955	LVSV;LVM;LVEDV_BSA;LVM_BSA;LVSV_BSA;LVEDV;RVSV;RVEDV;RVSV_BSA;RVEF;RVEDV_BSA;LVESV_BSA	discordant	2	0	1	Yes			OMECAMTIV MECARBIL
MYH7	CHEMBL1800955	LVM;LVSV;LVEDV;LVEDV_BSA;LVM_BSA;LVSV_BSA;RVEDV_BSA;RVSV;RVSV_BSA;RVEF;RVEDV;LVESV_BSA	discordant	2	0	1	Yes			OMECAMTIV MECARBIL
MYH7B	CHEMBL1800955	LVESV_BSA;LVESV;LVGFI;LVEF	discordant	1	0	1	Yes			OMECAMTIV MECARBIL
MYL2	CHEMBL1800955	LVEDV_BSA;LVMVR;LVESV;LVEDV;LVSV;LVSV_BSA;LVESV_BSA;RVESV_BSA;RVEDV;RVESV;RVSV;RVEDV_BSA;RVSV_BSA	discordant	2	0	1	Yes			OMECAMTIV MECARBIL
MYL4	CHEMBL1800955	LVEDV_BSA;LVEDV;RVEDV;RVESV_BSA;RVEDV_BSA;RVESV;LVSV_BSA;LVESV_BSA;LVSV	discordant	2	0	1	Yes			OMECAMTIV MECARBIL
PDE5A	CHEMBL4210847	RVESV_BSA;RVEDV;RVEDV_BSA;RVESV	discordant	1	0	1	Yes			PF-00489791
PDE5A	CHEMBL591501	RVESV_BSA;RVEDV;RVEDV_BSA;RVESV	discordant	1	0	1	Yes			PF-03049423
NISCH	CHEMBL289480	LVEDV	discordant	0	0	0	Yes			RILMENIDINE
PDE5A	CHEMBL192	RVESV_BSA;RVEDV;RVEDV_BSA;RVESV	discordant	1	0	1	Yes			SILDENAFIL	metabolism/pk	increased concentrations of sildenafil			FALSE
PDE5A	CHEMBL192	RVESV_BSA;RVEDV;RVEDV_BSA;RVESV	discordant	1	0	1	Yes			SILDENAFIL	efficacy	increased response to sildenafil in men with post-operative Erectile Dysfunction		rs2070744	FALSE
PDE5A	CHEMBL192	RVESV_BSA;RVEDV;RVEDV_BSA;RVESV	discordant	1	0	1	Yes			SILDENAFIL	efficacy	increased chance of positive erectile response		rs4343	FALSE
PDE5A	CHEMBL192	RVESV_BSA;RVEDV;RVEDV_BSA;RVESV	discordant	1	0	1	Yes			SILDENAFIL	efficacy	decreased response to sildenafil in men with Erectile Dysfunction		rs699947	FALSE
PDE5A	CHEMBL192	RVESV_BSA;RVEDV;RVEDV_BSA;RVESV	discordant	1	0	1	Yes			SILDENAFIL	efficacy	less likely to have positive erectile response		rs5443	FALSE
PDE5A	CHEMBL192	RVESV_BSA;RVEDV;RVEDV_BSA;RVESV	discordant	1	0	1	Yes			SILDENAFIL	efficacy	positive erectile response		rs5443	FALSE
PDE5A	CHEMBL192	RVESV_BSA;RVEDV;RVEDV_BSA;RVESV	discordant	1	0	1	Yes			SILDENAFIL	efficacy	decreased response to sildenafil		rs2070744	FALSE
PDE5A	CHEMBL192	RVESV_BSA;RVEDV;RVEDV_BSA;RVESV	discordant	1	0	1	Yes			SILDENAFIL	efficacy	decreased chance of positive erectile response		rs4343	FALSE
PDE5A	CHEMBL192	RVESV_BSA;RVEDV;RVEDV_BSA;RVESV	discordant	1	0	1	Yes			SILDENAFIL	metabolism/pk	decreased concentrations of sildenafil			FALSE
PDE5A	CHEMBL192	RVESV_BSA;RVEDV;RVEDV_BSA;RVESV	discordant	1	0	1	Yes			SILDENAFIL	efficacy	increased response to sildenafil in men with Erectile Dysfunction		rs699947	FALSE
PDE5A	CHEMBL1737	RVESV_BSA;RVEDV;RVEDV_BSA;RVESV	discordant	1	0	1	Yes			SILDENAFIL CITRATE
KCNH2	CHEMBL471	LVSV;RVSV_BSA;RVEDV_BSA;RVEDV;RVSV	positive	1	0	1	Yes	cardiotoxicity	United States	SOTALOL	toxicity	decreased risk of drug-induced torsades de pointes		rs1805128	FALSE
KCNH2	CHEMBL471	LVSV;RVSV_BSA;RVEDV_BSA;RVEDV;RVSV	positive	1	0	1	Yes	cardiotoxicity	United States	SOTALOL	toxicity	increased risk of drug-induced torsades de pointes		rs1805128	FALSE
KCNH2	CHEMBL1700	LVSV;RVSV_BSA;RVEDV_BSA;RVEDV;RVSV	positive	1	0	1	Yes	cardiotoxicity	United States	SOTALOL HYDROCHLORIDE
KCNH2	CHEMBL2111110	LVSV;RVSV_BSA;RVEDV_BSA;RVEDV;RVSV	positive	1	0	1	Yes			TEDISAMIL
NOS3	CHEMBL256147	LVSV;RVEDV_BSA;RVSV_BSA;RVSV;RVEDV	discordant	1	1	1	Yes			TILARGININE
NOS3	CHEMBL1256175	LVSV;RVEDV_BSA;RVSV_BSA;RVSV;RVEDV	discordant	1	1	1	Yes			TILARGININE ACETATE
TNNT3	CHEMBL3039529	LVEDV_BSA;LVM;LVM_BSA;LVEDV;LVESV;RVSV;LVSV_BSA;LVESV_BSA;LVSV	discordant	1	0	0	Yes			TIRASEMTIV
ITGB3	CHEMBL916	LVEDV;LVEDV_BSA;RVESV;RVEDV_BSA;RVESV_BSA;RVEDV;LVESV_BSA;LVSV_BSA;LVSV	positive	1	0	1	Yes			TIROFIBAN
ITGB3	CHEMBL3189072	LVEDV;LVEDV_BSA;RVESV;RVEDV_BSA;RVESV_BSA;RVEDV;LVESV_BSA;LVSV_BSA;LVSV	positive	1	0	1	Yes			TIROFIBAN HYDROCHLORIDE
GIPR	CHEMBL4297839	LVEDV_BSA;LVEDV;LVESV_BSA;LVESV;RVESV_BSA;RVESV	positive	0	0	0	Yes		United States	TIRZEPATIDE
PDE5A	CHEMBL1339	RVESV_BSA;RVEDV;RVEDV_BSA;RVESV	discordant	1	0	1	Yes			VARDENAFIL HYDROCHLORIDE
KCNH2	CHEMBL2111112	LVSV;RVSV_BSA;RVEDV_BSA;RVEDV;RVSV	positive	1	0	1	Yes			VERNAKALANT
KCNH2	CHEMBL2107383	LVSV;RVSV_BSA;RVEDV_BSA;RVEDV;RVSV	positive	1	0	1	Yes			VERNAKALANT HYDROCHLORIDE
ACHE	CHEMBL1025	RVSV;RVEDV;RVEDV_BSA	discordant	2	1	0	No			ISOFLUROPHATE
ACHE	CHEMBL1104	RVSV;RVEDV;RVEDV_BSA	discordant	2	1	0	No			EDROPHONIUM
ACHE	CHEMBL1115	RVSV;RVEDV;RVEDV_BSA	discordant	2	1	0	No		United States	PYRIDOSTIGMINE
ACHE	CHEMBL1128	RVSV;RVEDV;RVEDV_BSA	discordant	2	1	0	No			EDROPHONIUM CHLORIDE
ACHE	CHEMBL1199307	RVSV;RVEDV;RVEDV_BSA	discordant	2	1	0	No			DISTIGMINE
ACHE	CHEMBL1200367	RVSV;RVEDV;RVEDV_BSA	discordant	2	1	0	No			ECHOTHIOPHATE IODIDE
ACHE	CHEMBL1200514	RVSV;RVEDV;RVEDV_BSA	discordant	2	1	0	No			DEMECARIUM BROMIDE
ACHE	CHEMBL1200541	RVSV;RVEDV;RVEDV_BSA	discordant	2	1	0	No			AMBENONIUM CHLORIDE
ACHE	CHEMBL1200933	RVSV;RVEDV;RVEDV_BSA	discordant	2	1	0	No			HEXAFLUORENIUM BROMIDE
ACHE	CHEMBL1201229	RVSV;RVEDV;RVEDV_BSA	discordant	2	1	0	No			DEMECARIUM
ACHE	CHEMBL1201341	RVSV;RVEDV;RVEDV_BSA	discordant	2	1	0	No			ECHOTHIOPHATE
ACHE	CHEMBL1201349	RVSV;RVEDV;RVEDV_BSA	discordant	2	1	0	No			HEXAFLUORENIUM
ACHE	CHEMBL1255901	RVSV;RVEDV;RVEDV_BSA	discordant	2	1	0	No			HUPERZINE A
ACHE	CHEMBL1364551	RVSV;RVEDV;RVEDV_BSA	discordant	2	1	0	No	neurotoxicity	France	MINAPRINE HYDROCHLORIDE
ACHE	CHEMBL1420	RVSV;RVEDV;RVEDV_BSA	discordant	2	1	0	No			PRALIDOXIME
ACHE	CHEMBL1555	RVSV;RVEDV;RVEDV_BSA	discordant	2	1	0	No			GALANTAMINE HYDROBROMIDE
ACHE	CHEMBL1652	RVSV;RVEDV;RVEDV_BSA	discordant	2	1	0	No			AMBENONIUM
ACHE	CHEMBL1677	RVSV;RVEDV;RVEDV_BSA	discordant	2	1	0	No			TACRINE HYDROCHLORIDE
ACHE	CHEMBL1678	RVSV;RVEDV;RVEDV_BSA	discordant	2	1	0	No			DONEPEZIL HYDROCHLORIDE
ACHE	CHEMBL2105345	RVSV;RVEDV;RVEDV_BSA	discordant	2	1	0	No	immune system toxicity	United Kingdom	PROPANIDID
ACHE	CHEMBL2107308	RVSV;RVEDV;RVEDV_BSA	discordant	2	1	0	No			ACOTIAMIDE HYDROCHLORIDE
ACHE	CHEMBL2107457	RVSV;RVEDV;RVEDV_BSA	discordant	2	1	0	No			ITOPRIDE	other	not been evaluated		rs2266780	FALSE
ACHE	CHEMBL2107457	RVSV;RVEDV;RVEDV_BSA	discordant	2	1	0	No			ITOPRIDE	other	increased metabolism of itopride		rs2266782	FALSE
ACHE	CHEMBL2107457	RVSV;RVEDV;RVEDV_BSA	discordant	2	1	0	No			ITOPRIDE	other	increased metabolism		rs2266780	FALSE
ACHE	CHEMBL2107457	RVSV;RVEDV;RVEDV_BSA	discordant	2	1	0	No			ITOPRIDE	other	not been evaluated		rs2266782	FALSE
ACHE	CHEMBL2107457	RVSV;RVEDV;RVEDV_BSA	discordant	2	1	0	No			ITOPRIDE	other	decreased metabolism of itopride		rs2266780	FALSE
ACHE	CHEMBL2107457	RVSV;RVEDV;RVEDV_BSA	discordant	2	1	0	No			ITOPRIDE	other	decreased metabolism of itopride		rs2266782	FALSE
ACHE	CHEMBL2107723	RVSV;RVEDV;RVEDV_BSA	discordant	2	1	0	No			ACOTIAMIDE
ACHE	CHEMBL211471	RVSV;RVEDV;RVEDV_BSA	discordant	2	1	0	No			NEOSTIGMINE METHYLSULFATE
ACHE	CHEMBL215645	RVSV;RVEDV;RVEDV_BSA	discordant	2	1	0	No			RIVASTIGMINE TARTRATE
ACHE	CHEMBL278020	RVSV;RVEDV;RVEDV_BSA	discordant	2	1	0	No			NEOSTIGMINE
ACHE	CHEMBL278819	RVSV;RVEDV;RVEDV_BSA	discordant	2	1	0	No	neurotoxicity	France	MINAPRINE
ACHE	CHEMBL338975	RVSV;RVEDV;RVEDV_BSA	discordant	2	1	0	No			PHYSOSTIGMINE SALICYLATE
ACHE	CHEMBL502	RVSV;RVEDV;RVEDV_BSA	discordant	2	1	0	No			DONEPEZIL	other	reduced clearance of donepezil			FALSE
ACHE	CHEMBL502	RVSV;RVEDV;RVEDV_BSA	discordant	2	1	0	No			DONEPEZIL	other	increased clearance of donepezil			FALSE
ACHE	CHEMBL502	RVSV;RVEDV;RVEDV_BSA	discordant	2	1	0	No			DONEPEZIL	other	increased clearance			FALSE
ACHE	CHEMBL502	RVSV;RVEDV;RVEDV_BSA	discordant	2	1	0	No			DONEPEZIL	efficacy	worse response to donepezil		rs1803274	FALSE
ACHE	CHEMBL502	RVSV;RVEDV;RVEDV_BSA	discordant	2	1	0	No			DONEPEZIL	efficacy	increased response		rs2177370	FALSE
ACHE	CHEMBL502	RVSV;RVEDV;RVEDV_BSA	discordant	2	1	0	No			DONEPEZIL	efficacy	decreased response		rs3793790	FALSE
ACHE	CHEMBL502	RVSV;RVEDV;RVEDV_BSA	discordant	2	1	0	No			DONEPEZIL	efficacy	less likely to respond to treatment with cholinesterase inhibitors		rs6494223	FALSE
ACHE	CHEMBL502	RVSV;RVEDV;RVEDV_BSA	discordant	2	1	0	No			DONEPEZIL	efficacy	decreased response		rs2177370	FALSE
ACHE	CHEMBL502	RVSV;RVEDV;RVEDV_BSA	discordant	2	1	0	No			DONEPEZIL	efficacy	increased response		rs6494223	FALSE
ACHE	CHEMBL502	RVSV;RVEDV;RVEDV_BSA	discordant	2	1	0	No			DONEPEZIL	efficacy	increased response		rs3793790	FALSE
ACHE	CHEMBL502	RVSV;RVEDV;RVEDV_BSA	discordant	2	1	0	No			DONEPEZIL	efficacy	improved response		rs1803274	FALSE
ACHE	CHEMBL502	RVSV;RVEDV;RVEDV_BSA	discordant	2	1	0	No			DONEPEZIL	efficacy	improved response to donepezil (slower cognitive decline)		rs1803274	FALSE
ACHE	CHEMBL636	RVSV;RVEDV;RVEDV_BSA	discordant	2	1	0	No			RIVASTIGMINE	efficacy	improved response		rs1803274	TRUE
ACHE	CHEMBL636	RVSV;RVEDV;RVEDV_BSA	discordant	2	1	0	No			RIVASTIGMINE	efficacy	decreased response to rivastigmine		rs2177370	FALSE
ACHE	CHEMBL636	RVSV;RVEDV;RVEDV_BSA	discordant	2	1	0	No			RIVASTIGMINE	efficacy	increased response		rs2571598	TRUE
ACHE	CHEMBL636	RVSV;RVEDV;RVEDV_BSA	discordant	2	1	0	No			RIVASTIGMINE	efficacy	decreased response		rs3793790	FALSE
ACHE	CHEMBL636	RVSV;RVEDV;RVEDV_BSA	discordant	2	1	0	No			RIVASTIGMINE	efficacy	less likely to respond to treatment with cholinesterase inhibitors		rs6494223	FALSE
ACHE	CHEMBL636	RVSV;RVEDV;RVEDV_BSA	discordant	2	1	0	No			RIVASTIGMINE	efficacy	increased response		rs3793790	FALSE
ACHE	CHEMBL636	RVSV;RVEDV;RVEDV_BSA	discordant	2	1	0	No			RIVASTIGMINE	efficacy	decreased response		rs2571598	TRUE
ACHE	CHEMBL636	RVSV;RVEDV;RVEDV_BSA	discordant	2	1	0	No			RIVASTIGMINE	efficacy	increased response		rs2177370	FALSE
ACHE	CHEMBL636	RVSV;RVEDV;RVEDV_BSA	discordant	2	1	0	No			RIVASTIGMINE	efficacy	increased response		rs6494223	FALSE
ACHE	CHEMBL636	RVSV;RVEDV;RVEDV_BSA	discordant	2	1	0	No			RIVASTIGMINE	efficacy	worse response to rivastigmine		rs1803274	TRUE
ACHE	CHEMBL659	RVSV;RVEDV;RVEDV_BSA	discordant	2	1	0	No			GALANTAMINE	metabolism/pk	decreased dose-adjusted plasma concentrations			FALSE
ACHE	CHEMBL659	RVSV;RVEDV;RVEDV_BSA	discordant	2	1	0	No			GALANTAMINE	metabolism/pk	increased dose-adjusted plasma concentrations			FALSE
ACHE	CHEMBL659	RVSV;RVEDV;RVEDV_BSA	discordant	2	1	0	No			GALANTAMINE	metabolism/pk	decreased dose-adjusted plasma concentrations of galantamine			FALSE
ACHE	CHEMBL659	RVSV;RVEDV;RVEDV_BSA	discordant	2	1	0	No			GALANTAMINE	efficacy	less likely to respond to treatment with cholinesterase inhibitors		rs6494223	FALSE
ACHE	CHEMBL659	RVSV;RVEDV;RVEDV_BSA	discordant	2	1	0	No			GALANTAMINE	efficacy	decreased response		rs3793790	FALSE
ACHE	CHEMBL659	RVSV;RVEDV;RVEDV_BSA	discordant	2	1	0	No			GALANTAMINE	efficacy	decreased response to galantamine		rs2177370	FALSE
ACHE	CHEMBL659	RVSV;RVEDV;RVEDV_BSA	discordant	2	1	0	No			GALANTAMINE	efficacy	increased response		rs2177370	FALSE
ACHE	CHEMBL659	RVSV;RVEDV;RVEDV_BSA	discordant	2	1	0	No			GALANTAMINE	efficacy	increased response		rs6494223	FALSE
ACHE	CHEMBL659	RVSV;RVEDV;RVEDV_BSA	discordant	2	1	0	No			GALANTAMINE	efficacy	increased response		rs3793790	FALSE
ACHE	CHEMBL748	RVSV;RVEDV;RVEDV_BSA	discordant	2	1	0	No			PRALIDOXIME CHLORIDE
ACHE	CHEMBL812	RVSV;RVEDV;RVEDV_BSA	discordant	2	1	0	No		United States	PYRIDOSTIGMINE BROMIDE
ACHE	CHEMBL94	RVSV;RVEDV;RVEDV_BSA	discordant	2	1	0	No			PHYSOSTIGMINE
ACHE	CHEMBL95	RVSV;RVEDV;RVEDV_BSA	discordant	2	1	0	No			TACRINE
AGER	CHEMBL3989929	LVEDV_BSA;LVEDV;RV_LV_ratio;LVESV_BSA;LVSV;LVSV_BSA;LVESV	discordant	1	0	0	No			AZELIRAGON
ALAS1	CHEMBL4297760	LVEDV	positive	0	0	0	No			GIVOSIRAN
ALAS1	CHEMBL4594265	LVEDV	positive	0	0	0	No			GIVOSIRAN SODIUM
ALDH2	CHEMBL964	LVMVR;LVSV;LVSV_BSA;LVEDV;LVESV_BSA;LVEDV_BSA;LVESV;RVEDV_BSA;RVEDV;RVSV;RVESV_BSA;RVSV_BSA;RVESV	discordant	3	0	0	No		United States	DISULFIRAM	efficacy	decreased likelihood of response		rs2283265	FALSE
ALDH2	CHEMBL964	LVMVR;LVSV;LVSV_BSA;LVEDV;LVESV_BSA;LVEDV_BSA;LVESV;RVEDV_BSA;RVEDV;RVSV;RVESV_BSA;RVSV_BSA;RVESV	discordant	3	0	0	No		United States	DISULFIRAM	efficacy	decreased response		rs1801133	FALSE
ALDH2	CHEMBL964	LVMVR;LVSV;LVSV_BSA;LVEDV;LVESV_BSA;LVEDV_BSA;LVESV;RVEDV_BSA;RVEDV;RVSV;RVESV_BSA;RVSV_BSA;RVESV	discordant	3	0	0	No		United States	DISULFIRAM	efficacy	decreased likelihood of response		rs1800497	FALSE
ALDH2	CHEMBL964	LVMVR;LVSV;LVSV_BSA;LVEDV;LVESV_BSA;LVEDV_BSA;LVESV;RVEDV_BSA;RVEDV;RVSV;RVESV_BSA;RVSV_BSA;RVESV	discordant	3	0	0	No		United States	DISULFIRAM	efficacy	increased response		rs1801133	FALSE
ALDH2	CHEMBL964	LVMVR;LVSV;LVSV_BSA;LVEDV;LVESV_BSA;LVEDV_BSA;LVESV;RVEDV_BSA;RVEDV;RVSV;RVESV_BSA;RVSV_BSA;RVESV	discordant	3	0	0	No		United States	DISULFIRAM	efficacy	increased likelihood of response		rs1800497	FALSE
ALDH2	CHEMBL964	LVMVR;LVSV;LVSV_BSA;LVEDV;LVESV_BSA;LVEDV_BSA;LVESV;RVEDV_BSA;RVEDV;RVSV;RVESV_BSA;RVSV_BSA;RVESV	discordant	3	0	0	No		United States	DISULFIRAM	efficacy	decreased response		rs678849	FALSE
ALDH2	CHEMBL964	LVMVR;LVSV;LVSV_BSA;LVEDV;LVESV_BSA;LVEDV_BSA;LVESV;RVEDV_BSA;RVEDV;RVSV;RVESV_BSA;RVSV_BSA;RVESV	discordant	3	0	0	No		United States	DISULFIRAM	efficacy	increased likelihood of response		rs2283265	FALSE
ALDH2	CHEMBL964	LVMVR;LVSV;LVSV_BSA;LVEDV;LVESV_BSA;LVEDV_BSA;LVESV;RVEDV_BSA;RVEDV;RVSV;RVESV_BSA;RVSV_BSA;RVESV	discordant	3	0	0	No		United States	DISULFIRAM	efficacy	decreased response		rs28363170	FALSE
ALDH2	CHEMBL964	LVMVR;LVSV;LVSV_BSA;LVEDV;LVESV_BSA;LVEDV_BSA;LVESV;RVEDV_BSA;RVEDV;RVSV;RVESV_BSA;RVSV_BSA;RVESV	discordant	3	0	0	No		United States	DISULFIRAM	efficacy	decreased response to disulfiram treatment for cocaine dependence		rs28363170	FALSE
ALDH2	CHEMBL964	LVMVR;LVSV;LVSV_BSA;LVEDV;LVESV_BSA;LVEDV_BSA;LVESV;RVEDV_BSA;RVEDV;RVSV;RVESV_BSA;RVSV_BSA;RVESV	discordant	3	0	0	No		United States	DISULFIRAM	efficacy	increased response		rs678849	FALSE
AOC1	CHEMBL2105233	LVSV	positive	1	0	0	No	hematological toxicity	France; Turkey; Portugal; Italy; Spain	PROXIBARBAL
AOC1	CHEMBL2105233	LVSV	positive	1	0	0	No	immune system toxicity	France; Turkey; Portugal; Italy; Spain	PROXIBARBAL
ATP1B2	CHEMBL2093999	LVMVR;LVMCF	discordant	1	0	1	No			ISTAROXIME
ATP2A2	CHEMBL2093999	RVEF	discordant	2	0	1	No			ISTAROXIME
ATP2A2	CHEMBL3989865	RVEF	discordant	2	0	1	No			MIPSAGARGIN
BCL2L2-PABPN1	CHEMBL2107358	RVEF;LVSV	discordant	0	0	0	No			OBATOCLAX MESYLATE
BCL2L2-PABPN1	CHEMBL408194	RVEF;LVSV	discordant	0	0	0	No			OBATOCLAX
BCL2L2-PABPN1	CHEMBL443684	RVEF;LVSV	discordant	0	0	0	No			NAVITOCLAX
BLK	CHEMBL1421	LVESV_BSA;LVESV;LVEF;LVGFI;RVESV_BSA;RVESV;RVEF;LVEDV_BSA;LVEDV;LVMVR	discordant	1	0	0	No			DASATINIB	other	decreased sensitivity		rs45605536	FALSE
BLK	CHEMBL1421	LVESV_BSA;LVESV;LVEF;LVGFI;RVESV_BSA;RVESV;RVEF;LVEDV_BSA;LVEDV;LVMVR	discordant	1	0	0	No			DASATINIB	other	decreased sensitivity		rs1061018	FALSE
BLK	CHEMBL1421	LVESV_BSA;LVESV;LVEF;LVGFI;RVESV_BSA;RVESV;RVEF;LVEDV_BSA;LVEDV;LVMVR	discordant	1	0	0	No			DASATINIB	other	increased sensitivity		rs1061018	FALSE
BLK	CHEMBL1421	LVESV_BSA;LVESV;LVEF;LVGFI;RVESV_BSA;RVESV;RVEF;LVEDV_BSA;LVEDV;LVMVR	discordant	1	0	0	No			DASATINIB	other	decreased sensitivity		rs2231137	FALSE
BLK	CHEMBL1421	LVESV_BSA;LVESV;LVEF;LVGFI;RVESV_BSA;RVESV;RVEF;LVEDV_BSA;LVEDV;LVMVR	discordant	1	0	0	No			DASATINIB	other	decreased sensitivity		rs58818712	FALSE
BLK	CHEMBL1421	LVESV_BSA;LVESV;LVEF;LVGFI;RVESV_BSA;RVESV;RVEF;LVEDV_BSA;LVEDV;LVMVR	discordant	1	0	0	No			DASATINIB	other	increased sensitivity		rs41282401	FALSE
BLK	CHEMBL1421	LVESV_BSA;LVESV;LVEF;LVGFI;RVESV_BSA;RVESV;RVEF;LVEDV_BSA;LVEDV;LVMVR	discordant	1	0	0	No			DASATINIB	other	increased sensitivity		rs2231137	FALSE
BLK	CHEMBL1421	LVESV_BSA;LVESV;LVEF;LVGFI;RVESV_BSA;RVESV;RVEF;LVEDV_BSA;LVEDV;LVMVR	discordant	1	0	0	No			DASATINIB	other	increased sensitivity		rs58818712	FALSE
BLK	CHEMBL1421	LVESV_BSA;LVESV;LVEF;LVGFI;RVESV_BSA;RVESV;RVEF;LVEDV_BSA;LVEDV;LVMVR	discordant	1	0	0	No			DASATINIB	other	decreased sensitivity		rs41282401	FALSE
BLK	CHEMBL1421	LVESV_BSA;LVESV;LVEF;LVGFI;RVESV_BSA;RVESV;RVEF;LVEDV_BSA;LVEDV;LVMVR	discordant	1	0	0	No			DASATINIB	other	increased sensitivity		rs45605536	FALSE
BLK	CHEMBL1980297	LVESV_BSA;LVESV;LVEF;LVGFI;RVESV_BSA;RVESV;RVEF;LVEDV_BSA;LVEDV;LVMVR	discordant	1	0	0	No			ILORASERTIB
BLK	CHEMBL3545085	LVESV_BSA;LVESV;LVEF;LVGFI;RVESV_BSA;RVESV;RVEF;LVEDV_BSA;LVEDV;LVMVR	discordant	1	0	0	No			XL-228
BLK	CHEMBL403989	LVESV_BSA;LVESV;LVEF;LVGFI;RVESV_BSA;RVESV;RVEF;LVEDV_BSA;LVEDV;LVMVR	discordant	1	0	0	No			TG100-801
BLK	CHEMBL52885	LVESV_BSA;LVESV;LVEF;LVGFI;RVESV_BSA;RVESV;RVEF;LVEDV_BSA;LVEDV;LVMVR	discordant	1	0	0	No			ENMD-981693
BRD2	CHEMBL1232461	RV_LV_ratio	negative	0	0	0	No			MOLIBRESIB
BRD2	CHEMBL3581647	RV_LV_ratio	negative	0	0	0	No			BIRABRESIB
BRD2	CHEMBL4297423	RV_LV_ratio	negative	0	0	0	No			RO-6870810
BRD2	CHEMBL4297458	RV_LV_ratio	negative	0	0	0	No			BMS-986158
BRD2	CHEMBL4303404	RV_LV_ratio	negative	0	0	0	No			PELABRESIB
CA9	CHEMBL1743027	RVESV_BSA;RVESV;RVEF	discordant	0	0	0	No			GIRENTUXIMAB
CA9	CHEMBL2108713	RVESV_BSA;RVESV;RVEF	discordant	0	0	0	No			IODINE I 124 GIRENTUXIMAB
CA9	CHEMBL328560	RVESV_BSA;RVESV;RVEF	discordant	0	0	0	No			SULTHIAME
CA9	CHEMBL3707280	RVESV_BSA;RVESV;RVEF	discordant	0	0	0	No			CG250 111IN
CA9	CHEMBL3707297	RVESV_BSA;RVESV;RVEF	discordant	0	0	0	No			CG250 177LU
CACNA2D2	CHEMBL1059	LVEDV_BSA;LVESV_BSA;LVEDV;LVESV;RV_LV_ratio;LVSV_BSA;LVSV	discordant	1	0	1	No			PREGABALIN	toxicity	increased risk of experiencing adverse events		rs4240803	FALSE
CACNA2D2	CHEMBL1059	LVEDV_BSA;LVESV_BSA;LVEDV;LVESV;RV_LV_ratio;LVSV_BSA;LVSV	discordant	1	0	1	No			PREGABALIN	efficacy	increased response		rs4240803	FALSE
CACNA2D2	CHEMBL1059	LVEDV_BSA;LVESV_BSA;LVEDV;LVESV;RV_LV_ratio;LVSV_BSA;LVSV	discordant	1	0	1	No			PREGABALIN	toxicity	decreased risk of experiencing adverse events		rs4240803	FALSE
CACNA2D2	CHEMBL1059	LVEDV_BSA;LVESV_BSA;LVEDV;LVESV;RV_LV_ratio;LVSV_BSA;LVSV	discordant	1	0	1	No			PREGABALIN	efficacy	decreased response		rs4240803	FALSE
CACNA2D2	CHEMBL1628502	LVEDV_BSA;LVESV_BSA;LVEDV;LVESV;RV_LV_ratio;LVSV_BSA;LVSV	discordant	1	0	1	No			GABAPENTIN ENACARBIL
CACNA2D2	CHEMBL2103836	LVEDV_BSA;LVESV_BSA;LVEDV;LVESV;RV_LV_ratio;LVSV_BSA;LVSV	discordant	1	0	1	No			IMAGABALIN
CACNA2D2	CHEMBL3545125	LVEDV_BSA;LVESV_BSA;LVEDV;LVESV;RV_LV_ratio;LVSV_BSA;LVSV	discordant	1	0	1	No			MIROGABALIN
CACNA2D2	CHEMBL3545257	LVEDV_BSA;LVESV_BSA;LVEDV;LVESV;RV_LV_ratio;LVSV_BSA;LVSV	discordant	1	0	1	No			MIROGABALIN BESYLATE
CACNA2D2	CHEMBL363295	LVEDV_BSA;LVESV_BSA;LVEDV;LVESV;RV_LV_ratio;LVSV_BSA;LVSV	discordant	1	0	1	No	cardiotoxicity	Germany; United Kingdom; Spain	TERODILINE
CACNA2D2	CHEMBL363295	LVEDV_BSA;LVESV_BSA;LVEDV;LVESV;RV_LV_ratio;LVSV_BSA;LVSV	discordant	1	0	1	No	cardiotoxicity	Germany; United Kingdom; Spain	TERODILINE
CACNA2D2	CHEMBL404849	LVEDV_BSA;LVESV_BSA;LVEDV;LVESV;RV_LV_ratio;LVSV_BSA;LVSV	discordant	1	0	1	No	hepatotoxicity	France; Spain; Germany	SULOCTIDIL
CACNA2D2	CHEMBL404849	LVEDV_BSA;LVESV_BSA;LVEDV;LVESV;RV_LV_ratio;LVSV_BSA;LVSV	discordant	1	0	1	No	hepatotoxicity	France; Spain; Germany	SULOCTIDIL
CACNA2D2	CHEMBL473159	LVEDV_BSA;LVESV_BSA;LVEDV;LVESV;RV_LV_ratio;LVSV_BSA;LVSV	discordant	1	0	1	No			PHLOROGLUCINOL
CACNA2D2	CHEMBL539770	LVEDV_BSA;LVESV_BSA;LVEDV;LVESV;RV_LV_ratio;LVSV_BSA;LVSV	discordant	1	0	1	No	cardiotoxicity	Germany; United Kingdom; Spain	TERODILINE HYDROCHLORIDE
CACNA2D2	CHEMBL539770	LVEDV_BSA;LVESV_BSA;LVEDV;LVESV;RV_LV_ratio;LVSV_BSA;LVSV	discordant	1	0	1	No	cardiotoxicity	Germany; United Kingdom; Spain	TERODILINE HYDROCHLORIDE
CACNA2D2	CHEMBL593430	LVEDV_BSA;LVESV_BSA;LVEDV;LVESV;RV_LV_ratio;LVSV_BSA;LVSV	discordant	1	0	1	No			ATAGABALIN
CACNA2D2	CHEMBL940	LVEDV_BSA;LVESV_BSA;LVEDV;LVESV;RV_LV_ratio;LVSV_BSA;LVSV	discordant	1	0	1	No			GABAPENTIN	toxicity	increased risk of experiencing adverse events		rs4240803	FALSE
CACNA2D2	CHEMBL940	LVEDV_BSA;LVESV_BSA;LVEDV;LVESV;RV_LV_ratio;LVSV_BSA;LVSV	discordant	1	0	1	No			GABAPENTIN	dosage	increased dose of gabapentin		rs4240803	FALSE
CACNA2D2	CHEMBL940	LVEDV_BSA;LVESV_BSA;LVEDV;LVESV;RV_LV_ratio;LVSV_BSA;LVSV	discordant	1	0	1	No			GABAPENTIN	dosage	decreased dose requirement		rs4240803	FALSE
CACNA2D2	CHEMBL940	LVEDV_BSA;LVESV_BSA;LVEDV;LVESV;RV_LV_ratio;LVSV_BSA;LVSV	discordant	1	0	1	No			GABAPENTIN	toxicity	decreased risk of experiencing adverse events		rs4240803	FALSE
CACNA2D2	CHEMBL940	LVEDV_BSA;LVESV_BSA;LVEDV;LVESV;RV_LV_ratio;LVSV_BSA;LVSV	discordant	1	0	1	No			GABAPENTIN	efficacy	decreased response		rs4240803	FALSE
CACNA2D2	CHEMBL940	LVEDV_BSA;LVESV_BSA;LVEDV;LVESV;RV_LV_ratio;LVSV_BSA;LVSV	discordant	1	0	1	No			GABAPENTIN	efficacy	decreased response to gabapentin		rs4240803	FALSE
CACNB1	CHEMBL1059	LVM;LVM_BSA	negative	0	0	1	No			PREGABALIN	toxicity	increased risk of experiencing adverse events		rs4240803	FALSE
CACNB1	CHEMBL1059	LVM;LVM_BSA	negative	0	0	1	No			PREGABALIN	efficacy	increased response		rs4240803	FALSE
CACNB1	CHEMBL1059	LVM;LVM_BSA	negative	0	0	1	No			PREGABALIN	toxicity	decreased risk of experiencing adverse events		rs4240803	FALSE
CACNB1	CHEMBL1059	LVM;LVM_BSA	negative	0	0	1	No			PREGABALIN	efficacy	decreased response		rs4240803	FALSE
CACNB1	CHEMBL1628502	LVM;LVM_BSA	negative	0	0	1	No			GABAPENTIN ENACARBIL
CACNB1	CHEMBL2103836	LVM;LVM_BSA	negative	0	0	1	No			IMAGABALIN
CACNB1	CHEMBL363295	LVM;LVM_BSA	negative	0	0	1	No	cardiotoxicity	Germany; United Kingdom; Spain	TERODILINE
CACNB1	CHEMBL363295	LVM;LVM_BSA	negative	0	0	1	No	cardiotoxicity	Germany; United Kingdom; Spain	TERODILINE
CACNB1	CHEMBL404849	LVM;LVM_BSA	negative	0	0	1	No	hepatotoxicity	France; Spain; Germany	SULOCTIDIL
CACNB1	CHEMBL404849	LVM;LVM_BSA	negative	0	0	1	No	hepatotoxicity	France; Spain; Germany	SULOCTIDIL
CACNB1	CHEMBL473159	LVM;LVM_BSA	negative	0	0	1	No			PHLOROGLUCINOL
CACNB1	CHEMBL539770	LVM;LVM_BSA	negative	0	0	1	No	cardiotoxicity	Germany; United Kingdom; Spain	TERODILINE HYDROCHLORIDE
CACNB1	CHEMBL539770	LVM;LVM_BSA	negative	0	0	1	No	cardiotoxicity	Germany; United Kingdom; Spain	TERODILINE HYDROCHLORIDE
CACNB1	CHEMBL593430	LVM;LVM_BSA	negative	0	0	1	No			ATAGABALIN
CACNB1	CHEMBL940	LVM;LVM_BSA	negative	0	0	1	No			GABAPENTIN	toxicity	increased risk of experiencing adverse events		rs4240803	FALSE
CACNB1	CHEMBL940	LVM;LVM_BSA	negative	0	0	1	No			GABAPENTIN	dosage	increased dose of gabapentin		rs4240803	FALSE
CACNB1	CHEMBL940	LVM;LVM_BSA	negative	0	0	1	No			GABAPENTIN	dosage	decreased dose requirement		rs4240803	FALSE
CACNB1	CHEMBL940	LVM;LVM_BSA	negative	0	0	1	No			GABAPENTIN	toxicity	decreased risk of experiencing adverse events		rs4240803	FALSE
CACNB1	CHEMBL940	LVM;LVM_BSA	negative	0	0	1	No			GABAPENTIN	efficacy	decreased response		rs4240803	FALSE
CACNB1	CHEMBL940	LVM;LVM_BSA	negative	0	0	1	No			GABAPENTIN	efficacy	decreased response to gabapentin		rs4240803	FALSE
CACNB2	CHEMBL1059	LVM_BSA	discordant	2	1	1	No			PREGABALIN	toxicity	increased risk of experiencing adverse events		rs4240803	FALSE
CACNB2	CHEMBL1059	LVM_BSA	discordant	2	1	1	No			PREGABALIN	efficacy	increased response		rs4240803	FALSE
CACNB2	CHEMBL1059	LVM_BSA	discordant	2	1	1	No			PREGABALIN	toxicity	decreased risk of experiencing adverse events		rs4240803	FALSE
CACNB2	CHEMBL1059	LVM_BSA	discordant	2	1	1	No			PREGABALIN	efficacy	decreased response		rs4240803	FALSE
CACNB2	CHEMBL1628502	LVM_BSA	discordant	2	1	1	No			GABAPENTIN ENACARBIL
CACNB2	CHEMBL2103836	LVM_BSA	discordant	2	1	1	No			IMAGABALIN
CACNB2	CHEMBL363295	LVM_BSA	discordant	2	1	1	No	cardiotoxicity	Germany; United Kingdom; Spain	TERODILINE
CACNB2	CHEMBL363295	LVM_BSA	discordant	2	1	1	No	cardiotoxicity	Germany; United Kingdom; Spain	TERODILINE
CACNB2	CHEMBL404849	LVM_BSA	discordant	2	1	1	No	hepatotoxicity	France; Spain; Germany	SULOCTIDIL
CACNB2	CHEMBL404849	LVM_BSA	discordant	2	1	1	No	hepatotoxicity	France; Spain; Germany	SULOCTIDIL
CACNB2	CHEMBL473159	LVM_BSA	discordant	2	1	1	No			PHLOROGLUCINOL
CACNB2	CHEMBL539770	LVM_BSA	discordant	2	1	1	No	cardiotoxicity	Germany; United Kingdom; Spain	TERODILINE HYDROCHLORIDE
CACNB2	CHEMBL539770	LVM_BSA	discordant	2	1	1	No	cardiotoxicity	Germany; United Kingdom; Spain	TERODILINE HYDROCHLORIDE
CACNB2	CHEMBL593430	LVM_BSA	discordant	2	1	1	No			ATAGABALIN
CACNB2	CHEMBL940	LVM_BSA	discordant	2	1	1	No			GABAPENTIN	toxicity	increased risk of experiencing adverse events		rs4240803	FALSE
CACNB2	CHEMBL940	LVM_BSA	discordant	2	1	1	No			GABAPENTIN	dosage	increased dose of gabapentin		rs4240803	FALSE
CACNB2	CHEMBL940	LVM_BSA	discordant	2	1	1	No			GABAPENTIN	dosage	decreased dose requirement		rs4240803	FALSE
CACNB2	CHEMBL940	LVM_BSA	discordant	2	1	1	No			GABAPENTIN	toxicity	decreased risk of experiencing adverse events		rs4240803	FALSE
CACNB2	CHEMBL940	LVM_BSA	discordant	2	1	1	No			GABAPENTIN	efficacy	decreased response		rs4240803	FALSE
CACNB2	CHEMBL940	LVM_BSA	discordant	2	1	1	No			GABAPENTIN	efficacy	decreased response to gabapentin		rs4240803	FALSE
CACNB3	CHEMBL1059	LVSV	discordant	0	0	1	No			PREGABALIN	toxicity	increased risk of experiencing adverse events		rs4240803	FALSE
CACNB3	CHEMBL1059	LVSV	discordant	0	0	1	No			PREGABALIN	efficacy	increased response		rs4240803	FALSE
CACNB3	CHEMBL1059	LVSV	discordant	0	0	1	No			PREGABALIN	toxicity	decreased risk of experiencing adverse events		rs4240803	FALSE
CACNB3	CHEMBL1059	LVSV	discordant	0	0	1	No			PREGABALIN	efficacy	decreased response		rs4240803	FALSE
CACNB3	CHEMBL1628502	LVSV	discordant	0	0	1	No			GABAPENTIN ENACARBIL
CACNB3	CHEMBL2103836	LVSV	discordant	0	0	1	No			IMAGABALIN
CACNB3	CHEMBL363295	LVSV	discordant	0	0	1	No	cardiotoxicity	Germany; United Kingdom; Spain	TERODILINE
CACNB3	CHEMBL363295	LVSV	discordant	0	0	1	No	cardiotoxicity	Germany; United Kingdom; Spain	TERODILINE
CACNB3	CHEMBL404849	LVSV	discordant	0	0	1	No	hepatotoxicity	France; Spain; Germany	SULOCTIDIL
CACNB3	CHEMBL404849	LVSV	discordant	0	0	1	No	hepatotoxicity	France; Spain; Germany	SULOCTIDIL
CACNB3	CHEMBL473159	LVSV	discordant	0	0	1	No			PHLOROGLUCINOL
CACNB3	CHEMBL539770	LVSV	discordant	0	0	1	No	cardiotoxicity	Germany; United Kingdom; Spain	TERODILINE HYDROCHLORIDE
CACNB3	CHEMBL539770	LVSV	discordant	0	0	1	No	cardiotoxicity	Germany; United Kingdom; Spain	TERODILINE HYDROCHLORIDE
CACNB3	CHEMBL593430	LVSV	discordant	0	0	1	No			ATAGABALIN
CACNB3	CHEMBL940	LVSV	discordant	0	0	1	No			GABAPENTIN	toxicity	increased risk of experiencing adverse events		rs4240803	FALSE
CACNB3	CHEMBL940	LVSV	discordant	0	0	1	No			GABAPENTIN	dosage	increased dose of gabapentin		rs4240803	FALSE
CACNB3	CHEMBL940	LVSV	discordant	0	0	1	No			GABAPENTIN	dosage	decreased dose requirement		rs4240803	FALSE
CACNB3	CHEMBL940	LVSV	discordant	0	0	1	No			GABAPENTIN	toxicity	decreased risk of experiencing adverse events		rs4240803	FALSE
CACNB3	CHEMBL940	LVSV	discordant	0	0	1	No			GABAPENTIN	efficacy	decreased response		rs4240803	FALSE
CACNB3	CHEMBL940	LVSV	discordant	0	0	1	No			GABAPENTIN	efficacy	decreased response to gabapentin		rs4240803	FALSE
CD276	CHEMBL2109310	LVEDV_BSA;LVSV_BSA	positive	0	0	0	No			8H9 131I
CD276	CHEMBL3545373	LVEDV_BSA;LVSV_BSA	positive	0	0	0	No			ENOBLITUZUMAB
CDK12	CHEMBL1230607	LVM_BSA;LVM	discordant	1	0	0	No			PHA-793887
CDK12	CHEMBL4442620	LVM_BSA;LVM	discordant	1	0	0	No			RONICICLIB
CDK12	CHEMBL445813	LVM_BSA;LVM	discordant	1	0	0	No			AT-7519
CDK12	CHEMBL488436	LVM_BSA;LVM	discordant	1	0	0	No			AZD-5438
CFB	CHEMBL4594448	RV_LV_ratio	negative	1	0	0	No			IPTACOPAN
CHRNB1	CHEMBL1134	LVMVR;LVMCF	discordant	0	0	0	No			DECAMETHONIUM BROMIDE
CHRNB1	CHEMBL1182833	LVMVR;LVMCF	discordant	0	0	0	No			MIVACURIUM
CHRNB1	CHEMBL1190	LVMVR;LVMCF	discordant	0	0	0	No			DECAMETHONIUM
CHRNB1	CHEMBL1200527	LVMVR;LVMCF	discordant	0	0	0	No			ATRACURIUM BESYLATE
CHRNB1	CHEMBL1200549	LVMVR;LVMCF	discordant	0	0	0	No	respiratory toxicity	United States	RAPACURONIUM BROMIDE
CHRNB1	CHEMBL1200629	LVMVR;LVMCF	discordant	0	0	0	No		United States	VECURONIUM BROMIDE
CHRNB1	CHEMBL1200641	LVMVR;LVMCF	discordant	0	0	0	No			CISATRACURIUM BESYLATE
CHRNB1	CHEMBL1200648	LVMVR;LVMCF	discordant	0	0	0	No			ROCURONIUM BROMIDE
CHRNB1	CHEMBL1200722	LVMVR;LVMCF	discordant	0	0	0	No			PIPECURONIUM BROMIDE
CHRNB1	CHEMBL1200757	LVMVR;LVMCF	discordant	0	0	0	No			PANCURONIUM BROMIDE
CHRNB1	CHEMBL1200993	LVMVR;LVMCF	discordant	0	0	0	No			GALLAMINE TRIETHIODIDE
CHRNB1	CHEMBL1201206	LVMVR;LVMCF	discordant	0	0	0	No			PIPECURONIUM
CHRNB1	CHEMBL1201219	LVMVR;LVMCF	discordant	0	0	0	No		United States	VECURONIUM
CHRNB1	CHEMBL1201244	LVMVR;LVMCF	discordant	0	0	0	No			ROCURONIUM	dosage	require decreased doses of rocuronium		rs7967354	FALSE
CHRNB1	CHEMBL1201244	LVMVR;LVMCF	discordant	0	0	0	No			ROCURONIUM	efficacy	increased response to rocuronium		rs2306283	FALSE
CHRNB1	CHEMBL1201244	LVMVR;LVMCF	discordant	0	0	0	No			ROCURONIUM	dosage	require decreased doses of rocuronium		rs11045995	FALSE
CHRNB1	CHEMBL1201244	LVMVR;LVMCF	discordant	0	0	0	No			ROCURONIUM	efficacy	increased response to rocuronium		rs1128503	FALSE
CHRNB1	CHEMBL1201244	LVMVR;LVMCF	discordant	0	0	0	No			ROCURONIUM	dosage	require increased doses of rocuronium		rs7967354	FALSE
CHRNB1	CHEMBL1201244	LVMVR;LVMCF	discordant	0	0	0	No			ROCURONIUM	dosage	require increased doses of rocuronium		rs11045995	FALSE
CHRNB1	CHEMBL1201244	LVMVR;LVMCF	discordant	0	0	0	No			ROCURONIUM	metabolism/pk	increased clearance of rocuronium		rs3834939	FALSE
CHRNB1	CHEMBL1201244	LVMVR;LVMCF	discordant	0	0	0	No			ROCURONIUM	efficacy	increased and decreased response to rocuronium		rs1128503	FALSE
CHRNB1	CHEMBL1201244	LVMVR;LVMCF	discordant	0	0	0	No			ROCURONIUM	efficacy	decreased response to rocuronium		rs1128503	FALSE
CHRNB1	CHEMBL1201244	LVMVR;LVMCF	discordant	0	0	0	No			ROCURONIUM	dosage	increased doses of rocuronium		rs11045995	FALSE
CHRNB1	CHEMBL1201244	LVMVR;LVMCF	discordant	0	0	0	No			ROCURONIUM	metabolism/pk	decreased clearance of rocuronium		rs3834939	FALSE
CHRNB1	CHEMBL1201244	LVMVR;LVMCF	discordant	0	0	0	No			ROCURONIUM	efficacy	decreased response to rocuronium		rs2306283	FALSE
CHRNB1	CHEMBL1201248	LVMVR;LVMCF	discordant	0	0	0	No			CISATRACURIUM
CHRNB1	CHEMBL1201352	LVMVR;LVMCF	discordant	0	0	0	No	respiratory toxicity	United States	RAPACURONIUM
CHRNB1	CHEMBL1237099	LVMVR;LVMCF	discordant	0	0	0	No			DOXACURIUM CHLORIDE
CHRNB1	CHEMBL1237123	LVMVR;LVMCF	discordant	0	0	0	No			DOXACURIUM
CHRNB1	CHEMBL1259	LVMVR;LVMCF	discordant	0	0	0	No			METOCURINE
CHRNB1	CHEMBL1360	LVMVR;LVMCF	discordant	0	0	0	No			ATRACURIUM
CHRNB1	CHEMBL1739	LVMVR;LVMCF	discordant	0	0	0	No			METOCURINE IODIDE
CHRNB1	CHEMBL185073	LVMVR;LVMCF	discordant	0	0	0	No			PANCURONIUM
CHRNB1	CHEMBL339427	LVMVR;LVMCF	discordant	0	0	0	No			TUBOCURARINE
CHRNB1	CHEMBL360055	LVMVR;LVMCF	discordant	0	0	0	No			GALLAMINE
CHRNB1	CHEMBL3989821	LVMVR;LVMCF	discordant	0	0	0	No			TUBOCURARINE CHLORIDE
CHRNB1	CHEMBL703	LVMVR;LVMCF	discordant	0	0	0	No	misuse	United States	SUXAMETHONIUM	toxicity	risk for malignant hyperthermia		rs118204423	FALSE
CHRNB1	CHEMBL703	LVMVR;LVMCF	discordant	0	0	0	No	misuse	United States	SUXAMETHONIUM	toxicity	risk for malignant hyperthermia		rs118192178	FALSE
CHRNB1	CHEMBL703	LVMVR;LVMCF	discordant	0	0	0	No	misuse	United States	SUXAMETHONIUM	toxicity	malignant hyperthermia		rs118192163	FALSE
CHRNB1	CHEMBL703	LVMVR;LVMCF	discordant	0	0	0	No	misuse	United States	SUXAMETHONIUM	toxicity	malignant hyperthermia		rs118192178	FALSE
CHRNB1	CHEMBL703	LVMVR;LVMCF	discordant	0	0	0	No	misuse	United States	SUXAMETHONIUM	toxicity	increased risk of post anesthesia apnea		rs28933390	FALSE
CHRNB1	CHEMBL703	LVMVR;LVMCF	discordant	0	0	0	No	misuse	United States	SUXAMETHONIUM	toxicity	increased risk of experiencing apnea		rs774072493	FALSE
CHRNB1	CHEMBL703	LVMVR;LVMCF	discordant	0	0	0	No	misuse	United States	SUXAMETHONIUM	toxicity	decreased risk for malignant hyperthermia		rs193922809	FALSE
CHRNB1	CHEMBL703	LVMVR;LVMCF	discordant	0	0	0	No	misuse	United States	SUXAMETHONIUM	toxicity	malignant hyperthermia		rs118192177	FALSE
CHRNB1	CHEMBL703	LVMVR;LVMCF	discordant	0	0	0	No	misuse	United States	SUXAMETHONIUM	toxicity	malignant hyperthermia		rs193922816	FALSE
CHRNB1	CHEMBL703	LVMVR;LVMCF	discordant	0	0	0	No	misuse	United States	SUXAMETHONIUM	toxicity	malignant hyperthermia		rs193922809	FALSE
CHRNB1	CHEMBL703	LVMVR;LVMCF	discordant	0	0	0	No	misuse	United States	SUXAMETHONIUM	toxicity	malignant hyperthermia		rs193922753	FALSE
CHRNB1	CHEMBL703	LVMVR;LVMCF	discordant	0	0	0	No	misuse	United States	SUXAMETHONIUM	toxicity	malignant hyperthermia		rs193922748	FALSE
CHRNB1	CHEMBL703	LVMVR;LVMCF	discordant	0	0	0	No	misuse	United States	SUXAMETHONIUM	toxicity	risk for malignant hyperthermia		rs1800559	FALSE
CHRNB1	CHEMBL703	LVMVR;LVMCF	discordant	0	0	0	No	misuse	United States	SUXAMETHONIUM	toxicity	decreased risk for malignant hyperthermia		rs193922832	FALSE
CHRNB1	CHEMBL703	LVMVR;LVMCF	discordant	0	0	0	No	misuse	United States	SUXAMETHONIUM	toxicity	decreased risk of post anesthesia apnea		rs1803274	FALSE
CHRNB1	CHEMBL703	LVMVR;LVMCF	discordant	0	0	0	No	misuse	United States	SUXAMETHONIUM	toxicity	decreased risk for malignant hyperthermia		rs193922818	FALSE
CHRNB1	CHEMBL703	LVMVR;LVMCF	discordant	0	0	0	No	misuse	United States	SUXAMETHONIUM	toxicity	decreased risk for malignant hyperthermia		rs118192172	FALSE
CHRNB1	CHEMBL703	LVMVR;LVMCF	discordant	0	0	0	No	misuse	United States	SUXAMETHONIUM	toxicity	decreased risk for malignant hyperthermia		rs193922768	FALSE
CHRNB1	CHEMBL703	LVMVR;LVMCF	discordant	0	0	0	No	misuse	United States	SUXAMETHONIUM	toxicity	malignant hyperthermia		rs121918593	FALSE
CHRNB1	CHEMBL703	LVMVR;LVMCF	discordant	0	0	0	No	misuse	United States	SUXAMETHONIUM	toxicity	malignant hyperthermia susceptibility		rs144336148	FALSE
CHRNB1	CHEMBL703	LVMVR;LVMCF	discordant	0	0	0	No	misuse	United States	SUXAMETHONIUM	toxicity	malignant hyperthermia		rs193922803	FALSE
CHRNB1	CHEMBL703	LVMVR;LVMCF	discordant	0	0	0	No	misuse	United States	SUXAMETHONIUM	toxicity	risk for malignant hyperthermia		rs63749869	FALSE
CHRNB1	CHEMBL703	LVMVR;LVMCF	discordant	0	0	0	No	misuse	United States	SUXAMETHONIUM	toxicity	malignant hyperthermia		rs118192124	FALSE
CHRNB1	CHEMBL703	LVMVR;LVMCF	discordant	0	0	0	No	misuse	United States	SUXAMETHONIUM	toxicity	decreased risk for malignant hyperthermia		rs111888148	FALSE
CHRNB1	CHEMBL703	LVMVR;LVMCF	discordant	0	0	0	No	misuse	United States	SUXAMETHONIUM	toxicity	decreased risk for malignant hyperthermia		rs118192168	FALSE
CHRNB1	CHEMBL703	LVMVR;LVMCF	discordant	0	0	0	No	misuse	United States	SUXAMETHONIUM	toxicity	decreased risk of post anesthesia apnea		rs1799807	FALSE
CHRNB1	CHEMBL703	LVMVR;LVMCF	discordant	0	0	0	No	misuse	United States	SUXAMETHONIUM	toxicity	malignant hyperthermia		rs118192172	FALSE
CHRNB1	CHEMBL703	LVMVR;LVMCF	discordant	0	0	0	No	misuse	United States	SUXAMETHONIUM	toxicity	risk for malignant hyperthermia		rs118192116	FALSE
CHRNB1	CHEMBL703	LVMVR;LVMCF	discordant	0	0	0	No	misuse	United States	SUXAMETHONIUM	toxicity	malignant hyperthermia		rs193922764	FALSE
CHRNB1	CHEMBL703	LVMVR;LVMCF	discordant	0	0	0	No	misuse	United States	SUXAMETHONIUM	toxicity	malignant hyperthermia		rs28933397	FALSE
CHRNB1	CHEMBL703	LVMVR;LVMCF	discordant	0	0	0	No	misuse	United States	SUXAMETHONIUM	toxicity	malignant hyperthermia		rs193922770	FALSE
CHRNB1	CHEMBL703	LVMVR;LVMCF	discordant	0	0	0	No	misuse	United States	SUXAMETHONIUM	toxicity	increased risk of experiencing apnea		rs1560022535	FALSE
CHRNB1	CHEMBL703	LVMVR;LVMCF	discordant	0	0	0	No	misuse	United States	SUXAMETHONIUM	toxicity	malignant hyperthermia		rs118192175	FALSE
CHRNB1	CHEMBL703	LVMVR;LVMCF	discordant	0	0	0	No	misuse	United States	SUXAMETHONIUM	toxicity	increased risk of experiencing apnea		rs201820739	FALSE
CHRNB1	CHEMBL703	LVMVR;LVMCF	discordant	0	0	0	No	misuse	United States	SUXAMETHONIUM	toxicity	increased risk of experiencing apnea		rs764841347	FALSE
CHRNB1	CHEMBL703	LVMVR;LVMCF	discordant	0	0	0	No	misuse	United States	SUXAMETHONIUM	toxicity	malignant hyperthermia		rs193922807	FALSE
CHRNB1	CHEMBL703	LVMVR;LVMCF	discordant	0	0	0	No	misuse	United States	SUXAMETHONIUM	toxicity	risk for malignant hyperthermia		rs772226819	FALSE
CHRNB1	CHEMBL703	LVMVR;LVMCF	discordant	0	0	0	No	misuse	United States	SUXAMETHONIUM	toxicity	risk for malignant hyperthermia		rs118192170	FALSE
CHRNB1	CHEMBL703	LVMVR;LVMCF	discordant	0	0	0	No	misuse	United States	SUXAMETHONIUM	toxicity	decreased risk for malignant hyperthermia		rs118192175	FALSE
CHRNB1	CHEMBL703	LVMVR;LVMCF	discordant	0	0	0	No	misuse	United States	SUXAMETHONIUM	toxicity	decreased risk of experiencing apnea		rs531738678	FALSE
CHRNB1	CHEMBL703	LVMVR;LVMCF	discordant	0	0	0	No	misuse	United States	SUXAMETHONIUM	toxicity	decreased risk of post anesthesia apnea		rs28933390	FALSE
CHRNB1	CHEMBL703	LVMVR;LVMCF	discordant	0	0	0	No	misuse	United States	SUXAMETHONIUM	toxicity	malignant hyperthermia		rs118192162	FALSE
CHRNB1	CHEMBL703	LVMVR;LVMCF	discordant	0	0	0	No	misuse	United States	SUXAMETHONIUM	toxicity	decreased risk for malignant hyperthermia		rs193922770	FALSE
CHRNB1	CHEMBL703	LVMVR;LVMCF	discordant	0	0	0	No	misuse	United States	SUXAMETHONIUM	toxicity	increased risk of experiencing apnea		rs531738678	FALSE
CHRNB1	CHEMBL703	LVMVR;LVMCF	discordant	0	0	0	No	misuse	United States	SUXAMETHONIUM	toxicity	increased risk of post anesthesia apnea		rs28933389	FALSE
CHRNB1	CHEMBL703	LVMVR;LVMCF	discordant	0	0	0	No	misuse	United States	SUXAMETHONIUM	toxicity	decreased risk for malignant hyperthermia		rs193922878	FALSE
CHRNB1	CHEMBL703	LVMVR;LVMCF	discordant	0	0	0	No	misuse	United States	SUXAMETHONIUM	toxicity	malignant hyperthermia		rs121918592	FALSE
CHRNB1	CHEMBL703	LVMVR;LVMCF	discordant	0	0	0	No	misuse	United States	SUXAMETHONIUM	toxicity	malignant hyperthermia		rs121918595	FALSE
CHRNB1	CHEMBL703	LVMVR;LVMCF	discordant	0	0	0	No	misuse	United States	SUXAMETHONIUM	toxicity	decreased risk for malignant hyperthermia		rs193922762	FALSE
CHRNB1	CHEMBL703	LVMVR;LVMCF	discordant	0	0	0	No	misuse	United States	SUXAMETHONIUM	toxicity	malignant hyperthermia		rs193922772	FALSE
CHRNB1	CHEMBL703	LVMVR;LVMCF	discordant	0	0	0	No	misuse	United States	SUXAMETHONIUM	toxicity	decreased risk of experiencing apnea		rs201820739	FALSE
CHRNB1	CHEMBL703	LVMVR;LVMCF	discordant	0	0	0	No	misuse	United States	SUXAMETHONIUM	toxicity	decreased risk for malignant hyperthermia		rs193922748	FALSE
CHRNB1	CHEMBL703	LVMVR;LVMCF	discordant	0	0	0	No	misuse	United States	SUXAMETHONIUM	toxicity	malignant hyperthermia		rs193922818	FALSE
CHRNB1	CHEMBL703	LVMVR;LVMCF	discordant	0	0	0	No	misuse	United States	SUXAMETHONIUM	toxicity	malignant hyperthermia		rs118192168	FALSE
CHRNB1	CHEMBL703	LVMVR;LVMCF	discordant	0	0	0	No	misuse	United States	SUXAMETHONIUM	toxicity	malignant hyperthermia		rs111888148	FALSE
CHRNB1	CHEMBL703	LVMVR;LVMCF	discordant	0	0	0	No	misuse	United States	SUXAMETHONIUM	toxicity	malignant hyperthermia		rs193922768	FALSE
CHRNB1	CHEMBL703	LVMVR;LVMCF	discordant	0	0	0	No	misuse	United States	SUXAMETHONIUM	toxicity	increased risk of post anesthesia apnea		rs1799807	FALSE
CHRNB1	CHEMBL703	LVMVR;LVMCF	discordant	0	0	0	No	misuse	United States	SUXAMETHONIUM	toxicity	decreased risk for malignant hyperthermia		rs118192162	FALSE
CHRNB1	CHEMBL703	LVMVR;LVMCF	discordant	0	0	0	No	misuse	United States	SUXAMETHONIUM	toxicity	malignant hyperthermia		rs193922762	FALSE
CHRNB1	CHEMBL703	LVMVR;LVMCF	discordant	0	0	0	No	misuse	United States	SUXAMETHONIUM	toxicity	decreased risk for malignant hyperthermia		rs1801086	FALSE
CHRNB1	CHEMBL703	LVMVR;LVMCF	discordant	0	0	0	No	misuse	United States	SUXAMETHONIUM	toxicity	malignant hyperthermia		rs193922802	FALSE
CHRNB1	CHEMBL703	LVMVR;LVMCF	discordant	0	0	0	No	misuse	United States	SUXAMETHONIUM	toxicity	decreased risk for malignant hyperthermia		rs121918593	FALSE
CHRNB1	CHEMBL703	LVMVR;LVMCF	discordant	0	0	0	No	misuse	United States	SUXAMETHONIUM	toxicity	increased risk of post anesthesia apnea		rs1803274	FALSE
CHRNB1	CHEMBL703	LVMVR;LVMCF	discordant	0	0	0	No	misuse	United States	SUXAMETHONIUM	toxicity	decreased risk for malignant hyperthermia		rs118192163	FALSE
CHRNB1	CHEMBL703	LVMVR;LVMCF	discordant	0	0	0	No	misuse	United States	SUXAMETHONIUM	toxicity	decreased risk for malignant hyperthermia		rs193922816	FALSE
CHRNB1	CHEMBL703	LVMVR;LVMCF	discordant	0	0	0	No	misuse	United States	SUXAMETHONIUM	toxicity	decreased risk for malignant hyperthermia		rs28933397	FALSE
CHRNB1	CHEMBL703	LVMVR;LVMCF	discordant	0	0	0	No	misuse	United States	SUXAMETHONIUM	toxicity	decreased risk of experiencing apnea		rs764841347	FALSE
CHRNB1	CHEMBL703	LVMVR;LVMCF	discordant	0	0	0	No	misuse	United States	SUXAMETHONIUM	toxicity	decreased risk of experiencing apnea		rs745364489	FALSE
CHRNB1	CHEMBL703	LVMVR;LVMCF	discordant	0	0	0	No	misuse	United States	SUXAMETHONIUM	toxicity	decreased risk of experiencing apnea		rs568724445	FALSE
CHRNB1	CHEMBL703	LVMVR;LVMCF	discordant	0	0	0	No	misuse	United States	SUXAMETHONIUM	toxicity	decreased risk for malignant hyperthermia		rs118192124	FALSE
CHRNB1	CHEMBL703	LVMVR;LVMCF	discordant	0	0	0	No	misuse	United States	SUXAMETHONIUM	toxicity	malignant hyperthermia		rs1801086	FALSE
CHRNB1	CHEMBL703	LVMVR;LVMCF	discordant	0	0	0	No	misuse	United States	SUXAMETHONIUM	toxicity	malignant hyperthermia		rs193922747	FALSE
CHRNB1	CHEMBL703	LVMVR;LVMCF	discordant	0	0	0	No	misuse	United States	SUXAMETHONIUM	toxicity	malignant hyperthermia		rs193922832	FALSE
CHRNB1	CHEMBL703	LVMVR;LVMCF	discordant	0	0	0	No	misuse	United States	SUXAMETHONIUM	toxicity	malignant hyperthermia		rs121918596	FALSE
CHRNB1	CHEMBL703	LVMVR;LVMCF	discordant	0	0	0	No	misuse	United States	SUXAMETHONIUM	toxicity	decreased risk for malignant hyperthermia		rs118192161	FALSE
CHRNB1	CHEMBL703	LVMVR;LVMCF	discordant	0	0	0	No	misuse	United States	SUXAMETHONIUM	toxicity	decreased risk for malignant hyperthermia		rs121918594	FALSE
CHRNB1	CHEMBL703	LVMVR;LVMCF	discordant	0	0	0	No	misuse	United States	SUXAMETHONIUM	toxicity	decreased risk for malignant hyperthermia		rs118192176	FALSE
CHRNB1	CHEMBL703	LVMVR;LVMCF	discordant	0	0	0	No	misuse	United States	SUXAMETHONIUM	toxicity	decreased risk for malignant hyperthermia		rs193922803	FALSE
CHRNB1	CHEMBL703	LVMVR;LVMCF	discordant	0	0	0	No	misuse	United States	SUXAMETHONIUM	toxicity	decreased risk for malignant hyperthermia		rs193922764	FALSE
CHRNB1	CHEMBL703	LVMVR;LVMCF	discordant	0	0	0	No	misuse	United States	SUXAMETHONIUM	toxicity	risk for malignant hyperthermia		rs118192167	FALSE
CHRNB1	CHEMBL703	LVMVR;LVMCF	discordant	0	0	0	No	misuse	United States	SUXAMETHONIUM	toxicity	malignant hyperthermia		rs121918594	FALSE
CHRNB1	CHEMBL703	LVMVR;LVMCF	discordant	0	0	0	No	misuse	United States	SUXAMETHONIUM	toxicity	increased risk of experiencing apnea		rs568724445	FALSE
CHRNB1	CHEMBL703	LVMVR;LVMCF	discordant	0	0	0	No	misuse	United States	SUXAMETHONIUM	toxicity	decreased risk of experiencing apnea		rs774072493	FALSE
CHRNB1	CHEMBL703	LVMVR;LVMCF	discordant	0	0	0	No	misuse	United States	SUXAMETHONIUM	toxicity	decreased risk for malignant hyperthermia		rs118192122	FALSE
CHRNB1	CHEMBL703	LVMVR;LVMCF	discordant	0	0	0	No	misuse	United States	SUXAMETHONIUM	toxicity	malignant hyperthermia		rs193922876	FALSE
CHRNB1	CHEMBL703	LVMVR;LVMCF	discordant	0	0	0	No	misuse	United States	SUXAMETHONIUM	toxicity	decreased risk for malignant hyperthermia		rs193922802	FALSE
CHRNB1	CHEMBL703	LVMVR;LVMCF	discordant	0	0	0	No	misuse	United States	SUXAMETHONIUM	toxicity	decreased risk for malignant hyperthermia		rs121918595	FALSE
CHRNB1	CHEMBL703	LVMVR;LVMCF	discordant	0	0	0	No	misuse	United States	SUXAMETHONIUM	toxicity	decreased risk for malignant hyperthermia		rs1800559	FALSE
CHRNB1	CHEMBL703	LVMVR;LVMCF	discordant	0	0	0	No	misuse	United States	SUXAMETHONIUM	toxicity	malignant hyperthermia susceptibility		rs118192167	FALSE
CHRNB1	CHEMBL703	LVMVR;LVMCF	discordant	0	0	0	No	misuse	United States	SUXAMETHONIUM	toxicity	decreased risk for malignant hyperthermia		rs772226819	FALSE
CHRNB1	CHEMBL703	LVMVR;LVMCF	discordant	0	0	0	No	misuse	United States	SUXAMETHONIUM	toxicity	malignant hyperthermia		rs28933396	FALSE
CHRNB1	CHEMBL703	LVMVR;LVMCF	discordant	0	0	0	No	misuse	United States	SUXAMETHONIUM	toxicity	malignant hyperthermia		rs193922843	FALSE
CHRNB1	CHEMBL703	LVMVR;LVMCF	discordant	0	0	0	No	misuse	United States	SUXAMETHONIUM	toxicity	decreased risk for malignant hyperthermia		rs118192177	FALSE
CHRNB1	CHEMBL703	LVMVR;LVMCF	discordant	0	0	0	No	misuse	United States	SUXAMETHONIUM	toxicity	decreased risk of post anesthesia apnea		rs28933389	FALSE
CHRNB1	CHEMBL703	LVMVR;LVMCF	discordant	0	0	0	No	misuse	United States	SUXAMETHONIUM	toxicity	malignant hyperthermia		rs112563513	FALSE
CHRNB1	CHEMBL703	LVMVR;LVMCF	discordant	0	0	0	No	misuse	United States	SUXAMETHONIUM	toxicity	malignant hyperthermia		rs118192122	FALSE
CHRNB1	CHEMBL703	LVMVR;LVMCF	discordant	0	0	0	No	misuse	United States	SUXAMETHONIUM	toxicity	decreased risk for malignant hyperthermia		rs121918592	FALSE
CHRNB1	CHEMBL703	LVMVR;LVMCF	discordant	0	0	0	No	misuse	United States	SUXAMETHONIUM	toxicity	decreased risk for malignant hyperthermia		rs193922843	FALSE
CHRNB1	CHEMBL703	LVMVR;LVMCF	discordant	0	0	0	No	misuse	United States	SUXAMETHONIUM	toxicity	decreased risk for malignant hyperthermia		rs28933396	FALSE
CHRNB1	CHEMBL703	LVMVR;LVMCF	discordant	0	0	0	No	misuse	United States	SUXAMETHONIUM	toxicity	increased risk of experiencing apnea following administration of succinylcholine		rs1560022535	FALSE
CHRNB1	CHEMBL703	LVMVR;LVMCF	discordant	0	0	0	No	misuse	United States	SUXAMETHONIUM	toxicity	decreased risk for malignant hyperthermia		rs193922807	FALSE
CHRNB1	CHEMBL703	LVMVR;LVMCF	discordant	0	0	0	No	misuse	United States	SUXAMETHONIUM	toxicity	decreased risk of experiencing apnea		rs1560022535	FALSE
CHRNB1	CHEMBL703	LVMVR;LVMCF	discordant	0	0	0	No	misuse	United States	SUXAMETHONIUM	toxicity	malignant hyperthermia		rs118192176	FALSE
CHRNB1	CHEMBL703	LVMVR;LVMCF	discordant	0	0	0	No	misuse	United States	SUXAMETHONIUM	toxicity	decreased risk for malignant hyperthermia		rs121918596	FALSE
CHRNB1	CHEMBL703	LVMVR;LVMCF	discordant	0	0	0	No	misuse	United States	SUXAMETHONIUM	toxicity	decreased risk for malignant hyperthermia		rs193922772	FALSE
CHRNB1	CHEMBL703	LVMVR;LVMCF	discordant	0	0	0	No	misuse	United States	SUXAMETHONIUM	toxicity	malignant hyperthermia		rs193922878	FALSE
CHRNB1	CHEMBL703	LVMVR;LVMCF	discordant	0	0	0	No	misuse	United States	SUXAMETHONIUM	toxicity	malignant hyperthermia		rs118192161	FALSE
CHRNB1	CHEMBL703	LVMVR;LVMCF	discordant	0	0	0	No	misuse	United States	SUXAMETHONIUM	toxicity	decreased risk for malignant hyperthermia		rs193922876	FALSE
CHRNB1	CHEMBL703	LVMVR;LVMCF	discordant	0	0	0	No	misuse	United States	SUXAMETHONIUM	toxicity	decreased risk for malignant hyperthermia		rs193922747	FALSE
CHRNB1	CHEMBL703	LVMVR;LVMCF	discordant	0	0	0	No	misuse	United States	SUXAMETHONIUM	toxicity	decreased risk for malignant hyperthermia		rs193922753	FALSE
CHRNB1	CHEMBL703	LVMVR;LVMCF	discordant	0	0	0	No	misuse	United States	SUXAMETHONIUM	toxicity	decreased risk for malignant hyperthermia		rs118192178	FALSE
CHRNB1	CHEMBL703	LVMVR;LVMCF	discordant	0	0	0	No	misuse	United States	SUXAMETHONIUM	toxicity	decreased risk for malignant hyperthermia		rs112563513	FALSE
CHRNB1	CHEMBL703	LVMVR;LVMCF	discordant	0	0	0	No	misuse	United States	SUXAMETHONIUM	toxicity	develop malignant hyperthermia		rs193922878	FALSE
CHRNB1	CHEMBL703	LVMVR;LVMCF	discordant	0	0	0	No	misuse	United States	SUXAMETHONIUM	toxicity	increased risk of experiencing apnea		rs745364489	FALSE
CHRNB1	CHEMBL703	LVMVR;LVMCF	discordant	0	0	0	No		United States	SUXAMETHONIUM	toxicity	risk for malignant hyperthermia		rs118204423	FALSE
CHRNB1	CHEMBL703	LVMVR;LVMCF	discordant	0	0	0	No		United States	SUXAMETHONIUM	toxicity	risk for malignant hyperthermia		rs118192178	FALSE
CHRNB1	CHEMBL703	LVMVR;LVMCF	discordant	0	0	0	No		United States	SUXAMETHONIUM	toxicity	malignant hyperthermia		rs118192163	FALSE
CHRNB1	CHEMBL703	LVMVR;LVMCF	discordant	0	0	0	No		United States	SUXAMETHONIUM	toxicity	malignant hyperthermia		rs118192178	FALSE
CHRNB1	CHEMBL703	LVMVR;LVMCF	discordant	0	0	0	No		United States	SUXAMETHONIUM	toxicity	increased risk of post anesthesia apnea		rs28933390	FALSE
CHRNB1	CHEMBL703	LVMVR;LVMCF	discordant	0	0	0	No		United States	SUXAMETHONIUM	toxicity	increased risk of experiencing apnea		rs774072493	FALSE
CHRNB1	CHEMBL703	LVMVR;LVMCF	discordant	0	0	0	No		United States	SUXAMETHONIUM	toxicity	decreased risk for malignant hyperthermia		rs193922809	FALSE
CHRNB1	CHEMBL703	LVMVR;LVMCF	discordant	0	0	0	No		United States	SUXAMETHONIUM	toxicity	malignant hyperthermia		rs118192177	FALSE
CHRNB1	CHEMBL703	LVMVR;LVMCF	discordant	0	0	0	No		United States	SUXAMETHONIUM	toxicity	malignant hyperthermia		rs193922816	FALSE
CHRNB1	CHEMBL703	LVMVR;LVMCF	discordant	0	0	0	No		United States	SUXAMETHONIUM	toxicity	malignant hyperthermia		rs193922809	FALSE
CHRNB1	CHEMBL703	LVMVR;LVMCF	discordant	0	0	0	No		United States	SUXAMETHONIUM	toxicity	malignant hyperthermia		rs193922753	FALSE
CHRNB1	CHEMBL703	LVMVR;LVMCF	discordant	0	0	0	No		United States	SUXAMETHONIUM	toxicity	malignant hyperthermia		rs193922748	FALSE
CHRNB1	CHEMBL703	LVMVR;LVMCF	discordant	0	0	0	No		United States	SUXAMETHONIUM	toxicity	risk for malignant hyperthermia		rs1800559	FALSE
CHRNB1	CHEMBL703	LVMVR;LVMCF	discordant	0	0	0	No		United States	SUXAMETHONIUM	toxicity	decreased risk for malignant hyperthermia		rs193922832	FALSE
CHRNB1	CHEMBL703	LVMVR;LVMCF	discordant	0	0	0	No		United States	SUXAMETHONIUM	toxicity	decreased risk of post anesthesia apnea		rs1803274	FALSE
CHRNB1	CHEMBL703	LVMVR;LVMCF	discordant	0	0	0	No		United States	SUXAMETHONIUM	toxicity	decreased risk for malignant hyperthermia		rs193922818	FALSE
CHRNB1	CHEMBL703	LVMVR;LVMCF	discordant	0	0	0	No		United States	SUXAMETHONIUM	toxicity	decreased risk for malignant hyperthermia		rs118192172	FALSE
CHRNB1	CHEMBL703	LVMVR;LVMCF	discordant	0	0	0	No		United States	SUXAMETHONIUM	toxicity	decreased risk for malignant hyperthermia		rs193922768	FALSE
CHRNB1	CHEMBL703	LVMVR;LVMCF	discordant	0	0	0	No		United States	SUXAMETHONIUM	toxicity	malignant hyperthermia		rs121918593	FALSE
CHRNB1	CHEMBL703	LVMVR;LVMCF	discordant	0	0	0	No		United States	SUXAMETHONIUM	toxicity	malignant hyperthermia susceptibility		rs144336148	FALSE
CHRNB1	CHEMBL703	LVMVR;LVMCF	discordant	0	0	0	No		United States	SUXAMETHONIUM	toxicity	malignant hyperthermia		rs193922803	FALSE
CHRNB1	CHEMBL703	LVMVR;LVMCF	discordant	0	0	0	No		United States	SUXAMETHONIUM	toxicity	risk for malignant hyperthermia		rs63749869	FALSE
CHRNB1	CHEMBL703	LVMVR;LVMCF	discordant	0	0	0	No		United States	SUXAMETHONIUM	toxicity	malignant hyperthermia		rs118192124	FALSE
CHRNB1	CHEMBL703	LVMVR;LVMCF	discordant	0	0	0	No		United States	SUXAMETHONIUM	toxicity	decreased risk for malignant hyperthermia		rs111888148	FALSE
CHRNB1	CHEMBL703	LVMVR;LVMCF	discordant	0	0	0	No		United States	SUXAMETHONIUM	toxicity	decreased risk for malignant hyperthermia		rs118192168	FALSE
CHRNB1	CHEMBL703	LVMVR;LVMCF	discordant	0	0	0	No		United States	SUXAMETHONIUM	toxicity	decreased risk of post anesthesia apnea		rs1799807	FALSE
CHRNB1	CHEMBL703	LVMVR;LVMCF	discordant	0	0	0	No		United States	SUXAMETHONIUM	toxicity	malignant hyperthermia		rs118192172	FALSE
CHRNB1	CHEMBL703	LVMVR;LVMCF	discordant	0	0	0	No		United States	SUXAMETHONIUM	toxicity	risk for malignant hyperthermia		rs118192116	FALSE
CHRNB1	CHEMBL703	LVMVR;LVMCF	discordant	0	0	0	No		United States	SUXAMETHONIUM	toxicity	malignant hyperthermia		rs193922764	FALSE
CHRNB1	CHEMBL703	LVMVR;LVMCF	discordant	0	0	0	No		United States	SUXAMETHONIUM	toxicity	malignant hyperthermia		rs28933397	FALSE
CHRNB1	CHEMBL703	LVMVR;LVMCF	discordant	0	0	0	No		United States	SUXAMETHONIUM	toxicity	malignant hyperthermia		rs193922770	FALSE
CHRNB1	CHEMBL703	LVMVR;LVMCF	discordant	0	0	0	No		United States	SUXAMETHONIUM	toxicity	increased risk of experiencing apnea		rs1560022535	FALSE
CHRNB1	CHEMBL703	LVMVR;LVMCF	discordant	0	0	0	No		United States	SUXAMETHONIUM	toxicity	malignant hyperthermia		rs118192175	FALSE
CHRNB1	CHEMBL703	LVMVR;LVMCF	discordant	0	0	0	No		United States	SUXAMETHONIUM	toxicity	increased risk of experiencing apnea		rs201820739	FALSE
CHRNB1	CHEMBL703	LVMVR;LVMCF	discordant	0	0	0	No		United States	SUXAMETHONIUM	toxicity	increased risk of experiencing apnea		rs764841347	FALSE
CHRNB1	CHEMBL703	LVMVR;LVMCF	discordant	0	0	0	No		United States	SUXAMETHONIUM	toxicity	malignant hyperthermia		rs193922807	FALSE
CHRNB1	CHEMBL703	LVMVR;LVMCF	discordant	0	0	0	No		United States	SUXAMETHONIUM	toxicity	risk for malignant hyperthermia		rs772226819	FALSE
CHRNB1	CHEMBL703	LVMVR;LVMCF	discordant	0	0	0	No		United States	SUXAMETHONIUM	toxicity	risk for malignant hyperthermia		rs118192170	FALSE
CHRNB1	CHEMBL703	LVMVR;LVMCF	discordant	0	0	0	No		United States	SUXAMETHONIUM	toxicity	decreased risk for malignant hyperthermia		rs118192175	FALSE
CHRNB1	CHEMBL703	LVMVR;LVMCF	discordant	0	0	0	No		United States	SUXAMETHONIUM	toxicity	decreased risk of experiencing apnea		rs531738678	FALSE
CHRNB1	CHEMBL703	LVMVR;LVMCF	discordant	0	0	0	No		United States	SUXAMETHONIUM	toxicity	decreased risk of post anesthesia apnea		rs28933390	FALSE
CHRNB1	CHEMBL703	LVMVR;LVMCF	discordant	0	0	0	No		United States	SUXAMETHONIUM	toxicity	malignant hyperthermia		rs118192162	FALSE
CHRNB1	CHEMBL703	LVMVR;LVMCF	discordant	0	0	0	No		United States	SUXAMETHONIUM	toxicity	decreased risk for malignant hyperthermia		rs193922770	FALSE
CHRNB1	CHEMBL703	LVMVR;LVMCF	discordant	0	0	0	No		United States	SUXAMETHONIUM	toxicity	increased risk of experiencing apnea		rs531738678	FALSE
CHRNB1	CHEMBL703	LVMVR;LVMCF	discordant	0	0	0	No		United States	SUXAMETHONIUM	toxicity	increased risk of post anesthesia apnea		rs28933389	FALSE
CHRNB1	CHEMBL703	LVMVR;LVMCF	discordant	0	0	0	No		United States	SUXAMETHONIUM	toxicity	decreased risk for malignant hyperthermia		rs193922878	FALSE
CHRNB1	CHEMBL703	LVMVR;LVMCF	discordant	0	0	0	No		United States	SUXAMETHONIUM	toxicity	malignant hyperthermia		rs121918592	FALSE
CHRNB1	CHEMBL703	LVMVR;LVMCF	discordant	0	0	0	No		United States	SUXAMETHONIUM	toxicity	malignant hyperthermia		rs121918595	FALSE
CHRNB1	CHEMBL703	LVMVR;LVMCF	discordant	0	0	0	No		United States	SUXAMETHONIUM	toxicity	decreased risk for malignant hyperthermia		rs193922762	FALSE
CHRNB1	CHEMBL703	LVMVR;LVMCF	discordant	0	0	0	No		United States	SUXAMETHONIUM	toxicity	malignant hyperthermia		rs193922772	FALSE
CHRNB1	CHEMBL703	LVMVR;LVMCF	discordant	0	0	0	No		United States	SUXAMETHONIUM	toxicity	decreased risk of experiencing apnea		rs201820739	FALSE
CHRNB1	CHEMBL703	LVMVR;LVMCF	discordant	0	0	0	No		United States	SUXAMETHONIUM	toxicity	decreased risk for malignant hyperthermia		rs193922748	FALSE
CHRNB1	CHEMBL703	LVMVR;LVMCF	discordant	0	0	0	No		United States	SUXAMETHONIUM	toxicity	malignant hyperthermia		rs193922818	FALSE
CHRNB1	CHEMBL703	LVMVR;LVMCF	discordant	0	0	0	No		United States	SUXAMETHONIUM	toxicity	malignant hyperthermia		rs118192168	FALSE
CHRNB1	CHEMBL703	LVMVR;LVMCF	discordant	0	0	0	No		United States	SUXAMETHONIUM	toxicity	malignant hyperthermia		rs111888148	FALSE
CHRNB1	CHEMBL703	LVMVR;LVMCF	discordant	0	0	0	No		United States	SUXAMETHONIUM	toxicity	malignant hyperthermia		rs193922768	FALSE
CHRNB1	CHEMBL703	LVMVR;LVMCF	discordant	0	0	0	No		United States	SUXAMETHONIUM	toxicity	increased risk of post anesthesia apnea		rs1799807	FALSE
CHRNB1	CHEMBL703	LVMVR;LVMCF	discordant	0	0	0	No		United States	SUXAMETHONIUM	toxicity	decreased risk for malignant hyperthermia		rs118192162	FALSE
CHRNB1	CHEMBL703	LVMVR;LVMCF	discordant	0	0	0	No		United States	SUXAMETHONIUM	toxicity	malignant hyperthermia		rs193922762	FALSE
CHRNB1	CHEMBL703	LVMVR;LVMCF	discordant	0	0	0	No		United States	SUXAMETHONIUM	toxicity	decreased risk for malignant hyperthermia		rs1801086	FALSE
CHRNB1	CHEMBL703	LVMVR;LVMCF	discordant	0	0	0	No		United States	SUXAMETHONIUM	toxicity	malignant hyperthermia		rs193922802	FALSE
CHRNB1	CHEMBL703	LVMVR;LVMCF	discordant	0	0	0	No		United States	SUXAMETHONIUM	toxicity	decreased risk for malignant hyperthermia		rs121918593	FALSE
CHRNB1	CHEMBL703	LVMVR;LVMCF	discordant	0	0	0	No		United States	SUXAMETHONIUM	toxicity	increased risk of post anesthesia apnea		rs1803274	FALSE
CHRNB1	CHEMBL703	LVMVR;LVMCF	discordant	0	0	0	No		United States	SUXAMETHONIUM	toxicity	decreased risk for malignant hyperthermia		rs118192163	FALSE
CHRNB1	CHEMBL703	LVMVR;LVMCF	discordant	0	0	0	No		United States	SUXAMETHONIUM	toxicity	decreased risk for malignant hyperthermia		rs193922816	FALSE
CHRNB1	CHEMBL703	LVMVR;LVMCF	discordant	0	0	0	No		United States	SUXAMETHONIUM	toxicity	decreased risk for malignant hyperthermia		rs28933397	FALSE
CHRNB1	CHEMBL703	LVMVR;LVMCF	discordant	0	0	0	No		United States	SUXAMETHONIUM	toxicity	decreased risk of experiencing apnea		rs764841347	FALSE
CHRNB1	CHEMBL703	LVMVR;LVMCF	discordant	0	0	0	No		United States	SUXAMETHONIUM	toxicity	decreased risk of experiencing apnea		rs745364489	FALSE
CHRNB1	CHEMBL703	LVMVR;LVMCF	discordant	0	0	0	No		United States	SUXAMETHONIUM	toxicity	decreased risk of experiencing apnea		rs568724445	FALSE
CHRNB1	CHEMBL703	LVMVR;LVMCF	discordant	0	0	0	No		United States	SUXAMETHONIUM	toxicity	decreased risk for malignant hyperthermia		rs118192124	FALSE
CHRNB1	CHEMBL703	LVMVR;LVMCF	discordant	0	0	0	No		United States	SUXAMETHONIUM	toxicity	malignant hyperthermia		rs1801086	FALSE
CHRNB1	CHEMBL703	LVMVR;LVMCF	discordant	0	0	0	No		United States	SUXAMETHONIUM	toxicity	malignant hyperthermia		rs193922747	FALSE
CHRNB1	CHEMBL703	LVMVR;LVMCF	discordant	0	0	0	No		United States	SUXAMETHONIUM	toxicity	malignant hyperthermia		rs193922832	FALSE
CHRNB1	CHEMBL703	LVMVR;LVMCF	discordant	0	0	0	No		United States	SUXAMETHONIUM	toxicity	malignant hyperthermia		rs121918596	FALSE
CHRNB1	CHEMBL703	LVMVR;LVMCF	discordant	0	0	0	No		United States	SUXAMETHONIUM	toxicity	decreased risk for malignant hyperthermia		rs118192161	FALSE
CHRNB1	CHEMBL703	LVMVR;LVMCF	discordant	0	0	0	No		United States	SUXAMETHONIUM	toxicity	decreased risk for malignant hyperthermia		rs121918594	FALSE
CHRNB1	CHEMBL703	LVMVR;LVMCF	discordant	0	0	0	No		United States	SUXAMETHONIUM	toxicity	decreased risk for malignant hyperthermia		rs118192176	FALSE
CHRNB1	CHEMBL703	LVMVR;LVMCF	discordant	0	0	0	No		United States	SUXAMETHONIUM	toxicity	decreased risk for malignant hyperthermia		rs193922803	FALSE
CHRNB1	CHEMBL703	LVMVR;LVMCF	discordant	0	0	0	No		United States	SUXAMETHONIUM	toxicity	decreased risk for malignant hyperthermia		rs193922764	FALSE
CHRNB1	CHEMBL703	LVMVR;LVMCF	discordant	0	0	0	No		United States	SUXAMETHONIUM	toxicity	risk for malignant hyperthermia		rs118192167	FALSE
CHRNB1	CHEMBL703	LVMVR;LVMCF	discordant	0	0	0	No		United States	SUXAMETHONIUM	toxicity	malignant hyperthermia		rs121918594	FALSE
CHRNB1	CHEMBL703	LVMVR;LVMCF	discordant	0	0	0	No		United States	SUXAMETHONIUM	toxicity	increased risk of experiencing apnea		rs568724445	FALSE
CHRNB1	CHEMBL703	LVMVR;LVMCF	discordant	0	0	0	No		United States	SUXAMETHONIUM	toxicity	decreased risk of experiencing apnea		rs774072493	FALSE
CHRNB1	CHEMBL703	LVMVR;LVMCF	discordant	0	0	0	No		United States	SUXAMETHONIUM	toxicity	decreased risk for malignant hyperthermia		rs118192122	FALSE
CHRNB1	CHEMBL703	LVMVR;LVMCF	discordant	0	0	0	No		United States	SUXAMETHONIUM	toxicity	malignant hyperthermia		rs193922876	FALSE
CHRNB1	CHEMBL703	LVMVR;LVMCF	discordant	0	0	0	No		United States	SUXAMETHONIUM	toxicity	decreased risk for malignant hyperthermia		rs193922802	FALSE
CHRNB1	CHEMBL703	LVMVR;LVMCF	discordant	0	0	0	No		United States	SUXAMETHONIUM	toxicity	decreased risk for malignant hyperthermia		rs121918595	FALSE
CHRNB1	CHEMBL703	LVMVR;LVMCF	discordant	0	0	0	No		United States	SUXAMETHONIUM	toxicity	decreased risk for malignant hyperthermia		rs1800559	FALSE
CHRNB1	CHEMBL703	LVMVR;LVMCF	discordant	0	0	0	No		United States	SUXAMETHONIUM	toxicity	malignant hyperthermia susceptibility		rs118192167	FALSE
CHRNB1	CHEMBL703	LVMVR;LVMCF	discordant	0	0	0	No		United States	SUXAMETHONIUM	toxicity	decreased risk for malignant hyperthermia		rs772226819	FALSE
CHRNB1	CHEMBL703	LVMVR;LVMCF	discordant	0	0	0	No		United States	SUXAMETHONIUM	toxicity	malignant hyperthermia		rs28933396	FALSE
CHRNB1	CHEMBL703	LVMVR;LVMCF	discordant	0	0	0	No		United States	SUXAMETHONIUM	toxicity	malignant hyperthermia		rs193922843	FALSE
CHRNB1	CHEMBL703	LVMVR;LVMCF	discordant	0	0	0	No		United States	SUXAMETHONIUM	toxicity	decreased risk for malignant hyperthermia		rs118192177	FALSE
CHRNB1	CHEMBL703	LVMVR;LVMCF	discordant	0	0	0	No		United States	SUXAMETHONIUM	toxicity	decreased risk of post anesthesia apnea		rs28933389	FALSE
CHRNB1	CHEMBL703	LVMVR;LVMCF	discordant	0	0	0	No		United States	SUXAMETHONIUM	toxicity	malignant hyperthermia		rs112563513	FALSE
CHRNB1	CHEMBL703	LVMVR;LVMCF	discordant	0	0	0	No		United States	SUXAMETHONIUM	toxicity	malignant hyperthermia		rs118192122	FALSE
CHRNB1	CHEMBL703	LVMVR;LVMCF	discordant	0	0	0	No		United States	SUXAMETHONIUM	toxicity	decreased risk for malignant hyperthermia		rs121918592	FALSE
CHRNB1	CHEMBL703	LVMVR;LVMCF	discordant	0	0	0	No		United States	SUXAMETHONIUM	toxicity	decreased risk for malignant hyperthermia		rs193922843	FALSE
CHRNB1	CHEMBL703	LVMVR;LVMCF	discordant	0	0	0	No		United States	SUXAMETHONIUM	toxicity	decreased risk for malignant hyperthermia		rs28933396	FALSE
CHRNB1	CHEMBL703	LVMVR;LVMCF	discordant	0	0	0	No		United States	SUXAMETHONIUM	toxicity	increased risk of experiencing apnea following administration of succinylcholine		rs1560022535	FALSE
CHRNB1	CHEMBL703	LVMVR;LVMCF	discordant	0	0	0	No		United States	SUXAMETHONIUM	toxicity	decreased risk for malignant hyperthermia		rs193922807	FALSE
CHRNB1	CHEMBL703	LVMVR;LVMCF	discordant	0	0	0	No		United States	SUXAMETHONIUM	toxicity	decreased risk of experiencing apnea		rs1560022535	FALSE
CHRNB1	CHEMBL703	LVMVR;LVMCF	discordant	0	0	0	No		United States	SUXAMETHONIUM	toxicity	malignant hyperthermia		rs118192176	FALSE
CHRNB1	CHEMBL703	LVMVR;LVMCF	discordant	0	0	0	No		United States	SUXAMETHONIUM	toxicity	decreased risk for malignant hyperthermia		rs121918596	FALSE
CHRNB1	CHEMBL703	LVMVR;LVMCF	discordant	0	0	0	No		United States	SUXAMETHONIUM	toxicity	decreased risk for malignant hyperthermia		rs193922772	FALSE
CHRNB1	CHEMBL703	LVMVR;LVMCF	discordant	0	0	0	No		United States	SUXAMETHONIUM	toxicity	malignant hyperthermia		rs193922878	FALSE
CHRNB1	CHEMBL703	LVMVR;LVMCF	discordant	0	0	0	No		United States	SUXAMETHONIUM	toxicity	malignant hyperthermia		rs118192161	FALSE
CHRNB1	CHEMBL703	LVMVR;LVMCF	discordant	0	0	0	No		United States	SUXAMETHONIUM	toxicity	decreased risk for malignant hyperthermia		rs193922876	FALSE
CHRNB1	CHEMBL703	LVMVR;LVMCF	discordant	0	0	0	No		United States	SUXAMETHONIUM	toxicity	decreased risk for malignant hyperthermia		rs193922747	FALSE
CHRNB1	CHEMBL703	LVMVR;LVMCF	discordant	0	0	0	No		United States	SUXAMETHONIUM	toxicity	decreased risk for malignant hyperthermia		rs193922753	FALSE
CHRNB1	CHEMBL703	LVMVR;LVMCF	discordant	0	0	0	No		United States	SUXAMETHONIUM	toxicity	decreased risk for malignant hyperthermia		rs118192178	FALSE
CHRNB1	CHEMBL703	LVMVR;LVMCF	discordant	0	0	0	No		United States	SUXAMETHONIUM	toxicity	decreased risk for malignant hyperthermia		rs112563513	FALSE
CHRNB1	CHEMBL703	LVMVR;LVMCF	discordant	0	0	0	No		United States	SUXAMETHONIUM	toxicity	develop malignant hyperthermia		rs193922878	FALSE
CHRNB1	CHEMBL703	LVMVR;LVMCF	discordant	0	0	0	No		United States	SUXAMETHONIUM	toxicity	increased risk of experiencing apnea		rs745364489	FALSE
CHRNB1	CHEMBL983	LVMVR;LVMCF	discordant	0	0	0	No	misuse	United States	SUCCINYLCHOLINE CHLORIDE
CHRNB1	CHEMBL983	LVMVR;LVMCF	discordant	0	0	0	No		United States	SUCCINYLCHOLINE CHLORIDE
CHRNB1	CHEMBL984	LVMVR;LVMCF	discordant	0	0	0	No			MIVACURIUM CHLORIDE
COL11A2	CHEMBL2095222	RV_LV_ratio	negative	1	1	0	No			OCRIPLASMIN
COL11A2	CHEMBL2108709	RV_LV_ratio	negative	1	1	0	No			COLLAGENASE CLOSTRIDIUM HISTOLYTICUM
CRHR1	CHEMBL1287935	LVMVR;LVM_BSA;LVMCF;LVM	discordant	2	0	0	No			VERUCERFONT
CRHR1	CHEMBL1819077	LVMVR;LVM_BSA;LVMCF;LVM	discordant	2	0	0	No			ONO-2333MS
CRHR1	CHEMBL291657	LVMVR;LVM_BSA;LVMCF;LVM	discordant	2	0	0	No			CRINECERFONT
CRHR1	CHEMBL482950	LVMVR;LVM_BSA;LVMCF;LVM	discordant	2	0	0	No			PEXACERFONT
CRHR1	CHEMBL514270	LVMVR;LVM_BSA;LVMCF;LVM	discordant	2	0	0	No			EMICERFONT
DGAT1	CHEMBL2364624	LVGFI;LVEF;RVESV_BSA;RVEF;RVESV	discordant	0	0	0	No			PRADIGASTAT
ENG	CHEMBL2109321	RVEDV;RVEDV_BSA	discordant	3	0	1	No			CAROTUXIMAB
EPHA2	CHEMBL1421	LVEDV;LVEDV_BSA;RVEF;RVESV_BSA;RVESV;LVEF;LVESV;LVESV_BSA	discordant	1	0	0	No			DASATINIB	other	decreased sensitivity		rs45605536	FALSE
EPHA2	CHEMBL1421	LVEDV;LVEDV_BSA;RVEF;RVESV_BSA;RVESV;LVEF;LVESV;LVESV_BSA	discordant	1	0	0	No			DASATINIB	other	decreased sensitivity		rs1061018	FALSE
EPHA2	CHEMBL1421	LVEDV;LVEDV_BSA;RVEF;RVESV_BSA;RVESV;LVEF;LVESV;LVESV_BSA	discordant	1	0	0	No			DASATINIB	other	increased sensitivity		rs1061018	FALSE
EPHA2	CHEMBL1421	LVEDV;LVEDV_BSA;RVEF;RVESV_BSA;RVESV;LVEF;LVESV;LVESV_BSA	discordant	1	0	0	No			DASATINIB	other	decreased sensitivity		rs2231137	FALSE
EPHA2	CHEMBL1421	LVEDV;LVEDV_BSA;RVEF;RVESV_BSA;RVESV;LVEF;LVESV;LVESV_BSA	discordant	1	0	0	No			DASATINIB	other	decreased sensitivity		rs58818712	FALSE
EPHA2	CHEMBL1421	LVEDV;LVEDV_BSA;RVEF;RVESV_BSA;RVESV;LVEF;LVESV;LVESV_BSA	discordant	1	0	0	No			DASATINIB	other	increased sensitivity		rs41282401	FALSE
EPHA2	CHEMBL1421	LVEDV;LVEDV_BSA;RVEF;RVESV_BSA;RVESV;LVEF;LVESV;LVESV_BSA	discordant	1	0	0	No			DASATINIB	other	increased sensitivity		rs2231137	FALSE
EPHA2	CHEMBL1421	LVEDV;LVEDV_BSA;RVEF;RVESV_BSA;RVESV;LVEF;LVESV;LVESV_BSA	discordant	1	0	0	No			DASATINIB	other	increased sensitivity		rs58818712	FALSE
EPHA2	CHEMBL1421	LVEDV;LVEDV_BSA;RVEF;RVESV_BSA;RVESV;LVEF;LVESV;LVESV_BSA	discordant	1	0	0	No			DASATINIB	other	decreased sensitivity		rs41282401	FALSE
EPHA2	CHEMBL1421	LVEDV;LVEDV_BSA;RVEF;RVESV_BSA;RVESV;LVEF;LVESV;LVESV_BSA	discordant	1	0	0	No			DASATINIB	other	increased sensitivity		rs45605536	FALSE
EPHA2	CHEMBL1946170	LVEDV;LVEDV_BSA;RVEF;RVESV_BSA;RVESV;LVEF;LVESV;LVESV_BSA	discordant	1	0	0	No		United States	REGORAFENIB	toxicity	decreased risk of drug toxicity		rs4864950	TRUE
EPHA2	CHEMBL1946170	LVEDV;LVEDV_BSA;RVEF;RVESV_BSA;RVESV;LVEF;LVESV;LVESV_BSA	discordant	1	0	0	No		United States	REGORAFENIB	toxicity	increased risk of drug toxicity		rs4864950	TRUE
EPHA2	CHEMBL24828	LVEDV;LVEDV_BSA;RVEF;RVESV_BSA;RVESV;LVEF;LVESV;LVESV_BSA	discordant	1	0	0	No	cardiotoxicity	United States	VANDETANIB
EPHB1	CHEMBL24828	LVESV_BSA;LVESV;LVEDV_BSA	discordant	3	0	0	No	cardiotoxicity	United States	VANDETANIB
EPHB4	CHEMBL24828	RVSV;RVEDV_BSA;RVEDV	discordant	0	0	1	No	cardiotoxicity	United States	VANDETANIB
EPHB4	CHEMBL3544983	RVSV;RVEDV_BSA;RVEDV	discordant	0	0	1	No			TESEVATINIB
EPHB4	CHEMBL3545155	RVSV;RVEDV_BSA;RVEDV	discordant	0	0	1	No			JI-101
EPHB4	CHEMBL403989	RVSV;RVEDV_BSA;RVEDV	discordant	0	0	1	No			TG100-801
ERBB2	CHEMBL1173655	LVM_BSA;LVM	discordant	0	0	1	No			AFATINIB
ERBB2	CHEMBL1201179	LVM_BSA;LVM	discordant	0	0	1	No	hepatotoxicity	United States	LAPATINIB DITOSYLATE
ERBB2	CHEMBL1201585	LVM_BSA;LVM	discordant	0	0	1	No	teratogenicity	United States	TRASTUZUMAB	efficacy	decreased response to trastuzumab and shorter progression-free survival		rs396991	FALSE
ERBB2	CHEMBL1201585	LVM_BSA;LVM	discordant	0	0	1	No	teratogenicity	United States	TRASTUZUMAB	efficacy	decreased response		rs773123	FALSE
ERBB2	CHEMBL1201585	LVM_BSA;LVM	discordant	0	0	1	No	teratogenicity	United States	TRASTUZUMAB	toxicity	increased risk of cardiotoxicity		rs1136201	TRUE
ERBB2	CHEMBL1201585	LVM_BSA;LVM	discordant	0	0	1	No	teratogenicity	United States	TRASTUZUMAB	efficacy	decreased response		rs1136201	TRUE
ERBB2	CHEMBL1201585	LVM_BSA;LVM	discordant	0	0	1	No	teratogenicity	United States	TRASTUZUMAB	toxicity	more likely to resume menses following chemotherapy		rs17587029	FALSE
ERBB2	CHEMBL1201585	LVM_BSA;LVM	discordant	0	0	1	No	teratogenicity	United States	TRASTUZUMAB	efficacy	increased response		rs2070096	FALSE
ERBB2	CHEMBL1201585	LVM_BSA;LVM	discordant	0	0	1	No	teratogenicity	United States	TRASTUZUMAB	efficacy	increased response		rs1136201	TRUE
ERBB2	CHEMBL1201585	LVM_BSA;LVM	discordant	0	0	1	No	teratogenicity	United States	TRASTUZUMAB	efficacy	decreased response		rs2070096	FALSE
ERBB2	CHEMBL1201585	LVM_BSA;LVM	discordant	0	0	1	No	teratogenicity	United States	TRASTUZUMAB	efficacy	increased response		rs773123	FALSE
ERBB2	CHEMBL1201585	LVM_BSA;LVM	discordant	0	0	1	No	teratogenicity	United States	TRASTUZUMAB	efficacy	increased response to trastuzumab and longer progression-free survival in people with Breast cancer		rs396991	FALSE
ERBB2	CHEMBL1201585	LVM_BSA;LVM	discordant	0	0	1	No	teratogenicity	United States	TRASTUZUMAB	efficacy	increased response		rs2284922	FALSE
ERBB2	CHEMBL1201585	LVM_BSA;LVM	discordant	0	0	1	No	teratogenicity	United States	TRASTUZUMAB	toxicity	decreased risk of cardiotoxicity		rs1136201	TRUE
ERBB2	CHEMBL1201585	LVM_BSA;LVM	discordant	0	0	1	No	teratogenicity	United States	TRASTUZUMAB	efficacy	decreased response		rs2284922	FALSE
ERBB2	CHEMBL1201585	LVM_BSA;LVM	discordant	0	0	1	No	teratogenicity	United States	TRASTUZUMAB	efficacy	decreased response		rs2229046	FALSE
ERBB2	CHEMBL1201585	LVM_BSA;LVM	discordant	0	0	1	No	teratogenicity	United States	TRASTUZUMAB	toxicity	more sensitive to trastuzamab		rs1136201	TRUE
ERBB2	CHEMBL1201585	LVM_BSA;LVM	discordant	0	0	1	No	teratogenicity	United States	TRASTUZUMAB	efficacy	decreased response to trastuzumab and shorter progression-free survival		rs1801274	FALSE
ERBB2	CHEMBL1201585	LVM_BSA;LVM	discordant	0	0	1	No	teratogenicity	United States	TRASTUZUMAB	toxicity	less likely to resume menses following chemotherapy		rs147451859	FALSE
ERBB2	CHEMBL1201585	LVM_BSA;LVM	discordant	0	0	1	No	teratogenicity	United States	TRASTUZUMAB	toxicity	more likely to resume menses following chemotherapy		rs147451859	FALSE
ERBB2	CHEMBL1201585	LVM_BSA;LVM	discordant	0	0	1	No	teratogenicity	United States	TRASTUZUMAB	efficacy	increased response to trastuzumab and longer progression-free survival in people with Breast cancer		rs1801274	FALSE
ERBB2	CHEMBL1201585	LVM_BSA;LVM	discordant	0	0	1	No	teratogenicity	United States	TRASTUZUMAB	toxicity	less likely to resume menses following chemotherapy		rs17587029	FALSE
ERBB2	CHEMBL1201585	LVM_BSA;LVM	discordant	0	0	1	No	teratogenicity	United States	TRASTUZUMAB	efficacy	increased response		rs2229046	FALSE
ERBB2	CHEMBL1201585	LVM_BSA;LVM	discordant	0	0	1	No	respiratory toxicity	United States	TRASTUZUMAB	efficacy	decreased response to trastuzumab and shorter progression-free survival		rs396991	FALSE
ERBB2	CHEMBL1201585	LVM_BSA;LVM	discordant	0	0	1	No	respiratory toxicity	United States	TRASTUZUMAB	efficacy	decreased response		rs773123	FALSE
ERBB2	CHEMBL1201585	LVM_BSA;LVM	discordant	0	0	1	No	respiratory toxicity	United States	TRASTUZUMAB	toxicity	increased risk of cardiotoxicity		rs1136201	TRUE
ERBB2	CHEMBL1201585	LVM_BSA;LVM	discordant	0	0	1	No	respiratory toxicity	United States	TRASTUZUMAB	efficacy	decreased response		rs1136201	TRUE
ERBB2	CHEMBL1201585	LVM_BSA;LVM	discordant	0	0	1	No	respiratory toxicity	United States	TRASTUZUMAB	toxicity	more likely to resume menses following chemotherapy		rs17587029	FALSE
ERBB2	CHEMBL1201585	LVM_BSA;LVM	discordant	0	0	1	No	respiratory toxicity	United States	TRASTUZUMAB	efficacy	increased response		rs2070096	FALSE
ERBB2	CHEMBL1201585	LVM_BSA;LVM	discordant	0	0	1	No	respiratory toxicity	United States	TRASTUZUMAB	efficacy	increased response		rs1136201	TRUE
ERBB2	CHEMBL1201585	LVM_BSA;LVM	discordant	0	0	1	No	respiratory toxicity	United States	TRASTUZUMAB	efficacy	decreased response		rs2070096	FALSE
ERBB2	CHEMBL1201585	LVM_BSA;LVM	discordant	0	0	1	No	respiratory toxicity	United States	TRASTUZUMAB	efficacy	increased response		rs773123	FALSE
ERBB2	CHEMBL1201585	LVM_BSA;LVM	discordant	0	0	1	No	respiratory toxicity	United States	TRASTUZUMAB	efficacy	increased response to trastuzumab and longer progression-free survival in people with Breast cancer		rs396991	FALSE
ERBB2	CHEMBL1201585	LVM_BSA;LVM	discordant	0	0	1	No	respiratory toxicity	United States	TRASTUZUMAB	efficacy	increased response		rs2284922	FALSE
ERBB2	CHEMBL1201585	LVM_BSA;LVM	discordant	0	0	1	No	respiratory toxicity	United States	TRASTUZUMAB	toxicity	decreased risk of cardiotoxicity		rs1136201	TRUE
ERBB2	CHEMBL1201585	LVM_BSA;LVM	discordant	0	0	1	No	respiratory toxicity	United States	TRASTUZUMAB	efficacy	decreased response		rs2284922	FALSE
ERBB2	CHEMBL1201585	LVM_BSA;LVM	discordant	0	0	1	No	respiratory toxicity	United States	TRASTUZUMAB	efficacy	decreased response		rs2229046	FALSE
ERBB2	CHEMBL1201585	LVM_BSA;LVM	discordant	0	0	1	No	respiratory toxicity	United States	TRASTUZUMAB	toxicity	more sensitive to trastuzamab		rs1136201	TRUE
ERBB2	CHEMBL1201585	LVM_BSA;LVM	discordant	0	0	1	No	respiratory toxicity	United States	TRASTUZUMAB	efficacy	decreased response to trastuzumab and shorter progression-free survival		rs1801274	FALSE
ERBB2	CHEMBL1201585	LVM_BSA;LVM	discordant	0	0	1	No	respiratory toxicity	United States	TRASTUZUMAB	toxicity	less likely to resume menses following chemotherapy		rs147451859	FALSE
ERBB2	CHEMBL1201585	LVM_BSA;LVM	discordant	0	0	1	No	respiratory toxicity	United States	TRASTUZUMAB	toxicity	more likely to resume menses following chemotherapy		rs147451859	FALSE
ERBB2	CHEMBL1201585	LVM_BSA;LVM	discordant	0	0	1	No	respiratory toxicity	United States	TRASTUZUMAB	efficacy	increased response to trastuzumab and longer progression-free survival in people with Breast cancer		rs1801274	FALSE
ERBB2	CHEMBL1201585	LVM_BSA;LVM	discordant	0	0	1	No	respiratory toxicity	United States	TRASTUZUMAB	toxicity	less likely to resume menses following chemotherapy		rs17587029	FALSE
ERBB2	CHEMBL1201585	LVM_BSA;LVM	discordant	0	0	1	No	respiratory toxicity	United States	TRASTUZUMAB	efficacy	increased response		rs2229046	FALSE
ERBB2	CHEMBL1201585	LVM_BSA;LVM	discordant	0	0	1	No	cardiotoxicity	United States	TRASTUZUMAB	efficacy	decreased response to trastuzumab and shorter progression-free survival		rs396991	FALSE
ERBB2	CHEMBL1201585	LVM_BSA;LVM	discordant	0	0	1	No	cardiotoxicity	United States	TRASTUZUMAB	efficacy	decreased response		rs773123	FALSE
ERBB2	CHEMBL1201585	LVM_BSA;LVM	discordant	0	0	1	No	cardiotoxicity	United States	TRASTUZUMAB	toxicity	increased risk of cardiotoxicity		rs1136201	TRUE
ERBB2	CHEMBL1201585	LVM_BSA;LVM	discordant	0	0	1	No	cardiotoxicity	United States	TRASTUZUMAB	efficacy	decreased response		rs1136201	TRUE
ERBB2	CHEMBL1201585	LVM_BSA;LVM	discordant	0	0	1	No	cardiotoxicity	United States	TRASTUZUMAB	toxicity	more likely to resume menses following chemotherapy		rs17587029	FALSE
ERBB2	CHEMBL1201585	LVM_BSA;LVM	discordant	0	0	1	No	cardiotoxicity	United States	TRASTUZUMAB	efficacy	increased response		rs2070096	FALSE
ERBB2	CHEMBL1201585	LVM_BSA;LVM	discordant	0	0	1	No	cardiotoxicity	United States	TRASTUZUMAB	efficacy	increased response		rs1136201	TRUE
ERBB2	CHEMBL1201585	LVM_BSA;LVM	discordant	0	0	1	No	cardiotoxicity	United States	TRASTUZUMAB	efficacy	decreased response		rs2070096	FALSE
ERBB2	CHEMBL1201585	LVM_BSA;LVM	discordant	0	0	1	No	cardiotoxicity	United States	TRASTUZUMAB	efficacy	increased response		rs773123	FALSE
ERBB2	CHEMBL1201585	LVM_BSA;LVM	discordant	0	0	1	No	cardiotoxicity	United States	TRASTUZUMAB	efficacy	increased response to trastuzumab and longer progression-free survival in people with Breast cancer		rs396991	FALSE
ERBB2	CHEMBL1201585	LVM_BSA;LVM	discordant	0	0	1	No	cardiotoxicity	United States	TRASTUZUMAB	efficacy	increased response		rs2284922	FALSE
ERBB2	CHEMBL1201585	LVM_BSA;LVM	discordant	0	0	1	No	cardiotoxicity	United States	TRASTUZUMAB	toxicity	decreased risk of cardiotoxicity		rs1136201	TRUE
ERBB2	CHEMBL1201585	LVM_BSA;LVM	discordant	0	0	1	No	cardiotoxicity	United States	TRASTUZUMAB	efficacy	decreased response		rs2284922	FALSE
ERBB2	CHEMBL1201585	LVM_BSA;LVM	discordant	0	0	1	No	cardiotoxicity	United States	TRASTUZUMAB	efficacy	decreased response		rs2229046	FALSE
ERBB2	CHEMBL1201585	LVM_BSA;LVM	discordant	0	0	1	No	cardiotoxicity	United States	TRASTUZUMAB	toxicity	more sensitive to trastuzamab		rs1136201	TRUE
ERBB2	CHEMBL1201585	LVM_BSA;LVM	discordant	0	0	1	No	cardiotoxicity	United States	TRASTUZUMAB	efficacy	decreased response to trastuzumab and shorter progression-free survival		rs1801274	FALSE
ERBB2	CHEMBL1201585	LVM_BSA;LVM	discordant	0	0	1	No	cardiotoxicity	United States	TRASTUZUMAB	toxicity	less likely to resume menses following chemotherapy		rs147451859	FALSE
ERBB2	CHEMBL1201585	LVM_BSA;LVM	discordant	0	0	1	No	cardiotoxicity	United States	TRASTUZUMAB	toxicity	more likely to resume menses following chemotherapy		rs147451859	FALSE
ERBB2	CHEMBL1201585	LVM_BSA;LVM	discordant	0	0	1	No	cardiotoxicity	United States	TRASTUZUMAB	efficacy	increased response to trastuzumab and longer progression-free survival in people with Breast cancer		rs1801274	FALSE
ERBB2	CHEMBL1201585	LVM_BSA;LVM	discordant	0	0	1	No	cardiotoxicity	United States	TRASTUZUMAB	toxicity	less likely to resume menses following chemotherapy		rs17587029	FALSE
ERBB2	CHEMBL1201585	LVM_BSA;LVM	discordant	0	0	1	No	cardiotoxicity	United States	TRASTUZUMAB	efficacy	increased response		rs2229046	FALSE
ERBB2	CHEMBL1614707	LVM_BSA;LVM	discordant	0	0	1	No			MUBRITINIB
ERBB2	CHEMBL1614725	LVM_BSA;LVM	discordant	0	0	1	No			TAK-285
ERBB2	CHEMBL1645462	LVM_BSA;LVM	discordant	0	0	1	No			AC-480
ERBB2	CHEMBL1743082	LVM_BSA;LVM	discordant	0	0	1	No		United States	TRASTUZUMAB EMTANSINE
ERBB2	CHEMBL180022	LVM_BSA;LVM	discordant	0	0	1	No			NERATINIB
ERBB2	CHEMBL1947204	LVM_BSA;LVM	discordant	0	0	1	No			ALLITINIB
ERBB2	CHEMBL2007641	LVM_BSA;LVM	discordant	0	0	1	No	teratogenicity	United States	PERTUZUMAB
ERBB2	CHEMBL2007641	LVM_BSA;LVM	discordant	0	0	1	No	cardiotoxicity	United States	PERTUZUMAB
ERBB2	CHEMBL2103842	LVM_BSA;LVM	discordant	0	0	1	No			VARLITINIB
ERBB2	CHEMBL2105712	LVM_BSA;LVM	discordant	0	0	1	No			AFATINIB DIMALEATE
ERBB2	CHEMBL2105719	LVM_BSA;LVM	discordant	0	0	1	No			DACOMITINIB
ERBB2	CHEMBL2108029	LVM_BSA;LVM	discordant	0	0	1	No			ERTUMAXOMAB
ERBB2	CHEMBL2109271	LVM_BSA;LVM	discordant	0	0	1	No			MDX-210
ERBB2	CHEMBL2109399	LVM_BSA;LVM	discordant	0	0	1	No			T-DM1
ERBB2	CHEMBL2110732	LVM_BSA;LVM	discordant	0	0	1	No			DACOMITINIB
ERBB2	CHEMBL2364649	LVM_BSA;LVM	discordant	0	0	1	No	cardiotoxicity	United States	MARGETUXIMAB
ERBB2	CHEMBL2364649	LVM_BSA;LVM	discordant	0	0	1	No	teratogenicity	United States	MARGETUXIMAB
ERBB2	CHEMBL2408045	LVM_BSA;LVM	discordant	0	0	1	No			SAPITINIB
ERBB2	CHEMBL24828	LVM_BSA;LVM	discordant	0	0	1	No	cardiotoxicity	United States	VANDETANIB
ERBB2	CHEMBL31965	LVM_BSA;LVM	discordant	0	0	1	No			CANERTINIB
ERBB2	CHEMBL3544956	LVM_BSA;LVM	discordant	0	0	1	No			PYROTINIB
ERBB2	CHEMBL3544983	LVM_BSA;LVM	discordant	0	0	1	No			TESEVATINIB
ERBB2	CHEMBL3545025	LVM_BSA;LVM	discordant	0	0	1	No			INSM-18
ERBB2	CHEMBL3545111	LVM_BSA;LVM	discordant	0	0	1	No			HEMAY-022
ERBB2	CHEMBL3545133	LVM_BSA;LVM	discordant	0	0	1	No			JNJ-26483327
ERBB2	CHEMBL3545154	LVM_BSA;LVM	discordant	0	0	1	No			POZIOTINIB
ERBB2	CHEMBL3545200	LVM_BSA;LVM	discordant	0	0	1	No			S-222611
ERBB2	CHEMBL3545396	LVM_BSA;LVM	discordant	0	0	1	No			BMS-690514
ERBB2	CHEMBL3833344	LVM_BSA;LVM	discordant	0	0	1	No			GANCOTAMAB
ERBB2	CHEMBL3989868	LVM_BSA;LVM	discordant	0	0	1	No			TUCATINIB
ERBB2	CHEMBL3989921	LVM_BSA;LVM	discordant	0	0	1	No			NERATINIB MALEATE
ERBB2	CHEMBL4297556	LVM_BSA;LVM	discordant	0	0	1	No			MM-111
ERBB2	CHEMBL4297661	LVM_BSA;LVM	discordant	0	0	1	No			TARLOXOTINIB
ERBB2	CHEMBL4297844	LVM_BSA;LVM	discordant	0	0	1	No	gastrointestinal toxicity	United States	TRASTUZUMAB DERUXTECAN
ERBB2	CHEMBL4297844	LVM_BSA;LVM	discordant	0	0	1	No	teratogenicity	United States	TRASTUZUMAB DERUXTECAN
ERBB2	CHEMBL4297892	LVM_BSA;LVM	discordant	0	0	1	No			ARX-788
ERBB2	CHEMBL4298025	LVM_BSA;LVM	discordant	0	0	1	No			ZENOCUTUZUMAB
ERBB2	CHEMBL4298178	LVM_BSA;LVM	discordant	0	0	1	No			TRASTUZUMAB DUOCARMAZINE
ERBB2	CHEMBL4594568	LVM_BSA;LVM	discordant	0	0	1	No			KN-026
ERBB2	CHEMBL4650256	LVM_BSA;LVM	discordant	0	0	1	No			ZANIDATAMAB
ERBB2	CHEMBL4650279	LVM_BSA;LVM	discordant	0	0	1	No			BDTX189
ERBB2	CHEMBL4650289	LVM_BSA;LVM	discordant	0	0	1	No			KBP5209
ERBB2	CHEMBL483321	LVM_BSA;LVM	discordant	0	0	1	No			CP-724714
ERBB2	CHEMBL5095024	LVM_BSA;LVM	discordant	0	0	1	No			MP-412
ERBB2	CHEMBL5095492	LVM_BSA;LVM	discordant	0	0	1	No			MP-412
ERBB2	CHEMBL545315	LVM_BSA;LVM	discordant	0	0	1	No			CANERTINIB DIHYDROCHLORIDE
ERBB2	CHEMBL554	LVM_BSA;LVM	discordant	0	0	1	No	hepatotoxicity	United States	LAPATINIB	toxicity	increased risk of hepatotoxicity			FALSE
ERBB2	CHEMBL587723	LVM_BSA;LVM	discordant	0	0	1	No			AEE-788
ERBB2	CHEMBL598797	LVM_BSA;LVM	discordant	0	0	1	No			CUDC-101
ERBB4	CHEMBL1173655	LVESV_BSA	discordant	1	0	1	No			AFATINIB
ERBB4	CHEMBL1645462	LVESV_BSA	discordant	1	0	1	No			AC-480
ERBB4	CHEMBL180022	LVESV_BSA	discordant	1	0	1	No			NERATINIB
ERBB4	CHEMBL2105712	LVESV_BSA	discordant	1	0	1	No			AFATINIB DIMALEATE
ERBB4	CHEMBL2105719	LVESV_BSA	discordant	1	0	1	No			DACOMITINIB
ERBB4	CHEMBL2110732	LVESV_BSA	discordant	1	0	1	No			DACOMITINIB
ERBB4	CHEMBL24828	LVESV_BSA	discordant	1	0	1	No	cardiotoxicity	United States	VANDETANIB
ERBB4	CHEMBL31965	LVESV_BSA	discordant	1	0	1	No			CANERTINIB
ERBB4	CHEMBL3545133	LVESV_BSA	discordant	1	0	1	No			JNJ-26483327
ERBB4	CHEMBL3545154	LVESV_BSA	discordant	1	0	1	No			POZIOTINIB
ERBB4	CHEMBL3545396	LVESV_BSA	discordant	1	0	1	No			BMS-690514
ERBB4	CHEMBL3989921	LVESV_BSA	discordant	1	0	1	No			NERATINIB MALEATE
ERBB4	CHEMBL4297661	LVESV_BSA	discordant	1	0	1	No			TARLOXOTINIB
ERBB4	CHEMBL4650289	LVESV_BSA	discordant	1	0	1	No			KBP5209
ERBB4	CHEMBL545315	LVESV_BSA	discordant	1	0	1	No			CANERTINIB DIHYDROCHLORIDE
FSHR	CHEMBL1201520	RV_LV_ratio	discordant	1	0	0	No			UROFOLLITROPIN	efficacy	good response to controlled ovarian hyperstimulation		rs6166	TRUE
FSHR	CHEMBL1201520	RV_LV_ratio	discordant	1	0	0	No			UROFOLLITROPIN	efficacy	poorer response to controlled ovarian hyperstimulation		rs6166	TRUE
FSHR	CHEMBL1201692	RV_LV_ratio	discordant	1	0	0	No			FOLLITROPIN ALFA
FSHR	CHEMBL2108185	RV_LV_ratio	discordant	1	0	0	No			CORIFOLLITROPIN ALFA
FSHR	CHEMBL2108427	RV_LV_ratio	discordant	1	0	0	No			MENOTROPINS
FZD7	CHEMBL2364652	RV_LV_ratio	negative	0	0	1	No			VANTICTUMAB
GRIK1	CHEMBL14935	LVEDV;LVESV;LVESV_BSA	positive	0	0	0	No			TEZAMPANEL
GRIK1	CHEMBL2103869	LVEDV;LVESV;LVESV_BSA	positive	0	0	0	No			DASOLAMPANEL
GRIK1	CHEMBL220492	LVEDV;LVESV;LVESV_BSA	positive	0	0	0	No			TOPIRAMATE	metabolism/pk	lower concentrations of topiramate and a better response to treatment with the drug		rs2832407	TRUE
GRIK1	CHEMBL220492	LVEDV;LVESV;LVESV_BSA	positive	0	0	0	No			TOPIRAMATE	other	decreased serum bicarbonate levels		rs2306719	FALSE
GRIK1	CHEMBL220492	LVEDV;LVESV;LVESV_BSA	positive	0	0	0	No			TOPIRAMATE	metabolism/pk	poorer response to treatment		rs2832407	FALSE
GRIK1	CHEMBL220492	LVEDV;LVESV;LVESV_BSA	positive	0	0	0	No			TOPIRAMATE	efficacy	lower concentrations of topiramate and a better response to treatment with the drug		rs2832407	TRUE
GRIK1	CHEMBL220492	LVEDV;LVESV;LVESV_BSA	positive	0	0	0	No			TOPIRAMATE	other	increased serum bicarbonate levels		rs2306719	FALSE
GRIK1	CHEMBL220492	LVEDV;LVESV;LVESV_BSA	positive	0	0	0	No			TOPIRAMATE	efficacy	increased response to topiramate		rs2396185	FALSE
GRIK1	CHEMBL220492	LVEDV;LVESV;LVESV_BSA	positive	0	0	0	No			TOPIRAMATE	other	decreased serum bicarbonate levels		rs4984241	FALSE
GRIK1	CHEMBL220492	LVEDV;LVESV;LVESV_BSA	positive	0	0	0	No			TOPIRAMATE	efficacy	lower concentrations of topiramate and a better response to treatment with the drug		rs2832407	FALSE
GRIK1	CHEMBL220492	LVEDV;LVESV;LVESV_BSA	positive	0	0	0	No			TOPIRAMATE	efficacy	increased risk of experiencing drug resistance		rs2304016	TRUE
GRIK1	CHEMBL220492	LVEDV;LVESV;LVESV_BSA	positive	0	0	0	No			TOPIRAMATE	metabolism/pk	poorer response to treatment		rs2832407	TRUE
GRIK1	CHEMBL220492	LVEDV;LVESV;LVESV_BSA	positive	0	0	0	No			TOPIRAMATE	metabolism/pk	lower concentrations of topiramate and a better response to treatment with the drug		rs2832407	FALSE
GRIK1	CHEMBL220492	LVEDV;LVESV;LVESV_BSA	positive	0	0	0	No			TOPIRAMATE	efficacy	poorer response to treatment		rs2832407	TRUE
GRIK1	CHEMBL220492	LVEDV;LVESV;LVESV_BSA	positive	0	0	0	No			TOPIRAMATE	other	increased serum bicarbonate levels		rs4984241	FALSE
GRIK1	CHEMBL220492	LVEDV;LVESV;LVESV_BSA	positive	0	0	0	No			TOPIRAMATE	efficacy	decreased response		rs2396185	FALSE
GRIK1	CHEMBL220492	LVEDV;LVESV;LVESV_BSA	positive	0	0	0	No			TOPIRAMATE	efficacy	poorer response to treatment		rs2832407	FALSE
GRIK1	CHEMBL220492	LVEDV;LVESV;LVESV_BSA	positive	0	0	0	No			TOPIRAMATE	efficacy	decreased risk of experiencing drug resistance		rs2304016	TRUE
GRIK1	CHEMBL3545042	LVEDV;LVESV;LVESV_BSA	positive	0	0	0	No			SELURAMPANEL
GRIK1	CHEMBL3989703	LVEDV;LVESV;LVESV_BSA	positive	0	0	0	No			TEZAMPANEL
GRM2	CHEMBL2110730	RV_LV_ratio	discordant	0	0	0	No			POMAGLUMETAD METHIONIL
GRM2	CHEMBL3301593	RV_LV_ratio	discordant	0	0	0	No			DECOGLURANT
GRM2	CHEMBL3337527	RV_LV_ratio	discordant	0	0	0	No			JNJ-40411813
GRM2	CHEMBL3545270	RV_LV_ratio	discordant	0	0	0	No			LY2969822
GRM2	CHEMBL375611	RV_LV_ratio	discordant	0	0	0	No			LY404039
GRM2	CHEMBL4303379	RV_LV_ratio	discordant	0	0	0	No			LY2979165
GRM4	CHEMBL4089083	LVM_BSA;LVM	positive	0	0	0	No			FOLIGLURAX
HLA-DRB1	CHEMBL2108252	RV_LV_ratio;LVEDV;LVESV_BSA;LVESV;LVSV_BSA	discordant	0	0	1	No			APOLIZUMAB
HLA-DRB1	CHEMBL2108712	RV_LV_ratio;LVEDV;LVESV_BSA;LVESV;LVSV_BSA	discordant	0	0	1	No			PLOVAMER ACETATE
HLA-DRB1	CHEMBL2109447	RV_LV_ratio;LVEDV;LVESV_BSA;LVESV;LVSV_BSA	discordant	0	0	1	No			LYM-1
HSPA1A	CHEMBL4297717	LVEDV_BSA;RV_LV_ratio;LVESV;LVESV_BSA;LVSV_BSA;LVEDV	discordant	0	0	0	No			CD24FC
HSPA1B	CHEMBL4297717	LVEDV_BSA	positive	1	0	0	No			CD24FC
IGF1R	CHEMBL1091644	LVGFI;LVM_BSA;LVMCF;LVMVR;LVM	discordant	3	0	1	No			LINSITINIB
IGF1R	CHEMBL1201716	LVGFI;LVM_BSA;LVMCF;LVMVR;LVM	discordant	3	0	1	No			MECASERMIN
IGF1R	CHEMBL1201717	LVGFI;LVM_BSA;LVMCF;LVMVR;LVM	discordant	3	0	1	No			MECASERMIN RINFABATE
IGF1R	CHEMBL1743001	LVGFI;LVM_BSA;LVMCF;LVMVR;LVM	discordant	3	0	1	No			CIXUTUMUMAB
IGF1R	CHEMBL1743006	LVGFI;LVM_BSA;LVMCF;LVMVR;LVM	discordant	3	0	1	No			DALOTUZUMAB
IGF1R	CHEMBL1743019	LVGFI;LVM_BSA;LVMCF;LVMVR;LVM	discordant	3	0	1	No			FIGITUMUMAB
IGF1R	CHEMBL1743024	LVGFI;LVM_BSA;LVMCF;LVMVR;LVM	discordant	3	0	1	No			GANITUMAB
IGF1R	CHEMBL1743064	LVGFI;LVM_BSA;LVMCF;LVMVR;LVM	discordant	3	0	1	No			ROBATUMUMAB
IGF1R	CHEMBL1743079	LVGFI;LVM_BSA;LVMCF;LVMVR;LVM	discordant	3	0	1	No			TEPROTUMUMAB
IGF1R	CHEMBL2109356	LVGFI;LVM_BSA;LVMCF;LVMVR;LVM	discordant	3	0	1	No			BIIB-022
IGF1R	CHEMBL2109357	LVGFI;LVM_BSA;LVMCF;LVMVR;LVM	discordant	3	0	1	No			AVE-1642
IGF1R	CHEMBL283120	LVGFI;LVM_BSA;LVMCF;LVMVR;LVM	discordant	3	0	1	No			AXL-1717
IGF1R	CHEMBL3545004	LVGFI;LVM_BSA;LVMCF;LVMVR;LVM	discordant	3	0	1	No			PL-225B
IGF1R	CHEMBL3545025	LVGFI;LVM_BSA;LVMCF;LVMVR;LVM	discordant	3	0	1	No			INSM-18
IGF1R	CHEMBL3545085	LVGFI;LVM_BSA;LVMCF;LVMVR;LVM	discordant	3	0	1	No			XL-228
IGF1R	CHEMBL3899477	LVGFI;LVM_BSA;LVMCF;LVMVR;LVM	discordant	3	0	1	No			CONTELTINIB
IGF1R	CHEMBL3989990	LVGFI;LVM_BSA;LVMCF;LVMVR;LVM	discordant	3	0	1	No			ISTIRATUMAB
IGF1R	CHEMBL551064	LVGFI;LVM_BSA;LVMCF;LVMVR;LVM	discordant	3	0	1	No			AEW-541
IGF1R	CHEMBL575448	LVGFI;LVM_BSA;LVMCF;LVMVR;LVM	discordant	3	0	1	No			BMS-754807
IL18R1	CHEMBL2108034	RVESV_BSA	discordant	1	0	0	No			IBOCTADEKIN
IL18RAP	CHEMBL2108034	RVESV_BSA	discordant	0	0	0	No			IBOCTADEKIN
IL1R1	CHEMBL2109607	RVESV_BSA	negative	2	0	0	No			MEDI-8968
IL1RL1	CHEMBL4594385	RVESV_BSA	discordant	0	0	0	No			ASTEGOLIMAB
IL1RL2	CHEMBL4297911	RVESV_BSA	discordant	0	0	0	No			SPESOLIMAB
IL1RL2	CHEMBL4650441	RVESV_BSA	discordant	0	0	0	No			IMSIDOLIMAB
IMPDH1	CHEMBL1200955	RVESV;RVESV_BSA	positive	0	0	0	No		United States	MYCOPHENOLATE MOFETIL HYDROCHLORIDE
IMPDH1	CHEMBL1456	RVESV;RVESV_BSA	positive	0	0	0	No	immune system toxicity	United States	MYCOPHENOLATE MOFETIL	efficacy	changes in mycophenolic acid exposure-related parameters and increased risk of acute allograft rejection		rs17868320	FALSE
IMPDH1	CHEMBL1456	RVESV;RVESV_BSA	positive	0	0	0	No	immune system toxicity	United States	MYCOPHENOLATE MOFETIL	efficacy	decreased risk of acute allograft rejection		rs17868320	FALSE
IMPDH1	CHEMBL1456	RVESV;RVESV_BSA	positive	0	0	0	No	immune system toxicity	United States	MYCOPHENOLATE MOFETIL	efficacy	increased risk of acute allograft rejection		rs17868320	FALSE
IMPDH1	CHEMBL1456	RVESV;RVESV_BSA	positive	0	0	0	No	immune system toxicity	United States	MYCOPHENOLATE MOFETIL	toxicity	increased risk for anemia		rs7438135	FALSE
IMPDH1	CHEMBL1456	RVESV;RVESV_BSA	positive	0	0	0	No	immune system toxicity	United States	MYCOPHENOLATE MOFETIL	other	decreased metabolism of mycophenolate mofetil		rs3832043	FALSE
IMPDH1	CHEMBL1456	RVESV;RVESV_BSA	positive	0	0	0	No	immune system toxicity	United States	MYCOPHENOLATE MOFETIL	efficacy	decreased risk for acute allograft rejection		rs6714486	FALSE
IMPDH1	CHEMBL1456	RVESV;RVESV_BSA	positive	0	0	0	No	immune system toxicity	United States	MYCOPHENOLATE MOFETIL	efficacy	decreased risk for biopsy-proven acute rejection		rs1800872	FALSE
IMPDH1	CHEMBL1456	RVESV;RVESV_BSA	positive	0	0	0	No	immune system toxicity	United States	MYCOPHENOLATE MOFETIL	dosage	increased risk of adverse drug reactions		rs4149117	FALSE
IMPDH1	CHEMBL1456	RVESV;RVESV_BSA	positive	0	0	0	No	immune system toxicity	United States	MYCOPHENOLATE MOFETIL	toxicity	decreased exposure to active mycophenolic acid		rs4149117	FALSE
IMPDH1	CHEMBL1456	RVESV;RVESV_BSA	positive	0	0	0	No	immune system toxicity	United States	MYCOPHENOLATE MOFETIL	other	decreased clearance of mycophenolate mofetil		rs7311358	FALSE
IMPDH1	CHEMBL1456	RVESV;RVESV_BSA	positive	0	0	0	No	immune system toxicity	United States	MYCOPHENOLATE MOFETIL	dosage	decreased risk of adverse drug reactions		rs4149117	FALSE
IMPDH1	CHEMBL1456	RVESV;RVESV_BSA	positive	0	0	0	No	immune system toxicity	United States	MYCOPHENOLATE MOFETIL	toxicity	decreased risk of anemia		rs568408	FALSE
IMPDH1	CHEMBL1456	RVESV;RVESV_BSA	positive	0	0	0	No	immune system toxicity	United States	MYCOPHENOLATE MOFETIL	toxicity	decreased risk for anemia		rs7438135	FALSE
IMPDH1	CHEMBL1456	RVESV;RVESV_BSA	positive	0	0	0	No	immune system toxicity	United States	MYCOPHENOLATE MOFETIL	toxicity	increased risk for acute rejection after kidney transplantation		rs11706052	TRUE
IMPDH1	CHEMBL1456	RVESV;RVESV_BSA	positive	0	0	0	No	immune system toxicity	United States	MYCOPHENOLATE MOFETIL	toxicity	increased exposure to active mycophenolic acid		rs4149117	FALSE
IMPDH1	CHEMBL1456	RVESV;RVESV_BSA	positive	0	0	0	No	immune system toxicity	United States	MYCOPHENOLATE MOFETIL	toxicity	increased risk for acute rejection after kidney transplantation		rs2278293	TRUE
IMPDH1	CHEMBL1456	RVESV;RVESV_BSA	positive	0	0	0	No	immune system toxicity	United States	MYCOPHENOLATE MOFETIL	toxicity	risk of leukopenia		rs2278294	TRUE
IMPDH1	CHEMBL1456	RVESV;RVESV_BSA	positive	0	0	0	No	immune system toxicity	United States	MYCOPHENOLATE MOFETIL	efficacy	increased risk for acute rejection		rs11706052	TRUE
IMPDH1	CHEMBL1456	RVESV;RVESV_BSA	positive	0	0	0	No	immune system toxicity	United States	MYCOPHENOLATE MOFETIL	efficacy	decreased response		rs11706052	TRUE
IMPDH1	CHEMBL1456	RVESV;RVESV_BSA	positive	0	0	0	No	immune system toxicity	United States	MYCOPHENOLATE MOFETIL	toxicity	decreased risk for a diminished estimated glomerular filtration rate and transient proteinuria		rs72551330	FALSE
IMPDH1	CHEMBL1456	RVESV;RVESV_BSA	positive	0	0	0	No	immune system toxicity	United States	MYCOPHENOLATE MOFETIL	toxicity	increased risk for diminished estimated glomerular filtration rate and transient proteinuria		rs72551330	FALSE
IMPDH1	CHEMBL1456	RVESV;RVESV_BSA	positive	0	0	0	No	immune system toxicity	United States	MYCOPHENOLATE MOFETIL	efficacy	decreased incidence of lymphopenia		rs11706052	TRUE
IMPDH1	CHEMBL1456	RVESV;RVESV_BSA	positive	0	0	0	No	immune system toxicity	United States	MYCOPHENOLATE MOFETIL	efficacy	increased risk of biopsy-proven acute rejection at 12 month post-transplant		rs2032582	FALSE
IMPDH1	CHEMBL1456	RVESV;RVESV_BSA	positive	0	0	0	No	immune system toxicity	United States	MYCOPHENOLATE MOFETIL	efficacy	increased risk for biopsy-proven acute rejection at 12 month post-transplant		rs1800872	FALSE
IMPDH1	CHEMBL1456	RVESV;RVESV_BSA	positive	0	0	0	No	immune system toxicity	United States	MYCOPHENOLATE MOFETIL	toxicity	decreased risk of adverse drug reaction		rs4149056	FALSE
IMPDH1	CHEMBL1456	RVESV;RVESV_BSA	positive	0	0	0	No	immune system toxicity	United States	MYCOPHENOLATE MOFETIL	efficacy	increased risk for biopsy-proven acute rejection		rs1800629	FALSE
IMPDH1	CHEMBL1456	RVESV;RVESV_BSA	positive	0	0	0	No	immune system toxicity	United States	MYCOPHENOLATE MOFETIL	dosage	decreased exposure to active mycophenolic acid		rs4149117	FALSE
IMPDH1	CHEMBL1456	RVESV;RVESV_BSA	positive	0	0	0	No	immune system toxicity	United States	MYCOPHENOLATE MOFETIL	toxicity	decreased likelihood of gastrointestinal intolerance		rs2228075	TRUE
IMPDH1	CHEMBL1456	RVESV;RVESV_BSA	positive	0	0	0	No	immune system toxicity	United States	MYCOPHENOLATE MOFETIL	toxicity	decreased risk of diarrhoea		rs1042597	FALSE
IMPDH1	CHEMBL1456	RVESV;RVESV_BSA	positive	0	0	0	No	immune system toxicity	United States	MYCOPHENOLATE MOFETIL	toxicity	increased risk of leukopenia		rs11572076	FALSE
IMPDH1	CHEMBL1456	RVESV;RVESV_BSA	positive	0	0	0	No	immune system toxicity	United States	MYCOPHENOLATE MOFETIL	toxicity	increased risk of anemia		rs568408	FALSE
IMPDH1	CHEMBL1456	RVESV;RVESV_BSA	positive	0	0	0	No	immune system toxicity	United States	MYCOPHENOLATE MOFETIL	toxicity	decreased, but not absent, risk for anemia		rs7438135	FALSE
IMPDH1	CHEMBL1456	RVESV;RVESV_BSA	positive	0	0	0	No	immune system toxicity	United States	MYCOPHENOLATE MOFETIL	dosage	increased exposure to active mycophenolic acid		rs4149117	FALSE
IMPDH1	CHEMBL1456	RVESV;RVESV_BSA	positive	0	0	0	No	immune system toxicity	United States	MYCOPHENOLATE MOFETIL	efficacy	decreased risk of acute kidney transplant rejection		rs2278294	TRUE
IMPDH1	CHEMBL1456	RVESV;RVESV_BSA	positive	0	0	0	No	immune system toxicity	United States	MYCOPHENOLATE MOFETIL	efficacy	increased risk for acute allograft rejection		rs6714486	FALSE
IMPDH1	CHEMBL1456	RVESV;RVESV_BSA	positive	0	0	0	No	immune system toxicity	United States	MYCOPHENOLATE MOFETIL	toxicity	decreased risk for acute rejection after kidney transplantation		rs2278293	TRUE
IMPDH1	CHEMBL1456	RVESV;RVESV_BSA	positive	0	0	0	No	immune system toxicity	United States	MYCOPHENOLATE MOFETIL	efficacy	increased response		rs11706052	TRUE
IMPDH1	CHEMBL1456	RVESV;RVESV_BSA	positive	0	0	0	No	immune system toxicity	United States	MYCOPHENOLATE MOFETIL	toxicity	increased risk of adverse drug reactions		rs4149117	FALSE
IMPDH1	CHEMBL1456	RVESV;RVESV_BSA	positive	0	0	0	No	immune system toxicity	United States	MYCOPHENOLATE MOFETIL	other	increased clearance of mycophenolate mofetil		rs7311358	FALSE
IMPDH1	CHEMBL1456	RVESV;RVESV_BSA	positive	0	0	0	No	immune system toxicity	United States	MYCOPHENOLATE MOFETIL	toxicity	decreased risk of leukopenia		rs11572076	FALSE
IMPDH1	CHEMBL1456	RVESV;RVESV_BSA	positive	0	0	0	No	immune system toxicity	United States	MYCOPHENOLATE MOFETIL	efficacy	increased risk for acute rejection after kidney transplantation		rs11706052	TRUE
IMPDH1	CHEMBL1456	RVESV;RVESV_BSA	positive	0	0	0	No	immune system toxicity	United States	MYCOPHENOLATE MOFETIL	efficacy	no changes in mycophenolic acid exposure-related parameters		rs17868320	FALSE
IMPDH1	CHEMBL1456	RVESV;RVESV_BSA	positive	0	0	0	No	immune system toxicity	United States	MYCOPHENOLATE MOFETIL	efficacy	increased risk of biopsy-proven acute rejection		rs11706052	TRUE
IMPDH1	CHEMBL1456	RVESV;RVESV_BSA	positive	0	0	0	No	immune system toxicity	United States	MYCOPHENOLATE MOFETIL	efficacy	changes in mycophenolic acid exposure-related parameters		rs17868320	FALSE
IMPDH1	CHEMBL1456	RVESV;RVESV_BSA	positive	0	0	0	No	immune system toxicity	United States	MYCOPHENOLATE MOFETIL	toxicity	increased risk of diarrhoea		rs1042597	FALSE
IMPDH1	CHEMBL1456	RVESV;RVESV_BSA	positive	0	0	0	No	immune system toxicity	United States	MYCOPHENOLATE MOFETIL	toxicity	decreased incidence of lymphopenia		rs11706052	TRUE
IMPDH1	CHEMBL1456	RVESV;RVESV_BSA	positive	0	0	0	No	immune system toxicity	United States	MYCOPHENOLATE MOFETIL	toxicity	increased risk of adverse drug reaction		rs4149056	FALSE
IMPDH1	CHEMBL1456	RVESV;RVESV_BSA	positive	0	0	0	No	immune system toxicity	United States	MYCOPHENOLATE MOFETIL	efficacy	decreased risk of biopsy-proven acute rejection		rs2032582	FALSE
IMPDH1	CHEMBL1456	RVESV;RVESV_BSA	positive	0	0	0	No	immune system toxicity	United States	MYCOPHENOLATE MOFETIL	efficacy	increased risk of acute kidney transplant rejection		rs2278294	TRUE
IMPDH1	CHEMBL1456	RVESV;RVESV_BSA	positive	0	0	0	No	immune system toxicity	United States	MYCOPHENOLATE MOFETIL	toxicity	decreased but not absent risk of leukopenia		rs2278294	TRUE
IMPDH1	CHEMBL1456	RVESV;RVESV_BSA	positive	0	0	0	No	immune system toxicity	United States	MYCOPHENOLATE MOFETIL	toxicity	increased risk for acute rejection		rs11706052	TRUE
IMPDH1	CHEMBL1456	RVESV;RVESV_BSA	positive	0	0	0	No	immune system toxicity	United States	MYCOPHENOLATE MOFETIL	efficacy	decreased risk for biopsy-proven acute rejection		rs1800629	FALSE
IMPDH1	CHEMBL1456	RVESV;RVESV_BSA	positive	0	0	0	No	immune system toxicity	United States	MYCOPHENOLATE MOFETIL	toxicity	increased likelihood of gastrointestinal intolerance		rs2228075	TRUE
IMPDH1	CHEMBL1456	RVESV;RVESV_BSA	positive	0	0	0	No	immune system toxicity	United States	MYCOPHENOLATE MOFETIL	efficacy	decreased risk of biopsy-proven acute rejection		rs11706052	TRUE
IMPDH1	CHEMBL1456	RVESV;RVESV_BSA	positive	0	0	0	No	immune system toxicity	United States	MYCOPHENOLATE MOFETIL	toxicity	decreased risk of adverse drug reactions		rs4149117	FALSE
IMPDH1	CHEMBL1456	RVESV;RVESV_BSA	positive	0	0	0	No	carcinogenicity	United States	MYCOPHENOLATE MOFETIL	efficacy	changes in mycophenolic acid exposure-related parameters and increased risk of acute allograft rejection		rs17868320	FALSE
IMPDH1	CHEMBL1456	RVESV;RVESV_BSA	positive	0	0	0	No	carcinogenicity	United States	MYCOPHENOLATE MOFETIL	efficacy	decreased risk of acute allograft rejection		rs17868320	FALSE
IMPDH1	CHEMBL1456	RVESV;RVESV_BSA	positive	0	0	0	No	carcinogenicity	United States	MYCOPHENOLATE MOFETIL	efficacy	increased risk of acute allograft rejection		rs17868320	FALSE
IMPDH1	CHEMBL1456	RVESV;RVESV_BSA	positive	0	0	0	No	carcinogenicity	United States	MYCOPHENOLATE MOFETIL	toxicity	increased risk for anemia		rs7438135	FALSE
IMPDH1	CHEMBL1456	RVESV;RVESV_BSA	positive	0	0	0	No	carcinogenicity	United States	MYCOPHENOLATE MOFETIL	other	decreased metabolism of mycophenolate mofetil		rs3832043	FALSE
IMPDH1	CHEMBL1456	RVESV;RVESV_BSA	positive	0	0	0	No	carcinogenicity	United States	MYCOPHENOLATE MOFETIL	efficacy	decreased risk for acute allograft rejection		rs6714486	FALSE
IMPDH1	CHEMBL1456	RVESV;RVESV_BSA	positive	0	0	0	No	carcinogenicity	United States	MYCOPHENOLATE MOFETIL	efficacy	decreased risk for biopsy-proven acute rejection		rs1800872	FALSE
IMPDH1	CHEMBL1456	RVESV;RVESV_BSA	positive	0	0	0	No	carcinogenicity	United States	MYCOPHENOLATE MOFETIL	dosage	increased risk of adverse drug reactions		rs4149117	FALSE
IMPDH1	CHEMBL1456	RVESV;RVESV_BSA	positive	0	0	0	No	carcinogenicity	United States	MYCOPHENOLATE MOFETIL	toxicity	decreased exposure to active mycophenolic acid		rs4149117	FALSE
IMPDH1	CHEMBL1456	RVESV;RVESV_BSA	positive	0	0	0	No	carcinogenicity	United States	MYCOPHENOLATE MOFETIL	other	decreased clearance of mycophenolate mofetil		rs7311358	FALSE
IMPDH1	CHEMBL1456	RVESV;RVESV_BSA	positive	0	0	0	No	carcinogenicity	United States	MYCOPHENOLATE MOFETIL	dosage	decreased risk of adverse drug reactions		rs4149117	FALSE
IMPDH1	CHEMBL1456	RVESV;RVESV_BSA	positive	0	0	0	No	carcinogenicity	United States	MYCOPHENOLATE MOFETIL	toxicity	decreased risk of anemia		rs568408	FALSE
IMPDH1	CHEMBL1456	RVESV;RVESV_BSA	positive	0	0	0	No	carcinogenicity	United States	MYCOPHENOLATE MOFETIL	toxicity	decreased risk for anemia		rs7438135	FALSE
IMPDH1	CHEMBL1456	RVESV;RVESV_BSA	positive	0	0	0	No	carcinogenicity	United States	MYCOPHENOLATE MOFETIL	toxicity	increased risk for acute rejection after kidney transplantation		rs11706052	TRUE
IMPDH1	CHEMBL1456	RVESV;RVESV_BSA	positive	0	0	0	No	carcinogenicity	United States	MYCOPHENOLATE MOFETIL	toxicity	increased exposure to active mycophenolic acid		rs4149117	FALSE
IMPDH1	CHEMBL1456	RVESV;RVESV_BSA	positive	0	0	0	No	carcinogenicity	United States	MYCOPHENOLATE MOFETIL	toxicity	increased risk for acute rejection after kidney transplantation		rs2278293	TRUE
IMPDH1	CHEMBL1456	RVESV;RVESV_BSA	positive	0	0	0	No	carcinogenicity	United States	MYCOPHENOLATE MOFETIL	toxicity	risk of leukopenia		rs2278294	TRUE
IMPDH1	CHEMBL1456	RVESV;RVESV_BSA	positive	0	0	0	No	carcinogenicity	United States	MYCOPHENOLATE MOFETIL	efficacy	increased risk for acute rejection		rs11706052	TRUE
IMPDH1	CHEMBL1456	RVESV;RVESV_BSA	positive	0	0	0	No	carcinogenicity	United States	MYCOPHENOLATE MOFETIL	efficacy	decreased response		rs11706052	TRUE
IMPDH1	CHEMBL1456	RVESV;RVESV_BSA	positive	0	0	0	No	carcinogenicity	United States	MYCOPHENOLATE MOFETIL	toxicity	decreased risk for a diminished estimated glomerular filtration rate and transient proteinuria		rs72551330	FALSE
IMPDH1	CHEMBL1456	RVESV;RVESV_BSA	positive	0	0	0	No	carcinogenicity	United States	MYCOPHENOLATE MOFETIL	toxicity	increased risk for diminished estimated glomerular filtration rate and transient proteinuria		rs72551330	FALSE
IMPDH1	CHEMBL1456	RVESV;RVESV_BSA	positive	0	0	0	No	carcinogenicity	United States	MYCOPHENOLATE MOFETIL	efficacy	decreased incidence of lymphopenia		rs11706052	TRUE
IMPDH1	CHEMBL1456	RVESV;RVESV_BSA	positive	0	0	0	No	carcinogenicity	United States	MYCOPHENOLATE MOFETIL	efficacy	increased risk of biopsy-proven acute rejection at 12 month post-transplant		rs2032582	FALSE
IMPDH1	CHEMBL1456	RVESV;RVESV_BSA	positive	0	0	0	No	carcinogenicity	United States	MYCOPHENOLATE MOFETIL	efficacy	increased risk for biopsy-proven acute rejection at 12 month post-transplant		rs1800872	FALSE
IMPDH1	CHEMBL1456	RVESV;RVESV_BSA	positive	0	0	0	No	carcinogenicity	United States	MYCOPHENOLATE MOFETIL	toxicity	decreased risk of adverse drug reaction		rs4149056	FALSE
IMPDH1	CHEMBL1456	RVESV;RVESV_BSA	positive	0	0	0	No	carcinogenicity	United States	MYCOPHENOLATE MOFETIL	efficacy	increased risk for biopsy-proven acute rejection		rs1800629	FALSE
IMPDH1	CHEMBL1456	RVESV;RVESV_BSA	positive	0	0	0	No	carcinogenicity	United States	MYCOPHENOLATE MOFETIL	dosage	decreased exposure to active mycophenolic acid		rs4149117	FALSE
IMPDH1	CHEMBL1456	RVESV;RVESV_BSA	positive	0	0	0	No	carcinogenicity	United States	MYCOPHENOLATE MOFETIL	toxicity	decreased likelihood of gastrointestinal intolerance		rs2228075	TRUE
IMPDH1	CHEMBL1456	RVESV;RVESV_BSA	positive	0	0	0	No	carcinogenicity	United States	MYCOPHENOLATE MOFETIL	toxicity	decreased risk of diarrhoea		rs1042597	FALSE
IMPDH1	CHEMBL1456	RVESV;RVESV_BSA	positive	0	0	0	No	carcinogenicity	United States	MYCOPHENOLATE MOFETIL	toxicity	increased risk of leukopenia		rs11572076	FALSE
IMPDH1	CHEMBL1456	RVESV;RVESV_BSA	positive	0	0	0	No	carcinogenicity	United States	MYCOPHENOLATE MOFETIL	toxicity	increased risk of anemia		rs568408	FALSE
IMPDH1	CHEMBL1456	RVESV;RVESV_BSA	positive	0	0	0	No	carcinogenicity	United States	MYCOPHENOLATE MOFETIL	toxicity	decreased, but not absent, risk for anemia		rs7438135	FALSE
IMPDH1	CHEMBL1456	RVESV;RVESV_BSA	positive	0	0	0	No	carcinogenicity	United States	MYCOPHENOLATE MOFETIL	dosage	increased exposure to active mycophenolic acid		rs4149117	FALSE
IMPDH1	CHEMBL1456	RVESV;RVESV_BSA	positive	0	0	0	No	carcinogenicity	United States	MYCOPHENOLATE MOFETIL	efficacy	decreased risk of acute kidney transplant rejection		rs2278294	TRUE
IMPDH1	CHEMBL1456	RVESV;RVESV_BSA	positive	0	0	0	No	carcinogenicity	United States	MYCOPHENOLATE MOFETIL	efficacy	increased risk for acute allograft rejection		rs6714486	FALSE
IMPDH1	CHEMBL1456	RVESV;RVESV_BSA	positive	0	0	0	No	carcinogenicity	United States	MYCOPHENOLATE MOFETIL	toxicity	decreased risk for acute rejection after kidney transplantation		rs2278293	TRUE
IMPDH1	CHEMBL1456	RVESV;RVESV_BSA	positive	0	0	0	No	carcinogenicity	United States	MYCOPHENOLATE MOFETIL	efficacy	increased response		rs11706052	TRUE
IMPDH1	CHEMBL1456	RVESV;RVESV_BSA	positive	0	0	0	No	carcinogenicity	United States	MYCOPHENOLATE MOFETIL	toxicity	increased risk of adverse drug reactions		rs4149117	FALSE
IMPDH1	CHEMBL1456	RVESV;RVESV_BSA	positive	0	0	0	No	carcinogenicity	United States	MYCOPHENOLATE MOFETIL	other	increased clearance of mycophenolate mofetil		rs7311358	FALSE
IMPDH1	CHEMBL1456	RVESV;RVESV_BSA	positive	0	0	0	No	carcinogenicity	United States	MYCOPHENOLATE MOFETIL	toxicity	decreased risk of leukopenia		rs11572076	FALSE
IMPDH1	CHEMBL1456	RVESV;RVESV_BSA	positive	0	0	0	No	carcinogenicity	United States	MYCOPHENOLATE MOFETIL	efficacy	increased risk for acute rejection after kidney transplantation		rs11706052	TRUE
IMPDH1	CHEMBL1456	RVESV;RVESV_BSA	positive	0	0	0	No	carcinogenicity	United States	MYCOPHENOLATE MOFETIL	efficacy	no changes in mycophenolic acid exposure-related parameters		rs17868320	FALSE
IMPDH1	CHEMBL1456	RVESV;RVESV_BSA	positive	0	0	0	No	carcinogenicity	United States	MYCOPHENOLATE MOFETIL	efficacy	increased risk of biopsy-proven acute rejection		rs11706052	TRUE
IMPDH1	CHEMBL1456	RVESV;RVESV_BSA	positive	0	0	0	No	carcinogenicity	United States	MYCOPHENOLATE MOFETIL	efficacy	changes in mycophenolic acid exposure-related parameters		rs17868320	FALSE
IMPDH1	CHEMBL1456	RVESV;RVESV_BSA	positive	0	0	0	No	carcinogenicity	United States	MYCOPHENOLATE MOFETIL	toxicity	increased risk of diarrhoea		rs1042597	FALSE
IMPDH1	CHEMBL1456	RVESV;RVESV_BSA	positive	0	0	0	No	carcinogenicity	United States	MYCOPHENOLATE MOFETIL	toxicity	decreased incidence of lymphopenia		rs11706052	TRUE
IMPDH1	CHEMBL1456	RVESV;RVESV_BSA	positive	0	0	0	No	carcinogenicity	United States	MYCOPHENOLATE MOFETIL	toxicity	increased risk of adverse drug reaction		rs4149056	FALSE
IMPDH1	CHEMBL1456	RVESV;RVESV_BSA	positive	0	0	0	No	carcinogenicity	United States	MYCOPHENOLATE MOFETIL	efficacy	decreased risk of biopsy-proven acute rejection		rs2032582	FALSE
IMPDH1	CHEMBL1456	RVESV;RVESV_BSA	positive	0	0	0	No	carcinogenicity	United States	MYCOPHENOLATE MOFETIL	efficacy	increased risk of acute kidney transplant rejection		rs2278294	TRUE
IMPDH1	CHEMBL1456	RVESV;RVESV_BSA	positive	0	0	0	No	carcinogenicity	United States	MYCOPHENOLATE MOFETIL	toxicity	decreased but not absent risk of leukopenia		rs2278294	TRUE
IMPDH1	CHEMBL1456	RVESV;RVESV_BSA	positive	0	0	0	No	carcinogenicity	United States	MYCOPHENOLATE MOFETIL	toxicity	increased risk for acute rejection		rs11706052	TRUE
IMPDH1	CHEMBL1456	RVESV;RVESV_BSA	positive	0	0	0	No	carcinogenicity	United States	MYCOPHENOLATE MOFETIL	efficacy	decreased risk for biopsy-proven acute rejection		rs1800629	FALSE
IMPDH1	CHEMBL1456	RVESV;RVESV_BSA	positive	0	0	0	No	carcinogenicity	United States	MYCOPHENOLATE MOFETIL	toxicity	increased likelihood of gastrointestinal intolerance		rs2228075	TRUE
IMPDH1	CHEMBL1456	RVESV;RVESV_BSA	positive	0	0	0	No	carcinogenicity	United States	MYCOPHENOLATE MOFETIL	efficacy	decreased risk of biopsy-proven acute rejection		rs11706052	TRUE
IMPDH1	CHEMBL1456	RVESV;RVESV_BSA	positive	0	0	0	No	carcinogenicity	United States	MYCOPHENOLATE MOFETIL	toxicity	decreased risk of adverse drug reactions		rs4149117	FALSE
IMPDH1	CHEMBL1456	RVESV;RVESV_BSA	positive	0	0	0	No	teratogenicity	United States	MYCOPHENOLATE MOFETIL	efficacy	changes in mycophenolic acid exposure-related parameters and increased risk of acute allograft rejection		rs17868320	FALSE
IMPDH1	CHEMBL1456	RVESV;RVESV_BSA	positive	0	0	0	No	teratogenicity	United States	MYCOPHENOLATE MOFETIL	efficacy	decreased risk of acute allograft rejection		rs17868320	FALSE
IMPDH1	CHEMBL1456	RVESV;RVESV_BSA	positive	0	0	0	No	teratogenicity	United States	MYCOPHENOLATE MOFETIL	efficacy	increased risk of acute allograft rejection		rs17868320	FALSE
IMPDH1	CHEMBL1456	RVESV;RVESV_BSA	positive	0	0	0	No	teratogenicity	United States	MYCOPHENOLATE MOFETIL	toxicity	increased risk for anemia		rs7438135	FALSE
IMPDH1	CHEMBL1456	RVESV;RVESV_BSA	positive	0	0	0	No	teratogenicity	United States	MYCOPHENOLATE MOFETIL	other	decreased metabolism of mycophenolate mofetil		rs3832043	FALSE
IMPDH1	CHEMBL1456	RVESV;RVESV_BSA	positive	0	0	0	No	teratogenicity	United States	MYCOPHENOLATE MOFETIL	efficacy	decreased risk for acute allograft rejection		rs6714486	FALSE
IMPDH1	CHEMBL1456	RVESV;RVESV_BSA	positive	0	0	0	No	teratogenicity	United States	MYCOPHENOLATE MOFETIL	efficacy	decreased risk for biopsy-proven acute rejection		rs1800872	FALSE
IMPDH1	CHEMBL1456	RVESV;RVESV_BSA	positive	0	0	0	No	teratogenicity	United States	MYCOPHENOLATE MOFETIL	dosage	increased risk of adverse drug reactions		rs4149117	FALSE
IMPDH1	CHEMBL1456	RVESV;RVESV_BSA	positive	0	0	0	No	teratogenicity	United States	MYCOPHENOLATE MOFETIL	toxicity	decreased exposure to active mycophenolic acid		rs4149117	FALSE
IMPDH1	CHEMBL1456	RVESV;RVESV_BSA	positive	0	0	0	No	teratogenicity	United States	MYCOPHENOLATE MOFETIL	other	decreased clearance of mycophenolate mofetil		rs7311358	FALSE
IMPDH1	CHEMBL1456	RVESV;RVESV_BSA	positive	0	0	0	No	teratogenicity	United States	MYCOPHENOLATE MOFETIL	dosage	decreased risk of adverse drug reactions		rs4149117	FALSE
IMPDH1	CHEMBL1456	RVESV;RVESV_BSA	positive	0	0	0	No	teratogenicity	United States	MYCOPHENOLATE MOFETIL	toxicity	decreased risk of anemia		rs568408	FALSE
IMPDH1	CHEMBL1456	RVESV;RVESV_BSA	positive	0	0	0	No	teratogenicity	United States	MYCOPHENOLATE MOFETIL	toxicity	decreased risk for anemia		rs7438135	FALSE
IMPDH1	CHEMBL1456	RVESV;RVESV_BSA	positive	0	0	0	No	teratogenicity	United States	MYCOPHENOLATE MOFETIL	toxicity	increased risk for acute rejection after kidney transplantation		rs11706052	TRUE
IMPDH1	CHEMBL1456	RVESV;RVESV_BSA	positive	0	0	0	No	teratogenicity	United States	MYCOPHENOLATE MOFETIL	toxicity	increased exposure to active mycophenolic acid		rs4149117	FALSE
IMPDH1	CHEMBL1456	RVESV;RVESV_BSA	positive	0	0	0	No	teratogenicity	United States	MYCOPHENOLATE MOFETIL	toxicity	increased risk for acute rejection after kidney transplantation		rs2278293	TRUE
IMPDH1	CHEMBL1456	RVESV;RVESV_BSA	positive	0	0	0	No	teratogenicity	United States	MYCOPHENOLATE MOFETIL	toxicity	risk of leukopenia		rs2278294	TRUE
IMPDH1	CHEMBL1456	RVESV;RVESV_BSA	positive	0	0	0	No	teratogenicity	United States	MYCOPHENOLATE MOFETIL	efficacy	increased risk for acute rejection		rs11706052	TRUE
IMPDH1	CHEMBL1456	RVESV;RVESV_BSA	positive	0	0	0	No	teratogenicity	United States	MYCOPHENOLATE MOFETIL	efficacy	decreased response		rs11706052	TRUE
IMPDH1	CHEMBL1456	RVESV;RVESV_BSA	positive	0	0	0	No	teratogenicity	United States	MYCOPHENOLATE MOFETIL	toxicity	decreased risk for a diminished estimated glomerular filtration rate and transient proteinuria		rs72551330	FALSE
IMPDH1	CHEMBL1456	RVESV;RVESV_BSA	positive	0	0	0	No	teratogenicity	United States	MYCOPHENOLATE MOFETIL	toxicity	increased risk for diminished estimated glomerular filtration rate and transient proteinuria		rs72551330	FALSE
IMPDH1	CHEMBL1456	RVESV;RVESV_BSA	positive	0	0	0	No	teratogenicity	United States	MYCOPHENOLATE MOFETIL	efficacy	decreased incidence of lymphopenia		rs11706052	TRUE
IMPDH1	CHEMBL1456	RVESV;RVESV_BSA	positive	0	0	0	No	teratogenicity	United States	MYCOPHENOLATE MOFETIL	efficacy	increased risk of biopsy-proven acute rejection at 12 month post-transplant		rs2032582	FALSE
IMPDH1	CHEMBL1456	RVESV;RVESV_BSA	positive	0	0	0	No	teratogenicity	United States	MYCOPHENOLATE MOFETIL	efficacy	increased risk for biopsy-proven acute rejection at 12 month post-transplant		rs1800872	FALSE
IMPDH1	CHEMBL1456	RVESV;RVESV_BSA	positive	0	0	0	No	teratogenicity	United States	MYCOPHENOLATE MOFETIL	toxicity	decreased risk of adverse drug reaction		rs4149056	FALSE
IMPDH1	CHEMBL1456	RVESV;RVESV_BSA	positive	0	0	0	No	teratogenicity	United States	MYCOPHENOLATE MOFETIL	efficacy	increased risk for biopsy-proven acute rejection		rs1800629	FALSE
IMPDH1	CHEMBL1456	RVESV;RVESV_BSA	positive	0	0	0	No	teratogenicity	United States	MYCOPHENOLATE MOFETIL	dosage	decreased exposure to active mycophenolic acid		rs4149117	FALSE
IMPDH1	CHEMBL1456	RVESV;RVESV_BSA	positive	0	0	0	No	teratogenicity	United States	MYCOPHENOLATE MOFETIL	toxicity	decreased likelihood of gastrointestinal intolerance		rs2228075	TRUE
IMPDH1	CHEMBL1456	RVESV;RVESV_BSA	positive	0	0	0	No	teratogenicity	United States	MYCOPHENOLATE MOFETIL	toxicity	decreased risk of diarrhoea		rs1042597	FALSE
IMPDH1	CHEMBL1456	RVESV;RVESV_BSA	positive	0	0	0	No	teratogenicity	United States	MYCOPHENOLATE MOFETIL	toxicity	increased risk of leukopenia		rs11572076	FALSE
IMPDH1	CHEMBL1456	RVESV;RVESV_BSA	positive	0	0	0	No	teratogenicity	United States	MYCOPHENOLATE MOFETIL	toxicity	increased risk of anemia		rs568408	FALSE
IMPDH1	CHEMBL1456	RVESV;RVESV_BSA	positive	0	0	0	No	teratogenicity	United States	MYCOPHENOLATE MOFETIL	toxicity	decreased, but not absent, risk for anemia		rs7438135	FALSE
IMPDH1	CHEMBL1456	RVESV;RVESV_BSA	positive	0	0	0	No	teratogenicity	United States	MYCOPHENOLATE MOFETIL	dosage	increased exposure to active mycophenolic acid		rs4149117	FALSE
IMPDH1	CHEMBL1456	RVESV;RVESV_BSA	positive	0	0	0	No	teratogenicity	United States	MYCOPHENOLATE MOFETIL	efficacy	decreased risk of acute kidney transplant rejection		rs2278294	TRUE
IMPDH1	CHEMBL1456	RVESV;RVESV_BSA	positive	0	0	0	No	teratogenicity	United States	MYCOPHENOLATE MOFETIL	efficacy	increased risk for acute allograft rejection		rs6714486	FALSE
IMPDH1	CHEMBL1456	RVESV;RVESV_BSA	positive	0	0	0	No	teratogenicity	United States	MYCOPHENOLATE MOFETIL	toxicity	decreased risk for acute rejection after kidney transplantation		rs2278293	TRUE
IMPDH1	CHEMBL1456	RVESV;RVESV_BSA	positive	0	0	0	No	teratogenicity	United States	MYCOPHENOLATE MOFETIL	efficacy	increased response		rs11706052	TRUE
IMPDH1	CHEMBL1456	RVESV;RVESV_BSA	positive	0	0	0	No	teratogenicity	United States	MYCOPHENOLATE MOFETIL	toxicity	increased risk of adverse drug reactions		rs4149117	FALSE
IMPDH1	CHEMBL1456	RVESV;RVESV_BSA	positive	0	0	0	No	teratogenicity	United States	MYCOPHENOLATE MOFETIL	other	increased clearance of mycophenolate mofetil		rs7311358	FALSE
IMPDH1	CHEMBL1456	RVESV;RVESV_BSA	positive	0	0	0	No	teratogenicity	United States	MYCOPHENOLATE MOFETIL	toxicity	decreased risk of leukopenia		rs11572076	FALSE
IMPDH1	CHEMBL1456	RVESV;RVESV_BSA	positive	0	0	0	No	teratogenicity	United States	MYCOPHENOLATE MOFETIL	efficacy	increased risk for acute rejection after kidney transplantation		rs11706052	TRUE
IMPDH1	CHEMBL1456	RVESV;RVESV_BSA	positive	0	0	0	No	teratogenicity	United States	MYCOPHENOLATE MOFETIL	efficacy	no changes in mycophenolic acid exposure-related parameters		rs17868320	FALSE
IMPDH1	CHEMBL1456	RVESV;RVESV_BSA	positive	0	0	0	No	teratogenicity	United States	MYCOPHENOLATE MOFETIL	efficacy	increased risk of biopsy-proven acute rejection		rs11706052	TRUE
IMPDH1	CHEMBL1456	RVESV;RVESV_BSA	positive	0	0	0	No	teratogenicity	United States	MYCOPHENOLATE MOFETIL	efficacy	changes in mycophenolic acid exposure-related parameters		rs17868320	FALSE
IMPDH1	CHEMBL1456	RVESV;RVESV_BSA	positive	0	0	0	No	teratogenicity	United States	MYCOPHENOLATE MOFETIL	toxicity	increased risk of diarrhoea		rs1042597	FALSE
IMPDH1	CHEMBL1456	RVESV;RVESV_BSA	positive	0	0	0	No	teratogenicity	United States	MYCOPHENOLATE MOFETIL	toxicity	decreased incidence of lymphopenia		rs11706052	TRUE
IMPDH1	CHEMBL1456	RVESV;RVESV_BSA	positive	0	0	0	No	teratogenicity	United States	MYCOPHENOLATE MOFETIL	toxicity	increased risk of adverse drug reaction		rs4149056	FALSE
IMPDH1	CHEMBL1456	RVESV;RVESV_BSA	positive	0	0	0	No	teratogenicity	United States	MYCOPHENOLATE MOFETIL	efficacy	decreased risk of biopsy-proven acute rejection		rs2032582	FALSE
IMPDH1	CHEMBL1456	RVESV;RVESV_BSA	positive	0	0	0	No	teratogenicity	United States	MYCOPHENOLATE MOFETIL	efficacy	increased risk of acute kidney transplant rejection		rs2278294	TRUE
IMPDH1	CHEMBL1456	RVESV;RVESV_BSA	positive	0	0	0	No	teratogenicity	United States	MYCOPHENOLATE MOFETIL	toxicity	decreased but not absent risk of leukopenia		rs2278294	TRUE
IMPDH1	CHEMBL1456	RVESV;RVESV_BSA	positive	0	0	0	No	teratogenicity	United States	MYCOPHENOLATE MOFETIL	toxicity	increased risk for acute rejection		rs11706052	TRUE
IMPDH1	CHEMBL1456	RVESV;RVESV_BSA	positive	0	0	0	No	teratogenicity	United States	MYCOPHENOLATE MOFETIL	efficacy	decreased risk for biopsy-proven acute rejection		rs1800629	FALSE
IMPDH1	CHEMBL1456	RVESV;RVESV_BSA	positive	0	0	0	No	teratogenicity	United States	MYCOPHENOLATE MOFETIL	toxicity	increased likelihood of gastrointestinal intolerance		rs2228075	TRUE
IMPDH1	CHEMBL1456	RVESV;RVESV_BSA	positive	0	0	0	No	teratogenicity	United States	MYCOPHENOLATE MOFETIL	efficacy	decreased risk of biopsy-proven acute rejection		rs11706052	TRUE
IMPDH1	CHEMBL1456	RVESV;RVESV_BSA	positive	0	0	0	No	teratogenicity	United States	MYCOPHENOLATE MOFETIL	toxicity	decreased risk of adverse drug reactions		rs4149117	FALSE
IMPDH1	CHEMBL1456	RVESV;RVESV_BSA	positive	0	0	0	No		United States	MYCOPHENOLATE MOFETIL	efficacy	changes in mycophenolic acid exposure-related parameters and increased risk of acute allograft rejection		rs17868320	FALSE
IMPDH1	CHEMBL1456	RVESV;RVESV_BSA	positive	0	0	0	No		United States	MYCOPHENOLATE MOFETIL	efficacy	decreased risk of acute allograft rejection		rs17868320	FALSE
IMPDH1	CHEMBL1456	RVESV;RVESV_BSA	positive	0	0	0	No		United States	MYCOPHENOLATE MOFETIL	efficacy	increased risk of acute allograft rejection		rs17868320	FALSE
IMPDH1	CHEMBL1456	RVESV;RVESV_BSA	positive	0	0	0	No		United States	MYCOPHENOLATE MOFETIL	toxicity	increased risk for anemia		rs7438135	FALSE
IMPDH1	CHEMBL1456	RVESV;RVESV_BSA	positive	0	0	0	No		United States	MYCOPHENOLATE MOFETIL	other	decreased metabolism of mycophenolate mofetil		rs3832043	FALSE
IMPDH1	CHEMBL1456	RVESV;RVESV_BSA	positive	0	0	0	No		United States	MYCOPHENOLATE MOFETIL	efficacy	decreased risk for acute allograft rejection		rs6714486	FALSE
IMPDH1	CHEMBL1456	RVESV;RVESV_BSA	positive	0	0	0	No		United States	MYCOPHENOLATE MOFETIL	efficacy	decreased risk for biopsy-proven acute rejection		rs1800872	FALSE
IMPDH1	CHEMBL1456	RVESV;RVESV_BSA	positive	0	0	0	No		United States	MYCOPHENOLATE MOFETIL	dosage	increased risk of adverse drug reactions		rs4149117	FALSE
IMPDH1	CHEMBL1456	RVESV;RVESV_BSA	positive	0	0	0	No		United States	MYCOPHENOLATE MOFETIL	toxicity	decreased exposure to active mycophenolic acid		rs4149117	FALSE
IMPDH1	CHEMBL1456	RVESV;RVESV_BSA	positive	0	0	0	No		United States	MYCOPHENOLATE MOFETIL	other	decreased clearance of mycophenolate mofetil		rs7311358	FALSE
IMPDH1	CHEMBL1456	RVESV;RVESV_BSA	positive	0	0	0	No		United States	MYCOPHENOLATE MOFETIL	dosage	decreased risk of adverse drug reactions		rs4149117	FALSE
IMPDH1	CHEMBL1456	RVESV;RVESV_BSA	positive	0	0	0	No		United States	MYCOPHENOLATE MOFETIL	toxicity	decreased risk of anemia		rs568408	FALSE
IMPDH1	CHEMBL1456	RVESV;RVESV_BSA	positive	0	0	0	No		United States	MYCOPHENOLATE MOFETIL	toxicity	decreased risk for anemia		rs7438135	FALSE
IMPDH1	CHEMBL1456	RVESV;RVESV_BSA	positive	0	0	0	No		United States	MYCOPHENOLATE MOFETIL	toxicity	increased risk for acute rejection after kidney transplantation		rs11706052	TRUE
IMPDH1	CHEMBL1456	RVESV;RVESV_BSA	positive	0	0	0	No		United States	MYCOPHENOLATE MOFETIL	toxicity	increased exposure to active mycophenolic acid		rs4149117	FALSE
IMPDH1	CHEMBL1456	RVESV;RVESV_BSA	positive	0	0	0	No		United States	MYCOPHENOLATE MOFETIL	toxicity	increased risk for acute rejection after kidney transplantation		rs2278293	TRUE
IMPDH1	CHEMBL1456	RVESV;RVESV_BSA	positive	0	0	0	No		United States	MYCOPHENOLATE MOFETIL	toxicity	risk of leukopenia		rs2278294	TRUE
IMPDH1	CHEMBL1456	RVESV;RVESV_BSA	positive	0	0	0	No		United States	MYCOPHENOLATE MOFETIL	efficacy	increased risk for acute rejection		rs11706052	TRUE
IMPDH1	CHEMBL1456	RVESV;RVESV_BSA	positive	0	0	0	No		United States	MYCOPHENOLATE MOFETIL	efficacy	decreased response		rs11706052	TRUE
IMPDH1	CHEMBL1456	RVESV;RVESV_BSA	positive	0	0	0	No		United States	MYCOPHENOLATE MOFETIL	toxicity	decreased risk for a diminished estimated glomerular filtration rate and transient proteinuria		rs72551330	FALSE
IMPDH1	CHEMBL1456	RVESV;RVESV_BSA	positive	0	0	0	No		United States	MYCOPHENOLATE MOFETIL	toxicity	increased risk for diminished estimated glomerular filtration rate and transient proteinuria		rs72551330	FALSE
IMPDH1	CHEMBL1456	RVESV;RVESV_BSA	positive	0	0	0	No		United States	MYCOPHENOLATE MOFETIL	efficacy	decreased incidence of lymphopenia		rs11706052	TRUE
IMPDH1	CHEMBL1456	RVESV;RVESV_BSA	positive	0	0	0	No		United States	MYCOPHENOLATE MOFETIL	efficacy	increased risk of biopsy-proven acute rejection at 12 month post-transplant		rs2032582	FALSE
IMPDH1	CHEMBL1456	RVESV;RVESV_BSA	positive	0	0	0	No		United States	MYCOPHENOLATE MOFETIL	efficacy	increased risk for biopsy-proven acute rejection at 12 month post-transplant		rs1800872	FALSE
IMPDH1	CHEMBL1456	RVESV;RVESV_BSA	positive	0	0	0	No		United States	MYCOPHENOLATE MOFETIL	toxicity	decreased risk of adverse drug reaction		rs4149056	FALSE
IMPDH1	CHEMBL1456	RVESV;RVESV_BSA	positive	0	0	0	No		United States	MYCOPHENOLATE MOFETIL	efficacy	increased risk for biopsy-proven acute rejection		rs1800629	FALSE
IMPDH1	CHEMBL1456	RVESV;RVESV_BSA	positive	0	0	0	No		United States	MYCOPHENOLATE MOFETIL	dosage	decreased exposure to active mycophenolic acid		rs4149117	FALSE
IMPDH1	CHEMBL1456	RVESV;RVESV_BSA	positive	0	0	0	No		United States	MYCOPHENOLATE MOFETIL	toxicity	decreased likelihood of gastrointestinal intolerance		rs2228075	TRUE
IMPDH1	CHEMBL1456	RVESV;RVESV_BSA	positive	0	0	0	No		United States	MYCOPHENOLATE MOFETIL	toxicity	decreased risk of diarrhoea		rs1042597	FALSE
IMPDH1	CHEMBL1456	RVESV;RVESV_BSA	positive	0	0	0	No		United States	MYCOPHENOLATE MOFETIL	toxicity	increased risk of leukopenia		rs11572076	FALSE
IMPDH1	CHEMBL1456	RVESV;RVESV_BSA	positive	0	0	0	No		United States	MYCOPHENOLATE MOFETIL	toxicity	increased risk of anemia		rs568408	FALSE
IMPDH1	CHEMBL1456	RVESV;RVESV_BSA	positive	0	0	0	No		United States	MYCOPHENOLATE MOFETIL	toxicity	decreased, but not absent, risk for anemia		rs7438135	FALSE
IMPDH1	CHEMBL1456	RVESV;RVESV_BSA	positive	0	0	0	No		United States	MYCOPHENOLATE MOFETIL	dosage	increased exposure to active mycophenolic acid		rs4149117	FALSE
IMPDH1	CHEMBL1456	RVESV;RVESV_BSA	positive	0	0	0	No		United States	MYCOPHENOLATE MOFETIL	efficacy	decreased risk of acute kidney transplant rejection		rs2278294	TRUE
IMPDH1	CHEMBL1456	RVESV;RVESV_BSA	positive	0	0	0	No		United States	MYCOPHENOLATE MOFETIL	efficacy	increased risk for acute allograft rejection		rs6714486	FALSE
IMPDH1	CHEMBL1456	RVESV;RVESV_BSA	positive	0	0	0	No		United States	MYCOPHENOLATE MOFETIL	toxicity	decreased risk for acute rejection after kidney transplantation		rs2278293	TRUE
IMPDH1	CHEMBL1456	RVESV;RVESV_BSA	positive	0	0	0	No		United States	MYCOPHENOLATE MOFETIL	efficacy	increased response		rs11706052	TRUE
IMPDH1	CHEMBL1456	RVESV;RVESV_BSA	positive	0	0	0	No		United States	MYCOPHENOLATE MOFETIL	toxicity	increased risk of adverse drug reactions		rs4149117	FALSE
IMPDH1	CHEMBL1456	RVESV;RVESV_BSA	positive	0	0	0	No		United States	MYCOPHENOLATE MOFETIL	other	increased clearance of mycophenolate mofetil		rs7311358	FALSE
IMPDH1	CHEMBL1456	RVESV;RVESV_BSA	positive	0	0	0	No		United States	MYCOPHENOLATE MOFETIL	toxicity	decreased risk of leukopenia		rs11572076	FALSE
IMPDH1	CHEMBL1456	RVESV;RVESV_BSA	positive	0	0	0	No		United States	MYCOPHENOLATE MOFETIL	efficacy	increased risk for acute rejection after kidney transplantation		rs11706052	TRUE
IMPDH1	CHEMBL1456	RVESV;RVESV_BSA	positive	0	0	0	No		United States	MYCOPHENOLATE MOFETIL	efficacy	no changes in mycophenolic acid exposure-related parameters		rs17868320	FALSE
IMPDH1	CHEMBL1456	RVESV;RVESV_BSA	positive	0	0	0	No		United States	MYCOPHENOLATE MOFETIL	efficacy	increased risk of biopsy-proven acute rejection		rs11706052	TRUE
IMPDH1	CHEMBL1456	RVESV;RVESV_BSA	positive	0	0	0	No		United States	MYCOPHENOLATE MOFETIL	efficacy	changes in mycophenolic acid exposure-related parameters		rs17868320	FALSE
IMPDH1	CHEMBL1456	RVESV;RVESV_BSA	positive	0	0	0	No		United States	MYCOPHENOLATE MOFETIL	toxicity	increased risk of diarrhoea		rs1042597	FALSE
IMPDH1	CHEMBL1456	RVESV;RVESV_BSA	positive	0	0	0	No		United States	MYCOPHENOLATE MOFETIL	toxicity	decreased incidence of lymphopenia		rs11706052	TRUE
IMPDH1	CHEMBL1456	RVESV;RVESV_BSA	positive	0	0	0	No		United States	MYCOPHENOLATE MOFETIL	toxicity	increased risk of adverse drug reaction		rs4149056	FALSE
IMPDH1	CHEMBL1456	RVESV;RVESV_BSA	positive	0	0	0	No		United States	MYCOPHENOLATE MOFETIL	efficacy	decreased risk of biopsy-proven acute rejection		rs2032582	FALSE
IMPDH1	CHEMBL1456	RVESV;RVESV_BSA	positive	0	0	0	No		United States	MYCOPHENOLATE MOFETIL	efficacy	increased risk of acute kidney transplant rejection		rs2278294	TRUE
IMPDH1	CHEMBL1456	RVESV;RVESV_BSA	positive	0	0	0	No		United States	MYCOPHENOLATE MOFETIL	toxicity	decreased but not absent risk of leukopenia		rs2278294	TRUE
IMPDH1	CHEMBL1456	RVESV;RVESV_BSA	positive	0	0	0	No		United States	MYCOPHENOLATE MOFETIL	toxicity	increased risk for acute rejection		rs11706052	TRUE
IMPDH1	CHEMBL1456	RVESV;RVESV_BSA	positive	0	0	0	No		United States	MYCOPHENOLATE MOFETIL	efficacy	decreased risk for biopsy-proven acute rejection		rs1800629	FALSE
IMPDH1	CHEMBL1456	RVESV;RVESV_BSA	positive	0	0	0	No		United States	MYCOPHENOLATE MOFETIL	toxicity	increased likelihood of gastrointestinal intolerance		rs2228075	TRUE
IMPDH1	CHEMBL1456	RVESV;RVESV_BSA	positive	0	0	0	No		United States	MYCOPHENOLATE MOFETIL	efficacy	decreased risk of biopsy-proven acute rejection		rs11706052	TRUE
IMPDH1	CHEMBL1456	RVESV;RVESV_BSA	positive	0	0	0	No		United States	MYCOPHENOLATE MOFETIL	toxicity	decreased risk of adverse drug reactions		rs4149117	FALSE
IMPDH1	CHEMBL1456	RVESV;RVESV_BSA	positive	0	0	0	No	infectious disease	United States	MYCOPHENOLATE MOFETIL	efficacy	changes in mycophenolic acid exposure-related parameters and increased risk of acute allograft rejection		rs17868320	FALSE
IMPDH1	CHEMBL1456	RVESV;RVESV_BSA	positive	0	0	0	No	infectious disease	United States	MYCOPHENOLATE MOFETIL	efficacy	decreased risk of acute allograft rejection		rs17868320	FALSE
IMPDH1	CHEMBL1456	RVESV;RVESV_BSA	positive	0	0	0	No	infectious disease	United States	MYCOPHENOLATE MOFETIL	efficacy	increased risk of acute allograft rejection		rs17868320	FALSE
IMPDH1	CHEMBL1456	RVESV;RVESV_BSA	positive	0	0	0	No	infectious disease	United States	MYCOPHENOLATE MOFETIL	toxicity	increased risk for anemia		rs7438135	FALSE
IMPDH1	CHEMBL1456	RVESV;RVESV_BSA	positive	0	0	0	No	infectious disease	United States	MYCOPHENOLATE MOFETIL	other	decreased metabolism of mycophenolate mofetil		rs3832043	FALSE
IMPDH1	CHEMBL1456	RVESV;RVESV_BSA	positive	0	0	0	No	infectious disease	United States	MYCOPHENOLATE MOFETIL	efficacy	decreased risk for acute allograft rejection		rs6714486	FALSE
IMPDH1	CHEMBL1456	RVESV;RVESV_BSA	positive	0	0	0	No	infectious disease	United States	MYCOPHENOLATE MOFETIL	efficacy	decreased risk for biopsy-proven acute rejection		rs1800872	FALSE
IMPDH1	CHEMBL1456	RVESV;RVESV_BSA	positive	0	0	0	No	infectious disease	United States	MYCOPHENOLATE MOFETIL	dosage	increased risk of adverse drug reactions		rs4149117	FALSE
IMPDH1	CHEMBL1456	RVESV;RVESV_BSA	positive	0	0	0	No	infectious disease	United States	MYCOPHENOLATE MOFETIL	toxicity	decreased exposure to active mycophenolic acid		rs4149117	FALSE
IMPDH1	CHEMBL1456	RVESV;RVESV_BSA	positive	0	0	0	No	infectious disease	United States	MYCOPHENOLATE MOFETIL	other	decreased clearance of mycophenolate mofetil		rs7311358	FALSE
IMPDH1	CHEMBL1456	RVESV;RVESV_BSA	positive	0	0	0	No	infectious disease	United States	MYCOPHENOLATE MOFETIL	dosage	decreased risk of adverse drug reactions		rs4149117	FALSE
IMPDH1	CHEMBL1456	RVESV;RVESV_BSA	positive	0	0	0	No	infectious disease	United States	MYCOPHENOLATE MOFETIL	toxicity	decreased risk of anemia		rs568408	FALSE
IMPDH1	CHEMBL1456	RVESV;RVESV_BSA	positive	0	0	0	No	infectious disease	United States	MYCOPHENOLATE MOFETIL	toxicity	decreased risk for anemia		rs7438135	FALSE
IMPDH1	CHEMBL1456	RVESV;RVESV_BSA	positive	0	0	0	No	infectious disease	United States	MYCOPHENOLATE MOFETIL	toxicity	increased risk for acute rejection after kidney transplantation		rs11706052	TRUE
IMPDH1	CHEMBL1456	RVESV;RVESV_BSA	positive	0	0	0	No	infectious disease	United States	MYCOPHENOLATE MOFETIL	toxicity	increased exposure to active mycophenolic acid		rs4149117	FALSE
IMPDH1	CHEMBL1456	RVESV;RVESV_BSA	positive	0	0	0	No	infectious disease	United States	MYCOPHENOLATE MOFETIL	toxicity	increased risk for acute rejection after kidney transplantation		rs2278293	TRUE
IMPDH1	CHEMBL1456	RVESV;RVESV_BSA	positive	0	0	0	No	infectious disease	United States	MYCOPHENOLATE MOFETIL	toxicity	risk of leukopenia		rs2278294	TRUE
IMPDH1	CHEMBL1456	RVESV;RVESV_BSA	positive	0	0	0	No	infectious disease	United States	MYCOPHENOLATE MOFETIL	efficacy	increased risk for acute rejection		rs11706052	TRUE
IMPDH1	CHEMBL1456	RVESV;RVESV_BSA	positive	0	0	0	No	infectious disease	United States	MYCOPHENOLATE MOFETIL	efficacy	decreased response		rs11706052	TRUE
IMPDH1	CHEMBL1456	RVESV;RVESV_BSA	positive	0	0	0	No	infectious disease	United States	MYCOPHENOLATE MOFETIL	toxicity	decreased risk for a diminished estimated glomerular filtration rate and transient proteinuria		rs72551330	FALSE
IMPDH1	CHEMBL1456	RVESV;RVESV_BSA	positive	0	0	0	No	infectious disease	United States	MYCOPHENOLATE MOFETIL	toxicity	increased risk for diminished estimated glomerular filtration rate and transient proteinuria		rs72551330	FALSE
IMPDH1	CHEMBL1456	RVESV;RVESV_BSA	positive	0	0	0	No	infectious disease	United States	MYCOPHENOLATE MOFETIL	efficacy	decreased incidence of lymphopenia		rs11706052	TRUE
IMPDH1	CHEMBL1456	RVESV;RVESV_BSA	positive	0	0	0	No	infectious disease	United States	MYCOPHENOLATE MOFETIL	efficacy	increased risk of biopsy-proven acute rejection at 12 month post-transplant		rs2032582	FALSE
IMPDH1	CHEMBL1456	RVESV;RVESV_BSA	positive	0	0	0	No	infectious disease	United States	MYCOPHENOLATE MOFETIL	efficacy	increased risk for biopsy-proven acute rejection at 12 month post-transplant		rs1800872	FALSE
IMPDH1	CHEMBL1456	RVESV;RVESV_BSA	positive	0	0	0	No	infectious disease	United States	MYCOPHENOLATE MOFETIL	toxicity	decreased risk of adverse drug reaction		rs4149056	FALSE
IMPDH1	CHEMBL1456	RVESV;RVESV_BSA	positive	0	0	0	No	infectious disease	United States	MYCOPHENOLATE MOFETIL	efficacy	increased risk for biopsy-proven acute rejection		rs1800629	FALSE
IMPDH1	CHEMBL1456	RVESV;RVESV_BSA	positive	0	0	0	No	infectious disease	United States	MYCOPHENOLATE MOFETIL	dosage	decreased exposure to active mycophenolic acid		rs4149117	FALSE
IMPDH1	CHEMBL1456	RVESV;RVESV_BSA	positive	0	0	0	No	infectious disease	United States	MYCOPHENOLATE MOFETIL	toxicity	decreased likelihood of gastrointestinal intolerance		rs2228075	TRUE
IMPDH1	CHEMBL1456	RVESV;RVESV_BSA	positive	0	0	0	No	infectious disease	United States	MYCOPHENOLATE MOFETIL	toxicity	decreased risk of diarrhoea		rs1042597	FALSE
IMPDH1	CHEMBL1456	RVESV;RVESV_BSA	positive	0	0	0	No	infectious disease	United States	MYCOPHENOLATE MOFETIL	toxicity	increased risk of leukopenia		rs11572076	FALSE
IMPDH1	CHEMBL1456	RVESV;RVESV_BSA	positive	0	0	0	No	infectious disease	United States	MYCOPHENOLATE MOFETIL	toxicity	increased risk of anemia		rs568408	FALSE
IMPDH1	CHEMBL1456	RVESV;RVESV_BSA	positive	0	0	0	No	infectious disease	United States	MYCOPHENOLATE MOFETIL	toxicity	decreased, but not absent, risk for anemia		rs7438135	FALSE
IMPDH1	CHEMBL1456	RVESV;RVESV_BSA	positive	0	0	0	No	infectious disease	United States	MYCOPHENOLATE MOFETIL	dosage	increased exposure to active mycophenolic acid		rs4149117	FALSE
IMPDH1	CHEMBL1456	RVESV;RVESV_BSA	positive	0	0	0	No	infectious disease	United States	MYCOPHENOLATE MOFETIL	efficacy	decreased risk of acute kidney transplant rejection		rs2278294	TRUE
IMPDH1	CHEMBL1456	RVESV;RVESV_BSA	positive	0	0	0	No	infectious disease	United States	MYCOPHENOLATE MOFETIL	efficacy	increased risk for acute allograft rejection		rs6714486	FALSE
IMPDH1	CHEMBL1456	RVESV;RVESV_BSA	positive	0	0	0	No	infectious disease	United States	MYCOPHENOLATE MOFETIL	toxicity	decreased risk for acute rejection after kidney transplantation		rs2278293	TRUE
IMPDH1	CHEMBL1456	RVESV;RVESV_BSA	positive	0	0	0	No	infectious disease	United States	MYCOPHENOLATE MOFETIL	efficacy	increased response		rs11706052	TRUE
IMPDH1	CHEMBL1456	RVESV;RVESV_BSA	positive	0	0	0	No	infectious disease	United States	MYCOPHENOLATE MOFETIL	toxicity	increased risk of adverse drug reactions		rs4149117	FALSE
IMPDH1	CHEMBL1456	RVESV;RVESV_BSA	positive	0	0	0	No	infectious disease	United States	MYCOPHENOLATE MOFETIL	other	increased clearance of mycophenolate mofetil		rs7311358	FALSE
IMPDH1	CHEMBL1456	RVESV;RVESV_BSA	positive	0	0	0	No	infectious disease	United States	MYCOPHENOLATE MOFETIL	toxicity	decreased risk of leukopenia		rs11572076	FALSE
IMPDH1	CHEMBL1456	RVESV;RVESV_BSA	positive	0	0	0	No	infectious disease	United States	MYCOPHENOLATE MOFETIL	efficacy	increased risk for acute rejection after kidney transplantation		rs11706052	TRUE
IMPDH1	CHEMBL1456	RVESV;RVESV_BSA	positive	0	0	0	No	infectious disease	United States	MYCOPHENOLATE MOFETIL	efficacy	no changes in mycophenolic acid exposure-related parameters		rs17868320	FALSE
IMPDH1	CHEMBL1456	RVESV;RVESV_BSA	positive	0	0	0	No	infectious disease	United States	MYCOPHENOLATE MOFETIL	efficacy	increased risk of biopsy-proven acute rejection		rs11706052	TRUE
IMPDH1	CHEMBL1456	RVESV;RVESV_BSA	positive	0	0	0	No	infectious disease	United States	MYCOPHENOLATE MOFETIL	efficacy	changes in mycophenolic acid exposure-related parameters		rs17868320	FALSE
IMPDH1	CHEMBL1456	RVESV;RVESV_BSA	positive	0	0	0	No	infectious disease	United States	MYCOPHENOLATE MOFETIL	toxicity	increased risk of diarrhoea		rs1042597	FALSE
IMPDH1	CHEMBL1456	RVESV;RVESV_BSA	positive	0	0	0	No	infectious disease	United States	MYCOPHENOLATE MOFETIL	toxicity	decreased incidence of lymphopenia		rs11706052	TRUE
IMPDH1	CHEMBL1456	RVESV;RVESV_BSA	positive	0	0	0	No	infectious disease	United States	MYCOPHENOLATE MOFETIL	toxicity	increased risk of adverse drug reaction		rs4149056	FALSE
IMPDH1	CHEMBL1456	RVESV;RVESV_BSA	positive	0	0	0	No	infectious disease	United States	MYCOPHENOLATE MOFETIL	efficacy	decreased risk of biopsy-proven acute rejection		rs2032582	FALSE
IMPDH1	CHEMBL1456	RVESV;RVESV_BSA	positive	0	0	0	No	infectious disease	United States	MYCOPHENOLATE MOFETIL	efficacy	increased risk of acute kidney transplant rejection		rs2278294	TRUE
IMPDH1	CHEMBL1456	RVESV;RVESV_BSA	positive	0	0	0	No	infectious disease	United States	MYCOPHENOLATE MOFETIL	toxicity	decreased but not absent risk of leukopenia		rs2278294	TRUE
IMPDH1	CHEMBL1456	RVESV;RVESV_BSA	positive	0	0	0	No	infectious disease	United States	MYCOPHENOLATE MOFETIL	toxicity	increased risk for acute rejection		rs11706052	TRUE
IMPDH1	CHEMBL1456	RVESV;RVESV_BSA	positive	0	0	0	No	infectious disease	United States	MYCOPHENOLATE MOFETIL	efficacy	decreased risk for biopsy-proven acute rejection		rs1800629	FALSE
IMPDH1	CHEMBL1456	RVESV;RVESV_BSA	positive	0	0	0	No	infectious disease	United States	MYCOPHENOLATE MOFETIL	toxicity	increased likelihood of gastrointestinal intolerance		rs2228075	TRUE
IMPDH1	CHEMBL1456	RVESV;RVESV_BSA	positive	0	0	0	No	infectious disease	United States	MYCOPHENOLATE MOFETIL	efficacy	decreased risk of biopsy-proven acute rejection		rs11706052	TRUE
IMPDH1	CHEMBL1456	RVESV;RVESV_BSA	positive	0	0	0	No	infectious disease	United States	MYCOPHENOLATE MOFETIL	toxicity	decreased risk of adverse drug reactions		rs4149117	FALSE
IMPDH1	CHEMBL1643	RVESV;RVESV_BSA	positive	0	0	0	No	hematological toxicity	United States	RIBAVIRIN	toxicity	increased risk of anemia		rs7270101	FALSE
IMPDH1	CHEMBL1643	RVESV;RVESV_BSA	positive	0	0	0	No	hematological toxicity	United States	RIBAVIRIN	efficacy	better response to treatment		rs187238	FALSE
IMPDH1	CHEMBL1643	RVESV;RVESV_BSA	positive	0	0	0	No	hematological toxicity	United States	RIBAVIRIN	efficacy	increased likelihood of sustained virological response		rs7248668	FALSE
IMPDH1	CHEMBL1643	RVESV;RVESV_BSA	positive	0	0	0	No	hematological toxicity	United States	RIBAVIRIN	efficacy	decreased likelihood of sustained virological response		rs14158	FALSE
IMPDH1	CHEMBL1643	RVESV;RVESV_BSA	positive	0	0	0	No	hematological toxicity	United States	RIBAVIRIN	efficacy	decreased likelihood of sustained virological response		rs8113007	FALSE
IMPDH1	CHEMBL1643	RVESV;RVESV_BSA	positive	0	0	0	No	hematological toxicity	United States	RIBAVIRIN	toxicity	decreased risk for depression		rs1800795	FALSE
IMPDH1	CHEMBL1643	RVESV;RVESV_BSA	positive	0	0	0	No	hematological toxicity	United States	RIBAVIRIN	efficacy	decreased response		rs12979860	FALSE
IMPDH1	CHEMBL1643	RVESV;RVESV_BSA	positive	0	0	0	No	hematological toxicity	United States	RIBAVIRIN	efficacy	decreased response		rs4803217	FALSE
IMPDH1	CHEMBL1643	RVESV;RVESV_BSA	positive	0	0	0	No	hematological toxicity	United States	RIBAVIRIN	toxicity	decreased risk of anemia		rs7270101	FALSE
IMPDH1	CHEMBL1643	RVESV;RVESV_BSA	positive	0	0	0	No	hematological toxicity	United States	RIBAVIRIN	toxicity	increased risk for depression		rs1800795	FALSE
IMPDH1	CHEMBL1643	RVESV;RVESV_BSA	positive	0	0	0	No	hematological toxicity	United States	RIBAVIRIN	toxicity	decreased risk for anemia		rs11854484	FALSE
IMPDH1	CHEMBL1643	RVESV;RVESV_BSA	positive	0	0	0	No	hematological toxicity	United States	RIBAVIRIN	efficacy	decreased likelihood of sustained virological response		rs2228570	FALSE
IMPDH1	CHEMBL1643	RVESV;RVESV_BSA	positive	0	0	0	No	hematological toxicity	United States	RIBAVIRIN	toxicity	decreased risk of anemia		rs6051702	FALSE
IMPDH1	CHEMBL1643	RVESV;RVESV_BSA	positive	0	0	0	No	hematological toxicity	United States	RIBAVIRIN	efficacy	poorer rapid virological response and sustained virological response		rs4273729	FALSE
IMPDH1	CHEMBL1643	RVESV;RVESV_BSA	positive	0	0	0	No	hematological toxicity	United States	RIBAVIRIN	efficacy	decreased response to peginterferon alfa-2b and ribavirin therapy in hepatitis C patients			FALSE
IMPDH1	CHEMBL1643	RVESV;RVESV_BSA	positive	0	0	0	No	hematological toxicity	United States	RIBAVIRIN	efficacy	decreased likelihood of sustained virological response		rs28416813	FALSE
IMPDH1	CHEMBL1643	RVESV;RVESV_BSA	positive	0	0	0	No	hematological toxicity	United States	RIBAVIRIN	efficacy	increased SVR		rs12819210	FALSE
IMPDH1	CHEMBL1643	RVESV;RVESV_BSA	positive	0	0	0	No	hematological toxicity	United States	RIBAVIRIN	toxicity	decreased risk for anemia		rs1544410	FALSE
IMPDH1	CHEMBL1643	RVESV;RVESV_BSA	positive	0	0	0	No	hematological toxicity	United States	RIBAVIRIN	efficacy	increased likelihood of having a sustained response to interferon-alpha and ribavirin therapy			FALSE
IMPDH1	CHEMBL1643	RVESV;RVESV_BSA	positive	0	0	0	No	hematological toxicity	United States	RIBAVIRIN	efficacy	increased response		rs12979860	FALSE
IMPDH1	CHEMBL1643	RVESV;RVESV_BSA	positive	0	0	0	No	hematological toxicity	United States	RIBAVIRIN	efficacy	lower response rates to triple therapy		rs12979860	FALSE
IMPDH1	CHEMBL1643	RVESV;RVESV_BSA	positive	0	0	0	No	hematological toxicity	United States	RIBAVIRIN	efficacy	decreased sustained virological response		rs10741657	FALSE
IMPDH1	CHEMBL1643	RVESV;RVESV_BSA	positive	0	0	0	No	hematological toxicity	United States	RIBAVIRIN	efficacy	increased likelihood of being a non-responder to therapy			FALSE
IMPDH1	CHEMBL1643	RVESV;RVESV_BSA	positive	0	0	0	No	hematological toxicity	United States	RIBAVIRIN	dosage	require a dose reduction of ribavirin		rs1127354	FALSE
IMPDH1	CHEMBL1643	RVESV;RVESV_BSA	positive	0	0	0	No	hematological toxicity	United States	RIBAVIRIN	efficacy	lower response rates (SVR) to triple therapy		rs12979860	FALSE
IMPDH1	CHEMBL1643	RVESV;RVESV_BSA	positive	0	0	0	No	hematological toxicity	United States	RIBAVIRIN	efficacy	decreased response to peginterferon alfa and ribavirin therapy		rs8099917	FALSE
IMPDH1	CHEMBL1643	RVESV;RVESV_BSA	positive	0	0	0	No	hematological toxicity	United States	RIBAVIRIN	efficacy	poorer response to treatment with interferons and ribavirin		rs1946518	FALSE
IMPDH1	CHEMBL1643	RVESV;RVESV_BSA	positive	0	0	0	No	hematological toxicity	United States	RIBAVIRIN	efficacy	increased likelihood of sustained virological response		rs10853728	FALSE
IMPDH1	CHEMBL1643	RVESV;RVESV_BSA	positive	0	0	0	No	hematological toxicity	United States	RIBAVIRIN	efficacy	increased risk for non-response		rs1800477	FALSE
IMPDH1	CHEMBL1643	RVESV;RVESV_BSA	positive	0	0	0	No	hematological toxicity	United States	RIBAVIRIN	efficacy	poorer response to treatment		rs11881222	FALSE
IMPDH1	CHEMBL1643	RVESV;RVESV_BSA	positive	0	0	0	No	hematological toxicity	United States	RIBAVIRIN	efficacy	decreased response to pegIFN-alpha/ribavirin		rs11322783	FALSE
IMPDH1	CHEMBL1643	RVESV;RVESV_BSA	positive	0	0	0	No	hematological toxicity	United States	RIBAVIRIN	efficacy	increased likelihood of sustained virological response		rs28416813	FALSE
IMPDH1	CHEMBL1643	RVESV;RVESV_BSA	positive	0	0	0	No	hematological toxicity	United States	RIBAVIRIN	toxicity	increased risk for depression			FALSE
IMPDH1	CHEMBL1643	RVESV;RVESV_BSA	positive	0	0	0	No	hematological toxicity	United States	RIBAVIRIN	efficacy	decreased response		rs8103142	FALSE
IMPDH1	CHEMBL1643	RVESV;RVESV_BSA	positive	0	0	0	No	hematological toxicity	United States	RIBAVIRIN	efficacy	decreased likelihood of sustained virological response		rs7248668	FALSE
IMPDH1	CHEMBL1643	RVESV;RVESV_BSA	positive	0	0	0	No	hematological toxicity	United States	RIBAVIRIN	efficacy	lower response rates (SVR) to triple therapy		rs8099917	FALSE
IMPDH1	CHEMBL1643	RVESV;RVESV_BSA	positive	0	0	0	No	hematological toxicity	United States	RIBAVIRIN	efficacy	rapid virological response		rs760370	FALSE
IMPDH1	CHEMBL1643	RVESV;RVESV_BSA	positive	0	0	0	No	hematological toxicity	United States	RIBAVIRIN	efficacy	decreased likelihood of sustained virological response		rs10853728	FALSE
IMPDH1	CHEMBL1643	RVESV;RVESV_BSA	positive	0	0	0	No	hematological toxicity	United States	RIBAVIRIN	efficacy	increased response to daclatasvir, peginterferon alfa-2a, peginterferon alfa-2b and ribavirin in people with Hepatitis C, Chronic		rs12979860	FALSE
IMPDH1	CHEMBL1643	RVESV;RVESV_BSA	positive	0	0	0	No	hematological toxicity	United States	RIBAVIRIN	efficacy	increased response		rs12980275	FALSE
IMPDH1	CHEMBL1643	RVESV;RVESV_BSA	positive	0	0	0	No	hematological toxicity	United States	RIBAVIRIN	efficacy	decreased likelihood of virological response		rs4803219	FALSE
IMPDH1	CHEMBL1643	RVESV;RVESV_BSA	positive	0	0	0	No	hematological toxicity	United States	RIBAVIRIN	efficacy	increased likelihood of sustained virological response		rs14158	FALSE
IMPDH1	CHEMBL1643	RVESV;RVESV_BSA	positive	0	0	0	No	hematological toxicity	United States	RIBAVIRIN	efficacy	better rapid virological response and sustained virological response		rs4273729	FALSE
IMPDH1	CHEMBL1643	RVESV;RVESV_BSA	positive	0	0	0	No	hematological toxicity	United States	RIBAVIRIN	efficacy	increased sustained virological response (svr)		rs117648444	FALSE
IMPDH1	CHEMBL1643	RVESV;RVESV_BSA	positive	0	0	0	No	hematological toxicity	United States	RIBAVIRIN	toxicity	increased risk of anemia		rs1127354	FALSE
IMPDH1	CHEMBL1643	RVESV;RVESV_BSA	positive	0	0	0	No	hematological toxicity	United States	RIBAVIRIN	efficacy	increased sustained virological response		rs11322783	FALSE
IMPDH1	CHEMBL1643	RVESV;RVESV_BSA	positive	0	0	0	No	hematological toxicity	United States	RIBAVIRIN	efficacy	increased sustained virological response (svr)		rs10846744	FALSE
IMPDH1	CHEMBL1643	RVESV;RVESV_BSA	positive	0	0	0	No	hematological toxicity	United States	RIBAVIRIN	efficacy	increased response		rs8103142	FALSE
IMPDH1	CHEMBL1643	RVESV;RVESV_BSA	positive	0	0	0	No	hematological toxicity	United States	RIBAVIRIN	efficacy	increased likelihood of sustained virological response		rs8113007	FALSE
IMPDH1	CHEMBL1643	RVESV;RVESV_BSA	positive	0	0	0	No	hematological toxicity	United States	RIBAVIRIN	toxicity	increased risk for anemia		rs11854484	FALSE
IMPDH1	CHEMBL1643	RVESV;RVESV_BSA	positive	0	0	0	No	hematological toxicity	United States	RIBAVIRIN	efficacy	increased sustained virological response		rs10741657	FALSE
IMPDH1	CHEMBL1643	RVESV;RVESV_BSA	positive	0	0	0	No	hematological toxicity	United States	RIBAVIRIN	efficacy	decreased response		rs12980275	FALSE
IMPDH1	CHEMBL1643	RVESV;RVESV_BSA	positive	0	0	0	No	hematological toxicity	United States	RIBAVIRIN	efficacy	increased rapid virological response, complete early virologic response, sustained virological response		rs11506105	FALSE
IMPDH1	CHEMBL1643	RVESV;RVESV_BSA	positive	0	0	0	No	hematological toxicity	United States	RIBAVIRIN	efficacy	decreased sustained virological response		rs10846744	FALSE
IMPDH1	CHEMBL1643	RVESV;RVESV_BSA	positive	0	0	0	No	hematological toxicity	United States	RIBAVIRIN	efficacy	lower likelihood of achieving successful virologic response		rs9939609	FALSE
IMPDH1	CHEMBL1643	RVESV;RVESV_BSA	positive	0	0	0	No	hematological toxicity	United States	RIBAVIRIN	efficacy	increased likelihood of sustained virological response		rs10877012	FALSE
IMPDH1	CHEMBL1643	RVESV;RVESV_BSA	positive	0	0	0	No	hematological toxicity	United States	RIBAVIRIN	efficacy	increased likelihood of virological response		rs4803219	FALSE
IMPDH1	CHEMBL1643	RVESV;RVESV_BSA	positive	0	0	0	No	hematological toxicity	United States	RIBAVIRIN	efficacy	improved response (including sustained virological response (svr))		rs11322783	FALSE
IMPDH1	CHEMBL1643	RVESV;RVESV_BSA	positive	0	0	0	No	hematological toxicity	United States	RIBAVIRIN	efficacy	higher response rates (SVR) to triple therapy		rs8099917	FALSE
IMPDH1	CHEMBL1643	RVESV;RVESV_BSA	positive	0	0	0	No	hematological toxicity	United States	RIBAVIRIN	efficacy	higher response rates to triple therapy		rs12979860	FALSE
IMPDH1	CHEMBL1643	RVESV;RVESV_BSA	positive	0	0	0	No	hematological toxicity	United States	RIBAVIRIN	efficacy	decreased risk for non-response		rs1800477	FALSE
IMPDH1	CHEMBL1643	RVESV;RVESV_BSA	positive	0	0	0	No	hematological toxicity	United States	RIBAVIRIN	efficacy	less likely to have rapid virological response		rs760370	FALSE
IMPDH1	CHEMBL1643	RVESV;RVESV_BSA	positive	0	0	0	No	hematological toxicity	United States	RIBAVIRIN	efficacy	increased response			FALSE
IMPDH1	CHEMBL1643	RVESV;RVESV_BSA	positive	0	0	0	No	hematological toxicity	United States	RIBAVIRIN	efficacy	poorer response to treatment with interferons and ribavirin		rs187238	FALSE
IMPDH1	CHEMBL1643	RVESV;RVESV_BSA	positive	0	0	0	No	hematological toxicity	United States	RIBAVIRIN	efficacy	increased likelihood of sustained virological response		rs2228570	FALSE
IMPDH1	CHEMBL1643	RVESV;RVESV_BSA	positive	0	0	0	No	hematological toxicity	United States	RIBAVIRIN	efficacy	poorer response		rs187238	FALSE
IMPDH1	CHEMBL1643	RVESV;RVESV_BSA	positive	0	0	0	No	hematological toxicity	United States	RIBAVIRIN	efficacy	better response to treatment		rs11881222	FALSE
IMPDH1	CHEMBL1643	RVESV;RVESV_BSA	positive	0	0	0	No	hematological toxicity	United States	RIBAVIRIN	efficacy	increased sustained virological response		rs10846744	FALSE
IMPDH1	CHEMBL1643	RVESV;RVESV_BSA	positive	0	0	0	No	hematological toxicity	United States	RIBAVIRIN	efficacy	decreased response		rs8099917	FALSE
IMPDH1	CHEMBL1643	RVESV;RVESV_BSA	positive	0	0	0	No	hematological toxicity	United States	RIBAVIRIN	efficacy	better response to treatment		rs1946518	FALSE
IMPDH1	CHEMBL1643	RVESV;RVESV_BSA	positive	0	0	0	No	hematological toxicity	United States	RIBAVIRIN	efficacy	decreased sustained virological response		rs11322783	FALSE
IMPDH1	CHEMBL1643	RVESV;RVESV_BSA	positive	0	0	0	No	hematological toxicity	United States	RIBAVIRIN	efficacy	decreased response to simeprevir and peginterferon alfa-2a, peginterferon alfa-2b, ribavirin therapy in people with Hepatitis C, Chronic		rs12979860	FALSE
IMPDH1	CHEMBL1643	RVESV;RVESV_BSA	positive	0	0	0	No	hematological toxicity	United States	RIBAVIRIN	efficacy	increased likelihood of sustained virological response		rs8105790	FALSE
IMPDH1	CHEMBL1643	RVESV;RVESV_BSA	positive	0	0	0	No	hematological toxicity	United States	RIBAVIRIN	toxicity	increased risk of anemia		rs6051702	FALSE
IMPDH1	CHEMBL1643	RVESV;RVESV_BSA	positive	0	0	0	No	hematological toxicity	United States	RIBAVIRIN	dosage	not require a dose reduction or ribavirin		rs1127354	FALSE
IMPDH1	CHEMBL1643	RVESV;RVESV_BSA	positive	0	0	0	No	hematological toxicity	United States	RIBAVIRIN	efficacy	decreased response to simeprevir and peginterferon alfa-2a, peginterferon alfa-2b, ribavirin therapy		rs12979860	FALSE
IMPDH1	CHEMBL1643	RVESV;RVESV_BSA	positive	0	0	0	No	hematological toxicity	United States	RIBAVIRIN	efficacy	decreased response to triple therapy		rs12979860	FALSE
IMPDH1	CHEMBL1643	RVESV;RVESV_BSA	positive	0	0	0	No	hematological toxicity	United States	RIBAVIRIN	efficacy	decreased SVR		rs12819210	FALSE
IMPDH1	CHEMBL1643	RVESV;RVESV_BSA	positive	0	0	0	No	hematological toxicity	United States	RIBAVIRIN	efficacy	decreased likelihood of sustained virological response		rs10877012	FALSE
IMPDH1	CHEMBL1643	RVESV;RVESV_BSA	positive	0	0	0	No	hematological toxicity	United States	RIBAVIRIN	toxicity	increased risk for anemia		rs1544410	FALSE
IMPDH1	CHEMBL1643	RVESV;RVESV_BSA	positive	0	0	0	No	hematological toxicity	United States	RIBAVIRIN	efficacy	decreased virological response		rs11506105	FALSE
IMPDH1	CHEMBL1643	RVESV;RVESV_BSA	positive	0	0	0	No	hematological toxicity	United States	RIBAVIRIN	efficacy	decreased likelihood of sustained virological response		rs8105790	FALSE
IMPDH1	CHEMBL1643	RVESV;RVESV_BSA	positive	0	0	0	No	hematological toxicity	United States	RIBAVIRIN	efficacy	higher rate of sustained virological response		rs3828913	FALSE
IMPDH1	CHEMBL1643	RVESV;RVESV_BSA	positive	0	0	0	No	hematological toxicity	United States	RIBAVIRIN	efficacy	increased response		rs8099917	FALSE
IMPDH1	CHEMBL1643	RVESV;RVESV_BSA	positive	0	0	0	No	hematological toxicity	United States	RIBAVIRIN	efficacy	higher likelihood of achieving successful virologic response		rs9939609	FALSE
IMPDH1	CHEMBL1643	RVESV;RVESV_BSA	positive	0	0	0	No	hematological toxicity	United States	RIBAVIRIN	efficacy	lower rate of sustained virological response (SVR)		rs3828913	FALSE
IMPDH1	CHEMBL1643	RVESV;RVESV_BSA	positive	0	0	0	No	hematological toxicity	United States	RIBAVIRIN	toxicity	decreased risk for depression			FALSE
IMPDH1	CHEMBL1643	RVESV;RVESV_BSA	positive	0	0	0	No	hematological toxicity	United States	RIBAVIRIN	dosage	not require a dose reduction of ribavirin		rs1127354	FALSE
IMPDH1	CHEMBL1643	RVESV;RVESV_BSA	positive	0	0	0	No	hematological toxicity	United States	RIBAVIRIN	efficacy	increased response to triple therapy		rs12979860	FALSE
IMPDH1	CHEMBL1643	RVESV;RVESV_BSA	positive	0	0	0	No	hematological toxicity	United States	RIBAVIRIN	efficacy	decreased sustained virological response		rs117648444	FALSE
IMPDH1	CHEMBL1643	RVESV;RVESV_BSA	positive	0	0	0	No	hematological toxicity	United States	RIBAVIRIN	efficacy	increased response		rs4803217	FALSE
IMPDH1	CHEMBL1643	RVESV;RVESV_BSA	positive	0	0	0	No	hematological toxicity	United States	RIBAVIRIN	toxicity	decreased risk of anemia		rs1127354	FALSE
IMPDH1	CHEMBL1643	RVESV;RVESV_BSA	positive	0	0	0	No	respiratory toxicity	United States	RIBAVIRIN	toxicity	increased risk of anemia		rs7270101	FALSE
IMPDH1	CHEMBL1643	RVESV;RVESV_BSA	positive	0	0	0	No	respiratory toxicity	United States	RIBAVIRIN	efficacy	better response to treatment		rs187238	FALSE
IMPDH1	CHEMBL1643	RVESV;RVESV_BSA	positive	0	0	0	No	respiratory toxicity	United States	RIBAVIRIN	efficacy	increased likelihood of sustained virological response		rs7248668	FALSE
IMPDH1	CHEMBL1643	RVESV;RVESV_BSA	positive	0	0	0	No	respiratory toxicity	United States	RIBAVIRIN	efficacy	decreased likelihood of sustained virological response		rs14158	FALSE
IMPDH1	CHEMBL1643	RVESV;RVESV_BSA	positive	0	0	0	No	respiratory toxicity	United States	RIBAVIRIN	efficacy	decreased likelihood of sustained virological response		rs8113007	FALSE
IMPDH1	CHEMBL1643	RVESV;RVESV_BSA	positive	0	0	0	No	respiratory toxicity	United States	RIBAVIRIN	toxicity	decreased risk for depression		rs1800795	FALSE
IMPDH1	CHEMBL1643	RVESV;RVESV_BSA	positive	0	0	0	No	respiratory toxicity	United States	RIBAVIRIN	efficacy	decreased response		rs12979860	FALSE
IMPDH1	CHEMBL1643	RVESV;RVESV_BSA	positive	0	0	0	No	respiratory toxicity	United States	RIBAVIRIN	efficacy	decreased response		rs4803217	FALSE
IMPDH1	CHEMBL1643	RVESV;RVESV_BSA	positive	0	0	0	No	respiratory toxicity	United States	RIBAVIRIN	toxicity	decreased risk of anemia		rs7270101	FALSE
IMPDH1	CHEMBL1643	RVESV;RVESV_BSA	positive	0	0	0	No	respiratory toxicity	United States	RIBAVIRIN	toxicity	increased risk for depression		rs1800795	FALSE
IMPDH1	CHEMBL1643	RVESV;RVESV_BSA	positive	0	0	0	No	respiratory toxicity	United States	RIBAVIRIN	toxicity	decreased risk for anemia		rs11854484	FALSE
IMPDH1	CHEMBL1643	RVESV;RVESV_BSA	positive	0	0	0	No	respiratory toxicity	United States	RIBAVIRIN	efficacy	decreased likelihood of sustained virological response		rs2228570	FALSE
IMPDH1	CHEMBL1643	RVESV;RVESV_BSA	positive	0	0	0	No	respiratory toxicity	United States	RIBAVIRIN	toxicity	decreased risk of anemia		rs6051702	FALSE
IMPDH1	CHEMBL1643	RVESV;RVESV_BSA	positive	0	0	0	No	respiratory toxicity	United States	RIBAVIRIN	efficacy	poorer rapid virological response and sustained virological response		rs4273729	FALSE
IMPDH1	CHEMBL1643	RVESV;RVESV_BSA	positive	0	0	0	No	respiratory toxicity	United States	RIBAVIRIN	efficacy	decreased response to peginterferon alfa-2b and ribavirin therapy in hepatitis C patients			FALSE
IMPDH1	CHEMBL1643	RVESV;RVESV_BSA	positive	0	0	0	No	respiratory toxicity	United States	RIBAVIRIN	efficacy	decreased likelihood of sustained virological response		rs28416813	FALSE
IMPDH1	CHEMBL1643	RVESV;RVESV_BSA	positive	0	0	0	No	respiratory toxicity	United States	RIBAVIRIN	efficacy	increased SVR		rs12819210	FALSE
IMPDH1	CHEMBL1643	RVESV;RVESV_BSA	positive	0	0	0	No	respiratory toxicity	United States	RIBAVIRIN	toxicity	decreased risk for anemia		rs1544410	FALSE
IMPDH1	CHEMBL1643	RVESV;RVESV_BSA	positive	0	0	0	No	respiratory toxicity	United States	RIBAVIRIN	efficacy	increased likelihood of having a sustained response to interferon-alpha and ribavirin therapy			FALSE
IMPDH1	CHEMBL1643	RVESV;RVESV_BSA	positive	0	0	0	No	respiratory toxicity	United States	RIBAVIRIN	efficacy	increased response		rs12979860	FALSE
IMPDH1	CHEMBL1643	RVESV;RVESV_BSA	positive	0	0	0	No	respiratory toxicity	United States	RIBAVIRIN	efficacy	lower response rates to triple therapy		rs12979860	FALSE
IMPDH1	CHEMBL1643	RVESV;RVESV_BSA	positive	0	0	0	No	respiratory toxicity	United States	RIBAVIRIN	efficacy	decreased sustained virological response		rs10741657	FALSE
IMPDH1	CHEMBL1643	RVESV;RVESV_BSA	positive	0	0	0	No	respiratory toxicity	United States	RIBAVIRIN	efficacy	increased likelihood of being a non-responder to therapy			FALSE
IMPDH1	CHEMBL1643	RVESV;RVESV_BSA	positive	0	0	0	No	respiratory toxicity	United States	RIBAVIRIN	dosage	require a dose reduction of ribavirin		rs1127354	FALSE
IMPDH1	CHEMBL1643	RVESV;RVESV_BSA	positive	0	0	0	No	respiratory toxicity	United States	RIBAVIRIN	efficacy	lower response rates (SVR) to triple therapy		rs12979860	FALSE
IMPDH1	CHEMBL1643	RVESV;RVESV_BSA	positive	0	0	0	No	respiratory toxicity	United States	RIBAVIRIN	efficacy	decreased response to peginterferon alfa and ribavirin therapy		rs8099917	FALSE
IMPDH1	CHEMBL1643	RVESV;RVESV_BSA	positive	0	0	0	No	respiratory toxicity	United States	RIBAVIRIN	efficacy	poorer response to treatment with interferons and ribavirin		rs1946518	FALSE
IMPDH1	CHEMBL1643	RVESV;RVESV_BSA	positive	0	0	0	No	respiratory toxicity	United States	RIBAVIRIN	efficacy	increased likelihood of sustained virological response		rs10853728	FALSE
IMPDH1	CHEMBL1643	RVESV;RVESV_BSA	positive	0	0	0	No	respiratory toxicity	United States	RIBAVIRIN	efficacy	increased risk for non-response		rs1800477	FALSE
IMPDH1	CHEMBL1643	RVESV;RVESV_BSA	positive	0	0	0	No	respiratory toxicity	United States	RIBAVIRIN	efficacy	poorer response to treatment		rs11881222	FALSE
IMPDH1	CHEMBL1643	RVESV;RVESV_BSA	positive	0	0	0	No	respiratory toxicity	United States	RIBAVIRIN	efficacy	decreased response to pegIFN-alpha/ribavirin		rs11322783	FALSE
IMPDH1	CHEMBL1643	RVESV;RVESV_BSA	positive	0	0	0	No	respiratory toxicity	United States	RIBAVIRIN	efficacy	increased likelihood of sustained virological response		rs28416813	FALSE
IMPDH1	CHEMBL1643	RVESV;RVESV_BSA	positive	0	0	0	No	respiratory toxicity	United States	RIBAVIRIN	toxicity	increased risk for depression			FALSE
IMPDH1	CHEMBL1643	RVESV;RVESV_BSA	positive	0	0	0	No	respiratory toxicity	United States	RIBAVIRIN	efficacy	decreased response		rs8103142	FALSE
IMPDH1	CHEMBL1643	RVESV;RVESV_BSA	positive	0	0	0	No	respiratory toxicity	United States	RIBAVIRIN	efficacy	decreased likelihood of sustained virological response		rs7248668	FALSE
IMPDH1	CHEMBL1643	RVESV;RVESV_BSA	positive	0	0	0	No	respiratory toxicity	United States	RIBAVIRIN	efficacy	lower response rates (SVR) to triple therapy		rs8099917	FALSE
IMPDH1	CHEMBL1643	RVESV;RVESV_BSA	positive	0	0	0	No	respiratory toxicity	United States	RIBAVIRIN	efficacy	rapid virological response		rs760370	FALSE
IMPDH1	CHEMBL1643	RVESV;RVESV_BSA	positive	0	0	0	No	respiratory toxicity	United States	RIBAVIRIN	efficacy	decreased likelihood of sustained virological response		rs10853728	FALSE
IMPDH1	CHEMBL1643	RVESV;RVESV_BSA	positive	0	0	0	No	respiratory toxicity	United States	RIBAVIRIN	efficacy	increased response to daclatasvir, peginterferon alfa-2a, peginterferon alfa-2b and ribavirin in people with Hepatitis C, Chronic		rs12979860	FALSE
IMPDH1	CHEMBL1643	RVESV;RVESV_BSA	positive	0	0	0	No	respiratory toxicity	United States	RIBAVIRIN	efficacy	increased response		rs12980275	FALSE
IMPDH1	CHEMBL1643	RVESV;RVESV_BSA	positive	0	0	0	No	respiratory toxicity	United States	RIBAVIRIN	efficacy	decreased likelihood of virological response		rs4803219	FALSE
IMPDH1	CHEMBL1643	RVESV;RVESV_BSA	positive	0	0	0	No	respiratory toxicity	United States	RIBAVIRIN	efficacy	increased likelihood of sustained virological response		rs14158	FALSE
IMPDH1	CHEMBL1643	RVESV;RVESV_BSA	positive	0	0	0	No	respiratory toxicity	United States	RIBAVIRIN	efficacy	better rapid virological response and sustained virological response		rs4273729	FALSE
IMPDH1	CHEMBL1643	RVESV;RVESV_BSA	positive	0	0	0	No	respiratory toxicity	United States	RIBAVIRIN	efficacy	increased sustained virological response (svr)		rs117648444	FALSE
IMPDH1	CHEMBL1643	RVESV;RVESV_BSA	positive	0	0	0	No	respiratory toxicity	United States	RIBAVIRIN	toxicity	increased risk of anemia		rs1127354	FALSE
IMPDH1	CHEMBL1643	RVESV;RVESV_BSA	positive	0	0	0	No	respiratory toxicity	United States	RIBAVIRIN	efficacy	increased sustained virological response		rs11322783	FALSE
IMPDH1	CHEMBL1643	RVESV;RVESV_BSA	positive	0	0	0	No	respiratory toxicity	United States	RIBAVIRIN	efficacy	increased sustained virological response (svr)		rs10846744	FALSE
IMPDH1	CHEMBL1643	RVESV;RVESV_BSA	positive	0	0	0	No	respiratory toxicity	United States	RIBAVIRIN	efficacy	increased response		rs8103142	FALSE
IMPDH1	CHEMBL1643	RVESV;RVESV_BSA	positive	0	0	0	No	respiratory toxicity	United States	RIBAVIRIN	efficacy	increased likelihood of sustained virological response		rs8113007	FALSE
IMPDH1	CHEMBL1643	RVESV;RVESV_BSA	positive	0	0	0	No	respiratory toxicity	United States	RIBAVIRIN	toxicity	increased risk for anemia		rs11854484	FALSE
IMPDH1	CHEMBL1643	RVESV;RVESV_BSA	positive	0	0	0	No	respiratory toxicity	United States	RIBAVIRIN	efficacy	increased sustained virological response		rs10741657	FALSE
IMPDH1	CHEMBL1643	RVESV;RVESV_BSA	positive	0	0	0	No	respiratory toxicity	United States	RIBAVIRIN	efficacy	decreased response		rs12980275	FALSE
IMPDH1	CHEMBL1643	RVESV;RVESV_BSA	positive	0	0	0	No	respiratory toxicity	United States	RIBAVIRIN	efficacy	increased rapid virological response, complete early virologic response, sustained virological response		rs11506105	FALSE
IMPDH1	CHEMBL1643	RVESV;RVESV_BSA	positive	0	0	0	No	respiratory toxicity	United States	RIBAVIRIN	efficacy	decreased sustained virological response		rs10846744	FALSE
IMPDH1	CHEMBL1643	RVESV;RVESV_BSA	positive	0	0	0	No	respiratory toxicity	United States	RIBAVIRIN	efficacy	lower likelihood of achieving successful virologic response		rs9939609	FALSE
IMPDH1	CHEMBL1643	RVESV;RVESV_BSA	positive	0	0	0	No	respiratory toxicity	United States	RIBAVIRIN	efficacy	increased likelihood of sustained virological response		rs10877012	FALSE
IMPDH1	CHEMBL1643	RVESV;RVESV_BSA	positive	0	0	0	No	respiratory toxicity	United States	RIBAVIRIN	efficacy	increased likelihood of virological response		rs4803219	FALSE
IMPDH1	CHEMBL1643	RVESV;RVESV_BSA	positive	0	0	0	No	respiratory toxicity	United States	RIBAVIRIN	efficacy	improved response (including sustained virological response (svr))		rs11322783	FALSE
IMPDH1	CHEMBL1643	RVESV;RVESV_BSA	positive	0	0	0	No	respiratory toxicity	United States	RIBAVIRIN	efficacy	higher response rates (SVR) to triple therapy		rs8099917	FALSE
IMPDH1	CHEMBL1643	RVESV;RVESV_BSA	positive	0	0	0	No	respiratory toxicity	United States	RIBAVIRIN	efficacy	higher response rates to triple therapy		rs12979860	FALSE
IMPDH1	CHEMBL1643	RVESV;RVESV_BSA	positive	0	0	0	No	respiratory toxicity	United States	RIBAVIRIN	efficacy	decreased risk for non-response		rs1800477	FALSE
IMPDH1	CHEMBL1643	RVESV;RVESV_BSA	positive	0	0	0	No	respiratory toxicity	United States	RIBAVIRIN	efficacy	less likely to have rapid virological response		rs760370	FALSE
IMPDH1	CHEMBL1643	RVESV;RVESV_BSA	positive	0	0	0	No	respiratory toxicity	United States	RIBAVIRIN	efficacy	increased response			FALSE
IMPDH1	CHEMBL1643	RVESV;RVESV_BSA	positive	0	0	0	No	respiratory toxicity	United States	RIBAVIRIN	efficacy	poorer response to treatment with interferons and ribavirin		rs187238	FALSE
IMPDH1	CHEMBL1643	RVESV;RVESV_BSA	positive	0	0	0	No	respiratory toxicity	United States	RIBAVIRIN	efficacy	increased likelihood of sustained virological response		rs2228570	FALSE
IMPDH1	CHEMBL1643	RVESV;RVESV_BSA	positive	0	0	0	No	respiratory toxicity	United States	RIBAVIRIN	efficacy	poorer response		rs187238	FALSE
IMPDH1	CHEMBL1643	RVESV;RVESV_BSA	positive	0	0	0	No	respiratory toxicity	United States	RIBAVIRIN	efficacy	better response to treatment		rs11881222	FALSE
IMPDH1	CHEMBL1643	RVESV;RVESV_BSA	positive	0	0	0	No	respiratory toxicity	United States	RIBAVIRIN	efficacy	increased sustained virological response		rs10846744	FALSE
IMPDH1	CHEMBL1643	RVESV;RVESV_BSA	positive	0	0	0	No	respiratory toxicity	United States	RIBAVIRIN	efficacy	decreased response		rs8099917	FALSE
IMPDH1	CHEMBL1643	RVESV;RVESV_BSA	positive	0	0	0	No	respiratory toxicity	United States	RIBAVIRIN	efficacy	better response to treatment		rs1946518	FALSE
IMPDH1	CHEMBL1643	RVESV;RVESV_BSA	positive	0	0	0	No	respiratory toxicity	United States	RIBAVIRIN	efficacy	decreased sustained virological response		rs11322783	FALSE
IMPDH1	CHEMBL1643	RVESV;RVESV_BSA	positive	0	0	0	No	respiratory toxicity	United States	RIBAVIRIN	efficacy	decreased response to simeprevir and peginterferon alfa-2a, peginterferon alfa-2b, ribavirin therapy in people with Hepatitis C, Chronic		rs12979860	FALSE
IMPDH1	CHEMBL1643	RVESV;RVESV_BSA	positive	0	0	0	No	respiratory toxicity	United States	RIBAVIRIN	efficacy	increased likelihood of sustained virological response		rs8105790	FALSE
IMPDH1	CHEMBL1643	RVESV;RVESV_BSA	positive	0	0	0	No	respiratory toxicity	United States	RIBAVIRIN	toxicity	increased risk of anemia		rs6051702	FALSE
IMPDH1	CHEMBL1643	RVESV;RVESV_BSA	positive	0	0	0	No	respiratory toxicity	United States	RIBAVIRIN	dosage	not require a dose reduction or ribavirin		rs1127354	FALSE
IMPDH1	CHEMBL1643	RVESV;RVESV_BSA	positive	0	0	0	No	respiratory toxicity	United States	RIBAVIRIN	efficacy	decreased response to simeprevir and peginterferon alfa-2a, peginterferon alfa-2b, ribavirin therapy		rs12979860	FALSE
IMPDH1	CHEMBL1643	RVESV;RVESV_BSA	positive	0	0	0	No	respiratory toxicity	United States	RIBAVIRIN	efficacy	decreased response to triple therapy		rs12979860	FALSE
IMPDH1	CHEMBL1643	RVESV;RVESV_BSA	positive	0	0	0	No	respiratory toxicity	United States	RIBAVIRIN	efficacy	decreased SVR		rs12819210	FALSE
IMPDH1	CHEMBL1643	RVESV;RVESV_BSA	positive	0	0	0	No	respiratory toxicity	United States	RIBAVIRIN	efficacy	decreased likelihood of sustained virological response		rs10877012	FALSE
IMPDH1	CHEMBL1643	RVESV;RVESV_BSA	positive	0	0	0	No	respiratory toxicity	United States	RIBAVIRIN	toxicity	increased risk for anemia		rs1544410	FALSE
IMPDH1	CHEMBL1643	RVESV;RVESV_BSA	positive	0	0	0	No	respiratory toxicity	United States	RIBAVIRIN	efficacy	decreased virological response		rs11506105	FALSE
IMPDH1	CHEMBL1643	RVESV;RVESV_BSA	positive	0	0	0	No	respiratory toxicity	United States	RIBAVIRIN	efficacy	decreased likelihood of sustained virological response		rs8105790	FALSE
IMPDH1	CHEMBL1643	RVESV;RVESV_BSA	positive	0	0	0	No	respiratory toxicity	United States	RIBAVIRIN	efficacy	higher rate of sustained virological response		rs3828913	FALSE
IMPDH1	CHEMBL1643	RVESV;RVESV_BSA	positive	0	0	0	No	respiratory toxicity	United States	RIBAVIRIN	efficacy	increased response		rs8099917	FALSE
IMPDH1	CHEMBL1643	RVESV;RVESV_BSA	positive	0	0	0	No	respiratory toxicity	United States	RIBAVIRIN	efficacy	higher likelihood of achieving successful virologic response		rs9939609	FALSE
IMPDH1	CHEMBL1643	RVESV;RVESV_BSA	positive	0	0	0	No	respiratory toxicity	United States	RIBAVIRIN	efficacy	lower rate of sustained virological response (SVR)		rs3828913	FALSE
IMPDH1	CHEMBL1643	RVESV;RVESV_BSA	positive	0	0	0	No	respiratory toxicity	United States	RIBAVIRIN	toxicity	decreased risk for depression			FALSE
IMPDH1	CHEMBL1643	RVESV;RVESV_BSA	positive	0	0	0	No	respiratory toxicity	United States	RIBAVIRIN	dosage	not require a dose reduction of ribavirin		rs1127354	FALSE
IMPDH1	CHEMBL1643	RVESV;RVESV_BSA	positive	0	0	0	No	respiratory toxicity	United States	RIBAVIRIN	efficacy	increased response to triple therapy		rs12979860	FALSE
IMPDH1	CHEMBL1643	RVESV;RVESV_BSA	positive	0	0	0	No	respiratory toxicity	United States	RIBAVIRIN	efficacy	decreased sustained virological response		rs117648444	FALSE
IMPDH1	CHEMBL1643	RVESV;RVESV_BSA	positive	0	0	0	No	respiratory toxicity	United States	RIBAVIRIN	efficacy	increased response		rs4803217	FALSE
IMPDH1	CHEMBL1643	RVESV;RVESV_BSA	positive	0	0	0	No	respiratory toxicity	United States	RIBAVIRIN	toxicity	decreased risk of anemia		rs1127354	FALSE
IMPDH1	CHEMBL1643	RVESV;RVESV_BSA	positive	0	0	0	No	carcinogenicity	United States	RIBAVIRIN	toxicity	increased risk of anemia		rs7270101	FALSE
IMPDH1	CHEMBL1643	RVESV;RVESV_BSA	positive	0	0	0	No	carcinogenicity	United States	RIBAVIRIN	efficacy	better response to treatment		rs187238	FALSE
IMPDH1	CHEMBL1643	RVESV;RVESV_BSA	positive	0	0	0	No	carcinogenicity	United States	RIBAVIRIN	efficacy	increased likelihood of sustained virological response		rs7248668	FALSE
IMPDH1	CHEMBL1643	RVESV;RVESV_BSA	positive	0	0	0	No	carcinogenicity	United States	RIBAVIRIN	efficacy	decreased likelihood of sustained virological response		rs14158	FALSE
IMPDH1	CHEMBL1643	RVESV;RVESV_BSA	positive	0	0	0	No	carcinogenicity	United States	RIBAVIRIN	efficacy	decreased likelihood of sustained virological response		rs8113007	FALSE
IMPDH1	CHEMBL1643	RVESV;RVESV_BSA	positive	0	0	0	No	carcinogenicity	United States	RIBAVIRIN	toxicity	decreased risk for depression		rs1800795	FALSE
IMPDH1	CHEMBL1643	RVESV;RVESV_BSA	positive	0	0	0	No	carcinogenicity	United States	RIBAVIRIN	efficacy	decreased response		rs12979860	FALSE
IMPDH1	CHEMBL1643	RVESV;RVESV_BSA	positive	0	0	0	No	carcinogenicity	United States	RIBAVIRIN	efficacy	decreased response		rs4803217	FALSE
IMPDH1	CHEMBL1643	RVESV;RVESV_BSA	positive	0	0	0	No	carcinogenicity	United States	RIBAVIRIN	toxicity	decreased risk of anemia		rs7270101	FALSE
IMPDH1	CHEMBL1643	RVESV;RVESV_BSA	positive	0	0	0	No	carcinogenicity	United States	RIBAVIRIN	toxicity	increased risk for depression		rs1800795	FALSE
IMPDH1	CHEMBL1643	RVESV;RVESV_BSA	positive	0	0	0	No	carcinogenicity	United States	RIBAVIRIN	toxicity	decreased risk for anemia		rs11854484	FALSE
IMPDH1	CHEMBL1643	RVESV;RVESV_BSA	positive	0	0	0	No	carcinogenicity	United States	RIBAVIRIN	efficacy	decreased likelihood of sustained virological response		rs2228570	FALSE
IMPDH1	CHEMBL1643	RVESV;RVESV_BSA	positive	0	0	0	No	carcinogenicity	United States	RIBAVIRIN	toxicity	decreased risk of anemia		rs6051702	FALSE
IMPDH1	CHEMBL1643	RVESV;RVESV_BSA	positive	0	0	0	No	carcinogenicity	United States	RIBAVIRIN	efficacy	poorer rapid virological response and sustained virological response		rs4273729	FALSE
IMPDH1	CHEMBL1643	RVESV;RVESV_BSA	positive	0	0	0	No	carcinogenicity	United States	RIBAVIRIN	efficacy	decreased response to peginterferon alfa-2b and ribavirin therapy in hepatitis C patients			FALSE
IMPDH1	CHEMBL1643	RVESV;RVESV_BSA	positive	0	0	0	No	carcinogenicity	United States	RIBAVIRIN	efficacy	decreased likelihood of sustained virological response		rs28416813	FALSE
IMPDH1	CHEMBL1643	RVESV;RVESV_BSA	positive	0	0	0	No	carcinogenicity	United States	RIBAVIRIN	efficacy	increased SVR		rs12819210	FALSE
IMPDH1	CHEMBL1643	RVESV;RVESV_BSA	positive	0	0	0	No	carcinogenicity	United States	RIBAVIRIN	toxicity	decreased risk for anemia		rs1544410	FALSE
IMPDH1	CHEMBL1643	RVESV;RVESV_BSA	positive	0	0	0	No	carcinogenicity	United States	RIBAVIRIN	efficacy	increased likelihood of having a sustained response to interferon-alpha and ribavirin therapy			FALSE
IMPDH1	CHEMBL1643	RVESV;RVESV_BSA	positive	0	0	0	No	carcinogenicity	United States	RIBAVIRIN	efficacy	increased response		rs12979860	FALSE
IMPDH1	CHEMBL1643	RVESV;RVESV_BSA	positive	0	0	0	No	carcinogenicity	United States	RIBAVIRIN	efficacy	lower response rates to triple therapy		rs12979860	FALSE
IMPDH1	CHEMBL1643	RVESV;RVESV_BSA	positive	0	0	0	No	carcinogenicity	United States	RIBAVIRIN	efficacy	decreased sustained virological response		rs10741657	FALSE
IMPDH1	CHEMBL1643	RVESV;RVESV_BSA	positive	0	0	0	No	carcinogenicity	United States	RIBAVIRIN	efficacy	increased likelihood of being a non-responder to therapy			FALSE
IMPDH1	CHEMBL1643	RVESV;RVESV_BSA	positive	0	0	0	No	carcinogenicity	United States	RIBAVIRIN	dosage	require a dose reduction of ribavirin		rs1127354	FALSE
IMPDH1	CHEMBL1643	RVESV;RVESV_BSA	positive	0	0	0	No	carcinogenicity	United States	RIBAVIRIN	efficacy	lower response rates (SVR) to triple therapy		rs12979860	FALSE
IMPDH1	CHEMBL1643	RVESV;RVESV_BSA	positive	0	0	0	No	carcinogenicity	United States	RIBAVIRIN	efficacy	decreased response to peginterferon alfa and ribavirin therapy		rs8099917	FALSE
IMPDH1	CHEMBL1643	RVESV;RVESV_BSA	positive	0	0	0	No	carcinogenicity	United States	RIBAVIRIN	efficacy	poorer response to treatment with interferons and ribavirin		rs1946518	FALSE
IMPDH1	CHEMBL1643	RVESV;RVESV_BSA	positive	0	0	0	No	carcinogenicity	United States	RIBAVIRIN	efficacy	increased likelihood of sustained virological response		rs10853728	FALSE
IMPDH1	CHEMBL1643	RVESV;RVESV_BSA	positive	0	0	0	No	carcinogenicity	United States	RIBAVIRIN	efficacy	increased risk for non-response		rs1800477	FALSE
IMPDH1	CHEMBL1643	RVESV;RVESV_BSA	positive	0	0	0	No	carcinogenicity	United States	RIBAVIRIN	efficacy	poorer response to treatment		rs11881222	FALSE
IMPDH1	CHEMBL1643	RVESV;RVESV_BSA	positive	0	0	0	No	carcinogenicity	United States	RIBAVIRIN	efficacy	decreased response to pegIFN-alpha/ribavirin		rs11322783	FALSE
IMPDH1	CHEMBL1643	RVESV;RVESV_BSA	positive	0	0	0	No	carcinogenicity	United States	RIBAVIRIN	efficacy	increased likelihood of sustained virological response		rs28416813	FALSE
IMPDH1	CHEMBL1643	RVESV;RVESV_BSA	positive	0	0	0	No	carcinogenicity	United States	RIBAVIRIN	toxicity	increased risk for depression			FALSE
IMPDH1	CHEMBL1643	RVESV;RVESV_BSA	positive	0	0	0	No	carcinogenicity	United States	RIBAVIRIN	efficacy	decreased response		rs8103142	FALSE
IMPDH1	CHEMBL1643	RVESV;RVESV_BSA	positive	0	0	0	No	carcinogenicity	United States	RIBAVIRIN	efficacy	decreased likelihood of sustained virological response		rs7248668	FALSE
IMPDH1	CHEMBL1643	RVESV;RVESV_BSA	positive	0	0	0	No	carcinogenicity	United States	RIBAVIRIN	efficacy	lower response rates (SVR) to triple therapy		rs8099917	FALSE
IMPDH1	CHEMBL1643	RVESV;RVESV_BSA	positive	0	0	0	No	carcinogenicity	United States	RIBAVIRIN	efficacy	rapid virological response		rs760370	FALSE
IMPDH1	CHEMBL1643	RVESV;RVESV_BSA	positive	0	0	0	No	carcinogenicity	United States	RIBAVIRIN	efficacy	decreased likelihood of sustained virological response		rs10853728	FALSE
IMPDH1	CHEMBL1643	RVESV;RVESV_BSA	positive	0	0	0	No	carcinogenicity	United States	RIBAVIRIN	efficacy	increased response to daclatasvir, peginterferon alfa-2a, peginterferon alfa-2b and ribavirin in people with Hepatitis C, Chronic		rs12979860	FALSE
IMPDH1	CHEMBL1643	RVESV;RVESV_BSA	positive	0	0	0	No	carcinogenicity	United States	RIBAVIRIN	efficacy	increased response		rs12980275	FALSE
IMPDH1	CHEMBL1643	RVESV;RVESV_BSA	positive	0	0	0	No	carcinogenicity	United States	RIBAVIRIN	efficacy	decreased likelihood of virological response		rs4803219	FALSE
IMPDH1	CHEMBL1643	RVESV;RVESV_BSA	positive	0	0	0	No	carcinogenicity	United States	RIBAVIRIN	efficacy	increased likelihood of sustained virological response		rs14158	FALSE
IMPDH1	CHEMBL1643	RVESV;RVESV_BSA	positive	0	0	0	No	carcinogenicity	United States	RIBAVIRIN	efficacy	better rapid virological response and sustained virological response		rs4273729	FALSE
IMPDH1	CHEMBL1643	RVESV;RVESV_BSA	positive	0	0	0	No	carcinogenicity	United States	RIBAVIRIN	efficacy	increased sustained virological response (svr)		rs117648444	FALSE
IMPDH1	CHEMBL1643	RVESV;RVESV_BSA	positive	0	0	0	No	carcinogenicity	United States	RIBAVIRIN	toxicity	increased risk of anemia		rs1127354	FALSE
IMPDH1	CHEMBL1643	RVESV;RVESV_BSA	positive	0	0	0	No	carcinogenicity	United States	RIBAVIRIN	efficacy	increased sustained virological response		rs11322783	FALSE
IMPDH1	CHEMBL1643	RVESV;RVESV_BSA	positive	0	0	0	No	carcinogenicity	United States	RIBAVIRIN	efficacy	increased sustained virological response (svr)		rs10846744	FALSE
IMPDH1	CHEMBL1643	RVESV;RVESV_BSA	positive	0	0	0	No	carcinogenicity	United States	RIBAVIRIN	efficacy	increased response		rs8103142	FALSE
IMPDH1	CHEMBL1643	RVESV;RVESV_BSA	positive	0	0	0	No	carcinogenicity	United States	RIBAVIRIN	efficacy	increased likelihood of sustained virological response		rs8113007	FALSE
IMPDH1	CHEMBL1643	RVESV;RVESV_BSA	positive	0	0	0	No	carcinogenicity	United States	RIBAVIRIN	toxicity	increased risk for anemia		rs11854484	FALSE
IMPDH1	CHEMBL1643	RVESV;RVESV_BSA	positive	0	0	0	No	carcinogenicity	United States	RIBAVIRIN	efficacy	increased sustained virological response		rs10741657	FALSE
IMPDH1	CHEMBL1643	RVESV;RVESV_BSA	positive	0	0	0	No	carcinogenicity	United States	RIBAVIRIN	efficacy	decreased response		rs12980275	FALSE
IMPDH1	CHEMBL1643	RVESV;RVESV_BSA	positive	0	0	0	No	carcinogenicity	United States	RIBAVIRIN	efficacy	increased rapid virological response, complete early virologic response, sustained virological response		rs11506105	FALSE
IMPDH1	CHEMBL1643	RVESV;RVESV_BSA	positive	0	0	0	No	carcinogenicity	United States	RIBAVIRIN	efficacy	decreased sustained virological response		rs10846744	FALSE
IMPDH1	CHEMBL1643	RVESV;RVESV_BSA	positive	0	0	0	No	carcinogenicity	United States	RIBAVIRIN	efficacy	lower likelihood of achieving successful virologic response		rs9939609	FALSE
IMPDH1	CHEMBL1643	RVESV;RVESV_BSA	positive	0	0	0	No	carcinogenicity	United States	RIBAVIRIN	efficacy	increased likelihood of sustained virological response		rs10877012	FALSE
IMPDH1	CHEMBL1643	RVESV;RVESV_BSA	positive	0	0	0	No	carcinogenicity	United States	RIBAVIRIN	efficacy	increased likelihood of virological response		rs4803219	FALSE
IMPDH1	CHEMBL1643	RVESV;RVESV_BSA	positive	0	0	0	No	carcinogenicity	United States	RIBAVIRIN	efficacy	improved response (including sustained virological response (svr))		rs11322783	FALSE
IMPDH1	CHEMBL1643	RVESV;RVESV_BSA	positive	0	0	0	No	carcinogenicity	United States	RIBAVIRIN	efficacy	higher response rates (SVR) to triple therapy		rs8099917	FALSE
IMPDH1	CHEMBL1643	RVESV;RVESV_BSA	positive	0	0	0	No	carcinogenicity	United States	RIBAVIRIN	efficacy	higher response rates to triple therapy		rs12979860	FALSE
IMPDH1	CHEMBL1643	RVESV;RVESV_BSA	positive	0	0	0	No	carcinogenicity	United States	RIBAVIRIN	efficacy	decreased risk for non-response		rs1800477	FALSE
IMPDH1	CHEMBL1643	RVESV;RVESV_BSA	positive	0	0	0	No	carcinogenicity	United States	RIBAVIRIN	efficacy	less likely to have rapid virological response		rs760370	FALSE
IMPDH1	CHEMBL1643	RVESV;RVESV_BSA	positive	0	0	0	No	carcinogenicity	United States	RIBAVIRIN	efficacy	increased response			FALSE
IMPDH1	CHEMBL1643	RVESV;RVESV_BSA	positive	0	0	0	No	carcinogenicity	United States	RIBAVIRIN	efficacy	poorer response to treatment with interferons and ribavirin		rs187238	FALSE
IMPDH1	CHEMBL1643	RVESV;RVESV_BSA	positive	0	0	0	No	carcinogenicity	United States	RIBAVIRIN	efficacy	increased likelihood of sustained virological response		rs2228570	FALSE
IMPDH1	CHEMBL1643	RVESV;RVESV_BSA	positive	0	0	0	No	carcinogenicity	United States	RIBAVIRIN	efficacy	poorer response		rs187238	FALSE
IMPDH1	CHEMBL1643	RVESV;RVESV_BSA	positive	0	0	0	No	carcinogenicity	United States	RIBAVIRIN	efficacy	better response to treatment		rs11881222	FALSE
IMPDH1	CHEMBL1643	RVESV;RVESV_BSA	positive	0	0	0	No	carcinogenicity	United States	RIBAVIRIN	efficacy	increased sustained virological response		rs10846744	FALSE
IMPDH1	CHEMBL1643	RVESV;RVESV_BSA	positive	0	0	0	No	carcinogenicity	United States	RIBAVIRIN	efficacy	decreased response		rs8099917	FALSE
IMPDH1	CHEMBL1643	RVESV;RVESV_BSA	positive	0	0	0	No	carcinogenicity	United States	RIBAVIRIN	efficacy	better response to treatment		rs1946518	FALSE
IMPDH1	CHEMBL1643	RVESV;RVESV_BSA	positive	0	0	0	No	carcinogenicity	United States	RIBAVIRIN	efficacy	decreased sustained virological response		rs11322783	FALSE
IMPDH1	CHEMBL1643	RVESV;RVESV_BSA	positive	0	0	0	No	carcinogenicity	United States	RIBAVIRIN	efficacy	decreased response to simeprevir and peginterferon alfa-2a, peginterferon alfa-2b, ribavirin therapy in people with Hepatitis C, Chronic		rs12979860	FALSE
IMPDH1	CHEMBL1643	RVESV;RVESV_BSA	positive	0	0	0	No	carcinogenicity	United States	RIBAVIRIN	efficacy	increased likelihood of sustained virological response		rs8105790	FALSE
IMPDH1	CHEMBL1643	RVESV;RVESV_BSA	positive	0	0	0	No	carcinogenicity	United States	RIBAVIRIN	toxicity	increased risk of anemia		rs6051702	FALSE
IMPDH1	CHEMBL1643	RVESV;RVESV_BSA	positive	0	0	0	No	carcinogenicity	United States	RIBAVIRIN	dosage	not require a dose reduction or ribavirin		rs1127354	FALSE
IMPDH1	CHEMBL1643	RVESV;RVESV_BSA	positive	0	0	0	No	carcinogenicity	United States	RIBAVIRIN	efficacy	decreased response to simeprevir and peginterferon alfa-2a, peginterferon alfa-2b, ribavirin therapy		rs12979860	FALSE
IMPDH1	CHEMBL1643	RVESV;RVESV_BSA	positive	0	0	0	No	carcinogenicity	United States	RIBAVIRIN	efficacy	decreased response to triple therapy		rs12979860	FALSE
IMPDH1	CHEMBL1643	RVESV;RVESV_BSA	positive	0	0	0	No	carcinogenicity	United States	RIBAVIRIN	efficacy	decreased SVR		rs12819210	FALSE
IMPDH1	CHEMBL1643	RVESV;RVESV_BSA	positive	0	0	0	No	carcinogenicity	United States	RIBAVIRIN	efficacy	decreased likelihood of sustained virological response		rs10877012	FALSE
IMPDH1	CHEMBL1643	RVESV;RVESV_BSA	positive	0	0	0	No	carcinogenicity	United States	RIBAVIRIN	toxicity	increased risk for anemia		rs1544410	FALSE
IMPDH1	CHEMBL1643	RVESV;RVESV_BSA	positive	0	0	0	No	carcinogenicity	United States	RIBAVIRIN	efficacy	decreased virological response		rs11506105	FALSE
IMPDH1	CHEMBL1643	RVESV;RVESV_BSA	positive	0	0	0	No	carcinogenicity	United States	RIBAVIRIN	efficacy	decreased likelihood of sustained virological response		rs8105790	FALSE
IMPDH1	CHEMBL1643	RVESV;RVESV_BSA	positive	0	0	0	No	carcinogenicity	United States	RIBAVIRIN	efficacy	higher rate of sustained virological response		rs3828913	FALSE
IMPDH1	CHEMBL1643	RVESV;RVESV_BSA	positive	0	0	0	No	carcinogenicity	United States	RIBAVIRIN	efficacy	increased response		rs8099917	FALSE
IMPDH1	CHEMBL1643	RVESV;RVESV_BSA	positive	0	0	0	No	carcinogenicity	United States	RIBAVIRIN	efficacy	higher likelihood of achieving successful virologic response		rs9939609	FALSE
IMPDH1	CHEMBL1643	RVESV;RVESV_BSA	positive	0	0	0	No	carcinogenicity	United States	RIBAVIRIN	efficacy	lower rate of sustained virological response (SVR)		rs3828913	FALSE
IMPDH1	CHEMBL1643	RVESV;RVESV_BSA	positive	0	0	0	No	carcinogenicity	United States	RIBAVIRIN	toxicity	decreased risk for depression			FALSE
IMPDH1	CHEMBL1643	RVESV;RVESV_BSA	positive	0	0	0	No	carcinogenicity	United States	RIBAVIRIN	dosage	not require a dose reduction of ribavirin		rs1127354	FALSE
IMPDH1	CHEMBL1643	RVESV;RVESV_BSA	positive	0	0	0	No	carcinogenicity	United States	RIBAVIRIN	efficacy	increased response to triple therapy		rs12979860	FALSE
IMPDH1	CHEMBL1643	RVESV;RVESV_BSA	positive	0	0	0	No	carcinogenicity	United States	RIBAVIRIN	efficacy	decreased sustained virological response		rs117648444	FALSE
IMPDH1	CHEMBL1643	RVESV;RVESV_BSA	positive	0	0	0	No	carcinogenicity	United States	RIBAVIRIN	efficacy	increased response		rs4803217	FALSE
IMPDH1	CHEMBL1643	RVESV;RVESV_BSA	positive	0	0	0	No	carcinogenicity	United States	RIBAVIRIN	toxicity	decreased risk of anemia		rs1127354	FALSE
IMPDH1	CHEMBL1643	RVESV;RVESV_BSA	positive	0	0	0	No	teratogenicity	United States	RIBAVIRIN	toxicity	increased risk of anemia		rs7270101	FALSE
IMPDH1	CHEMBL1643	RVESV;RVESV_BSA	positive	0	0	0	No	teratogenicity	United States	RIBAVIRIN	efficacy	better response to treatment		rs187238	FALSE
IMPDH1	CHEMBL1643	RVESV;RVESV_BSA	positive	0	0	0	No	teratogenicity	United States	RIBAVIRIN	efficacy	increased likelihood of sustained virological response		rs7248668	FALSE
IMPDH1	CHEMBL1643	RVESV;RVESV_BSA	positive	0	0	0	No	teratogenicity	United States	RIBAVIRIN	efficacy	decreased likelihood of sustained virological response		rs14158	FALSE
IMPDH1	CHEMBL1643	RVESV;RVESV_BSA	positive	0	0	0	No	teratogenicity	United States	RIBAVIRIN	efficacy	decreased likelihood of sustained virological response		rs8113007	FALSE
IMPDH1	CHEMBL1643	RVESV;RVESV_BSA	positive	0	0	0	No	teratogenicity	United States	RIBAVIRIN	toxicity	decreased risk for depression		rs1800795	FALSE
IMPDH1	CHEMBL1643	RVESV;RVESV_BSA	positive	0	0	0	No	teratogenicity	United States	RIBAVIRIN	efficacy	decreased response		rs12979860	FALSE
IMPDH1	CHEMBL1643	RVESV;RVESV_BSA	positive	0	0	0	No	teratogenicity	United States	RIBAVIRIN	efficacy	decreased response		rs4803217	FALSE
IMPDH1	CHEMBL1643	RVESV;RVESV_BSA	positive	0	0	0	No	teratogenicity	United States	RIBAVIRIN	toxicity	decreased risk of anemia		rs7270101	FALSE
IMPDH1	CHEMBL1643	RVESV;RVESV_BSA	positive	0	0	0	No	teratogenicity	United States	RIBAVIRIN	toxicity	increased risk for depression		rs1800795	FALSE
IMPDH1	CHEMBL1643	RVESV;RVESV_BSA	positive	0	0	0	No	teratogenicity	United States	RIBAVIRIN	toxicity	decreased risk for anemia		rs11854484	FALSE
IMPDH1	CHEMBL1643	RVESV;RVESV_BSA	positive	0	0	0	No	teratogenicity	United States	RIBAVIRIN	efficacy	decreased likelihood of sustained virological response		rs2228570	FALSE
IMPDH1	CHEMBL1643	RVESV;RVESV_BSA	positive	0	0	0	No	teratogenicity	United States	RIBAVIRIN	toxicity	decreased risk of anemia		rs6051702	FALSE
IMPDH1	CHEMBL1643	RVESV;RVESV_BSA	positive	0	0	0	No	teratogenicity	United States	RIBAVIRIN	efficacy	poorer rapid virological response and sustained virological response		rs4273729	FALSE
IMPDH1	CHEMBL1643	RVESV;RVESV_BSA	positive	0	0	0	No	teratogenicity	United States	RIBAVIRIN	efficacy	decreased response to peginterferon alfa-2b and ribavirin therapy in hepatitis C patients			FALSE
IMPDH1	CHEMBL1643	RVESV;RVESV_BSA	positive	0	0	0	No	teratogenicity	United States	RIBAVIRIN	efficacy	decreased likelihood of sustained virological response		rs28416813	FALSE
IMPDH1	CHEMBL1643	RVESV;RVESV_BSA	positive	0	0	0	No	teratogenicity	United States	RIBAVIRIN	efficacy	increased SVR		rs12819210	FALSE
IMPDH1	CHEMBL1643	RVESV;RVESV_BSA	positive	0	0	0	No	teratogenicity	United States	RIBAVIRIN	toxicity	decreased risk for anemia		rs1544410	FALSE
IMPDH1	CHEMBL1643	RVESV;RVESV_BSA	positive	0	0	0	No	teratogenicity	United States	RIBAVIRIN	efficacy	increased likelihood of having a sustained response to interferon-alpha and ribavirin therapy			FALSE
IMPDH1	CHEMBL1643	RVESV;RVESV_BSA	positive	0	0	0	No	teratogenicity	United States	RIBAVIRIN	efficacy	increased response		rs12979860	FALSE
IMPDH1	CHEMBL1643	RVESV;RVESV_BSA	positive	0	0	0	No	teratogenicity	United States	RIBAVIRIN	efficacy	lower response rates to triple therapy		rs12979860	FALSE
IMPDH1	CHEMBL1643	RVESV;RVESV_BSA	positive	0	0	0	No	teratogenicity	United States	RIBAVIRIN	efficacy	decreased sustained virological response		rs10741657	FALSE
IMPDH1	CHEMBL1643	RVESV;RVESV_BSA	positive	0	0	0	No	teratogenicity	United States	RIBAVIRIN	efficacy	increased likelihood of being a non-responder to therapy			FALSE
IMPDH1	CHEMBL1643	RVESV;RVESV_BSA	positive	0	0	0	No	teratogenicity	United States	RIBAVIRIN	dosage	require a dose reduction of ribavirin		rs1127354	FALSE
IMPDH1	CHEMBL1643	RVESV;RVESV_BSA	positive	0	0	0	No	teratogenicity	United States	RIBAVIRIN	efficacy	lower response rates (SVR) to triple therapy		rs12979860	FALSE
IMPDH1	CHEMBL1643	RVESV;RVESV_BSA	positive	0	0	0	No	teratogenicity	United States	RIBAVIRIN	efficacy	decreased response to peginterferon alfa and ribavirin therapy		rs8099917	FALSE
IMPDH1	CHEMBL1643	RVESV;RVESV_BSA	positive	0	0	0	No	teratogenicity	United States	RIBAVIRIN	efficacy	poorer response to treatment with interferons and ribavirin		rs1946518	FALSE
IMPDH1	CHEMBL1643	RVESV;RVESV_BSA	positive	0	0	0	No	teratogenicity	United States	RIBAVIRIN	efficacy	increased likelihood of sustained virological response		rs10853728	FALSE
IMPDH1	CHEMBL1643	RVESV;RVESV_BSA	positive	0	0	0	No	teratogenicity	United States	RIBAVIRIN	efficacy	increased risk for non-response		rs1800477	FALSE
IMPDH1	CHEMBL1643	RVESV;RVESV_BSA	positive	0	0	0	No	teratogenicity	United States	RIBAVIRIN	efficacy	poorer response to treatment		rs11881222	FALSE
IMPDH1	CHEMBL1643	RVESV;RVESV_BSA	positive	0	0	0	No	teratogenicity	United States	RIBAVIRIN	efficacy	decreased response to pegIFN-alpha/ribavirin		rs11322783	FALSE
IMPDH1	CHEMBL1643	RVESV;RVESV_BSA	positive	0	0	0	No	teratogenicity	United States	RIBAVIRIN	efficacy	increased likelihood of sustained virological response		rs28416813	FALSE
IMPDH1	CHEMBL1643	RVESV;RVESV_BSA	positive	0	0	0	No	teratogenicity	United States	RIBAVIRIN	toxicity	increased risk for depression			FALSE
IMPDH1	CHEMBL1643	RVESV;RVESV_BSA	positive	0	0	0	No	teratogenicity	United States	RIBAVIRIN	efficacy	decreased response		rs8103142	FALSE
IMPDH1	CHEMBL1643	RVESV;RVESV_BSA	positive	0	0	0	No	teratogenicity	United States	RIBAVIRIN	efficacy	decreased likelihood of sustained virological response		rs7248668	FALSE
IMPDH1	CHEMBL1643	RVESV;RVESV_BSA	positive	0	0	0	No	teratogenicity	United States	RIBAVIRIN	efficacy	lower response rates (SVR) to triple therapy		rs8099917	FALSE
IMPDH1	CHEMBL1643	RVESV;RVESV_BSA	positive	0	0	0	No	teratogenicity	United States	RIBAVIRIN	efficacy	rapid virological response		rs760370	FALSE
IMPDH1	CHEMBL1643	RVESV;RVESV_BSA	positive	0	0	0	No	teratogenicity	United States	RIBAVIRIN	efficacy	decreased likelihood of sustained virological response		rs10853728	FALSE
IMPDH1	CHEMBL1643	RVESV;RVESV_BSA	positive	0	0	0	No	teratogenicity	United States	RIBAVIRIN	efficacy	increased response to daclatasvir, peginterferon alfa-2a, peginterferon alfa-2b and ribavirin in people with Hepatitis C, Chronic		rs12979860	FALSE
IMPDH1	CHEMBL1643	RVESV;RVESV_BSA	positive	0	0	0	No	teratogenicity	United States	RIBAVIRIN	efficacy	increased response		rs12980275	FALSE
IMPDH1	CHEMBL1643	RVESV;RVESV_BSA	positive	0	0	0	No	teratogenicity	United States	RIBAVIRIN	efficacy	decreased likelihood of virological response		rs4803219	FALSE
IMPDH1	CHEMBL1643	RVESV;RVESV_BSA	positive	0	0	0	No	teratogenicity	United States	RIBAVIRIN	efficacy	increased likelihood of sustained virological response		rs14158	FALSE
IMPDH1	CHEMBL1643	RVESV;RVESV_BSA	positive	0	0	0	No	teratogenicity	United States	RIBAVIRIN	efficacy	better rapid virological response and sustained virological response		rs4273729	FALSE
IMPDH1	CHEMBL1643	RVESV;RVESV_BSA	positive	0	0	0	No	teratogenicity	United States	RIBAVIRIN	efficacy	increased sustained virological response (svr)		rs117648444	FALSE
IMPDH1	CHEMBL1643	RVESV;RVESV_BSA	positive	0	0	0	No	teratogenicity	United States	RIBAVIRIN	toxicity	increased risk of anemia		rs1127354	FALSE
IMPDH1	CHEMBL1643	RVESV;RVESV_BSA	positive	0	0	0	No	teratogenicity	United States	RIBAVIRIN	efficacy	increased sustained virological response		rs11322783	FALSE
IMPDH1	CHEMBL1643	RVESV;RVESV_BSA	positive	0	0	0	No	teratogenicity	United States	RIBAVIRIN	efficacy	increased sustained virological response (svr)		rs10846744	FALSE
IMPDH1	CHEMBL1643	RVESV;RVESV_BSA	positive	0	0	0	No	teratogenicity	United States	RIBAVIRIN	efficacy	increased response		rs8103142	FALSE
IMPDH1	CHEMBL1643	RVESV;RVESV_BSA	positive	0	0	0	No	teratogenicity	United States	RIBAVIRIN	efficacy	increased likelihood of sustained virological response		rs8113007	FALSE
IMPDH1	CHEMBL1643	RVESV;RVESV_BSA	positive	0	0	0	No	teratogenicity	United States	RIBAVIRIN	toxicity	increased risk for anemia		rs11854484	FALSE
IMPDH1	CHEMBL1643	RVESV;RVESV_BSA	positive	0	0	0	No	teratogenicity	United States	RIBAVIRIN	efficacy	increased sustained virological response		rs10741657	FALSE
IMPDH1	CHEMBL1643	RVESV;RVESV_BSA	positive	0	0	0	No	teratogenicity	United States	RIBAVIRIN	efficacy	decreased response		rs12980275	FALSE
IMPDH1	CHEMBL1643	RVESV;RVESV_BSA	positive	0	0	0	No	teratogenicity	United States	RIBAVIRIN	efficacy	increased rapid virological response, complete early virologic response, sustained virological response		rs11506105	FALSE
IMPDH1	CHEMBL1643	RVESV;RVESV_BSA	positive	0	0	0	No	teratogenicity	United States	RIBAVIRIN	efficacy	decreased sustained virological response		rs10846744	FALSE
IMPDH1	CHEMBL1643	RVESV;RVESV_BSA	positive	0	0	0	No	teratogenicity	United States	RIBAVIRIN	efficacy	lower likelihood of achieving successful virologic response		rs9939609	FALSE
IMPDH1	CHEMBL1643	RVESV;RVESV_BSA	positive	0	0	0	No	teratogenicity	United States	RIBAVIRIN	efficacy	increased likelihood of sustained virological response		rs10877012	FALSE
IMPDH1	CHEMBL1643	RVESV;RVESV_BSA	positive	0	0	0	No	teratogenicity	United States	RIBAVIRIN	efficacy	increased likelihood of virological response		rs4803219	FALSE
IMPDH1	CHEMBL1643	RVESV;RVESV_BSA	positive	0	0	0	No	teratogenicity	United States	RIBAVIRIN	efficacy	improved response (including sustained virological response (svr))		rs11322783	FALSE
IMPDH1	CHEMBL1643	RVESV;RVESV_BSA	positive	0	0	0	No	teratogenicity	United States	RIBAVIRIN	efficacy	higher response rates (SVR) to triple therapy		rs8099917	FALSE
IMPDH1	CHEMBL1643	RVESV;RVESV_BSA	positive	0	0	0	No	teratogenicity	United States	RIBAVIRIN	efficacy	higher response rates to triple therapy		rs12979860	FALSE
IMPDH1	CHEMBL1643	RVESV;RVESV_BSA	positive	0	0	0	No	teratogenicity	United States	RIBAVIRIN	efficacy	decreased risk for non-response		rs1800477	FALSE
IMPDH1	CHEMBL1643	RVESV;RVESV_BSA	positive	0	0	0	No	teratogenicity	United States	RIBAVIRIN	efficacy	less likely to have rapid virological response		rs760370	FALSE
IMPDH1	CHEMBL1643	RVESV;RVESV_BSA	positive	0	0	0	No	teratogenicity	United States	RIBAVIRIN	efficacy	increased response			FALSE
IMPDH1	CHEMBL1643	RVESV;RVESV_BSA	positive	0	0	0	No	teratogenicity	United States	RIBAVIRIN	efficacy	poorer response to treatment with interferons and ribavirin		rs187238	FALSE
IMPDH1	CHEMBL1643	RVESV;RVESV_BSA	positive	0	0	0	No	teratogenicity	United States	RIBAVIRIN	efficacy	increased likelihood of sustained virological response		rs2228570	FALSE
IMPDH1	CHEMBL1643	RVESV;RVESV_BSA	positive	0	0	0	No	teratogenicity	United States	RIBAVIRIN	efficacy	poorer response		rs187238	FALSE
IMPDH1	CHEMBL1643	RVESV;RVESV_BSA	positive	0	0	0	No	teratogenicity	United States	RIBAVIRIN	efficacy	better response to treatment		rs11881222	FALSE
IMPDH1	CHEMBL1643	RVESV;RVESV_BSA	positive	0	0	0	No	teratogenicity	United States	RIBAVIRIN	efficacy	increased sustained virological response		rs10846744	FALSE
IMPDH1	CHEMBL1643	RVESV;RVESV_BSA	positive	0	0	0	No	teratogenicity	United States	RIBAVIRIN	efficacy	decreased response		rs8099917	FALSE
IMPDH1	CHEMBL1643	RVESV;RVESV_BSA	positive	0	0	0	No	teratogenicity	United States	RIBAVIRIN	efficacy	better response to treatment		rs1946518	FALSE
IMPDH1	CHEMBL1643	RVESV;RVESV_BSA	positive	0	0	0	No	teratogenicity	United States	RIBAVIRIN	efficacy	decreased sustained virological response		rs11322783	FALSE
IMPDH1	CHEMBL1643	RVESV;RVESV_BSA	positive	0	0	0	No	teratogenicity	United States	RIBAVIRIN	efficacy	decreased response to simeprevir and peginterferon alfa-2a, peginterferon alfa-2b, ribavirin therapy in people with Hepatitis C, Chronic		rs12979860	FALSE
IMPDH1	CHEMBL1643	RVESV;RVESV_BSA	positive	0	0	0	No	teratogenicity	United States	RIBAVIRIN	efficacy	increased likelihood of sustained virological response		rs8105790	FALSE
IMPDH1	CHEMBL1643	RVESV;RVESV_BSA	positive	0	0	0	No	teratogenicity	United States	RIBAVIRIN	toxicity	increased risk of anemia		rs6051702	FALSE
IMPDH1	CHEMBL1643	RVESV;RVESV_BSA	positive	0	0	0	No	teratogenicity	United States	RIBAVIRIN	dosage	not require a dose reduction or ribavirin		rs1127354	FALSE
IMPDH1	CHEMBL1643	RVESV;RVESV_BSA	positive	0	0	0	No	teratogenicity	United States	RIBAVIRIN	efficacy	decreased response to simeprevir and peginterferon alfa-2a, peginterferon alfa-2b, ribavirin therapy		rs12979860	FALSE
IMPDH1	CHEMBL1643	RVESV;RVESV_BSA	positive	0	0	0	No	teratogenicity	United States	RIBAVIRIN	efficacy	decreased response to triple therapy		rs12979860	FALSE
IMPDH1	CHEMBL1643	RVESV;RVESV_BSA	positive	0	0	0	No	teratogenicity	United States	RIBAVIRIN	efficacy	decreased SVR		rs12819210	FALSE
IMPDH1	CHEMBL1643	RVESV;RVESV_BSA	positive	0	0	0	No	teratogenicity	United States	RIBAVIRIN	efficacy	decreased likelihood of sustained virological response		rs10877012	FALSE
IMPDH1	CHEMBL1643	RVESV;RVESV_BSA	positive	0	0	0	No	teratogenicity	United States	RIBAVIRIN	toxicity	increased risk for anemia		rs1544410	FALSE
IMPDH1	CHEMBL1643	RVESV;RVESV_BSA	positive	0	0	0	No	teratogenicity	United States	RIBAVIRIN	efficacy	decreased virological response		rs11506105	FALSE
IMPDH1	CHEMBL1643	RVESV;RVESV_BSA	positive	0	0	0	No	teratogenicity	United States	RIBAVIRIN	efficacy	decreased likelihood of sustained virological response		rs8105790	FALSE
IMPDH1	CHEMBL1643	RVESV;RVESV_BSA	positive	0	0	0	No	teratogenicity	United States	RIBAVIRIN	efficacy	higher rate of sustained virological response		rs3828913	FALSE
IMPDH1	CHEMBL1643	RVESV;RVESV_BSA	positive	0	0	0	No	teratogenicity	United States	RIBAVIRIN	efficacy	increased response		rs8099917	FALSE
IMPDH1	CHEMBL1643	RVESV;RVESV_BSA	positive	0	0	0	No	teratogenicity	United States	RIBAVIRIN	efficacy	higher likelihood of achieving successful virologic response		rs9939609	FALSE
IMPDH1	CHEMBL1643	RVESV;RVESV_BSA	positive	0	0	0	No	teratogenicity	United States	RIBAVIRIN	efficacy	lower rate of sustained virological response (SVR)		rs3828913	FALSE
IMPDH1	CHEMBL1643	RVESV;RVESV_BSA	positive	0	0	0	No	teratogenicity	United States	RIBAVIRIN	toxicity	decreased risk for depression			FALSE
IMPDH1	CHEMBL1643	RVESV;RVESV_BSA	positive	0	0	0	No	teratogenicity	United States	RIBAVIRIN	dosage	not require a dose reduction of ribavirin		rs1127354	FALSE
IMPDH1	CHEMBL1643	RVESV;RVESV_BSA	positive	0	0	0	No	teratogenicity	United States	RIBAVIRIN	efficacy	increased response to triple therapy		rs12979860	FALSE
IMPDH1	CHEMBL1643	RVESV;RVESV_BSA	positive	0	0	0	No	teratogenicity	United States	RIBAVIRIN	efficacy	decreased sustained virological response		rs117648444	FALSE
IMPDH1	CHEMBL1643	RVESV;RVESV_BSA	positive	0	0	0	No	teratogenicity	United States	RIBAVIRIN	efficacy	increased response		rs4803217	FALSE
IMPDH1	CHEMBL1643	RVESV;RVESV_BSA	positive	0	0	0	No	teratogenicity	United States	RIBAVIRIN	toxicity	decreased risk of anemia		rs1127354	FALSE
IMPDH1	CHEMBL2106643	RVESV;RVESV_BSA	positive	0	0	0	No	carcinogenicity	United States	MYCOPHENOLATE SODIUM
IMPDH1	CHEMBL2106643	RVESV;RVESV_BSA	positive	0	0	0	No	immune system toxicity	United States	MYCOPHENOLATE SODIUM
IMPDH1	CHEMBL2106643	RVESV;RVESV_BSA	positive	0	0	0	No	teratogenicity	United States	MYCOPHENOLATE SODIUM
IMPDH1	CHEMBL2106643	RVESV;RVESV_BSA	positive	0	0	0	No	infectious disease	United States	MYCOPHENOLATE SODIUM
IMPDH1	CHEMBL245019	RVESV;RVESV_BSA	positive	0	0	0	No			MIZORIBINE
IMPDH1	CHEMBL304087	RVESV;RVESV_BSA	positive	0	0	0	No			MERIMEPODIB
IMPDH1	CHEMBL3349001	RVESV;RVESV_BSA	positive	0	0	0	No			AVN-944
IMPDH1	CHEMBL727	RVESV;RVESV_BSA	positive	0	0	0	No			THIOGUANINE	toxicity	increased risk of developing osteonecrosis		rs141059755	FALSE
IMPDH1	CHEMBL727	RVESV;RVESV_BSA	positive	0	0	0	No			THIOGUANINE	dosage	decreased dose requirement	Uncertain function		FALSE
IMPDH1	CHEMBL727	RVESV;RVESV_BSA	positive	0	0	0	No			THIOGUANINE	metabolism/pk	decreased metabolism of thioguanine	Uncertain function		FALSE
IMPDH1	CHEMBL727	RVESV;RVESV_BSA	positive	0	0	0	No			THIOGUANINE	metabolism/pk	increased plasma concentrations of 6-thioguanine			FALSE
IMPDH1	CHEMBL727	RVESV;RVESV_BSA	positive	0	0	0	No			THIOGUANINE	toxicity	decreased risk of osteonecrosis		rs80223967	FALSE
IMPDH1	CHEMBL727	RVESV;RVESV_BSA	positive	0	0	0	No			THIOGUANINE	toxicity	decreased risk for thiopurine-induced myelosuppression		rs746071566	FALSE
IMPDH1	CHEMBL727	RVESV;RVESV_BSA	positive	0	0	0	No			THIOGUANINE	toxicity	increased risk of developing osteonecrosis		rs17021408	FALSE
IMPDH1	CHEMBL727	RVESV;RVESV_BSA	positive	0	0	0	No			THIOGUANINE	dosage	decreased dose of thioguanine	Uncertain function		FALSE
IMPDH1	CHEMBL727	RVESV;RVESV_BSA	positive	0	0	0	No			THIOGUANINE	toxicity	decreased risk of developing osteonecrosis		rs117532069	FALSE
IMPDH1	CHEMBL727	RVESV;RVESV_BSA	positive	0	0	0	No			THIOGUANINE	toxicity	increased risk for thiopurine-induced myelosuppression		rs746071566	FALSE
IMPDH1	CHEMBL727	RVESV;RVESV_BSA	positive	0	0	0	No			THIOGUANINE	toxicity	increased risk of developing osteonecrosis		rs1891059	FALSE
IMPDH1	CHEMBL727	RVESV;RVESV_BSA	positive	0	0	0	No			THIOGUANINE	toxicity	increased risk of developing osteonecrosis		rs79085477	FALSE
IMPDH1	CHEMBL727	RVESV;RVESV_BSA	positive	0	0	0	No			THIOGUANINE	toxicity	increased risk of experiencing adverse events	Uncertain function		FALSE
IMPDH1	CHEMBL727	RVESV;RVESV_BSA	positive	0	0	0	No			THIOGUANINE	toxicity	decreased risk of developing osteonecrosis		rs79085477	FALSE
IMPDH1	CHEMBL727	RVESV;RVESV_BSA	positive	0	0	0	No			THIOGUANINE	toxicity	decreased risk for thiopurine-induced myelosuppression		rs11969064	FALSE
IMPDH1	CHEMBL727	RVESV;RVESV_BSA	positive	0	0	0	No			THIOGUANINE	toxicity	decreased risk of developing osteonecrosis		rs1891059	FALSE
IMPDH1	CHEMBL727	RVESV;RVESV_BSA	positive	0	0	0	No			THIOGUANINE	toxicity	increased risk for thiopurine-induced myelosuppression		rs11969064	FALSE
IMPDH1	CHEMBL727	RVESV;RVESV_BSA	positive	0	0	0	No			THIOGUANINE	toxicity	decreased risk of developing osteonecrosis		rs141059755	FALSE
IMPDH1	CHEMBL727	RVESV;RVESV_BSA	positive	0	0	0	No			THIOGUANINE	efficacy	better treatment response		rs3824662	FALSE
IMPDH1	CHEMBL727	RVESV;RVESV_BSA	positive	0	0	0	No			THIOGUANINE	toxicity	decreased risk of developing osteonecrosis		rs17021408	FALSE
IMPDH1	CHEMBL727	RVESV;RVESV_BSA	positive	0	0	0	No			THIOGUANINE	toxicity	increased risk of osteonecrosis		rs80223967	FALSE
IMPDH1	CHEMBL727	RVESV;RVESV_BSA	positive	0	0	0	No			THIOGUANINE	metabolism/pk	decreased metabolism of thioguanine	Unknown function		FALSE
IMPDH1	CHEMBL727	RVESV;RVESV_BSA	positive	0	0	0	No			THIOGUANINE	metabolism/pk	increased plasma concentrations of 6-thioguanine during thiopurine treatment			FALSE
IMPDH1	CHEMBL727	RVESV;RVESV_BSA	positive	0	0	0	No			THIOGUANINE	metabolism/pk	increased metabolism of thioguanine	Normal function		FALSE
IMPDH1	CHEMBL727	RVESV;RVESV_BSA	positive	0	0	0	No			THIOGUANINE	efficacy	worse treatment response		rs3824662	FALSE
IMPDH1	CHEMBL727	RVESV;RVESV_BSA	positive	0	0	0	No			THIOGUANINE	toxicity	increased risk of developing osteonecrosis		rs117532069	FALSE
IMPDH1	CHEMBL727	RVESV;RVESV_BSA	positive	0	0	0	No			THIOGUANINE	dosage	increased dose requirement	Normal function		FALSE
IMPDH1	CHEMBL727	RVESV;RVESV_BSA	positive	0	0	0	No			THIOGUANINE	toxicity	decreased risk of experiencing adverse events	Normal function		FALSE
IMPDH1	CHEMBL866	RVESV;RVESV_BSA	positive	0	0	0	No	carcinogenicity	United States	MYCOPHENOLIC ACID	efficacy	increased risk of developing chronic lung allograft dysfunction (CLAD)		rs4149117	FALSE
IMPDH1	CHEMBL866	RVESV;RVESV_BSA	positive	0	0	0	No	carcinogenicity	United States	MYCOPHENOLIC ACID	efficacy	decreased risk of developing chronic lung allograft dysfunction		rs7311358	FALSE
IMPDH1	CHEMBL866	RVESV;RVESV_BSA	positive	0	0	0	No	carcinogenicity	United States	MYCOPHENOLIC ACID	efficacy	decreased survival rates		rs4149117	FALSE
IMPDH1	CHEMBL866	RVESV;RVESV_BSA	positive	0	0	0	No	carcinogenicity	United States	MYCOPHENOLIC ACID	efficacy	increased survival rates		rs7311358	FALSE
IMPDH1	CHEMBL866	RVESV;RVESV_BSA	positive	0	0	0	No	carcinogenicity	United States	MYCOPHENOLIC ACID	efficacy	decreased survival rates		rs7311358	FALSE
IMPDH1	CHEMBL866	RVESV;RVESV_BSA	positive	0	0	0	No	carcinogenicity	United States	MYCOPHENOLIC ACID	metabolism/pk	increased metabolism of mycophenolic acid		rs3832043	FALSE
IMPDH1	CHEMBL866	RVESV;RVESV_BSA	positive	0	0	0	No	carcinogenicity	United States	MYCOPHENOLIC ACID	metabolism/pk	decreased metabolism of mycophenolic acid		rs3832043	FALSE
IMPDH1	CHEMBL866	RVESV;RVESV_BSA	positive	0	0	0	No	carcinogenicity	United States	MYCOPHENOLIC ACID	efficacy	increased survival rates		rs4149117	FALSE
IMPDH1	CHEMBL866	RVESV;RVESV_BSA	positive	0	0	0	No	carcinogenicity	United States	MYCOPHENOLIC ACID	efficacy	increased risk of transplant rejection		rs7311358	FALSE
IMPDH1	CHEMBL866	RVESV;RVESV_BSA	positive	0	0	0	No	carcinogenicity	United States	MYCOPHENOLIC ACID	toxicity	decreased incidence of lymphopenia		rs11706052	TRUE
IMPDH1	CHEMBL866	RVESV;RVESV_BSA	positive	0	0	0	No	carcinogenicity	United States	MYCOPHENOLIC ACID	metabolism/pk	decreased concentrations of mycophenolic acid		rs3740066	FALSE
IMPDH1	CHEMBL866	RVESV;RVESV_BSA	positive	0	0	0	No	carcinogenicity	United States	MYCOPHENOLIC ACID	efficacy	decreased incidence of lymphopenia		rs11706052	TRUE
IMPDH1	CHEMBL866	RVESV;RVESV_BSA	positive	0	0	0	No	carcinogenicity	United States	MYCOPHENOLIC ACID	toxicity	increased risk for acute rejection after kidney transplantation		rs11706052	TRUE
IMPDH1	CHEMBL866	RVESV;RVESV_BSA	positive	0	0	0	No	carcinogenicity	United States	MYCOPHENOLIC ACID	efficacy	increased risk for acute rejection		rs11706052	TRUE
IMPDH1	CHEMBL866	RVESV;RVESV_BSA	positive	0	0	0	No	carcinogenicity	United States	MYCOPHENOLIC ACID	efficacy	increased risk for acute rejection after kidney transplantation		rs11706052	TRUE
IMPDH1	CHEMBL866	RVESV;RVESV_BSA	positive	0	0	0	No	carcinogenicity	United States	MYCOPHENOLIC ACID	metabolism/pk	increased exposure to mycophenolic acid		rs717620	FALSE
IMPDH1	CHEMBL866	RVESV;RVESV_BSA	positive	0	0	0	No	carcinogenicity	United States	MYCOPHENOLIC ACID	metabolism/pk	increased concentrations of mycophenolic acid		rs3740066	FALSE
IMPDH1	CHEMBL866	RVESV;RVESV_BSA	positive	0	0	0	No	carcinogenicity	United States	MYCOPHENOLIC ACID	efficacy	decreased risk of developing chronic lung allograft dysfunction (CLAD)		rs4149117	FALSE
IMPDH1	CHEMBL866	RVESV;RVESV_BSA	positive	0	0	0	No	carcinogenicity	United States	MYCOPHENOLIC ACID	efficacy	increased risk of developing chronic lung allograft dysfunction (CLAD)		rs7311358	FALSE
IMPDH1	CHEMBL866	RVESV;RVESV_BSA	positive	0	0	0	No	carcinogenicity	United States	MYCOPHENOLIC ACID	metabolism/pk	reduced clearance rates of mycophenolic acid		rs2306283	FALSE
IMPDH1	CHEMBL866	RVESV;RVESV_BSA	positive	0	0	0	No	carcinogenicity	United States	MYCOPHENOLIC ACID	efficacy	decreased risk of transplant rejection		rs7311358	FALSE
IMPDH1	CHEMBL866	RVESV;RVESV_BSA	positive	0	0	0	No	carcinogenicity	United States	MYCOPHENOLIC ACID	efficacy	increased risk of transplant rejection		rs4149117	FALSE
IMPDH1	CHEMBL866	RVESV;RVESV_BSA	positive	0	0	0	No	carcinogenicity	United States	MYCOPHENOLIC ACID	efficacy	decreased risk of transplant rejection		rs4149117	FALSE
IMPDH1	CHEMBL866	RVESV;RVESV_BSA	positive	0	0	0	No	carcinogenicity	United States	MYCOPHENOLIC ACID	metabolism/pk	decreased exposure to mycophenolic acid		rs717620	FALSE
IMPDH1	CHEMBL866	RVESV;RVESV_BSA	positive	0	0	0	No	carcinogenicity	United States	MYCOPHENOLIC ACID	toxicity	increased risk for acute rejection		rs11706052	TRUE
IMPDH1	CHEMBL866	RVESV;RVESV_BSA	positive	0	0	0	No	carcinogenicity	United States	MYCOPHENOLIC ACID	metabolism/pk	more rapid clearance rates of mycophenolic acid		rs2306283	FALSE
IMPDH1	CHEMBL866	RVESV;RVESV_BSA	positive	0	0	0	No	immune system toxicity	United States	MYCOPHENOLIC ACID	efficacy	increased risk of developing chronic lung allograft dysfunction (CLAD)		rs4149117	FALSE
IMPDH1	CHEMBL866	RVESV;RVESV_BSA	positive	0	0	0	No	immune system toxicity	United States	MYCOPHENOLIC ACID	efficacy	decreased risk of developing chronic lung allograft dysfunction		rs7311358	FALSE
IMPDH1	CHEMBL866	RVESV;RVESV_BSA	positive	0	0	0	No	immune system toxicity	United States	MYCOPHENOLIC ACID	efficacy	decreased survival rates		rs4149117	FALSE
IMPDH1	CHEMBL866	RVESV;RVESV_BSA	positive	0	0	0	No	immune system toxicity	United States	MYCOPHENOLIC ACID	efficacy	increased survival rates		rs7311358	FALSE
IMPDH1	CHEMBL866	RVESV;RVESV_BSA	positive	0	0	0	No	immune system toxicity	United States	MYCOPHENOLIC ACID	efficacy	decreased survival rates		rs7311358	FALSE
IMPDH1	CHEMBL866	RVESV;RVESV_BSA	positive	0	0	0	No	immune system toxicity	United States	MYCOPHENOLIC ACID	metabolism/pk	increased metabolism of mycophenolic acid		rs3832043	FALSE
IMPDH1	CHEMBL866	RVESV;RVESV_BSA	positive	0	0	0	No	immune system toxicity	United States	MYCOPHENOLIC ACID	metabolism/pk	decreased metabolism of mycophenolic acid		rs3832043	FALSE
IMPDH1	CHEMBL866	RVESV;RVESV_BSA	positive	0	0	0	No	immune system toxicity	United States	MYCOPHENOLIC ACID	efficacy	increased survival rates		rs4149117	FALSE
IMPDH1	CHEMBL866	RVESV;RVESV_BSA	positive	0	0	0	No	immune system toxicity	United States	MYCOPHENOLIC ACID	efficacy	increased risk of transplant rejection		rs7311358	FALSE
IMPDH1	CHEMBL866	RVESV;RVESV_BSA	positive	0	0	0	No	immune system toxicity	United States	MYCOPHENOLIC ACID	toxicity	decreased incidence of lymphopenia		rs11706052	TRUE
IMPDH1	CHEMBL866	RVESV;RVESV_BSA	positive	0	0	0	No	immune system toxicity	United States	MYCOPHENOLIC ACID	metabolism/pk	decreased concentrations of mycophenolic acid		rs3740066	FALSE
IMPDH1	CHEMBL866	RVESV;RVESV_BSA	positive	0	0	0	No	immune system toxicity	United States	MYCOPHENOLIC ACID	efficacy	decreased incidence of lymphopenia		rs11706052	TRUE
IMPDH1	CHEMBL866	RVESV;RVESV_BSA	positive	0	0	0	No	immune system toxicity	United States	MYCOPHENOLIC ACID	toxicity	increased risk for acute rejection after kidney transplantation		rs11706052	TRUE
IMPDH1	CHEMBL866	RVESV;RVESV_BSA	positive	0	0	0	No	immune system toxicity	United States	MYCOPHENOLIC ACID	efficacy	increased risk for acute rejection		rs11706052	TRUE
IMPDH1	CHEMBL866	RVESV;RVESV_BSA	positive	0	0	0	No	immune system toxicity	United States	MYCOPHENOLIC ACID	efficacy	increased risk for acute rejection after kidney transplantation		rs11706052	TRUE
IMPDH1	CHEMBL866	RVESV;RVESV_BSA	positive	0	0	0	No	immune system toxicity	United States	MYCOPHENOLIC ACID	metabolism/pk	increased exposure to mycophenolic acid		rs717620	FALSE
IMPDH1	CHEMBL866	RVESV;RVESV_BSA	positive	0	0	0	No	immune system toxicity	United States	MYCOPHENOLIC ACID	metabolism/pk	increased concentrations of mycophenolic acid		rs3740066	FALSE
IMPDH1	CHEMBL866	RVESV;RVESV_BSA	positive	0	0	0	No	immune system toxicity	United States	MYCOPHENOLIC ACID	efficacy	decreased risk of developing chronic lung allograft dysfunction (CLAD)		rs4149117	FALSE
IMPDH1	CHEMBL866	RVESV;RVESV_BSA	positive	0	0	0	No	immune system toxicity	United States	MYCOPHENOLIC ACID	efficacy	increased risk of developing chronic lung allograft dysfunction (CLAD)		rs7311358	FALSE
IMPDH1	CHEMBL866	RVESV;RVESV_BSA	positive	0	0	0	No	immune system toxicity	United States	MYCOPHENOLIC ACID	metabolism/pk	reduced clearance rates of mycophenolic acid		rs2306283	FALSE
IMPDH1	CHEMBL866	RVESV;RVESV_BSA	positive	0	0	0	No	immune system toxicity	United States	MYCOPHENOLIC ACID	efficacy	decreased risk of transplant rejection		rs7311358	FALSE
IMPDH1	CHEMBL866	RVESV;RVESV_BSA	positive	0	0	0	No	immune system toxicity	United States	MYCOPHENOLIC ACID	efficacy	increased risk of transplant rejection		rs4149117	FALSE
IMPDH1	CHEMBL866	RVESV;RVESV_BSA	positive	0	0	0	No	immune system toxicity	United States	MYCOPHENOLIC ACID	efficacy	decreased risk of transplant rejection		rs4149117	FALSE
IMPDH1	CHEMBL866	RVESV;RVESV_BSA	positive	0	0	0	No	immune system toxicity	United States	MYCOPHENOLIC ACID	metabolism/pk	decreased exposure to mycophenolic acid		rs717620	FALSE
IMPDH1	CHEMBL866	RVESV;RVESV_BSA	positive	0	0	0	No	immune system toxicity	United States	MYCOPHENOLIC ACID	toxicity	increased risk for acute rejection		rs11706052	TRUE
IMPDH1	CHEMBL866	RVESV;RVESV_BSA	positive	0	0	0	No	immune system toxicity	United States	MYCOPHENOLIC ACID	metabolism/pk	more rapid clearance rates of mycophenolic acid		rs2306283	FALSE
IMPDH1	CHEMBL866	RVESV;RVESV_BSA	positive	0	0	0	No	teratogenicity	United States	MYCOPHENOLIC ACID	efficacy	increased risk of developing chronic lung allograft dysfunction (CLAD)		rs4149117	FALSE
IMPDH1	CHEMBL866	RVESV;RVESV_BSA	positive	0	0	0	No	teratogenicity	United States	MYCOPHENOLIC ACID	efficacy	decreased risk of developing chronic lung allograft dysfunction		rs7311358	FALSE
IMPDH1	CHEMBL866	RVESV;RVESV_BSA	positive	0	0	0	No	teratogenicity	United States	MYCOPHENOLIC ACID	efficacy	decreased survival rates		rs4149117	FALSE
IMPDH1	CHEMBL866	RVESV;RVESV_BSA	positive	0	0	0	No	teratogenicity	United States	MYCOPHENOLIC ACID	efficacy	increased survival rates		rs7311358	FALSE
IMPDH1	CHEMBL866	RVESV;RVESV_BSA	positive	0	0	0	No	teratogenicity	United States	MYCOPHENOLIC ACID	efficacy	decreased survival rates		rs7311358	FALSE
IMPDH1	CHEMBL866	RVESV;RVESV_BSA	positive	0	0	0	No	teratogenicity	United States	MYCOPHENOLIC ACID	metabolism/pk	increased metabolism of mycophenolic acid		rs3832043	FALSE
IMPDH1	CHEMBL866	RVESV;RVESV_BSA	positive	0	0	0	No	teratogenicity	United States	MYCOPHENOLIC ACID	metabolism/pk	decreased metabolism of mycophenolic acid		rs3832043	FALSE
IMPDH1	CHEMBL866	RVESV;RVESV_BSA	positive	0	0	0	No	teratogenicity	United States	MYCOPHENOLIC ACID	efficacy	increased survival rates		rs4149117	FALSE
IMPDH1	CHEMBL866	RVESV;RVESV_BSA	positive	0	0	0	No	teratogenicity	United States	MYCOPHENOLIC ACID	efficacy	increased risk of transplant rejection		rs7311358	FALSE
IMPDH1	CHEMBL866	RVESV;RVESV_BSA	positive	0	0	0	No	teratogenicity	United States	MYCOPHENOLIC ACID	toxicity	decreased incidence of lymphopenia		rs11706052	TRUE
IMPDH1	CHEMBL866	RVESV;RVESV_BSA	positive	0	0	0	No	teratogenicity	United States	MYCOPHENOLIC ACID	metabolism/pk	decreased concentrations of mycophenolic acid		rs3740066	FALSE
IMPDH1	CHEMBL866	RVESV;RVESV_BSA	positive	0	0	0	No	teratogenicity	United States	MYCOPHENOLIC ACID	efficacy	decreased incidence of lymphopenia		rs11706052	TRUE
IMPDH1	CHEMBL866	RVESV;RVESV_BSA	positive	0	0	0	No	teratogenicity	United States	MYCOPHENOLIC ACID	toxicity	increased risk for acute rejection after kidney transplantation		rs11706052	TRUE
IMPDH1	CHEMBL866	RVESV;RVESV_BSA	positive	0	0	0	No	teratogenicity	United States	MYCOPHENOLIC ACID	efficacy	increased risk for acute rejection		rs11706052	TRUE
IMPDH1	CHEMBL866	RVESV;RVESV_BSA	positive	0	0	0	No	teratogenicity	United States	MYCOPHENOLIC ACID	efficacy	increased risk for acute rejection after kidney transplantation		rs11706052	TRUE
IMPDH1	CHEMBL866	RVESV;RVESV_BSA	positive	0	0	0	No	teratogenicity	United States	MYCOPHENOLIC ACID	metabolism/pk	increased exposure to mycophenolic acid		rs717620	FALSE
IMPDH1	CHEMBL866	RVESV;RVESV_BSA	positive	0	0	0	No	teratogenicity	United States	MYCOPHENOLIC ACID	metabolism/pk	increased concentrations of mycophenolic acid		rs3740066	FALSE
IMPDH1	CHEMBL866	RVESV;RVESV_BSA	positive	0	0	0	No	teratogenicity	United States	MYCOPHENOLIC ACID	efficacy	decreased risk of developing chronic lung allograft dysfunction (CLAD)		rs4149117	FALSE
IMPDH1	CHEMBL866	RVESV;RVESV_BSA	positive	0	0	0	No	teratogenicity	United States	MYCOPHENOLIC ACID	efficacy	increased risk of developing chronic lung allograft dysfunction (CLAD)		rs7311358	FALSE
IMPDH1	CHEMBL866	RVESV;RVESV_BSA	positive	0	0	0	No	teratogenicity	United States	MYCOPHENOLIC ACID	metabolism/pk	reduced clearance rates of mycophenolic acid		rs2306283	FALSE
IMPDH1	CHEMBL866	RVESV;RVESV_BSA	positive	0	0	0	No	teratogenicity	United States	MYCOPHENOLIC ACID	efficacy	decreased risk of transplant rejection		rs7311358	FALSE
IMPDH1	CHEMBL866	RVESV;RVESV_BSA	positive	0	0	0	No	teratogenicity	United States	MYCOPHENOLIC ACID	efficacy	increased risk of transplant rejection		rs4149117	FALSE
IMPDH1	CHEMBL866	RVESV;RVESV_BSA	positive	0	0	0	No	teratogenicity	United States	MYCOPHENOLIC ACID	efficacy	decreased risk of transplant rejection		rs4149117	FALSE
IMPDH1	CHEMBL866	RVESV;RVESV_BSA	positive	0	0	0	No	teratogenicity	United States	MYCOPHENOLIC ACID	metabolism/pk	decreased exposure to mycophenolic acid		rs717620	FALSE
IMPDH1	CHEMBL866	RVESV;RVESV_BSA	positive	0	0	0	No	teratogenicity	United States	MYCOPHENOLIC ACID	toxicity	increased risk for acute rejection		rs11706052	TRUE
IMPDH1	CHEMBL866	RVESV;RVESV_BSA	positive	0	0	0	No	teratogenicity	United States	MYCOPHENOLIC ACID	metabolism/pk	more rapid clearance rates of mycophenolic acid		rs2306283	FALSE
IMPDH1	CHEMBL866	RVESV;RVESV_BSA	positive	0	0	0	No	infectious disease	United States	MYCOPHENOLIC ACID	efficacy	increased risk of developing chronic lung allograft dysfunction (CLAD)		rs4149117	FALSE
IMPDH1	CHEMBL866	RVESV;RVESV_BSA	positive	0	0	0	No	infectious disease	United States	MYCOPHENOLIC ACID	efficacy	decreased risk of developing chronic lung allograft dysfunction		rs7311358	FALSE
IMPDH1	CHEMBL866	RVESV;RVESV_BSA	positive	0	0	0	No	infectious disease	United States	MYCOPHENOLIC ACID	efficacy	decreased survival rates		rs4149117	FALSE
IMPDH1	CHEMBL866	RVESV;RVESV_BSA	positive	0	0	0	No	infectious disease	United States	MYCOPHENOLIC ACID	efficacy	increased survival rates		rs7311358	FALSE
IMPDH1	CHEMBL866	RVESV;RVESV_BSA	positive	0	0	0	No	infectious disease	United States	MYCOPHENOLIC ACID	efficacy	decreased survival rates		rs7311358	FALSE
IMPDH1	CHEMBL866	RVESV;RVESV_BSA	positive	0	0	0	No	infectious disease	United States	MYCOPHENOLIC ACID	metabolism/pk	increased metabolism of mycophenolic acid		rs3832043	FALSE
IMPDH1	CHEMBL866	RVESV;RVESV_BSA	positive	0	0	0	No	infectious disease	United States	MYCOPHENOLIC ACID	metabolism/pk	decreased metabolism of mycophenolic acid		rs3832043	FALSE
IMPDH1	CHEMBL866	RVESV;RVESV_BSA	positive	0	0	0	No	infectious disease	United States	MYCOPHENOLIC ACID	efficacy	increased survival rates		rs4149117	FALSE
IMPDH1	CHEMBL866	RVESV;RVESV_BSA	positive	0	0	0	No	infectious disease	United States	MYCOPHENOLIC ACID	efficacy	increased risk of transplant rejection		rs7311358	FALSE
IMPDH1	CHEMBL866	RVESV;RVESV_BSA	positive	0	0	0	No	infectious disease	United States	MYCOPHENOLIC ACID	toxicity	decreased incidence of lymphopenia		rs11706052	TRUE
IMPDH1	CHEMBL866	RVESV;RVESV_BSA	positive	0	0	0	No	infectious disease	United States	MYCOPHENOLIC ACID	metabolism/pk	decreased concentrations of mycophenolic acid		rs3740066	FALSE
IMPDH1	CHEMBL866	RVESV;RVESV_BSA	positive	0	0	0	No	infectious disease	United States	MYCOPHENOLIC ACID	efficacy	decreased incidence of lymphopenia		rs11706052	TRUE
IMPDH1	CHEMBL866	RVESV;RVESV_BSA	positive	0	0	0	No	infectious disease	United States	MYCOPHENOLIC ACID	toxicity	increased risk for acute rejection after kidney transplantation		rs11706052	TRUE
IMPDH1	CHEMBL866	RVESV;RVESV_BSA	positive	0	0	0	No	infectious disease	United States	MYCOPHENOLIC ACID	efficacy	increased risk for acute rejection		rs11706052	TRUE
IMPDH1	CHEMBL866	RVESV;RVESV_BSA	positive	0	0	0	No	infectious disease	United States	MYCOPHENOLIC ACID	efficacy	increased risk for acute rejection after kidney transplantation		rs11706052	TRUE
IMPDH1	CHEMBL866	RVESV;RVESV_BSA	positive	0	0	0	No	infectious disease	United States	MYCOPHENOLIC ACID	metabolism/pk	increased exposure to mycophenolic acid		rs717620	FALSE
IMPDH1	CHEMBL866	RVESV;RVESV_BSA	positive	0	0	0	No	infectious disease	United States	MYCOPHENOLIC ACID	metabolism/pk	increased concentrations of mycophenolic acid		rs3740066	FALSE
IMPDH1	CHEMBL866	RVESV;RVESV_BSA	positive	0	0	0	No	infectious disease	United States	MYCOPHENOLIC ACID	efficacy	decreased risk of developing chronic lung allograft dysfunction (CLAD)		rs4149117	FALSE
IMPDH1	CHEMBL866	RVESV;RVESV_BSA	positive	0	0	0	No	infectious disease	United States	MYCOPHENOLIC ACID	efficacy	increased risk of developing chronic lung allograft dysfunction (CLAD)		rs7311358	FALSE
IMPDH1	CHEMBL866	RVESV;RVESV_BSA	positive	0	0	0	No	infectious disease	United States	MYCOPHENOLIC ACID	metabolism/pk	reduced clearance rates of mycophenolic acid		rs2306283	FALSE
IMPDH1	CHEMBL866	RVESV;RVESV_BSA	positive	0	0	0	No	infectious disease	United States	MYCOPHENOLIC ACID	efficacy	decreased risk of transplant rejection		rs7311358	FALSE
IMPDH1	CHEMBL866	RVESV;RVESV_BSA	positive	0	0	0	No	infectious disease	United States	MYCOPHENOLIC ACID	efficacy	increased risk of transplant rejection		rs4149117	FALSE
IMPDH1	CHEMBL866	RVESV;RVESV_BSA	positive	0	0	0	No	infectious disease	United States	MYCOPHENOLIC ACID	efficacy	decreased risk of transplant rejection		rs4149117	FALSE
IMPDH1	CHEMBL866	RVESV;RVESV_BSA	positive	0	0	0	No	infectious disease	United States	MYCOPHENOLIC ACID	metabolism/pk	decreased exposure to mycophenolic acid		rs717620	FALSE
IMPDH1	CHEMBL866	RVESV;RVESV_BSA	positive	0	0	0	No	infectious disease	United States	MYCOPHENOLIC ACID	toxicity	increased risk for acute rejection		rs11706052	TRUE
IMPDH1	CHEMBL866	RVESV;RVESV_BSA	positive	0	0	0	No	infectious disease	United States	MYCOPHENOLIC ACID	metabolism/pk	more rapid clearance rates of mycophenolic acid		rs2306283	FALSE
ITGB1	CHEMBL1201607	LVMCF	positive	0	0	1	No	infectious disease	United States	NATALIZUMAB
ITGB1	CHEMBL2104967	LVMCF	positive	0	0	1	No			FIRATEGRAST
ITGB1	CHEMBL2108061	LVMCF	positive	0	0	1	No			VOLOCIXIMAB
ITGB1	CHEMBL2109621	LVMCF	positive	0	0	1	No			ABITUZUMAB
ITGB1	CHEMBL4297456	LVMCF	positive	0	0	1	No			ATN-161
ITGB3	CHEMBL1743014	LVEDV;LVEDV_BSA;RVESV;RVEDV_BSA;RVESV_BSA;RVEDV;LVESV_BSA;LVSV_BSA;LVSV	positive	1	0	1	No			ETARACIZUMAB
ITGB3	CHEMBL1743032	LVEDV;LVEDV_BSA;RVESV;RVEDV_BSA;RVESV_BSA;RVEDV;LVESV_BSA;LVSV_BSA;LVSV	positive	1	0	1	No			INTETUMUMAB
ITGB3	CHEMBL1743076	LVEDV;LVEDV_BSA;RVESV;RVEDV_BSA;RVESV_BSA;RVEDV;LVESV_BSA;LVSV_BSA;LVSV	positive	1	0	1	No			TADOCIZUMAB
ITGB3	CHEMBL2109621	LVEDV;LVEDV_BSA;RVESV;RVEDV_BSA;RVESV_BSA;RVEDV;LVESV_BSA;LVSV_BSA;LVSV	positive	1	0	1	No			ABITUZUMAB
ITGB3	CHEMBL3114577	LVEDV;LVEDV_BSA;RVESV;RVEDV_BSA;RVESV_BSA;RVEDV;LVESV_BSA;LVSV_BSA;LVSV	positive	1	0	1	No			ZALUNFIBAN
ITGB3	CHEMBL4297456	LVEDV;LVEDV_BSA;RVESV;RVEDV_BSA;RVESV_BSA;RVEDV;LVESV_BSA;LVSV_BSA;LVSV	positive	1	0	1	No			ATN-161
KCNH2	CHEMBL1200728	LVSV;RVSV_BSA;RVEDV_BSA;RVEDV;RVSV	positive	1	0	1	No			GUANIDINE HYDROCHLORIDE
KCNH2	CHEMBL2107762	LVSV;RVSV_BSA;RVEDV_BSA;RVEDV;RVSV	positive	1	0	1	No			NERISPIRDINE
KCNH2	CHEMBL284348	LVSV;RVSV_BSA;RVEDV_BSA;RVEDV;RVSV	positive	1	0	1	No			DALFAMPRIDINE
KCNH2	CHEMBL3301611	LVSV;RVSV_BSA;RVEDV_BSA;RVEDV;RVSV	positive	1	0	1	No			AMIFAMPRIDINE PHOSPHATE
KCNH2	CHEMBL354077	LVSV;RVSV_BSA;RVEDV_BSA;RVEDV;RVSV	positive	1	0	1	No			AMIFAMPRIDINE
KCNH2	CHEMBL821	LVSV;RVSV_BSA;RVEDV_BSA;RVEDV;RVSV	positive	1	0	1	No			GUANIDINE
KCNK3	CHEMBL1200694	LVM;LVM_BSA;RVEDV;RVEDV_BSA;RVESV_BSA;RVESV	discordant	2	0	1	No			SEVOFLURANE	toxicity	worse response to sevoflurane and remifentanil		rs1128503	FALSE
KCNK3	CHEMBL1200694	LVM;LVM_BSA;RVEDV;RVEDV_BSA;RVESV_BSA;RVESV	discordant	2	0	1	No			SEVOFLURANE	toxicity	malignant hyperthermia		rs193922764	FALSE
KCNK3	CHEMBL1200694	LVM;LVM_BSA;RVEDV;RVEDV_BSA;RVESV_BSA;RVESV	discordant	2	0	1	No			SEVOFLURANE	efficacy	increased vol% end-tidal sevoflurane concentration		rs1801394	FALSE
KCNK3	CHEMBL1200694	LVM;LVM_BSA;RVEDV;RVEDV_BSA;RVESV_BSA;RVESV	discordant	2	0	1	No			SEVOFLURANE	other	increased mean arterial pressure		rs1275988	TRUE
KCNK3	CHEMBL1200694	LVM;LVM_BSA;RVEDV;RVEDV_BSA;RVESV_BSA;RVESV	discordant	2	0	1	No			SEVOFLURANE	toxicity	decreased risk for malignant hyperthermia		rs112563513	FALSE
KCNK3	CHEMBL1200694	LVM;LVM_BSA;RVEDV;RVEDV_BSA;RVESV_BSA;RVESV	discordant	2	0	1	No			SEVOFLURANE	toxicity	risk for malignant hyperthermia		rs1800559	FALSE
KCNK3	CHEMBL1200694	LVM;LVM_BSA;RVEDV;RVEDV_BSA;RVESV_BSA;RVESV	discordant	2	0	1	No			SEVOFLURANE	toxicity	malignant hyperthermia		rs193922802	FALSE
KCNK3	CHEMBL1200694	LVM;LVM_BSA;RVEDV;RVEDV_BSA;RVESV_BSA;RVESV	discordant	2	0	1	No			SEVOFLURANE	toxicity	decreased risk for malignant hyperthermia		rs193922772	FALSE
KCNK3	CHEMBL1200694	LVM;LVM_BSA;RVEDV;RVEDV_BSA;RVESV_BSA;RVESV	discordant	2	0	1	No			SEVOFLURANE	toxicity	malignant hyperthermia susceptibility		rs118192167	FALSE
KCNK3	CHEMBL1200694	LVM;LVM_BSA;RVEDV;RVEDV_BSA;RVESV_BSA;RVESV	discordant	2	0	1	No			SEVOFLURANE	toxicity	malignant hyperthermia		rs193922876	FALSE
KCNK3	CHEMBL1200694	LVM;LVM_BSA;RVEDV;RVEDV_BSA;RVESV_BSA;RVESV	discordant	2	0	1	No			SEVOFLURANE	toxicity	malignant hyperthermia		rs121918592	FALSE
KCNK3	CHEMBL1200694	LVM;LVM_BSA;RVEDV;RVEDV_BSA;RVESV_BSA;RVESV	discordant	2	0	1	No			SEVOFLURANE	toxicity	decreased risk for malignant hyperthermia		rs118192175	FALSE
KCNK3	CHEMBL1200694	LVM;LVM_BSA;RVEDV;RVEDV_BSA;RVESV_BSA;RVESV	discordant	2	0	1	No			SEVOFLURANE	efficacy	increased vol% end-tidal sevoflurane concentration		rs2307116	FALSE
KCNK3	CHEMBL1200694	LVM;LVM_BSA;RVEDV;RVEDV_BSA;RVESV_BSA;RVESV	discordant	2	0	1	No			SEVOFLURANE	efficacy	decreased vol% end-tidal sevoflurane concentration		rs2307116	FALSE
KCNK3	CHEMBL1200694	LVM;LVM_BSA;RVEDV;RVEDV_BSA;RVESV_BSA;RVESV	discordant	2	0	1	No			SEVOFLURANE	toxicity	malignant hyperthermia		rs111888148	FALSE
KCNK3	CHEMBL1200694	LVM;LVM_BSA;RVEDV;RVEDV_BSA;RVESV_BSA;RVESV	discordant	2	0	1	No			SEVOFLURANE	toxicity	risk for malignant hyperthermia		rs118192116	FALSE
KCNK3	CHEMBL1200694	LVM;LVM_BSA;RVEDV;RVEDV_BSA;RVESV_BSA;RVESV	discordant	2	0	1	No			SEVOFLURANE	efficacy	increased vol% end-tidal sevoflurane concentration		rs3733784	FALSE
KCNK3	CHEMBL1200694	LVM;LVM_BSA;RVEDV;RVEDV_BSA;RVESV_BSA;RVESV	discordant	2	0	1	No			SEVOFLURANE	toxicity	malignant hyperthermia		rs118192177	FALSE
KCNK3	CHEMBL1200694	LVM;LVM_BSA;RVEDV;RVEDV_BSA;RVESV_BSA;RVESV	discordant	2	0	1	No			SEVOFLURANE	toxicity	malignant hyperthermia		rs193922748	FALSE
KCNK3	CHEMBL1200694	LVM;LVM_BSA;RVEDV;RVEDV_BSA;RVESV_BSA;RVESV	discordant	2	0	1	No			SEVOFLURANE	toxicity	decreased risk for malignant hyperthermia		rs118192124	FALSE
KCNK3	CHEMBL1200694	LVM;LVM_BSA;RVEDV;RVEDV_BSA;RVESV_BSA;RVESV	discordant	2	0	1	No			SEVOFLURANE	toxicity	malignant hyperthermia		rs193922747	FALSE
KCNK3	CHEMBL1200694	LVM;LVM_BSA;RVEDV;RVEDV_BSA;RVESV_BSA;RVESV	discordant	2	0	1	No			SEVOFLURANE	other	decreased mean arterial pressure		rs3813867	FALSE
KCNK3	CHEMBL1200694	LVM;LVM_BSA;RVEDV;RVEDV_BSA;RVESV_BSA;RVESV	discordant	2	0	1	No			SEVOFLURANE	toxicity	malignant hyperthermia		rs193922818	FALSE
KCNK3	CHEMBL1200694	LVM;LVM_BSA;RVEDV;RVEDV_BSA;RVESV_BSA;RVESV	discordant	2	0	1	No			SEVOFLURANE	toxicity	malignant hyperthermia		rs118192161	FALSE
KCNK3	CHEMBL1200694	LVM;LVM_BSA;RVEDV;RVEDV_BSA;RVESV_BSA;RVESV	discordant	2	0	1	No			SEVOFLURANE	toxicity	malignant hyperthermia		rs118192122	FALSE
KCNK3	CHEMBL1200694	LVM;LVM_BSA;RVEDV;RVEDV_BSA;RVESV_BSA;RVESV	discordant	2	0	1	No			SEVOFLURANE	toxicity	malignant hyperthermia susceptibility		rs144336148	FALSE
KCNK3	CHEMBL1200694	LVM;LVM_BSA;RVEDV;RVEDV_BSA;RVESV_BSA;RVESV	discordant	2	0	1	No			SEVOFLURANE	toxicity	malignant hyperthermia		rs121918595	FALSE
KCNK3	CHEMBL1200694	LVM;LVM_BSA;RVEDV;RVEDV_BSA;RVESV_BSA;RVESV	discordant	2	0	1	No			SEVOFLURANE	toxicity	malignant hyperthermia		rs193922878	FALSE
KCNK3	CHEMBL1200694	LVM;LVM_BSA;RVEDV;RVEDV_BSA;RVESV_BSA;RVESV	discordant	2	0	1	No			SEVOFLURANE	toxicity	malignant hyperthermia		rs193922803	FALSE
KCNK3	CHEMBL1200694	LVM;LVM_BSA;RVEDV;RVEDV_BSA;RVESV_BSA;RVESV	discordant	2	0	1	No			SEVOFLURANE	other	increased mean arterial pressure		rs279858	TRUE
KCNK3	CHEMBL1200694	LVM;LVM_BSA;RVEDV;RVEDV_BSA;RVESV_BSA;RVESV	discordant	2	0	1	No			SEVOFLURANE	toxicity	risk for malignant hyperthermia		rs118192170	FALSE
KCNK3	CHEMBL1200694	LVM;LVM_BSA;RVEDV;RVEDV_BSA;RVESV_BSA;RVESV	discordant	2	0	1	No			SEVOFLURANE	toxicity	malignant hyperthermia		rs193922753	FALSE
KCNK3	CHEMBL1200694	LVM;LVM_BSA;RVEDV;RVEDV_BSA;RVESV_BSA;RVESV	discordant	2	0	1	No			SEVOFLURANE	toxicity	decreased risk for malignant hyperthermia		rs1800559	FALSE
KCNK3	CHEMBL1200694	LVM;LVM_BSA;RVEDV;RVEDV_BSA;RVESV_BSA;RVESV	discordant	2	0	1	No			SEVOFLURANE	toxicity	decreased risk for malignant hyperthermia		rs193922832	FALSE
KCNK3	CHEMBL1200694	LVM;LVM_BSA;RVEDV;RVEDV_BSA;RVESV_BSA;RVESV	discordant	2	0	1	No			SEVOFLURANE	other	decreased mean arterial pressure		rs279858	TRUE
KCNK3	CHEMBL1200694	LVM;LVM_BSA;RVEDV;RVEDV_BSA;RVESV_BSA;RVESV	discordant	2	0	1	No			SEVOFLURANE	efficacy	increased likelihood of adverse events		rs1128503	FALSE
KCNK3	CHEMBL1200694	LVM;LVM_BSA;RVEDV;RVEDV_BSA;RVESV_BSA;RVESV	discordant	2	0	1	No			SEVOFLURANE	other	increased mean arterial pressure		rs2031920	FALSE
KCNK3	CHEMBL1200694	LVM;LVM_BSA;RVEDV;RVEDV_BSA;RVESV_BSA;RVESV	discordant	2	0	1	No			SEVOFLURANE	toxicity	decreased risk for malignant hyperthermia		rs193922878	FALSE
KCNK3	CHEMBL1200694	LVM;LVM_BSA;RVEDV;RVEDV_BSA;RVESV_BSA;RVESV	discordant	2	0	1	No			SEVOFLURANE	other	decreased mean arterial pressure		rs2307116	FALSE
KCNK3	CHEMBL1200694	LVM;LVM_BSA;RVEDV;RVEDV_BSA;RVESV_BSA;RVESV	discordant	2	0	1	No			SEVOFLURANE	efficacy	increased sedation		rs6686529	TRUE
KCNK3	CHEMBL1200694	LVM;LVM_BSA;RVEDV;RVEDV_BSA;RVESV_BSA;RVESV	discordant	2	0	1	No			SEVOFLURANE	toxicity	risk for malignant hyperthermia		rs118192178	FALSE
KCNK3	CHEMBL1200694	LVM;LVM_BSA;RVEDV;RVEDV_BSA;RVESV_BSA;RVESV	discordant	2	0	1	No			SEVOFLURANE	toxicity	increased risk for malignant hyperthermia		rs772226819	FALSE
KCNK3	CHEMBL1200694	LVM;LVM_BSA;RVEDV;RVEDV_BSA;RVESV_BSA;RVESV	discordant	2	0	1	No			SEVOFLURANE	toxicity	decreased risk for malignant hyperthermia		rs193922770	FALSE
KCNK3	CHEMBL1200694	LVM;LVM_BSA;RVEDV;RVEDV_BSA;RVESV_BSA;RVESV	discordant	2	0	1	No			SEVOFLURANE	toxicity	malignant hyperthermia		rs118192124	FALSE
KCNK3	CHEMBL1200694	LVM;LVM_BSA;RVEDV;RVEDV_BSA;RVESV_BSA;RVESV	discordant	2	0	1	No			SEVOFLURANE	toxicity	malignant hyperthermia		rs118192168	FALSE
KCNK3	CHEMBL1200694	LVM;LVM_BSA;RVEDV;RVEDV_BSA;RVESV_BSA;RVESV	discordant	2	0	1	No			SEVOFLURANE	toxicity	malignant hyperthermia		rs118192175	FALSE
KCNK3	CHEMBL1200694	LVM;LVM_BSA;RVEDV;RVEDV_BSA;RVESV_BSA;RVESV	discordant	2	0	1	No			SEVOFLURANE	toxicity	malignant hyperthermia		rs193922816	FALSE
KCNK3	CHEMBL1200694	LVM;LVM_BSA;RVEDV;RVEDV_BSA;RVESV_BSA;RVESV	discordant	2	0	1	No			SEVOFLURANE	toxicity	malignant hyperthermia		rs193922809	FALSE
KCNK3	CHEMBL1200694	LVM;LVM_BSA;RVEDV;RVEDV_BSA;RVESV_BSA;RVESV	discordant	2	0	1	No			SEVOFLURANE	other	increased mean arterial pressure		rs1801394	FALSE
KCNK3	CHEMBL1200694	LVM;LVM_BSA;RVEDV;RVEDV_BSA;RVESV_BSA;RVESV	discordant	2	0	1	No			SEVOFLURANE	toxicity	malignant hyperthermia		rs118192172	FALSE
KCNK3	CHEMBL1200694	LVM;LVM_BSA;RVEDV;RVEDV_BSA;RVESV_BSA;RVESV	discordant	2	0	1	No			SEVOFLURANE	toxicity	malignant hyperthermia		rs193922762	FALSE
KCNK3	CHEMBL1200694	LVM;LVM_BSA;RVEDV;RVEDV_BSA;RVESV_BSA;RVESV	discordant	2	0	1	No			SEVOFLURANE	toxicity	malignant hyperthermia		rs28933396	FALSE
KCNK3	CHEMBL1200694	LVM;LVM_BSA;RVEDV;RVEDV_BSA;RVESV_BSA;RVESV	discordant	2	0	1	No			SEVOFLURANE	toxicity	decreased risk for malignant hyperthermia		rs193922816	FALSE
KCNK3	CHEMBL1200694	LVM;LVM_BSA;RVEDV;RVEDV_BSA;RVESV_BSA;RVESV	discordant	2	0	1	No			SEVOFLURANE	toxicity	increased likelihood of adverse events		rs1128503	FALSE
KCNK3	CHEMBL1200694	LVM;LVM_BSA;RVEDV;RVEDV_BSA;RVESV_BSA;RVESV	discordant	2	0	1	No			SEVOFLURANE	toxicity	decreased risk for malignant hyperthermia		rs193922748	FALSE
KCNK3	CHEMBL1200694	LVM;LVM_BSA;RVEDV;RVEDV_BSA;RVESV_BSA;RVESV	discordant	2	0	1	No			SEVOFLURANE	toxicity	malignant hyperthermia		rs121918594	FALSE
KCNK3	CHEMBL1200694	LVM;LVM_BSA;RVEDV;RVEDV_BSA;RVESV_BSA;RVESV	discordant	2	0	1	No			SEVOFLURANE	toxicity	decreased risk for malignant hyperthermia		rs193922809	FALSE
KCNK3	CHEMBL1200694	LVM;LVM_BSA;RVEDV;RVEDV_BSA;RVESV_BSA;RVESV	discordant	2	0	1	No			SEVOFLURANE	toxicity	malignant hyperthermia		rs112563513	FALSE
KCNK3	CHEMBL1200694	LVM;LVM_BSA;RVEDV;RVEDV_BSA;RVESV_BSA;RVESV	discordant	2	0	1	No			SEVOFLURANE	efficacy	worse response to sevoflurane and remifentanil		rs1128503	FALSE
KCNK3	CHEMBL1200694	LVM;LVM_BSA;RVEDV;RVEDV_BSA;RVESV_BSA;RVESV	discordant	2	0	1	No			SEVOFLURANE	toxicity	malignant hyperthermia		rs193922770	FALSE
KCNK3	CHEMBL1200694	LVM;LVM_BSA;RVEDV;RVEDV_BSA;RVESV_BSA;RVESV	discordant	2	0	1	No			SEVOFLURANE	toxicity	malignant hyperthermia		rs121918593	FALSE
KCNK3	CHEMBL1200694	LVM;LVM_BSA;RVEDV;RVEDV_BSA;RVESV_BSA;RVESV	discordant	2	0	1	No			SEVOFLURANE	toxicity	malignant hyperthermia		rs118192176	FALSE
KCNK3	CHEMBL1200694	LVM;LVM_BSA;RVEDV;RVEDV_BSA;RVESV_BSA;RVESV	discordant	2	0	1	No			SEVOFLURANE	toxicity	decreased risk for malignant hyperthermia		rs121918592	FALSE
KCNK3	CHEMBL1200694	LVM;LVM_BSA;RVEDV;RVEDV_BSA;RVESV_BSA;RVESV	discordant	2	0	1	No			SEVOFLURANE	toxicity	malignant hyperthermia		rs193922772	FALSE
KCNK3	CHEMBL1200694	LVM;LVM_BSA;RVEDV;RVEDV_BSA;RVESV_BSA;RVESV	discordant	2	0	1	No			SEVOFLURANE	toxicity	malignant hyperthermia		rs118192178	FALSE
KCNK3	CHEMBL1200694	LVM;LVM_BSA;RVEDV;RVEDV_BSA;RVESV_BSA;RVESV	discordant	2	0	1	No			SEVOFLURANE	toxicity	malignant hyperthermia		rs193922768	FALSE
KCNK3	CHEMBL1200694	LVM;LVM_BSA;RVEDV;RVEDV_BSA;RVESV_BSA;RVESV	discordant	2	0	1	No			SEVOFLURANE	other	increased mean arterial pressure		rs2307116	FALSE
KCNK3	CHEMBL1200694	LVM;LVM_BSA;RVEDV;RVEDV_BSA;RVESV_BSA;RVESV	discordant	2	0	1	No			SEVOFLURANE	toxicity	decreased risk for malignant hyperthermia		rs193922876	FALSE
KCNK3	CHEMBL1200694	LVM;LVM_BSA;RVEDV;RVEDV_BSA;RVESV_BSA;RVESV	discordant	2	0	1	No			SEVOFLURANE	toxicity	decreased risk for malignant hyperthermia		rs118192168	FALSE
KCNK3	CHEMBL1200694	LVM;LVM_BSA;RVEDV;RVEDV_BSA;RVESV_BSA;RVESV	discordant	2	0	1	No			SEVOFLURANE	toxicity	decreased risk for malignant hyperthermia		rs772226819	FALSE
KCNK3	CHEMBL1200694	LVM;LVM_BSA;RVEDV;RVEDV_BSA;RVESV_BSA;RVESV	discordant	2	0	1	No			SEVOFLURANE	toxicity	decreased risk for malignant hyperthermia		rs28933397	FALSE
KCNK3	CHEMBL1200694	LVM;LVM_BSA;RVEDV;RVEDV_BSA;RVESV_BSA;RVESV	discordant	2	0	1	No			SEVOFLURANE	other	decreased mean arterial pressure		rs2031920	FALSE
KCNK3	CHEMBL1200694	LVM;LVM_BSA;RVEDV;RVEDV_BSA;RVESV_BSA;RVESV	discordant	2	0	1	No			SEVOFLURANE	other	decreased mean arterial pressure		rs1275988	TRUE
KCNK3	CHEMBL1200694	LVM;LVM_BSA;RVEDV;RVEDV_BSA;RVESV_BSA;RVESV	discordant	2	0	1	No			SEVOFLURANE	toxicity	malignant hyperthermia		rs193922832	FALSE
KCNK3	CHEMBL1200694	LVM;LVM_BSA;RVEDV;RVEDV_BSA;RVESV_BSA;RVESV	discordant	2	0	1	No			SEVOFLURANE	toxicity	malignant hyperthermia		rs121918596	FALSE
KCNK3	CHEMBL1200694	LVM;LVM_BSA;RVEDV;RVEDV_BSA;RVESV_BSA;RVESV	discordant	2	0	1	No			SEVOFLURANE	toxicity	greater severity of hypotension		rs1042718	FALSE
KCNK3	CHEMBL1200694	LVM;LVM_BSA;RVEDV;RVEDV_BSA;RVESV_BSA;RVESV	discordant	2	0	1	No			SEVOFLURANE	efficacy	decreased vol% end-tidal sevoflurane concentration		rs1801394	FALSE
KCNK3	CHEMBL1200694	LVM;LVM_BSA;RVEDV;RVEDV_BSA;RVESV_BSA;RVESV	discordant	2	0	1	No			SEVOFLURANE	other	increased mean arterial pressure		rs3813867	FALSE
KCNK3	CHEMBL1200694	LVM;LVM_BSA;RVEDV;RVEDV_BSA;RVESV_BSA;RVESV	discordant	2	0	1	No			SEVOFLURANE	toxicity	decreased risk for malignant hyperthermia		rs121918596	FALSE
KCNK3	CHEMBL1200694	LVM;LVM_BSA;RVEDV;RVEDV_BSA;RVESV_BSA;RVESV	discordant	2	0	1	No			SEVOFLURANE	efficacy	decreased sedation		rs6686529	TRUE
KCNK3	CHEMBL1200694	LVM;LVM_BSA;RVEDV;RVEDV_BSA;RVESV_BSA;RVESV	discordant	2	0	1	No			SEVOFLURANE	toxicity	decreased risk for malignant hyperthermia		rs118192163	FALSE
KCNK3	CHEMBL1200694	LVM;LVM_BSA;RVEDV;RVEDV_BSA;RVESV_BSA;RVESV	discordant	2	0	1	No			SEVOFLURANE	toxicity	decreased risk for malignant hyperthermia		rs193922807	FALSE
KCNK3	CHEMBL1200694	LVM;LVM_BSA;RVEDV;RVEDV_BSA;RVESV_BSA;RVESV	discordant	2	0	1	No			SEVOFLURANE	toxicity	malignant hyperthermia		rs193922807	FALSE
KCNK3	CHEMBL1200694	LVM;LVM_BSA;RVEDV;RVEDV_BSA;RVESV_BSA;RVESV	discordant	2	0	1	No			SEVOFLURANE	toxicity	risk for malignant hyperthermia		rs63749869	FALSE
KCNK3	CHEMBL1200694	LVM;LVM_BSA;RVEDV;RVEDV_BSA;RVESV_BSA;RVESV	discordant	2	0	1	No			SEVOFLURANE	toxicity	decreased risk for malignant hyperthermia		rs111888148	FALSE
KCNK3	CHEMBL1200694	LVM;LVM_BSA;RVEDV;RVEDV_BSA;RVESV_BSA;RVESV	discordant	2	0	1	No			SEVOFLURANE	toxicity	malignant hyperthermia		rs28933397	FALSE
KCNK3	CHEMBL1200694	LVM;LVM_BSA;RVEDV;RVEDV_BSA;RVESV_BSA;RVESV	discordant	2	0	1	No			SEVOFLURANE	toxicity	decreased risk for malignant hyperthermia		rs193922803	FALSE
KCNK3	CHEMBL1200694	LVM;LVM_BSA;RVEDV;RVEDV_BSA;RVESV_BSA;RVESV	discordant	2	0	1	No			SEVOFLURANE	toxicity	decreased risk for malignant hyperthermia		rs193922753	FALSE
KCNK3	CHEMBL1200694	LVM;LVM_BSA;RVEDV;RVEDV_BSA;RVESV_BSA;RVESV	discordant	2	0	1	No			SEVOFLURANE	toxicity	decreased risk for malignant hyperthermia		rs193922768	FALSE
KCNK3	CHEMBL1200694	LVM;LVM_BSA;RVEDV;RVEDV_BSA;RVESV_BSA;RVESV	discordant	2	0	1	No			SEVOFLURANE	toxicity	malignant hyperthermia		rs193922843	FALSE
KCNK3	CHEMBL1200694	LVM;LVM_BSA;RVEDV;RVEDV_BSA;RVESV_BSA;RVESV	discordant	2	0	1	No			SEVOFLURANE	other	increased mean arterial pressure		rs1806201	FALSE
KCNK3	CHEMBL1200694	LVM;LVM_BSA;RVEDV;RVEDV_BSA;RVESV_BSA;RVESV	discordant	2	0	1	No			SEVOFLURANE	toxicity	malignant hyperthermia		rs1801086	FALSE
KCNK3	CHEMBL1200694	LVM;LVM_BSA;RVEDV;RVEDV_BSA;RVESV_BSA;RVESV	discordant	2	0	1	No			SEVOFLURANE	toxicity	decreased risk for malignant hyperthermia		rs118192172	FALSE
KCNK3	CHEMBL1200694	LVM;LVM_BSA;RVEDV;RVEDV_BSA;RVESV_BSA;RVESV	discordant	2	0	1	No			SEVOFLURANE	toxicity	decreased risk for malignant hyperthermia		rs118192178	FALSE
KCNK3	CHEMBL1200694	LVM;LVM_BSA;RVEDV;RVEDV_BSA;RVESV_BSA;RVESV	discordant	2	0	1	No			SEVOFLURANE	toxicity	decreased risk for malignant hyperthermia		rs118192176	FALSE
KCNK3	CHEMBL1200694	LVM;LVM_BSA;RVEDV;RVEDV_BSA;RVESV_BSA;RVESV	discordant	2	0	1	No			SEVOFLURANE	toxicity	decreased risk for malignant hyperthermia		rs193922747	FALSE
KCNK3	CHEMBL1200694	LVM;LVM_BSA;RVEDV;RVEDV_BSA;RVESV_BSA;RVESV	discordant	2	0	1	No			SEVOFLURANE	toxicity	decreased likelihood of adverse events and improved response to sevoflurane and remifentanil		rs1128503	FALSE
KCNK3	CHEMBL1200694	LVM;LVM_BSA;RVEDV;RVEDV_BSA;RVESV_BSA;RVESV	discordant	2	0	1	No			SEVOFLURANE	efficacy	decreased likelihood of adverse events and improved response to sevoflurane and remifentanil		rs1128503	FALSE
KCNK3	CHEMBL1200694	LVM;LVM_BSA;RVEDV;RVEDV_BSA;RVESV_BSA;RVESV	discordant	2	0	1	No			SEVOFLURANE	toxicity	decreased risk for malignant hyperthermia		rs118192162	FALSE
KCNK3	CHEMBL1200694	LVM;LVM_BSA;RVEDV;RVEDV_BSA;RVESV_BSA;RVESV	discordant	2	0	1	No			SEVOFLURANE	toxicity	decreased risk for malignant hyperthermia		rs193922818	FALSE
KCNK3	CHEMBL1200694	LVM;LVM_BSA;RVEDV;RVEDV_BSA;RVESV_BSA;RVESV	discordant	2	0	1	No			SEVOFLURANE	toxicity	decreased risk for malignant hyperthermia		rs28933396	FALSE
KCNK3	CHEMBL1200694	LVM;LVM_BSA;RVEDV;RVEDV_BSA;RVESV_BSA;RVESV	discordant	2	0	1	No			SEVOFLURANE	toxicity	decreased risk for malignant hyperthermia		rs118192177	FALSE
KCNK3	CHEMBL1200694	LVM;LVM_BSA;RVEDV;RVEDV_BSA;RVESV_BSA;RVESV	discordant	2	0	1	No			SEVOFLURANE	toxicity	malignant hyperthermia		rs118192162	FALSE
KCNK3	CHEMBL1200694	LVM;LVM_BSA;RVEDV;RVEDV_BSA;RVESV_BSA;RVESV	discordant	2	0	1	No			SEVOFLURANE	toxicity	decreased risk for malignant hyperthermia		rs1801086	FALSE
KCNK3	CHEMBL1200694	LVM;LVM_BSA;RVEDV;RVEDV_BSA;RVESV_BSA;RVESV	discordant	2	0	1	No			SEVOFLURANE	efficacy	decreased vol% end-tidal sevoflurane concentration		rs3733784	FALSE
KCNK3	CHEMBL1200694	LVM;LVM_BSA;RVEDV;RVEDV_BSA;RVESV_BSA;RVESV	discordant	2	0	1	No			SEVOFLURANE	toxicity	malignant hyperthermia		rs118192163	FALSE
KCNK3	CHEMBL1200694	LVM;LVM_BSA;RVEDV;RVEDV_BSA;RVESV_BSA;RVESV	discordant	2	0	1	No			SEVOFLURANE	toxicity	decreased risk for malignant hyperthermia		rs121918593	FALSE
KCNK3	CHEMBL1200694	LVM;LVM_BSA;RVEDV;RVEDV_BSA;RVESV_BSA;RVESV	discordant	2	0	1	No			SEVOFLURANE	other	decreased mean arterial pressure		rs1806201	FALSE
KCNK3	CHEMBL1200694	LVM;LVM_BSA;RVEDV;RVEDV_BSA;RVESV_BSA;RVESV	discordant	2	0	1	No			SEVOFLURANE	toxicity	decreased risk for malignant hyperthermia		rs118192161	FALSE
KCNK3	CHEMBL1200694	LVM;LVM_BSA;RVEDV;RVEDV_BSA;RVESV_BSA;RVESV	discordant	2	0	1	No			SEVOFLURANE	other	decreased mean arterial pressure		rs1801394	FALSE
KCNK3	CHEMBL1200694	LVM;LVM_BSA;RVEDV;RVEDV_BSA;RVESV_BSA;RVESV	discordant	2	0	1	No			SEVOFLURANE	toxicity	decreased risk for malignant hyperthermia		rs193922764	FALSE
KCNK3	CHEMBL1200694	LVM;LVM_BSA;RVEDV;RVEDV_BSA;RVESV_BSA;RVESV	discordant	2	0	1	No			SEVOFLURANE	toxicity	decreased risk for malignant hyperthermia		rs193922802	FALSE
KCNK3	CHEMBL1200694	LVM;LVM_BSA;RVEDV;RVEDV_BSA;RVESV_BSA;RVESV	discordant	2	0	1	No			SEVOFLURANE	toxicity	risk for malignant hyperthermia		rs118192167	FALSE
KCNK3	CHEMBL1200694	LVM;LVM_BSA;RVEDV;RVEDV_BSA;RVESV_BSA;RVESV	discordant	2	0	1	No			SEVOFLURANE	toxicity	decreased risk for malignant hyperthermia		rs193922762	FALSE
KCNK3	CHEMBL1200694	LVM;LVM_BSA;RVEDV;RVEDV_BSA;RVESV_BSA;RVESV	discordant	2	0	1	No			SEVOFLURANE	toxicity	decreased risk for malignant hyperthermia		rs118192122	FALSE
KCNK3	CHEMBL1200694	LVM;LVM_BSA;RVEDV;RVEDV_BSA;RVESV_BSA;RVESV	discordant	2	0	1	No			SEVOFLURANE	toxicity	decreased risk for malignant hyperthermia		rs193922843	FALSE
KCNK3	CHEMBL1200694	LVM;LVM_BSA;RVEDV;RVEDV_BSA;RVESV_BSA;RVESV	discordant	2	0	1	No			SEVOFLURANE	toxicity	decreased risk for malignant hyperthermia		rs121918594	FALSE
KCNK3	CHEMBL1200694	LVM;LVM_BSA;RVEDV;RVEDV_BSA;RVESV_BSA;RVESV	discordant	2	0	1	No			SEVOFLURANE	toxicity	develop malignant hyperthermia		rs193922878	FALSE
KCNK3	CHEMBL1200694	LVM;LVM_BSA;RVEDV;RVEDV_BSA;RVESV_BSA;RVESV	discordant	2	0	1	No			SEVOFLURANE	toxicity	decreased risk for malignant hyperthermia		rs121918595	FALSE
KCNK3	CHEMBL1200694	LVM;LVM_BSA;RVEDV;RVEDV_BSA;RVESV_BSA;RVESV	discordant	2	0	1	No			SEVOFLURANE	toxicity	increased risk for malignant hyperthermia		rs1800559	FALSE
KCNK3	CHEMBL1200733	LVM;LVM_BSA;RVEDV;RVEDV_BSA;RVESV_BSA;RVESV	discordant	2	0	1	No			DESFLURANE	toxicity	malignant hyperthermia		rs121918596	FALSE
KCNK3	CHEMBL1200733	LVM;LVM_BSA;RVEDV;RVEDV_BSA;RVESV_BSA;RVESV	discordant	2	0	1	No			DESFLURANE	toxicity	decreased risk for malignant hyperthermia		rs118192172	FALSE
KCNK3	CHEMBL1200733	LVM;LVM_BSA;RVEDV;RVEDV_BSA;RVESV_BSA;RVESV	discordant	2	0	1	No			DESFLURANE	toxicity	malignant hyperthermia		rs1801086	FALSE
KCNK3	CHEMBL1200733	LVM;LVM_BSA;RVEDV;RVEDV_BSA;RVESV_BSA;RVESV	discordant	2	0	1	No			DESFLURANE	toxicity	decreased risk for malignant hyperthermia		rs1800559	FALSE
KCNK3	CHEMBL1200733	LVM;LVM_BSA;RVEDV;RVEDV_BSA;RVESV_BSA;RVESV	discordant	2	0	1	No			DESFLURANE	toxicity	malignant hyperthermia		rs193922807	FALSE
KCNK3	CHEMBL1200733	LVM;LVM_BSA;RVEDV;RVEDV_BSA;RVESV_BSA;RVESV	discordant	2	0	1	No			DESFLURANE	toxicity	malignant hyperthermia		rs118192176	FALSE
KCNK3	CHEMBL1200733	LVM;LVM_BSA;RVEDV;RVEDV_BSA;RVESV_BSA;RVESV	discordant	2	0	1	No			DESFLURANE	toxicity	malignant hyperthermia		rs193922747	FALSE
KCNK3	CHEMBL1200733	LVM;LVM_BSA;RVEDV;RVEDV_BSA;RVESV_BSA;RVESV	discordant	2	0	1	No			DESFLURANE	toxicity	decreased risk for malignant hyperthermia		rs118192168	FALSE
KCNK3	CHEMBL1200733	LVM;LVM_BSA;RVEDV;RVEDV_BSA;RVESV_BSA;RVESV	discordant	2	0	1	No			DESFLURANE	toxicity	malignant hyperthermia		rs193922768	FALSE
KCNK3	CHEMBL1200733	LVM;LVM_BSA;RVEDV;RVEDV_BSA;RVESV_BSA;RVESV	discordant	2	0	1	No			DESFLURANE	toxicity	decreased risk for malignant hyperthermia		rs121918592	FALSE
KCNK3	CHEMBL1200733	LVM;LVM_BSA;RVEDV;RVEDV_BSA;RVESV_BSA;RVESV	discordant	2	0	1	No			DESFLURANE	toxicity	malignant hyperthermia		rs118192122	FALSE
KCNK3	CHEMBL1200733	LVM;LVM_BSA;RVEDV;RVEDV_BSA;RVESV_BSA;RVESV	discordant	2	0	1	No			DESFLURANE	toxicity	decreased risk for malignant hyperthermia		rs193922809	FALSE
KCNK3	CHEMBL1200733	LVM;LVM_BSA;RVEDV;RVEDV_BSA;RVESV_BSA;RVESV	discordant	2	0	1	No			DESFLURANE	toxicity	malignant hyperthermia		rs193922770	FALSE
KCNK3	CHEMBL1200733	LVM;LVM_BSA;RVEDV;RVEDV_BSA;RVESV_BSA;RVESV	discordant	2	0	1	No			DESFLURANE	toxicity	malignant hyperthermia		rs121918592	FALSE
KCNK3	CHEMBL1200733	LVM;LVM_BSA;RVEDV;RVEDV_BSA;RVESV_BSA;RVESV	discordant	2	0	1	No			DESFLURANE	toxicity	risk for malignant hyperthermia		rs118192167	FALSE
KCNK3	CHEMBL1200733	LVM;LVM_BSA;RVEDV;RVEDV_BSA;RVESV_BSA;RVESV	discordant	2	0	1	No			DESFLURANE	toxicity	decreased risk for malignant hyperthermia		rs193922832	FALSE
KCNK3	CHEMBL1200733	LVM;LVM_BSA;RVEDV;RVEDV_BSA;RVESV_BSA;RVESV	discordant	2	0	1	No			DESFLURANE	toxicity	develop malignant hyperthermia		rs193922878	FALSE
KCNK3	CHEMBL1200733	LVM;LVM_BSA;RVEDV;RVEDV_BSA;RVESV_BSA;RVESV	discordant	2	0	1	No			DESFLURANE	toxicity	malignant hyperthermia		rs121918594	FALSE
KCNK3	CHEMBL1200733	LVM;LVM_BSA;RVEDV;RVEDV_BSA;RVESV_BSA;RVESV	discordant	2	0	1	No			DESFLURANE	toxicity	increased risk for malignant hyperthermia		rs772226819	FALSE
KCNK3	CHEMBL1200733	LVM;LVM_BSA;RVEDV;RVEDV_BSA;RVESV_BSA;RVESV	discordant	2	0	1	No			DESFLURANE	toxicity	malignant hyperthermia		rs193922818	FALSE
KCNK3	CHEMBL1200733	LVM;LVM_BSA;RVEDV;RVEDV_BSA;RVESV_BSA;RVESV	discordant	2	0	1	No			DESFLURANE	toxicity	decreased risk for malignant hyperthermia		rs121918593	FALSE
KCNK3	CHEMBL1200733	LVM;LVM_BSA;RVEDV;RVEDV_BSA;RVESV_BSA;RVESV	discordant	2	0	1	No			DESFLURANE	toxicity	risk for malignant hyperthermia		rs1800559	FALSE
KCNK3	CHEMBL1200733	LVM;LVM_BSA;RVEDV;RVEDV_BSA;RVESV_BSA;RVESV	discordant	2	0	1	No			DESFLURANE	toxicity	malignant hyperthermia		rs112563513	FALSE
KCNK3	CHEMBL1200733	LVM;LVM_BSA;RVEDV;RVEDV_BSA;RVESV_BSA;RVESV	discordant	2	0	1	No			DESFLURANE	toxicity	malignant hyperthermia		rs193922876	FALSE
KCNK3	CHEMBL1200733	LVM;LVM_BSA;RVEDV;RVEDV_BSA;RVESV_BSA;RVESV	discordant	2	0	1	No			DESFLURANE	toxicity	malignant hyperthermia		rs193922764	FALSE
KCNK3	CHEMBL1200733	LVM;LVM_BSA;RVEDV;RVEDV_BSA;RVESV_BSA;RVESV	discordant	2	0	1	No			DESFLURANE	toxicity	risk for malignant hyperthermia		rs118192116	FALSE
KCNK3	CHEMBL1200733	LVM;LVM_BSA;RVEDV;RVEDV_BSA;RVESV_BSA;RVESV	discordant	2	0	1	No			DESFLURANE	toxicity	malignant hyperthermia		rs118192124	FALSE
KCNK3	CHEMBL1200733	LVM;LVM_BSA;RVEDV;RVEDV_BSA;RVESV_BSA;RVESV	discordant	2	0	1	No			DESFLURANE	toxicity	decreased risk for malignant hyperthermia		rs118192162	FALSE
KCNK3	CHEMBL1200733	LVM;LVM_BSA;RVEDV;RVEDV_BSA;RVESV_BSA;RVESV	discordant	2	0	1	No			DESFLURANE	toxicity	decreased risk for malignant hyperthermia		rs118192161	FALSE
KCNK3	CHEMBL1200733	LVM;LVM_BSA;RVEDV;RVEDV_BSA;RVESV_BSA;RVESV	discordant	2	0	1	No			DESFLURANE	toxicity	malignant hyperthermia		rs193922748	FALSE
KCNK3	CHEMBL1200733	LVM;LVM_BSA;RVEDV;RVEDV_BSA;RVESV_BSA;RVESV	discordant	2	0	1	No			DESFLURANE	toxicity	malignant hyperthermia		rs121918595	FALSE
KCNK3	CHEMBL1200733	LVM;LVM_BSA;RVEDV;RVEDV_BSA;RVESV_BSA;RVESV	discordant	2	0	1	No			DESFLURANE	toxicity	malignant hyperthermia		rs193922802	FALSE
KCNK3	CHEMBL1200733	LVM;LVM_BSA;RVEDV;RVEDV_BSA;RVESV_BSA;RVESV	discordant	2	0	1	No			DESFLURANE	toxicity	malignant hyperthermia susceptibility		rs118192167	FALSE
KCNK3	CHEMBL1200733	LVM;LVM_BSA;RVEDV;RVEDV_BSA;RVESV_BSA;RVESV	discordant	2	0	1	No			DESFLURANE	toxicity	decreased risk for malignant hyperthermia		rs118192177	FALSE
KCNK3	CHEMBL1200733	LVM;LVM_BSA;RVEDV;RVEDV_BSA;RVESV_BSA;RVESV	discordant	2	0	1	No			DESFLURANE	toxicity	decreased risk for malignant hyperthermia		rs193922876	FALSE
KCNK3	CHEMBL1200733	LVM;LVM_BSA;RVEDV;RVEDV_BSA;RVESV_BSA;RVESV	discordant	2	0	1	No			DESFLURANE	toxicity	decreased risk for malignant hyperthermia		rs121918596	FALSE
KCNK3	CHEMBL1200733	LVM;LVM_BSA;RVEDV;RVEDV_BSA;RVESV_BSA;RVESV	discordant	2	0	1	No			DESFLURANE	toxicity	malignant hyperthermia		rs118192172	FALSE
KCNK3	CHEMBL1200733	LVM;LVM_BSA;RVEDV;RVEDV_BSA;RVESV_BSA;RVESV	discordant	2	0	1	No			DESFLURANE	toxicity	malignant hyperthermia		rs193922832	FALSE
KCNK3	CHEMBL1200733	LVM;LVM_BSA;RVEDV;RVEDV_BSA;RVESV_BSA;RVESV	discordant	2	0	1	No			DESFLURANE	toxicity	malignant hyperthermia		rs118192161	FALSE
KCNK3	CHEMBL1200733	LVM;LVM_BSA;RVEDV;RVEDV_BSA;RVESV_BSA;RVESV	discordant	2	0	1	No			DESFLURANE	toxicity	malignant hyperthermia		rs118192163	FALSE
KCNK3	CHEMBL1200733	LVM;LVM_BSA;RVEDV;RVEDV_BSA;RVESV_BSA;RVESV	discordant	2	0	1	No			DESFLURANE	toxicity	malignant hyperthermia		rs193922753	FALSE
KCNK3	CHEMBL1200733	LVM;LVM_BSA;RVEDV;RVEDV_BSA;RVESV_BSA;RVESV	discordant	2	0	1	No			DESFLURANE	toxicity	malignant hyperthermia		rs28933397	FALSE
KCNK3	CHEMBL1200733	LVM;LVM_BSA;RVEDV;RVEDV_BSA;RVESV_BSA;RVESV	discordant	2	0	1	No			DESFLURANE	toxicity	malignant hyperthermia susceptibility		rs144336148	FALSE
KCNK3	CHEMBL1200733	LVM;LVM_BSA;RVEDV;RVEDV_BSA;RVESV_BSA;RVESV	discordant	2	0	1	No			DESFLURANE	toxicity	decreased risk for malignant hyperthermia		rs193922803	FALSE
KCNK3	CHEMBL1200733	LVM;LVM_BSA;RVEDV;RVEDV_BSA;RVESV_BSA;RVESV	discordant	2	0	1	No			DESFLURANE	toxicity	decreased risk for malignant hyperthermia		rs772226819	FALSE
KCNK3	CHEMBL1200733	LVM;LVM_BSA;RVEDV;RVEDV_BSA;RVESV_BSA;RVESV	discordant	2	0	1	No			DESFLURANE	toxicity	malignant hyperthermia		rs193922816	FALSE
KCNK3	CHEMBL1200733	LVM;LVM_BSA;RVEDV;RVEDV_BSA;RVESV_BSA;RVESV	discordant	2	0	1	No			DESFLURANE	toxicity	decreased risk for malignant hyperthermia		rs193922802	FALSE
KCNK3	CHEMBL1200733	LVM;LVM_BSA;RVEDV;RVEDV_BSA;RVESV_BSA;RVESV	discordant	2	0	1	No			DESFLURANE	toxicity	risk for malignant hyperthermia		rs118192170	FALSE
KCNK3	CHEMBL1200733	LVM;LVM_BSA;RVEDV;RVEDV_BSA;RVESV_BSA;RVESV	discordant	2	0	1	No			DESFLURANE	toxicity	malignant hyperthermia		rs118192177	FALSE
KCNK3	CHEMBL1200733	LVM;LVM_BSA;RVEDV;RVEDV_BSA;RVESV_BSA;RVESV	discordant	2	0	1	No			DESFLURANE	toxicity	decreased risk for malignant hyperthermia		rs193922768	FALSE
KCNK3	CHEMBL1200733	LVM;LVM_BSA;RVEDV;RVEDV_BSA;RVESV_BSA;RVESV	discordant	2	0	1	No			DESFLURANE	toxicity	decreased risk for malignant hyperthermia		rs193922818	FALSE
KCNK3	CHEMBL1200733	LVM;LVM_BSA;RVEDV;RVEDV_BSA;RVESV_BSA;RVESV	discordant	2	0	1	No			DESFLURANE	toxicity	malignant hyperthermia		rs193922772	FALSE
KCNK3	CHEMBL1200733	LVM;LVM_BSA;RVEDV;RVEDV_BSA;RVESV_BSA;RVESV	discordant	2	0	1	No			DESFLURANE	toxicity	decreased risk for malignant hyperthermia		rs121918594	FALSE
KCNK3	CHEMBL1200733	LVM;LVM_BSA;RVEDV;RVEDV_BSA;RVESV_BSA;RVESV	discordant	2	0	1	No			DESFLURANE	toxicity	risk for malignant hyperthermia		rs63749869	FALSE
KCNK3	CHEMBL1200733	LVM;LVM_BSA;RVEDV;RVEDV_BSA;RVESV_BSA;RVESV	discordant	2	0	1	No			DESFLURANE	toxicity	malignant hyperthermia		rs118192162	FALSE
KCNK3	CHEMBL1200733	LVM;LVM_BSA;RVEDV;RVEDV_BSA;RVESV_BSA;RVESV	discordant	2	0	1	No			DESFLURANE	toxicity	risk for malignant hyperthermia		rs118192178	FALSE
KCNK3	CHEMBL1200733	LVM;LVM_BSA;RVEDV;RVEDV_BSA;RVESV_BSA;RVESV	discordant	2	0	1	No			DESFLURANE	toxicity	decreased risk for malignant hyperthermia		rs193922772	FALSE
KCNK3	CHEMBL1200733	LVM;LVM_BSA;RVEDV;RVEDV_BSA;RVESV_BSA;RVESV	discordant	2	0	1	No			DESFLURANE	toxicity	decreased risk for malignant hyperthermia		rs193922762	FALSE
KCNK3	CHEMBL1200733	LVM;LVM_BSA;RVEDV;RVEDV_BSA;RVESV_BSA;RVESV	discordant	2	0	1	No			DESFLURANE	toxicity	decreased risk for malignant hyperthermia		rs118192176	FALSE
KCNK3	CHEMBL1200733	LVM;LVM_BSA;RVEDV;RVEDV_BSA;RVESV_BSA;RVESV	discordant	2	0	1	No			DESFLURANE	toxicity	malignant hyperthermia		rs193922762	FALSE
KCNK3	CHEMBL1200733	LVM;LVM_BSA;RVEDV;RVEDV_BSA;RVESV_BSA;RVESV	discordant	2	0	1	No			DESFLURANE	toxicity	decreased risk for malignant hyperthermia		rs193922747	FALSE
KCNK3	CHEMBL1200733	LVM;LVM_BSA;RVEDV;RVEDV_BSA;RVESV_BSA;RVESV	discordant	2	0	1	No			DESFLURANE	toxicity	decreased risk for malignant hyperthermia		rs118192163	FALSE
KCNK3	CHEMBL1200733	LVM;LVM_BSA;RVEDV;RVEDV_BSA;RVESV_BSA;RVESV	discordant	2	0	1	No			DESFLURANE	toxicity	malignant hyperthermia		rs193922809	FALSE
KCNK3	CHEMBL1200733	LVM;LVM_BSA;RVEDV;RVEDV_BSA;RVESV_BSA;RVESV	discordant	2	0	1	No			DESFLURANE	toxicity	malignant hyperthermia		rs118192178	FALSE
KCNK3	CHEMBL1200733	LVM;LVM_BSA;RVEDV;RVEDV_BSA;RVESV_BSA;RVESV	discordant	2	0	1	No			DESFLURANE	toxicity	decreased risk for malignant hyperthermia		rs193922843	FALSE
KCNK3	CHEMBL1200733	LVM;LVM_BSA;RVEDV;RVEDV_BSA;RVESV_BSA;RVESV	discordant	2	0	1	No			DESFLURANE	toxicity	malignant hyperthermia		rs121918593	FALSE
KCNK3	CHEMBL1200733	LVM;LVM_BSA;RVEDV;RVEDV_BSA;RVESV_BSA;RVESV	discordant	2	0	1	No			DESFLURANE	toxicity	decreased risk for malignant hyperthermia		rs118192178	FALSE
KCNK3	CHEMBL1200733	LVM;LVM_BSA;RVEDV;RVEDV_BSA;RVESV_BSA;RVESV	discordant	2	0	1	No			DESFLURANE	toxicity	decreased risk for malignant hyperthermia		rs193922764	FALSE
KCNK3	CHEMBL1200733	LVM;LVM_BSA;RVEDV;RVEDV_BSA;RVESV_BSA;RVESV	discordant	2	0	1	No			DESFLURANE	toxicity	decreased risk for malignant hyperthermia		rs118192175	FALSE
KCNK3	CHEMBL1200733	LVM;LVM_BSA;RVEDV;RVEDV_BSA;RVESV_BSA;RVESV	discordant	2	0	1	No			DESFLURANE	toxicity	decreased risk for malignant hyperthermia		rs121918595	FALSE
KCNK3	CHEMBL1200733	LVM;LVM_BSA;RVEDV;RVEDV_BSA;RVESV_BSA;RVESV	discordant	2	0	1	No			DESFLURANE	toxicity	malignant hyperthermia		rs111888148	FALSE
KCNK3	CHEMBL1200733	LVM;LVM_BSA;RVEDV;RVEDV_BSA;RVESV_BSA;RVESV	discordant	2	0	1	No			DESFLURANE	toxicity	malignant hyperthermia		rs28933396	FALSE
KCNK3	CHEMBL1200733	LVM;LVM_BSA;RVEDV;RVEDV_BSA;RVESV_BSA;RVESV	discordant	2	0	1	No			DESFLURANE	toxicity	malignant hyperthermia		rs193922878	FALSE
KCNK3	CHEMBL1200733	LVM;LVM_BSA;RVEDV;RVEDV_BSA;RVESV_BSA;RVESV	discordant	2	0	1	No			DESFLURANE	toxicity	decreased risk for malignant hyperthermia		rs193922770	FALSE
KCNK3	CHEMBL1200733	LVM;LVM_BSA;RVEDV;RVEDV_BSA;RVESV_BSA;RVESV	discordant	2	0	1	No			DESFLURANE	toxicity	malignant hyperthermia		rs193922843	FALSE
KCNK3	CHEMBL1200733	LVM;LVM_BSA;RVEDV;RVEDV_BSA;RVESV_BSA;RVESV	discordant	2	0	1	No			DESFLURANE	toxicity	malignant hyperthermia		rs118192175	FALSE
KCNK3	CHEMBL1200733	LVM;LVM_BSA;RVEDV;RVEDV_BSA;RVESV_BSA;RVESV	discordant	2	0	1	No			DESFLURANE	toxicity	decreased risk for malignant hyperthermia		rs112563513	FALSE
KCNK3	CHEMBL1200733	LVM;LVM_BSA;RVEDV;RVEDV_BSA;RVESV_BSA;RVESV	discordant	2	0	1	No			DESFLURANE	toxicity	malignant hyperthermia		rs118192168	FALSE
KCNK3	CHEMBL1200733	LVM;LVM_BSA;RVEDV;RVEDV_BSA;RVESV_BSA;RVESV	discordant	2	0	1	No			DESFLURANE	toxicity	decreased risk for malignant hyperthermia		rs111888148	FALSE
KCNK3	CHEMBL1200733	LVM;LVM_BSA;RVEDV;RVEDV_BSA;RVESV_BSA;RVESV	discordant	2	0	1	No			DESFLURANE	toxicity	decreased risk for malignant hyperthermia		rs193922816	FALSE
KCNK3	CHEMBL1200733	LVM;LVM_BSA;RVEDV;RVEDV_BSA;RVESV_BSA;RVESV	discordant	2	0	1	No			DESFLURANE	toxicity	decreased risk for malignant hyperthermia		rs193922807	FALSE
KCNK3	CHEMBL1200733	LVM;LVM_BSA;RVEDV;RVEDV_BSA;RVESV_BSA;RVESV	discordant	2	0	1	No			DESFLURANE	toxicity	decreased risk for malignant hyperthermia		rs193922748	FALSE
KCNK3	CHEMBL1200733	LVM;LVM_BSA;RVEDV;RVEDV_BSA;RVESV_BSA;RVESV	discordant	2	0	1	No			DESFLURANE	toxicity	decreased risk for malignant hyperthermia		rs28933396	FALSE
KCNK3	CHEMBL1200733	LVM;LVM_BSA;RVEDV;RVEDV_BSA;RVESV_BSA;RVESV	discordant	2	0	1	No			DESFLURANE	toxicity	malignant hyperthermia		rs193922803	FALSE
KCNK3	CHEMBL1200733	LVM;LVM_BSA;RVEDV;RVEDV_BSA;RVESV_BSA;RVESV	discordant	2	0	1	No			DESFLURANE	toxicity	decreased risk for malignant hyperthermia		rs118192122	FALSE
KCNK3	CHEMBL1200733	LVM;LVM_BSA;RVEDV;RVEDV_BSA;RVESV_BSA;RVESV	discordant	2	0	1	No			DESFLURANE	toxicity	decreased risk for malignant hyperthermia		rs1801086	FALSE
KCNK3	CHEMBL1200733	LVM;LVM_BSA;RVEDV;RVEDV_BSA;RVESV_BSA;RVESV	discordant	2	0	1	No			DESFLURANE	toxicity	decreased risk for malignant hyperthermia		rs193922753	FALSE
KCNK3	CHEMBL1200733	LVM;LVM_BSA;RVEDV;RVEDV_BSA;RVESV_BSA;RVESV	discordant	2	0	1	No			DESFLURANE	toxicity	decreased risk for malignant hyperthermia		rs118192124	FALSE
KCNK3	CHEMBL1200733	LVM;LVM_BSA;RVEDV;RVEDV_BSA;RVESV_BSA;RVESV	discordant	2	0	1	No			DESFLURANE	toxicity	decreased risk for malignant hyperthermia		rs193922878	FALSE
KCNK3	CHEMBL1200733	LVM;LVM_BSA;RVEDV;RVEDV_BSA;RVESV_BSA;RVESV	discordant	2	0	1	No			DESFLURANE	toxicity	decreased risk for malignant hyperthermia		rs28933397	FALSE
KCNK3	CHEMBL1256	LVM;LVM_BSA;RVEDV;RVEDV_BSA;RVESV_BSA;RVESV	discordant	2	0	1	No			ISOFLURANE	toxicity	malignant hyperthermia		rs118192172	FALSE
KCNK3	CHEMBL1256	LVM;LVM_BSA;RVEDV;RVEDV_BSA;RVESV_BSA;RVESV	discordant	2	0	1	No			ISOFLURANE	toxicity	decreased risk for malignant hyperthermia		rs118192177	FALSE
KCNK3	CHEMBL1256	LVM;LVM_BSA;RVEDV;RVEDV_BSA;RVESV_BSA;RVESV	discordant	2	0	1	No			ISOFLURANE	toxicity	malignant hyperthermia		rs193922748	FALSE
KCNK3	CHEMBL1256	LVM;LVM_BSA;RVEDV;RVEDV_BSA;RVESV_BSA;RVESV	discordant	2	0	1	No			ISOFLURANE	toxicity	decreased risk for malignant hyperthermia		rs118192175	FALSE
KCNK3	CHEMBL1256	LVM;LVM_BSA;RVEDV;RVEDV_BSA;RVESV_BSA;RVESV	discordant	2	0	1	No			ISOFLURANE	toxicity	decreased risk for malignant hyperthermia		rs193922843	FALSE
KCNK3	CHEMBL1256	LVM;LVM_BSA;RVEDV;RVEDV_BSA;RVESV_BSA;RVESV	discordant	2	0	1	No			ISOFLURANE	toxicity	risk for malignant hyperthermia		rs118192178	FALSE
KCNK3	CHEMBL1256	LVM;LVM_BSA;RVEDV;RVEDV_BSA;RVESV_BSA;RVESV	discordant	2	0	1	No			ISOFLURANE	toxicity	malignant hyperthermia		rs193922818	FALSE
KCNK3	CHEMBL1256	LVM;LVM_BSA;RVEDV;RVEDV_BSA;RVESV_BSA;RVESV	discordant	2	0	1	No			ISOFLURANE	toxicity	decreased risk for malignant hyperthermia		rs193922768	FALSE
KCNK3	CHEMBL1256	LVM;LVM_BSA;RVEDV;RVEDV_BSA;RVESV_BSA;RVESV	discordant	2	0	1	No			ISOFLURANE	toxicity	malignant hyperthermia		rs118192161	FALSE
KCNK3	CHEMBL1256	LVM;LVM_BSA;RVEDV;RVEDV_BSA;RVESV_BSA;RVESV	discordant	2	0	1	No			ISOFLURANE	toxicity	decreased risk for malignant hyperthermia		rs118192161	FALSE
KCNK3	CHEMBL1256	LVM;LVM_BSA;RVEDV;RVEDV_BSA;RVESV_BSA;RVESV	discordant	2	0	1	No			ISOFLURANE	toxicity	risk for malignant hyperthermia		rs63749869	FALSE
KCNK3	CHEMBL1256	LVM;LVM_BSA;RVEDV;RVEDV_BSA;RVESV_BSA;RVESV	discordant	2	0	1	No			ISOFLURANE	toxicity	malignant hyperthermia		rs193922878	FALSE
KCNK3	CHEMBL1256	LVM;LVM_BSA;RVEDV;RVEDV_BSA;RVESV_BSA;RVESV	discordant	2	0	1	No			ISOFLURANE	toxicity	malignant hyperthermia		rs193922809	FALSE
KCNK3	CHEMBL1256	LVM;LVM_BSA;RVEDV;RVEDV_BSA;RVESV_BSA;RVESV	discordant	2	0	1	No			ISOFLURANE	toxicity	decreased risk for malignant hyperthermia		rs1801086	FALSE
KCNK3	CHEMBL1256	LVM;LVM_BSA;RVEDV;RVEDV_BSA;RVESV_BSA;RVESV	discordant	2	0	1	No			ISOFLURANE	toxicity	decreased risk for malignant hyperthermia		rs1800559	FALSE
KCNK3	CHEMBL1256	LVM;LVM_BSA;RVEDV;RVEDV_BSA;RVESV_BSA;RVESV	discordant	2	0	1	No			ISOFLURANE	toxicity	malignant hyperthermia		rs118192177	FALSE
KCNK3	CHEMBL1256	LVM;LVM_BSA;RVEDV;RVEDV_BSA;RVESV_BSA;RVESV	discordant	2	0	1	No			ISOFLURANE	toxicity	malignant hyperthermia		rs121918592	FALSE
KCNK3	CHEMBL1256	LVM;LVM_BSA;RVEDV;RVEDV_BSA;RVESV_BSA;RVESV	discordant	2	0	1	No			ISOFLURANE	toxicity	malignant hyperthermia		rs118192163	FALSE
KCNK3	CHEMBL1256	LVM;LVM_BSA;RVEDV;RVEDV_BSA;RVESV_BSA;RVESV	discordant	2	0	1	No			ISOFLURANE	toxicity	decreased risk for malignant hyperthermia		rs193922770	FALSE
KCNK3	CHEMBL1256	LVM;LVM_BSA;RVEDV;RVEDV_BSA;RVESV_BSA;RVESV	discordant	2	0	1	No			ISOFLURANE	toxicity	malignant hyperthermia		rs193922753	FALSE
KCNK3	CHEMBL1256	LVM;LVM_BSA;RVEDV;RVEDV_BSA;RVESV_BSA;RVESV	discordant	2	0	1	No			ISOFLURANE	toxicity	malignant hyperthermia		rs193922807	FALSE
KCNK3	CHEMBL1256	LVM;LVM_BSA;RVEDV;RVEDV_BSA;RVESV_BSA;RVESV	discordant	2	0	1	No			ISOFLURANE	toxicity	malignant hyperthermia		rs28933396	FALSE
KCNK3	CHEMBL1256	LVM;LVM_BSA;RVEDV;RVEDV_BSA;RVESV_BSA;RVESV	discordant	2	0	1	No			ISOFLURANE	toxicity	decreased risk for malignant hyperthermia		rs111888148	FALSE
KCNK3	CHEMBL1256	LVM;LVM_BSA;RVEDV;RVEDV_BSA;RVESV_BSA;RVESV	discordant	2	0	1	No			ISOFLURANE	toxicity	malignant hyperthermia		rs121918596	FALSE
KCNK3	CHEMBL1256	LVM;LVM_BSA;RVEDV;RVEDV_BSA;RVESV_BSA;RVESV	discordant	2	0	1	No			ISOFLURANE	toxicity	malignant hyperthermia		rs193922764	FALSE
KCNK3	CHEMBL1256	LVM;LVM_BSA;RVEDV;RVEDV_BSA;RVESV_BSA;RVESV	discordant	2	0	1	No			ISOFLURANE	toxicity	decreased risk for malignant hyperthermia		rs28933396	FALSE
KCNK3	CHEMBL1256	LVM;LVM_BSA;RVEDV;RVEDV_BSA;RVESV_BSA;RVESV	discordant	2	0	1	No			ISOFLURANE	toxicity	malignant hyperthermia		rs111888148	FALSE
KCNK3	CHEMBL1256	LVM;LVM_BSA;RVEDV;RVEDV_BSA;RVESV_BSA;RVESV	discordant	2	0	1	No			ISOFLURANE	toxicity	malignant hyperthermia		rs193922803	FALSE
KCNK3	CHEMBL1256	LVM;LVM_BSA;RVEDV;RVEDV_BSA;RVESV_BSA;RVESV	discordant	2	0	1	No			ISOFLURANE	toxicity	decreased risk for malignant hyperthermia		rs118192163	FALSE
KCNK3	CHEMBL1256	LVM;LVM_BSA;RVEDV;RVEDV_BSA;RVESV_BSA;RVESV	discordant	2	0	1	No			ISOFLURANE	toxicity	malignant hyperthermia		rs193922802	FALSE
KCNK3	CHEMBL1256	LVM;LVM_BSA;RVEDV;RVEDV_BSA;RVESV_BSA;RVESV	discordant	2	0	1	No			ISOFLURANE	toxicity	decreased risk for malignant hyperthermia		rs118192176	FALSE
KCNK3	CHEMBL1256	LVM;LVM_BSA;RVEDV;RVEDV_BSA;RVESV_BSA;RVESV	discordant	2	0	1	No			ISOFLURANE	toxicity	malignant hyperthermia		rs193922762	FALSE
KCNK3	CHEMBL1256	LVM;LVM_BSA;RVEDV;RVEDV_BSA;RVESV_BSA;RVESV	discordant	2	0	1	No			ISOFLURANE	toxicity	decreased risk for malignant hyperthermia		rs193922832	FALSE
KCNK3	CHEMBL1256	LVM;LVM_BSA;RVEDV;RVEDV_BSA;RVESV_BSA;RVESV	discordant	2	0	1	No			ISOFLURANE	toxicity	risk for malignant hyperthermia		rs118192170	FALSE
KCNK3	CHEMBL1256	LVM;LVM_BSA;RVEDV;RVEDV_BSA;RVESV_BSA;RVESV	discordant	2	0	1	No			ISOFLURANE	toxicity	malignant hyperthermia		rs121918594	FALSE
KCNK3	CHEMBL1256	LVM;LVM_BSA;RVEDV;RVEDV_BSA;RVESV_BSA;RVESV	discordant	2	0	1	No			ISOFLURANE	toxicity	decreased risk for malignant hyperthermia		rs193922802	FALSE
KCNK3	CHEMBL1256	LVM;LVM_BSA;RVEDV;RVEDV_BSA;RVESV_BSA;RVESV	discordant	2	0	1	No			ISOFLURANE	toxicity	malignant hyperthermia		rs28933397	FALSE
KCNK3	CHEMBL1256	LVM;LVM_BSA;RVEDV;RVEDV_BSA;RVESV_BSA;RVESV	discordant	2	0	1	No			ISOFLURANE	toxicity	malignant hyperthermia		rs118192178	FALSE
KCNK3	CHEMBL1256	LVM;LVM_BSA;RVEDV;RVEDV_BSA;RVESV_BSA;RVESV	discordant	2	0	1	No			ISOFLURANE	toxicity	malignant hyperthermia		rs121918593	FALSE
KCNK3	CHEMBL1256	LVM;LVM_BSA;RVEDV;RVEDV_BSA;RVESV_BSA;RVESV	discordant	2	0	1	No			ISOFLURANE	toxicity	decreased risk for malignant hyperthermia		rs118192178	FALSE
KCNK3	CHEMBL1256	LVM;LVM_BSA;RVEDV;RVEDV_BSA;RVESV_BSA;RVESV	discordant	2	0	1	No			ISOFLURANE	toxicity	malignant hyperthermia		rs118192162	FALSE
KCNK3	CHEMBL1256	LVM;LVM_BSA;RVEDV;RVEDV_BSA;RVESV_BSA;RVESV	discordant	2	0	1	No			ISOFLURANE	toxicity	decreased risk for malignant hyperthermia		rs193922818	FALSE
KCNK3	CHEMBL1256	LVM;LVM_BSA;RVEDV;RVEDV_BSA;RVESV_BSA;RVESV	discordant	2	0	1	No			ISOFLURANE	toxicity	malignant hyperthermia		rs193922770	FALSE
KCNK3	CHEMBL1256	LVM;LVM_BSA;RVEDV;RVEDV_BSA;RVESV_BSA;RVESV	discordant	2	0	1	No			ISOFLURANE	toxicity	risk for malignant hyperthermia		rs118192116	FALSE
KCNK3	CHEMBL1256	LVM;LVM_BSA;RVEDV;RVEDV_BSA;RVESV_BSA;RVESV	discordant	2	0	1	No			ISOFLURANE	toxicity	decreased risk for malignant hyperthermia		rs193922807	FALSE
KCNK3	CHEMBL1256	LVM;LVM_BSA;RVEDV;RVEDV_BSA;RVESV_BSA;RVESV	discordant	2	0	1	No			ISOFLURANE	toxicity	decreased risk for malignant hyperthermia		rs118192172	FALSE
KCNK3	CHEMBL1256	LVM;LVM_BSA;RVEDV;RVEDV_BSA;RVESV_BSA;RVESV	discordant	2	0	1	No			ISOFLURANE	toxicity	develop malignant hyperthermia		rs193922878	FALSE
KCNK3	CHEMBL1256	LVM;LVM_BSA;RVEDV;RVEDV_BSA;RVESV_BSA;RVESV	discordant	2	0	1	No			ISOFLURANE	toxicity	malignant hyperthermia		rs118192122	FALSE
KCNK3	CHEMBL1256	LVM;LVM_BSA;RVEDV;RVEDV_BSA;RVESV_BSA;RVESV	discordant	2	0	1	No			ISOFLURANE	toxicity	risk for malignant hyperthermia		rs772226819	FALSE
KCNK3	CHEMBL1256	LVM;LVM_BSA;RVEDV;RVEDV_BSA;RVESV_BSA;RVESV	discordant	2	0	1	No			ISOFLURANE	toxicity	malignant hyperthermia		rs193922832	FALSE
KCNK3	CHEMBL1256	LVM;LVM_BSA;RVEDV;RVEDV_BSA;RVESV_BSA;RVESV	discordant	2	0	1	No			ISOFLURANE	toxicity	decreased risk for malignant hyperthermia		rs193922764	FALSE
KCNK3	CHEMBL1256	LVM;LVM_BSA;RVEDV;RVEDV_BSA;RVESV_BSA;RVESV	discordant	2	0	1	No			ISOFLURANE	toxicity	decreased risk for malignant hyperthermia		rs193922809	FALSE
KCNK3	CHEMBL1256	LVM;LVM_BSA;RVEDV;RVEDV_BSA;RVESV_BSA;RVESV	discordant	2	0	1	No			ISOFLURANE	toxicity	decreased risk for malignant hyperthermia		rs118192122	FALSE
KCNK3	CHEMBL1256	LVM;LVM_BSA;RVEDV;RVEDV_BSA;RVESV_BSA;RVESV	discordant	2	0	1	No			ISOFLURANE	toxicity	malignant hyperthermia		rs193922843	FALSE
KCNK3	CHEMBL1256	LVM;LVM_BSA;RVEDV;RVEDV_BSA;RVESV_BSA;RVESV	discordant	2	0	1	No			ISOFLURANE	toxicity	malignant hyperthermia susceptibility		rs118192167	FALSE
KCNK3	CHEMBL1256	LVM;LVM_BSA;RVEDV;RVEDV_BSA;RVESV_BSA;RVESV	discordant	2	0	1	No			ISOFLURANE	toxicity	decreased risk for malignant hyperthermia		rs193922876	FALSE
KCNK3	CHEMBL1256	LVM;LVM_BSA;RVEDV;RVEDV_BSA;RVESV_BSA;RVESV	discordant	2	0	1	No			ISOFLURANE	toxicity	decreased risk for malignant hyperthermia		rs121918593	FALSE
KCNK3	CHEMBL1256	LVM;LVM_BSA;RVEDV;RVEDV_BSA;RVESV_BSA;RVESV	discordant	2	0	1	No			ISOFLURANE	toxicity	decreased risk for malignant hyperthermia		rs118192162	FALSE
KCNK3	CHEMBL1256	LVM;LVM_BSA;RVEDV;RVEDV_BSA;RVESV_BSA;RVESV	discordant	2	0	1	No			ISOFLURANE	toxicity	malignant hyperthermia		rs118192175	FALSE
KCNK3	CHEMBL1256	LVM;LVM_BSA;RVEDV;RVEDV_BSA;RVESV_BSA;RVESV	discordant	2	0	1	No			ISOFLURANE	toxicity	risk for malignant hyperthermia		rs1800559	FALSE
KCNK3	CHEMBL1256	LVM;LVM_BSA;RVEDV;RVEDV_BSA;RVESV_BSA;RVESV	discordant	2	0	1	No			ISOFLURANE	toxicity	malignant hyperthermia		rs118192176	FALSE
KCNK3	CHEMBL1256	LVM;LVM_BSA;RVEDV;RVEDV_BSA;RVESV_BSA;RVESV	discordant	2	0	1	No			ISOFLURANE	toxicity	decreased risk for malignant hyperthermia		rs193922816	FALSE
KCNK3	CHEMBL1256	LVM;LVM_BSA;RVEDV;RVEDV_BSA;RVESV_BSA;RVESV	discordant	2	0	1	No			ISOFLURANE	toxicity	decreased risk for malignant hyperthermia		rs118192124	FALSE
KCNK3	CHEMBL1256	LVM;LVM_BSA;RVEDV;RVEDV_BSA;RVESV_BSA;RVESV	discordant	2	0	1	No			ISOFLURANE	toxicity	decreased risk for malignant hyperthermia		rs121918594	FALSE
KCNK3	CHEMBL1256	LVM;LVM_BSA;RVEDV;RVEDV_BSA;RVESV_BSA;RVESV	discordant	2	0	1	No			ISOFLURANE	toxicity	malignant hyperthermia		rs118192168	FALSE
KCNK3	CHEMBL1256	LVM;LVM_BSA;RVEDV;RVEDV_BSA;RVESV_BSA;RVESV	discordant	2	0	1	No			ISOFLURANE	toxicity	decreased risk for malignant hyperthermia		rs193922748	FALSE
KCNK3	CHEMBL1256	LVM;LVM_BSA;RVEDV;RVEDV_BSA;RVESV_BSA;RVESV	discordant	2	0	1	No			ISOFLURANE	toxicity	malignant hyperthermia susceptibility		rs144336148	FALSE
KCNK3	CHEMBL1256	LVM;LVM_BSA;RVEDV;RVEDV_BSA;RVESV_BSA;RVESV	discordant	2	0	1	No			ISOFLURANE	toxicity	malignant hyperthermia		rs1801086	FALSE
KCNK3	CHEMBL1256	LVM;LVM_BSA;RVEDV;RVEDV_BSA;RVESV_BSA;RVESV	discordant	2	0	1	No			ISOFLURANE	toxicity	malignant hyperthermia		rs193922768	FALSE
KCNK3	CHEMBL1256	LVM;LVM_BSA;RVEDV;RVEDV_BSA;RVESV_BSA;RVESV	discordant	2	0	1	No			ISOFLURANE	toxicity	decreased risk for malignant hyperthermia		rs772226819	FALSE
KCNK3	CHEMBL1256	LVM;LVM_BSA;RVEDV;RVEDV_BSA;RVESV_BSA;RVESV	discordant	2	0	1	No			ISOFLURANE	toxicity	malignant hyperthermia		rs121918595	FALSE
KCNK3	CHEMBL1256	LVM;LVM_BSA;RVEDV;RVEDV_BSA;RVESV_BSA;RVESV	discordant	2	0	1	No			ISOFLURANE	toxicity	decreased risk for malignant hyperthermia		rs193922753	FALSE
KCNK3	CHEMBL1256	LVM;LVM_BSA;RVEDV;RVEDV_BSA;RVESV_BSA;RVESV	discordant	2	0	1	No			ISOFLURANE	toxicity	malignant hyperthermia		rs112563513	FALSE
KCNK3	CHEMBL1256	LVM;LVM_BSA;RVEDV;RVEDV_BSA;RVESV_BSA;RVESV	discordant	2	0	1	No			ISOFLURANE	toxicity	decreased risk for malignant hyperthermia		rs193922762	FALSE
KCNK3	CHEMBL1256	LVM;LVM_BSA;RVEDV;RVEDV_BSA;RVESV_BSA;RVESV	discordant	2	0	1	No			ISOFLURANE	toxicity	malignant hyperthermia		rs193922876	FALSE
KCNK3	CHEMBL1256	LVM;LVM_BSA;RVEDV;RVEDV_BSA;RVESV_BSA;RVESV	discordant	2	0	1	No			ISOFLURANE	toxicity	decreased risk for malignant hyperthermia		rs193922803	FALSE
KCNK3	CHEMBL1256	LVM;LVM_BSA;RVEDV;RVEDV_BSA;RVESV_BSA;RVESV	discordant	2	0	1	No			ISOFLURANE	toxicity	decreased risk for malignant hyperthermia		rs118192168	FALSE
KCNK3	CHEMBL1256	LVM;LVM_BSA;RVEDV;RVEDV_BSA;RVESV_BSA;RVESV	discordant	2	0	1	No			ISOFLURANE	toxicity	decreased risk for malignant hyperthermia		rs121918595	FALSE
KCNK3	CHEMBL1256	LVM;LVM_BSA;RVEDV;RVEDV_BSA;RVESV_BSA;RVESV	discordant	2	0	1	No			ISOFLURANE	toxicity	decreased risk for malignant hyperthermia		rs121918596	FALSE
KCNK3	CHEMBL1256	LVM;LVM_BSA;RVEDV;RVEDV_BSA;RVESV_BSA;RVESV	discordant	2	0	1	No			ISOFLURANE	toxicity	malignant hyperthermia		rs118192124	FALSE
KCNK3	CHEMBL1256	LVM;LVM_BSA;RVEDV;RVEDV_BSA;RVESV_BSA;RVESV	discordant	2	0	1	No			ISOFLURANE	toxicity	risk for malignant hyperthermia		rs118192167	FALSE
KCNK3	CHEMBL1256	LVM;LVM_BSA;RVEDV;RVEDV_BSA;RVESV_BSA;RVESV	discordant	2	0	1	No			ISOFLURANE	toxicity	malignant hyperthermia		rs193922816	FALSE
KCNK3	CHEMBL1256	LVM;LVM_BSA;RVEDV;RVEDV_BSA;RVESV_BSA;RVESV	discordant	2	0	1	No			ISOFLURANE	toxicity	decreased risk for malignant hyperthermia		rs28933397	FALSE
KCNK3	CHEMBL1256	LVM;LVM_BSA;RVEDV;RVEDV_BSA;RVESV_BSA;RVESV	discordant	2	0	1	No			ISOFLURANE	toxicity	decreased risk for malignant hyperthermia		rs193922772	FALSE
KCNK3	CHEMBL1256	LVM;LVM_BSA;RVEDV;RVEDV_BSA;RVESV_BSA;RVESV	discordant	2	0	1	No			ISOFLURANE	toxicity	malignant hyperthermia		rs193922772	FALSE
KCNK3	CHEMBL1256	LVM;LVM_BSA;RVEDV;RVEDV_BSA;RVESV_BSA;RVESV	discordant	2	0	1	No			ISOFLURANE	toxicity	decreased risk for malignant hyperthermia		rs121918592	FALSE
KCNK3	CHEMBL1256	LVM;LVM_BSA;RVEDV;RVEDV_BSA;RVESV_BSA;RVESV	discordant	2	0	1	No			ISOFLURANE	toxicity	decreased risk for malignant hyperthermia		rs193922878	FALSE
KCNK3	CHEMBL1256	LVM;LVM_BSA;RVEDV;RVEDV_BSA;RVESV_BSA;RVESV	discordant	2	0	1	No			ISOFLURANE	toxicity	malignant hyperthermia		rs193922747	FALSE
KCNK3	CHEMBL1256	LVM;LVM_BSA;RVEDV;RVEDV_BSA;RVESV_BSA;RVESV	discordant	2	0	1	No			ISOFLURANE	toxicity	decreased risk for malignant hyperthermia		rs112563513	FALSE
KCNK3	CHEMBL1256	LVM;LVM_BSA;RVEDV;RVEDV_BSA;RVESV_BSA;RVESV	discordant	2	0	1	No			ISOFLURANE	toxicity	decreased risk for malignant hyperthermia		rs193922747	FALSE
KCNK3	CHEMBL1257	LVM;LVM_BSA;RVEDV;RVEDV_BSA;RVESV_BSA;RVESV	discordant	2	0	1	No			ENFLURANE	toxicity	malignant hyperthermia		rs118192122	FALSE
KCNK3	CHEMBL1257	LVM;LVM_BSA;RVEDV;RVEDV_BSA;RVESV_BSA;RVESV	discordant	2	0	1	No			ENFLURANE	toxicity	malignant hyperthermia		rs193922753	FALSE
KCNK3	CHEMBL1257	LVM;LVM_BSA;RVEDV;RVEDV_BSA;RVESV_BSA;RVESV	discordant	2	0	1	No			ENFLURANE	toxicity	malignant hyperthermia		rs193922876	FALSE
KCNK3	CHEMBL1257	LVM;LVM_BSA;RVEDV;RVEDV_BSA;RVESV_BSA;RVESV	discordant	2	0	1	No			ENFLURANE	toxicity	malignant hyperthermia		rs193922818	FALSE
KCNK3	CHEMBL1257	LVM;LVM_BSA;RVEDV;RVEDV_BSA;RVESV_BSA;RVESV	discordant	2	0	1	No			ENFLURANE	toxicity	malignant hyperthermia		rs28933397	FALSE
KCNK3	CHEMBL1257	LVM;LVM_BSA;RVEDV;RVEDV_BSA;RVESV_BSA;RVESV	discordant	2	0	1	No			ENFLURANE	toxicity	malignant hyperthermia		rs193922768	FALSE
KCNK3	CHEMBL1257	LVM;LVM_BSA;RVEDV;RVEDV_BSA;RVESV_BSA;RVESV	discordant	2	0	1	No			ENFLURANE	toxicity	decreased risk for malignant hyperthermia		rs193922764	FALSE
KCNK3	CHEMBL1257	LVM;LVM_BSA;RVEDV;RVEDV_BSA;RVESV_BSA;RVESV	discordant	2	0	1	No			ENFLURANE	toxicity	malignant hyperthermia		rs121918594	FALSE
KCNK3	CHEMBL1257	LVM;LVM_BSA;RVEDV;RVEDV_BSA;RVESV_BSA;RVESV	discordant	2	0	1	No			ENFLURANE	toxicity	malignant hyperthermia		rs193922843	FALSE
KCNK3	CHEMBL1257	LVM;LVM_BSA;RVEDV;RVEDV_BSA;RVESV_BSA;RVESV	discordant	2	0	1	No			ENFLURANE	toxicity	decreased risk for malignant hyperthermia		rs28933396	FALSE
KCNK3	CHEMBL1257	LVM;LVM_BSA;RVEDV;RVEDV_BSA;RVESV_BSA;RVESV	discordant	2	0	1	No			ENFLURANE	toxicity	decreased risk for malignant hyperthermia		rs1801086	FALSE
KCNK3	CHEMBL1257	LVM;LVM_BSA;RVEDV;RVEDV_BSA;RVESV_BSA;RVESV	discordant	2	0	1	No			ENFLURANE	toxicity	malignant hyperthermia		rs118192172	FALSE
KCNK3	CHEMBL1257	LVM;LVM_BSA;RVEDV;RVEDV_BSA;RVESV_BSA;RVESV	discordant	2	0	1	No			ENFLURANE	toxicity	malignant hyperthermia		rs193922816	FALSE
KCNK3	CHEMBL1257	LVM;LVM_BSA;RVEDV;RVEDV_BSA;RVESV_BSA;RVESV	discordant	2	0	1	No			ENFLURANE	toxicity	malignant hyperthermia		rs121918592	FALSE
KCNK3	CHEMBL1257	LVM;LVM_BSA;RVEDV;RVEDV_BSA;RVESV_BSA;RVESV	discordant	2	0	1	No			ENFLURANE	toxicity	malignant hyperthermia		rs1801086	FALSE
KCNK3	CHEMBL1257	LVM;LVM_BSA;RVEDV;RVEDV_BSA;RVESV_BSA;RVESV	discordant	2	0	1	No			ENFLURANE	toxicity	malignant hyperthermia		rs193922832	FALSE
KCNK3	CHEMBL1257	LVM;LVM_BSA;RVEDV;RVEDV_BSA;RVESV_BSA;RVESV	discordant	2	0	1	No			ENFLURANE	toxicity	risk for malignant hyperthermia		rs118192170	FALSE
KCNK3	CHEMBL1257	LVM;LVM_BSA;RVEDV;RVEDV_BSA;RVESV_BSA;RVESV	discordant	2	0	1	No			ENFLURANE	toxicity	malignant hyperthermia		rs193922772	FALSE
KCNK3	CHEMBL1257	LVM;LVM_BSA;RVEDV;RVEDV_BSA;RVESV_BSA;RVESV	discordant	2	0	1	No			ENFLURANE	toxicity	malignant hyperthermia		rs193922747	FALSE
KCNK3	CHEMBL1257	LVM;LVM_BSA;RVEDV;RVEDV_BSA;RVESV_BSA;RVESV	discordant	2	0	1	No			ENFLURANE	toxicity	decreased risk for malignant hyperthermia		rs111888148	FALSE
KCNK3	CHEMBL1257	LVM;LVM_BSA;RVEDV;RVEDV_BSA;RVESV_BSA;RVESV	discordant	2	0	1	No			ENFLURANE	toxicity	risk for malignant hyperthermia		rs118192178	FALSE
KCNK3	CHEMBL1257	LVM;LVM_BSA;RVEDV;RVEDV_BSA;RVESV_BSA;RVESV	discordant	2	0	1	No			ENFLURANE	toxicity	malignant hyperthermia		rs118192161	FALSE
KCNK3	CHEMBL1257	LVM;LVM_BSA;RVEDV;RVEDV_BSA;RVESV_BSA;RVESV	discordant	2	0	1	No			ENFLURANE	toxicity	decreased risk for malignant hyperthermia		rs193922748	FALSE
KCNK3	CHEMBL1257	LVM;LVM_BSA;RVEDV;RVEDV_BSA;RVESV_BSA;RVESV	discordant	2	0	1	No			ENFLURANE	toxicity	risk for malignant hyperthermia		rs118192116	FALSE
KCNK3	CHEMBL1257	LVM;LVM_BSA;RVEDV;RVEDV_BSA;RVESV_BSA;RVESV	discordant	2	0	1	No			ENFLURANE	toxicity	malignant hyperthermia		rs121918593	FALSE
KCNK3	CHEMBL1257	LVM;LVM_BSA;RVEDV;RVEDV_BSA;RVESV_BSA;RVESV	discordant	2	0	1	No			ENFLURANE	toxicity	malignant hyperthermia		rs193922764	FALSE
KCNK3	CHEMBL1257	LVM;LVM_BSA;RVEDV;RVEDV_BSA;RVESV_BSA;RVESV	discordant	2	0	1	No			ENFLURANE	toxicity	decreased risk for malignant hyperthermia		rs121918592	FALSE
KCNK3	CHEMBL1257	LVM;LVM_BSA;RVEDV;RVEDV_BSA;RVESV_BSA;RVESV	discordant	2	0	1	No			ENFLURANE	toxicity	malignant hyperthermia		rs118192177	FALSE
KCNK3	CHEMBL1257	LVM;LVM_BSA;RVEDV;RVEDV_BSA;RVESV_BSA;RVESV	discordant	2	0	1	No			ENFLURANE	toxicity	malignant hyperthermia		rs193922809	FALSE
KCNK3	CHEMBL1257	LVM;LVM_BSA;RVEDV;RVEDV_BSA;RVESV_BSA;RVESV	discordant	2	0	1	No			ENFLURANE	toxicity	risk for malignant hyperthermia		rs63749869	FALSE
KCNK3	CHEMBL1257	LVM;LVM_BSA;RVEDV;RVEDV_BSA;RVESV_BSA;RVESV	discordant	2	0	1	No			ENFLURANE	toxicity	malignant hyperthermia		rs111888148	FALSE
KCNK3	CHEMBL1257	LVM;LVM_BSA;RVEDV;RVEDV_BSA;RVESV_BSA;RVESV	discordant	2	0	1	No			ENFLURANE	toxicity	risk for malignant hyperthermia		rs1800559	FALSE
KCNK3	CHEMBL1257	LVM;LVM_BSA;RVEDV;RVEDV_BSA;RVESV_BSA;RVESV	discordant	2	0	1	No			ENFLURANE	toxicity	decreased risk for malignant hyperthermia		rs193922876	FALSE
KCNK3	CHEMBL1257	LVM;LVM_BSA;RVEDV;RVEDV_BSA;RVESV_BSA;RVESV	discordant	2	0	1	No			ENFLURANE	toxicity	decreased risk for malignant hyperthermia		rs193922807	FALSE
KCNK3	CHEMBL1257	LVM;LVM_BSA;RVEDV;RVEDV_BSA;RVESV_BSA;RVESV	discordant	2	0	1	No			ENFLURANE	toxicity	decreased risk for malignant hyperthermia		rs193922768	FALSE
KCNK3	CHEMBL1257	LVM;LVM_BSA;RVEDV;RVEDV_BSA;RVESV_BSA;RVESV	discordant	2	0	1	No			ENFLURANE	toxicity	decreased risk for malignant hyperthermia		rs193922809	FALSE
KCNK3	CHEMBL1257	LVM;LVM_BSA;RVEDV;RVEDV_BSA;RVESV_BSA;RVESV	discordant	2	0	1	No			ENFLURANE	toxicity	decreased risk for malignant hyperthermia		rs193922753	FALSE
KCNK3	CHEMBL1257	LVM;LVM_BSA;RVEDV;RVEDV_BSA;RVESV_BSA;RVESV	discordant	2	0	1	No			ENFLURANE	toxicity	malignant hyperthermia		rs193922748	FALSE
KCNK3	CHEMBL1257	LVM;LVM_BSA;RVEDV;RVEDV_BSA;RVESV_BSA;RVESV	discordant	2	0	1	No			ENFLURANE	toxicity	decreased risk for malignant hyperthermia		rs193922770	FALSE
KCNK3	CHEMBL1257	LVM;LVM_BSA;RVEDV;RVEDV_BSA;RVESV_BSA;RVESV	discordant	2	0	1	No			ENFLURANE	toxicity	malignant hyperthermia		rs193922802	FALSE
KCNK3	CHEMBL1257	LVM;LVM_BSA;RVEDV;RVEDV_BSA;RVESV_BSA;RVESV	discordant	2	0	1	No			ENFLURANE	toxicity	malignant hyperthermia		rs118192163	FALSE
KCNK3	CHEMBL1257	LVM;LVM_BSA;RVEDV;RVEDV_BSA;RVESV_BSA;RVESV	discordant	2	0	1	No			ENFLURANE	toxicity	malignant hyperthermia		rs121918596	FALSE
KCNK3	CHEMBL1257	LVM;LVM_BSA;RVEDV;RVEDV_BSA;RVESV_BSA;RVESV	discordant	2	0	1	No			ENFLURANE	toxicity	malignant hyperthermia		rs193922770	FALSE
KCNK3	CHEMBL1257	LVM;LVM_BSA;RVEDV;RVEDV_BSA;RVESV_BSA;RVESV	discordant	2	0	1	No			ENFLURANE	toxicity	malignant hyperthermia		rs193922803	FALSE
KCNK3	CHEMBL1257	LVM;LVM_BSA;RVEDV;RVEDV_BSA;RVESV_BSA;RVESV	discordant	2	0	1	No			ENFLURANE	toxicity	malignant hyperthermia		rs118192168	FALSE
KCNK3	CHEMBL1257	LVM;LVM_BSA;RVEDV;RVEDV_BSA;RVESV_BSA;RVESV	discordant	2	0	1	No			ENFLURANE	toxicity	malignant hyperthermia		rs118192178	FALSE
KCNK3	CHEMBL1257	LVM;LVM_BSA;RVEDV;RVEDV_BSA;RVESV_BSA;RVESV	discordant	2	0	1	No			ENFLURANE	toxicity	malignant hyperthermia susceptibility		rs118192167	FALSE
KCNK3	CHEMBL1257	LVM;LVM_BSA;RVEDV;RVEDV_BSA;RVESV_BSA;RVESV	discordant	2	0	1	No			ENFLURANE	toxicity	decreased risk for malignant hyperthermia		rs118192122	FALSE
KCNK3	CHEMBL1257	LVM;LVM_BSA;RVEDV;RVEDV_BSA;RVESV_BSA;RVESV	discordant	2	0	1	No			ENFLURANE	toxicity	decreased risk for malignant hyperthermia		rs118192176	FALSE
KCNK3	CHEMBL1257	LVM;LVM_BSA;RVEDV;RVEDV_BSA;RVESV_BSA;RVESV	discordant	2	0	1	No			ENFLURANE	toxicity	decreased risk for malignant hyperthermia		rs121918596	FALSE
KCNK3	CHEMBL1257	LVM;LVM_BSA;RVEDV;RVEDV_BSA;RVESV_BSA;RVESV	discordant	2	0	1	No			ENFLURANE	toxicity	decreased risk for malignant hyperthermia		rs193922816	FALSE
[truncated: 8,576 more rows]
