# Supplementary material for: Genome-wide analysis of cardiac ventricular phenotypes reveals novel loci and therapeutic targets for heart failure
Source: Nat Commun. 2026 Feb 27;17:3293. doi: 10.1038/s41467-026-69982-0 (PMC13066029; doi:10.1038/s41467-026-69982-0)
Supplement: Supplementary file 18 — Supplementary Data 16 [file 41467_2026_69982_MOESM18_ESM.xlsx]

## Sheet: Sheet1
Supplementary Data 16. Enrichment analysis of cardiovascular drug mechanisms of action. P values were calculated using a one-sided Fisher’s exact test and adjusted for multiple comparisons using enjamini-Hochberg false discovery rate.
Term	Overlap	P-value	Adjusted P-value	Z-score	Combined Score	Drugs
potassium channel blocker	4/9	2.39082e-08	2.15174e-07	-9.94203	174.473	amiodarone;ibutilide;dofetilide;vernakalant
phosphodiesterase inhibitor	4/40	1.58599e-05	7.13695e-05	-10.5166	116.226	dipyridamole;enoximone;avanafil;milrinone
platelet aggregation inhibitor	1/6	0.0225873	0.0588019	-37.3199	141.456	tirofiban
adrenergic receptor antagonist	1/60	0.0261342	0.0588019	-4.89134	17.8265	sotalol;dronedarone
carbonic anhydrase inhibitor	1/13	0.0483034	0.0806108	-194.233	588.576	ethoxzolamide
nitric oxide synthase inhibitor	1/15	0.0555274	0.0806108	-81.0691	234.361	tilarginine
PPAR receptor agonist	1/17	0.0626973	0.0806108	-0.987533	2.73491	bezafibrate
calcium channel blocker	1/33	0.118156	0.132925	-3.92712	8.38736	bepridil
adrenergic receptor agonist	2/66	0.204491	0.204491	-6.03425	9.57777	rilmenidine
