# Supplementary material for: Genome-wide analysis of cardiac ventricular phenotypes reveals novel loci and therapeutic targets for heart failure
Source: Nat Commun. 2026 Feb 27;17:3293. doi: 10.1038/s41467-026-69982-0 (PMC13066029; doi:10.1038/s41467-026-69982-0)
Supplement: Supplementary file 19 — Supplementary Data 17 [file 41467_2026_69982_MOESM19_ESM.xlsx]

## Sheet: Sheet1
Supplementary Data 17. Gene burden testing associations. Gene-level tests were conducted using additive burden and SKAT-O–based models, as implemented in REGENIE, under a two-sided null hypothesis of no association. Significance was assessed using exact P values from the gene-based tests.
Phenotype	Filename	CHROM	GENPOS	ID	ALLELE0	ALLELE1	A1FREQ	N	TEST	BETA	SE	CHISQ	LOG10P	EXTRA	P
LVEDV	LV_WES_gene_test_VC_only_chr10_LVEDV.regenie	10	75094680	DUSP13(ENSG00000079393).Mask6.0.001	ref	Mask6.0.001	0.00560165	54359	ADD	0.192796	0.0400338	23.1921	5.83388	DF=1	1.46595e-06
LVEDV	LV_WES_gene_test_VC_only_chr10_LVEDV.regenie	10	75094680	DUSP13(ENSG00000079393).Mask6.0.01	ref	Mask6.0.01		54359	ADD-SKATO			23.2227	5.84078	DF=1	1.44285e-06
LVEDV	LV_WES_gene_test_VC_only_chr10_LVEDV.regenie	10	75094680	DUSP13(ENSG00000079393).Mask6.0.01	ref	Mask6.0.01	0.00560165	54359	ADD	0.192796	0.0400338	23.1921	5.83388	DF=1	1.46595e-06
LVEDV	LV_WES_gene_test_VC_only_chr10_LVEDV.regenie	10	110644458	RBM20(ENSG00000203867).Mask5.0.01	ref	Mask5.0.01		54359	ADD-ACATO			36.7768	8.87792	DF=1	1.32459e-09
LVEDV	LV_WES_gene_test_VC_only_chr10_LVEDV.regenie	10	110644458	RBM20(ENSG00000203867).Mask5.0.01	ref	Mask5.0.01		54359	ADD-ACATV			36.073	8.7211	DF=1	1.90064e-09
LVEDV	LV_WES_gene_test_VC_only_chr10_LVEDV.regenie	10	110644458	RBM20(ENSG00000203867).Mask5.0.01	ref	Mask5.0.01		54359	ADD-SKAT			37.6205	9.06583	DF=1	8.5935e-10
LVEDV	LV_WES_gene_test_VC_only_chr10_LVEDV.regenie	10	110644458	RBM20(ENSG00000203867).Mask5.0.01	ref	Mask5.0.01		54359	ADD-SKATO			35.38	8.56662	DF=1	2.71256e-09
LVEDV	LV_WES_gene_test_VC_only_chr10_LVEDV.regenie	10	110644458	RBM20(ENSG00000203867).Mask5.0.01	ref	Mask5.0.01		54359	ADD-SKATO-ACAT			36.8493	8.89407	DF=1	1.27623e-09
LVEDV	LV_WES_gene_test_VC_only_chr10_LVEDV.regenie	10	110644458	RBM20(ENSG00000203867).Mask6.0.01	ref	Mask6.0.01		54359	ADD-ACATO			37.0156	8.93112	DF=1	1.17187e-09
LVEDV	LV_WES_gene_test_VC_only_chr10_LVEDV.regenie	10	110644458	RBM20(ENSG00000203867).Mask6.0.01	ref	Mask6.0.01		54359	ADD-ACATV			36.0686	8.72013	DF=1	1.90489e-09
LVEDV	LV_WES_gene_test_VC_only_chr10_LVEDV.regenie	10	110644458	RBM20(ENSG00000203867).Mask6.0.01	ref	Mask6.0.01		54359	ADD-SKAT			38.1344	9.18022	DF=1	6.60359e-10
LVEDV	LV_WES_gene_test_VC_only_chr10_LVEDV.regenie	10	110644458	RBM20(ENSG00000203867).Mask6.0.01	ref	Mask6.0.01		54359	ADD-SKATO			35.6154	8.61911	DF=1	2.40375e-09
LVEDV	LV_WES_gene_test_VC_only_chr10_LVEDV.regenie	10	110644458	RBM20(ENSG00000203867).Mask6.0.01	ref	Mask6.0.01		54359	ADD-SKATO-ACAT			37.1072	8.95153	DF=1	1.11807e-09
LVEDV	LV_WES_gene_test_VC_only_chr10_LVEDV.regenie	10	110644458	RBM20(ENSG00000203867)					GENE_P			35.489	8.59091	DF=7;STRONGEST_MASK=Mask6	2.56502e-09
LVEDV	LV_WES_gene_test_VC_only_chr2_LVEDV.regenie	2	178527022	TTN(ENSG00000155657).Mask3.0.01	ref	Mask3.0.01		54359	ADD-ACATV			25.5693	6.36981	DF=1	4.26766e-07
LVEDV	LV_WES_gene_test_VC_only_chr2_LVEDV.regenie	2	178527022	TTN(ENSG00000155657).Mask4.0.01	ref	Mask4.0.01		54359	ADD-ACATV			25.5212	6.35898	DF=1	4.37542e-07
LVEDV	LV_WES_gene_test_VC_only_chr2_LVEDV.regenie	2	178527022	TTN(ENSG00000155657).Mask5.0.01	ref	Mask5.0.01		54359	ADD-ACATO			28.9961	7.13951	DF=1	7.25254e-08
LVEDV	LV_WES_gene_test_VC_only_chr2_LVEDV.regenie	2	178527022	TTN(ENSG00000155657).Mask5.0.01	ref	Mask5.0.01		54359	ADD-ACATV			33.1539	8.06985	DF=1	8.51432e-09
LVEDV	LV_WES_gene_test_VC_only_chr2_LVEDV.regenie	2	178527022	TTN(ENSG00000155657).Mask5.0.01	ref	Mask5.0.01		54359	ADD-SKAT			27.3556	6.77141	DF=1	1.69274e-07
LVEDV	LV_WES_gene_test_VC_only_chr2_LVEDV.regenie	2	178527022	TTN(ENSG00000155657).Mask5.0.01	ref	Mask5.0.01		54359	ADD-SKATO			23.9917	6.01433	DF=1	9.67542e-07
LVEDV	LV_WES_gene_test_VC_only_chr2_LVEDV.regenie	2	178527022	TTN(ENSG00000155657).Mask5.0.01	ref	Mask5.0.01		54359	ADD-SKATO-ACAT			23.5713	5.91947	DF=1	1.20373e-06
LVEDV	LV_WES_gene_test_VC_only_chr2_LVEDV.regenie	2	178527022	TTN(ENSG00000155657).Mask6.0.01	ref	Mask6.0.01		54359	ADD-ACATO			28.9949	7.13925	DF=1	7.25688e-08
LVEDV	LV_WES_gene_test_VC_only_chr2_LVEDV.regenie	2	178527022	TTN(ENSG00000155657).Mask6.0.01	ref	Mask6.0.01		54359	ADD-ACATV			33.145	8.06785	DF=1	8.55362e-09
LVEDV	LV_WES_gene_test_VC_only_chr2_LVEDV.regenie	2	178527022	TTN(ENSG00000155657).Mask6.0.01	ref	Mask6.0.01		54359	ADD-SKAT			27.4897	6.80153	DF=1	1.57932e-07
LVEDV	LV_WES_gene_test_VC_only_chr2_LVEDV.regenie	2	178527022	TTN(ENSG00000155657).Mask6.0.01	ref	Mask6.0.01		54359	ADD-SKATO			24.1027	6.03937	DF=1	9.13335e-07
LVEDV	LV_WES_gene_test_VC_only_chr2_LVEDV.regenie	2	178527022	TTN(ENSG00000155657).Mask6.0.01	ref	Mask6.0.01		54359	ADD-SKATO-ACAT			23.7012	5.94881	DF=1	1.1251e-06
LVEDV	LV_WES_gene_test_VC_only_chr2_LVEDV.regenie	2	178527022	TTN(ENSG00000155657)					GENE_P			29.2931	7.20608	DF=15;STRONGEST_MASK=Mask5	6.22186e-08
LVESV	LV_WES_gene_test_VC_only_chr1_LVESV.regenie	1	243256181	SDCCAG8(ENSG00000054282).Mask5.0.001	ref	Mask5.0.001	0.00443381	54355	ADD	-0.215588	0.0450107	22.9412	5.7772	DF=1	1.67032e-06
LVESV	LV_WES_gene_test_VC_only_chr10_LVESV.regenie	10	110644458	RBM20(ENSG00000203867).Mask5.0.01	ref	Mask5.0.01		54355	ADD-ACATO			73.3706	16.9688	DF=1	1.07448e-17
LVESV	LV_WES_gene_test_VC_only_chr10_LVESV.regenie	10	110644458	RBM20(ENSG00000203867).Mask5.0.01	ref	Mask5.0.01		54355	ADD-ACATV			71.3582	16.5259	DF=1	2.9792e-17
LVESV	LV_WES_gene_test_VC_only_chr10_LVESV.regenie	10	110644458	RBM20(ENSG00000203867).Mask5.0.01	ref	Mask5.0.01		54355	ADD-SKAT			74.6844	17.2578	DF=1	5.52332e-18
LVESV	LV_WES_gene_test_VC_only_chr10_LVESV.regenie	10	110644458	RBM20(ENSG00000203867).Mask5.0.01	ref	Mask5.0.01		54355	ADD-SKATO			71.4702	16.5506	DF=1	2.81449e-17
LVESV	LV_WES_gene_test_VC_only_chr10_LVESV.regenie	10	110644458	RBM20(ENSG00000203867).Mask5.0.01	ref	Mask5.0.01		54355	ADD-SKATO-ACAT			73.5223	17.0022	DF=1	9.94947e-18
LVESV	LV_WES_gene_test_VC_only_chr10_LVESV.regenie	10	110644458	RBM20(ENSG00000203867).Mask5.0.01	ref	Mask5.0.01	0.0286542	54355	ADD	-0.103211	0.0181131	32.4687	7.91676	DF=1	1.21127e-08
LVESV	LV_WES_gene_test_VC_only_chr10_LVESV.regenie	10	110644458	RBM20(ENSG00000203867).Mask6.0.01	ref	Mask6.0.01		54355	ADD-ACATO			73.4087	16.9772	DF=1	1.0539e-17
LVESV	LV_WES_gene_test_VC_only_chr10_LVESV.regenie	10	110644458	RBM20(ENSG00000203867).Mask6.0.01	ref	Mask6.0.01		54355	ADD-ACATV			71.3538	16.5249	DF=1	2.98607e-17
LVESV	LV_WES_gene_test_VC_only_chr10_LVESV.regenie	10	110644458	RBM20(ENSG00000203867).Mask6.0.01	ref	Mask6.0.01		54355	ADD-SKAT			74.9464	17.3155	DF=1	4.83615e-18
LVESV	LV_WES_gene_test_VC_only_chr10_LVESV.regenie	10	110644458	RBM20(ENSG00000203867).Mask6.0.01	ref	Mask6.0.01		54355	ADD-SKATO			71.4241	16.5404	DF=1	2.88138e-17
LVESV	LV_WES_gene_test_VC_only_chr10_LVESV.regenie	10	110644458	RBM20(ENSG00000203867).Mask6.0.01	ref	Mask6.0.01		54355	ADD-SKATO-ACAT			73.5622	17.0109	DF=1	9.75214e-18
LVESV	LV_WES_gene_test_VC_only_chr10_LVESV.regenie	10	110644458	RBM20(ENSG00000203867).Mask6.0.01	ref	Mask6.0.01	0.0287186	54355	ADD	-0.101321	0.0180941	31.3564	7.66807	DF=1	2.14748e-08
LVESV	LV_WES_gene_test_VC_only_chr10_LVESV.regenie	10	110644458	RBM20(ENSG00000203867)					ADD-BURDEN-NNLS			23.4462	5.89124	DF=9	1.28458e-06
LVESV	LV_WES_gene_test_VC_only_chr10_LVESV.regenie	10	110644458	RBM20(ENSG00000203867)					ADD-BURDEN-ACAT			29.8414	7.32894	DF=25	4.68878e-08
LVESV	LV_WES_gene_test_VC_only_chr10_LVESV.regenie	10	110644458	RBM20(ENSG00000203867)					ADD-BURDEN-NNLS_NEG			23.4462	5.89124	DF=9	1.28458e-06
LVESV	LV_WES_gene_test_VC_only_chr10_LVESV.regenie	10	110644458	RBM20(ENSG00000203867)					GENE_P			71.6332	16.5864	DF=7;STRONGEST_MASK=Mask6	2.59179e-17
LVESV	LV_WES_gene_test_VC_only_chr2_LVESV.regenie	2	178527022	TTN(ENSG00000155657).Mask2.singleton	ref	Mask2.singleton	0.00204213	54355	ADD	0.623986	0.0662244	88.7796	20.3552	DF=1	4.41367e-21
LVESV	LV_WES_gene_test_VC_only_chr2_LVESV.regenie	2	178527022	TTN(ENSG00000155657).Mask2.1e-05	ref	Mask2.1e-05	0.00204213	54355	ADD	0.623986	0.0662244	88.7796	20.3552	DF=1	4.41367e-21
LVESV	LV_WES_gene_test_VC_only_chr2_LVESV.regenie	2	178527022	TTN(ENSG00000155657).Mask2.0.0001	ref	Mask2.0.0001	0.00411186	54355	ADD	0.413255	0.0467676	78.081	18.0048	DF=1	9.89008e-19
LVESV	LV_WES_gene_test_VC_only_chr2_LVESV.regenie	2	178527022	TTN(ENSG00000155657).Mask2.0.001	ref	Mask2.0.001	0.00627357	54355	ADD	0.274087	0.0379451	52.1753	12.2945	DF=1	5.07575e-13
LVESV	LV_WES_gene_test_VC_only_chr2_LVESV.regenie	2	178527022	TTN(ENSG00000155657).Mask2.0.01	ref	Mask2.0.01		54355	ADD-ACATO			76.5426	17.6665	DF=1	2.15526e-18
LVESV	LV_WES_gene_test_VC_only_chr2_LVESV.regenie	2	178527022	TTN(ENSG00000155657).Mask2.0.01	ref	Mask2.0.01		54355	ADD-ACATV			77.1104	17.7914	DF=1	1.61659e-18
LVESV	LV_WES_gene_test_VC_only_chr2_LVESV.regenie	2	178527022	TTN(ENSG00000155657).Mask2.0.01	ref	Mask2.0.01		54355	ADD-SKAT			77.5015	17.8774	DF=1	1.32617e-18
LVESV	LV_WES_gene_test_VC_only_chr2_LVESV.regenie	2	178527022	TTN(ENSG00000155657).Mask2.0.01	ref	Mask2.0.01		54355	ADD-SKATO			77.5198	17.8814	DF=1	1.31401e-18
LVESV	LV_WES_gene_test_VC_only_chr2_LVESV.regenie	2	178527022	TTN(ENSG00000155657).Mask2.0.01	ref	Mask2.0.01		54355	ADD-SKATO-ACAT			76.4586	17.648	DF=1	2.24905e-18
LVESV	LV_WES_gene_test_VC_only_chr2_LVESV.regenie	2	178527022	TTN(ENSG00000155657).Mask2.0.01	ref	Mask2.0.01	0.00627357	54355	ADD	0.274087	0.0379451	52.1753	12.2945	DF=1	5.07575e-13
LVESV	LV_WES_gene_test_VC_only_chr2_LVESV.regenie	2	178527022	TTN(ENSG00000155657).Mask4.singleton	ref	Mask4.singleton	0.00732223	54355	ADD	0.238646	0.0351603	46.0682	10.9423	DF=1	1.14209e-11
LVESV	LV_WES_gene_test_VC_only_chr2_LVESV.regenie	2	178527022	TTN(ENSG00000155657).Mask4.1e-05	ref	Mask4.1e-05	0.00732223	54355	ADD	0.238646	0.0351603	46.0682	10.9423	DF=1	1.14209e-11
LVESV	LV_WES_gene_test_VC_only_chr2_LVESV.regenie	2	178527022	TTN(ENSG00000155657).Mask4.0.0001	ref	Mask4.0.0001	0.0226106	54355	ADD	0.118132	0.0203266	33.7761	8.20877	DF=1	6.18344e-09
LVESV	LV_WES_gene_test_VC_only_chr2_LVESV.regenie	2	178527022	TTN(ENSG00000155657).Mask4.0.01	ref	Mask4.0.01		54355	ADD-ACATO			39.2144	9.42054	DF=1	3.79717e-10
LVESV	LV_WES_gene_test_VC_only_chr2_LVESV.regenie	2	178527022	TTN(ENSG00000155657).Mask4.0.01	ref	Mask4.0.01		54355	ADD-ACATV			29.3488	7.21857	DF=1	6.04547e-08
LVESV	LV_WES_gene_test_VC_only_chr2_LVESV.regenie	2	178527022	TTN(ENSG00000155657).Mask4.0.01	ref	Mask4.0.01		54355	ADD-SKAT			42.1164	10.0655	DF=1	8.60003e-11
LVESV	LV_WES_gene_test_VC_only_chr2_LVESV.regenie	2	178527022	TTN(ENSG00000155657).Mask4.0.01	ref	Mask4.0.01		54355	ADD-SKATO			38.0544	9.16243	DF=1	6.87971e-10
LVESV	LV_WES_gene_test_VC_only_chr2_LVESV.regenie	2	178527022	TTN(ENSG00000155657).Mask4.0.01	ref	Mask4.0.01		54355	ADD-SKATO-ACAT			39.4431	9.47139	DF=1	3.37761e-10
LVESV	LV_WES_gene_test_VC_only_chr2_LVESV.regenie	2	178527022	TTN(ENSG00000155657).Mask5.0.01	ref	Mask5.0.01		54355	ADD-ACATO			43.1248	10.2894	DF=1	5.1357e-11
LVESV	LV_WES_gene_test_VC_only_chr2_LVESV.regenie	2	178527022	TTN(ENSG00000155657).Mask5.0.01	ref	Mask5.0.01		54355	ADD-ACATV			22.6628	5.71428	DF=1	1.93072e-06
LVESV	LV_WES_gene_test_VC_only_chr2_LVESV.regenie	2	178527022	TTN(ENSG00000155657).Mask5.0.01	ref	Mask5.0.01		54355	ADD-SKAT			47.3978	11.237	DF=1	5.79429e-12
LVESV	LV_WES_gene_test_VC_only_chr2_LVESV.regenie	2	178527022	TTN(ENSG00000155657).Mask5.0.01	ref	Mask5.0.01		54355	ADD-SKATO			43.3251	10.3339	DF=1	4.63554e-11
LVESV	LV_WES_gene_test_VC_only_chr2_LVESV.regenie	2	178527022	TTN(ENSG00000155657).Mask5.0.01	ref	Mask5.0.01		54355	ADD-SKATO-ACAT			43.3553	10.3406	DF=1	4.56457e-11
LVESV	LV_WES_gene_test_VC_only_chr2_LVESV.regenie	2	178527022	TTN(ENSG00000155657).Mask6.0.01	ref	Mask6.0.01		54355	ADD-ACATO			43.4173	10.3543	DF=1	4.42283e-11
LVESV	LV_WES_gene_test_VC_only_chr2_LVESV.regenie	2	178527022	TTN(ENSG00000155657).Mask6.0.01	ref	Mask6.0.01		54355	ADD-ACATV			22.6539	5.71228	DF=1	1.93963e-06
LVESV	LV_WES_gene_test_VC_only_chr2_LVESV.regenie	2	178527022	TTN(ENSG00000155657).Mask6.0.01	ref	Mask6.0.01		54355	ADD-SKAT			47.6923	11.3022	DF=1	4.98655e-12
LVESV	LV_WES_gene_test_VC_only_chr2_LVESV.regenie	2	178527022	TTN(ENSG00000155657).Mask6.0.01	ref	Mask6.0.01		54355	ADD-SKATO			43.6191	10.3991	DF=1	3.98933e-11
LVESV	LV_WES_gene_test_VC_only_chr2_LVESV.regenie	2	178527022	TTN(ENSG00000155657).Mask6.0.01	ref	Mask6.0.01		54355	ADD-SKATO-ACAT			43.6478	10.4055	DF=1	3.93097e-11
LVESV	LV_WES_gene_test_VC_only_chr2_LVESV.regenie	2	178527022	TTN(ENSG00000155657)					ADD-BURDEN-NNLS			88.2171	20.2317	DF=22	5.86543e-21
LVESV	LV_WES_gene_test_VC_only_chr2_LVESV.regenie	2	178527022	TTN(ENSG00000155657)					ADD-BURDEN-ACAT			82.4165	18.9577	DF=30	1.1023e-19
LVESV	LV_WES_gene_test_VC_only_chr2_LVESV.regenie	2	178527022	TTN(ENSG00000155657)					ADD-BURDEN-NNLS_POS			88.2171	20.2317	DF=22	5.86543e-21
LVESV	LV_WES_gene_test_VC_only_chr2_LVESV.regenie	2	178527022	TTN(ENSG00000155657)					GENE_P			82.9764	19.0807	DF=15;STRONGEST_MASK=Mask2	8.30424e-20
LVSV	LV_WES_gene_test_VC_only_chr17_LVSV.regenie	17	80104591	GAA(ENSG00000171298).Mask3.singleton	ref	Mask3.singleton	0.000505952	54353	ADD	-0.653117	0.133676	23.8714	5.98721	DF=1	1.02989e-06
LVSV	LV_WES_gene_test_VC_only_chr17_LVSV.regenie	17	80104591	GAA(ENSG00000171298).Mask3.1e-05	ref	Mask3.1e-05	0.000505952	54353	ADD	-0.653117	0.133676	23.8714	5.98721	DF=1	1.02989e-06
LVSV	LV_WES_gene_test_VC_only_chr2_LVSV.regenie	2	178527022	TTN(ENSG00000155657).Mask2.0.0001	ref	Mask2.0.0001	0.00411201	54353	ADD	-0.241829	0.0470759	26.3887	6.55413	DF=1	2.79171e-07
LVSV	LV_WES_gene_test_VC_only_chr2_LVSV.regenie	2	178527022	TTN(ENSG00000155657).Mask2.0.01	ref	Mask2.0.01		54353	ADD-ACATO			25.0786	6.25932	DF=1	5.50402e-07
LVSV	LV_WES_gene_test_VC_only_chr2_LVSV.regenie	2	178527022	TTN(ENSG00000155657).Mask2.0.01	ref	Mask2.0.01		54353	ADD-ACATV			25.4401	6.34073	DF=1	4.56321e-07
LVSV	LV_WES_gene_test_VC_only_chr2_LVSV.regenie	2	178527022	TTN(ENSG00000155657).Mask2.0.01	ref	Mask2.0.01		54353	ADD-SKAT			26.6945	6.62289	DF=1	2.38292e-07
LVSV	LV_WES_gene_test_VC_only_chr2_LVSV.regenie	2	178527022	TTN(ENSG00000155657).Mask2.0.01	ref	Mask2.0.01		54353	ADD-SKATO			26.6179	6.60566	DF=1	2.47936e-07
LVSV	LV_WES_gene_test_VC_only_chr2_LVSV.regenie	2	178527022	TTN(ENSG00000155657).Mask2.0.01	ref	Mask2.0.01		54353	ADD-SKATO-ACAT			25.0282	6.24798	DF=1	5.64963e-07
LVEF	LV_WES_gene_test_VC_only_chr10_LVEF.regenie	10	110644458	RBM20(ENSG00000203867).Mask5.0.01	ref	Mask5.0.01		54353	ADD-ACATO			59.1432	13.8339	DF=1	1.46589e-14
LVEF	LV_WES_gene_test_VC_only_chr10_LVEF.regenie	10	110644458	RBM20(ENSG00000203867).Mask5.0.01	ref	Mask5.0.01		54353	ADD-ACATV			54.8074	12.8763	DF=1	1.32954e-13
LVEF	LV_WES_gene_test_VC_only_chr10_LVEF.regenie	10	110644458	RBM20(ENSG00000203867).Mask5.0.01	ref	Mask5.0.01		54353	ADD-SKAT			61.0748	14.2601	DF=1	5.49414e-15
LVEF	LV_WES_gene_test_VC_only_chr10_LVEF.regenie	10	110644458	RBM20(ENSG00000203867).Mask5.0.01	ref	Mask5.0.01		54353	ADD-SKATO			57.0992	13.3826	DF=1	4.14381e-14
LVEF	LV_WES_gene_test_VC_only_chr10_LVEF.regenie	10	110644458	RBM20(ENSG00000203867).Mask5.0.01	ref	Mask5.0.01		54353	ADD-SKATO-ACAT			59.3507	13.8797	DF=1	1.31917e-14
LVEF	LV_WES_gene_test_VC_only_chr10_LVEF.regenie	10	110644458	RBM20(ENSG00000203867).Mask6.0.01	ref	Mask6.0.01		54353	ADD-ACATO			58.844	13.7678	DF=1	1.70687e-14
LVEF	LV_WES_gene_test_VC_only_chr10_LVEF.regenie	10	110644458	RBM20(ENSG00000203867).Mask6.0.01	ref	Mask6.0.01		54353	ADD-ACATV			54.803	12.8754	DF=1	1.33229e-13
LVEF	LV_WES_gene_test_VC_only_chr10_LVEF.regenie	10	110644458	RBM20(ENSG00000203867).Mask6.0.01	ref	Mask6.0.01		54353	ADD-SKAT			60.8515	14.2108	DF=1	6.1546e-15
LVEF	LV_WES_gene_test_VC_only_chr10_LVEF.regenie	10	110644458	RBM20(ENSG00000203867).Mask6.0.01	ref	Mask6.0.01		54353	ADD-SKATO			56.84	13.3254	DF=1	4.72716e-14
LVEF	LV_WES_gene_test_VC_only_chr10_LVEF.regenie	10	110644458	RBM20(ENSG00000203867).Mask6.0.01	ref	Mask6.0.01		54353	ADD-SKATO-ACAT			59.0476	13.8127	DF=1	1.53922e-14
LVEF	LV_WES_gene_test_VC_only_chr10_LVEF.regenie	10	110644458	RBM20(ENSG00000203867)					GENE_P			56.9349	13.3463	DF=7;STRONGEST_MASK=Mask5	4.50505e-14
LVEF	LV_WES_gene_test_VC_only_chr11_LVEF.regenie	11	19182641	CSRP3(ENSG00000129170).Mask5.0.01	ref	Mask5.0.01		54353	ADD-ACATO			22.5991	5.69989	DF=1	1.99577e-06
LVEF	LV_WES_gene_test_VC_only_chr11_LVEF.regenie	11	19182641	CSRP3(ENSG00000129170).Mask5.0.01	ref	Mask5.0.01		54353	ADD-SKATO			25.2539	6.2988	DF=1	5.02574e-07
LVEF	LV_WES_gene_test_VC_only_chr11_LVEF.regenie	11	19182641	CSRP3(ENSG00000129170).Mask5.0.01	ref	Mask5.0.01		54353	ADD-SKATO-ACAT			22.7832	5.7415	DF=1	1.81343e-06
LVEF	LV_WES_gene_test_VC_only_chr11_LVEF.regenie	11	19182641	CSRP3(ENSG00000129170).Mask5.0.01	ref	Mask5.0.01	0.00568506	54353	ADD	0.199401	0.0401809	24.6271	6.15761	DF=1	6.95649e-07
LVEF	LV_WES_gene_test_VC_only_chr11_LVEF.regenie	11	19182641	CSRP3(ENSG00000129170).Mask6.0.01	ref	Mask6.0.01		54353	ADD-ACATO			23.6772	5.94338	DF=1	1.13925e-06
LVEF	LV_WES_gene_test_VC_only_chr11_LVEF.regenie	11	19182641	CSRP3(ENSG00000129170).Mask6.0.01	ref	Mask6.0.01		54353	ADD-SKATO			26.4879	6.57643	DF=1	2.65198e-07
LVEF	LV_WES_gene_test_VC_only_chr11_LVEF.regenie	11	19182641	CSRP3(ENSG00000129170).Mask6.0.01	ref	Mask6.0.01		54353	ADD-SKATO-ACAT			23.8815	5.98949	DF=1	1.0245e-06
LVEF	LV_WES_gene_test_VC_only_chr11_LVEF.regenie	11	19182641	CSRP3(ENSG00000129170).Mask6.0.01	ref	Mask6.0.01	0.00604382	54353	ADD	0.198494	0.0389842	25.9249	6.44982	DF=1	3.5496e-07
LVEF	LV_WES_gene_test_VC_only_chr11_LVEF.regenie	11	19182641	CSRP3(ENSG00000129170)					ADD-BURDEN-NNLS			27.2361	6.74457	DF=9	1.80065e-07
LVEF	LV_WES_gene_test_VC_only_chr11_LVEF.regenie	11	19182641	CSRP3(ENSG00000129170)					ADD-BURDEN-ACAT			24.0341	6.0239	DF=25	9.46455e-07
LVEF	LV_WES_gene_test_VC_only_chr11_LVEF.regenie	11	19182641	CSRP3(ENSG00000129170)					ADD-BURDEN-NNLS_POS			27.2361	6.74457	DF=9	1.80065e-07
LVEF	LV_WES_gene_test_VC_only_chr11_LVEF.regenie	11	19182641	CSRP3(ENSG00000129170)					GENE_P			23.393	5.87924	DF=11;STRONGEST_MASK=Mask6	1.32057e-06
LVEF	LV_WES_gene_test_VC_only_chr2_LVEF.regenie	2	178527022	TTN(ENSG00000155657).Mask2.singleton	ref	Mask2.singleton	0.00204221	54353	ADD	-0.696833	0.0668382	108.695	24.7228	DF=1	1.89322e-25
LVEF	LV_WES_gene_test_VC_only_chr2_LVEF.regenie	2	178527022	TTN(ENSG00000155657).Mask2.1e-05	ref	Mask2.1e-05	0.00204221	54353	ADD	-0.696833	0.0668382	108.695	24.7228	DF=1	1.89322e-25
LVEF	LV_WES_gene_test_VC_only_chr2_LVEF.regenie	2	178527022	TTN(ENSG00000155657).Mask2.0.0001	ref	Mask2.0.0001	0.00411201	54353	ADD	-0.533499	0.0472011	127.751	28.8953	DF=1	1.27262e-29
LVEF	LV_WES_gene_test_VC_only_chr2_LVEF.regenie	2	178527022	TTN(ENSG00000155657).Mask2.0.001	ref	Mask2.0.001	0.0062738	54353	ADD	-0.310078	0.0382968	65.5568	15.2482	DF=1	5.64677e-16
LVEF	LV_WES_gene_test_VC_only_chr2_LVEF.regenie	2	178527022	TTN(ENSG00000155657).Mask2.0.01	ref	Mask2.0.01		54353	ADD-ACATO			125.76	28.4597	DF=1	3.46976e-29
LVEF	LV_WES_gene_test_VC_only_chr2_LVEF.regenie	2	178527022	TTN(ENSG00000155657).Mask2.0.01	ref	Mask2.0.01		54353	ADD-ACATV			126.776	28.6819	DF=1	2.08018e-29
LVEF	LV_WES_gene_test_VC_only_chr2_LVEF.regenie	2	178527022	TTN(ENSG00000155657).Mask2.0.01	ref	Mask2.0.01		54353	ADD-SKAT			127.847	28.9164	DF=1	1.21227e-29
LVEF	LV_WES_gene_test_VC_only_chr2_LVEF.regenie	2	178527022	TTN(ENSG00000155657).Mask2.0.01	ref	Mask2.0.01		54353	ADD-SKATO			127.848	28.9165	DF=1	1.21199e-29
LVEF	LV_WES_gene_test_VC_only_chr2_LVEF.regenie	2	178527022	TTN(ENSG00000155657).Mask2.0.01	ref	Mask2.0.01		54353	ADD-SKATO-ACAT			125.587	28.4218	DF=1	3.78617e-29
LVEF	LV_WES_gene_test_VC_only_chr2_LVEF.regenie	2	178527022	TTN(ENSG00000155657).Mask2.0.01	ref	Mask2.0.01	0.0062738	54353	ADD	-0.310078	0.0382968	65.5568	15.2482	DF=1	5.64677e-16
LVEF	LV_WES_gene_test_VC_only_chr2_LVEF.regenie	2	178527022	TTN(ENSG00000155657).Mask4.singleton	ref	Mask4.singleton	0.0073225	54353	ADD	-0.211652	0.0354862	35.5735	8.60976	DF=1	2.45607e-09
LVEF	LV_WES_gene_test_VC_only_chr2_LVEF.regenie	2	178527022	TTN(ENSG00000155657).Mask4.1e-05	ref	Mask4.1e-05	0.0073225	54353	ADD	-0.211652	0.0354862	35.5735	8.60976	DF=1	2.45607e-09
LVEF	LV_WES_gene_test_VC_only_chr2_LVEF.regenie	2	178527022	TTN(ENSG00000155657).Mask4.0.0001	ref	Mask4.0.0001	0.0226022	54353	ADD	-0.134737	0.0205189	43.1183	10.288	DF=1	5.15229e-11
LVEF	LV_WES_gene_test_VC_only_chr2_LVEF.regenie	2	178527022	TTN(ENSG00000155657).Mask4.0.01	ref	Mask4.0.01		54353	ADD-ACATO			39.6868	9.52558	DF=1	2.9814e-10
LVEF	LV_WES_gene_test_VC_only_chr2_LVEF.regenie	2	178527022	TTN(ENSG00000155657).Mask4.0.01	ref	Mask4.0.01		54353	ADD-ACATV			38.6401	9.29277	DF=1	5.09601e-10
LVEF	LV_WES_gene_test_VC_only_chr2_LVEF.regenie	2	178527022	TTN(ENSG00000155657).Mask4.0.01	ref	Mask4.0.01		54353	ADD-SKAT			42.3568	10.1189	DF=1	7.60501e-11
LVEF	LV_WES_gene_test_VC_only_chr2_LVEF.regenie	2	178527022	TTN(ENSG00000155657).Mask4.0.01	ref	Mask4.0.01		54353	ADD-SKATO			38.2942	9.2158	DF=1	6.08415e-10
LVEF	LV_WES_gene_test_VC_only_chr2_LVEF.regenie	2	178527022	TTN(ENSG00000155657).Mask4.0.01	ref	Mask4.0.01		54353	ADD-SKATO-ACAT			39.7855	9.54754	DF=1	2.83439e-10
LVEF	LV_WES_gene_test_VC_only_chr2_LVEF.regenie	2	178527022	TTN(ENSG00000155657)					ADD-BURDEN-ACAT			121.169	27.4548	DF=30	3.50913e-28
LVEF	LV_WES_gene_test_VC_only_chr2_LVEF.regenie	2	178527022	TTN(ENSG00000155657)					GENE_P			122.629	27.7744	DF=13;STRONGEST_MASK=Mask2	1.68112e-28
LVM	LV_WES_gene_test_VC_only_chr10_LVM.regenie	10	110644458	RBM20(ENSG00000203867).Mask5.0.01	ref	Mask5.0.01		54359	ADD-ACATO			30.9633	7.58013	DF=1	2.62948e-08
LVM	LV_WES_gene_test_VC_only_chr10_LVM.regenie	10	110644458	RBM20(ENSG00000203867).Mask5.0.01	ref	Mask5.0.01		54359	ADD-ACATV			28.0291	6.92261	DF=1	1.19506e-07
LVM	LV_WES_gene_test_VC_only_chr10_LVM.regenie	10	110644458	RBM20(ENSG00000203867).Mask5.0.01	ref	Mask5.0.01		54359	ADD-SKAT			30.1719	7.40298	DF=1	3.95385e-08
LVM	LV_WES_gene_test_VC_only_chr10_LVM.regenie	10	110644458	RBM20(ENSG00000203867).Mask5.0.01	ref	Mask5.0.01		54359	ADD-SKATO			30.399	7.45383	DF=1	3.51698e-08
LVM	LV_WES_gene_test_VC_only_chr10_LVM.regenie	10	110644458	RBM20(ENSG00000203867).Mask5.0.01	ref	Mask5.0.01		54359	ADD-SKATO-ACAT			31.1439	7.62053	DF=1	2.39591e-08
LVM	LV_WES_gene_test_VC_only_chr10_LVM.regenie	10	110644458	RBM20(ENSG00000203867).Mask5.0.01	ref	Mask5.0.01	0.0286705	54359	ADD	-0.0881768	0.0180953	23.7452	5.95874	DF=1	1.09966e-06
LVM	LV_WES_gene_test_VC_only_chr10_LVM.regenie	10	110644458	RBM20(ENSG00000203867).Mask6.0.01	ref	Mask6.0.01		54359	ADD-ACATO			30.8286	7.54997	DF=1	2.81858e-08
LVM	LV_WES_gene_test_VC_only_chr10_LVM.regenie	10	110644458	RBM20(ENSG00000203867).Mask6.0.01	ref	Mask6.0.01		54359	ADD-ACATV			28.0248	6.92164	DF=1	1.19773e-07
LVM	LV_WES_gene_test_VC_only_chr10_LVM.regenie	10	110644458	RBM20(ENSG00000203867).Mask6.0.01	ref	Mask6.0.01		54359	ADD-SKAT			30.5488	7.48735	DF=1	3.25574e-08
LVM	LV_WES_gene_test_VC_only_chr10_LVM.regenie	10	110644458	RBM20(ENSG00000203867).Mask6.0.01	ref	Mask6.0.01		54359	ADD-SKATO			30.2118	7.41191	DF=1	3.87338e-08
LVM	LV_WES_gene_test_VC_only_chr10_LVM.regenie	10	110644458	RBM20(ENSG00000203867).Mask6.0.01	ref	Mask6.0.01		54359	ADD-SKATO-ACAT			31.0057	7.58962	DF=1	2.57265e-08
LVM	LV_WES_gene_test_VC_only_chr10_LVM.regenie	10	110644458	RBM20(ENSG00000203867).Mask6.0.01	ref	Mask6.0.01	0.0287349	54359	ADD	-0.0860421	0.0180764	22.6569	5.71294	DF=1	1.93669e-06
LVM	LV_WES_gene_test_VC_only_chr10_LVM.regenie	10	110644458	RBM20(ENSG00000203867)					GENE_P			29.0172	7.14424	DF=7;STRONGEST_MASK=Mask5	7.17398e-08
LVM	LV_WES_gene_test_VC_only_chr17_LVM.regenie	17	48958710	GIP(ENSG00000159224).Mask5.singleton	ref	Mask5.singleton	0.000165566	54359	ADD	-1.15127	0.231742	24.68	6.16952	DF=1	6.76831e-07
LVM	LV_WES_gene_test_VC_only_chr17_LVM.regenie	17	48958710	GIP(ENSG00000159224).Mask5.1e-05	ref	Mask5.1e-05	0.000165566	54359	ADD	-1.15127	0.231742	24.68	6.16952	DF=1	6.76831e-07
LVM	LV_WES_gene_test_VC_only_chr2_LVM.regenie	2	178527022	TTN(ENSG00000155657).Mask5.0.01	ref	Mask5.0.01		54359	ADD-ACATO			24.2771	6.0787	DF=1	8.34257e-07
LVM	LV_WES_gene_test_VC_only_chr2_LVM.regenie	2	178527022	TTN(ENSG00000155657).Mask5.0.01	ref	Mask5.0.01		54359	ADD-SKAT			28.303	6.98407	DF=1	1.03736e-07
LVM	LV_WES_gene_test_VC_only_chr2_LVM.regenie	2	178527022	TTN(ENSG00000155657).Mask5.0.01	ref	Mask5.0.01		54359	ADD-SKATO			24.7767	6.19131	DF=1	6.4371e-07
LVM	LV_WES_gene_test_VC_only_chr2_LVM.regenie	2	178527022	TTN(ENSG00000155657).Mask5.0.01	ref	Mask5.0.01		54359	ADD-SKATO-ACAT			24.4943	6.12768	DF=1	7.45281e-07
LVM	LV_WES_gene_test_VC_only_chr2_LVM.regenie	2	178527022	TTN(ENSG00000155657).Mask6.0.01	ref	Mask6.0.01		54359	ADD-ACATO			24.3131	6.08681	DF=1	8.18823e-07
LVM	LV_WES_gene_test_VC_only_chr2_LVM.regenie	2	178527022	TTN(ENSG00000155657).Mask6.0.01	ref	Mask6.0.01		54359	ADD-SKAT			28.3404	6.99247	DF=1	1.01749e-07
LVM	LV_WES_gene_test_VC_only_chr2_LVM.regenie	2	178527022	TTN(ENSG00000155657).Mask6.0.01	ref	Mask6.0.01		54359	ADD-SKATO			24.8072	6.19817	DF=1	6.33622e-07
LVM	LV_WES_gene_test_VC_only_chr2_LVM.regenie	2	178527022	TTN(ENSG00000155657).Mask6.0.01	ref	Mask6.0.01		54359	ADD-SKATO-ACAT			24.5306	6.13584	DF=1	7.31408e-07
LVMVR	LV_WES_gene_test_VC_only_chr12_LVMVR.regenie	12	120303566	SIRT4(ENSG00000089163).Mask5.0.01	ref	Mask5.0.01		54359	ADD-ACATO			24.5777	6.14646	DF=1	7.1374e-07
LVMVR	LV_WES_gene_test_VC_only_chr12_LVMVR.regenie	12	120303566	SIRT4(ENSG00000089163).Mask5.0.01	ref	Mask5.0.01		54359	ADD-ACATV			23.211	5.83813	DF=1	1.45168e-06
LVMVR	LV_WES_gene_test_VC_only_chr12_LVMVR.regenie	12	120303566	SIRT4(ENSG00000089163).Mask5.0.01	ref	Mask5.0.01		54359	ADD-SKAT			24.0293	6.02281	DF=1	9.48833e-07
LVMVR	LV_WES_gene_test_VC_only_chr12_LVMVR.regenie	12	120303566	SIRT4(ENSG00000089163).Mask5.0.01	ref	Mask5.0.01		54359	ADD-SKATO			23.9181	5.99774	DF=1	1.00522e-06
LVMVR	LV_WES_gene_test_VC_only_chr12_LVMVR.regenie	12	120303566	SIRT4(ENSG00000089163).Mask5.0.01	ref	Mask5.0.01		54359	ADD-SKATO-ACAT			24.6964	6.17322	DF=1	6.71089e-07
LVMVR	LV_WES_gene_test_VC_only_chr12_LVMVR.regenie	12	120303566	SIRT4(ENSG00000089163).Mask5.0.01	ref	Mask5.0.01	0.0152045	54359	ADD	-0.115917	0.0244601	22.4584	5.66808	DF=1	2.14743e-06
LVMVR	LV_WES_gene_test_VC_only_chr12_LVMVR.regenie	12	120303566	SIRT4(ENSG00000089163).Mask6.0.01	ref	Mask6.0.01		54359	ADD-ACATO			24.3661	6.09877	DF=1	7.96581e-07
LVMVR	LV_WES_gene_test_VC_only_chr12_LVMVR.regenie	12	120303566	SIRT4(ENSG00000089163).Mask6.0.01	ref	Mask6.0.01		54359	ADD-ACATV			23.1911	5.83364	DF=1	1.46676e-06
LVMVR	LV_WES_gene_test_VC_only_chr12_LVMVR.regenie	12	120303566	SIRT4(ENSG00000089163).Mask6.0.01	ref	Mask6.0.01		54359	ADD-SKAT			23.921	5.99839	DF=1	1.00371e-06
LVMVR	LV_WES_gene_test_VC_only_chr12_LVMVR.regenie	12	120303566	SIRT4(ENSG00000089163).Mask6.0.01	ref	Mask6.0.01		54359	ADD-SKATO			23.6912	5.94655	DF=1	1.13097e-06
LVMVR	LV_WES_gene_test_VC_only_chr12_LVMVR.regenie	12	120303566	SIRT4(ENSG00000089163).Mask6.0.01	ref	Mask6.0.01		54359	ADD-SKATO-ACAT			24.4731	6.12289	DF=1	7.53546e-07
LVMVR	LV_WES_gene_test_VC_only_chr12_LVMVR.regenie	12	120303566	SIRT4(ENSG00000089163)					GENE_P			23.0513	5.80207	DF=7;STRONGEST_MASK=Mask5	1.57736e-06
LVMVR	LV_WES_gene_test_VC_only_chr2_LVMVR.regenie	2	178527022	TTN(ENSG00000155657).Mask2.singleton	ref	Mask2.singleton	0.00204198	54359	ADD	-0.354936	0.0659857	28.9334	7.12546	DF=1	7.491e-08
LVMVR	LV_WES_gene_test_VC_only_chr2_LVMVR.regenie	2	178527022	TTN(ENSG00000155657).Mask2.1e-05	ref	Mask2.1e-05	0.00204198	54359	ADD	-0.354936	0.0659857	28.9334	7.12546	DF=1	7.491e-08
LVMVR	LV_WES_gene_test_VC_only_chr2_LVMVR.regenie	2	178527022	TTN(ENSG00000155657).Mask2.0.0001	ref	Mask2.0.0001	0.00411155	54359	ADD	-0.220916	0.046599	22.4751	5.67186	DF=1	2.12883e-06
LVMVR	LV_WES_gene_test_VC_only_chr2_LVMVR.regenie	2	178527022	TTN(ENSG00000155657).Mask2.0.001	ref	Mask2.0.001	0.00627311	54359	ADD	-0.18078	0.0378083	22.8626	5.75944	DF=1	1.74004e-06
LVMVR	LV_WES_gene_test_VC_only_chr2_LVMVR.regenie	2	178527022	TTN(ENSG00000155657).Mask2.0.01	ref	Mask2.0.01		54359	ADD-ACATO			23.5802	5.9215	DF=1	1.19812e-06
LVMVR	LV_WES_gene_test_VC_only_chr2_LVMVR.regenie	2	178527022	TTN(ENSG00000155657).Mask2.0.01	ref	Mask2.0.01		54359	ADD-SKAT			22.6821	5.71865	DF=1	1.91139e-06
LVMVR	LV_WES_gene_test_VC_only_chr2_LVMVR.regenie	2	178527022	TTN(ENSG00000155657).Mask2.0.01	ref	Mask2.0.01		54359	ADD-SKATO			24.6632	6.16573	DF=1	6.82763e-07
LVMVR	LV_WES_gene_test_VC_only_chr2_LVMVR.regenie	2	178527022	TTN(ENSG00000155657).Mask2.0.01	ref	Mask2.0.01		54359	ADD-SKATO-ACAT			23.7318	5.95571	DF=1	1.10736e-06
LVMVR	LV_WES_gene_test_VC_only_chr2_LVMVR.regenie	2	178527022	TTN(ENSG00000155657).Mask2.0.01	ref	Mask2.0.01	0.00627311	54359	ADD	-0.18078	0.0378083	22.8626	5.75944	DF=1	1.74004e-06
LVMVR	LV_WES_gene_test_VC_only_chr2_LVMVR.regenie	2	178527022	TTN(ENSG00000155657)					ADD-BURDEN-ACAT			23.0913	5.81111	DF=30	1.54486e-06
LVGFI	LV_WES_gene_test_VC_only_chr10_LVGFI.regenie	10	110644458	RBM20(ENSG00000203867).Mask5.0.01	ref	Mask5.0.01		54353	ADD-ACATO			47.1534	11.1828	DF=1	6.56448e-12
LVGFI	LV_WES_gene_test_VC_only_chr10_LVGFI.regenie	10	110644458	RBM20(ENSG00000203867).Mask5.0.01	ref	Mask5.0.01		54353	ADD-ACATV			43.2544	10.3182	DF=1	4.80618e-11
LVGFI	LV_WES_gene_test_VC_only_chr10_LVGFI.regenie	10	110644458	RBM20(ENSG00000203867).Mask5.0.01	ref	Mask5.0.01		54353	ADD-SKAT			48.9557	11.582	DF=1	2.61818e-12
LVGFI	LV_WES_gene_test_VC_only_chr10_LVGFI.regenie	10	110644458	RBM20(ENSG00000203867).Mask5.0.01	ref	Mask5.0.01		54353	ADD-SKATO			44.9935	10.704	DF=1	1.97697e-11
LVGFI	LV_WES_gene_test_VC_only_chr10_LVGFI.regenie	10	110644458	RBM20(ENSG00000203867).Mask5.0.01	ref	Mask5.0.01		54353	ADD-SKATO-ACAT			47.3543	11.2273	DF=1	5.92516e-12
LVGFI	LV_WES_gene_test_VC_only_chr10_LVGFI.regenie	10	110644458	RBM20(ENSG00000203867).Mask6.0.01	ref	Mask6.0.01		54353	ADD-ACATO			46.8058	11.1058	DF=1	7.83791e-12
LVGFI	LV_WES_gene_test_VC_only_chr10_LVGFI.regenie	10	110644458	RBM20(ENSG00000203867).Mask6.0.01	ref	Mask6.0.01		54353	ADD-ACATV			43.25	10.3172	DF=1	4.81726e-11
LVGFI	LV_WES_gene_test_VC_only_chr10_LVGFI.regenie	10	110644458	RBM20(ENSG00000203867).Mask6.0.01	ref	Mask6.0.01		54353	ADD-SKAT			48.6889	11.5229	DF=1	2.99985e-12
LVGFI	LV_WES_gene_test_VC_only_chr10_LVGFI.regenie	10	110644458	RBM20(ENSG00000203867).Mask6.0.01	ref	Mask6.0.01		54353	ADD-SKATO			44.6939	10.6376	DF=1	2.30356e-11
LVGFI	LV_WES_gene_test_VC_only_chr10_LVGFI.regenie	10	110644458	RBM20(ENSG00000203867).Mask6.0.01	ref	Mask6.0.01		54353	ADD-SKATO-ACAT			47.0009	11.149	DF=1	7.09578e-12
LVGFI	LV_WES_gene_test_VC_only_chr10_LVGFI.regenie	10	110644458	RBM20(ENSG00000203867)					GENE_P			44.9779	10.7006	DF=7;STRONGEST_MASK=Mask5	1.99251e-11
LVGFI	LV_WES_gene_test_VC_only_chr2_LVGFI.regenie	2	178527022	TTN(ENSG00000155657).Mask2.singleton	ref	Mask2.singleton	0.00204221	54353	ADD	-0.59356	0.0669722	78.5488	18.1076	DF=1	7.80549e-19
LVGFI	LV_WES_gene_test_VC_only_chr2_LVGFI.regenie	2	178527022	TTN(ENSG00000155657).Mask2.1e-05	ref	Mask2.1e-05	0.00204221	54353	ADD	-0.59356	0.0669722	78.5488	18.1076	DF=1	7.80549e-19
LVGFI	LV_WES_gene_test_VC_only_chr2_LVGFI.regenie	2	178527022	TTN(ENSG00000155657).Mask2.0.0001	ref	Mask2.0.0001	0.00411201	54353	ADD	-0.460002	0.0472957	94.5966	21.6319	DF=1	2.334e-22
LVGFI	LV_WES_gene_test_VC_only_chr2_LVGFI.regenie	2	178527022	TTN(ENSG00000155657).Mask2.0.001	ref	Mask2.0.001	0.0062738	54353	ADD	-0.254926	0.0383736	44.1329	10.5131	DF=1	3.06832e-11
LVGFI	LV_WES_gene_test_VC_only_chr2_LVGFI.regenie	2	178527022	TTN(ENSG00000155657).Mask2.0.01	ref	Mask2.0.01		54353	ADD-ACATO			92.5746	21.1882	DF=1	6.48336e-22
LVGFI	LV_WES_gene_test_VC_only_chr2_LVGFI.regenie	2	178527022	TTN(ENSG00000155657).Mask2.0.01	ref	Mask2.0.01		54353	ADD-ACATV			93.6239	21.4184	DF=1	3.81593e-22
LVGFI	LV_WES_gene_test_VC_only_chr2_LVGFI.regenie	2	178527022	TTN(ENSG00000155657).Mask2.0.01	ref	Mask2.0.01		54353	ADD-SKAT			94.6098	21.6348	DF=1	2.31846e-22
LVGFI	LV_WES_gene_test_VC_only_chr2_LVGFI.regenie	2	178527022	TTN(ENSG00000155657).Mask2.0.01	ref	Mask2.0.01		54353	ADD-SKATO			94.6092	21.6346	DF=1	2.31953e-22
LVGFI	LV_WES_gene_test_VC_only_chr2_LVGFI.regenie	2	178527022	TTN(ENSG00000155657).Mask2.0.01	ref	Mask2.0.01		54353	ADD-SKATO-ACAT			92.3937	21.1485	DF=1	7.10395e-22
LVGFI	LV_WES_gene_test_VC_only_chr2_LVGFI.regenie	2	178527022	TTN(ENSG00000155657).Mask2.0.01	ref	Mask2.0.01	0.0062738	54353	ADD	-0.254926	0.0383736	44.1329	10.5131	DF=1	3.06832e-11
LVGFI	LV_WES_gene_test_VC_only_chr2_LVGFI.regenie	2	178527022	TTN(ENSG00000155657).Mask4.0.0001	ref	Mask4.0.0001	0.0226022	54353	ADD	-0.106744	0.0205601	26.955	6.68141	DF=1	2.08252e-07
LVGFI	LV_WES_gene_test_VC_only_chr2_LVGFI.regenie	2	178527022	TTN(ENSG00000155657).Mask4.0.01	ref	Mask4.0.01		54353	ADD-ACATO			23.3333	5.86575	DF=1	1.36223e-06
LVGFI	LV_WES_gene_test_VC_only_chr2_LVGFI.regenie	2	178527022	TTN(ENSG00000155657).Mask4.0.01	ref	Mask4.0.01		54353	ADD-ACATV			22.5448	5.68761	DF=1	2.053e-06
LVGFI	LV_WES_gene_test_VC_only_chr2_LVGFI.regenie	2	178527022	TTN(ENSG00000155657).Mask4.0.01	ref	Mask4.0.01		54353	ADD-SKAT			25.6887	6.39667	DF=1	4.01171e-07
LVGFI	LV_WES_gene_test_VC_only_chr2_LVGFI.regenie	2	178527022	TTN(ENSG00000155657).Mask4.0.01	ref	Mask4.0.01		54353	ADD-SKATO			22.8786	5.76306	DF=1	1.7256e-06
LVGFI	LV_WES_gene_test_VC_only_chr2_LVGFI.regenie	2	178527022	TTN(ENSG00000155657).Mask4.0.01	ref	Mask4.0.01		54353	ADD-SKATO-ACAT			23.4125	5.88364	DF=1	1.30725e-06
LVGFI	LV_WES_gene_test_VC_only_chr2_LVGFI.regenie	2	178527022	TTN(ENSG00000155657)					ADD-BURDEN-NNLS			84.7536	19.4711	DF=22	3.37987e-20
LVGFI	LV_WES_gene_test_VC_only_chr2_LVGFI.regenie	2	178527022	TTN(ENSG00000155657)					ADD-BURDEN-ACAT			88.0336	20.1914	DF=30	6.43576e-21
LVGFI	LV_WES_gene_test_VC_only_chr2_LVGFI.regenie	2	178527022	TTN(ENSG00000155657)					ADD-BURDEN-NNLS_NEG			84.7536	19.4711	DF=22	3.37987e-20
LVGFI	LV_WES_gene_test_VC_only_chr2_LVGFI.regenie	2	178527022	TTN(ENSG00000155657)					GENE_P			89.2047	20.4485	DF=15;STRONGEST_MASK=Mask2	3.56041e-21
LVEDV_BSA	LV_WES_gene_test_VC_only_chr10_LVEDV_BSA.regenie	10	110644458	RBM20(ENSG00000203867).Mask5.0.01	ref	Mask5.0.01		54359	ADD-ACATO			35.048	8.49257	DF=1	3.21684e-09
LVEDV_BSA	LV_WES_gene_test_VC_only_chr10_LVEDV_BSA.regenie	10	110644458	RBM20(ENSG00000203867).Mask5.0.01	ref	Mask5.0.01		54359	ADD-ACATV			34.4709	8.36385	DF=1	4.32663e-09
LVEDV_BSA	LV_WES_gene_test_VC_only_chr10_LVEDV_BSA.regenie	10	110644458	RBM20(ENSG00000203867).Mask5.0.01	ref	Mask5.0.01		54359	ADD-SKAT			35.9634	8.69668	DF=1	2.01057e-09
LVEDV_BSA	LV_WES_gene_test_VC_only_chr10_LVEDV_BSA.regenie	10	110644458	RBM20(ENSG00000203867).Mask5.0.01	ref	Mask5.0.01		54359	ADD-SKATO			33.7814	8.20996	DF=1	6.16652e-09
LVEDV_BSA	LV_WES_gene_test_VC_only_chr10_LVEDV_BSA.regenie	10	110644458	RBM20(ENSG00000203867).Mask5.0.01	ref	Mask5.0.01		54359	ADD-SKATO-ACAT			35.1094	8.50628	DF=1	3.11688e-09
LVEDV_BSA	LV_WES_gene_test_VC_only_chr10_LVEDV_BSA.regenie	10	110644458	RBM20(ENSG00000203867).Mask6.0.01	ref	Mask6.0.01		54359	ADD-ACATO			35.2338	8.53402	DF=1	2.92402e-09
LVEDV_BSA	LV_WES_gene_test_VC_only_chr10_LVEDV_BSA.regenie	10	110644458	RBM20(ENSG00000203867).Mask6.0.01	ref	Mask6.0.01		54359	ADD-ACATV			34.4666	8.36287	DF=1	4.33641e-09
LVEDV_BSA	LV_WES_gene_test_VC_only_chr10_LVEDV_BSA.regenie	10	110644458	RBM20(ENSG00000203867).Mask6.0.01	ref	Mask6.0.01		54359	ADD-SKAT			36.3919	8.79218	DF=1	1.61369e-09
LVEDV_BSA	LV_WES_gene_test_VC_only_chr10_LVEDV_BSA.regenie	10	110644458	RBM20(ENSG00000203867).Mask6.0.01	ref	Mask6.0.01		54359	ADD-SKATO			33.9616	8.25018	DF=1	5.62108e-09
LVEDV_BSA	LV_WES_gene_test_VC_only_chr10_LVEDV_BSA.regenie	10	110644458	RBM20(ENSG00000203867).Mask6.0.01	ref	Mask6.0.01		54359	ADD-SKATO-ACAT			35.3115	8.55135	DF=1	2.80964e-09
LVEDV_BSA	LV_WES_gene_test_VC_only_chr10_LVEDV_BSA.regenie	10	110644458	RBM20(ENSG00000203867)					GENE_P			33.7871	8.21123	DF=7;STRONGEST_MASK=Mask6	6.14851e-09
LVEDV_BSA	LV_WES_gene_test_VC_only_chr2_LVEDV_BSA.regenie	2	178527022	TTN(ENSG00000155657).Mask3.0.01	ref	Mask3.0.01		54359	ADD-ACATO			26.5798	6.5971	DF=1	2.52872e-07
LVEDV_BSA	LV_WES_gene_test_VC_only_chr2_LVEDV_BSA.regenie	2	178527022	TTN(ENSG00000155657).Mask3.0.01	ref	Mask3.0.01		54359	ADD-ACATV			30.8346	7.55132	DF=1	2.80983e-08
LVEDV_BSA	LV_WES_gene_test_VC_only_chr2_LVEDV_BSA.regenie	2	178527022	TTN(ENSG00000155657).Mask4.0.01	ref	Mask4.0.01		54359	ADD-ACATO			26.5349	6.587	DF=1	2.58821e-07
LVEDV_BSA	LV_WES_gene_test_VC_only_chr2_LVEDV_BSA.regenie	2	178527022	TTN(ENSG00000155657).Mask4.0.01	ref	Mask4.0.01		54359	ADD-ACATV			30.7862	7.5405	DF=1	2.88071e-08
LVEDV_BSA	LV_WES_gene_test_VC_only_chr2_LVEDV_BSA.regenie	2	178527022	TTN(ENSG00000155657).Mask5.0.01	ref	Mask5.0.01		54359	ADD-ACATO			33.3213	8.10722	DF=1	7.81232e-09
LVEDV_BSA	LV_WES_gene_test_VC_only_chr2_LVEDV_BSA.regenie	2	178527022	TTN(ENSG00000155657).Mask5.0.01	ref	Mask5.0.01		54359	ADD-ACATV			37.5896	9.05895	DF=1	8.73072e-10
LVEDV_BSA	LV_WES_gene_test_VC_only_chr2_LVEDV_BSA.regenie	2	178527022	TTN(ENSG00000155657).Mask5.0.01	ref	Mask5.0.01		54359	ADD-SKAT			27.3515	6.77049	DF=1	1.69633e-07
LVEDV_BSA	LV_WES_gene_test_VC_only_chr2_LVEDV_BSA.regenie	2	178527022	TTN(ENSG00000155657).Mask5.0.01	ref	Mask5.0.01		54359	ADD-SKATO			23.9883	6.01357	DF=1	9.69237e-07
LVEDV_BSA	LV_WES_gene_test_VC_only_chr2_LVEDV_BSA.regenie	2	178527022	TTN(ENSG00000155657).Mask5.0.01	ref	Mask5.0.01		54359	ADD-SKATO-ACAT			23.5749	5.9203	DF=1	1.20143e-06
LVEDV_BSA	LV_WES_gene_test_VC_only_chr2_LVEDV_BSA.regenie	2	178527022	TTN(ENSG00000155657).Mask6.0.01	ref	Mask6.0.01		54359	ADD-ACATO			33.3128	8.10532	DF=1	7.84657e-09
LVEDV_BSA	LV_WES_gene_test_VC_only_chr2_LVEDV_BSA.regenie	2	178527022	TTN(ENSG00000155657).Mask6.0.01	ref	Mask6.0.01		54359	ADD-ACATV			37.5806	9.05695	DF=1	8.77102e-10
LVEDV_BSA	LV_WES_gene_test_VC_only_chr2_LVEDV_BSA.regenie	2	178527022	TTN(ENSG00000155657).Mask6.0.01	ref	Mask6.0.01		54359	ADD-SKAT			27.4192	6.78568	DF=1	1.63802e-07
LVEDV_BSA	LV_WES_gene_test_VC_only_chr2_LVEDV_BSA.regenie	2	178527022	TTN(ENSG00000155657).Mask6.0.01	ref	Mask6.0.01		54359	ADD-SKATO			24.0441	6.02616	DF=1	9.41543e-07
LVEDV_BSA	LV_WES_gene_test_VC_only_chr2_LVEDV_BSA.regenie	2	178527022	TTN(ENSG00000155657).Mask6.0.01	ref	Mask6.0.01		54359	ADD-SKATO-ACAT			23.6369	5.93428	DF=1	1.16338e-06
LVEDV_BSA	LV_WES_gene_test_VC_only_chr2_LVEDV_BSA.regenie	2	178527022	TTN(ENSG00000155657)					GENE_P			33.9989	8.25851	DF=13;STRONGEST_MASK=Mask5	5.5143e-09
LVESV_BSA	LV_WES_gene_test_VC_only_chr10_LVESV_BSA.regenie	10	110644458	RBM20(ENSG00000203867).Mask5.0.01	ref	Mask5.0.01		54355	ADD-ACATO			73.9975	17.1067	DF=1	7.82168e-18
LVESV_BSA	LV_WES_gene_test_VC_only_chr10_LVESV_BSA.regenie	10	110644458	RBM20(ENSG00000203867).Mask5.0.01	ref	Mask5.0.01		54355	ADD-ACATV			71.7216	16.6059	DF=1	2.47799e-17
LVESV_BSA	LV_WES_gene_test_VC_only_chr10_LVESV_BSA.regenie	10	110644458	RBM20(ENSG00000203867).Mask5.0.01	ref	Mask5.0.01		54355	ADD-SKAT			75.4924	17.4356	DF=1	3.66775e-18
LVESV_BSA	LV_WES_gene_test_VC_only_chr10_LVESV_BSA.regenie	10	110644458	RBM20(ENSG00000203867).Mask5.0.01	ref	Mask5.0.01		54355	ADD-SKATO			72.0438	16.6768	DF=1	2.10475e-17
LVESV_BSA	LV_WES_gene_test_VC_only_chr10_LVESV_BSA.regenie	10	110644458	RBM20(ENSG00000203867).Mask5.0.01	ref	Mask5.0.01		54355	ADD-SKATO-ACAT			74.1595	17.1423	DF=1	7.2061e-18
LVESV_BSA	LV_WES_gene_test_VC_only_chr10_LVESV_BSA.regenie	10	110644458	RBM20(ENSG00000203867).Mask5.0.01	ref	Mask5.0.01	0.0286542	54355	ADD	-0.100854	0.0180946	31.0663	7.60318	DF=1	2.49356e-08
LVESV_BSA	LV_WES_gene_test_VC_only_chr10_LVESV_BSA.regenie	10	110644458	RBM20(ENSG00000203867).Mask6.0.01	ref	Mask6.0.01		54355	ADD-ACATO			74.0508	17.1184	DF=1	7.61377e-18
LVESV_BSA	LV_WES_gene_test_VC_only_chr10_LVESV_BSA.regenie	10	110644458	RBM20(ENSG00000203867).Mask6.0.01	ref	Mask6.0.01		54355	ADD-ACATV			71.7172	16.6049	DF=1	2.4837e-17
LVESV_BSA	LV_WES_gene_test_VC_only_chr10_LVESV_BSA.regenie	10	110644458	RBM20(ENSG00000203867).Mask6.0.01	ref	Mask6.0.01		54355	ADD-SKAT			75.738	17.4896	DF=1	3.23892e-18
LVESV_BSA	LV_WES_gene_test_VC_only_chr10_LVESV_BSA.regenie	10	110644458	RBM20(ENSG00000203867).Mask6.0.01	ref	Mask6.0.01		54355	ADD-SKATO			72.0016	16.6675	DF=1	2.1503e-17
LVESV_BSA	LV_WES_gene_test_VC_only_chr10_LVESV_BSA.regenie	10	110644458	RBM20(ENSG00000203867).Mask6.0.01	ref	Mask6.0.01		54355	ADD-SKATO-ACAT			74.2149	17.1545	DF=1	7.00648e-18
LVESV_BSA	LV_WES_gene_test_VC_only_chr10_LVESV_BSA.regenie	10	110644458	RBM20(ENSG00000203867).Mask6.0.01	ref	Mask6.0.01	0.0287186	54355	ADD	-0.0990517	0.0180757	30.0285	7.37086	DF=1	4.25736e-08
LVESV_BSA	LV_WES_gene_test_VC_only_chr10_LVESV_BSA.regenie	10	110644458	RBM20(ENSG00000203867)					ADD-BURDEN-NNLS			22.5049	5.67858	DF=9	2.09614e-06
LVESV_BSA	LV_WES_gene_test_VC_only_chr10_LVESV_BSA.regenie	10	110644458	RBM20(ENSG00000203867)					ADD-BURDEN-ACAT			28.4691	7.02133	DF=25	9.52072e-08
LVESV_BSA	LV_WES_gene_test_VC_only_chr10_LVESV_BSA.regenie	10	110644458	RBM20(ENSG00000203867)					ADD-BURDEN-NNLS_NEG			22.5049	5.67858	DF=9	2.09614e-06
LVESV_BSA	LV_WES_gene_test_VC_only_chr10_LVESV_BSA.regenie	10	110644458	RBM20(ENSG00000203867)					GENE_P			72.2118	16.7138	DF=7;STRONGEST_MASK=Mask6	1.93286e-17
LVESV_BSA	LV_WES_gene_test_VC_only_chr2_LVESV_BSA.regenie	2	178527022	TTN(ENSG00000155657).Mask2.singleton	ref	Mask2.singleton	0.00204213	54355	ADD	0.633157	0.0661547	91.6012	20.9746	DF=1	1.06023e-21
LVESV_BSA	LV_WES_gene_test_VC_only_chr2_LVESV_BSA.regenie	2	178527022	TTN(ENSG00000155657).Mask2.1e-05	ref	Mask2.1e-05	0.00204213	54355	ADD	0.633157	0.0661547	91.6012	20.9746	DF=1	1.06023e-21
LVESV_BSA	LV_WES_gene_test_VC_only_chr2_LVESV_BSA.regenie	2	178527022	TTN(ENSG00000155657).Mask2.0.0001	ref	Mask2.0.0001	0.00411186	54355	ADD	0.427999	0.0467184	83.9286	19.2899	DF=1	5.12979e-20
LVESV_BSA	LV_WES_gene_test_VC_only_chr2_LVESV_BSA.regenie	2	178527022	TTN(ENSG00000155657).Mask2.0.001	ref	Mask2.0.001	0.00627357	54355	ADD	0.275238	0.0379051	52.7254	12.4161	DF=1	3.83619e-13
LVESV_BSA	LV_WES_gene_test_VC_only_chr2_LVESV_BSA.regenie	2	178527022	TTN(ENSG00000155657).Mask2.0.01	ref	Mask2.0.01		54355	ADD-ACATO			82.1054	18.8893	DF=1	1.29033e-19
LVESV_BSA	LV_WES_gene_test_VC_only_chr2_LVESV_BSA.regenie	2	178527022	TTN(ENSG00000155657).Mask2.0.01	ref	Mask2.0.01		54355	ADD-ACATV			82.9572	19.0765	DF=1	8.38494e-20
LVESV_BSA	LV_WES_gene_test_VC_only_chr2_LVESV_BSA.regenie	2	178527022	TTN(ENSG00000155657).Mask2.0.01	ref	Mask2.0.01		54355	ADD-SKAT			83.3359	19.1597	DF=1	6.92309e-20
LVESV_BSA	LV_WES_gene_test_VC_only_chr2_LVESV_BSA.regenie	2	178527022	TTN(ENSG00000155657).Mask2.0.01	ref	Mask2.0.01		54355	ADD-SKATO			83.3342	19.1593	DF=1	6.92947e-20
LVESV_BSA	LV_WES_gene_test_VC_only_chr2_LVESV_BSA.regenie	2	178527022	TTN(ENSG00000155657).Mask2.0.01	ref	Mask2.0.01		54355	ADD-SKATO-ACAT			81.9676	18.8591	DF=1	1.38325e-19
LVESV_BSA	LV_WES_gene_test_VC_only_chr2_LVESV_BSA.regenie	2	178527022	TTN(ENSG00000155657).Mask2.0.01	ref	Mask2.0.01	0.00627357	54355	ADD	0.275238	0.0379051	52.7254	12.4161	DF=1	3.83619e-13
LVESV_BSA	LV_WES_gene_test_VC_only_chr2_LVESV_BSA.regenie	2	178527022	TTN(ENSG00000155657).Mask3.0.01	ref	Mask3.0.01		54355	ADD-ACATV			22.561	5.69127	DF=1	2.03578e-06
LVESV_BSA	LV_WES_gene_test_VC_only_chr2_LVESV_BSA.regenie	2	178527022	TTN(ENSG00000155657).Mask4.singleton	ref	Mask4.singleton	0.00732223	54355	ADD	0.24118	0.0351233	47.151	11.1823	DF=1	6.57204e-12
LVESV_BSA	LV_WES_gene_test_VC_only_chr2_LVESV_BSA.regenie	2	178527022	TTN(ENSG00000155657).Mask4.1e-05	ref	Mask4.1e-05	0.00732223	54355	ADD	0.24118	0.0351233	47.151	11.1823	DF=1	6.57204e-12
LVESV_BSA	LV_WES_gene_test_VC_only_chr2_LVESV_BSA.regenie	2	178527022	TTN(ENSG00000155657).Mask4.0.0001	ref	Mask4.0.0001	0.0226106	54355	ADD	0.122437	0.0203051	36.3591	8.78486	DF=1	1.64112e-09
LVESV_BSA	LV_WES_gene_test_VC_only_chr2_LVESV_BSA.regenie	2	178527022	TTN(ENSG00000155657).Mask4.0.01	ref	Mask4.0.01		54355	ADD-ACATO			42.3724	10.1224	DF=1	7.54397e-11
LVESV_BSA	LV_WES_gene_test_VC_only_chr2_LVESV_BSA.regenie	2	178527022	TTN(ENSG00000155657).Mask4.0.01	ref	Mask4.0.01		54355	ADD-ACATV			31.9318	7.79675	DF=1	1.5968e-08
LVESV_BSA	LV_WES_gene_test_VC_only_chr2_LVESV_BSA.regenie	2	178527022	TTN(ENSG00000155657).Mask4.0.01	ref	Mask4.0.01		54355	ADD-SKAT			45.358	10.7849	DF=1	1.64097e-11
LVESV_BSA	LV_WES_gene_test_VC_only_chr2_LVESV_BSA.regenie	2	178527022	TTN(ENSG00000155657).Mask4.0.01	ref	Mask4.0.01		54355	ADD-SKATO			41.2892	9.88176	DF=1	1.31293e-10
LVESV_BSA	LV_WES_gene_test_VC_only_chr2_LVESV_BSA.regenie	2	178527022	TTN(ENSG00000155657).Mask4.0.01	ref	Mask4.0.01		54355	ADD-SKATO-ACAT			42.6018	10.1733	DF=1	6.70965e-11
LVESV_BSA	LV_WES_gene_test_VC_only_chr2_LVESV_BSA.regenie	2	178527022	TTN(ENSG00000155657).Mask5.0.01	ref	Mask5.0.01		54355	ADD-ACATO			41.4298	9.91299	DF=1	1.22183e-10
LVESV_BSA	LV_WES_gene_test_VC_only_chr2_LVESV_BSA.regenie	2	178527022	TTN(ENSG00000155657).Mask5.0.01	ref	Mask5.0.01		54355	ADD-ACATV			25.8952	6.44314	DF=1	3.60462e-07
LVESV_BSA	LV_WES_gene_test_VC_only_chr2_LVESV_BSA.regenie	2	178527022	TTN(ENSG00000155657).Mask5.0.01	ref	Mask5.0.01		54355	ADD-SKAT			45.6887	10.8582	DF=1	1.38612e-11
LVESV_BSA	LV_WES_gene_test_VC_only_chr2_LVESV_BSA.regenie	2	178527022	TTN(ENSG00000155657).Mask5.0.01	ref	Mask5.0.01		54355	ADD-SKATO			41.6193	9.95509	DF=1	1.10894e-10
LVESV_BSA	LV_WES_gene_test_VC_only_chr2_LVESV_BSA.regenie	2	178527022	TTN(ENSG00000155657).Mask5.0.01	ref	Mask5.0.01		54355	ADD-SKATO-ACAT			41.66	9.96413	DF=1	1.0861e-10
LVESV_BSA	LV_WES_gene_test_VC_only_chr2_LVESV_BSA.regenie	2	178527022	TTN(ENSG00000155657).Mask6.0.01	ref	Mask6.0.01		54355	ADD-ACATO			41.7224	9.97799	DF=1	1.05199e-10
LVESV_BSA	LV_WES_gene_test_VC_only_chr2_LVESV_BSA.regenie	2	178527022	TTN(ENSG00000155657).Mask6.0.01	ref	Mask6.0.01		54355	ADD-ACATV			25.8863	6.44114	DF=1	3.62126e-07
LVESV_BSA	LV_WES_gene_test_VC_only_chr2_LVESV_BSA.regenie	2	178527022	TTN(ENSG00000155657).Mask6.0.01	ref	Mask6.0.01		54355	ADD-SKAT			45.9842	10.9237	DF=1	1.19207e-11
LVESV_BSA	LV_WES_gene_test_VC_only_chr2_LVESV_BSA.regenie	2	178527022	TTN(ENSG00000155657).Mask6.0.01	ref	Mask6.0.01		54355	ADD-SKATO			41.9141	10.0206	DF=1	9.53674e-11
LVESV_BSA	LV_WES_gene_test_VC_only_chr2_LVESV_BSA.regenie	2	178527022	TTN(ENSG00000155657).Mask6.0.01	ref	Mask6.0.01		54355	ADD-SKATO-ACAT			41.9526	10.0291	DF=1	9.3519e-11
LVESV_BSA	LV_WES_gene_test_VC_only_chr2_LVESV_BSA.regenie	2	178527022	TTN(ENSG00000155657)					ADD-BURDEN-ACAT			85.2646	19.5834	DF=30	2.60976e-20
LVESV_BSA	LV_WES_gene_test_VC_only_chr2_LVESV_BSA.regenie	2	178527022	TTN(ENSG00000155657)					GENE_P			80.9957	18.6455	DF=13;STRONGEST_MASK=Mask2	2.26204e-19
LVSV_BSA	LV_WES_gene_test_VC_only_chr2_LVSV_BSA.regenie	2	178527022	TTN(ENSG00000155657).Mask2.0.0001	ref	Mask2.0.0001	0.00411201	54353	ADD	-0.225843	0.0471151	22.9769	5.78525	DF=1	1.63965e-06
LVSV_BSA	LV_WES_gene_test_VC_only_chr2_LVSV_BSA.regenie	2	178527022	TTN(ENSG00000155657).Mask2.0.01	ref	Mask2.0.01		54353	ADD-SKAT			23.2151	5.83907	DF=1	1.44854e-06
LVSV_BSA	LV_WES_gene_test_VC_only_chr2_LVSV_BSA.regenie	2	178527022	TTN(ENSG00000155657).Mask2.0.01	ref	Mask2.0.01		54353	ADD-SKATO			23.1047	5.81412	DF=1	1.53419e-06
LVM_BSA	LV_WES_gene_test_VC_only_chr10_LVM_BSA.regenie	10	110644458	RBM20(ENSG00000203867).Mask5.0.01	ref	Mask5.0.01		54359	ADD-ACATO			31.8597	7.78062	DF=1	1.65722e-08
LVM_BSA	LV_WES_gene_test_VC_only_chr10_LVM_BSA.regenie	10	110644458	RBM20(ENSG00000203867).Mask5.0.01	ref	Mask5.0.01		54359	ADD-ACATV			28.4222	7.01082	DF=1	9.75394e-08
LVM_BSA	LV_WES_gene_test_VC_only_chr10_LVM_BSA.regenie	10	110644458	RBM20(ENSG00000203867).Mask5.0.01	ref	Mask5.0.01		54359	ADD-SKAT			30.8633	7.55775	DF=1	2.76853e-08
LVM_BSA	LV_WES_gene_test_VC_only_chr10_LVM_BSA.regenie	10	110644458	RBM20(ENSG00000203867).Mask5.0.01	ref	Mask5.0.01		54359	ADD-SKATO			31.2579	7.64603	DF=1	2.25928e-08
LVM_BSA	LV_WES_gene_test_VC_only_chr10_LVM_BSA.regenie	10	110644458	RBM20(ENSG00000203867).Mask5.0.01	ref	Mask5.0.01		54359	ADD-SKATO-ACAT			32.0514	7.82349	DF=1	1.50145e-08
LVM_BSA	LV_WES_gene_test_VC_only_chr10_LVM_BSA.regenie	10	110644458	RBM20(ENSG00000203867).Mask5.0.01	ref	Mask5.0.01	0.0286705	54359	ADD	-0.0902118	0.0180776	24.9027	6.21969	DF=1	6.0299e-07
LVM_BSA	LV_WES_gene_test_VC_only_chr10_LVM_BSA.regenie	10	110644458	RBM20(ENSG00000203867).Mask6.0.01	ref	Mask6.0.01		54359	ADD-ACATO			31.6772	7.73982	DF=1	1.82046e-08
LVM_BSA	LV_WES_gene_test_VC_only_chr10_LVM_BSA.regenie	10	110644458	RBM20(ENSG00000203867).Mask6.0.01	ref	Mask6.0.01		54359	ADD-ACATV			28.4179	7.00985	DF=1	9.77575e-08
LVM_BSA	LV_WES_gene_test_VC_only_chr10_LVM_BSA.regenie	10	110644458	RBM20(ENSG00000203867).Mask6.0.01	ref	Mask6.0.01		54359	ADD-SKAT			31.2383	7.64164	DF=1	2.28223e-08
LVM_BSA	LV_WES_gene_test_VC_only_chr10_LVM_BSA.regenie	10	110644458	RBM20(ENSG00000203867).Mask6.0.01	ref	Mask6.0.01		54359	ADD-SKATO			31.0423	7.59779	DF=1	2.5247e-08
LVM_BSA	LV_WES_gene_test_VC_only_chr10_LVM_BSA.regenie	10	110644458	RBM20(ENSG00000203867).Mask6.0.01	ref	Mask6.0.01		54359	ADD-SKATO-ACAT			31.8654	7.7819	DF=1	1.65234e-08
LVM_BSA	LV_WES_gene_test_VC_only_chr10_LVM_BSA.regenie	10	110644458	RBM20(ENSG00000203867).Mask6.0.01	ref	Mask6.0.01	0.0287349	54359	ADD	-0.0879382	0.0180587	23.7129	5.95143	DF=1	1.11833e-06
LVM_BSA	LV_WES_gene_test_VC_only_chr10_LVM_BSA.regenie	10	110644458	RBM20(ENSG00000203867)					ADD-BURDEN-ACAT			22.2649	5.62432	DF=25	2.37509e-06
LVM_BSA	LV_WES_gene_test_VC_only_chr10_LVM_BSA.regenie	10	110644458	RBM20(ENSG00000203867)					GENE_P			29.8252	7.32531	DF=7;STRONGEST_MASK=Mask5	4.72814e-08
LVM_BSA	LV_WES_gene_test_VC_only_chr2_LVM_BSA.regenie	2	178527022	TTN(ENSG00000155657).Mask5.0.01	ref	Mask5.0.01		54359	ADD-ACATO			22.6676	5.71537	DF=1	1.92588e-06
LVM_BSA	LV_WES_gene_test_VC_only_chr2_LVM_BSA.regenie	2	178527022	TTN(ENSG00000155657).Mask5.0.01	ref	Mask5.0.01		54359	ADD-SKAT			26.65	6.61288	DF=1	2.43848e-07
LVM_BSA	LV_WES_gene_test_VC_only_chr2_LVM_BSA.regenie	2	178527022	TTN(ENSG00000155657).Mask5.0.01	ref	Mask5.0.01		54359	ADD-SKATO			23.4043	5.88179	DF=1	1.31283e-06
LVM_BSA	LV_WES_gene_test_VC_only_chr2_LVM_BSA.regenie	2	178527022	TTN(ENSG00000155657).Mask5.0.01	ref	Mask5.0.01		54359	ADD-SKATO-ACAT			22.8857	5.76465	DF=1	1.71929e-06
LVM_BSA	LV_WES_gene_test_VC_only_chr2_LVM_BSA.regenie	2	178527022	TTN(ENSG00000155657).Mask6.0.01	ref	Mask6.0.01		54359	ADD-ACATO			22.6963	5.72185	DF=1	1.89736e-06
LVM_BSA	LV_WES_gene_test_VC_only_chr2_LVM_BSA.regenie	2	178527022	TTN(ENSG00000155657).Mask6.0.01	ref	Mask6.0.01		54359	ADD-SKAT			26.6806	6.61975	DF=1	2.40021e-07
LVM_BSA	LV_WES_gene_test_VC_only_chr2_LVM_BSA.regenie	2	178527022	TTN(ENSG00000155657).Mask6.0.01	ref	Mask6.0.01		54359	ADD-SKATO			23.4296	5.8875	DF=1	1.29569e-06
LVM_BSA	LV_WES_gene_test_VC_only_chr2_LVM_BSA.regenie	2	178527022	TTN(ENSG00000155657).Mask6.0.01	ref	Mask6.0.01		54359	ADD-SKATO-ACAT			22.9145	5.77117	DF=1	1.69367e-06
RVEDV	RV_WES_gene_test_VC_only_chr10_RVEDV.regenie	10	110644458	RBM20(ENSG00000203867).Mask5.0.01	ref	Mask5.0.01		54381	ADD-ACATO			32.6835	7.96475	DF=1	1.08455e-08
RVEDV	RV_WES_gene_test_VC_only_chr10_RVEDV.regenie	10	110644458	RBM20(ENSG00000203867).Mask5.0.01	ref	Mask5.0.01		54381	ADD-ACATV			27.7338	6.85632	DF=1	1.39213e-07
RVEDV	RV_WES_gene_test_VC_only_chr10_RVEDV.regenie	10	110644458	RBM20(ENSG00000203867).Mask5.0.01	ref	Mask5.0.01		54381	ADD-SKAT			32.6538	7.95812	DF=1	1.10123e-08
RVEDV	RV_WES_gene_test_VC_only_chr10_RVEDV.regenie	10	110644458	RBM20(ENSG00000203867).Mask5.0.01	ref	Mask5.0.01		54381	ADD-SKATO			31.947	7.80014	DF=1	1.58438e-08
RVEDV	RV_WES_gene_test_VC_only_chr10_RVEDV.regenie	10	110644458	RBM20(ENSG00000203867).Mask5.0.01	ref	Mask5.0.01		54381	ADD-SKATO-ACAT			32.8956	8.01213	DF=1	9.72456e-09
RVEDV	RV_WES_gene_test_VC_only_chr10_RVEDV.regenie	10	110644458	RBM20(ENSG00000203867).Mask6.0.01	ref	Mask6.0.01		54381	ADD-ACATO			32.844	8.00061	DF=1	9.98596e-09
RVEDV	RV_WES_gene_test_VC_only_chr10_RVEDV.regenie	10	110644458	RBM20(ENSG00000203867).Mask6.0.01	ref	Mask6.0.01		54381	ADD-ACATV			27.7294	6.85535	DF=1	1.39524e-07
RVEDV	RV_WES_gene_test_VC_only_chr10_RVEDV.regenie	10	110644458	RBM20(ENSG00000203867).Mask6.0.01	ref	Mask6.0.01		54381	ADD-SKAT			33.11	8.06004	DF=1	8.70883e-09
RVEDV	RV_WES_gene_test_VC_only_chr10_RVEDV.regenie	10	110644458	RBM20(ENSG00000203867).Mask6.0.01	ref	Mask6.0.01		54381	ADD-SKATO			31.9896	7.80967	DF=1	1.54999e-08
RVEDV	RV_WES_gene_test_VC_only_chr10_RVEDV.regenie	10	110644458	RBM20(ENSG00000203867).Mask6.0.01	ref	Mask6.0.01		54381	ADD-SKATO-ACAT			33.0574	8.04829	DF=1	8.94767e-09
RVEDV	RV_WES_gene_test_VC_only_chr10_RVEDV.regenie	10	110644458	RBM20(ENSG00000203867)					GENE_P			30.6711	7.51474	DF=7;STRONGEST_MASK=Mask6	3.05675e-08
RVEDV	RV_WES_gene_test_VC_only_chr2_RVEDV.regenie	2	178527022	TTN(ENSG00000155657).Mask5.0.01	ref	Mask5.0.01		54381	ADD-SKAT			22.3331	5.63975	DF=1	2.29219e-06
RVEDV	RV_WES_gene_test_VC_only_chr2_RVEDV.regenie	2	178527022	TTN(ENSG00000155657).Mask6.0.01	ref	Mask6.0.01		54381	ADD-SKAT			22.411	5.65736	DF=1	2.2011e-06
RVESV	RV_WES_gene_test_VC_only_chr10_RVESV.regenie	10	110644458	RBM20(ENSG00000203867).Mask5.0.01	ref	Mask5.0.01		54375	ADD-ACATO			69.715	16.1642	DF=1	6.85173e-17
RVESV	RV_WES_gene_test_VC_only_chr10_RVESV.regenie	10	110644458	RBM20(ENSG00000203867).Mask5.0.01	ref	Mask5.0.01		54375	ADD-ACATV			63.2421	14.738	DF=1	1.8281e-15
RVESV	RV_WES_gene_test_VC_only_chr10_RVESV.regenie	10	110644458	RBM20(ENSG00000203867).Mask5.0.01	ref	Mask5.0.01		54375	ADD-SKAT			70.3022	16.2934	DF=1	5.08862e-17
RVESV	RV_WES_gene_test_VC_only_chr10_RVESV.regenie	10	110644458	RBM20(ENSG00000203867).Mask5.0.01	ref	Mask5.0.01		54375	ADD-SKATO			67.9466	15.7747	DF=1	1.67996e-16
RVESV	RV_WES_gene_test_VC_only_chr10_RVESV.regenie	10	110644458	RBM20(ENSG00000203867).Mask5.0.01	ref	Mask5.0.01		54375	ADD-SKATO-ACAT			69.9392	16.2135	DF=1	6.11646e-17
RVESV	RV_WES_gene_test_VC_only_chr10_RVESV.regenie	10	110644458	RBM20(ENSG00000203867).Mask5.0.01	ref	Mask5.0.01	0.0286713	54375	ADD	-0.109499	0.018084	36.6635	8.85269	DF=1	1.40382e-09
RVESV	RV_WES_gene_test_VC_only_chr10_RVESV.regenie	10	110644458	RBM20(ENSG00000203867).Mask6.0.01	ref	Mask6.0.01		54375	ADD-ACATO			70.0829	16.2452	DF=1	5.68591e-17
RVESV	RV_WES_gene_test_VC_only_chr10_RVESV.regenie	10	110644458	RBM20(ENSG00000203867).Mask6.0.01	ref	Mask6.0.01		54375	ADD-ACATV			63.2377	14.7371	DF=1	1.83189e-15
RVESV	RV_WES_gene_test_VC_only_chr10_RVESV.regenie	10	110644458	RBM20(ENSG00000203867).Mask6.0.01	ref	Mask6.0.01		54375	ADD-SKAT			70.9377	16.4333	DF=1	3.68723e-17
RVESV	RV_WES_gene_test_VC_only_chr10_RVESV.regenie	10	110644458	RBM20(ENSG00000203867).Mask6.0.01	ref	Mask6.0.01		54375	ADD-SKATO			68.3313	15.8595	DF=1	1.38197e-16
RVESV	RV_WES_gene_test_VC_only_chr10_RVESV.regenie	10	110644458	RBM20(ENSG00000203867).Mask6.0.01	ref	Mask6.0.01		54375	ADD-SKATO-ACAT			70.3085	16.2948	DF=1	5.07224e-17
RVESV	RV_WES_gene_test_VC_only_chr10_RVESV.regenie	10	110644458	RBM20(ENSG00000203867).Mask6.0.01	ref	Mask6.0.01	0.0287356	54375	ADD	-0.108456	0.018065	36.0435	8.71453	DF=1	1.92961e-09
RVESV	RV_WES_gene_test_VC_only_chr10_RVESV.regenie	10	110644458	RBM20(ENSG00000203867)					ADD-BURDEN-NNLS			27.4991	6.80364	DF=9	1.57167e-07
RVESV	RV_WES_gene_test_VC_only_chr10_RVESV.regenie	10	110644458	RBM20(ENSG00000203867)					ADD-BURDEN-ACAT			34.2183	8.30748	DF=25	4.92629e-09
RVESV	RV_WES_gene_test_VC_only_chr10_RVESV.regenie	10	110644458	RBM20(ENSG00000203867)					ADD-BURDEN-NNLS_NEG			27.4991	6.80364	DF=9	1.57167e-07
RVESV	RV_WES_gene_test_VC_only_chr10_RVESV.regenie	10	110644458	RBM20(ENSG00000203867)					GENE_P			67.7198	15.7248	DF=7;STRONGEST_MASK=Mask6	1.88452e-16
RVESV	RV_WES_gene_test_VC_only_chr17_RVESV.regenie	17	62370293	EFCAB3(ENSG00000172421).Mask4.0.001	ref	Mask4.0.001	0.000983908	54375	ADD	0.448416	0.0950617	22.2511	5.6212	DF=1	2.39221e-06
RVESV	RV_WES_gene_test_VC_only_chr18_RVESV.regenie	18	36297841	FHOD3(ENSG00000134775).Mask5.0.01	ref	Mask5.0.01		54375	ADD-ACATO			42.7585	10.2081	DF=1	6.19298e-11
RVESV	RV_WES_gene_test_VC_only_chr18_RVESV.regenie	18	36297841	FHOD3(ENSG00000134775).Mask5.0.01	ref	Mask5.0.01		54375	ADD-ACATV			47.0553	11.1611	DF=1	6.90081e-12
RVESV	RV_WES_gene_test_VC_only_chr18_RVESV.regenie	18	36297841	FHOD3(ENSG00000134775).Mask5.0.01	ref	Mask5.0.01		54375	ADD-SKAT			33.561	8.16075	DF=1	6.90637e-09
RVESV	RV_WES_gene_test_VC_only_chr18_RVESV.regenie	18	36297841	FHOD3(ENSG00000134775).Mask5.0.01	ref	Mask5.0.01		54375	ADD-SKATO			30.621	7.5035	DF=1	3.1369e-08
RVESV	RV_WES_gene_test_VC_only_chr18_RVESV.regenie	18	36297841	FHOD3(ENSG00000134775).Mask5.0.01	ref	Mask5.0.01		54375	ADD-SKATO-ACAT			31.6019	7.72297	DF=1	1.89247e-08
RVESV	RV_WES_gene_test_VC_only_chr18_RVESV.regenie	18	36297841	FHOD3(ENSG00000134775).Mask6.0.01	ref	Mask6.0.01		54375	ADD-ACATO			42.7505	10.2063	DF=1	6.21871e-11
RVESV	RV_WES_gene_test_VC_only_chr18_RVESV.regenie	18	36297841	FHOD3(ENSG00000134775).Mask6.0.01	ref	Mask6.0.01		54375	ADD-ACATV			47.0467	11.1592	DF=1	6.93107e-12
RVESV	RV_WES_gene_test_VC_only_chr18_RVESV.regenie	18	36297841	FHOD3(ENSG00000134775).Mask6.0.01	ref	Mask6.0.01		54375	ADD-SKAT			33.8516	8.22563	DF=1	5.94799e-09
RVESV	RV_WES_gene_test_VC_only_chr18_RVESV.regenie	18	36297841	FHOD3(ENSG00000134775).Mask6.0.01	ref	Mask6.0.01		54375	ADD-SKATO			30.8949	7.56482	DF=1	2.72383e-08
RVESV	RV_WES_gene_test_VC_only_chr18_RVESV.regenie	18	36297841	FHOD3(ENSG00000134775).Mask6.0.01	ref	Mask6.0.01		54375	ADD-SKATO-ACAT			31.7776	7.76226	DF=1	1.72878e-08
RVESV	RV_WES_gene_test_VC_only_chr18_RVESV.regenie	18	36297841	FHOD3(ENSG00000134775)					GENE_P			44.5976	10.6162	DF=7;STRONGEST_MASK=Mask5	2.41991e-11
RVESV	RV_WES_gene_test_VC_only_chr2_RVESV.regenie	2	178527022	TTN(ENSG00000155657).Mask5.0.01	ref	Mask5.0.01		54375	ADD-SKAT			22.3906	5.65274	DF=1	2.22464e-06
RVESV	RV_WES_gene_test_VC_only_chr2_RVESV.regenie	2	178527022	TTN(ENSG00000155657).Mask6.0.01	ref	Mask6.0.01		54375	ADD-SKAT			22.4059	5.65621	DF=1	2.20694e-06
RVESV	RV_WES_gene_test_VC_only_chr7_RVESV.regenie	7	128830650	FLNC(ENSG00000128591).Mask5.0.01	ref	Mask5.0.01		54375	ADD-ACATO			34.2774	8.32067	DF=1	4.77892e-09
RVESV	RV_WES_gene_test_VC_only_chr7_RVESV.regenie	7	128830650	FLNC(ENSG00000128591).Mask5.0.01	ref	Mask5.0.01		54375	ADD-ACATV			38.5522	9.2732	DF=1	5.33089e-10
RVESV	RV_WES_gene_test_VC_only_chr7_RVESV.regenie	7	128830650	FLNC(ENSG00000128591).Mask5.0.01	ref	Mask5.0.01		54375	ADD-SKAT			25.4524	6.34348	DF=1	4.5344e-07
RVESV	RV_WES_gene_test_VC_only_chr7_RVESV.regenie	7	128830650	FLNC(ENSG00000128591).Mask5.0.01	ref	Mask5.0.01		54375	ADD-SKATO			23.3072	5.85986	DF=1	1.38083e-06
RVESV	RV_WES_gene_test_VC_only_chr7_RVESV.regenie	7	128830650	FLNC(ENSG00000128591).Mask5.0.01	ref	Mask5.0.01		54375	ADD-SKATO-ACAT			23.7788	5.96631	DF=1	1.08066e-06
RVESV	RV_WES_gene_test_VC_only_chr7_RVESV.regenie	7	128830650	FLNC(ENSG00000128591).Mask6.0.01	ref	Mask6.0.01		54375	ADD-ACATO			34.2721	8.31948	DF=1	4.79204e-09
RVESV	RV_WES_gene_test_VC_only_chr7_RVESV.regenie	7	128830650	FLNC(ENSG00000128591).Mask6.0.01	ref	Mask6.0.01		54375	ADD-ACATV			38.5476	9.27218	DF=1	5.34343e-10
RVESV	RV_WES_gene_test_VC_only_chr7_RVESV.regenie	7	128830650	FLNC(ENSG00000128591).Mask6.0.01	ref	Mask6.0.01		54375	ADD-SKAT			25.2876	6.30639	DF=1	4.93867e-07
RVESV	RV_WES_gene_test_VC_only_chr7_RVESV.regenie	7	128830650	FLNC(ENSG00000128591).Mask6.0.01	ref	Mask6.0.01		54375	ADD-SKATO			23.1287	5.81956	DF=1	1.5151e-06
RVESV	RV_WES_gene_test_VC_only_chr7_RVESV.regenie	7	128830650	FLNC(ENSG00000128591).Mask6.0.01	ref	Mask6.0.01		54375	ADD-SKATO-ACAT			23.5755	5.92044	DF=1	1.20105e-06
RVESV	RV_WES_gene_test_VC_only_chr7_RVESV.regenie	7	128830650	FLNC(ENSG00000128591)					GENE_P			35.2272	8.53253	DF=11;STRONGEST_MASK=Mask5	2.93407e-09
RVSV	RV_WES_gene_test_VC_only_chr2_RVSV.regenie	2	178527022	TTN(ENSG00000155657).Mask2.0.0001	ref	Mask2.0.0001	0.00411042	54374	ADD	-0.231868	0.0471518	24.1816	6.05718	DF=1	8.76637e-07
RVSV	RV_WES_gene_test_VC_only_chr2_RVSV.regenie	2	178527022	TTN(ENSG00000155657).Mask2.0.01	ref	Mask2.0.01		54374	ADD-ACATO			22.8518	5.757	DF=1	1.74985e-06
RVSV	RV_WES_gene_test_VC_only_chr2_RVSV.regenie	2	178527022	TTN(ENSG00000155657).Mask2.0.01	ref	Mask2.0.01		54374	ADD-ACATV			23.236	5.84379	DF=1	1.43288e-06
RVSV	RV_WES_gene_test_VC_only_chr2_RVSV.regenie	2	178527022	TTN(ENSG00000155657).Mask2.0.01	ref	Mask2.0.01		54374	ADD-SKAT			24.5329	6.13636	DF=1	7.30533e-07
RVSV	RV_WES_gene_test_VC_only_chr2_RVSV.regenie	2	178527022	TTN(ENSG00000155657).Mask2.0.01	ref	Mask2.0.01		54374	ADD-SKATO			24.437	6.11474	DF=1	7.67821e-07
RVSV	RV_WES_gene_test_VC_only_chr2_RVSV.regenie	2	178527022	TTN(ENSG00000155657).Mask2.0.01	ref	Mask2.0.01		54374	ADD-SKATO-ACAT			22.7979	5.74482	DF=1	1.79962e-06
RVEF	RV_WES_gene_test_VC_only_chr1_RVEF.regenie	1	201359119	TNNT2(ENSG00000118194).Mask3.0.01	ref	Mask3.0.01		54374	ADD-ACATV			22.5243	5.68299	DF=1	2.07496e-06
RVEF	RV_WES_gene_test_VC_only_chr1_RVEF.regenie	1	201359119	TNNT2(ENSG00000118194).Mask3.0.01	ref	Mask3.0.01		54374	ADD-SKAT			22.2741	5.62641	DF=1	2.36369e-06
RVEF	RV_WES_gene_test_VC_only_chr1_RVEF.regenie	1	201359119	TNNT2(ENSG00000118194).Mask4.0.01	ref	Mask4.0.01		54374	ADD-ACATV			22.7546	5.73502	DF=1	1.84069e-06
RVEF	RV_WES_gene_test_VC_only_chr10_RVEF.regenie	10	110644458	RBM20(ENSG00000203867).Mask5.0.01	ref	Mask5.0.01		54374	ADD-ACATO			38.7548	9.31828	DF=1	4.80529e-10
RVEF	RV_WES_gene_test_VC_only_chr10_RVEF.regenie	10	110644458	RBM20(ENSG00000203867).Mask5.0.01	ref	Mask5.0.01		54374	ADD-ACATV			35.7566	8.65059	DF=1	2.23568e-09
RVEF	RV_WES_gene_test_VC_only_chr10_RVEF.regenie	10	110644458	RBM20(ENSG00000203867).Mask5.0.01	ref	Mask5.0.01		54374	ADD-SKAT			40.2216	9.6445	DF=1	2.26725e-10
RVEF	RV_WES_gene_test_VC_only_chr10_RVEF.regenie	10	110644458	RBM20(ENSG00000203867).Mask5.0.01	ref	Mask5.0.01		54374	ADD-SKATO			37.2853	8.99119	DF=1	1.02049e-09
RVEF	RV_WES_gene_test_VC_only_chr10_RVEF.regenie	10	110644458	RBM20(ENSG00000203867).Mask5.0.01	ref	Mask5.0.01		54374	ADD-SKATO-ACAT			38.9375	9.35893	DF=1	4.37593e-10
RVEF	RV_WES_gene_test_VC_only_chr10_RVEF.regenie	10	110644458	RBM20(ENSG00000203867).Mask6.0.01	ref	Mask6.0.01		54374	ADD-ACATO			38.8479	9.339	DF=1	4.58142e-10
RVEF	RV_WES_gene_test_VC_only_chr10_RVEF.regenie	10	110644458	RBM20(ENSG00000203867).Mask6.0.01	ref	Mask6.0.01		54374	ADD-ACATV			35.7523	8.64962	DF=1	2.24068e-09
RVEF	RV_WES_gene_test_VC_only_chr10_RVEF.regenie	10	110644458	RBM20(ENSG00000203867).Mask6.0.01	ref	Mask6.0.01		54374	ADD-SKAT			40.387	9.68125	DF=1	2.08329e-10
RVEF	RV_WES_gene_test_VC_only_chr10_RVEF.regenie	10	110644458	RBM20(ENSG00000203867).Mask6.0.01	ref	Mask6.0.01		54374	ADD-SKATO			37.3452	9.00452	DF=1	9.89646e-10
RVEF	RV_WES_gene_test_VC_only_chr10_RVEF.regenie	10	110644458	RBM20(ENSG00000203867).Mask6.0.01	ref	Mask6.0.01		54374	ADD-SKATO-ACAT			39.033	9.38018	DF=1	4.16697e-10
RVEF	RV_WES_gene_test_VC_only_chr10_RVEF.regenie	10	110644458	RBM20(ENSG00000203867)					GENE_P			36.8823	8.90143	DF=7;STRONGEST_MASK=Mask6	1.25479e-09
RVEF	RV_WES_gene_test_VC_only_chr18_RVEF.regenie	18	36297841	FHOD3(ENSG00000134775).Mask5.0.01	ref	Mask5.0.01		54374	ADD-ACATO			41.7077	9.97473	DF=1	1.05991e-10
RVEF	RV_WES_gene_test_VC_only_chr18_RVEF.regenie	18	36297841	FHOD3(ENSG00000134775).Mask5.0.01	ref	Mask5.0.01		54374	ADD-ACATV			46.0043	10.9281	DF=1	1.18005e-11
RVEF	RV_WES_gene_test_VC_only_chr18_RVEF.regenie	18	36297841	FHOD3(ENSG00000134775).Mask5.0.01	ref	Mask5.0.01		54374	ADD-SKAT			31.0663	7.60316	DF=1	2.49368e-08
RVEF	RV_WES_gene_test_VC_only_chr18_RVEF.regenie	18	36297841	FHOD3(ENSG00000134775).Mask5.0.01	ref	Mask5.0.01		54374	ADD-SKATO			28.7301	7.07988	DF=1	8.31994e-08
RVEF	RV_WES_gene_test_VC_only_chr18_RVEF.regenie	18	36297841	FHOD3(ENSG00000134775).Mask5.0.01	ref	Mask5.0.01		54374	ADD-SKATO-ACAT			29.7717	7.31333	DF=1	4.86038e-08
RVEF	RV_WES_gene_test_VC_only_chr18_RVEF.regenie	18	36297841	FHOD3(ENSG00000134775).Mask6.0.01	ref	Mask6.0.01		54374	ADD-ACATO			41.6993	9.97287	DF=1	1.06446e-10
RVEF	RV_WES_gene_test_VC_only_chr18_RVEF.regenie	18	36297841	FHOD3(ENSG00000134775).Mask6.0.01	ref	Mask6.0.01		54374	ADD-ACATV			45.9957	10.9262	DF=1	1.18522e-11
RVEF	RV_WES_gene_test_VC_only_chr18_RVEF.regenie	18	36297841	FHOD3(ENSG00000134775).Mask6.0.01	ref	Mask6.0.01		54374	ADD-SKAT			31.3981	7.67739	DF=1	2.10189e-08
RVEF	RV_WES_gene_test_VC_only_chr18_RVEF.regenie	18	36297841	FHOD3(ENSG00000134775).Mask6.0.01	ref	Mask6.0.01		54374	ADD-SKATO			28.7864	7.09249	DF=1	8.08184e-08
RVEF	RV_WES_gene_test_VC_only_chr18_RVEF.regenie	18	36297841	FHOD3(ENSG00000134775).Mask6.0.01	ref	Mask6.0.01		54374	ADD-SKATO-ACAT			29.8447	7.32969	DF=1	4.68069e-08
RVEF	RV_WES_gene_test_VC_only_chr18_RVEF.regenie	18	36297841	FHOD3(ENSG00000134775)					GENE_P			43.5475	10.3832	DF=7;STRONGEST_MASK=Mask5	4.13809e-11
RVEF	RV_WES_gene_test_VC_only_chr2_RVEF.regenie	2	178527022	TTN(ENSG00000155657).Mask2.singleton	ref	Mask2.singleton	0.00204142	54374	ADD	-0.383912	0.0666999	33.1293	8.06433	DF=1	8.62323e-09
RVEF	RV_WES_gene_test_VC_only_chr2_RVEF.regenie	2	178527022	TTN(ENSG00000155657).Mask2.1e-05	ref	Mask2.1e-05	0.00204142	54374	ADD	-0.383912	0.0666999	33.1293	8.06433	DF=1	8.62323e-09
RVEF	RV_WES_gene_test_VC_only_chr2_RVEF.regenie	2	178527022	TTN(ENSG00000155657).Mask2.0.0001	ref	Mask2.0.0001	0.00411042	54374	ADD	-0.229159	0.0471034	23.6685	5.94143	DF=1	1.14438e-06
RVEF	RV_WES_gene_test_VC_only_chr2_RVEF.regenie	2	178527022	TTN(ENSG00000155657).Mask2.0.01	ref	Mask2.0.01		54374	ADD-ACATV			22.7237	5.72804	DF=1	1.87051e-06
RVEF	RV_WES_gene_test_VC_only_chr2_RVEF.regenie	2	178527022	TTN(ENSG00000155657).Mask2.0.01	ref	Mask2.0.01		54374	ADD-SKAT			23.5569	5.91624	DF=1	1.21272e-06
RVEF	RV_WES_gene_test_VC_only_chr2_RVEF.regenie	2	178527022	TTN(ENSG00000155657).Mask2.0.01	ref	Mask2.0.01		54374	ADD-SKATO			23.4505	5.89221	DF=1	1.28171e-06
RVEF	RV_WES_gene_test_VC_only_chr2_RVEF.regenie	2	178527022	TTN(ENSG00000155657)					ADD-BURDEN-ACAT			26.8946	6.66785	DF=30	2.14857e-07
RVEF	RV_WES_gene_test_VC_only_chr2_RVEF.regenie	2	178527022	TTN(ENSG00000155657)					GENE_P			22.2975	5.6317	DF=13;STRONGEST_MASK=Mask2	2.33507e-06
RV_LV_ratio	RV_WES_gene_test_VC_only_chr17_RV_LV_ratio.regenie	17	29615738	CORO6(ENSG00000167549).Mask3.0.0001	ref	Mask3.0.0001	0.00077267	54357	ADD	-0.557591	0.108585	26.3689	6.54969	DF=1	2.8204e-07
RV_LV_ratio	RV_WES_gene_test_VC_only_chr17_RV_LV_ratio.regenie	17	29615738	CORO6(ENSG00000167549).Mask3.0.001	ref	Mask3.0.001	0.00077267	54357	ADD	-0.557591	0.108585	26.3689	6.54969	DF=1	2.8204e-07
RV_LV_ratio	RV_WES_gene_test_VC_only_chr17_RV_LV_ratio.regenie	17	29615738	CORO6(ENSG00000167549).Mask3.0.01	ref	Mask3.0.01	0.00077267	54357	ADD	-0.557591	0.108585	26.3689	6.54969	DF=1	2.8204e-07
RV_LV_ratio	RV_WES_gene_test_VC_only_chr17_RV_LV_ratio.regenie	17	29615738	CORO6(ENSG00000167549).Mask4.0.0001	ref	Mask4.0.0001	0.000919845	54357	ADD	-0.543085	0.0995343	29.7708	7.31312	DF=1	4.86273e-08
RV_LV_ratio	RV_WES_gene_test_VC_only_chr17_RV_LV_ratio.regenie	17	29615738	CORO6(ENSG00000167549).Mask4.0.001	ref	Mask4.0.001	0.000919845	54357	ADD	-0.543085	0.0995343	29.7708	7.31312	DF=1	4.86273e-08
RV_LV_ratio	RV_WES_gene_test_VC_only_chr17_RV_LV_ratio.regenie	17	29615738	CORO6(ENSG00000167549).Mask4.0.01	ref	Mask4.0.01	0.000919845	54357	ADD	-0.543085	0.0995343	29.7708	7.31312	DF=1	4.86273e-08
RV_LV_ratio	RV_WES_gene_test_VC_only_chr17_RV_LV_ratio.regenie	17	29615738	CORO6(ENSG00000167549)					ADD-BURDEN-NNLS			22.3417	5.64168	DF=7	2.28202e-06
RV_LV_ratio	RV_WES_gene_test_VC_only_chr17_RV_LV_ratio.regenie	17	29615738	CORO6(ENSG00000167549)					ADD-BURDEN-ACAT			25.9716	6.46033	DF=25	3.46473e-07
RV_LV_ratio	RV_WES_gene_test_VC_only_chr17_RV_LV_ratio.regenie	17	29615738	CORO6(ENSG00000167549)					ADD-BURDEN-NNLS_NEG			22.3417	5.64168	DF=7	2.28202e-06
RV_LV_ratio	RV_WES_gene_test_VC_only_chr17_RV_LV_ratio.regenie	17	29615738	CORO6(ENSG00000167549)					GENE_P			22.4962	5.67661	DF=7;STRONGEST_MASK=Mask5	2.10567e-06
RV_LV_ratio	RV_WES_gene_test_VC_only_chr2_RV_LV_ratio.regenie	2	178527022	TTN(ENSG00000155657).Mask2.singleton	ref	Mask2.singleton	0.00204206	54357	ADD	-0.472955	0.0669251	49.9416	11.8003	DF=1	1.5838e-12
RV_LV_ratio	RV_WES_gene_test_VC_only_chr2_RV_LV_ratio.regenie	2	178527022	TTN(ENSG00000155657).Mask2.1e-05	ref	Mask2.1e-05	0.00204206	54357	ADD	-0.472955	0.0669251	49.9416	11.8003	DF=1	1.5838e-12
RV_LV_ratio	RV_WES_gene_test_VC_only_chr2_RV_LV_ratio.regenie	2	178527022	TTN(ENSG00000155657).Mask2.0.0001	ref	Mask2.0.0001	0.00411171	54357	ADD	-0.343727	0.0472624	52.8928	12.4531	DF=1	3.5229e-13
RV_LV_ratio	RV_WES_gene_test_VC_only_chr2_RV_LV_ratio.regenie	2	178527022	TTN(ENSG00000155657).Mask2.0.001	ref	Mask2.0.001	0.00627334	54357	ADD	-0.214347	0.0383465	31.2452	7.6432	DF=1	2.27405e-08
RV_LV_ratio	RV_WES_gene_test_VC_only_chr2_RV_LV_ratio.regenie	2	178527022	TTN(ENSG00000155657).Mask2.0.01	ref	Mask2.0.01		54357	ADD-ACATO			51.2332	12.0861	DF=1	8.20163e-13
RV_LV_ratio	RV_WES_gene_test_VC_only_chr2_RV_LV_ratio.regenie	2	178527022	TTN(ENSG00000155657).Mask2.0.01	ref	Mask2.0.01		54357	ADD-ACATV			51.9278	12.2397	DF=1	5.75838e-13
RV_LV_ratio	RV_WES_gene_test_VC_only_chr2_RV_LV_ratio.regenie	2	178527022	TTN(ENSG00000155657).Mask2.0.01	ref	Mask2.0.01		54357	ADD-SKAT			52.5085	12.3682	DF=1	4.28351e-13
RV_LV_ratio	RV_WES_gene_test_VC_only_chr2_RV_LV_ratio.regenie	2	178527022	TTN(ENSG00000155657).Mask2.0.01	ref	Mask2.0.01		54357	ADD-SKATO			52.4974	12.3657	DF=1	4.30824e-13
RV_LV_ratio	RV_WES_gene_test_VC_only_chr2_RV_LV_ratio.regenie	2	178527022	TTN(ENSG00000155657).Mask2.0.01	ref	Mask2.0.01		54357	ADD-SKATO-ACAT			51.1263	12.0624	DF=1	8.66164e-13
RV_LV_ratio	RV_WES_gene_test_VC_only_chr2_RV_LV_ratio.regenie	2	178527022	TTN(ENSG00000155657).Mask2.0.01	ref	Mask2.0.01	0.00627334	54357	ADD	-0.214347	0.0383465	31.2452	7.6432	DF=1	2.27405e-08
RV_LV_ratio	RV_WES_gene_test_VC_only_chr2_RV_LV_ratio.regenie	2	178527022	TTN(ENSG00000155657)					ADD-BURDEN-ACAT			46.8137	11.1075	DF=30	7.80728e-12
RV_LV_ratio	RV_WES_gene_test_VC_only_chr2_RV_LV_ratio.regenie	2	178527022	TTN(ENSG00000155657)					GENE_P			47.98	11.3659	DF=13;STRONGEST_MASK=Mask2	4.30626e-12
RV_LV_ratio	RV_WES_gene_test_VC_only_chr7_RV_LV_ratio.regenie	7	99758140	CYP3A4(ENSG00000160868).Mask4.0.001	ref	Mask4.0.001	0.0017477	54357	ADD	0.343309	0.0722633	22.5702	5.69336	DF=1	2.026e-06
RV_LV_ratio	RV_WES_gene_test_VC_only_chr7_RV_LV_ratio.regenie	7	99758140	CYP3A4(ENSG00000160868).Mask4.0.01	ref	Mask4.0.01	0.0017477	54357	ADD	0.343309	0.0722633	22.5702	5.69336	DF=1	2.026e-06
RVEDV_BSA	RV_WES_gene_test_VC_only_chr10_RVEDV_BSA.regenie	10	110644458	RBM20(ENSG00000203867).Mask5.0.01	ref	Mask5.0.01		54381	ADD-ACATO			30.9925	7.58666	DF=1	2.59024e-08
RVEDV_BSA	RV_WES_gene_test_VC_only_chr10_RVEDV_BSA.regenie	10	110644458	RBM20(ENSG00000203867).Mask5.0.01	ref	Mask5.0.01		54381	ADD-ACATV			26.164	6.5036	DF=1	3.13617e-07
RVEDV_BSA	RV_WES_gene_test_VC_only_chr10_RVEDV_BSA.regenie	10	110644458	RBM20(ENSG00000203867).Mask5.0.01	ref	Mask5.0.01		54381	ADD-SKAT			31.1215	7.61551	DF=1	2.42376e-08
RVEDV_BSA	RV_WES_gene_test_VC_only_chr10_RVEDV_BSA.regenie	10	110644458	RBM20(ENSG00000203867).Mask5.0.01	ref	Mask5.0.01		54381	ADD-SKATO			30.3266	7.4376	DF=1	3.6509e-08
RVEDV_BSA	RV_WES_gene_test_VC_only_chr10_RVEDV_BSA.regenie	10	110644458	RBM20(ENSG00000203867).Mask5.0.01	ref	Mask5.0.01		54381	ADD-SKATO-ACAT			31.2033	7.63381	DF=1	2.32375e-08
RVEDV_BSA	RV_WES_gene_test_VC_only_chr10_RVEDV_BSA.regenie	10	110644458	RBM20(ENSG00000203867).Mask6.0.01	ref	Mask6.0.01		54381	ADD-ACATO			31.1391	7.61946	DF=1	2.40182e-08
RVEDV_BSA	RV_WES_gene_test_VC_only_chr10_RVEDV_BSA.regenie	10	110644458	RBM20(ENSG00000203867).Mask6.0.01	ref	Mask6.0.01		54381	ADD-ACATV			26.1596	6.50262	DF=1	3.14326e-07
RVEDV_BSA	RV_WES_gene_test_VC_only_chr10_RVEDV_BSA.regenie	10	110644458	RBM20(ENSG00000203867).Mask6.0.01	ref	Mask6.0.01		54381	ADD-SKAT			31.528	7.70646	DF=1	1.9658e-08
RVEDV_BSA	RV_WES_gene_test_VC_only_chr10_RVEDV_BSA.regenie	10	110644458	RBM20(ENSG00000203867).Mask6.0.01	ref	Mask6.0.01		54381	ADD-SKATO			30.3598	7.44503	DF=1	3.58897e-08
RVEDV_BSA	RV_WES_gene_test_VC_only_chr10_RVEDV_BSA.regenie	10	110644458	RBM20(ENSG00000203867).Mask6.0.01	ref	Mask6.0.01		54381	ADD-SKATO-ACAT			31.3512	7.66691	DF=1	2.15323e-08
RVEDV_BSA	RV_WES_gene_test_VC_only_chr10_RVEDV_BSA.regenie	10	110644458	RBM20(ENSG00000203867)					GENE_P			28.983	7.13658	DF=7;STRONGEST_MASK=Mask6	7.30163e-08
RVEDV_BSA	RV_WES_gene_test_VC_only_chr2_RVEDV_BSA.regenie	2	178527022	TTN(ENSG00000155657).Mask5.0.01	ref	Mask5.0.01		54381	ADD-SKAT			23.2642	5.85014	DF=1	1.41208e-06
RVEDV_BSA	RV_WES_gene_test_VC_only_chr2_RVEDV_BSA.regenie	2	178527022	TTN(ENSG00000155657).Mask6.0.01	ref	Mask6.0.01		54381	ADD-SKAT			23.3305	5.86513	DF=1	1.36417e-06
RVESV_BSA	RV_WES_gene_test_VC_only_chr10_RVESV_BSA.regenie	10	110644458	RBM20(ENSG00000203867).Mask5.0.01	ref	Mask5.0.01		54375	ADD-ACATO			67.86	15.7557	DF=1	1.75509e-16
RVESV_BSA	RV_WES_gene_test_VC_only_chr10_RVESV_BSA.regenie	10	110644458	RBM20(ENSG00000203867).Mask5.0.01	ref	Mask5.0.01		54375	ADD-ACATV			60.9298	14.2281	DF=1	5.91425e-15
RVESV_BSA	RV_WES_gene_test_VC_only_chr10_RVESV_BSA.regenie	10	110644458	RBM20(ENSG00000203867).Mask5.0.01	ref	Mask5.0.01		54375	ADD-SKAT			68.7556	15.9529	DF=1	1.11455e-16
RVESV_BSA	RV_WES_gene_test_VC_only_chr10_RVESV_BSA.regenie	10	110644458	RBM20(ENSG00000203867).Mask5.0.01	ref	Mask5.0.01		54375	ADD-SKATO			66.0742	15.3622	DF=1	4.3431e-16
RVESV_BSA	RV_WES_gene_test_VC_only_chr10_RVESV_BSA.regenie	10	110644458	RBM20(ENSG00000203867).Mask5.0.01	ref	Mask5.0.01		54375	ADD-SKATO-ACAT			68.0858	15.8054	DF=1	1.56531e-16
RVESV_BSA	RV_WES_gene_test_VC_only_chr10_RVESV_BSA.regenie	10	110644458	RBM20(ENSG00000203867).Mask5.0.01	ref	Mask5.0.01	0.0286713	54375	ADD	-0.105105	0.0180661	33.8468	8.22457	DF=1	5.96252e-09
RVESV_BSA	RV_WES_gene_test_VC_only_chr10_RVESV_BSA.regenie	10	110644458	RBM20(ENSG00000203867).Mask6.0.01	ref	Mask6.0.01		54375	ADD-ACATO			68.2615	15.8441	DF=1	1.43186e-16
RVESV_BSA	RV_WES_gene_test_VC_only_chr10_RVESV_BSA.regenie	10	110644458	RBM20(ENSG00000203867).Mask6.0.01	ref	Mask6.0.01		54375	ADD-ACATV			60.9254	14.2271	DF=1	5.92789e-15
RVESV_BSA	RV_WES_gene_test_VC_only_chr10_RVESV_BSA.regenie	10	110644458	RBM20(ENSG00000203867).Mask6.0.01	ref	Mask6.0.01		54375	ADD-SKAT			69.3769	16.0897	DF=1	8.13392e-17
RVESV_BSA	RV_WES_gene_test_VC_only_chr10_RVESV_BSA.regenie	10	110644458	RBM20(ENSG00000203867).Mask6.0.01	ref	Mask6.0.01		54375	ADD-SKATO			66.4673	15.4489	DF=1	3.55713e-16
RVESV_BSA	RV_WES_gene_test_VC_only_chr10_RVESV_BSA.regenie	10	110644458	RBM20(ENSG00000203867).Mask6.0.01	ref	Mask6.0.01		54375	ADD-SKATO-ACAT			68.4885	15.8941	DF=1	1.27614e-16
RVESV_BSA	RV_WES_gene_test_VC_only_chr10_RVESV_BSA.regenie	10	110644458	RBM20(ENSG00000203867).Mask6.0.01	ref	Mask6.0.01	0.0287356	54375	ADD	-0.10413	0.0180472	33.2915	8.10057	DF=1	7.93286e-09
RVESV_BSA	RV_WES_gene_test_VC_only_chr10_RVESV_BSA.regenie	10	110644458	RBM20(ENSG00000203867)					ADD-BURDEN-NNLS			25.046	6.25198	DF=9	5.59783e-07
RVESV_BSA	RV_WES_gene_test_VC_only_chr10_RVESV_BSA.regenie	10	110644458	RBM20(ENSG00000203867)					ADD-BURDEN-ACAT			31.4338	7.68538	DF=25	2.06357e-08
RVESV_BSA	RV_WES_gene_test_VC_only_chr10_RVESV_BSA.regenie	10	110644458	RBM20(ENSG00000203867)					ADD-BURDEN-NNLS_NEG			25.046	6.25198	DF=9	5.59783e-07
RVESV_BSA	RV_WES_gene_test_VC_only_chr10_RVESV_BSA.regenie	10	110644458	RBM20(ENSG00000203867)					GENE_P			65.8736	15.3181	DF=7;STRONGEST_MASK=Mask6	4.80729e-16
RVESV_BSA	RV_WES_gene_test_VC_only_chr18_RVESV_BSA.regenie	18	36297841	FHOD3(ENSG00000134775).Mask5.0.01	ref	Mask5.0.01		54375	ADD-ACATO			37.5747	9.05562	DF=1	8.79792e-10
RVESV_BSA	RV_WES_gene_test_VC_only_chr18_RVESV_BSA.regenie	18	36297841	FHOD3(ENSG00000134775).Mask5.0.01	ref	Mask5.0.01		54375	ADD-ACATV			41.8599	10.0085	DF=1	9.80618e-11
RVESV_BSA	RV_WES_gene_test_VC_only_chr18_RVESV_BSA.regenie	18	36297841	FHOD3(ENSG00000134775).Mask5.0.01	ref	Mask5.0.01		54375	ADD-SKAT			28.3072	6.98502	DF=1	1.03509e-07
RVESV_BSA	RV_WES_gene_test_VC_only_chr18_RVESV_BSA.regenie	18	36297841	FHOD3(ENSG00000134775).Mask5.0.01	ref	Mask5.0.01		54375	ADD-SKATO			25.8526	6.43355	DF=1	3.68511e-07
RVESV_BSA	RV_WES_gene_test_VC_only_chr18_RVESV_BSA.regenie	18	36297841	FHOD3(ENSG00000134775).Mask5.0.01	ref	Mask5.0.01		54375	ADD-SKATO-ACAT			26.558	6.59221	DF=1	2.55735e-07
RVESV_BSA	RV_WES_gene_test_VC_only_chr18_RVESV_BSA.regenie	18	36297841	FHOD3(ENSG00000134775).Mask6.0.01	ref	Mask6.0.01		54375	ADD-ACATO			37.5666	9.05382	DF=1	8.83446e-10
RVESV_BSA	RV_WES_gene_test_VC_only_chr18_RVESV_BSA.regenie	18	36297841	FHOD3(ENSG00000134775).Mask6.0.01	ref	Mask6.0.01		54375	ADD-ACATV			41.8514	10.0066	DF=1	9.84918e-11
RVESV_BSA	RV_WES_gene_test_VC_only_chr18_RVESV_BSA.regenie	18	36297841	FHOD3(ENSG00000134775).Mask6.0.01	ref	Mask6.0.01		54375	ADD-SKAT			28.5673	7.04336	DF=1	9.04982e-08
RVESV_BSA	RV_WES_gene_test_VC_only_chr18_RVESV_BSA.regenie	18	36297841	FHOD3(ENSG00000134775).Mask6.0.01	ref	Mask6.0.01		54375	ADD-SKATO			26.0801	6.48473	DF=1	3.27544e-07
RVESV_BSA	RV_WES_gene_test_VC_only_chr18_RVESV_BSA.regenie	18	36297841	FHOD3(ENSG00000134775).Mask6.0.01	ref	Mask6.0.01		54375	ADD-SKATO-ACAT			26.6819	6.62005	DF=1	2.39856e-07
RVESV_BSA	RV_WES_gene_test_VC_only_chr18_RVESV_BSA.regenie	18	36297841	FHOD3(ENSG00000134775)					GENE_P			39.4085	9.46369	DF=7;STRONGEST_MASK=Mask5	3.43803e-10
RVESV_BSA	RV_WES_gene_test_VC_only_chr7_RVESV_BSA.regenie	7	128830650	FLNC(ENSG00000128591).Mask5.0.01	ref	Mask5.0.01		54375	ADD-ACATO			34.9774	8.47683	DF=1	3.33557e-09
RVESV_BSA	RV_WES_gene_test_VC_only_chr7_RVESV_BSA.regenie	7	128830650	FLNC(ENSG00000128591).Mask5.0.01	ref	Mask5.0.01		54375	ADD-ACATV			39.2517	9.42881	DF=1	3.72555e-10
RVESV_BSA	RV_WES_gene_test_VC_only_chr7_RVESV_BSA.regenie	7	128830650	FLNC(ENSG00000128591).Mask5.0.01	ref	Mask5.0.01		54375	ADD-SKAT			26.4625	6.57073	DF=1	2.68701e-07
RVESV_BSA	RV_WES_gene_test_VC_only_chr7_RVESV_BSA.regenie	7	128830650	FLNC(ENSG00000128591).Mask5.0.01	ref	Mask5.0.01		54375	ADD-SKATO			24.3222	6.08886	DF=1	8.14967e-07
RVESV_BSA	RV_WES_gene_test_VC_only_chr7_RVESV_BSA.regenie	7	128830650	FLNC(ENSG00000128591).Mask5.0.01	ref	Mask5.0.01		54375	ADD-SKATO-ACAT			25.0054	6.24283	DF=1	5.71702e-07
RVESV_BSA	RV_WES_gene_test_VC_only_chr7_RVESV_BSA.regenie	7	128830650	FLNC(ENSG00000128591).Mask6.0.01	ref	Mask6.0.01		54375	ADD-ACATO			34.9716	8.47555	DF=1	3.34542e-09
RVESV_BSA	RV_WES_gene_test_VC_only_chr7_RVESV_BSA.regenie	7	128830650	FLNC(ENSG00000128591).Mask6.0.01	ref	Mask6.0.01		54375	ADD-ACATV			39.2471	9.42779	DF=1	3.73431e-10
RVESV_BSA	RV_WES_gene_test_VC_only_chr7_RVESV_BSA.regenie	7	128830650	FLNC(ENSG00000128591).Mask6.0.01	ref	Mask6.0.01		54375	ADD-SKAT			26.2563	6.52436	DF=1	2.98979e-07
RVESV_BSA	RV_WES_gene_test_VC_only_chr7_RVESV_BSA.regenie	7	128830650	FLNC(ENSG00000128591).Mask6.0.01	ref	Mask6.0.01		54375	ADD-SKATO			24.1076	6.04049	DF=1	9.10982e-07
RVESV_BSA	RV_WES_gene_test_VC_only_chr7_RVESV_BSA.regenie	7	128830650	FLNC(ENSG00000128591).Mask6.0.01	ref	Mask6.0.01		54375	ADD-SKATO-ACAT			24.7621	6.18802	DF=1	6.48605e-07
RVESV_BSA	RV_WES_gene_test_VC_only_chr7_RVESV_BSA.regenie	7	128830650	FLNC(ENSG00000128591)					GENE_P			35.9254	8.68821	DF=11;STRONGEST_MASK=Mask5	2.05017e-09
RVSV_BSA	RV_WES_gene_test_VC_only_chr2_RVSV_BSA.regenie	2	178527022	TTN(ENSG00000155657).Mask2.0.0001	ref	Mask2.0.0001	0.00411042	54374	ADD	-0.226868	0.0471604	23.1415	5.82245	DF=1	1.50505e-06
RVSV_BSA	RV_WES_gene_test_VC_only_chr2_RVSV_BSA.regenie	2	178527022	TTN(ENSG00000155657).Mask2.0.01	ref	Mask2.0.01		54374	ADD-ACATV			22.1974	5.60906	DF=1	2.46003e-06
RVSV_BSA	RV_WES_gene_test_VC_only_chr2_RVSV_BSA.regenie	2	178527022	TTN(ENSG00000155657).Mask2.0.01	ref	Mask2.0.01		54374	ADD-SKAT			23.4802	5.89892	DF=1	1.26206e-06
RVSV_BSA	RV_WES_gene_test_VC_only_chr2_RVSV_BSA.regenie	2	178527022	TTN(ENSG00000155657).Mask2.0.01	ref	Mask2.0.01		54374	ADD-SKATO			23.3729	5.87469	DF=1	1.33447e-06
Rare vairant gene-burden testing with left and right ventricule traits (P<5x10-6), using all of Variant Effect Predictor annotation masks and taking the global p-value. SNP, Single Nucleotide Polymorphism; SE, Standard Error; DF, Degrees Freedom; SKAT-O, Sequence Kernel Association Test; ACATO, Aggregated Cauchy Association Test; LVEDV, Left Ventricular End-Diastolic Volume; LVESV, Left Ventricul…
