# Supplementary material for: Genome-wide analysis of cardiac ventricular phenotypes reveals novel loci and therapeutic targets for heart failure
Source: Nat Commun. 2026 Feb 27;17:3293. doi: 10.1038/s41467-026-69982-0 (PMC13066029; doi:10.1038/s41467-026-69982-0)
Supplement: Supplementary file 20 — Supplementary Data 18 [file 41467_2026_69982_MOESM20_ESM.xlsx]

## Sheet: Sheet1
Supplementary Data 18. Phenome-wide Associations with all left and right ventricular phenotypes polygenic risk scores. Associations were tested using two-sided logistic regression models under a null hypothesis of no association between polygenic risk scores and each phenotype. Effect size estimates (beta), standard errors (SE), odds ratios (OR), and exact P values are reported. Significant assoc…
GWAS_Phenotype	phenotype_descr	beta	SE	OR	p	type	category	n_total	n_cases	n_controls	phenotype	predictor	covariates	HWE_p	allele_freq	n_no_snp	formula	expanded_formula	note	phecode_exclude_range	sex	rollup	leaf	category_number
LVMVR	Essential hypertension	0.121927	0.00347808	1.12967	3.17844e-269	logistic	circulatory system	431086	154969	276117	401.1	PRS_all	age,sex,genotyping.array,PC1,PC2,PC3,PC4,PC5,PC6,PC7,PC8,PC9,PC10			0	`401.1` ~ `PRS_all` + `age` + `sex` + `genotyping.array` + `PC1` + `PC2` + `PC3` + `PC4` + `PC5` + `PC6` + `PC7` + `PC8` + `PC9` + `PC10`	(Intercept) + PRS_all + age + sexM + genotyping.arrayUKBL + PC1 + PC2 + PC3 + PC4 + PC5 + PC6 + PC7 + PC8 + PC9 + PC10		401-405.99	Both	1	1	8
LVMVR	Hypertension	0.12169	0.00347576	1.1294	1.52599e-268	logistic	circulatory system	431422	155305	276117	401	PRS_all	age,sex,genotyping.array,PC1,PC2,PC3,PC4,PC5,PC6,PC7,PC8,PC9,PC10			0	`401` ~ `PRS_all` + `age` + `sex` + `genotyping.array` + `PC1` + `PC2` + `PC3` + `PC4` + `PC5` + `PC6` + `PC7` + `PC8` + `PC9` + `PC10`	(Intercept) + PRS_all + age + sexM + genotyping.arrayUKBL + PC1 + PC2 + PC3 + PC4 + PC5 + PC6 + PC7 + PC8 + PC9 + PC10		401-405.99		1	0	8
LVMCF	Essential hypertension	-0.111021	0.00344392	0.89492	5.35877e-228	logistic	circulatory system	431086	154969	276117	401.1	PRS_all	age,sex,genotyping.array,PC1,PC2,PC3,PC4,PC5,PC6,PC7,PC8,PC9,PC10			0	`401.1` ~ `PRS_all` + `age` + `sex` + `genotyping.array` + `PC1` + `PC2` + `PC3` + `PC4` + `PC5` + `PC6` + `PC7` + `PC8` + `PC9` + `PC10`	(Intercept) + PRS_all + age + sexM + genotyping.arrayUKBL + PC1 + PC2 + PC3 + PC4 + PC5 + PC6 + PC7 + PC8 + PC9 + PC10		401-405.99	Both	1	1	8
LVMCF	Hypertension	-0.110855	0.00344159	0.895068	1.25913e-227	logistic	circulatory system	431422	155305	276117	401	PRS_all	age,sex,genotyping.array,PC1,PC2,PC3,PC4,PC5,PC6,PC7,PC8,PC9,PC10			0	`401` ~ `PRS_all` + `age` + `sex` + `genotyping.array` + `PC1` + `PC2` + `PC3` + `PC4` + `PC5` + `PC6` + `PC7` + `PC8` + `PC9` + `PC10`	(Intercept) + PRS_all + age + sexM + genotyping.arrayUKBL + PC1 + PC2 + PC3 + PC4 + PC5 + PC6 + PC7 + PC8 + PC9 + PC10		401-405.99		1	0	8
RVEDV_BSA	Type 2 diabetes	-0.122247	0.00527095	0.884929	5.40071e-119	logistic	endocrine/metabolic	427703	43649	384054	250.2	PRS_all	age,sex,genotyping.array,PC1,PC2,PC3,PC4,PC5,PC6,PC7,PC8,PC9,PC10			0	`250.2` ~ `PRS_all` + `age` + `sex` + `genotyping.array` + `PC1` + `PC2` + `PC3` + `PC4` + `PC5` + `PC6` + `PC7` + `PC8` + `PC9` + `PC10`	(Intercept) + PRS_all + age + sexM + genotyping.arrayUKBL + PC1 + PC2 + PC3 + PC4 + PC5 + PC6 + PC7 + PC8 + PC9 + PC10		249-250.99	Both	1	0	3
RVEDV_BSA	Diabetes mellitus	-0.119868	0.00521298	0.887037	5.32264e-117	logistic	endocrine/metabolic	428671	44617	384054	250	PRS_all	age,sex,genotyping.array,PC1,PC2,PC3,PC4,PC5,PC6,PC7,PC8,PC9,PC10			0	`250` ~ `PRS_all` + `age` + `sex` + `genotyping.array` + `PC1` + `PC2` + `PC3` + `PC4` + `PC5` + `PC6` + `PC7` + `PC8` + `PC9` + `PC10`	(Intercept) + PRS_all + age + sexM + genotyping.arrayUKBL + PC1 + PC2 + PC3 + PC4 + PC5 + PC6 + PC7 + PC8 + PC9 + PC10		249-250.99	Both	1	0	3
RVSV_BSA	Type 2 diabetes	-0.103736	0.00522621	0.901463	1.12019e-87	logistic	endocrine/metabolic	427703	43649	384054	250.2	PRS_all	age,sex,genotyping.array,PC1,PC2,PC3,PC4,PC5,PC6,PC7,PC8,PC9,PC10			0	`250.2` ~ `PRS_all` + `age` + `sex` + `genotyping.array` + `PC1` + `PC2` + `PC3` + `PC4` + `PC5` + `PC6` + `PC7` + `PC8` + `PC9` + `PC10`	(Intercept) + PRS_all + age + sexM + genotyping.arrayUKBL + PC1 + PC2 + PC3 + PC4 + PC5 + PC6 + PC7 + PC8 + PC9 + PC10		249-250.99	Both	1	0	3
RVSV_BSA	Diabetes mellitus	-0.102358	0.00516872	0.902706	2.78046e-87	logistic	endocrine/metabolic	428671	44617	384054	250	PRS_all	age,sex,genotyping.array,PC1,PC2,PC3,PC4,PC5,PC6,PC7,PC8,PC9,PC10			0	`250` ~ `PRS_all` + `age` + `sex` + `genotyping.array` + `PC1` + `PC2` + `PC3` + `PC4` + `PC5` + `PC6` + `PC7` + `PC8` + `PC9` + `PC10`	(Intercept) + PRS_all + age + sexM + genotyping.arrayUKBL + PC1 + PC2 + PC3 + PC4 + PC5 + PC6 + PC7 + PC8 + PC9 + PC10		249-250.99	Both	1	0	3
LVEDV_BSA	Type 2 diabetes	-0.10201	0.00523754	0.903021	1.73073e-84	logistic	endocrine/metabolic	427703	43649	384054	250.2	PRS_all	age,sex,genotyping.array,PC1,PC2,PC3,PC4,PC5,PC6,PC7,PC8,PC9,PC10			0	`250.2` ~ `PRS_all` + `age` + `sex` + `genotyping.array` + `PC1` + `PC2` + `PC3` + `PC4` + `PC5` + `PC6` + `PC7` + `PC8` + `PC9` + `PC10`	(Intercept) + PRS_all + age + sexM + genotyping.arrayUKBL + PC1 + PC2 + PC3 + PC4 + PC5 + PC6 + PC7 + PC8 + PC9 + PC10		249-250.99	Both	1	0	3
LVEDV_BSA	Diabetes mellitus	-0.0999261	0.00518022	0.904904	6.52551e-83	logistic	endocrine/metabolic	428671	44617	384054	250	PRS_all	age,sex,genotyping.array,PC1,PC2,PC3,PC4,PC5,PC6,PC7,PC8,PC9,PC10			0	`250` ~ `PRS_all` + `age` + `sex` + `genotyping.array` + `PC1` + `PC2` + `PC3` + `PC4` + `PC5` + `PC6` + `PC7` + `PC8` + `PC9` + `PC10`	(Intercept) + PRS_all + age + sexM + genotyping.arrayUKBL + PC1 + PC2 + PC3 + PC4 + PC5 + PC6 + PC7 + PC8 + PC9 + PC10		249-250.99	Both	1	0	3
RV_LV_ratio	Essential hypertension	-0.0651151	0.00337878	0.93696	9.27164e-83	logistic	circulatory system	431086	154969	276117	401.1	PRS_all	age,sex,genotyping.array,PC1,PC2,PC3,PC4,PC5,PC6,PC7,PC8,PC9,PC10			0	`401.1` ~ `PRS_all` + `age` + `sex` + `genotyping.array` + `PC1` + `PC2` + `PC3` + `PC4` + `PC5` + `PC6` + `PC7` + `PC8` + `PC9` + `PC10`	(Intercept) + PRS_all + age + sexM + genotyping.arrayUKBL + PC1 + PC2 + PC3 + PC4 + PC5 + PC6 + PC7 + PC8 + PC9 + PC10		401-405.99	Both	1	1	8
RV_LV_ratio	Hypertension	-0.0650674	0.00337653	0.937004	9.5079e-83	logistic	circulatory system	431422	155305	276117	401	PRS_all	age,sex,genotyping.array,PC1,PC2,PC3,PC4,PC5,PC6,PC7,PC8,PC9,PC10			0	`401` ~ `PRS_all` + `age` + `sex` + `genotyping.array` + `PC1` + `PC2` + `PC3` + `PC4` + `PC5` + `PC6` + `PC7` + `PC8` + `PC9` + `PC10`	(Intercept) + PRS_all + age + sexM + genotyping.arrayUKBL + PC1 + PC2 + PC3 + PC4 + PC5 + PC6 + PC7 + PC8 + PC9 + PC10		401-405.99		1	0	8
LVSV_BSA	Type 2 diabetes	-0.0957518	0.00524658	0.908689	2.05698e-74	logistic	endocrine/metabolic	427703	43649	384054	250.2	PRS_all	age,sex,genotyping.array,PC1,PC2,PC3,PC4,PC5,PC6,PC7,PC8,PC9,PC10			0	`250.2` ~ `PRS_all` + `age` + `sex` + `genotyping.array` + `PC1` + `PC2` + `PC3` + `PC4` + `PC5` + `PC6` + `PC7` + `PC8` + `PC9` + `PC10`	(Intercept) + PRS_all + age + sexM + genotyping.arrayUKBL + PC1 + PC2 + PC3 + PC4 + PC5 + PC6 + PC7 + PC8 + PC9 + PC10		249-250.99	Both	1	0	3
LVSV_BSA	Diabetes mellitus	-0.0944349	0.00518901	0.909887	5.25398e-74	logistic	endocrine/metabolic	428671	44617	384054	250	PRS_all	age,sex,genotyping.array,PC1,PC2,PC3,PC4,PC5,PC6,PC7,PC8,PC9,PC10			0	`250` ~ `PRS_all` + `age` + `sex` + `genotyping.array` + `PC1` + `PC2` + `PC3` + `PC4` + `PC5` + `PC6` + `PC7` + `PC8` + `PC9` + `PC10`	(Intercept) + PRS_all + age + sexM + genotyping.arrayUKBL + PC1 + PC2 + PC3 + PC4 + PC5 + PC6 + PC7 + PC8 + PC9 + PC10		249-250.99	Both	1	0	3
RVESV_BSA	Type 2 diabetes	-0.0951169	0.00522916	0.909267	6.22737e-74	logistic	endocrine/metabolic	427703	43649	384054	250.2	PRS_all	age,sex,genotyping.array,PC1,PC2,PC3,PC4,PC5,PC6,PC7,PC8,PC9,PC10			0	`250.2` ~ `PRS_all` + `age` + `sex` + `genotyping.array` + `PC1` + `PC2` + `PC3` + `PC4` + `PC5` + `PC6` + `PC7` + `PC8` + `PC9` + `PC10`	(Intercept) + PRS_all + age + sexM + genotyping.arrayUKBL + PC1 + PC2 + PC3 + PC4 + PC5 + PC6 + PC7 + PC8 + PC9 + PC10		249-250.99	Both	1	0	3
RVESV_BSA	Diabetes mellitus	-0.0923287	0.00517165	0.911805	2.74539e-71	logistic	endocrine/metabolic	428671	44617	384054	250	PRS_all	age,sex,genotyping.array,PC1,PC2,PC3,PC4,PC5,PC6,PC7,PC8,PC9,PC10			0	`250` ~ `PRS_all` + `age` + `sex` + `genotyping.array` + `PC1` + `PC2` + `PC3` + `PC4` + `PC5` + `PC6` + `PC7` + `PC8` + `PC9` + `PC10`	(Intercept) + PRS_all + age + sexM + genotyping.arrayUKBL + PC1 + PC2 + PC3 + PC4 + PC5 + PC6 + PC7 + PC8 + PC9 + PC10		249-250.99	Both	1	0	3
LVMVR	Type 2 diabetes	0.0948412	0.00536364	1.09948	5.74737e-70	logistic	endocrine/metabolic	427703	43649	384054	250.2	PRS_all	age,sex,genotyping.array,PC1,PC2,PC3,PC4,PC5,PC6,PC7,PC8,PC9,PC10			0	`250.2` ~ `PRS_all` + `age` + `sex` + `genotyping.array` + `PC1` + `PC2` + `PC3` + `PC4` + `PC5` + `PC6` + `PC7` + `PC8` + `PC9` + `PC10`	(Intercept) + PRS_all + age + sexM + genotyping.arrayUKBL + PC1 + PC2 + PC3 + PC4 + PC5 + PC6 + PC7 + PC8 + PC9 + PC10		249-250.99	Both	1	0	3
LVMVR	Diabetes mellitus	0.0930446	0.00530499	1.09751	7.21095e-69	logistic	endocrine/metabolic	428671	44617	384054	250	PRS_all	age,sex,genotyping.array,PC1,PC2,PC3,PC4,PC5,PC6,PC7,PC8,PC9,PC10			0	`250` ~ `PRS_all` + `age` + `sex` + `genotyping.array` + `PC1` + `PC2` + `PC3` + `PC4` + `PC5` + `PC6` + `PC7` + `PC8` + `PC9` + `PC10`	(Intercept) + PRS_all + age + sexM + genotyping.arrayUKBL + PC1 + PC2 + PC3 + PC4 + PC5 + PC6 + PC7 + PC8 + PC9 + PC10		249-250.99	Both	1	0	3
LVMCF	Disorders of lipoid metabolism	-0.0717165	0.00416881	0.930795	2.51743e-66	logistic	endocrine/metabolic	431422	79939	351483	272	PRS_all	age,sex,genotyping.array,PC1,PC2,PC3,PC4,PC5,PC6,PC7,PC8,PC9,PC10			0	`272` ~ `PRS_all` + `age` + `sex` + `genotyping.array` + `PC1` + `PC2` + `PC3` + `PC4` + `PC5` + `PC6` + `PC7` + `PC8` + `PC9` + `PC10`	(Intercept) + PRS_all + age + sexM + genotyping.arrayUKBL + PC1 + PC2 + PC3 + PC4 + PC5 + PC6 + PC7 + PC8 + PC9 + PC10		272-272.99		1	0	3
LVMCF	Hyperlipidemia	-0.0713934	0.00417639	0.931096	1.63047e-65	logistic	endocrine/metabolic	431066	79583	351483	272.1	PRS_all	age,sex,genotyping.array,PC1,PC2,PC3,PC4,PC5,PC6,PC7,PC8,PC9,PC10			0	`272.1` ~ `PRS_all` + `age` + `sex` + `genotyping.array` + `PC1` + `PC2` + `PC3` + `PC4` + `PC5` + `PC6` + `PC7` + `PC8` + `PC9` + `PC10`	(Intercept) + PRS_all + age + sexM + genotyping.arrayUKBL + PC1 + PC2 + PC3 + PC4 + PC5 + PC6 + PC7 + PC8 + PC9 + PC10		272-272.99		1	0	3
LVMVR	Disorders of lipoid metabolism	0.0703624	0.00419895	1.0729	5.02324e-63	logistic	endocrine/metabolic	431422	79939	351483	272	PRS_all	age,sex,genotyping.array,PC1,PC2,PC3,PC4,PC5,PC6,PC7,PC8,PC9,PC10			0	`272` ~ `PRS_all` + `age` + `sex` + `genotyping.array` + `PC1` + `PC2` + `PC3` + `PC4` + `PC5` + `PC6` + `PC7` + `PC8` + `PC9` + `PC10`	(Intercept) + PRS_all + age + sexM + genotyping.arrayUKBL + PC1 + PC2 + PC3 + PC4 + PC5 + PC6 + PC7 + PC8 + PC9 + PC10		272-272.99		1	0	3
LVMVR	Hyperlipidemia	0.0703502	0.00420681	1.07288	8.91929e-63	logistic	endocrine/metabolic	431066	79583	351483	272.1	PRS_all	age,sex,genotyping.array,PC1,PC2,PC3,PC4,PC5,PC6,PC7,PC8,PC9,PC10			0	`272.1` ~ `PRS_all` + `age` + `sex` + `genotyping.array` + `PC1` + `PC2` + `PC3` + `PC4` + `PC5` + `PC6` + `PC7` + `PC8` + `PC9` + `PC10`	(Intercept) + PRS_all + age + sexM + genotyping.arrayUKBL + PC1 + PC2 + PC3 + PC4 + PC5 + PC6 + PC7 + PC8 + PC9 + PC10		272-272.99		1	0	3
LVMCF	Hypercholesterolemia	-0.0718233	0.00430814	0.930695	2.11013e-62	logistic	endocrine/metabolic	425146	73663	351483	272.11	PRS_all	age,sex,genotyping.array,PC1,PC2,PC3,PC4,PC5,PC6,PC7,PC8,PC9,PC10			0	`272.11` ~ `PRS_all` + `age` + `sex` + `genotyping.array` + `PC1` + `PC2` + `PC3` + `PC4` + `PC5` + `PC6` + `PC7` + `PC8` + `PC9` + `PC10`	(Intercept) + PRS_all + age + sexM + genotyping.arrayUKBL + PC1 + PC2 + PC3 + PC4 + PC5 + PC6 + PC7 + PC8 + PC9 + PC10		272-272.99	Both	1	1	3
LVMVR	Hypercholesterolemia	0.0714155	0.00434027	1.07403	7.82844e-61	logistic	endocrine/metabolic	425146	73663	351483	272.11	PRS_all	age,sex,genotyping.array,PC1,PC2,PC3,PC4,PC5,PC6,PC7,PC8,PC9,PC10			0	`272.11` ~ `PRS_all` + `age` + `sex` + `genotyping.array` + `PC1` + `PC2` + `PC3` + `PC4` + `PC5` + `PC6` + `PC7` + `PC8` + `PC9` + `PC10`	(Intercept) + PRS_all + age + sexM + genotyping.arrayUKBL + PC1 + PC2 + PC3 + PC4 + PC5 + PC6 + PC7 + PC8 + PC9 + PC10		272-272.99	Both	1	1	3
RVEDV	Type 2 diabetes	-0.0853541	0.00522411	0.918187	5.25213e-60	logistic	endocrine/metabolic	427703	43649	384054	250.2	PRS_all	age,sex,genotyping.array,PC1,PC2,PC3,PC4,PC5,PC6,PC7,PC8,PC9,PC10			0	`250.2` ~ `PRS_all` + `age` + `sex` + `genotyping.array` + `PC1` + `PC2` + `PC3` + `PC4` + `PC5` + `PC6` + `PC7` + `PC8` + `PC9` + `PC10`	(Intercept) + PRS_all + age + sexM + genotyping.arrayUKBL + PC1 + PC2 + PC3 + PC4 + PC5 + PC6 + PC7 + PC8 + PC9 + PC10		249-250.99	Both	1	0	3
RVEDV	Diabetes mellitus	-0.0840582	0.0051668	0.919378	1.64028e-59	logistic	endocrine/metabolic	428671	44617	384054	250	PRS_all	age,sex,genotyping.array,PC1,PC2,PC3,PC4,PC5,PC6,PC7,PC8,PC9,PC10			0	`250` ~ `PRS_all` + `age` + `sex` + `genotyping.array` + `PC1` + `PC2` + `PC3` + `PC4` + `PC5` + `PC6` + `PC7` + `PC8` + `PC9` + `PC10`	(Intercept) + PRS_all + age + sexM + genotyping.arrayUKBL + PC1 + PC2 + PC3 + PC4 + PC5 + PC6 + PC7 + PC8 + PC9 + PC10		249-250.99	Both	1	0	3
LVESV	Heart failure NOS	0.13153	0.0082751	1.14057	6.90386e-57	logistic	circulatory system	425905	15805	410100	428.2	PRS_all	age,sex,genotyping.array,PC1,PC2,PC3,PC4,PC5,PC6,PC7,PC8,PC9,PC10			0	`428.2` ~ `PRS_all` + `age` + `sex` + `genotyping.array` + `PC1` + `PC2` + `PC3` + `PC4` + `PC5` + `PC6` + `PC7` + `PC8` + `PC9` + `PC10`	(Intercept) + PRS_all + age + sexM + genotyping.arrayUKBL + PC1 + PC2 + PC3 + PC4 + PC5 + PC6 + PC7 + PC8 + PC9 + PC10		428-429.99	Both	1	1	8
RVESV_BSA	Essential hypertension	-0.0534516	0.00337922	0.947952	2.34744e-56	logistic	circulatory system	431086	154969	276117	401.1	PRS_all	age,sex,genotyping.array,PC1,PC2,PC3,PC4,PC5,PC6,PC7,PC8,PC9,PC10			0	`401.1` ~ `PRS_all` + `age` + `sex` + `genotyping.array` + `PC1` + `PC2` + `PC3` + `PC4` + `PC5` + `PC6` + `PC7` + `PC8` + `PC9` + `PC10`	(Intercept) + PRS_all + age + sexM + genotyping.arrayUKBL + PC1 + PC2 + PC3 + PC4 + PC5 + PC6 + PC7 + PC8 + PC9 + PC10		401-405.99	Both	1	1	8
RVESV_BSA	Hypertension	-0.0533653	0.00337702	0.948034	2.99254e-56	logistic	circulatory system	431422	155305	276117	401	PRS_all	age,sex,genotyping.array,PC1,PC2,PC3,PC4,PC5,PC6,PC7,PC8,PC9,PC10			0	`401` ~ `PRS_all` + `age` + `sex` + `genotyping.array` + `PC1` + `PC2` + `PC3` + `PC4` + `PC5` + `PC6` + `PC7` + `PC8` + `PC9` + `PC10`	(Intercept) + PRS_all + age + sexM + genotyping.arrayUKBL + PC1 + PC2 + PC3 + PC4 + PC5 + PC6 + PC7 + PC8 + PC9 + PC10		401-405.99		1	0	8
RVEDV_BSA	Diseases of esophagus	-0.0649832	0.00412848	0.937083	8.01519e-56	logistic	digestive	420996	74044	346952	530	PRS_all	age,sex,genotyping.array,PC1,PC2,PC3,PC4,PC5,PC6,PC7,PC8,PC9,PC10			0	`530` ~ `PRS_all` + `age` + `sex` + `genotyping.array` + `PC1` + `PC2` + `PC3` + `PC4` + `PC5` + `PC6` + `PC7` + `PC8` + `PC9` + `PC10`	(Intercept) + PRS_all + age + sexM + genotyping.arrayUKBL + PC1 + PC2 + PC3 + PC4 + PC5 + PC6 + PC7 + PC8 + PC9 + PC10		530-530.99, 532-532.99		1	0	10
LVM_BSA	Ischemic Heart Disease	0.0710938	0.00453556	1.07368	2.25117e-55	logistic	circulatory system	428794	62348	366446	411	PRS_all	age,sex,genotyping.array,PC1,PC2,PC3,PC4,PC5,PC6,PC7,PC8,PC9,PC10			0	`411` ~ `PRS_all` + `age` + `sex` + `genotyping.array` + `PC1` + `PC2` + `PC3` + `PC4` + `PC5` + `PC6` + `PC7` + `PC8` + `PC9` + `PC10`	(Intercept) + PRS_all + age + sexM + genotyping.arrayUKBL + PC1 + PC2 + PC3 + PC4 + PC5 + PC6 + PC7 + PC8 + PC9 + PC10		410-414.99		1	0	8
LVESV	Congestive heart failure; nonhypertensive	0.117353	0.00749893	1.12452	3.36065e-55	logistic	circulatory system	429636	19536	410100	428	PRS_all	age,sex,genotyping.array,PC1,PC2,PC3,PC4,PC5,PC6,PC7,PC8,PC9,PC10			0	`428` ~ `PRS_all` + `age` + `sex` + `genotyping.array` + `PC1` + `PC2` + `PC3` + `PC4` + `PC5` + `PC6` + `PC7` + `PC8` + `PC9` + `PC10`	(Intercept) + PRS_all + age + sexM + genotyping.arrayUKBL + PC1 + PC2 + PC3 + PC4 + PC5 + PC6 + PC7 + PC8 + PC9 + PC10		428-429.99		1	0	8
LVMCF	Type 2 diabetes	-0.0821757	0.00532567	0.92111	1.02703e-53	logistic	endocrine/metabolic	427703	43649	384054	250.2	PRS_all	age,sex,genotyping.array,PC1,PC2,PC3,PC4,PC5,PC6,PC7,PC8,PC9,PC10			0	`250.2` ~ `PRS_all` + `age` + `sex` + `genotyping.array` + `PC1` + `PC2` + `PC3` + `PC4` + `PC5` + `PC6` + `PC7` + `PC8` + `PC9` + `PC10`	(Intercept) + PRS_all + age + sexM + genotyping.arrayUKBL + PC1 + PC2 + PC3 + PC4 + PC5 + PC6 + PC7 + PC8 + PC9 + PC10		249-250.99	Both	1	0	3
LVMCF	Diabetes mellitus	-0.0810397	0.005267	0.922157	2.02231e-53	logistic	endocrine/metabolic	428671	44617	384054	250	PRS_all	age,sex,genotyping.array,PC1,PC2,PC3,PC4,PC5,PC6,PC7,PC8,PC9,PC10			0	`250` ~ `PRS_all` + `age` + `sex` + `genotyping.array` + `PC1` + `PC2` + `PC3` + `PC4` + `PC5` + `PC6` + `PC7` + `PC8` + `PC9` + `PC10`	(Intercept) + PRS_all + age + sexM + genotyping.arrayUKBL + PC1 + PC2 + PC3 + PC4 + PC5 + PC6 + PC7 + PC8 + PC9 + PC10		249-250.99	Both	1	0	3
LVM_BSA	Coronary atherosclerosis	0.0831528	0.00542556	1.08671	5.11682e-53	logistic	circulatory system	407621	41175	366446	411.4	PRS_all	age,sex,genotyping.array,PC1,PC2,PC3,PC4,PC5,PC6,PC7,PC8,PC9,PC10			0	`411.4` ~ `PRS_all` + `age` + `sex` + `genotyping.array` + `PC1` + `PC2` + `PC3` + `PC4` + `PC5` + `PC6` + `PC7` + `PC8` + `PC9` + `PC10`	(Intercept) + PRS_all + age + sexM + genotyping.arrayUKBL + PC1 + PC2 + PC3 + PC4 + PC5 + PC6 + PC7 + PC8 + PC9 + PC10		410-414.99	Both	1	0	8
RVEDV_BSA	Esophagitis, GERD and related diseases	-0.064893	0.00424482	0.937168	9.25047e-53	logistic	digestive	416115	69163	346952	530.1	PRS_all	age,sex,genotyping.array,PC1,PC2,PC3,PC4,PC5,PC6,PC7,PC8,PC9,PC10			0	`530.1` ~ `PRS_all` + `age` + `sex` + `genotyping.array` + `PC1` + `PC2` + `PC3` + `PC4` + `PC5` + `PC6` + `PC7` + `PC8` + `PC9` + `PC10`	(Intercept) + PRS_all + age + sexM + genotyping.arrayUKBL + PC1 + PC2 + PC3 + PC4 + PC5 + PC6 + PC7 + PC8 + PC9 + PC10		530-530.99, 532-532.99		1	0	10
RVEDV_BSA	Diaphragmatic hernia	-0.0711934	0.00471905	0.931282	1.98995e-51	logistic	digestive	399741	54376	345365	550.2	PRS_all	age,sex,genotyping.array,PC1,PC2,PC3,PC4,PC5,PC6,PC7,PC8,PC9,PC10			0	`550.2` ~ `PRS_all` + `age` + `sex` + `genotyping.array` + `PC1` + `PC2` + `PC3` + `PC4` + `PC5` + `PC6` + `PC7` + `PC8` + `PC9` + `PC10`	(Intercept) + PRS_all + age + sexM + genotyping.arrayUKBL + PC1 + PC2 + PC3 + PC4 + PC5 + PC6 + PC7 + PC8 + PC9 + PC10		550-550.99	Both	1	1	10
LVESV	Other forms of chronic heart disease	0.156611	0.0105716	1.16954	1.18327e-49	logistic	circulatory system	375876	9430	366446	414	PRS_all	age,sex,genotyping.array,PC1,PC2,PC3,PC4,PC5,PC6,PC7,PC8,PC9,PC10			0	`414` ~ `PRS_all` + `age` + `sex` + `genotyping.array` + `PC1` + `PC2` + `PC3` + `PC4` + `PC5` + `PC6` + `PC7` + `PC8` + `PC9` + `PC10`	(Intercept) + PRS_all + age + sexM + genotyping.arrayUKBL + PC1 + PC2 + PC3 + PC4 + PC5 + PC6 + PC7 + PC8 + PC9 + PC10		410-414.99	Both	1	0	8
LVM_BSA	Cardiomegaly	0.139066	0.00982236	1.1492	1.66376e-45	logistic	circulatory system	421212	11012	410200	416	PRS_all	age,sex,genotyping.array,PC1,PC2,PC3,PC4,PC5,PC6,PC7,PC8,PC9,PC10			0	`416` ~ `PRS_all` + `age` + `sex` + `genotyping.array` + `PC1` + `PC2` + `PC3` + `PC4` + `PC5` + `PC6` + `PC7` + `PC8` + `PC9` + `PC10`	(Intercept) + PRS_all + age + sexM + genotyping.arrayUKBL + PC1 + PC2 + PC3 + PC4 + PC5 + PC6 + PC7 + PC8 + PC9 + PC10		415-417.99	Both	1	1	8
RVEDV_BSA	Disorders of lipoid metabolism	-0.0581682	0.00412468	0.943491	3.66715e-45	logistic	endocrine/metabolic	431422	79939	351483	272	PRS_all	age,sex,genotyping.array,PC1,PC2,PC3,PC4,PC5,PC6,PC7,PC8,PC9,PC10			0	`272` ~ `PRS_all` + `age` + `sex` + `genotyping.array` + `PC1` + `PC2` + `PC3` + `PC4` + `PC5` + `PC6` + `PC7` + `PC8` + `PC9` + `PC10`	(Intercept) + PRS_all + age + sexM + genotyping.arrayUKBL + PC1 + PC2 + PC3 + PC4 + PC5 + PC6 + PC7 + PC8 + PC9 + PC10		272-272.99		1	0	3
RVEDV_BSA	Hyperlipidemia	-0.058135	0.00413225	0.943523	5.92212e-45	logistic	endocrine/metabolic	431066	79583	351483	272.1	PRS_all	age,sex,genotyping.array,PC1,PC2,PC3,PC4,PC5,PC6,PC7,PC8,PC9,PC10			0	`272.1` ~ `PRS_all` + `age` + `sex` + `genotyping.array` + `PC1` + `PC2` + `PC3` + `PC4` + `PC5` + `PC6` + `PC7` + `PC8` + `PC9` + `PC10`	(Intercept) + PRS_all + age + sexM + genotyping.arrayUKBL + PC1 + PC2 + PC3 + PC4 + PC5 + PC6 + PC7 + PC8 + PC9 + PC10		272-272.99		1	0	3
LVM_BSA	Hypercholesterolemia	0.0592068	0.00423976	1.06099	2.56116e-44	logistic	endocrine/metabolic	425146	73663	351483	272.11	PRS_all	age,sex,genotyping.array,PC1,PC2,PC3,PC4,PC5,PC6,PC7,PC8,PC9,PC10			0	`272.11` ~ `PRS_all` + `age` + `sex` + `genotyping.array` + `PC1` + `PC2` + `PC3` + `PC4` + `PC5` + `PC6` + `PC7` + `PC8` + `PC9` + `PC10`	(Intercept) + PRS_all + age + sexM + genotyping.arrayUKBL + PC1 + PC2 + PC3 + PC4 + PC5 + PC6 + PC7 + PC8 + PC9 + PC10		272-272.99	Both	1	1	3
LVM_BSA	Cardiac conduction disorders	0.0970238	0.00697595	1.10189	5.63823e-44	logistic	circulatory system	393835	23067	370768	426	PRS_all	age,sex,genotyping.array,PC1,PC2,PC3,PC4,PC5,PC6,PC7,PC8,PC9,PC10			0	`426` ~ `PRS_all` + `age` + `sex` + `genotyping.array` + `PC1` + `PC2` + `PC3` + `PC4` + `PC5` + `PC6` + `PC7` + `PC8` + `PC9` + `PC10`	(Intercept) + PRS_all + age + sexM + genotyping.arrayUKBL + PC1 + PC2 + PC3 + PC4 + PC5 + PC6 + PC7 + PC8 + PC9 + PC10		426-427.99		1	0	8
LVM	Coronary atherosclerosis	0.074159	0.00542498	1.07698	1.536e-42	logistic	circulatory system	407621	41175	366446	411.4	PRS_all	age,sex,genotyping.array,PC1,PC2,PC3,PC4,PC5,PC6,PC7,PC8,PC9,PC10			0	`411.4` ~ `PRS_all` + `age` + `sex` + `genotyping.array` + `PC1` + `PC2` + `PC3` + `PC4` + `PC5` + `PC6` + `PC7` + `PC8` + `PC9` + `PC10`	(Intercept) + PRS_all + age + sexM + genotyping.arrayUKBL + PC1 + PC2 + PC3 + PC4 + PC5 + PC6 + PC7 + PC8 + PC9 + PC10		410-414.99	Both	1	0	8
RVESV	Type 2 diabetes	-0.0710496	0.00520865	0.931416	2.29415e-42	logistic	endocrine/metabolic	427703	43649	384054	250.2	PRS_all	age,sex,genotyping.array,PC1,PC2,PC3,PC4,PC5,PC6,PC7,PC8,PC9,PC10			0	`250.2` ~ `PRS_all` + `age` + `sex` + `genotyping.array` + `PC1` + `PC2` + `PC3` + `PC4` + `PC5` + `PC6` + `PC7` + `PC8` + `PC9` + `PC10`	(Intercept) + PRS_all + age + sexM + genotyping.arrayUKBL + PC1 + PC2 + PC3 + PC4 + PC5 + PC6 + PC7 + PC8 + PC9 + PC10		249-250.99	Both	1	0	3
LVM_BSA	Disorders of lipoid metabolism	0.0558424	0.00410158	1.05743	3.26739e-42	logistic	endocrine/metabolic	431422	79939	351483	272	PRS_all	age,sex,genotyping.array,PC1,PC2,PC3,PC4,PC5,PC6,PC7,PC8,PC9,PC10			0	`272` ~ `PRS_all` + `age` + `sex` + `genotyping.array` + `PC1` + `PC2` + `PC3` + `PC4` + `PC5` + `PC6` + `PC7` + `PC8` + `PC9` + `PC10`	(Intercept) + PRS_all + age + sexM + genotyping.arrayUKBL + PC1 + PC2 + PC3 + PC4 + PC5 + PC6 + PC7 + PC8 + PC9 + PC10		272-272.99		1	0	3
LVM_BSA	Hyperlipidemia	0.0557026	0.00410925	1.05728	7.35987e-42	logistic	endocrine/metabolic	431066	79583	351483	272.1	PRS_all	age,sex,genotyping.array,PC1,PC2,PC3,PC4,PC5,PC6,PC7,PC8,PC9,PC10			0	`272.1` ~ `PRS_all` + `age` + `sex` + `genotyping.array` + `PC1` + `PC2` + `PC3` + `PC4` + `PC5` + `PC6` + `PC7` + `PC8` + `PC9` + `PC10`	(Intercept) + PRS_all + age + sexM + genotyping.arrayUKBL + PC1 + PC2 + PC3 + PC4 + PC5 + PC6 + PC7 + PC8 + PC9 + PC10		272-272.99		1	0	3
RVESV_BSA	Diaphragmatic hernia	-0.063269	0.00468686	0.938691	1.58055e-41	logistic	digestive	399741	54376	345365	550.2	PRS_all	age,sex,genotyping.array,PC1,PC2,PC3,PC4,PC5,PC6,PC7,PC8,PC9,PC10			0	`550.2` ~ `PRS_all` + `age` + `sex` + `genotyping.array` + `PC1` + `PC2` + `PC3` + `PC4` + `PC5` + `PC6` + `PC7` + `PC8` + `PC9` + `PC10`	(Intercept) + PRS_all + age + sexM + genotyping.arrayUKBL + PC1 + PC2 + PC3 + PC4 + PC5 + PC6 + PC7 + PC8 + PC9 + PC10		550-550.99	Both	1	1	10
RVESV	Diabetes mellitus	-0.0693937	0.00515128	0.932959	2.31221e-41	logistic	endocrine/metabolic	428671	44617	384054	250	PRS_all	age,sex,genotyping.array,PC1,PC2,PC3,PC4,PC5,PC6,PC7,PC8,PC9,PC10			0	`250` ~ `PRS_all` + `age` + `sex` + `genotyping.array` + `PC1` + `PC2` + `PC3` + `PC4` + `PC5` + `PC6` + `PC7` + `PC8` + `PC9` + `PC10`	(Intercept) + PRS_all + age + sexM + genotyping.arrayUKBL + PC1 + PC2 + PC3 + PC4 + PC5 + PC6 + PC7 + PC8 + PC9 + PC10		249-250.99	Both	1	0	3
LVM	Ischemic Heart Disease	0.0610401	0.00453777	1.06294	3.0147e-41	logistic	circulatory system	428794	62348	366446	411	PRS_all	age,sex,genotyping.array,PC1,PC2,PC3,PC4,PC5,PC6,PC7,PC8,PC9,PC10			0	`411` ~ `PRS_all` + `age` + `sex` + `genotyping.array` + `PC1` + `PC2` + `PC3` + `PC4` + `PC5` + `PC6` + `PC7` + `PC8` + `PC9` + `PC10`	(Intercept) + PRS_all + age + sexM + genotyping.arrayUKBL + PC1 + PC2 + PC3 + PC4 + PC5 + PC6 + PC7 + PC8 + PC9 + PC10		410-414.99		1	0	8
LVMCF	Ischemic Heart Disease	-0.0619938	0.00461127	0.939889	3.3402e-41	logistic	circulatory system	428794	62348	366446	411	PRS_all	age,sex,genotyping.array,PC1,PC2,PC3,PC4,PC5,PC6,PC7,PC8,PC9,PC10			0	`411` ~ `PRS_all` + `age` + `sex` + `genotyping.array` + `PC1` + `PC2` + `PC3` + `PC4` + `PC5` + `PC6` + `PC7` + `PC8` + `PC9` + `PC10`	(Intercept) + PRS_all + age + sexM + genotyping.arrayUKBL + PC1 + PC2 + PC3 + PC4 + PC5 + PC6 + PC7 + PC8 + PC9 + PC10		410-414.99		1	0	8
LVM_BSA	Other chronic ischemic heart disease, unspecified	0.079029	0.00593823	1.08224	2.06551e-40	logistic	circulatory system	400369	33923	366446	411.8	PRS_all	age,sex,genotyping.array,PC1,PC2,PC3,PC4,PC5,PC6,PC7,PC8,PC9,PC10			0	`411.8` ~ `PRS_all` + `age` + `sex` + `genotyping.array` + `PC1` + `PC2` + `PC3` + `PC4` + `PC5` + `PC6` + `PC7` + `PC8` + `PC9` + `PC10`	(Intercept) + PRS_all + age + sexM + genotyping.arrayUKBL + PC1 + PC2 + PC3 + PC4 + PC5 + PC6 + PC7 + PC8 + PC9 + PC10		410-414.99	Both	1	1	8
LVESV_BSA	Heart failure NOS	0.110138	0.00828072	1.11643	2.29656e-40	logistic	circulatory system	425905	15805	410100	428.2	PRS_all	age,sex,genotyping.array,PC1,PC2,PC3,PC4,PC5,PC6,PC7,PC8,PC9,PC10			0	`428.2` ~ `PRS_all` + `age` + `sex` + `genotyping.array` + `PC1` + `PC2` + `PC3` + `PC4` + `PC5` + `PC6` + `PC7` + `PC8` + `PC9` + `PC10`	(Intercept) + PRS_all + age + sexM + genotyping.arrayUKBL + PC1 + PC2 + PC3 + PC4 + PC5 + PC6 + PC7 + PC8 + PC9 + PC10		428-429.99	Both	1	1	8
LVMCF	Coronary atherosclerosis	-0.0728824	0.00551696	0.92971	7.62007e-40	logistic	circulatory system	407621	41175	366446	411.4	PRS_all	age,sex,genotyping.array,PC1,PC2,PC3,PC4,PC5,PC6,PC7,PC8,PC9,PC10			0	`411.4` ~ `PRS_all` + `age` + `sex` + `genotyping.array` + `PC1` + `PC2` + `PC3` + `PC4` + `PC5` + `PC6` + `PC7` + `PC8` + `PC9` + `PC10`	(Intercept) + PRS_all + age + sexM + genotyping.arrayUKBL + PC1 + PC2 + PC3 + PC4 + PC5 + PC6 + PC7 + PC8 + PC9 + PC10		410-414.99	Both	1	0	8
LVM	Celiac disease	-0.230808	0.0174779	0.793892	8.13434e-40	logistic	digestive	295287	3338	291949	557.1	PRS_all	age,sex,genotyping.array,PC1,PC2,PC3,PC4,PC5,PC6,PC7,PC8,PC9,PC10			0	`557.1` ~ `PRS_all` + `age` + `sex` + `genotyping.array` + `PC1` + `PC2` + `PC3` + `PC4` + `PC5` + `PC6` + `PC7` + `PC8` + `PC9` + `PC10`	(Intercept) + PRS_all + age + sexM + genotyping.arrayUKBL + PC1 + PC2 + PC3 + PC4 + PC5 + PC6 + PC7 + PC8 + PC9 + PC10		555-564.99	Both	0	1	10
RV_LV_ratio	Ischemic Heart Disease	-0.0596967	0.00452572	0.94205	9.94676e-40	logistic	circulatory system	428794	62348	366446	411	PRS_all	age,sex,genotyping.array,PC1,PC2,PC3,PC4,PC5,PC6,PC7,PC8,PC9,PC10			0	`411` ~ `PRS_all` + `age` + `sex` + `genotyping.array` + `PC1` + `PC2` + `PC3` + `PC4` + `PC5` + `PC6` + `PC7` + `PC8` + `PC9` + `PC10`	(Intercept) + PRS_all + age + sexM + genotyping.arrayUKBL + PC1 + PC2 + PC3 + PC4 + PC5 + PC6 + PC7 + PC8 + PC9 + PC10		410-414.99		1	0	8
RVEDV_BSA	Hypercholesterolemia	-0.055905	0.00426121	0.945629	2.54524e-39	logistic	endocrine/metabolic	425146	73663	351483	272.11	PRS_all	age,sex,genotyping.array,PC1,PC2,PC3,PC4,PC5,PC6,PC7,PC8,PC9,PC10			0	`272.11` ~ `PRS_all` + `age` + `sex` + `genotyping.array` + `PC1` + `PC2` + `PC3` + `PC4` + `PC5` + `PC6` + `PC7` + `PC8` + `PC9` + `PC10`	(Intercept) + PRS_all + age + sexM + genotyping.arrayUKBL + PC1 + PC2 + PC3 + PC4 + PC5 + PC6 + PC7 + PC8 + PC9 + PC10		272-272.99	Both	1	1	3
RV_LV_ratio	Congestive heart failure; nonhypertensive	-0.0983124	0.00749475	0.906366	2.61374e-39	logistic	circulatory system	429636	19536	410100	428	PRS_all	age,sex,genotyping.array,PC1,PC2,PC3,PC4,PC5,PC6,PC7,PC8,PC9,PC10			0	`428` ~ `PRS_all` + `age` + `sex` + `genotyping.array` + `PC1` + `PC2` + `PC3` + `PC4` + `PC5` + `PC6` + `PC7` + `PC8` + `PC9` + `PC10`	(Intercept) + PRS_all + age + sexM + genotyping.arrayUKBL + PC1 + PC2 + PC3 + PC4 + PC5 + PC6 + PC7 + PC8 + PC9 + PC10		428-429.99		1	0	8
RVSV	Diabetes mellitus	-0.0676363	0.00517358	0.9346	4.67313e-39	logistic	endocrine/metabolic	428671	44617	384054	250	PRS_all	age,sex,genotyping.array,PC1,PC2,PC3,PC4,PC5,PC6,PC7,PC8,PC9,PC10			0	`250` ~ `PRS_all` + `age` + `sex` + `genotyping.array` + `PC1` + `PC2` + `PC3` + `PC4` + `PC5` + `PC6` + `PC7` + `PC8` + `PC9` + `PC10`	(Intercept) + PRS_all + age + sexM + genotyping.arrayUKBL + PC1 + PC2 + PC3 + PC4 + PC5 + PC6 + PC7 + PC8 + PC9 + PC10		249-250.99	Both	1	0	3
LVESV_BSA	Congestive heart failure; nonhypertensive	0.098046	0.00750377	1.10301	5.13477e-39	logistic	circulatory system	429636	19536	410100	428	PRS_all	age,sex,genotyping.array,PC1,PC2,PC3,PC4,PC5,PC6,PC7,PC8,PC9,PC10			0	`428` ~ `PRS_all` + `age` + `sex` + `genotyping.array` + `PC1` + `PC2` + `PC3` + `PC4` + `PC5` + `PC6` + `PC7` + `PC8` + `PC9` + `PC10`	(Intercept) + PRS_all + age + sexM + genotyping.arrayUKBL + PC1 + PC2 + PC3 + PC4 + PC5 + PC6 + PC7 + PC8 + PC9 + PC10		428-429.99		1	0	8
LVM	Hypercholesterolemia	0.0552923	0.0042447	1.05685	8.68093e-39	logistic	endocrine/metabolic	425146	73663	351483	272.11	PRS_all	age,sex,genotyping.array,PC1,PC2,PC3,PC4,PC5,PC6,PC7,PC8,PC9,PC10			0	`272.11` ~ `PRS_all` + `age` + `sex` + `genotyping.array` + `PC1` + `PC2` + `PC3` + `PC4` + `PC5` + `PC6` + `PC7` + `PC8` + `PC9` + `PC10`	(Intercept) + PRS_all + age + sexM + genotyping.arrayUKBL + PC1 + PC2 + PC3 + PC4 + PC5 + PC6 + PC7 + PC8 + PC9 + PC10		272-272.99	Both	1	1	3
RVSV	Type 2 diabetes	-0.0680499	0.00523121	0.934214	1.09556e-38	logistic	endocrine/metabolic	427703	43649	384054	250.2	PRS_all	age,sex,genotyping.array,PC1,PC2,PC3,PC4,PC5,PC6,PC7,PC8,PC9,PC10			0	`250.2` ~ `PRS_all` + `age` + `sex` + `genotyping.array` + `PC1` + `PC2` + `PC3` + `PC4` + `PC5` + `PC6` + `PC7` + `PC8` + `PC9` + `PC10`	(Intercept) + PRS_all + age + sexM + genotyping.arrayUKBL + PC1 + PC2 + PC3 + PC4 + PC5 + PC6 + PC7 + PC8 + PC9 + PC10		249-250.99	Both	1	0	3
LVM	Cardiac conduction disorders	0.0906259	0.00698126	1.09486	1.56182e-38	logistic	circulatory system	393835	23067	370768	426	PRS_all	age,sex,genotyping.array,PC1,PC2,PC3,PC4,PC5,PC6,PC7,PC8,PC9,PC10			0	`426` ~ `PRS_all` + `age` + `sex` + `genotyping.array` + `PC1` + `PC2` + `PC3` + `PC4` + `PC5` + `PC6` + `PC7` + `PC8` + `PC9` + `PC10`	(Intercept) + PRS_all + age + sexM + genotyping.arrayUKBL + PC1 + PC2 + PC3 + PC4 + PC5 + PC6 + PC7 + PC8 + PC9 + PC10		426-427.99		1	0	8
RVSV_BSA	Diseases of esophagus	-0.0530496	0.00409321	0.948333	2.05217e-38	logistic	digestive	420996	74044	346952	530	PRS_all	age,sex,genotyping.array,PC1,PC2,PC3,PC4,PC5,PC6,PC7,PC8,PC9,PC10			0	`530` ~ `PRS_all` + `age` + `sex` + `genotyping.array` + `PC1` + `PC2` + `PC3` + `PC4` + `PC5` + `PC6` + `PC7` + `PC8` + `PC9` + `PC10`	(Intercept) + PRS_all + age + sexM + genotyping.arrayUKBL + PC1 + PC2 + PC3 + PC4 + PC5 + PC6 + PC7 + PC8 + PC9 + PC10		530-530.99, 532-532.99		1	0	10
LVM	Cardiomegaly	0.126422	0.009836	1.13476	8.27636e-38	logistic	circulatory system	421212	11012	410200	416	PRS_all	age,sex,genotyping.array,PC1,PC2,PC3,PC4,PC5,PC6,PC7,PC8,PC9,PC10			0	`416` ~ `PRS_all` + `age` + `sex` + `genotyping.array` + `PC1` + `PC2` + `PC3` + `PC4` + `PC5` + `PC6` + `PC7` + `PC8` + `PC9` + `PC10`	(Intercept) + PRS_all + age + sexM + genotyping.arrayUKBL + PC1 + PC2 + PC3 + PC4 + PC5 + PC6 + PC7 + PC8 + PC9 + PC10		415-417.99	Both	1	1	8
LVM_BSA	Rheumatic disease of the heart valves	0.0978675	0.00762767	1.10282	1.10521e-37	logistic	circulatory system	427254	18717	408537	394	PRS_all	age,sex,genotyping.array,PC1,PC2,PC3,PC4,PC5,PC6,PC7,PC8,PC9,PC10			0	`394` ~ `PRS_all` + `age` + `sex` + `genotyping.array` + `PC1` + `PC2` + `PC3` + `PC4` + `PC5` + `PC6` + `PC7` + `PC8` + `PC9` + `PC10`	(Intercept) + PRS_all + age + sexM + genotyping.arrayUKBL + PC1 + PC2 + PC3 + PC4 + PC5 + PC6 + PC7 + PC8 + PC9 + PC10		394-399.99		1	0	8
RV_LV_ratio	Heart failure NOS	-0.106091	0.00826945	0.899343	1.12481e-37	logistic	circulatory system	425905	15805	410100	428.2	PRS_all	age,sex,genotyping.array,PC1,PC2,PC3,PC4,PC5,PC6,PC7,PC8,PC9,PC10			0	`428.2` ~ `PRS_all` + `age` + `sex` + `genotyping.array` + `PC1` + `PC2` + `PC3` + `PC4` + `PC5` + `PC6` + `PC7` + `PC8` + `PC9` + `PC10`	(Intercept) + PRS_all + age + sexM + genotyping.arrayUKBL + PC1 + PC2 + PC3 + PC4 + PC5 + PC6 + PC7 + PC8 + PC9 + PC10		428-429.99	Both	1	1	8
RVSV_BSA	Esophagitis, GERD and related diseases	-0.0538167	0.00420878	0.947606	1.94336e-37	logistic	digestive	416115	69163	346952	530.1	PRS_all	age,sex,genotyping.array,PC1,PC2,PC3,PC4,PC5,PC6,PC7,PC8,PC9,PC10			0	`530.1` ~ `PRS_all` + `age` + `sex` + `genotyping.array` + `PC1` + `PC2` + `PC3` + `PC4` + `PC5` + `PC6` + `PC7` + `PC8` + `PC9` + `PC10`	(Intercept) + PRS_all + age + sexM + genotyping.arrayUKBL + PC1 + PC2 + PC3 + PC4 + PC5 + PC6 + PC7 + PC8 + PC9 + PC10		530-530.99, 532-532.99		1	0	10
LVEF	Other forms of chronic heart disease	-0.134454	0.0105417	0.874193	2.94318e-37	logistic	circulatory system	375876	9430	366446	414	PRS_all	age,sex,genotyping.array,PC1,PC2,PC3,PC4,PC5,PC6,PC7,PC8,PC9,PC10			0	`414` ~ `PRS_all` + `age` + `sex` + `genotyping.array` + `PC1` + `PC2` + `PC3` + `PC4` + `PC5` + `PC6` + `PC7` + `PC8` + `PC9` + `PC10`	(Intercept) + PRS_all + age + sexM + genotyping.arrayUKBL + PC1 + PC2 + PC3 + PC4 + PC5 + PC6 + PC7 + PC8 + PC9 + PC10		410-414.99	Both	1	0	8
LVESV_BSA	Other forms of chronic heart disease	0.134864	0.0105822	1.14438	3.35031e-37	logistic	circulatory system	375876	9430	366446	414	PRS_all	age,sex,genotyping.array,PC1,PC2,PC3,PC4,PC5,PC6,PC7,PC8,PC9,PC10			0	`414` ~ `PRS_all` + `age` + `sex` + `genotyping.array` + `PC1` + `PC2` + `PC3` + `PC4` + `PC5` + `PC6` + `PC7` + `PC8` + `PC9` + `PC10`	(Intercept) + PRS_all + age + sexM + genotyping.arrayUKBL + PC1 + PC2 + PC3 + PC4 + PC5 + PC6 + PC7 + PC8 + PC9 + PC10		410-414.99	Both	1	0	8
LVMCF	Other chronic ischemic heart disease, unspecified	-0.0768981	0.00603923	0.925984	3.8724e-37	logistic	circulatory system	400369	33923	366446	411.8	PRS_all	age,sex,genotyping.array,PC1,PC2,PC3,PC4,PC5,PC6,PC7,PC8,PC9,PC10			0	`411.8` ~ `PRS_all` + `age` + `sex` + `genotyping.array` + `PC1` + `PC2` + `PC3` + `PC4` + `PC5` + `PC6` + `PC7` + `PC8` + `PC9` + `PC10`	(Intercept) + PRS_all + age + sexM + genotyping.arrayUKBL + PC1 + PC2 + PC3 + PC4 + PC5 + PC6 + PC7 + PC8 + PC9 + PC10		410-414.99	Both	1	1	8
LVESV_BSA	Type 2 diabetes	-0.0663332	0.00522684	0.935819	6.64334e-37	logistic	endocrine/metabolic	427703	43649	384054	250.2	PRS_all	age,sex,genotyping.array,PC1,PC2,PC3,PC4,PC5,PC6,PC7,PC8,PC9,PC10			0	`250.2` ~ `PRS_all` + `age` + `sex` + `genotyping.array` + `PC1` + `PC2` + `PC3` + `PC4` + `PC5` + `PC6` + `PC7` + `PC8` + `PC9` + `PC10`	(Intercept) + PRS_all + age + sexM + genotyping.arrayUKBL + PC1 + PC2 + PC3 + PC4 + PC5 + PC6 + PC7 + PC8 + PC9 + PC10		249-250.99	Both	1	0	3
LVEDV	Type 2 diabetes	-0.0658888	0.00522767	0.936235	2.01037e-36	logistic	endocrine/metabolic	427703	43649	384054	250.2	PRS_all	age,sex,genotyping.array,PC1,PC2,PC3,PC4,PC5,PC6,PC7,PC8,PC9,PC10			0	`250.2` ~ `PRS_all` + `age` + `sex` + `genotyping.array` + `PC1` + `PC2` + `PC3` + `PC4` + `PC5` + `PC6` + `PC7` + `PC8` + `PC9` + `PC10`	(Intercept) + PRS_all + age + sexM + genotyping.arrayUKBL + PC1 + PC2 + PC3 + PC4 + PC5 + PC6 + PC7 + PC8 + PC9 + PC10		249-250.99	Both	1	0	3
RVEF	Essential hypertension	0.0424541	0.00336905	1.04337	2.07983e-36	logistic	circulatory system	431086	154969	276117	401.1	PRS_all	age,sex,genotyping.array,PC1,PC2,PC3,PC4,PC5,PC6,PC7,PC8,PC9,PC10			0	`401.1` ~ `PRS_all` + `age` + `sex` + `genotyping.array` + `PC1` + `PC2` + `PC3` + `PC4` + `PC5` + `PC6` + `PC7` + `PC8` + `PC9` + `PC10`	(Intercept) + PRS_all + age + sexM + genotyping.arrayUKBL + PC1 + PC2 + PC3 + PC4 + PC5 + PC6 + PC7 + PC8 + PC9 + PC10		401-405.99	Both	1	1	8
LVEDV	Diabetes mellitus	-0.0650513	0.00517049	0.937019	2.67684e-36	logistic	endocrine/metabolic	428671	44617	384054	250	PRS_all	age,sex,genotyping.array,PC1,PC2,PC3,PC4,PC5,PC6,PC7,PC8,PC9,PC10			0	`250` ~ `PRS_all` + `age` + `sex` + `genotyping.array` + `PC1` + `PC2` + `PC3` + `PC4` + `PC5` + `PC6` + `PC7` + `PC8` + `PC9` + `PC10`	(Intercept) + PRS_all + age + sexM + genotyping.arrayUKBL + PC1 + PC2 + PC3 + PC4 + PC5 + PC6 + PC7 + PC8 + PC9 + PC10		249-250.99	Both	1	0	3
RVEF	Hypertension	0.0423516	0.00336684	1.04326	2.75384e-36	logistic	circulatory system	431422	155305	276117	401	PRS_all	age,sex,genotyping.array,PC1,PC2,PC3,PC4,PC5,PC6,PC7,PC8,PC9,PC10			0	`401` ~ `PRS_all` + `age` + `sex` + `genotyping.array` + `PC1` + `PC2` + `PC3` + `PC4` + `PC5` + `PC6` + `PC7` + `PC8` + `PC9` + `PC10`	(Intercept) + PRS_all + age + sexM + genotyping.arrayUKBL + PC1 + PC2 + PC3 + PC4 + PC5 + PC6 + PC7 + PC8 + PC9 + PC10		401-405.99		1	0	8
LVM	Disorders of lipoid metabolism	0.0515589	0.00410622	1.05291	3.6709e-36	logistic	endocrine/metabolic	431422	79939	351483	272	PRS_all	age,sex,genotyping.array,PC1,PC2,PC3,PC4,PC5,PC6,PC7,PC8,PC9,PC10			0	`272` ~ `PRS_all` + `age` + `sex` + `genotyping.array` + `PC1` + `PC2` + `PC3` + `PC4` + `PC5` + `PC6` + `PC7` + `PC8` + `PC9` + `PC10`	(Intercept) + PRS_all + age + sexM + genotyping.arrayUKBL + PC1 + PC2 + PC3 + PC4 + PC5 + PC6 + PC7 + PC8 + PC9 + PC10		272-272.99		1	0	3
RVEDV_BSA	Angina pectoris	-0.078495	0.00625824	0.924507	4.36129e-36	logistic	circulatory system	396250	29804	366446	411.3	PRS_all	age,sex,genotyping.array,PC1,PC2,PC3,PC4,PC5,PC6,PC7,PC8,PC9,PC10			0	`411.3` ~ `PRS_all` + `age` + `sex` + `genotyping.array` + `PC1` + `PC2` + `PC3` + `PC4` + `PC5` + `PC6` + `PC7` + `PC8` + `PC9` + `PC10`	(Intercept) + PRS_all + age + sexM + genotyping.arrayUKBL + PC1 + PC2 + PC3 + PC4 + PC5 + PC6 + PC7 + PC8 + PC9 + PC10		410-414.99	Both	1	1	8
LVM	Hyperlipidemia	0.0514712	0.00411381	1.05282	6.43294e-36	logistic	endocrine/metabolic	431066	79583	351483	272.1	PRS_all	age,sex,genotyping.array,PC1,PC2,PC3,PC4,PC5,PC6,PC7,PC8,PC9,PC10			0	`272.1` ~ `PRS_all` + `age` + `sex` + `genotyping.array` + `PC1` + `PC2` + `PC3` + `PC4` + `PC5` + `PC6` + `PC7` + `PC8` + `PC9` + `PC10`	(Intercept) + PRS_all + age + sexM + genotyping.arrayUKBL + PC1 + PC2 + PC3 + PC4 + PC5 + PC6 + PC7 + PC8 + PC9 + PC10		272-272.99		1	0	3
RVESV_BSA	Disorders of lipoid metabolism	-0.0512313	0.00409468	0.950059	6.44561e-36	logistic	endocrine/metabolic	431422	79939	351483	272	PRS_all	age,sex,genotyping.array,PC1,PC2,PC3,PC4,PC5,PC6,PC7,PC8,PC9,PC10			0	`272` ~ `PRS_all` + `age` + `sex` + `genotyping.array` + `PC1` + `PC2` + `PC3` + `PC4` + `PC5` + `PC6` + `PC7` + `PC8` + `PC9` + `PC10`	(Intercept) + PRS_all + age + sexM + genotyping.arrayUKBL + PC1 + PC2 + PC3 + PC4 + PC5 + PC6 + PC7 + PC8 + PC9 + PC10		272-272.99		1	0	3
RV_LV_ratio	Coronary atherosclerosis	-0.0674311	0.00541038	0.934792	1.18391e-35	logistic	circulatory system	407621	41175	366446	411.4	PRS_all	age,sex,genotyping.array,PC1,PC2,PC3,PC4,PC5,PC6,PC7,PC8,PC9,PC10			0	`411.4` ~ `PRS_all` + `age` + `sex` + `genotyping.array` + `PC1` + `PC2` + `PC3` + `PC4` + `PC5` + `PC6` + `PC7` + `PC8` + `PC9` + `PC10`	(Intercept) + PRS_all + age + sexM + genotyping.arrayUKBL + PC1 + PC2 + PC3 + PC4 + PC5 + PC6 + PC7 + PC8 + PC9 + PC10		410-414.99	Both	1	0	8
LVESV_BSA	Diabetes mellitus	-0.0643922	0.00516972	0.937637	1.30312e-35	logistic	endocrine/metabolic	428671	44617	384054	250	PRS_all	age,sex,genotyping.array,PC1,PC2,PC3,PC4,PC5,PC6,PC7,PC8,PC9,PC10			0	`250` ~ `PRS_all` + `age` + `sex` + `genotyping.array` + `PC1` + `PC2` + `PC3` + `PC4` + `PC5` + `PC6` + `PC7` + `PC8` + `PC9` + `PC10`	(Intercept) + PRS_all + age + sexM + genotyping.arrayUKBL + PC1 + PC2 + PC3 + PC4 + PC5 + PC6 + PC7 + PC8 + PC9 + PC10		249-250.99	Both	1	0	3
RVESV_BSA	Hyperlipidemia	-0.0510865	0.0041021	0.950197	1.3346e-35	logistic	endocrine/metabolic	431066	79583	351483	272.1	PRS_all	age,sex,genotyping.array,PC1,PC2,PC3,PC4,PC5,PC6,PC7,PC8,PC9,PC10			0	`272.1` ~ `PRS_all` + `age` + `sex` + `genotyping.array` + `PC1` + `PC2` + `PC3` + `PC4` + `PC5` + `PC6` + `PC7` + `PC8` + `PC9` + `PC10`	(Intercept) + PRS_all + age + sexM + genotyping.arrayUKBL + PC1 + PC2 + PC3 + PC4 + PC5 + PC6 + PC7 + PC8 + PC9 + PC10		272-272.99		1	0	3
RVESV_BSA	Diseases of esophagus	-0.0509992	0.00409928	0.950279	1.56488e-35	logistic	digestive	420996	74044	346952	530	PRS_all	age,sex,genotyping.array,PC1,PC2,PC3,PC4,PC5,PC6,PC7,PC8,PC9,PC10			0	`530` ~ `PRS_all` + `age` + `sex` + `genotyping.array` + `PC1` + `PC2` + `PC3` + `PC4` + `PC5` + `PC6` + `PC7` + `PC8` + `PC9` + `PC10`	(Intercept) + PRS_all + age + sexM + genotyping.arrayUKBL + PC1 + PC2 + PC3 + PC4 + PC5 + PC6 + PC7 + PC8 + PC9 + PC10		530-530.99, 532-532.99		1	0	10
LVMCF	Celiac disease	0.217134	0.017624	1.24251	7.03994e-35	logistic	digestive	295287	3338	291949	557.1	PRS_all	age,sex,genotyping.array,PC1,PC2,PC3,PC4,PC5,PC6,PC7,PC8,PC9,PC10			0	`557.1` ~ `PRS_all` + `age` + `sex` + `genotyping.array` + `PC1` + `PC2` + `PC3` + `PC4` + `PC5` + `PC6` + `PC7` + `PC8` + `PC9` + `PC10`	(Intercept) + PRS_all + age + sexM + genotyping.arrayUKBL + PC1 + PC2 + PC3 + PC4 + PC5 + PC6 + PC7 + PC8 + PC9 + PC10		555-564.99	Both	0	1	10
LVEDV	Congestive heart failure; nonhypertensive	0.091917	0.00750006	1.09627	1.56975e-34	logistic	circulatory system	429636	19536	410100	428	PRS_all	age,sex,genotyping.array,PC1,PC2,PC3,PC4,PC5,PC6,PC7,PC8,PC9,PC10			0	`428` ~ `PRS_all` + `age` + `sex` + `genotyping.array` + `PC1` + `PC2` + `PC3` + `PC4` + `PC5` + `PC6` + `PC7` + `PC8` + `PC9` + `PC10`	(Intercept) + PRS_all + age + sexM + genotyping.arrayUKBL + PC1 + PC2 + PC3 + PC4 + PC5 + PC6 + PC7 + PC8 + PC9 + PC10		428-429.99		1	0	8
LVEF	Heart failure NOS	-0.100538	0.00824857	0.904351	3.57844e-34	logistic	circulatory system	425905	15805	410100	428.2	PRS_all	age,sex,genotyping.array,PC1,PC2,PC3,PC4,PC5,PC6,PC7,PC8,PC9,PC10			0	`428.2` ~ `PRS_all` + `age` + `sex` + `genotyping.array` + `PC1` + `PC2` + `PC3` + `PC4` + `PC5` + `PC6` + `PC7` + `PC8` + `PC9` + `PC10`	(Intercept) + PRS_all + age + sexM + genotyping.arrayUKBL + PC1 + PC2 + PC3 + PC4 + PC5 + PC6 + PC7 + PC8 + PC9 + PC10		428-429.99	Both	1	1	8
RVEDV_BSA	Essential hypertension	-0.0413344	0.0034011	0.959508	5.51353e-34	logistic	circulatory system	431086	154969	276117	401.1	PRS_all	age,sex,genotyping.array,PC1,PC2,PC3,PC4,PC5,PC6,PC7,PC8,PC9,PC10			0	`401.1` ~ `PRS_all` + `age` + `sex` + `genotyping.array` + `PC1` + `PC2` + `PC3` + `PC4` + `PC5` + `PC6` + `PC7` + `PC8` + `PC9` + `PC10`	(Intercept) + PRS_all + age + sexM + genotyping.arrayUKBL + PC1 + PC2 + PC3 + PC4 + PC5 + PC6 + PC7 + PC8 + PC9 + PC10		401-405.99	Both	1	1	8
RVEDV_BSA	Hypertension	-0.0412741	0.00339885	0.959566	6.2058e-34	logistic	circulatory system	431422	155305	276117	401	PRS_all	age,sex,genotyping.array,PC1,PC2,PC3,PC4,PC5,PC6,PC7,PC8,PC9,PC10			0	`401` ~ `PRS_all` + `age` + `sex` + `genotyping.array` + `PC1` + `PC2` + `PC3` + `PC4` + `PC5` + `PC6` + `PC7` + `PC8` + `PC9` + `PC10`	(Intercept) + PRS_all + age + sexM + genotyping.arrayUKBL + PC1 + PC2 + PC3 + PC4 + PC5 + PC6 + PC7 + PC8 + PC9 + PC10		401-405.99		1	0	8
LVGFI	Essential hypertension	-0.0409782	0.00339195	0.95985	1.33061e-33	logistic	circulatory system	431086	154969	276117	401.1	PRS_all	age,sex,genotyping.array,PC1,PC2,PC3,PC4,PC5,PC6,PC7,PC8,PC9,PC10			0	`401.1` ~ `PRS_all` + `age` + `sex` + `genotyping.array` + `PC1` + `PC2` + `PC3` + `PC4` + `PC5` + `PC6` + `PC7` + `PC8` + `PC9` + `PC10`	(Intercept) + PRS_all + age + sexM + genotyping.arrayUKBL + PC1 + PC2 + PC3 + PC4 + PC5 + PC6 + PC7 + PC8 + PC9 + PC10		401-405.99	Both	1	1	8
LVESV	Cardiomyopathy	0.207478	0.017174	1.23057	1.33245e-33	logistic	circulatory system	425686	3467	422219	425	PRS_all	age,sex,genotyping.array,PC1,PC2,PC3,PC4,PC5,PC6,PC7,PC8,PC9,PC10			0	`425` ~ `PRS_all` + `age` + `sex` + `genotyping.array` + `PC1` + `PC2` + `PC3` + `PC4` + `PC5` + `PC6` + `PC7` + `PC8` + `PC9` + `PC10`	(Intercept) + PRS_all + age + sexM + genotyping.arrayUKBL + PC1 + PC2 + PC3 + PC4 + PC5 + PC6 + PC7 + PC8 + PC9 + PC10		420-425.99		1	0	8
LVSV	Diabetes mellitus	-0.0628716	0.00520504	0.939064	1.36363e-33	logistic	endocrine/metabolic	428671	44617	384054	250	PRS_all	age,sex,genotyping.array,PC1,PC2,PC3,PC4,PC5,PC6,PC7,PC8,PC9,PC10			0	`250` ~ `PRS_all` + `age` + `sex` + `genotyping.array` + `PC1` + `PC2` + `PC3` + `PC4` + `PC5` + `PC6` + `PC7` + `PC8` + `PC9` + `PC10`	(Intercept) + PRS_all + age + sexM + genotyping.arrayUKBL + PC1 + PC2 + PC3 + PC4 + PC5 + PC6 + PC7 + PC8 + PC9 + PC10		249-250.99	Both	1	0	3
LVM_BSA	Celiac disease	-0.210797	0.0174522	0.809938	1.37152e-33	logistic	digestive	295287	3338	291949	557.1	PRS_all	age,sex,genotyping.array,PC1,PC2,PC3,PC4,PC5,PC6,PC7,PC8,PC9,PC10			0	`557.1` ~ `PRS_all` + `age` + `sex` + `genotyping.array` + `PC1` + `PC2` + `PC3` + `PC4` + `PC5` + `PC6` + `PC7` + `PC8` + `PC9` + `PC10`	(Intercept) + PRS_all + age + sexM + genotyping.arrayUKBL + PC1 + PC2 + PC3 + PC4 + PC5 + PC6 + PC7 + PC8 + PC9 + PC10		555-564.99	Both	0	1	10
LVGFI	Hypertension	-0.0408579	0.00338964	0.959965	1.85239e-33	logistic	circulatory system	431422	155305	276117	401	PRS_all	age,sex,genotyping.array,PC1,PC2,PC3,PC4,PC5,PC6,PC7,PC8,PC9,PC10			0	`401` ~ `PRS_all` + `age` + `sex` + `genotyping.array` + `PC1` + `PC2` + `PC3` + `PC4` + `PC5` + `PC6` + `PC7` + `PC8` + `PC9` + `PC10`	(Intercept) + PRS_all + age + sexM + genotyping.arrayUKBL + PC1 + PC2 + PC3 + PC4 + PC5 + PC6 + PC7 + PC8 + PC9 + PC10		401-405.99		1	0	8
LVSV	Other specified cardiac dysrhythmias	0.125128	0.0103821	1.13329	1.8866e-33	logistic	circulatory system	380612	9844	370768	427.3	PRS_all	age,sex,genotyping.array,PC1,PC2,PC3,PC4,PC5,PC6,PC7,PC8,PC9,PC10			0	`427.3` ~ `PRS_all` + `age` + `sex` + `genotyping.array` + `PC1` + `PC2` + `PC3` + `PC4` + `PC5` + `PC6` + `PC7` + `PC8` + `PC9` + `PC10`	(Intercept) + PRS_all + age + sexM + genotyping.arrayUKBL + PC1 + PC2 + PC3 + PC4 + PC5 + PC6 + PC7 + PC8 + PC9 + PC10		426-427.99	Both	1	1	8
RVEDV_BSA	GERD	-0.0624858	0.00519689	0.939426	2.66742e-33	logistic	digestive	390281	43329	346952	530.11	PRS_all	age,sex,genotyping.array,PC1,PC2,PC3,PC4,PC5,PC6,PC7,PC8,PC9,PC10			0	`530.11` ~ `PRS_all` + `age` + `sex` + `genotyping.array` + `PC1` + `PC2` + `PC3` + `PC4` + `PC5` + `PC6` + `PC7` + `PC8` + `PC9` + `PC10`	(Intercept) + PRS_all + age + sexM + genotyping.arrayUKBL + PC1 + PC2 + PC3 + PC4 + PC5 + PC6 + PC7 + PC8 + PC9 + PC10		530-530.99, 532-532.99	Both	1	1	10
LVSV	Type 2 diabetes	-0.0632458	0.00526258	0.938713	2.85763e-33	logistic	endocrine/metabolic	427703	43649	384054	250.2	PRS_all	age,sex,genotyping.array,PC1,PC2,PC3,PC4,PC5,PC6,PC7,PC8,PC9,PC10			0	`250.2` ~ `PRS_all` + `age` + `sex` + `genotyping.array` + `PC1` + `PC2` + `PC3` + `PC4` + `PC5` + `PC6` + `PC7` + `PC8` + `PC9` + `PC10`	(Intercept) + PRS_all + age + sexM + genotyping.arrayUKBL + PC1 + PC2 + PC3 + PC4 + PC5 + PC6 + PC7 + PC8 + PC9 + PC10		249-250.99	Both	1	0	3
RVESV_BSA	Esophagitis, GERD and related diseases	-0.0505436	0.00421494	0.950713	3.93599e-33	logistic	digestive	416115	69163	346952	530.1	PRS_all	age,sex,genotyping.array,PC1,PC2,PC3,PC4,PC5,PC6,PC7,PC8,PC9,PC10			0	`530.1` ~ `PRS_all` + `age` + `sex` + `genotyping.array` + `PC1` + `PC2` + `PC3` + `PC4` + `PC5` + `PC6` + `PC7` + `PC8` + `PC9` + `PC10`	(Intercept) + PRS_all + age + sexM + genotyping.arrayUKBL + PC1 + PC2 + PC3 + PC4 + PC5 + PC6 + PC7 + PC8 + PC9 + PC10		530-530.99, 532-532.99		1	0	10
LVM_BSA	Myocardial infarction	0.0782532	0.00654036	1.0814	5.44137e-33	logistic	circulatory system	393198	26752	366446	411.2	PRS_all	age,sex,genotyping.array,PC1,PC2,PC3,PC4,PC5,PC6,PC7,PC8,PC9,PC10			0	`411.2` ~ `PRS_all` + `age` + `sex` + `genotyping.array` + `PC1` + `PC2` + `PC3` + `PC4` + `PC5` + `PC6` + `PC7` + `PC8` + `PC9` + `PC10`	(Intercept) + PRS_all + age + sexM + genotyping.arrayUKBL + PC1 + PC2 + PC3 + PC4 + PC5 + PC6 + PC7 + PC8 + PC9 + PC10		410-414.99	Both	1	1	8
RVEDV_BSA	Chronic liver disease and cirrhosis	-0.116824	0.00979928	0.889742	9.12444e-33	logistic	digestive	414882	10962	403920	571	PRS_all	age,sex,genotyping.array,PC1,PC2,PC3,PC4,PC5,PC6,PC7,PC8,PC9,PC10			0	`571` ~ `PRS_all` + `age` + `sex` + `genotyping.array` + `PC1` + `PC2` + `PC3` + `PC4` + `PC5` + `PC6` + `PC7` + `PC8` + `PC9` + `PC10`	(Intercept) + PRS_all + age + sexM + genotyping.arrayUKBL + PC1 + PC2 + PC3 + PC4 + PC5 + PC6 + PC7 + PC8 + PC9 + PC10		570-573.99	Both	1	0	10
LVESV	Primary/intrinsic cardiomyopathies	0.206188	0.0173865	1.22898	1.93124e-32	logistic	circulatory system	425601	3382	422219	425.1	PRS_all	age,sex,genotyping.array,PC1,PC2,PC3,PC4,PC5,PC6,PC7,PC8,PC9,PC10			0	`425.1` ~ `PRS_all` + `age` + `sex` + `genotyping.array` + `PC1` + `PC2` + `PC3` + `PC4` + `PC5` + `PC6` + `PC7` + `PC8` + `PC9` + `PC10`	(Intercept) + PRS_all + age + sexM + genotyping.arrayUKBL + PC1 + PC2 + PC3 + PC4 + PC5 + PC6 + PC7 + PC8 + PC9 + PC10		420-425.99	Both	1	0	8
LVESV	Left bundle branch block	0.154195	0.0130058	1.16672	2.00555e-32	logistic	circulatory system	376936	6168	370768	426.32	PRS_all	age,sex,genotyping.array,PC1,PC2,PC3,PC4,PC5,PC6,PC7,PC8,PC9,PC10			0	`426.32` ~ `PRS_all` + `age` + `sex` + `genotyping.array` + `PC1` + `PC2` + `PC3` + `PC4` + `PC5` + `PC6` + `PC7` + `PC8` + `PC9` + `PC10`	(Intercept) + PRS_all + age + sexM + genotyping.arrayUKBL + PC1 + PC2 + PC3 + PC4 + PC5 + PC6 + PC7 + PC8 + PC9 + PC10		426-427.99	Both	1	1	8
LVM_BSA	Bundle branch block	0.110534	0.00932764	1.11687	2.14678e-32	logistic	circulatory system	383081	12313	370768	426.3	PRS_all	age,sex,genotyping.array,PC1,PC2,PC3,PC4,PC5,PC6,PC7,PC8,PC9,PC10			0	`426.3` ~ `PRS_all` + `age` + `sex` + `genotyping.array` + `PC1` + `PC2` + `PC3` + `PC4` + `PC5` + `PC6` + `PC7` + `PC8` + `PC9` + `PC10`	(Intercept) + PRS_all + age + sexM + genotyping.arrayUKBL + PC1 + PC2 + PC3 + PC4 + PC5 + PC6 + PC7 + PC8 + PC9 + PC10		426-427.99	Both	1	0	8
LVMVR	Other hypertrophic cardiomyopathy	0.522207	0.0442896	1.68574	4.35754e-32	logistic	circulatory system	422759	540	422219	425.12	PRS_all	age,sex,genotyping.array,PC1,PC2,PC3,PC4,PC5,PC6,PC7,PC8,PC9,PC10			0	`425.12` ~ `PRS_all` + `age` + `sex` + `genotyping.array` + `PC1` + `PC2` + `PC3` + `PC4` + `PC5` + `PC6` + `PC7` + `PC8` + `PC9` + `PC10`	(Intercept) + PRS_all + age + sexM + genotyping.arrayUKBL + PC1 + PC2 + PC3 + PC4 + PC5 + PC6 + PC7 + PC8 + PC9 + PC10		420-425.99	Both	1	1	8
LVEDV	Other specified cardiac dysrhythmias	0.121486	0.0103185	1.12917	5.34198e-32	logistic	circulatory system	380612	9844	370768	427.3	PRS_all	age,sex,genotyping.array,PC1,PC2,PC3,PC4,PC5,PC6,PC7,PC8,PC9,PC10			0	`427.3` ~ `PRS_all` + `age` + `sex` + `genotyping.array` + `PC1` + `PC2` + `PC3` + `PC4` + `PC5` + `PC6` + `PC7` + `PC8` + `PC9` + `PC10`	(Intercept) + PRS_all + age + sexM + genotyping.arrayUKBL + PC1 + PC2 + PC3 + PC4 + PC5 + PC6 + PC7 + PC8 + PC9 + PC10		426-427.99	Both	1	1	8
RVESV_BSA	Hypercholesterolemia	-0.0495101	0.0042305	0.951696	1.22814e-31	logistic	endocrine/metabolic	425146	73663	351483	272.11	PRS_all	age,sex,genotyping.array,PC1,PC2,PC3,PC4,PC5,PC6,PC7,PC8,PC9,PC10			0	`272.11` ~ `PRS_all` + `age` + `sex` + `genotyping.array` + `PC1` + `PC2` + `PC3` + `PC4` + `PC5` + `PC6` + `PC7` + `PC8` + `PC9` + `PC10`	(Intercept) + PRS_all + age + sexM + genotyping.arrayUKBL + PC1 + PC2 + PC3 + PC4 + PC5 + PC6 + PC7 + PC8 + PC9 + PC10		272-272.99	Both	1	1	3
LVM	Rheumatic disease of the heart valves	0.0893772	0.00763942	1.09349	1.28231e-31	logistic	circulatory system	427254	18717	408537	394	PRS_all	age,sex,genotyping.array,PC1,PC2,PC3,PC4,PC5,PC6,PC7,PC8,PC9,PC10			0	`394` ~ `PRS_all` + `age` + `sex` + `genotyping.array` + `PC1` + `PC2` + `PC3` + `PC4` + `PC5` + `PC6` + `PC7` + `PC8` + `PC9` + `PC10`	(Intercept) + PRS_all + age + sexM + genotyping.arrayUKBL + PC1 + PC2 + PC3 + PC4 + PC5 + PC6 + PC7 + PC8 + PC9 + PC10		394-399.99		1	0	8
LVMVR	Coronary atherosclerosis	0.064549	0.00554212	1.06668	2.37737e-31	logistic	circulatory system	407621	41175	366446	411.4	PRS_all	age,sex,genotyping.array,PC1,PC2,PC3,PC4,PC5,PC6,PC7,PC8,PC9,PC10			0	`411.4` ~ `PRS_all` + `age` + `sex` + `genotyping.array` + `PC1` + `PC2` + `PC3` + `PC4` + `PC5` + `PC6` + `PC7` + `PC8` + `PC9` + `PC10`	(Intercept) + PRS_all + age + sexM + genotyping.arrayUKBL + PC1 + PC2 + PC3 + PC4 + PC5 + PC6 + PC7 + PC8 + PC9 + PC10		410-414.99	Both	1	0	8
RVSV_BSA	Chronic liver disease and cirrhosis	-0.112628	0.00972276	0.893483	4.96705e-31	logistic	digestive	414882	10962	403920	571	PRS_all	age,sex,genotyping.array,PC1,PC2,PC3,PC4,PC5,PC6,PC7,PC8,PC9,PC10			0	`571` ~ `PRS_all` + `age` + `sex` + `genotyping.array` + `PC1` + `PC2` + `PC3` + `PC4` + `PC5` + `PC6` + `PC7` + `PC8` + `PC9` + `PC10`	(Intercept) + PRS_all + age + sexM + genotyping.arrayUKBL + PC1 + PC2 + PC3 + PC4 + PC5 + PC6 + PC7 + PC8 + PC9 + PC10		570-573.99	Both	1	0	10
LVEDV	Heart failure NOS	0.0956718	0.00827318	1.1004	6.26507e-31	logistic	circulatory system	425905	15805	410100	428.2	PRS_all	age,sex,genotyping.array,PC1,PC2,PC3,PC4,PC5,PC6,PC7,PC8,PC9,PC10			0	`428.2` ~ `PRS_all` + `age` + `sex` + `genotyping.array` + `PC1` + `PC2` + `PC3` + `PC4` + `PC5` + `PC6` + `PC7` + `PC8` + `PC9` + `PC10`	(Intercept) + PRS_all + age + sexM + genotyping.arrayUKBL + PC1 + PC2 + PC3 + PC4 + PC5 + PC6 + PC7 + PC8 + PC9 + PC10		428-429.99	Both	1	1	8
LVM	Other chronic ischemic heart disease, unspecified	0.0685783	0.00593764	1.07098	7.40182e-31	logistic	circulatory system	400369	33923	366446	411.8	PRS_all	age,sex,genotyping.array,PC1,PC2,PC3,PC4,PC5,PC6,PC7,PC8,PC9,PC10			0	`411.8` ~ `PRS_all` + `age` + `sex` + `genotyping.array` + `PC1` + `PC2` + `PC3` + `PC4` + `PC5` + `PC6` + `PC7` + `PC8` + `PC9` + `PC10`	(Intercept) + PRS_all + age + sexM + genotyping.arrayUKBL + PC1 + PC2 + PC3 + PC4 + PC5 + PC6 + PC7 + PC8 + PC9 + PC10		410-414.99	Both	1	1	8
RVEDV_BSA	Other chronic nonalcoholic liver disease	-0.124288	0.0107624	0.883126	7.52862e-31	logistic	digestive	412967	9047	403920	571.5	PRS_all	age,sex,genotyping.array,PC1,PC2,PC3,PC4,PC5,PC6,PC7,PC8,PC9,PC10			0	`571.5` ~ `PRS_all` + `age` + `sex` + `genotyping.array` + `PC1` + `PC2` + `PC3` + `PC4` + `PC5` + `PC6` + `PC7` + `PC8` + `PC9` + `PC10`	(Intercept) + PRS_all + age + sexM + genotyping.arrayUKBL + PC1 + PC2 + PC3 + PC4 + PC5 + PC6 + PC7 + PC8 + PC9 + PC10		570-573.99	Both	1	0	10
LVM_BSA	Other specified cardiac dysrhythmias	0.118918	0.0103447	1.12628	1.3882e-30	logistic	circulatory system	380612	9844	370768	427.3	PRS_all	age,sex,genotyping.array,PC1,PC2,PC3,PC4,PC5,PC6,PC7,PC8,PC9,PC10			0	`427.3` ~ `PRS_all` + `age` + `sex` + `genotyping.array` + `PC1` + `PC2` + `PC3` + `PC4` + `PC5` + `PC6` + `PC7` + `PC8` + `PC9` + `PC10`	(Intercept) + PRS_all + age + sexM + genotyping.arrayUKBL + PC1 + PC2 + PC3 + PC4 + PC5 + PC6 + PC7 + PC8 + PC9 + PC10		426-427.99	Both	1	1	8
LVMCF	Angina pectoris	-0.0726115	0.00632845	0.929962	1.78584e-30	logistic	circulatory system	396250	29804	366446	411.3	PRS_all	age,sex,genotyping.array,PC1,PC2,PC3,PC4,PC5,PC6,PC7,PC8,PC9,PC10			0	`411.3` ~ `PRS_all` + `age` + `sex` + `genotyping.array` + `PC1` + `PC2` + `PC3` + `PC4` + `PC5` + `PC6` + `PC7` + `PC8` + `PC9` + `PC10`	(Intercept) + PRS_all + age + sexM + genotyping.arrayUKBL + PC1 + PC2 + PC3 + PC4 + PC5 + PC6 + PC7 + PC8 + PC9 + PC10		410-414.99	Both	1	1	8
RVEDV	Diseases of esophagus	-0.0467672	0.00409704	0.95431	3.52475e-30	logistic	digestive	420996	74044	346952	530	PRS_all	age,sex,genotyping.array,PC1,PC2,PC3,PC4,PC5,PC6,PC7,PC8,PC9,PC10			0	`530` ~ `PRS_all` + `age` + `sex` + `genotyping.array` + `PC1` + `PC2` + `PC3` + `PC4` + `PC5` + `PC6` + `PC7` + `PC8` + `PC9` + `PC10`	(Intercept) + PRS_all + age + sexM + genotyping.arrayUKBL + PC1 + PC2 + PC3 + PC4 + PC5 + PC6 + PC7 + PC8 + PC9 + PC10		530-530.99, 532-532.99		1	0	10
LVEF	Congestive heart failure; nonhypertensive	-0.0853006	0.00747414	0.918236	3.61092e-30	logistic	circulatory system	429636	19536	410100	428	PRS_all	age,sex,genotyping.array,PC1,PC2,PC3,PC4,PC5,PC6,PC7,PC8,PC9,PC10			0	`428` ~ `PRS_all` + `age` + `sex` + `genotyping.array` + `PC1` + `PC2` + `PC3` + `PC4` + `PC5` + `PC6` + `PC7` + `PC8` + `PC9` + `PC10`	(Intercept) + PRS_all + age + sexM + genotyping.arrayUKBL + PC1 + PC2 + PC3 + PC4 + PC5 + PC6 + PC7 + PC8 + PC9 + PC10		428-429.99		1	0	8
LVESV_BSA	Cardiomyopathy	0.195884	0.017193	1.21639	4.51824e-30	logistic	circulatory system	425686	3467	422219	425	PRS_all	age,sex,genotyping.array,PC1,PC2,PC3,PC4,PC5,PC6,PC7,PC8,PC9,PC10			0	`425` ~ `PRS_all` + `age` + `sex` + `genotyping.array` + `PC1` + `PC2` + `PC3` + `PC4` + `PC5` + `PC6` + `PC7` + `PC8` + `PC9` + `PC10`	(Intercept) + PRS_all + age + sexM + genotyping.arrayUKBL + PC1 + PC2 + PC3 + PC4 + PC5 + PC6 + PC7 + PC8 + PC9 + PC10		420-425.99		1	0	8
LVGFI	Other forms of chronic heart disease	-0.120932	0.0106342	0.886094	5.76436e-30	logistic	circulatory system	375876	9430	366446	414	PRS_all	age,sex,genotyping.array,PC1,PC2,PC3,PC4,PC5,PC6,PC7,PC8,PC9,PC10			0	`414` ~ `PRS_all` + `age` + `sex` + `genotyping.array` + `PC1` + `PC2` + `PC3` + `PC4` + `PC5` + `PC6` + `PC7` + `PC8` + `PC9` + `PC10`	(Intercept) + PRS_all + age + sexM + genotyping.arrayUKBL + PC1 + PC2 + PC3 + PC4 + PC5 + PC6 + PC7 + PC8 + PC9 + PC10		410-414.99	Both	1	0	8
LVM	Other specified cardiac dysrhythmias	0.117581	0.0103506	1.12477	6.63076e-30	logistic	circulatory system	380612	9844	370768	427.3	PRS_all	age,sex,genotyping.array,PC1,PC2,PC3,PC4,PC5,PC6,PC7,PC8,PC9,PC10			0	`427.3` ~ `PRS_all` + `age` + `sex` + `genotyping.array` + `PC1` + `PC2` + `PC3` + `PC4` + `PC5` + `PC6` + `PC7` + `PC8` + `PC9` + `PC10`	(Intercept) + PRS_all + age + sexM + genotyping.arrayUKBL + PC1 + PC2 + PC3 + PC4 + PC5 + PC6 + PC7 + PC8 + PC9 + PC10		426-427.99	Both	1	1	8
RVSV_BSA	Diaphragmatic hernia	-0.0531544	0.00468139	0.948234	7.05318e-30	logistic	digestive	399741	54376	345365	550.2	PRS_all	age,sex,genotyping.array,PC1,PC2,PC3,PC4,PC5,PC6,PC7,PC8,PC9,PC10			0	`550.2` ~ `PRS_all` + `age` + `sex` + `genotyping.array` + `PC1` + `PC2` + `PC3` + `PC4` + `PC5` + `PC6` + `PC7` + `PC8` + `PC9` + `PC10`	(Intercept) + PRS_all + age + sexM + genotyping.arrayUKBL + PC1 + PC2 + PC3 + PC4 + PC5 + PC6 + PC7 + PC8 + PC9 + PC10		550-550.99	Both	1	1	10
RVSV_BSA	Disorders of lipoid metabolism	-0.046258	0.00409003	0.954796	1.17173e-29	logistic	endocrine/metabolic	431422	79939	351483	272	PRS_all	age,sex,genotyping.array,PC1,PC2,PC3,PC4,PC5,PC6,PC7,PC8,PC9,PC10			0	`272` ~ `PRS_all` + `age` + `sex` + `genotyping.array` + `PC1` + `PC2` + `PC3` + `PC4` + `PC5` + `PC6` + `PC7` + `PC8` + `PC9` + `PC10`	(Intercept) + PRS_all + age + sexM + genotyping.arrayUKBL + PC1 + PC2 + PC3 + PC4 + PC5 + PC6 + PC7 + PC8 + PC9 + PC10		272-272.99		1	0	3
LVMVR	Ischemic Heart Disease	0.0524396	0.00463868	1.05384	1.24159e-29	logistic	circulatory system	428794	62348	366446	411	PRS_all	age,sex,genotyping.array,PC1,PC2,PC3,PC4,PC5,PC6,PC7,PC8,PC9,PC10			0	`411` ~ `PRS_all` + `age` + `sex` + `genotyping.array` + `PC1` + `PC2` + `PC3` + `PC4` + `PC5` + `PC6` + `PC7` + `PC8` + `PC9` + `PC10`	(Intercept) + PRS_all + age + sexM + genotyping.arrayUKBL + PC1 + PC2 + PC3 + PC4 + PC5 + PC6 + PC7 + PC8 + PC9 + PC10		410-414.99		1	0	8
RV_LV_ratio	Myocardial infarction	-0.0735933	0.00652714	0.929049	1.74445e-29	logistic	circulatory system	393198	26752	366446	411.2	PRS_all	age,sex,genotyping.array,PC1,PC2,PC3,PC4,PC5,PC6,PC7,PC8,PC9,PC10			0	`411.2` ~ `PRS_all` + `age` + `sex` + `genotyping.array` + `PC1` + `PC2` + `PC3` + `PC4` + `PC5` + `PC6` + `PC7` + `PC8` + `PC9` + `PC10`	(Intercept) + PRS_all + age + sexM + genotyping.arrayUKBL + PC1 + PC2 + PC3 + PC4 + PC5 + PC6 + PC7 + PC8 + PC9 + PC10		410-414.99	Both	1	1	8
RVSV_BSA	Hyperlipidemia	-0.0461218	0.00409723	0.954926	2.14363e-29	logistic	endocrine/metabolic	431066	79583	351483	272.1	PRS_all	age,sex,genotyping.array,PC1,PC2,PC3,PC4,PC5,PC6,PC7,PC8,PC9,PC10			0	`272.1` ~ `PRS_all` + `age` + `sex` + `genotyping.array` + `PC1` + `PC2` + `PC3` + `PC4` + `PC5` + `PC6` + `PC7` + `PC8` + `PC9` + `PC10`	(Intercept) + PRS_all + age + sexM + genotyping.arrayUKBL + PC1 + PC2 + PC3 + PC4 + PC5 + PC6 + PC7 + PC8 + PC9 + PC10		272-272.99		1	0	3
LVM	Bundle branch block	0.104785	0.00933666	1.11047	3.14535e-29	logistic	circulatory system	383081	12313	370768	426.3	PRS_all	age,sex,genotyping.array,PC1,PC2,PC3,PC4,PC5,PC6,PC7,PC8,PC9,PC10			0	`426.3` ~ `PRS_all` + `age` + `sex` + `genotyping.array` + `PC1` + `PC2` + `PC3` + `PC4` + `PC5` + `PC6` + `PC7` + `PC8` + `PC9` + `PC10`	(Intercept) + PRS_all + age + sexM + genotyping.arrayUKBL + PC1 + PC2 + PC3 + PC4 + PC5 + PC6 + PC7 + PC8 + PC9 + PC10		426-427.99	Both	1	0	8
RV_LV_ratio	Other chronic ischemic heart disease, unspecified	-0.0660915	0.00592059	0.936045	6.18814e-29	logistic	circulatory system	400369	33923	366446	411.8	PRS_all	age,sex,genotyping.array,PC1,PC2,PC3,PC4,PC5,PC6,PC7,PC8,PC9,PC10			0	`411.8` ~ `PRS_all` + `age` + `sex` + `genotyping.array` + `PC1` + `PC2` + `PC3` + `PC4` + `PC5` + `PC6` + `PC7` + `PC8` + `PC9` + `PC10`	(Intercept) + PRS_all + age + sexM + genotyping.arrayUKBL + PC1 + PC2 + PC3 + PC4 + PC5 + PC6 + PC7 + PC8 + PC9 + PC10		410-414.99	Both	1	1	8
RV_LV_ratio	Angina pectoris	-0.069242	0.00620439	0.933101	6.38722e-29	logistic	circulatory system	396250	29804	366446	411.3	PRS_all	age,sex,genotyping.array,PC1,PC2,PC3,PC4,PC5,PC6,PC7,PC8,PC9,PC10			0	`411.3` ~ `PRS_all` + `age` + `sex` + `genotyping.array` + `PC1` + `PC2` + `PC3` + `PC4` + `PC5` + `PC6` + `PC7` + `PC8` + `PC9` + `PC10`	(Intercept) + PRS_all + age + sexM + genotyping.arrayUKBL + PC1 + PC2 + PC3 + PC4 + PC5 + PC6 + PC7 + PC8 + PC9 + PC10		410-414.99	Both	1	1	8
RVEDV	Esophagitis, GERD and related diseases	-0.046878	0.004213	0.954204	9.27173e-29	logistic	digestive	416115	69163	346952	530.1	PRS_all	age,sex,genotyping.array,PC1,PC2,PC3,PC4,PC5,PC6,PC7,PC8,PC9,PC10			0	`530.1` ~ `PRS_all` + `age` + `sex` + `genotyping.array` + `PC1` + `PC2` + `PC3` + `PC4` + `PC5` + `PC6` + `PC7` + `PC8` + `PC9` + `PC10`	(Intercept) + PRS_all + age + sexM + genotyping.arrayUKBL + PC1 + PC2 + PC3 + PC4 + PC5 + PC6 + PC7 + PC8 + PC9 + PC10		530-530.99, 532-532.99		1	0	10
RVEDV_BSA	Gastritis and duodenitis	-0.0510194	0.00458807	0.95026	1.00239e-28	logistic	digestive	427866	57203	370663	535	PRS_all	age,sex,genotyping.array,PC1,PC2,PC3,PC4,PC5,PC6,PC7,PC8,PC9,PC10			0	`535` ~ `PRS_all` + `age` + `sex` + `genotyping.array` + `PC1` + `PC2` + `PC3` + `PC4` + `PC5` + `PC6` + `PC7` + `PC8` + `PC9` + `PC10`	(Intercept) + PRS_all + age + sexM + genotyping.arrayUKBL + PC1 + PC2 + PC3 + PC4 + PC5 + PC6 + PC7 + PC8 + PC9 + PC10		535-537.99		1	0	10
LVESV_BSA	Primary/intrinsic cardiomyopathies	0.193477	0.0174056	1.21346	1.05081e-28	logistic	circulatory system	425601	3382	422219	425.1	PRS_all	age,sex,genotyping.array,PC1,PC2,PC3,PC4,PC5,PC6,PC7,PC8,PC9,PC10			0	`425.1` ~ `PRS_all` + `age` + `sex` + `genotyping.array` + `PC1` + `PC2` + `PC3` + `PC4` + `PC5` + `PC6` + `PC7` + `PC8` + `PC9` + `PC10`	(Intercept) + PRS_all + age + sexM + genotyping.arrayUKBL + PC1 + PC2 + PC3 + PC4 + PC5 + PC6 + PC7 + PC8 + PC9 + PC10		420-425.99	Both	1	0	8
LVEDV_BSA	Other specified cardiac dysrhythmias	0.11443	0.010328	1.12123	1.57617e-28	logistic	circulatory system	380612	9844	370768	427.3	PRS_all	age,sex,genotyping.array,PC1,PC2,PC3,PC4,PC5,PC6,PC7,PC8,PC9,PC10			0	`427.3` ~ `PRS_all` + `age` + `sex` + `genotyping.array` + `PC1` + `PC2` + `PC3` + `PC4` + `PC5` + `PC6` + `PC7` + `PC8` + `PC9` + `PC10`	(Intercept) + PRS_all + age + sexM + genotyping.arrayUKBL + PC1 + PC2 + PC3 + PC4 + PC5 + PC6 + PC7 + PC8 + PC9 + PC10		426-427.99	Both	1	1	8
LVSV_BSA	Diseases of esophagus	-0.0453733	0.00410845	0.955641	2.3458e-28	logistic	digestive	420996	74044	346952	530	PRS_all	age,sex,genotyping.array,PC1,PC2,PC3,PC4,PC5,PC6,PC7,PC8,PC9,PC10			0	`530` ~ `PRS_all` + `age` + `sex` + `genotyping.array` + `PC1` + `PC2` + `PC3` + `PC4` + `PC5` + `PC6` + `PC7` + `PC8` + `PC9` + `PC10`	(Intercept) + PRS_all + age + sexM + genotyping.arrayUKBL + PC1 + PC2 + PC3 + PC4 + PC5 + PC6 + PC7 + PC8 + PC9 + PC10		530-530.99, 532-532.99		1	0	10
LVM_BSA	Primary/intrinsic cardiomyopathies	0.192293	0.0174337	1.21203	2.74143e-28	logistic	circulatory system	425601	3382	422219	425.1	PRS_all	age,sex,genotyping.array,PC1,PC2,PC3,PC4,PC5,PC6,PC7,PC8,PC9,PC10			0	`425.1` ~ `PRS_all` + `age` + `sex` + `genotyping.array` + `PC1` + `PC2` + `PC3` + `PC4` + `PC5` + `PC6` + `PC7` + `PC8` + `PC9` + `PC10`	(Intercept) + PRS_all + age + sexM + genotyping.arrayUKBL + PC1 + PC2 + PC3 + PC4 + PC5 + PC6 + PC7 + PC8 + PC9 + PC10		420-425.99	Both	1	0	8
RVSV_BSA	Other chronic nonalcoholic liver disease	-0.117515	0.0106781	0.889127	3.60495e-28	logistic	digestive	412967	9047	403920	571.5	PRS_all	age,sex,genotyping.array,PC1,PC2,PC3,PC4,PC5,PC6,PC7,PC8,PC9,PC10			0	`571.5` ~ `PRS_all` + `age` + `sex` + `genotyping.array` + `PC1` + `PC2` + `PC3` + `PC4` + `PC5` + `PC6` + `PC7` + `PC8` + `PC9` + `PC10`	(Intercept) + PRS_all + age + sexM + genotyping.arrayUKBL + PC1 + PC2 + PC3 + PC4 + PC5 + PC6 + PC7 + PC8 + PC9 + PC10		570-573.99	Both	1	0	10
RVEDV_BSA	Cholelithiasis and cholecystitis	-0.0672982	0.00611796	0.934916	3.8165e-28	logistic	digestive	427514	29767	397747	574	PRS_all	age,sex,genotyping.array,PC1,PC2,PC3,PC4,PC5,PC6,PC7,PC8,PC9,PC10			0	`574` ~ `PRS_all` + `age` + `sex` + `genotyping.array` + `PC1` + `PC2` + `PC3` + `PC4` + `PC5` + `PC6` + `PC7` + `PC8` + `PC9` + `PC10`	(Intercept) + PRS_all + age + sexM + genotyping.arrayUKBL + PC1 + PC2 + PC3 + PC4 + PC5 + PC6 + PC7 + PC8 + PC9 + PC10		574-576.99		1	0	10
RVEDV	Diaphragmatic hernia	-0.0514048	0.00468609	0.949894	5.34744e-28	logistic	digestive	399741	54376	345365	550.2	PRS_all	age,sex,genotyping.array,PC1,PC2,PC3,PC4,PC5,PC6,PC7,PC8,PC9,PC10			0	`550.2` ~ `PRS_all` + `age` + `sex` + `genotyping.array` + `PC1` + `PC2` + `PC3` + `PC4` + `PC5` + `PC6` + `PC7` + `PC8` + `PC9` + `PC10`	(Intercept) + PRS_all + age + sexM + genotyping.arrayUKBL + PC1 + PC2 + PC3 + PC4 + PC5 + PC6 + PC7 + PC8 + PC9 + PC10		550-550.99	Both	1	1	10
LVSV_BSA	Cholelithiasis and cholecystitis	-0.0668101	0.00609149	0.935373	5.45945e-28	logistic	digestive	427514	29767	397747	574	PRS_all	age,sex,genotyping.array,PC1,PC2,PC3,PC4,PC5,PC6,PC7,PC8,PC9,PC10			0	`574` ~ `PRS_all` + `age` + `sex` + `genotyping.array` + `PC1` + `PC2` + `PC3` + `PC4` + `PC5` + `PC6` + `PC7` + `PC8` + `PC9` + `PC10`	(Intercept) + PRS_all + age + sexM + genotyping.arrayUKBL + PC1 + PC2 + PC3 + PC4 + PC5 + PC6 + PC7 + PC8 + PC9 + PC10		574-576.99		1	0	10
LVMVR	Angina pectoris	0.0695561	0.00636847	1.07203	9.05212e-28	logistic	circulatory system	396250	29804	366446	411.3	PRS_all	age,sex,genotyping.array,PC1,PC2,PC3,PC4,PC5,PC6,PC7,PC8,PC9,PC10			0	`411.3` ~ `PRS_all` + `age` + `sex` + `genotyping.array` + `PC1` + `PC2` + `PC3` + `PC4` + `PC5` + `PC6` + `PC7` + `PC8` + `PC9` + `PC10`	(Intercept) + PRS_all + age + sexM + genotyping.arrayUKBL + PC1 + PC2 + PC3 + PC4 + PC5 + PC6 + PC7 + PC8 + PC9 + PC10		410-414.99	Both	1	1	8
RVESV	Diaphragmatic hernia	-0.0510144	0.0046738	0.950265	9.77445e-28	logistic	digestive	399741	54376	345365	550.2	PRS_all	age,sex,genotyping.array,PC1,PC2,PC3,PC4,PC5,PC6,PC7,PC8,PC9,PC10			0	`550.2` ~ `PRS_all` + `age` + `sex` + `genotyping.array` + `PC1` + `PC2` + `PC3` + `PC4` + `PC5` + `PC6` + `PC7` + `PC8` + `PC9` + `PC10`	(Intercept) + PRS_all + age + sexM + genotyping.arrayUKBL + PC1 + PC2 + PC3 + PC4 + PC5 + PC6 + PC7 + PC8 + PC9 + PC10		550-550.99	Both	1	1	10
LVM_BSA	Cardiomyopathy	0.187608	0.0172224	1.20636	1.24095e-27	logistic	circulatory system	425686	3467	422219	425	PRS_all	age,sex,genotyping.array,PC1,PC2,PC3,PC4,PC5,PC6,PC7,PC8,PC9,PC10			0	`425` ~ `PRS_all` + `age` + `sex` + `genotyping.array` + `PC1` + `PC2` + `PC3` + `PC4` + `PC5` + `PC6` + `PC7` + `PC8` + `PC9` + `PC10`	(Intercept) + PRS_all + age + sexM + genotyping.arrayUKBL + PC1 + PC2 + PC3 + PC4 + PC5 + PC6 + PC7 + PC8 + PC9 + PC10		420-425.99		1	0	8
LVM_BSA	Congestive heart failure; nonhypertensive	0.0815587	0.0075122	1.08498	1.85036e-27	logistic	circulatory system	429636	19536	410100	428	PRS_all	age,sex,genotyping.array,PC1,PC2,PC3,PC4,PC5,PC6,PC7,PC8,PC9,PC10			0	`428` ~ `PRS_all` + `age` + `sex` + `genotyping.array` + `PC1` + `PC2` + `PC3` + `PC4` + `PC5` + `PC6` + `PC7` + `PC8` + `PC9` + `PC10`	(Intercept) + PRS_all + age + sexM + genotyping.arrayUKBL + PC1 + PC2 + PC3 + PC4 + PC5 + PC6 + PC7 + PC8 + PC9 + PC10		428-429.99		1	0	8
RV_LV_ratio	Left bundle branch block	-0.140732	0.0129695	0.868722	1.97356e-27	logistic	circulatory system	376936	6168	370768	426.32	PRS_all	age,sex,genotyping.array,PC1,PC2,PC3,PC4,PC5,PC6,PC7,PC8,PC9,PC10			0	`426.32` ~ `PRS_all` + `age` + `sex` + `genotyping.array` + `PC1` + `PC2` + `PC3` + `PC4` + `PC5` + `PC6` + `PC7` + `PC8` + `PC9` + `PC10`	(Intercept) + PRS_all + age + sexM + genotyping.arrayUKBL + PC1 + PC2 + PC3 + PC4 + PC5 + PC6 + PC7 + PC8 + PC9 + PC10		426-427.99	Both	1	1	8
LVSV_BSA	Other specified cardiac dysrhythmias	0.112038	0.0103423	1.11856	2.40123e-27	logistic	circulatory system	380612	9844	370768	427.3	PRS_all	age,sex,genotyping.array,PC1,PC2,PC3,PC4,PC5,PC6,PC7,PC8,PC9,PC10			0	`427.3` ~ `PRS_all` + `age` + `sex` + `genotyping.array` + `PC1` + `PC2` + `PC3` + `PC4` + `PC5` + `PC6` + `PC7` + `PC8` + `PC9` + `PC10`	(Intercept) + PRS_all + age + sexM + genotyping.arrayUKBL + PC1 + PC2 + PC3 + PC4 + PC5 + PC6 + PC7 + PC8 + PC9 + PC10		426-427.99	Both	1	1	8
LVSV_BSA	Esophagitis, GERD and related diseases	-0.0457322	0.00422431	0.955298	2.59299e-27	logistic	digestive	416115	69163	346952	530.1	PRS_all	age,sex,genotyping.array,PC1,PC2,PC3,PC4,PC5,PC6,PC7,PC8,PC9,PC10			0	`530.1` ~ `PRS_all` + `age` + `sex` + `genotyping.array` + `PC1` + `PC2` + `PC3` + `PC4` + `PC5` + `PC6` + `PC7` + `PC8` + `PC9` + `PC10`	(Intercept) + PRS_all + age + sexM + genotyping.arrayUKBL + PC1 + PC2 + PC3 + PC4 + PC5 + PC6 + PC7 + PC8 + PC9 + PC10		530-530.99, 532-532.99		1	0	10
LVM	Primary/intrinsic cardiomyopathies	0.188742	0.0174546	1.20773	2.97764e-27	logistic	circulatory system	425601	3382	422219	425.1	PRS_all	age,sex,genotyping.array,PC1,PC2,PC3,PC4,PC5,PC6,PC7,PC8,PC9,PC10			0	`425.1` ~ `PRS_all` + `age` + `sex` + `genotyping.array` + `PC1` + `PC2` + `PC3` + `PC4` + `PC5` + `PC6` + `PC7` + `PC8` + `PC9` + `PC10`	(Intercept) + PRS_all + age + sexM + genotyping.arrayUKBL + PC1 + PC2 + PC3 + PC4 + PC5 + PC6 + PC7 + PC8 + PC9 + PC10		420-425.99	Both	1	0	8
LVM_BSA	Other forms of chronic heart disease	0.113729	0.0105859	1.12045	6.36105e-27	logistic	circulatory system	375876	9430	366446	414	PRS_all	age,sex,genotyping.array,PC1,PC2,PC3,PC4,PC5,PC6,PC7,PC8,PC9,PC10			0	`414` ~ `PRS_all` + `age` + `sex` + `genotyping.array` + `PC1` + `PC2` + `PC3` + `PC4` + `PC5` + `PC6` + `PC7` + `PC8` + `PC9` + `PC10`	(Intercept) + PRS_all + age + sexM + genotyping.arrayUKBL + PC1 + PC2 + PC3 + PC4 + PC5 + PC6 + PC7 + PC8 + PC9 + PC10		410-414.99	Both	1	0	8
LVM_BSA	Aortic valve disease	0.161777	0.0150917	1.1756	8.23542e-27	logistic	circulatory system	413090	4553	408537	394.3	PRS_all	age,sex,genotyping.array,PC1,PC2,PC3,PC4,PC5,PC6,PC7,PC8,PC9,PC10			0	`394.3` ~ `PRS_all` + `age` + `sex` + `genotyping.array` + `PC1` + `PC2` + `PC3` + `PC4` + `PC5` + `PC6` + `PC7` + `PC8` + `PC9` + `PC10`	(Intercept) + PRS_all + age + sexM + genotyping.arrayUKBL + PC1 + PC2 + PC3 + PC4 + PC5 + PC6 + PC7 + PC8 + PC9 + PC10		394-399.99	Both	1	1	8
LVM	Cardiomyopathy	0.184532	0.0172422	1.20266	9.92427e-27	logistic	circulatory system	425686	3467	422219	425	PRS_all	age,sex,genotyping.array,PC1,PC2,PC3,PC4,PC5,PC6,PC7,PC8,PC9,PC10			0	`425` ~ `PRS_all` + `age` + `sex` + `genotyping.array` + `PC1` + `PC2` + `PC3` + `PC4` + `PC5` + `PC6` + `PC7` + `PC8` + `PC9` + `PC10`	(Intercept) + PRS_all + age + sexM + genotyping.arrayUKBL + PC1 + PC2 + PC3 + PC4 + PC5 + PC6 + PC7 + PC8 + PC9 + PC10		420-425.99		1	0	8
LVGFI	Celiac disease	0.186399	0.0174523	1.2049	1.25599e-26	logistic	digestive	295287	3338	291949	557.1	PRS_all	age,sex,genotyping.array,PC1,PC2,PC3,PC4,PC5,PC6,PC7,PC8,PC9,PC10			0	`557.1` ~ `PRS_all` + `age` + `sex` + `genotyping.array` + `PC1` + `PC2` + `PC3` + `PC4` + `PC5` + `PC6` + `PC7` + `PC8` + `PC9` + `PC10`	(Intercept) + PRS_all + age + sexM + genotyping.arrayUKBL + PC1 + PC2 + PC3 + PC4 + PC5 + PC6 + PC7 + PC8 + PC9 + PC10		555-564.99	Both	0	1	10
LVM_BSA	Angina pectoris	0.0663034	0.00622344	1.06855	1.67363e-26	logistic	circulatory system	396250	29804	366446	411.3	PRS_all	age,sex,genotyping.array,PC1,PC2,PC3,PC4,PC5,PC6,PC7,PC8,PC9,PC10			0	`411.3` ~ `PRS_all` + `age` + `sex` + `genotyping.array` + `PC1` + `PC2` + `PC3` + `PC4` + `PC5` + `PC6` + `PC7` + `PC8` + `PC9` + `PC10`	(Intercept) + PRS_all + age + sexM + genotyping.arrayUKBL + PC1 + PC2 + PC3 + PC4 + PC5 + PC6 + PC7 + PC8 + PC9 + PC10		410-414.99	Both	1	1	8
LVMCF	Myocardial infarction	-0.0708185	0.00666014	0.931631	2.08841e-26	logistic	circulatory system	393198	26752	366446	411.2	PRS_all	age,sex,genotyping.array,PC1,PC2,PC3,PC4,PC5,PC6,PC7,PC8,PC9,PC10			0	`411.2` ~ `PRS_all` + `age` + `sex` + `genotyping.array` + `PC1` + `PC2` + `PC3` + `PC4` + `PC5` + `PC6` + `PC7` + `PC8` + `PC9` + `PC10`	(Intercept) + PRS_all + age + sexM + genotyping.arrayUKBL + PC1 + PC2 + PC3 + PC4 + PC5 + PC6 + PC7 + PC8 + PC9 + PC10		410-414.99	Both	1	1	8
LVESV_BSA	Left bundle branch block	0.137493	0.0130146	1.14739	4.35214e-26	logistic	circulatory system	376936	6168	370768	426.32	PRS_all	age,sex,genotyping.array,PC1,PC2,PC3,PC4,PC5,PC6,PC7,PC8,PC9,PC10			0	`426.32` ~ `PRS_all` + `age` + `sex` + `genotyping.array` + `PC1` + `PC2` + `PC3` + `PC4` + `PC5` + `PC6` + `PC7` + `PC8` + `PC9` + `PC10`	(Intercept) + PRS_all + age + sexM + genotyping.arrayUKBL + PC1 + PC2 + PC3 + PC4 + PC5 + PC6 + PC7 + PC8 + PC9 + PC10		426-427.99	Both	1	1	8
LVM_BSA	Cardiac dysrhythmias	0.0520541	0.00493934	1.05343	5.73053e-26	logistic	circulatory system	419546	48778	370768	427	PRS_all	age,sex,genotyping.array,PC1,PC2,PC3,PC4,PC5,PC6,PC7,PC8,PC9,PC10			0	`427` ~ `PRS_all` + `age` + `sex` + `genotyping.array` + `PC1` + `PC2` + `PC3` + `PC4` + `PC5` + `PC6` + `PC7` + `PC8` + `PC9` + `PC10`	(Intercept) + PRS_all + age + sexM + genotyping.arrayUKBL + PC1 + PC2 + PC3 + PC4 + PC5 + PC6 + PC7 + PC8 + PC9 + PC10		426-427.99		1	0	8
LVSV_BSA	Cholelithiasis	-0.0691329	0.00656295	0.933203	6.03352e-26	logistic	digestive	423115	25368	397747	574.1	PRS_all	age,sex,genotyping.array,PC1,PC2,PC3,PC4,PC5,PC6,PC7,PC8,PC9,PC10			0	`574.1` ~ `PRS_all` + `age` + `sex` + `genotyping.array` + `PC1` + `PC2` + `PC3` + `PC4` + `PC5` + `PC6` + `PC7` + `PC8` + `PC9` + `PC10`	(Intercept) + PRS_all + age + sexM + genotyping.arrayUKBL + PC1 + PC2 + PC3 + PC4 + PC5 + PC6 + PC7 + PC8 + PC9 + PC10		574-576.99	Both	1	0	10
LVM_BSA	Cardiac pacemaker in situ	0.124017	0.0118108	1.13204	8.60586e-26	logistic	circulatory system	378328	7560	370768	426.91	PRS_all	age,sex,genotyping.array,PC1,PC2,PC3,PC4,PC5,PC6,PC7,PC8,PC9,PC10			0	`426.91` ~ `PRS_all` + `age` + `sex` + `genotyping.array` + `PC1` + `PC2` + `PC3` + `PC4` + `PC5` + `PC6` + `PC7` + `PC8` + `PC9` + `PC10`	(Intercept) + PRS_all + age + sexM + genotyping.arrayUKBL + PC1 + PC2 + PC3 + PC4 + PC5 + PC6 + PC7 + PC8 + PC9 + PC10		426-427.99	Both	1	1	8
LVESV	Congestive heart failure (CHF) NOS	0.11721	0.0111685	1.12436	9.14078e-26	logistic	circulatory system	418615	8515	410100	428.1	PRS_all	age,sex,genotyping.array,PC1,PC2,PC3,PC4,PC5,PC6,PC7,PC8,PC9,PC10			0	`428.1` ~ `PRS_all` + `age` + `sex` + `genotyping.array` + `PC1` + `PC2` + `PC3` + `PC4` + `PC5` + `PC6` + `PC7` + `PC8` + `PC9` + `PC10`	(Intercept) + PRS_all + age + sexM + genotyping.arrayUKBL + PC1 + PC2 + PC3 + PC4 + PC5 + PC6 + PC7 + PC8 + PC9 + PC10		428-429.99	Both	1	1	8
LVM	Myocardial infarction	0.0686105	0.00653826	1.07102	9.23455e-26	logistic	circulatory system	393198	26752	366446	411.2	PRS_all	age,sex,genotyping.array,PC1,PC2,PC3,PC4,PC5,PC6,PC7,PC8,PC9,PC10			0	`411.2` ~ `PRS_all` + `age` + `sex` + `genotyping.array` + `PC1` + `PC2` + `PC3` + `PC4` + `PC5` + `PC6` + `PC7` + `PC8` + `PC9` + `PC10`	(Intercept) + PRS_all + age + sexM + genotyping.arrayUKBL + PC1 + PC2 + PC3 + PC4 + PC5 + PC6 + PC7 + PC8 + PC9 + PC10		410-414.99	Both	1	1	8
RVSV_BSA	Hypercholesterolemia	-0.0439011	0.00422517	0.957049	2.74227e-25	logistic	endocrine/metabolic	425146	73663	351483	272.11	PRS_all	age,sex,genotyping.array,PC1,PC2,PC3,PC4,PC5,PC6,PC7,PC8,PC9,PC10			0	`272.11` ~ `PRS_all` + `age` + `sex` + `genotyping.array` + `PC1` + `PC2` + `PC3` + `PC4` + `PC5` + `PC6` + `PC7` + `PC8` + `PC9` + `PC10`	(Intercept) + PRS_all + age + sexM + genotyping.arrayUKBL + PC1 + PC2 + PC3 + PC4 + PC5 + PC6 + PC7 + PC8 + PC9 + PC10		272-272.99	Both	1	1	3
RVSV_BSA	GERD	-0.053494	0.0051508	0.947912	2.88449e-25	logistic	digestive	390281	43329	346952	530.11	PRS_all	age,sex,genotyping.array,PC1,PC2,PC3,PC4,PC5,PC6,PC7,PC8,PC9,PC10			0	`530.11` ~ `PRS_all` + `age` + `sex` + `genotyping.array` + `PC1` + `PC2` + `PC3` + `PC4` + `PC5` + `PC6` + `PC7` + `PC8` + `PC9` + `PC10`	(Intercept) + PRS_all + age + sexM + genotyping.arrayUKBL + PC1 + PC2 + PC3 + PC4 + PC5 + PC6 + PC7 + PC8 + PC9 + PC10		530-530.99, 532-532.99	Both	1	1	10
RVEDV_BSA	Ischemic Heart Disease	-0.0470031	0.00455766	0.954084	6.15607e-25	logistic	circulatory system	428794	62348	366446	411	PRS_all	age,sex,genotyping.array,PC1,PC2,PC3,PC4,PC5,PC6,PC7,PC8,PC9,PC10			0	`411` ~ `PRS_all` + `age` + `sex` + `genotyping.array` + `PC1` + `PC2` + `PC3` + `PC4` + `PC5` + `PC6` + `PC7` + `PC8` + `PC9` + `PC10`	(Intercept) + PRS_all + age + sexM + genotyping.arrayUKBL + PC1 + PC2 + PC3 + PC4 + PC5 + PC6 + PC7 + PC8 + PC9 + PC10		410-414.99		1	0	8
RVESV_BSA	Angina pectoris	-0.0640634	0.00621507	0.937946	6.49975e-25	logistic	circulatory system	396250	29804	366446	411.3	PRS_all	age,sex,genotyping.array,PC1,PC2,PC3,PC4,PC5,PC6,PC7,PC8,PC9,PC10			0	`411.3` ~ `PRS_all` + `age` + `sex` + `genotyping.array` + `PC1` + `PC2` + `PC3` + `PC4` + `PC5` + `PC6` + `PC7` + `PC8` + `PC9` + `PC10`	(Intercept) + PRS_all + age + sexM + genotyping.arrayUKBL + PC1 + PC2 + PC3 + PC4 + PC5 + PC6 + PC7 + PC8 + PC9 + PC10		410-414.99	Both	1	1	8
LVM_BSA	Cardiac pacemaker/device in situ	0.118467	0.0115003	1.12577	6.95782e-25	logistic	circulatory system	378754	7986	370768	426.9	PRS_all	age,sex,genotyping.array,PC1,PC2,PC3,PC4,PC5,PC6,PC7,PC8,PC9,PC10			0	`426.9` ~ `PRS_all` + `age` + `sex` + `genotyping.array` + `PC1` + `PC2` + `PC3` + `PC4` + `PC5` + `PC6` + `PC7` + `PC8` + `PC9` + `PC10`	(Intercept) + PRS_all + age + sexM + genotyping.arrayUKBL + PC1 + PC2 + PC3 + PC4 + PC5 + PC6 + PC7 + PC8 + PC9 + PC10		426-427.99	Both	1	0	8
LVM_BSA	Left bundle branch block	0.133858	0.0130072	1.14323	7.73239e-25	logistic	circulatory system	376936	6168	370768	426.32	PRS_all	age,sex,genotyping.array,PC1,PC2,PC3,PC4,PC5,PC6,PC7,PC8,PC9,PC10			0	`426.32` ~ `PRS_all` + `age` + `sex` + `genotyping.array` + `PC1` + `PC2` + `PC3` + `PC4` + `PC5` + `PC6` + `PC7` + `PC8` + `PC9` + `PC10`	(Intercept) + PRS_all + age + sexM + genotyping.arrayUKBL + PC1 + PC2 + PC3 + PC4 + PC5 + PC6 + PC7 + PC8 + PC9 + PC10		426-427.99	Both	1	1	8
LVEDV	Other forms of chronic heart disease	0.10756	0.0105589	1.11356	2.27339e-24	logistic	circulatory system	375876	9430	366446	414	PRS_all	age,sex,genotyping.array,PC1,PC2,PC3,PC4,PC5,PC6,PC7,PC8,PC9,PC10			0	`414` ~ `PRS_all` + `age` + `sex` + `genotyping.array` + `PC1` + `PC2` + `PC3` + `PC4` + `PC5` + `PC6` + `PC7` + `PC8` + `PC9` + `PC10`	(Intercept) + PRS_all + age + sexM + genotyping.arrayUKBL + PC1 + PC2 + PC3 + PC4 + PC5 + PC6 + PC7 + PC8 + PC9 + PC10		410-414.99	Both	1	0	8
RVEDV_BSA	Cholelithiasis	-0.0670573	0.0065915	0.935142	2.60953e-24	logistic	digestive	423115	25368	397747	574.1	PRS_all	age,sex,genotyping.array,PC1,PC2,PC3,PC4,PC5,PC6,PC7,PC8,PC9,PC10			0	`574.1` ~ `PRS_all` + `age` + `sex` + `genotyping.array` + `PC1` + `PC2` + `PC3` + `PC4` + `PC5` + `PC6` + `PC7` + `PC8` + `PC9` + `PC10`	(Intercept) + PRS_all + age + sexM + genotyping.arrayUKBL + PC1 + PC2 + PC3 + PC4 + PC5 + PC6 + PC7 + PC8 + PC9 + PC10		574-576.99	Both	1	0	10
LVGFI	Heart failure NOS	-0.0845696	0.00832148	0.918908	2.90574e-24	logistic	circulatory system	425905	15805	410100	428.2	PRS_all	age,sex,genotyping.array,PC1,PC2,PC3,PC4,PC5,PC6,PC7,PC8,PC9,PC10			0	`428.2` ~ `PRS_all` + `age` + `sex` + `genotyping.array` + `PC1` + `PC2` + `PC3` + `PC4` + `PC5` + `PC6` + `PC7` + `PC8` + `PC9` + `PC10`	(Intercept) + PRS_all + age + sexM + genotyping.arrayUKBL + PC1 + PC2 + PC3 + PC4 + PC5 + PC6 + PC7 + PC8 + PC9 + PC10		428-429.99	Both	1	1	8
LVEF	Left bundle branch block	-0.131466	0.0129497	0.876809	3.24595e-24	logistic	circulatory system	376936	6168	370768	426.32	PRS_all	age,sex,genotyping.array,PC1,PC2,PC3,PC4,PC5,PC6,PC7,PC8,PC9,PC10			0	`426.32` ~ `PRS_all` + `age` + `sex` + `genotyping.array` + `PC1` + `PC2` + `PC3` + `PC4` + `PC5` + `PC6` + `PC7` + `PC8` + `PC9` + `PC10`	(Intercept) + PRS_all + age + sexM + genotyping.arrayUKBL + PC1 + PC2 + PC3 + PC4 + PC5 + PC6 + PC7 + PC8 + PC9 + PC10		426-427.99	Both	1	1	8
LVGFI	Left bundle branch block	-0.132274	0.0130616	0.8761	4.19406e-24	logistic	circulatory system	376936	6168	370768	426.32	PRS_all	age,sex,genotyping.array,PC1,PC2,PC3,PC4,PC5,PC6,PC7,PC8,PC9,PC10			0	`426.32` ~ `PRS_all` + `age` + `sex` + `genotyping.array` + `PC1` + `PC2` + `PC3` + `PC4` + `PC5` + `PC6` + `PC7` + `PC8` + `PC9` + `PC10`	(Intercept) + PRS_all + age + sexM + genotyping.arrayUKBL + PC1 + PC2 + PC3 + PC4 + PC5 + PC6 + PC7 + PC8 + PC9 + PC10		426-427.99	Both	1	1	8
LVEDV_BSA	Diseases of esophagus	-0.0414848	0.00410467	0.959364	5.15743e-24	logistic	digestive	420996	74044	346952	530	PRS_all	age,sex,genotyping.array,PC1,PC2,PC3,PC4,PC5,PC6,PC7,PC8,PC9,PC10			0	`530` ~ `PRS_all` + `age` + `sex` + `genotyping.array` + `PC1` + `PC2` + `PC3` + `PC4` + `PC5` + `PC6` + `PC7` + `PC8` + `PC9` + `PC10`	(Intercept) + PRS_all + age + sexM + genotyping.arrayUKBL + PC1 + PC2 + PC3 + PC4 + PC5 + PC6 + PC7 + PC8 + PC9 + PC10		530-530.99, 532-532.99		1	0	10
LVMCF	Cardiac conduction disorders	-0.0716189	0.00709741	0.930886	6.06488e-24	logistic	circulatory system	393835	23067	370768	426	PRS_all	age,sex,genotyping.array,PC1,PC2,PC3,PC4,PC5,PC6,PC7,PC8,PC9,PC10			0	`426` ~ `PRS_all` + `age` + `sex` + `genotyping.array` + `PC1` + `PC2` + `PC3` + `PC4` + `PC5` + `PC6` + `PC7` + `PC8` + `PC9` + `PC10`	(Intercept) + PRS_all + age + sexM + genotyping.arrayUKBL + PC1 + PC2 + PC3 + PC4 + PC5 + PC6 + PC7 + PC8 + PC9 + PC10		426-427.99		1	0	8
LVEDV_BSA	Diaphragmatic hernia	-0.0472097	0.00469338	0.953887	8.40352e-24	logistic	digestive	399741	54376	345365	550.2	PRS_all	age,sex,genotyping.array,PC1,PC2,PC3,PC4,PC5,PC6,PC7,PC8,PC9,PC10			0	`550.2` ~ `PRS_all` + `age` + `sex` + `genotyping.array` + `PC1` + `PC2` + `PC3` + `PC4` + `PC5` + `PC6` + `PC7` + `PC8` + `PC9` + `PC10`	(Intercept) + PRS_all + age + sexM + genotyping.arrayUKBL + PC1 + PC2 + PC3 + PC4 + PC5 + PC6 + PC7 + PC8 + PC9 + PC10		550-550.99	Both	1	1	10
RV_LV_ratio	Disorders of lipoid metabolism	-0.0409871	0.00409112	0.959842	1.26334e-23	logistic	endocrine/metabolic	431422	79939	351483	272	PRS_all	age,sex,genotyping.array,PC1,PC2,PC3,PC4,PC5,PC6,PC7,PC8,PC9,PC10			0	`272` ~ `PRS_all` + `age` + `sex` + `genotyping.array` + `PC1` + `PC2` + `PC3` + `PC4` + `PC5` + `PC6` + `PC7` + `PC8` + `PC9` + `PC10`	(Intercept) + PRS_all + age + sexM + genotyping.arrayUKBL + PC1 + PC2 + PC3 + PC4 + PC5 + PC6 + PC7 + PC8 + PC9 + PC10		272-272.99		1	0	3
LVM	Left bundle branch block	0.130456	0.0130246	1.13935	1.29509e-23	logistic	circulatory system	376936	6168	370768	426.32	PRS_all	age,sex,genotyping.array,PC1,PC2,PC3,PC4,PC5,PC6,PC7,PC8,PC9,PC10			0	`426.32` ~ `PRS_all` + `age` + `sex` + `genotyping.array` + `PC1` + `PC2` + `PC3` + `PC4` + `PC5` + `PC6` + `PC7` + `PC8` + `PC9` + `PC10`	(Intercept) + PRS_all + age + sexM + genotyping.arrayUKBL + PC1 + PC2 + PC3 + PC4 + PC5 + PC6 + PC7 + PC8 + PC9 + PC10		426-427.99	Both	1	1	8
RV_LV_ratio	Hyperlipidemia	-0.0408944	0.00409828	0.95993	1.89448e-23	logistic	endocrine/metabolic	431066	79583	351483	272.1	PRS_all	age,sex,genotyping.array,PC1,PC2,PC3,PC4,PC5,PC6,PC7,PC8,PC9,PC10			0	`272.1` ~ `PRS_all` + `age` + `sex` + `genotyping.array` + `PC1` + `PC2` + `PC3` + `PC4` + `PC5` + `PC6` + `PC7` + `PC8` + `PC9` + `PC10`	(Intercept) + PRS_all + age + sexM + genotyping.arrayUKBL + PC1 + PC2 + PC3 + PC4 + PC5 + PC6 + PC7 + PC8 + PC9 + PC10		272-272.99		1	0	3
LVSV_BSA	Chronic liver disease and cirrhosis	-0.0974372	0.00976548	0.907159	1.90798e-23	logistic	digestive	414882	10962	403920	571	PRS_all	age,sex,genotyping.array,PC1,PC2,PC3,PC4,PC5,PC6,PC7,PC8,PC9,PC10			0	`571` ~ `PRS_all` + `age` + `sex` + `genotyping.array` + `PC1` + `PC2` + `PC3` + `PC4` + `PC5` + `PC6` + `PC7` + `PC8` + `PC9` + `PC10`	(Intercept) + PRS_all + age + sexM + genotyping.arrayUKBL + PC1 + PC2 + PC3 + PC4 + PC5 + PC6 + PC7 + PC8 + PC9 + PC10		570-573.99	Both	1	0	10
LVM_BSA	Heart failure NOS	0.0824705	0.0082882	1.08597	2.51276e-23	logistic	circulatory system	425905	15805	410100	428.2	PRS_all	age,sex,genotyping.array,PC1,PC2,PC3,PC4,PC5,PC6,PC7,PC8,PC9,PC10			0	`428.2` ~ `PRS_all` + `age` + `sex` + `genotyping.array` + `PC1` + `PC2` + `PC3` + `PC4` + `PC5` + `PC6` + `PC7` + `PC8` + `PC9` + `PC10`	(Intercept) + PRS_all + age + sexM + genotyping.arrayUKBL + PC1 + PC2 + PC3 + PC4 + PC5 + PC6 + PC7 + PC8 + PC9 + PC10		428-429.99	Both	1	1	8
RVSV_BSA	Cholelithiasis and cholecystitis	-0.0602829	0.00606796	0.941498	2.94303e-23	logistic	digestive	427514	29767	397747	574	PRS_all	age,sex,genotyping.array,PC1,PC2,PC3,PC4,PC5,PC6,PC7,PC8,PC9,PC10			0	`574` ~ `PRS_all` + `age` + `sex` + `genotyping.array` + `PC1` + `PC2` + `PC3` + `PC4` + `PC5` + `PC6` + `PC7` + `PC8` + `PC9` + `PC10`	(Intercept) + PRS_all + age + sexM + genotyping.arrayUKBL + PC1 + PC2 + PC3 + PC4 + PC5 + PC6 + PC7 + PC8 + PC9 + PC10		574-576.99		1	0	10
RVESV	Diseases of esophagus	-0.0405171	0.00408555	0.960293	3.50595e-23	logistic	digestive	420996	74044	346952	530	PRS_all	age,sex,genotyping.array,PC1,PC2,PC3,PC4,PC5,PC6,PC7,PC8,PC9,PC10			0	`530` ~ `PRS_all` + `age` + `sex` + `genotyping.array` + `PC1` + `PC2` + `PC3` + `PC4` + `PC5` + `PC6` + `PC7` + `PC8` + `PC9` + `PC10`	(Intercept) + PRS_all + age + sexM + genotyping.arrayUKBL + PC1 + PC2 + PC3 + PC4 + PC5 + PC6 + PC7 + PC8 + PC9 + PC10		530-530.99, 532-532.99		1	0	10
LVSV_BSA	Other chronic nonalcoholic liver disease	-0.106354	0.0107259	0.899107	3.56262e-23	logistic	digestive	412967	9047	403920	571.5	PRS_all	age,sex,genotyping.array,PC1,PC2,PC3,PC4,PC5,PC6,PC7,PC8,PC9,PC10			0	`571.5` ~ `PRS_all` + `age` + `sex` + `genotyping.array` + `PC1` + `PC2` + `PC3` + `PC4` + `PC5` + `PC6` + `PC7` + `PC8` + `PC9` + `PC10`	(Intercept) + PRS_all + age + sexM + genotyping.arrayUKBL + PC1 + PC2 + PC3 + PC4 + PC5 + PC6 + PC7 + PC8 + PC9 + PC10		570-573.99	Both	1	0	10
LVM	Aortic valve disease	0.14947	0.0151171	1.16122	4.71811e-23	logistic	circulatory system	413090	4553	408537	394.3	PRS_all	age,sex,genotyping.array,PC1,PC2,PC3,PC4,PC5,PC6,PC7,PC8,PC9,PC10			0	`394.3` ~ `PRS_all` + `age` + `sex` + `genotyping.array` + `PC1` + `PC2` + `PC3` + `PC4` + `PC5` + `PC6` + `PC7` + `PC8` + `PC9` + `PC10`	(Intercept) + PRS_all + age + sexM + genotyping.arrayUKBL + PC1 + PC2 + PC3 + PC4 + PC5 + PC6 + PC7 + PC8 + PC9 + PC10		394-399.99	Both	1	1	8
LVM_BSA	Heart valve disorders	0.0849599	0.00860566	1.08867	5.4752e-23	logistic	circulatory system	423012	14475	408537	395	PRS_all	age,sex,genotyping.array,PC1,PC2,PC3,PC4,PC5,PC6,PC7,PC8,PC9,PC10			0	`395` ~ `PRS_all` + `age` + `sex` + `genotyping.array` + `PC1` + `PC2` + `PC3` + `PC4` + `PC5` + `PC6` + `PC7` + `PC8` + `PC9` + `PC10`	(Intercept) + PRS_all + age + sexM + genotyping.arrayUKBL + PC1 + PC2 + PC3 + PC4 + PC5 + PC6 + PC7 + PC8 + PC9 + PC10		394-399.99	Both	1	0	8
LVMVR	Other chronic ischemic heart disease, unspecified	0.0597382	0.00607102	1.06156	7.57935e-23	logistic	circulatory system	400369	33923	366446	411.8	PRS_all	age,sex,genotyping.array,PC1,PC2,PC3,PC4,PC5,PC6,PC7,PC8,PC9,PC10			0	`411.8` ~ `PRS_all` + `age` + `sex` + `genotyping.array` + `PC1` + `PC2` + `PC3` + `PC4` + `PC5` + `PC6` + `PC7` + `PC8` + `PC9` + `PC10`	(Intercept) + PRS_all + age + sexM + genotyping.arrayUKBL + PC1 + PC2 + PC3 + PC4 + PC5 + PC6 + PC7 + PC8 + PC9 + PC10		410-414.99	Both	1	1	8
RV_LV_ratio	Hypercholesterolemia	-0.0414073	0.00422608	0.959438	1.14808e-22	logistic	endocrine/metabolic	425146	73663	351483	272.11	PRS_all	age,sex,genotyping.array,PC1,PC2,PC3,PC4,PC5,PC6,PC7,PC8,PC9,PC10			0	`272.11` ~ `PRS_all` + `age` + `sex` + `genotyping.array` + `PC1` + `PC2` + `PC3` + `PC4` + `PC5` + `PC6` + `PC7` + `PC8` + `PC9` + `PC10`	(Intercept) + PRS_all + age + sexM + genotyping.arrayUKBL + PC1 + PC2 + PC3 + PC4 + PC5 + PC6 + PC7 + PC8 + PC9 + PC10		272-272.99	Both	1	1	3
LVSV_BSA	Diaphragmatic hernia	-0.0460101	0.00469724	0.955032	1.18126e-22	logistic	digestive	399741	54376	345365	550.2	PRS_all	age,sex,genotyping.array,PC1,PC2,PC3,PC4,PC5,PC6,PC7,PC8,PC9,PC10			0	`550.2` ~ `PRS_all` + `age` + `sex` + `genotyping.array` + `PC1` + `PC2` + `PC3` + `PC4` + `PC5` + `PC6` + `PC7` + `PC8` + `PC9` + `PC10`	(Intercept) + PRS_all + age + sexM + genotyping.arrayUKBL + PC1 + PC2 + PC3 + PC4 + PC5 + PC6 + PC7 + PC8 + PC9 + PC10		550-550.99	Both	1	1	10
LVEDV_BSA	Esophagitis, GERD and related diseases	-0.041216	0.00422036	0.959622	1.57562e-22	logistic	digestive	416115	69163	346952	530.1	PRS_all	age,sex,genotyping.array,PC1,PC2,PC3,PC4,PC5,PC6,PC7,PC8,PC9,PC10			0	`530.1` ~ `PRS_all` + `age` + `sex` + `genotyping.array` + `PC1` + `PC2` + `PC3` + `PC4` + `PC5` + `PC6` + `PC7` + `PC8` + `PC9` + `PC10`	(Intercept) + PRS_all + age + sexM + genotyping.arrayUKBL + PC1 + PC2 + PC3 + PC4 + PC5 + PC6 + PC7 + PC8 + PC9 + PC10		530-530.99, 532-532.99		1	0	10
LVM	Other forms of chronic heart disease	0.103331	0.010588	1.10886	1.68372e-22	logistic	circulatory system	375876	9430	366446	414	PRS_all	age,sex,genotyping.array,PC1,PC2,PC3,PC4,PC5,PC6,PC7,PC8,PC9,PC10			0	`414` ~ `PRS_all` + `age` + `sex` + `genotyping.array` + `PC1` + `PC2` + `PC3` + `PC4` + `PC5` + `PC6` + `PC7` + `PC8` + `PC9` + `PC10`	(Intercept) + PRS_all + age + sexM + genotyping.arrayUKBL + PC1 + PC2 + PC3 + PC4 + PC5 + PC6 + PC7 + PC8 + PC9 + PC10		410-414.99	Both	1	0	8
LVM	Cardiac pacemaker in situ	0.115241	0.0118197	1.12214	1.84703e-22	logistic	circulatory system	378328	7560	370768	426.91	PRS_all	age,sex,genotyping.array,PC1,PC2,PC3,PC4,PC5,PC6,PC7,PC8,PC9,PC10			0	`426.91` ~ `PRS_all` + `age` + `sex` + `genotyping.array` + `PC1` + `PC2` + `PC3` + `PC4` + `PC5` + `PC6` + `PC7` + `PC8` + `PC9` + `PC10`	(Intercept) + PRS_all + age + sexM + genotyping.arrayUKBL + PC1 + PC2 + PC3 + PC4 + PC5 + PC6 + PC7 + PC8 + PC9 + PC10		426-427.99	Both	1	1	8
RV_LV_ratio	Other mental disorder	-0.0394451	0.00404731	0.961323	1.91886e-22	logistic	mental disorders	410000	79072	330928	306	PRS_all	age,sex,genotyping.array,PC1,PC2,PC3,PC4,PC5,PC6,PC7,PC8,PC9,PC10			0	`306` ~ `PRS_all` + `age` + `sex` + `genotyping.array` + `PC1` + `PC2` + `PC3` + `PC4` + `PC5` + `PC6` + `PC7` + `PC8` + `PC9` + `PC10`	(Intercept) + PRS_all + age + sexM + genotyping.arrayUKBL + PC1 + PC2 + PC3 + PC4 + PC5 + PC6 + PC7 + PC8 + PC9 + PC10		295-306.99	Both	1	0	5
LVMVR	Hypertrophic obstructive cardiomyopathy	0.526313	0.0541292	1.69268	2.39924e-22	logistic	circulatory system	422579	360	422219	425.11	PRS_all	age,sex,genotyping.array,PC1,PC2,PC3,PC4,PC5,PC6,PC7,PC8,PC9,PC10			0	`425.11` ~ `PRS_all` + `age` + `sex` + `genotyping.array` + `PC1` + `PC2` + `PC3` + `PC4` + `PC5` + `PC6` + `PC7` + `PC8` + `PC9` + `PC10`	(Intercept) + PRS_all + age + sexM + genotyping.arrayUKBL + PC1 + PC2 + PC3 + PC4 + PC5 + PC6 + PC7 + PC8 + PC9 + PC10		420-425.99	Both	1	1	8
RVEDV_BSA	Abdominal hernia	-0.0380783	0.00391722	0.962638	2.45979e-22	logistic	digestive	431422	86057	345365	550	PRS_all	age,sex,genotyping.array,PC1,PC2,PC3,PC4,PC5,PC6,PC7,PC8,PC9,PC10			0	`550` ~ `PRS_all` + `age` + `sex` + `genotyping.array` + `PC1` + `PC2` + `PC3` + `PC4` + `PC5` + `PC6` + `PC7` + `PC8` + `PC9` + `PC10`	(Intercept) + PRS_all + age + sexM + genotyping.arrayUKBL + PC1 + PC2 + PC3 + PC4 + PC5 + PC6 + PC7 + PC8 + PC9 + PC10		550-550.99		1	0	10
LVMVR	Congenital anomalies of great vessels	0.130174	0.0134199	1.13903	3.01307e-22	logistic	congenital anomalies	429445	6038	423407	747.13	PRS_all	age,sex,genotyping.array,PC1,PC2,PC3,PC4,PC5,PC6,PC7,PC8,PC9,PC10			0	`747.13` ~ `PRS_all` + `age` + `sex` + `genotyping.array` + `PC1` + `PC2` + `PC3` + `PC4` + `PC5` + `PC6` + `PC7` + `PC8` + `PC9` + `PC10`	(Intercept) + PRS_all + age + sexM + genotyping.arrayUKBL + PC1 + PC2 + PC3 + PC4 + PC5 + PC6 + PC7 + PC8 + PC9 + PC10		747-747.99	Both	1	1	15
RVSV_BSA	Overweight, obesity and other hyperalimentation	-0.0515087	0.00536809	0.949795	8.36415e-22	logistic	endocrine/metabolic	431422	38711	392711	278	PRS_all	age,sex,genotyping.array,PC1,PC2,PC3,PC4,PC5,PC6,PC7,PC8,PC9,PC10			0	`278` ~ `PRS_all` + `age` + `sex` + `genotyping.array` + `PC1` + `PC2` + `PC3` + `PC4` + `PC5` + `PC6` + `PC7` + `PC8` + `PC9` + `PC10`	(Intercept) + PRS_all + age + sexM + genotyping.arrayUKBL + PC1 + PC2 + PC3 + PC4 + PC5 + PC6 + PC7 + PC8 + PC9 + PC10		278-278.99	Both	1	0	3
RVESV	Esophagitis, GERD and related diseases	-0.0403071	0.00420093	0.960494	8.4082e-22	logistic	digestive	416115	69163	346952	530.1	PRS_all	age,sex,genotyping.array,PC1,PC2,PC3,PC4,PC5,PC6,PC7,PC8,PC9,PC10			0	`530.1` ~ `PRS_all` + `age` + `sex` + `genotyping.array` + `PC1` + `PC2` + `PC3` + `PC4` + `PC5` + `PC6` + `PC7` + `PC8` + `PC9` + `PC10`	(Intercept) + PRS_all + age + sexM + genotyping.arrayUKBL + PC1 + PC2 + PC3 + PC4 + PC5 + PC6 + PC7 + PC8 + PC9 + PC10		530-530.99, 532-532.99		1	0	10
RVEDV	Other specified cardiac dysrhythmias	0.0987835	0.0103018	1.10383	8.89525e-22	logistic	circulatory system	380612	9844	370768	427.3	PRS_all	age,sex,genotyping.array,PC1,PC2,PC3,PC4,PC5,PC6,PC7,PC8,PC9,PC10			0	`427.3` ~ `PRS_all` + `age` + `sex` + `genotyping.array` + `PC1` + `PC2` + `PC3` + `PC4` + `PC5` + `PC6` + `PC7` + `PC8` + `PC9` + `PC10`	(Intercept) + PRS_all + age + sexM + genotyping.arrayUKBL + PC1 + PC2 + PC3 + PC4 + PC5 + PC6 + PC7 + PC8 + PC9 + PC10		426-427.99	Both	1	1	8
RVSV_BSA	Cholelithiasis	-0.0625797	0.00653707	0.939338	1.03799e-21	logistic	digestive	423115	25368	397747	574.1	PRS_all	age,sex,genotyping.array,PC1,PC2,PC3,PC4,PC5,PC6,PC7,PC8,PC9,PC10			0	`574.1` ~ `PRS_all` + `age` + `sex` + `genotyping.array` + `PC1` + `PC2` + `PC3` + `PC4` + `PC5` + `PC6` + `PC7` + `PC8` + `PC9` + `PC10`	(Intercept) + PRS_all + age + sexM + genotyping.arrayUKBL + PC1 + PC2 + PC3 + PC4 + PC5 + PC6 + PC7 + PC8 + PC9 + PC10		574-576.99	Both	1	0	10
LVEDV_BSA	Other chronic nonalcoholic liver disease	-0.102439	0.0107142	0.902633	1.16525e-21	logistic	digestive	412967	9047	403920	571.5	PRS_all	age,sex,genotyping.array,PC1,PC2,PC3,PC4,PC5,PC6,PC7,PC8,PC9,PC10			0	`571.5` ~ `PRS_all` + `age` + `sex` + `genotyping.array` + `PC1` + `PC2` + `PC3` + `PC4` + `PC5` + `PC6` + `PC7` + `PC8` + `PC9` + `PC10`	(Intercept) + PRS_all + age + sexM + genotyping.arrayUKBL + PC1 + PC2 + PC3 + PC4 + PC5 + PC6 + PC7 + PC8 + PC9 + PC10		570-573.99	Both	1	0	10
LVMCF	Bundle branch block	-0.0903804	0.00949813	0.913584	1.80681e-21	logistic	circulatory system	383081	12313	370768	426.3	PRS_all	age,sex,genotyping.array,PC1,PC2,PC3,PC4,PC5,PC6,PC7,PC8,PC9,PC10			0	`426.3` ~ `PRS_all` + `age` + `sex` + `genotyping.array` + `PC1` + `PC2` + `PC3` + `PC4` + `PC5` + `PC6` + `PC7` + `PC8` + `PC9` + `PC10`	(Intercept) + PRS_all + age + sexM + genotyping.arrayUKBL + PC1 + PC2 + PC3 + PC4 + PC5 + PC6 + PC7 + PC8 + PC9 + PC10		426-427.99	Both	1	0	8
LVM	Cardiac pacemaker/device in situ	0.109328	0.0115088	1.11553	2.10873e-21	logistic	circulatory system	378754	7986	370768	426.9	PRS_all	age,sex,genotyping.array,PC1,PC2,PC3,PC4,PC5,PC6,PC7,PC8,PC9,PC10			0	`426.9` ~ `PRS_all` + `age` + `sex` + `genotyping.array` + `PC1` + `PC2` + `PC3` + `PC4` + `PC5` + `PC6` + `PC7` + `PC8` + `PC9` + `PC10`	(Intercept) + PRS_all + age + sexM + genotyping.arrayUKBL + PC1 + PC2 + PC3 + PC4 + PC5 + PC6 + PC7 + PC8 + PC9 + PC10		426-427.99	Both	1	0	8
RVSV	Diseases of esophagus	-0.03895	0.00410237	0.961799	2.21265e-21	logistic	digestive	420996	74044	346952	530	PRS_all	age,sex,genotyping.array,PC1,PC2,PC3,PC4,PC5,PC6,PC7,PC8,PC9,PC10			0	`530` ~ `PRS_all` + `age` + `sex` + `genotyping.array` + `PC1` + `PC2` + `PC3` + `PC4` + `PC5` + `PC6` + `PC7` + `PC8` + `PC9` + `PC10`	(Intercept) + PRS_all + age + sexM + genotyping.arrayUKBL + PC1 + PC2 + PC3 + PC4 + PC5 + PC6 + PC7 + PC8 + PC9 + PC10		530-530.99, 532-532.99		1	0	10
RVSV_BSA	Obesity	-0.0509696	0.00537913	0.950308	2.65647e-21	logistic	endocrine/metabolic	431245	38534	392711	278.1	PRS_all	age,sex,genotyping.array,PC1,PC2,PC3,PC4,PC5,PC6,PC7,PC8,PC9,PC10			0	`278.1` ~ `PRS_all` + `age` + `sex` + `genotyping.array` + `PC1` + `PC2` + `PC3` + `PC4` + `PC5` + `PC6` + `PC7` + `PC8` + `PC9` + `PC10`	(Intercept) + PRS_all + age + sexM + genotyping.arrayUKBL + PC1 + PC2 + PC3 + PC4 + PC5 + PC6 + PC7 + PC8 + PC9 + PC10		278-278.99	Both	1	0	3
LVGFI	Congestive heart failure; nonhypertensive	-0.0714465	0.00754044	0.931046	2.6648e-21	logistic	circulatory system	429636	19536	410100	428	PRS_all	age,sex,genotyping.array,PC1,PC2,PC3,PC4,PC5,PC6,PC7,PC8,PC9,PC10			0	`428` ~ `PRS_all` + `age` + `sex` + `genotyping.array` + `PC1` + `PC2` + `PC3` + `PC4` + `PC5` + `PC6` + `PC7` + `PC8` + `PC9` + `PC10`	(Intercept) + PRS_all + age + sexM + genotyping.arrayUKBL + PC1 + PC2 + PC3 + PC4 + PC5 + PC6 + PC7 + PC8 + PC9 + PC10		428-429.99		1	0	8
RVESV_BSA	Gastritis and duodenitis	-0.0431483	0.0045569	0.957769	2.83118e-21	logistic	digestive	427866	57203	370663	535	PRS_all	age,sex,genotyping.array,PC1,PC2,PC3,PC4,PC5,PC6,PC7,PC8,PC9,PC10			0	`535` ~ `PRS_all` + `age` + `sex` + `genotyping.array` + `PC1` + `PC2` + `PC3` + `PC4` + `PC5` + `PC6` + `PC7` + `PC8` + `PC9` + `PC10`	(Intercept) + PRS_all + age + sexM + genotyping.arrayUKBL + PC1 + PC2 + PC3 + PC4 + PC5 + PC6 + PC7 + PC8 + PC9 + PC10		535-537.99		1	0	10
RVESV	Hypertension	-0.0317776	0.00336405	0.968722	3.51238e-21	logistic	circulatory system	431422	155305	276117	401	PRS_all	age,sex,genotyping.array,PC1,PC2,PC3,PC4,PC5,PC6,PC7,PC8,PC9,PC10			0	`401` ~ `PRS_all` + `age` + `sex` + `genotyping.array` + `PC1` + `PC2` + `PC3` + `PC4` + `PC5` + `PC6` + `PC7` + `PC8` + `PC9` + `PC10`	(Intercept) + PRS_all + age + sexM + genotyping.arrayUKBL + PC1 + PC2 + PC3 + PC4 + PC5 + PC6 + PC7 + PC8 + PC9 + PC10		401-405.99		1	0	8
RVESV	Essential hypertension	-0.0317695	0.00336628	0.96873	3.81497e-21	logistic	circulatory system	431086	154969	276117	401.1	PRS_all	age,sex,genotyping.array,PC1,PC2,PC3,PC4,PC5,PC6,PC7,PC8,PC9,PC10			0	`401.1` ~ `PRS_all` + `age` + `sex` + `genotyping.array` + `PC1` + `PC2` + `PC3` + `PC4` + `PC5` + `PC6` + `PC7` + `PC8` + `PC9` + `PC10`	(Intercept) + PRS_all + age + sexM + genotyping.arrayUKBL + PC1 + PC2 + PC3 + PC4 + PC5 + PC6 + PC7 + PC8 + PC9 + PC10		401-405.99	Both	1	1	8
RV_LV_ratio	Other forms of chronic heart disease	-0.0995059	0.0105514	0.905285	4.07859e-21	logistic	circulatory system	375876	9430	366446	414	PRS_all	age,sex,genotyping.array,PC1,PC2,PC3,PC4,PC5,PC6,PC7,PC8,PC9,PC10			0	`414` ~ `PRS_all` + `age` + `sex` + `genotyping.array` + `PC1` + `PC2` + `PC3` + `PC4` + `PC5` + `PC6` + `PC7` + `PC8` + `PC9` + `PC10`	(Intercept) + PRS_all + age + sexM + genotyping.arrayUKBL + PC1 + PC2 + PC3 + PC4 + PC5 + PC6 + PC7 + PC8 + PC9 + PC10		410-414.99	Both	1	0	8
RVSV	Esophagitis, GERD and related diseases	-0.0397157	0.00421852	0.961063	4.74883e-21	logistic	digestive	416115	69163	346952	530.1	PRS_all	age,sex,genotyping.array,PC1,PC2,PC3,PC4,PC5,PC6,PC7,PC8,PC9,PC10			0	`530.1` ~ `PRS_all` + `age` + `sex` + `genotyping.array` + `PC1` + `PC2` + `PC3` + `PC4` + `PC5` + `PC6` + `PC7` + `PC8` + `PC9` + `PC10`	(Intercept) + PRS_all + age + sexM + genotyping.arrayUKBL + PC1 + PC2 + PC3 + PC4 + PC5 + PC6 + PC7 + PC8 + PC9 + PC10		530-530.99, 532-532.99		1	0	10
RVESV_BSA	GERD	-0.0485041	0.00516138	0.952653	5.58686e-21	logistic	digestive	390281	43329	346952	530.11	PRS_all	age,sex,genotyping.array,PC1,PC2,PC3,PC4,PC5,PC6,PC7,PC8,PC9,PC10			0	`530.11` ~ `PRS_all` + `age` + `sex` + `genotyping.array` + `PC1` + `PC2` + `PC3` + `PC4` + `PC5` + `PC6` + `PC7` + `PC8` + `PC9` + `PC10`	(Intercept) + PRS_all + age + sexM + genotyping.arrayUKBL + PC1 + PC2 + PC3 + PC4 + PC5 + PC6 + PC7 + PC8 + PC9 + PC10		530-530.99, 532-532.99	Both	1	1	10
RV_LV_ratio	Diseases of esophagus	-0.0383462	0.0040942	0.96238	7.53537e-21	logistic	digestive	420996	74044	346952	530	PRS_all	age,sex,genotyping.array,PC1,PC2,PC3,PC4,PC5,PC6,PC7,PC8,PC9,PC10			0	`530` ~ `PRS_all` + `age` + `sex` + `genotyping.array` + `PC1` + `PC2` + `PC3` + `PC4` + `PC5` + `PC6` + `PC7` + `PC8` + `PC9` + `PC10`	(Intercept) + PRS_all + age + sexM + genotyping.arrayUKBL + PC1 + PC2 + PC3 + PC4 + PC5 + PC6 + PC7 + PC8 + PC9 + PC10		530-530.99, 532-532.99		1	0	10
RVEDV_BSA	Other chronic ischemic heart disease, unspecified	-0.0558535	0.005964	0.945678	7.59722e-21	logistic	circulatory system	400369	33923	366446	411.8	PRS_all	age,sex,genotyping.array,PC1,PC2,PC3,PC4,PC5,PC6,PC7,PC8,PC9,PC10			0	`411.8` ~ `PRS_all` + `age` + `sex` + `genotyping.array` + `PC1` + `PC2` + `PC3` + `PC4` + `PC5` + `PC6` + `PC7` + `PC8` + `PC9` + `PC10`	(Intercept) + PRS_all + age + sexM + genotyping.arrayUKBL + PC1 + PC2 + PC3 + PC4 + PC5 + PC6 + PC7 + PC8 + PC9 + PC10		410-414.99	Both	1	1	8
LVEDV	Rheumatic disease of the heart valves	0.0712857	0.00761656	1.07389	8.0268e-21	logistic	circulatory system	427254	18717	408537	394	PRS_all	age,sex,genotyping.array,PC1,PC2,PC3,PC4,PC5,PC6,PC7,PC8,PC9,PC10			0	`394` ~ `PRS_all` + `age` + `sex` + `genotyping.array` + `PC1` + `PC2` + `PC3` + `PC4` + `PC5` + `PC6` + `PC7` + `PC8` + `PC9` + `PC10`	(Intercept) + PRS_all + age + sexM + genotyping.arrayUKBL + PC1 + PC2 + PC3 + PC4 + PC5 + PC6 + PC7 + PC8 + PC9 + PC10		394-399.99		1	0	8
LVM_BSA	Congestive heart failure (CHF) NOS	0.10449	0.0111869	1.11014	9.60206e-21	logistic	circulatory system	418615	8515	410100	428.1	PRS_all	age,sex,genotyping.array,PC1,PC2,PC3,PC4,PC5,PC6,PC7,PC8,PC9,PC10			0	`428.1` ~ `PRS_all` + `age` + `sex` + `genotyping.array` + `PC1` + `PC2` + `PC3` + `PC4` + `PC5` + `PC6` + `PC7` + `PC8` + `PC9` + `PC10`	(Intercept) + PRS_all + age + sexM + genotyping.arrayUKBL + PC1 + PC2 + PC3 + PC4 + PC5 + PC6 + PC7 + PC8 + PC9 + PC10		428-429.99	Both	1	1	8
LVEF	Cardiomyopathy	-0.159804	0.017133	0.85231	1.08617e-20	logistic	circulatory system	425686	3467	422219	425	PRS_all	age,sex,genotyping.array,PC1,PC2,PC3,PC4,PC5,PC6,PC7,PC8,PC9,PC10			0	`425` ~ `PRS_all` + `age` + `sex` + `genotyping.array` + `PC1` + `PC2` + `PC3` + `PC4` + `PC5` + `PC6` + `PC7` + `PC8` + `PC9` + `PC10`	(Intercept) + PRS_all + age + sexM + genotyping.arrayUKBL + PC1 + PC2 + PC3 + PC4 + PC5 + PC6 + PC7 + PC8 + PC9 + PC10		420-425.99		1	0	8
RVSV_BSA	Angina pectoris	-0.0577571	0.00619992	0.943879	1.21061e-20	logistic	circulatory system	396250	29804	366446	411.3	PRS_all	age,sex,genotyping.array,PC1,PC2,PC3,PC4,PC5,PC6,PC7,PC8,PC9,PC10			0	`411.3` ~ `PRS_all` + `age` + `sex` + `genotyping.array` + `PC1` + `PC2` + `PC3` + `PC4` + `PC5` + `PC6` + `PC7` + `PC8` + `PC9` + `PC10`	(Intercept) + PRS_all + age + sexM + genotyping.arrayUKBL + PC1 + PC2 + PC3 + PC4 + PC5 + PC6 + PC7 + PC8 + PC9 + PC10		410-414.99	Both	1	1	8
LVEDV_BSA	Congestive heart failure; nonhypertensive	0.0693059	0.00750479	1.07176	2.5856e-20	logistic	circulatory system	429636	19536	410100	428	PRS_all	age,sex,genotyping.array,PC1,PC2,PC3,PC4,PC5,PC6,PC7,PC8,PC9,PC10			0	`428` ~ `PRS_all` + `age` + `sex` + `genotyping.array` + `PC1` + `PC2` + `PC3` + `PC4` + `PC5` + `PC6` + `PC7` + `PC8` + `PC9` + `PC10`	(Intercept) + PRS_all + age + sexM + genotyping.arrayUKBL + PC1 + PC2 + PC3 + PC4 + PC5 + PC6 + PC7 + PC8 + PC9 + PC10		428-429.99		1	0	8
LVSV_BSA	Disorders of lipoid metabolism	-0.0378678	0.00410606	0.96284	2.90448e-20	logistic	endocrine/metabolic	431422	79939	351483	272	PRS_all	age,sex,genotyping.array,PC1,PC2,PC3,PC4,PC5,PC6,PC7,PC8,PC9,PC10			0	`272` ~ `PRS_all` + `age` + `sex` + `genotyping.array` + `PC1` + `PC2` + `PC3` + `PC4` + `PC5` + `PC6` + `PC7` + `PC8` + `PC9` + `PC10`	(Intercept) + PRS_all + age + sexM + genotyping.arrayUKBL + PC1 + PC2 + PC3 + PC4 + PC5 + PC6 + PC7 + PC8 + PC9 + PC10		272-272.99		1	0	3
RV_LV_ratio	Esophagitis, GERD and related diseases	-0.0387807	0.00420924	0.961962	3.16414e-20	logistic	digestive	416115	69163	346952	530.1	PRS_all	age,sex,genotyping.array,PC1,PC2,PC3,PC4,PC5,PC6,PC7,PC8,PC9,PC10			0	`530.1` ~ `PRS_all` + `age` + `sex` + `genotyping.array` + `PC1` + `PC2` + `PC3` + `PC4` + `PC5` + `PC6` + `PC7` + `PC8` + `PC9` + `PC10`	(Intercept) + PRS_all + age + sexM + genotyping.arrayUKBL + PC1 + PC2 + PC3 + PC4 + PC5 + PC6 + PC7 + PC8 + PC9 + PC10		530-530.99, 532-532.99		1	0	10
LVSV_BSA	Hyperlipidemia	-0.0378883	0.00411341	0.962821	3.23373e-20	logistic	endocrine/metabolic	431066	79583	351483	272.1	PRS_all	age,sex,genotyping.array,PC1,PC2,PC3,PC4,PC5,PC6,PC7,PC8,PC9,PC10			0	`272.1` ~ `PRS_all` + `age` + `sex` + `genotyping.array` + `PC1` + `PC2` + `PC3` + `PC4` + `PC5` + `PC6` + `PC7` + `PC8` + `PC9` + `PC10`	(Intercept) + PRS_all + age + sexM + genotyping.arrayUKBL + PC1 + PC2 + PC3 + PC4 + PC5 + PC6 + PC7 + PC8 + PC9 + PC10		272-272.99		1	0	3
LVESV	Rheumatic disease of the heart valves	0.0701106	0.00761188	1.07263	3.24076e-20	logistic	circulatory system	427254	18717	408537	394	PRS_all	age,sex,genotyping.array,PC1,PC2,PC3,PC4,PC5,PC6,PC7,PC8,PC9,PC10			0	`394` ~ `PRS_all` + `age` + `sex` + `genotyping.array` + `PC1` + `PC2` + `PC3` + `PC4` + `PC5` + `PC6` + `PC7` + `PC8` + `PC9` + `PC10`	(Intercept) + PRS_all + age + sexM + genotyping.arrayUKBL + PC1 + PC2 + PC3 + PC4 + PC5 + PC6 + PC7 + PC8 + PC9 + PC10		394-399.99		1	0	8
LVEF	Primary/intrinsic cardiomyopathies	-0.159196	0.0173443	0.852829	4.36849e-20	logistic	circulatory system	425601	3382	422219	425.1	PRS_all	age,sex,genotyping.array,PC1,PC2,PC3,PC4,PC5,PC6,PC7,PC8,PC9,PC10			0	`425.1` ~ `PRS_all` + `age` + `sex` + `genotyping.array` + `PC1` + `PC2` + `PC3` + `PC4` + `PC5` + `PC6` + `PC7` + `PC8` + `PC9` + `PC10`	(Intercept) + PRS_all + age + sexM + genotyping.arrayUKBL + PC1 + PC2 + PC3 + PC4 + PC5 + PC6 + PC7 + PC8 + PC9 + PC10		420-425.99	Both	1	0	8
LVGFI	Primary/intrinsic cardiomyopathies	-0.160336	0.0174874	0.851858	4.78967e-20	logistic	circulatory system	425601	3382	422219	425.1	PRS_all	age,sex,genotyping.array,PC1,PC2,PC3,PC4,PC5,PC6,PC7,PC8,PC9,PC10			0	`425.1` ~ `PRS_all` + `age` + `sex` + `genotyping.array` + `PC1` + `PC2` + `PC3` + `PC4` + `PC5` + `PC6` + `PC7` + `PC8` + `PC9` + `PC10`	(Intercept) + PRS_all + age + sexM + genotyping.arrayUKBL + PC1 + PC2 + PC3 + PC4 + PC5 + PC6 + PC7 + PC8 + PC9 + PC10		420-425.99	Both	1	0	8
RVSV	Other specified cardiac dysrhythmias	0.0944369	0.0103148	1.09904	5.4117e-20	logistic	circulatory system	380612	9844	370768	427.3	PRS_all	age,sex,genotyping.array,PC1,PC2,PC3,PC4,PC5,PC6,PC7,PC8,PC9,PC10			0	`427.3` ~ `PRS_all` + `age` + `sex` + `genotyping.array` + `PC1` + `PC2` + `PC3` + `PC4` + `PC5` + `PC6` + `PC7` + `PC8` + `PC9` + `PC10`	(Intercept) + PRS_all + age + sexM + genotyping.arrayUKBL + PC1 + PC2 + PC3 + PC4 + PC5 + PC6 + PC7 + PC8 + PC9 + PC10		426-427.99	Both	1	1	8
RVSV_BSA	Tobacco use disorder	-0.0520389	0.00572869	0.949292	1.04744e-19	logistic	mental disorders	410188	33869	376319	318	PRS_all	age,sex,genotyping.array,PC1,PC2,PC3,PC4,PC5,PC6,PC7,PC8,PC9,PC10			0	`318` ~ `PRS_all` + `age` + `sex` + `genotyping.array` + `PC1` + `PC2` + `PC3` + `PC4` + `PC5` + `PC6` + `PC7` + `PC8` + `PC9` + `PC10`	(Intercept) + PRS_all + age + sexM + genotyping.arrayUKBL + PC1 + PC2 + PC3 + PC4 + PC5 + PC6 + PC7 + PC8 + PC9 + PC10		316-319.99	Both	1	1	5
LVGFI	Cardiomyopathy	-0.156576	0.0172748	0.855066	1.25913e-19	logistic	circulatory system	425686	3467	422219	425	PRS_all	age,sex,genotyping.array,PC1,PC2,PC3,PC4,PC5,PC6,PC7,PC8,PC9,PC10			0	`425` ~ `PRS_all` + `age` + `sex` + `genotyping.array` + `PC1` + `PC2` + `PC3` + `PC4` + `PC5` + `PC6` + `PC7` + `PC8` + `PC9` + `PC10`	(Intercept) + PRS_all + age + sexM + genotyping.arrayUKBL + PC1 + PC2 + PC3 + PC4 + PC5 + PC6 + PC7 + PC8 + PC9 + PC10		420-425.99		1	0	8
LVM	Heart valve disorders	0.0777667	0.00861819	1.08087	1.82071e-19	logistic	circulatory system	423012	14475	408537	395	PRS_all	age,sex,genotyping.array,PC1,PC2,PC3,PC4,PC5,PC6,PC7,PC8,PC9,PC10			0	`395` ~ `PRS_all` + `age` + `sex` + `genotyping.array` + `PC1` + `PC2` + `PC3` + `PC4` + `PC5` + `PC6` + `PC7` + `PC8` + `PC9` + `PC10`	(Intercept) + PRS_all + age + sexM + genotyping.arrayUKBL + PC1 + PC2 + PC3 + PC4 + PC5 + PC6 + PC7 + PC8 + PC9 + PC10		394-399.99	Both	1	0	8
LVEDV_BSA	Cholelithiasis and cholecystitis	-0.0548289	0.00608572	0.946647	2.07119e-19	logistic	digestive	427514	29767	397747	574	PRS_all	age,sex,genotyping.array,PC1,PC2,PC3,PC4,PC5,PC6,PC7,PC8,PC9,PC10			0	`574` ~ `PRS_all` + `age` + `sex` + `genotyping.array` + `PC1` + `PC2` + `PC3` + `PC4` + `PC5` + `PC6` + `PC7` + `PC8` + `PC9` + `PC10`	(Intercept) + PRS_all + age + sexM + genotyping.arrayUKBL + PC1 + PC2 + PC3 + PC4 + PC5 + PC6 + PC7 + PC8 + PC9 + PC10		574-576.99		1	0	10
RVEDV_BSA	Coronary atherosclerosis	-0.0490507	0.00544895	0.952133	2.21927e-19	logistic	circulatory system	407621	41175	366446	411.4	PRS_all	age,sex,genotyping.array,PC1,PC2,PC3,PC4,PC5,PC6,PC7,PC8,PC9,PC10			0	`411.4` ~ `PRS_all` + `age` + `sex` + `genotyping.array` + `PC1` + `PC2` + `PC3` + `PC4` + `PC5` + `PC6` + `PC7` + `PC8` + `PC9` + `PC10`	(Intercept) + PRS_all + age + sexM + genotyping.arrayUKBL + PC1 + PC2 + PC3 + PC4 + PC5 + PC6 + PC7 + PC8 + PC9 + PC10		410-414.99	Both	1	0	8
RVEDV_BSA	Reflux esophagitis	-0.0662264	0.00735995	0.935919	2.29437e-19	logistic	digestive	367019	20067	346952	530.14	PRS_all	age,sex,genotyping.array,PC1,PC2,PC3,PC4,PC5,PC6,PC7,PC8,PC9,PC10			0	`530.14` ~ `PRS_all` + `age` + `sex` + `genotyping.array` + `PC1` + `PC2` + `PC3` + `PC4` + `PC5` + `PC6` + `PC7` + `PC8` + `PC9` + `PC10`	(Intercept) + PRS_all + age + sexM + genotyping.arrayUKBL + PC1 + PC2 + PC3 + PC4 + PC5 + PC6 + PC7 + PC8 + PC9 + PC10		530-530.99, 532-532.99	Both	1	1	10
LVESV	Nonrheumatic mitral valve disorders	0.0900667	0.0100257	1.09425	2.6205e-19	logistic	circulatory system	419025	10488	408537	395.1	PRS_all	age,sex,genotyping.array,PC1,PC2,PC3,PC4,PC5,PC6,PC7,PC8,PC9,PC10			0	`395.1` ~ `PRS_all` + `age` + `sex` + `genotyping.array` + `PC1` + `PC2` + `PC3` + `PC4` + `PC5` + `PC6` + `PC7` + `PC8` + `PC9` + `PC10`	(Intercept) + PRS_all + age + sexM + genotyping.arrayUKBL + PC1 + PC2 + PC3 + PC4 + PC5 + PC6 + PC7 + PC8 + PC9 + PC10		394-399.99	Both	1	1	8
LVEDV	Cardiomyopathy	0.154173	0.017172	1.16669	2.7541e-19	logistic	circulatory system	425686	3467	422219	425	PRS_all	age,sex,genotyping.array,PC1,PC2,PC3,PC4,PC5,PC6,PC7,PC8,PC9,PC10			0	`425` ~ `PRS_all` + `age` + `sex` + `genotyping.array` + `PC1` + `PC2` + `PC3` + `PC4` + `PC5` + `PC6` + `PC7` + `PC8` + `PC9` + `PC10`	(Intercept) + PRS_all + age + sexM + genotyping.arrayUKBL + PC1 + PC2 + PC3 + PC4 + PC5 + PC6 + PC7 + PC8 + PC9 + PC10		420-425.99		1	0	8
RVESV_BSA	Ischemic Heart Disease	-0.0405427	0.00452442	0.960268	3.22118e-19	logistic	circulatory system	428794	62348	366446	411	PRS_all	age,sex,genotyping.array,PC1,PC2,PC3,PC4,PC5,PC6,PC7,PC8,PC9,PC10			0	`411` ~ `PRS_all` + `age` + `sex` + `genotyping.array` + `PC1` + `PC2` + `PC3` + `PC4` + `PC5` + `PC6` + `PC7` + `PC8` + `PC9` + `PC10`	(Intercept) + PRS_all + age + sexM + genotyping.arrayUKBL + PC1 + PC2 + PC3 + PC4 + PC5 + PC6 + PC7 + PC8 + PC9 + PC10		410-414.99		1	0	8
LVM_BSA	Obesity	0.0483221	0.00539684	1.04951	3.43507e-19	logistic	endocrine/metabolic	431245	38534	392711	278.1	PRS_all	age,sex,genotyping.array,PC1,PC2,PC3,PC4,PC5,PC6,PC7,PC8,PC9,PC10			0	`278.1` ~ `PRS_all` + `age` + `sex` + `genotyping.array` + `PC1` + `PC2` + `PC3` + `PC4` + `PC5` + `PC6` + `PC7` + `PC8` + `PC9` + `PC10`	(Intercept) + PRS_all + age + sexM + genotyping.arrayUKBL + PC1 + PC2 + PC3 + PC4 + PC5 + PC6 + PC7 + PC8 + PC9 + PC10		278-278.99	Both	1	0	3
LVEDV_BSA	Heart failure NOS	0.0740631	0.00827897	1.07687	3.68842e-19	logistic	circulatory system	425905	15805	410100	428.2	PRS_all	age,sex,genotyping.array,PC1,PC2,PC3,PC4,PC5,PC6,PC7,PC8,PC9,PC10			0	`428.2` ~ `PRS_all` + `age` + `sex` + `genotyping.array` + `PC1` + `PC2` + `PC3` + `PC4` + `PC5` + `PC6` + `PC7` + `PC8` + `PC9` + `PC10`	(Intercept) + PRS_all + age + sexM + genotyping.arrayUKBL + PC1 + PC2 + PC3 + PC4 + PC5 + PC6 + PC7 + PC8 + PC9 + PC10		428-429.99	Both	1	1	8
LVM	Angina pectoris	0.0556813	0.00622656	1.05726	3.80327e-19	logistic	circulatory system	396250	29804	366446	411.3	PRS_all	age,sex,genotyping.array,PC1,PC2,PC3,PC4,PC5,PC6,PC7,PC8,PC9,PC10			0	`411.3` ~ `PRS_all` + `age` + `sex` + `genotyping.array` + `PC1` + `PC2` + `PC3` + `PC4` + `PC5` + `PC6` + `PC7` + `PC8` + `PC9` + `PC10`	(Intercept) + PRS_all + age + sexM + genotyping.arrayUKBL + PC1 + PC2 + PC3 + PC4 + PC5 + PC6 + PC7 + PC8 + PC9 + PC10		410-414.99	Both	1	1	8
LVEDV	Congestive heart failure (CHF) NOS	0.0996543	0.0111693	1.10479	4.57416e-19	logistic	circulatory system	418615	8515	410100	428.1	PRS_all	age,sex,genotyping.array,PC1,PC2,PC3,PC4,PC5,PC6,PC7,PC8,PC9,PC10			0	`428.1` ~ `PRS_all` + `age` + `sex` + `genotyping.array` + `PC1` + `PC2` + `PC3` + `PC4` + `PC5` + `PC6` + `PC7` + `PC8` + `PC9` + `PC10`	(Intercept) + PRS_all + age + sexM + genotyping.arrayUKBL + PC1 + PC2 + PC3 + PC4 + PC5 + PC6 + PC7 + PC8 + PC9 + PC10		428-429.99	Both	1	1	8
LVM_BSA	Overweight, obesity and other hyperalimentation	0.0479898	0.00538562	1.04916	5.06997e-19	logistic	endocrine/metabolic	431422	38711	392711	278	PRS_all	age,sex,genotyping.array,PC1,PC2,PC3,PC4,PC5,PC6,PC7,PC8,PC9,PC10			0	`278` ~ `PRS_all` + `age` + `sex` + `genotyping.array` + `PC1` + `PC2` + `PC3` + `PC4` + `PC5` + `PC6` + `PC7` + `PC8` + `PC9` + `PC10`	(Intercept) + PRS_all + age + sexM + genotyping.arrayUKBL + PC1 + PC2 + PC3 + PC4 + PC5 + PC6 + PC7 + PC8 + PC9 + PC10		278-278.99	Both	1	0	3
LVM_BSA	Hypertensive heart and/or renal disease	0.161099	0.0181194	1.1748	6.05775e-19	logistic	circulatory system	279347	3230	276117	401.2	PRS_all	age,sex,genotyping.array,PC1,PC2,PC3,PC4,PC5,PC6,PC7,PC8,PC9,PC10			0	`401.2` ~ `PRS_all` + `age` + `sex` + `genotyping.array` + `PC1` + `PC2` + `PC3` + `PC4` + `PC5` + `PC6` + `PC7` + `PC8` + `PC9` + `PC10`	(Intercept) + PRS_all + age + sexM + genotyping.arrayUKBL + PC1 + PC2 + PC3 + PC4 + PC5 + PC6 + PC7 + PC8 + PC9 + PC10		401-405.99	Both	1	0	8
LVSV_BSA	GERD	-0.0458795	0.00517075	0.955157	7.12786e-19	logistic	digestive	390281	43329	346952	530.11	PRS_all	age,sex,genotyping.array,PC1,PC2,PC3,PC4,PC5,PC6,PC7,PC8,PC9,PC10			0	`530.11` ~ `PRS_all` + `age` + `sex` + `genotyping.array` + `PC1` + `PC2` + `PC3` + `PC4` + `PC5` + `PC6` + `PC7` + `PC8` + `PC9` + `PC10`	(Intercept) + PRS_all + age + sexM + genotyping.arrayUKBL + PC1 + PC2 + PC3 + PC4 + PC5 + PC6 + PC7 + PC8 + PC9 + PC10		530-530.99, 532-532.99	Both	1	1	10
LVM	Cardiac dysrhythmias	0.0437525	0.00494411	1.04472	8.79791e-19	logistic	circulatory system	419546	48778	370768	427	PRS_all	age,sex,genotyping.array,PC1,PC2,PC3,PC4,PC5,PC6,PC7,PC8,PC9,PC10			0	`427` ~ `PRS_all` + `age` + `sex` + `genotyping.array` + `PC1` + `PC2` + `PC3` + `PC4` + `PC5` + `PC6` + `PC7` + `PC8` + `PC9` + `PC10`	(Intercept) + PRS_all + age + sexM + genotyping.arrayUKBL + PC1 + PC2 + PC3 + PC4 + PC5 + PC6 + PC7 + PC8 + PC9 + PC10		426-427.99		1	0	8
RV_LV_ratio	Rheumatic disease of the heart valves	-0.0672836	0.00760481	0.93493	8.94924e-19	logistic	circulatory system	427254	18717	408537	394	PRS_all	age,sex,genotyping.array,PC1,PC2,PC3,PC4,PC5,PC6,PC7,PC8,PC9,PC10			0	`394` ~ `PRS_all` + `age` + `sex` + `genotyping.array` + `PC1` + `PC2` + `PC3` + `PC4` + `PC5` + `PC6` + `PC7` + `PC8` + `PC9` + `PC10`	(Intercept) + PRS_all + age + sexM + genotyping.arrayUKBL + PC1 + PC2 + PC3 + PC4 + PC5 + PC6 + PC7 + PC8 + PC9 + PC10		394-399.99		1	0	8
LVEDV_BSA	Chronic liver disease and cirrhosis	-0.086223	0.0097537	0.91739	9.56932e-19	logistic	digestive	414882	10962	403920	571	PRS_all	age,sex,genotyping.array,PC1,PC2,PC3,PC4,PC5,PC6,PC7,PC8,PC9,PC10			0	`571` ~ `PRS_all` + `age` + `sex` + `genotyping.array` + `PC1` + `PC2` + `PC3` + `PC4` + `PC5` + `PC6` + `PC7` + `PC8` + `PC9` + `PC10`	(Intercept) + PRS_all + age + sexM + genotyping.arrayUKBL + PC1 + PC2 + PC3 + PC4 + PC5 + PC6 + PC7 + PC8 + PC9 + PC10		570-573.99	Both	1	0	10
RVSV_BSA	Gastritis and duodenitis	-0.0401208	0.00454891	0.960673	1.14605e-18	logistic	digestive	427866	57203	370663	535	PRS_all	age,sex,genotyping.array,PC1,PC2,PC3,PC4,PC5,PC6,PC7,PC8,PC9,PC10			0	`535` ~ `PRS_all` + `age` + `sex` + `genotyping.array` + `PC1` + `PC2` + `PC3` + `PC4` + `PC5` + `PC6` + `PC7` + `PC8` + `PC9` + `PC10`	(Intercept) + PRS_all + age + sexM + genotyping.arrayUKBL + PC1 + PC2 + PC3 + PC4 + PC5 + PC6 + PC7 + PC8 + PC9 + PC10		535-537.99		1	0	10
LVMVR	Varicose veins	-0.0695147	0.00790199	0.932846	1.40383e-18	logistic	circulatory system	391862	17889	373973	454	PRS_all	age,sex,genotyping.array,PC1,PC2,PC3,PC4,PC5,PC6,PC7,PC8,PC9,PC10			0	`454` ~ `PRS_all` + `age` + `sex` + `genotyping.array` + `PC1` + `PC2` + `PC3` + `PC4` + `PC5` + `PC6` + `PC7` + `PC8` + `PC9` + `PC10`	(Intercept) + PRS_all + age + sexM + genotyping.arrayUKBL + PC1 + PC2 + PC3 + PC4 + PC5 + PC6 + PC7 + PC8 + PC9 + PC10		450-457.99		1	0	8
RVEDV_BSA	Tobacco use disorder	-0.0507473	0.00577238	0.950519	1.47708e-18	logistic	mental disorders	410188	33869	376319	318	PRS_all	age,sex,genotyping.array,PC1,PC2,PC3,PC4,PC5,PC6,PC7,PC8,PC9,PC10			0	`318` ~ `PRS_all` + `age` + `sex` + `genotyping.array` + `PC1` + `PC2` + `PC3` + `PC4` + `PC5` + `PC6` + `PC7` + `PC8` + `PC9` + `PC10`	(Intercept) + PRS_all + age + sexM + genotyping.arrayUKBL + PC1 + PC2 + PC3 + PC4 + PC5 + PC6 + PC7 + PC8 + PC9 + PC10		316-319.99	Both	1	1	5
RVSV_BSA	Reflux esophagitis	-0.0640557	0.00729418	0.937953	1.60947e-18	logistic	digestive	367019	20067	346952	530.14	PRS_all	age,sex,genotyping.array,PC1,PC2,PC3,PC4,PC5,PC6,PC7,PC8,PC9,PC10			0	`530.14` ~ `PRS_all` + `age` + `sex` + `genotyping.array` + `PC1` + `PC2` + `PC3` + `PC4` + `PC5` + `PC6` + `PC7` + `PC8` + `PC9` + `PC10`	(Intercept) + PRS_all + age + sexM + genotyping.arrayUKBL + PC1 + PC2 + PC3 + PC4 + PC5 + PC6 + PC7 + PC8 + PC9 + PC10		530-530.99, 532-532.99	Both	1	1	10
LVESV	Mitral valve disease	0.0866798	0.00990855	1.09055	2.17206e-18	logistic	circulatory system	419290	10753	408537	394.2	PRS_all	age,sex,genotyping.array,PC1,PC2,PC3,PC4,PC5,PC6,PC7,PC8,PC9,PC10			0	`394.2` ~ `PRS_all` + `age` + `sex` + `genotyping.array` + `PC1` + `PC2` + `PC3` + `PC4` + `PC5` + `PC6` + `PC7` + `PC8` + `PC9` + `PC10`	(Intercept) + PRS_all + age + sexM + genotyping.arrayUKBL + PC1 + PC2 + PC3 + PC4 + PC5 + PC6 + PC7 + PC8 + PC9 + PC10		394-399.99	Both	1	1	8
LVEDV	Primary/intrinsic cardiomyopathies	0.151912	0.0173849	1.16406	2.3696e-18	logistic	circulatory system	425601	3382	422219	425.1	PRS_all	age,sex,genotyping.array,PC1,PC2,PC3,PC4,PC5,PC6,PC7,PC8,PC9,PC10			0	`425.1` ~ `PRS_all` + `age` + `sex` + `genotyping.array` + `PC1` + `PC2` + `PC3` + `PC4` + `PC5` + `PC6` + `PC7` + `PC8` + `PC9` + `PC10`	(Intercept) + PRS_all + age + sexM + genotyping.arrayUKBL + PC1 + PC2 + PC3 + PC4 + PC5 + PC6 + PC7 + PC8 + PC9 + PC10		420-425.99	Both	1	0	8
LVEDV_BSA	Cardiomyopathy	0.150099	0.0171885	1.16195	2.49106e-18	logistic	circulatory system	425686	3467	422219	425	PRS_all	age,sex,genotyping.array,PC1,PC2,PC3,PC4,PC5,PC6,PC7,PC8,PC9,PC10			0	`425` ~ `PRS_all` + `age` + `sex` + `genotyping.array` + `PC1` + `PC2` + `PC3` + `PC4` + `PC5` + `PC6` + `PC7` + `PC8` + `PC9` + `PC10`	(Intercept) + PRS_all + age + sexM + genotyping.arrayUKBL + PC1 + PC2 + PC3 + PC4 + PC5 + PC6 + PC7 + PC8 + PC9 + PC10		420-425.99		1	0	8
LVMVR	Varicose veins of lower extremity	-0.0707217	0.0081028	0.931721	2.59076e-18	logistic	circulatory system	390971	16998	373973	454.1	PRS_all	age,sex,genotyping.array,PC1,PC2,PC3,PC4,PC5,PC6,PC7,PC8,PC9,PC10			0	`454.1` ~ `PRS_all` + `age` + `sex` + `genotyping.array` + `PC1` + `PC2` + `PC3` + `PC4` + `PC5` + `PC6` + `PC7` + `PC8` + `PC9` + `PC10`	(Intercept) + PRS_all + age + sexM + genotyping.arrayUKBL + PC1 + PC2 + PC3 + PC4 + PC5 + PC6 + PC7 + PC8 + PC9 + PC10		450-457.99	Both	1	0	8
LVESV	Type 2 diabetes	-0.045512	0.00522283	0.955508	2.93208e-18	logistic	endocrine/metabolic	427703	43649	384054	250.2	PRS_all	age,sex,genotyping.array,PC1,PC2,PC3,PC4,PC5,PC6,PC7,PC8,PC9,PC10			0	`250.2` ~ `PRS_all` + `age` + `sex` + `genotyping.array` + `PC1` + `PC2` + `PC3` + `PC4` + `PC5` + `PC6` + `PC7` + `PC8` + `PC9` + `PC10`	(Intercept) + PRS_all + age + sexM + genotyping.arrayUKBL + PC1 + PC2 + PC3 + PC4 + PC5 + PC6 + PC7 + PC8 + PC9 + PC10		249-250.99	Both	1	0	3
LVESV_BSA	Varicose veins of lower extremity	0.0683516	0.00791302	1.07074	5.72713e-18	logistic	circulatory system	390971	16998	373973	454.1	PRS_all	age,sex,genotyping.array,PC1,PC2,PC3,PC4,PC5,PC6,PC7,PC8,PC9,PC10			0	`454.1` ~ `PRS_all` + `age` + `sex` + `genotyping.array` + `PC1` + `PC2` + `PC3` + `PC4` + `PC5` + `PC6` + `PC7` + `PC8` + `PC9` + `PC10`	(Intercept) + PRS_all + age + sexM + genotyping.arrayUKBL + PC1 + PC2 + PC3 + PC4 + PC5 + PC6 + PC7 + PC8 + PC9 + PC10		450-457.99	Both	1	0	8
RVESV	Disorders of lipoid metabolism	-0.0352129	0.00407944	0.9654	6.03996e-18	logistic	endocrine/metabolic	431422	79939	351483	272	PRS_all	age,sex,genotyping.array,PC1,PC2,PC3,PC4,PC5,PC6,PC7,PC8,PC9,PC10			0	`272` ~ `PRS_all` + `age` + `sex` + `genotyping.array` + `PC1` + `PC2` + `PC3` + `PC4` + `PC5` + `PC6` + `PC7` + `PC8` + `PC9` + `PC10`	(Intercept) + PRS_all + age + sexM + genotyping.arrayUKBL + PC1 + PC2 + PC3 + PC4 + PC5 + PC6 + PC7 + PC8 + PC9 + PC10		272-272.99		1	0	3
LVM_BSA	Nonrheumatic mitral valve disorders	0.0864595	0.0100374	1.09031	7.06952e-18	logistic	circulatory system	419025	10488	408537	395.1	PRS_all	age,sex,genotyping.array,PC1,PC2,PC3,PC4,PC5,PC6,PC7,PC8,PC9,PC10			0	`395.1` ~ `PRS_all` + `age` + `sex` + `genotyping.array` + `PC1` + `PC2` + `PC3` + `PC4` + `PC5` + `PC6` + `PC7` + `PC8` + `PC9` + `PC10`	(Intercept) + PRS_all + age + sexM + genotyping.arrayUKBL + PC1 + PC2 + PC3 + PC4 + PC5 + PC6 + PC7 + PC8 + PC9 + PC10		394-399.99	Both	1	1	8
RVESV	Hyperlipidemia	-0.0351848	0.00408694	0.965427	7.36552e-18	logistic	endocrine/metabolic	431066	79583	351483	272.1	PRS_all	age,sex,genotyping.array,PC1,PC2,PC3,PC4,PC5,PC6,PC7,PC8,PC9,PC10			0	`272.1` ~ `PRS_all` + `age` + `sex` + `genotyping.array` + `PC1` + `PC2` + `PC3` + `PC4` + `PC5` + `PC6` + `PC7` + `PC8` + `PC9` + `PC10`	(Intercept) + PRS_all + age + sexM + genotyping.arrayUKBL + PC1 + PC2 + PC3 + PC4 + PC5 + PC6 + PC7 + PC8 + PC9 + PC10		272-272.99		1	0	3
RVESV_BSA	Coronary atherosclerosis	-0.046572	0.00541054	0.954496	7.45771e-18	logistic	circulatory system	407621	41175	366446	411.4	PRS_all	age,sex,genotyping.array,PC1,PC2,PC3,PC4,PC5,PC6,PC7,PC8,PC9,PC10			0	`411.4` ~ `PRS_all` + `age` + `sex` + `genotyping.array` + `PC1` + `PC2` + `PC3` + `PC4` + `PC5` + `PC6` + `PC7` + `PC8` + `PC9` + `PC10`	(Intercept) + PRS_all + age + sexM + genotyping.arrayUKBL + PC1 + PC2 + PC3 + PC4 + PC5 + PC6 + PC7 + PC8 + PC9 + PC10		410-414.99	Both	1	0	8
RVEDV_BSA	Other specified cardiac dysrhythmias	0.0892678	0.0103859	1.09337	8.31755e-18	logistic	circulatory system	380612	9844	370768	427.3	PRS_all	age,sex,genotyping.array,PC1,PC2,PC3,PC4,PC5,PC6,PC7,PC8,PC9,PC10			0	`427.3` ~ `PRS_all` + `age` + `sex` + `genotyping.array` + `PC1` + `PC2` + `PC3` + `PC4` + `PC5` + `PC6` + `PC7` + `PC8` + `PC9` + `PC10`	(Intercept) + PRS_all + age + sexM + genotyping.arrayUKBL + PC1 + PC2 + PC3 + PC4 + PC5 + PC6 + PC7 + PC8 + PC9 + PC10		426-427.99	Both	1	1	8
RVEDV_BSA	Myocardial infarction	-0.0564166	0.00657143	0.945145	9.07248e-18	logistic	circulatory system	393198	26752	366446	411.2	PRS_all	age,sex,genotyping.array,PC1,PC2,PC3,PC4,PC5,PC6,PC7,PC8,PC9,PC10			0	`411.2` ~ `PRS_all` + `age` + `sex` + `genotyping.array` + `PC1` + `PC2` + `PC3` + `PC4` + `PC5` + `PC6` + `PC7` + `PC8` + `PC9` + `PC10`	(Intercept) + PRS_all + age + sexM + genotyping.arrayUKBL + PC1 + PC2 + PC3 + PC4 + PC5 + PC6 + PC7 + PC8 + PC9 + PC10		410-414.99	Both	1	1	8
LVESV	Diabetes mellitus	-0.0443062	0.00516583	0.956661	9.75518e-18	logistic	endocrine/metabolic	428671	44617	384054	250	PRS_all	age,sex,genotyping.array,PC1,PC2,PC3,PC4,PC5,PC6,PC7,PC8,PC9,PC10			0	`250` ~ `PRS_all` + `age` + `sex` + `genotyping.array` + `PC1` + `PC2` + `PC3` + `PC4` + `PC5` + `PC6` + `PC7` + `PC8` + `PC9` + `PC10`	(Intercept) + PRS_all + age + sexM + genotyping.arrayUKBL + PC1 + PC2 + PC3 + PC4 + PC5 + PC6 + PC7 + PC8 + PC9 + PC10		249-250.99	Both	1	0	3
LVESV_BSA	Nonrheumatic mitral valve disorders	0.0859709	0.0100286	1.08977	1.01214e-17	logistic	circulatory system	419025	10488	408537	395.1	PRS_all	age,sex,genotyping.array,PC1,PC2,PC3,PC4,PC5,PC6,PC7,PC8,PC9,PC10			0	`395.1` ~ `PRS_all` + `age` + `sex` + `genotyping.array` + `PC1` + `PC2` + `PC3` + `PC4` + `PC5` + `PC6` + `PC7` + `PC8` + `PC9` + `PC10`	(Intercept) + PRS_all + age + sexM + genotyping.arrayUKBL + PC1 + PC2 + PC3 + PC4 + PC5 + PC6 + PC7 + PC8 + PC9 + PC10		394-399.99	Both	1	1	8
LVESV	Unspecified monoarthritis	0.0485484	0.00566851	1.04975	1.08467e-17	logistic	musculoskeletal	393844	35423	358421	716.2	PRS_all	age,sex,genotyping.array,PC1,PC2,PC3,PC4,PC5,PC6,PC7,PC8,PC9,PC10			0	`716.2` ~ `PRS_all` + `age` + `sex` + `genotyping.array` + `PC1` + `PC2` + `PC3` + `PC4` + `PC5` + `PC6` + `PC7` + `PC8` + `PC9` + `PC10`	(Intercept) + PRS_all + age + sexM + genotyping.arrayUKBL + PC1 + PC2 + PC3 + PC4 + PC5 + PC6 + PC7 + PC8 + PC9 + PC10		710-716.99	Both	1	1	14
LVEDV	Cardiomegaly	0.0839095	0.00979762	1.08753	1.0876e-17	logistic	circulatory system	421212	11012	410200	416	PRS_all	age,sex,genotyping.array,PC1,PC2,PC3,PC4,PC5,PC6,PC7,PC8,PC9,PC10			0	`416` ~ `PRS_all` + `age` + `sex` + `genotyping.array` + `PC1` + `PC2` + `PC3` + `PC4` + `PC5` + `PC6` + `PC7` + `PC8` + `PC9` + `PC10`	(Intercept) + PRS_all + age + sexM + genotyping.arrayUKBL + PC1 + PC2 + PC3 + PC4 + PC5 + PC6 + PC7 + PC8 + PC9 + PC10		415-417.99	Both	1	1	8
RVEDV	Disorders of lipoid metabolism	-0.0350334	0.00409073	0.965573	1.08923e-17	logistic	endocrine/metabolic	431422	79939	351483	272	PRS_all	age,sex,genotyping.array,PC1,PC2,PC3,PC4,PC5,PC6,PC7,PC8,PC9,PC10			0	`272` ~ `PRS_all` + `age` + `sex` + `genotyping.array` + `PC1` + `PC2` + `PC3` + `PC4` + `PC5` + `PC6` + `PC7` + `PC8` + `PC9` + `PC10`	(Intercept) + PRS_all + age + sexM + genotyping.arrayUKBL + PC1 + PC2 + PC3 + PC4 + PC5 + PC6 + PC7 + PC8 + PC9 + PC10		272-272.99		1	0	3
LVEDV	Essential hypertension	0.0288858	0.00337947	1.02931	1.25863e-17	logistic	circulatory system	431086	154969	276117	401.1	PRS_all	age,sex,genotyping.array,PC1,PC2,PC3,PC4,PC5,PC6,PC7,PC8,PC9,PC10			0	`401.1` ~ `PRS_all` + `age` + `sex` + `genotyping.array` + `PC1` + `PC2` + `PC3` + `PC4` + `PC5` + `PC6` + `PC7` + `PC8` + `PC9` + `PC10`	(Intercept) + PRS_all + age + sexM + genotyping.arrayUKBL + PC1 + PC2 + PC3 + PC4 + PC5 + PC6 + PC7 + PC8 + PC9 + PC10		401-405.99	Both	1	1	8
LVEDV	Hypertension	0.0288504	0.0033774	1.02927	1.31723e-17	logistic	circulatory system	431422	155305	276117	401	PRS_all	age,sex,genotyping.array,PC1,PC2,PC3,PC4,PC5,PC6,PC7,PC8,PC9,PC10			0	`401` ~ `PRS_all` + `age` + `sex` + `genotyping.array` + `PC1` + `PC2` + `PC3` + `PC4` + `PC5` + `PC6` + `PC7` + `PC8` + `PC9` + `PC10`	(Intercept) + PRS_all + age + sexM + genotyping.arrayUKBL + PC1 + PC2 + PC3 + PC4 + PC5 + PC6 + PC7 + PC8 + PC9 + PC10		401-405.99		1	0	8
RVEDV	Hyperlipidemia	-0.0349936	0.00409822	0.965612	1.35703e-17	logistic	endocrine/metabolic	431066	79583	351483	272.1	PRS_all	age,sex,genotyping.array,PC1,PC2,PC3,PC4,PC5,PC6,PC7,PC8,PC9,PC10			0	`272.1` ~ `PRS_all` + `age` + `sex` + `genotyping.array` + `PC1` + `PC2` + `PC3` + `PC4` + `PC5` + `PC6` + `PC7` + `PC8` + `PC9` + `PC10`	(Intercept) + PRS_all + age + sexM + genotyping.arrayUKBL + PC1 + PC2 + PC3 + PC4 + PC5 + PC6 + PC7 + PC8 + PC9 + PC10		272-272.99		1	0	3
LVESV	Varicose veins of lower extremity	0.0675176	0.00791817	1.06985	1.50301e-17	logistic	circulatory system	390971	16998	373973	454.1	PRS_all	age,sex,genotyping.array,PC1,PC2,PC3,PC4,PC5,PC6,PC7,PC8,PC9,PC10			0	`454.1` ~ `PRS_all` + `age` + `sex` + `genotyping.array` + `PC1` + `PC2` + `PC3` + `PC4` + `PC5` + `PC6` + `PC7` + `PC8` + `PC9` + `PC10`	(Intercept) + PRS_all + age + sexM + genotyping.arrayUKBL + PC1 + PC2 + PC3 + PC4 + PC5 + PC6 + PC7 + PC8 + PC9 + PC10		450-457.99	Both	1	0	8
LVESV_BSA	Varicose veins	0.065719	0.00771612	1.06793	1.63588e-17	logistic	circulatory system	391862	17889	373973	454	PRS_all	age,sex,genotyping.array,PC1,PC2,PC3,PC4,PC5,PC6,PC7,PC8,PC9,PC10			0	`454` ~ `PRS_all` + `age` + `sex` + `genotyping.array` + `PC1` + `PC2` + `PC3` + `PC4` + `PC5` + `PC6` + `PC7` + `PC8` + `PC9` + `PC10`	(Intercept) + PRS_all + age + sexM + genotyping.arrayUKBL + PC1 + PC2 + PC3 + PC4 + PC5 + PC6 + PC7 + PC8 + PC9 + PC10		450-457.99		1	0	8
LVEDV_BSA	Other forms of chronic heart disease	0.0900299	0.0105733	1.09421	1.6685e-17	logistic	circulatory system	375876	9430	366446	414	PRS_all	age,sex,genotyping.array,PC1,PC2,PC3,PC4,PC5,PC6,PC7,PC8,PC9,PC10			0	`414` ~ `PRS_all` + `age` + `sex` + `genotyping.array` + `PC1` + `PC2` + `PC3` + `PC4` + `PC5` + `PC6` + `PC7` + `PC8` + `PC9` + `PC10`	(Intercept) + PRS_all + age + sexM + genotyping.arrayUKBL + PC1 + PC2 + PC3 + PC4 + PC5 + PC6 + PC7 + PC8 + PC9 + PC10		410-414.99	Both	1	0	8
LVMCF	Left bundle branch block	-0.112381	0.0132254	0.893704	1.94037e-17	logistic	circulatory system	376936	6168	370768	426.32	PRS_all	age,sex,genotyping.array,PC1,PC2,PC3,PC4,PC5,PC6,PC7,PC8,PC9,PC10			0	`426.32` ~ `PRS_all` + `age` + `sex` + `genotyping.array` + `PC1` + `PC2` + `PC3` + `PC4` + `PC5` + `PC6` + `PC7` + `PC8` + `PC9` + `PC10`	(Intercept) + PRS_all + age + sexM + genotyping.arrayUKBL + PC1 + PC2 + PC3 + PC4 + PC5 + PC6 + PC7 + PC8 + PC9 + PC10		426-427.99	Both	1	1	8
LVEDV	Unspecified monoarthritis	0.0481141	0.00566771	1.04929	2.08127e-17	logistic	musculoskeletal	393844	35423	358421	716.2	PRS_all	age,sex,genotyping.array,PC1,PC2,PC3,PC4,PC5,PC6,PC7,PC8,PC9,PC10			0	`716.2` ~ `PRS_all` + `age` + `sex` + `genotyping.array` + `PC1` + `PC2` + `PC3` + `PC4` + `PC5` + `PC6` + `PC7` + `PC8` + `PC9` + `PC10`	(Intercept) + PRS_all + age + sexM + genotyping.arrayUKBL + PC1 + PC2 + PC3 + PC4 + PC5 + PC6 + PC7 + PC8 + PC9 + PC10		710-716.99	Both	1	1	14
RVSV_BSA	Abdominal hernia	-0.0329886	0.00388651	0.96755	2.10231e-17	logistic	digestive	431422	86057	345365	550	PRS_all	age,sex,genotyping.array,PC1,PC2,PC3,PC4,PC5,PC6,PC7,PC8,PC9,PC10			0	`550` ~ `PRS_all` + `age` + `sex` + `genotyping.array` + `PC1` + `PC2` + `PC3` + `PC4` + `PC5` + `PC6` + `PC7` + `PC8` + `PC9` + `PC10`	(Intercept) + PRS_all + age + sexM + genotyping.arrayUKBL + PC1 + PC2 + PC3 + PC4 + PC5 + PC6 + PC7 + PC8 + PC9 + PC10		550-550.99		1	0	10
LVESV_BSA	Congestive heart failure (CHF) NOS	0.0947826	0.0111731	1.09942	2.19218e-17	logistic	circulatory system	418615	8515	410100	428.1	PRS_all	age,sex,genotyping.array,PC1,PC2,PC3,PC4,PC5,PC6,PC7,PC8,PC9,PC10			0	`428.1` ~ `PRS_all` + `age` + `sex` + `genotyping.array` + `PC1` + `PC2` + `PC3` + `PC4` + `PC5` + `PC6` + `PC7` + `PC8` + `PC9` + `PC10`	(Intercept) + PRS_all + age + sexM + genotyping.arrayUKBL + PC1 + PC2 + PC3 + PC4 + PC5 + PC6 + PC7 + PC8 + PC9 + PC10		428-429.99	Both	1	1	8
LVEDV	Mitral valve disease	0.0840358	0.00991249	1.08767	2.29552e-17	logistic	circulatory system	419290	10753	408537	394.2	PRS_all	age,sex,genotyping.array,PC1,PC2,PC3,PC4,PC5,PC6,PC7,PC8,PC9,PC10			0	`394.2` ~ `PRS_all` + `age` + `sex` + `genotyping.array` + `PC1` + `PC2` + `PC3` + `PC4` + `PC5` + `PC6` + `PC7` + `PC8` + `PC9` + `PC10`	(Intercept) + PRS_all + age + sexM + genotyping.arrayUKBL + PC1 + PC2 + PC3 + PC4 + PC5 + PC6 + PC7 + PC8 + PC9 + PC10		394-399.99	Both	1	1	8
LVEDV_BSA	Primary/intrinsic cardiomyopathies	0.147519	0.0174014	1.15896	2.30192e-17	logistic	circulatory system	425601	3382	422219	425.1	PRS_all	age,sex,genotyping.array,PC1,PC2,PC3,PC4,PC5,PC6,PC7,PC8,PC9,PC10			0	`425.1` ~ `PRS_all` + `age` + `sex` + `genotyping.array` + `PC1` + `PC2` + `PC3` + `PC4` + `PC5` + `PC6` + `PC7` + `PC8` + `PC9` + `PC10`	(Intercept) + PRS_all + age + sexM + genotyping.arrayUKBL + PC1 + PC2 + PC3 + PC4 + PC5 + PC6 + PC7 + PC8 + PC9 + PC10		420-425.99	Both	1	0	8
LVESV	Varicose veins	0.0653347	0.00771966	1.06752	2.59662e-17	logistic	circulatory system	391862	17889	373973	454	PRS_all	age,sex,genotyping.array,PC1,PC2,PC3,PC4,PC5,PC6,PC7,PC8,PC9,PC10			0	`454` ~ `PRS_all` + `age` + `sex` + `genotyping.array` + `PC1` + `PC2` + `PC3` + `PC4` + `PC5` + `PC6` + `PC7` + `PC8` + `PC9` + `PC10`	(Intercept) + PRS_all + age + sexM + genotyping.arrayUKBL + PC1 + PC2 + PC3 + PC4 + PC5 + PC6 + PC7 + PC8 + PC9 + PC10		450-457.99		1	0	8
LVM	Congestive heart failure; nonhypertensive	0.0635482	0.00751984	1.06561	2.89489e-17	logistic	circulatory system	429636	19536	410100	428	PRS_all	age,sex,genotyping.array,PC1,PC2,PC3,PC4,PC5,PC6,PC7,PC8,PC9,PC10			0	`428` ~ `PRS_all` + `age` + `sex` + `genotyping.array` + `PC1` + `PC2` + `PC3` + `PC4` + `PC5` + `PC6` + `PC7` + `PC8` + `PC9` + `PC10`	(Intercept) + PRS_all + age + sexM + genotyping.arrayUKBL + PC1 + PC2 + PC3 + PC4 + PC5 + PC6 + PC7 + PC8 + PC9 + PC10		428-429.99		1	0	8
LVM_BSA	Mitral valve disease	0.0837704	0.00991943	1.08738	3.03849e-17	logistic	circulatory system	419290	10753	408537	394.2	PRS_all	age,sex,genotyping.array,PC1,PC2,PC3,PC4,PC5,PC6,PC7,PC8,PC9,PC10			0	`394.2` ~ `PRS_all` + `age` + `sex` + `genotyping.array` + `PC1` + `PC2` + `PC3` + `PC4` + `PC5` + `PC6` + `PC7` + `PC8` + `PC9` + `PC10`	(Intercept) + PRS_all + age + sexM + genotyping.arrayUKBL + PC1 + PC2 + PC3 + PC4 + PC5 + PC6 + PC7 + PC8 + PC9 + PC10		394-399.99	Both	1	1	8
RVEDV	GERD	-0.043442	0.00515844	0.957488	3.71595e-17	logistic	digestive	390281	43329	346952	530.11	PRS_all	age,sex,genotyping.array,PC1,PC2,PC3,PC4,PC5,PC6,PC7,PC8,PC9,PC10			0	`530.11` ~ `PRS_all` + `age` + `sex` + `genotyping.array` + `PC1` + `PC2` + `PC3` + `PC4` + `PC5` + `PC6` + `PC7` + `PC8` + `PC9` + `PC10`	(Intercept) + PRS_all + age + sexM + genotyping.arrayUKBL + PC1 + PC2 + PC3 + PC4 + PC5 + PC6 + PC7 + PC8 + PC9 + PC10		530-530.99, 532-532.99	Both	1	1	10
LVEDV_BSA	Cholelithiasis	-0.0551727	0.00655728	0.946322	3.96409e-17	logistic	digestive	423115	25368	397747	574.1	PRS_all	age,sex,genotyping.array,PC1,PC2,PC3,PC4,PC5,PC6,PC7,PC8,PC9,PC10			0	`574.1` ~ `PRS_all` + `age` + `sex` + `genotyping.array` + `PC1` + `PC2` + `PC3` + `PC4` + `PC5` + `PC6` + `PC7` + `PC8` + `PC9` + `PC10`	(Intercept) + PRS_all + age + sexM + genotyping.arrayUKBL + PC1 + PC2 + PC3 + PC4 + PC5 + PC6 + PC7 + PC8 + PC9 + PC10		574-576.99	Both	1	0	10
RVEDV_BSA	Abdominal pain	-0.0357576	0.00425024	0.964874	3.99396e-17	logistic	symptoms	431422	68430	362992	785	PRS_all	age,sex,genotyping.array,PC1,PC2,PC3,PC4,PC5,PC6,PC7,PC8,PC9,PC10			0	`785` ~ `PRS_all` + `age` + `sex` + `genotyping.array` + `PC1` + `PC2` + `PC3` + `PC4` + `PC5` + `PC6` + `PC7` + `PC8` + `PC9` + `PC10`	(Intercept) + PRS_all + age + sexM + genotyping.arrayUKBL + PC1 + PC2 + PC3 + PC4 + PC5 + PC6 + PC7 + PC8 + PC9 + PC10		785-785.99		1	1	17
LVMVR	Myocardial infarction	0.0560356	0.00668719	1.05764	5.31303e-17	logistic	circulatory system	393198	26752	366446	411.2	PRS_all	age,sex,genotyping.array,PC1,PC2,PC3,PC4,PC5,PC6,PC7,PC8,PC9,PC10			0	`411.2` ~ `PRS_all` + `age` + `sex` + `genotyping.array` + `PC1` + `PC2` + `PC3` + `PC4` + `PC5` + `PC6` + `PC7` + `PC8` + `PC9` + `PC10`	(Intercept) + PRS_all + age + sexM + genotyping.arrayUKBL + PC1 + PC2 + PC3 + PC4 + PC5 + PC6 + PC7 + PC8 + PC9 + PC10		410-414.99	Both	1	1	8
LVEDV_BSA	Rheumatic disease of the heart valves	0.0637331	0.0076212	1.06581	6.13438e-17	logistic	circulatory system	427254	18717	408537	394	PRS_all	age,sex,genotyping.array,PC1,PC2,PC3,PC4,PC5,PC6,PC7,PC8,PC9,PC10			0	`394` ~ `PRS_all` + `age` + `sex` + `genotyping.array` + `PC1` + `PC2` + `PC3` + `PC4` + `PC5` + `PC6` + `PC7` + `PC8` + `PC9` + `PC10`	(Intercept) + PRS_all + age + sexM + genotyping.arrayUKBL + PC1 + PC2 + PC3 + PC4 + PC5 + PC6 + PC7 + PC8 + PC9 + PC10		394-399.99		1	0	8
LVESV_BSA	Mitral valve disease	0.0827311	0.00991104	1.08625	6.98032e-17	logistic	circulatory system	419290	10753	408537	394.2	PRS_all	age,sex,genotyping.array,PC1,PC2,PC3,PC4,PC5,PC6,PC7,PC8,PC9,PC10			0	`394.2` ~ `PRS_all` + `age` + `sex` + `genotyping.array` + `PC1` + `PC2` + `PC3` + `PC4` + `PC5` + `PC6` + `PC7` + `PC8` + `PC9` + `PC10`	(Intercept) + PRS_all + age + sexM + genotyping.arrayUKBL + PC1 + PC2 + PC3 + PC4 + PC5 + PC6 + PC7 + PC8 + PC9 + PC10		394-399.99	Both	1	1	8
LVEDV	Nonrheumatic mitral valve disorders	0.0836569	0.0100299	1.08726	7.37976e-17	logistic	circulatory system	419025	10488	408537	395.1	PRS_all	age,sex,genotyping.array,PC1,PC2,PC3,PC4,PC5,PC6,PC7,PC8,PC9,PC10			0	`395.1` ~ `PRS_all` + `age` + `sex` + `genotyping.array` + `PC1` + `PC2` + `PC3` + `PC4` + `PC5` + `PC6` + `PC7` + `PC8` + `PC9` + `PC10`	(Intercept) + PRS_all + age + sexM + genotyping.arrayUKBL + PC1 + PC2 + PC3 + PC4 + PC5 + PC6 + PC7 + PC8 + PC9 + PC10		394-399.99	Both	1	1	8
LVGFI	Bundle branch block	-0.078167	0.00937583	0.92481	7.61475e-17	logistic	circulatory system	383081	12313	370768	426.3	PRS_all	age,sex,genotyping.array,PC1,PC2,PC3,PC4,PC5,PC6,PC7,PC8,PC9,PC10			0	`426.3` ~ `PRS_all` + `age` + `sex` + `genotyping.array` + `PC1` + `PC2` + `PC3` + `PC4` + `PC5` + `PC6` + `PC7` + `PC8` + `PC9` + `PC10`	(Intercept) + PRS_all + age + sexM + genotyping.arrayUKBL + PC1 + PC2 + PC3 + PC4 + PC5 + PC6 + PC7 + PC8 + PC9 + PC10		426-427.99	Both	1	0	8
RVSV_BSA	Chronic airway obstruction	-0.0526954	0.00632402	0.948669	7.90991e-17	logistic	respiratory	392925	28343	364582	496	PRS_all	age,sex,genotyping.array,PC1,PC2,PC3,PC4,PC5,PC6,PC7,PC8,PC9,PC10			0	`496` ~ `PRS_all` + `age` + `sex` + `genotyping.array` + `PC1` + `PC2` + `PC3` + `PC4` + `PC5` + `PC6` + `PC7` + `PC8` + `PC9` + `PC10`	(Intercept) + PRS_all + age + sexM + genotyping.arrayUKBL + PC1 + PC2 + PC3 + PC4 + PC5 + PC6 + PC7 + PC8 + PC9 + PC10		490-498.99		1	0	9
LVSV_BSA	Hypercholesterolemia	-0.0352805	0.00424134	0.965335	8.9276e-17	logistic	endocrine/metabolic	425146	73663	351483	272.11	PRS_all	age,sex,genotyping.array,PC1,PC2,PC3,PC4,PC5,PC6,PC7,PC8,PC9,PC10			0	`272.11` ~ `PRS_all` + `age` + `sex` + `genotyping.array` + `PC1` + `PC2` + `PC3` + `PC4` + `PC5` + `PC6` + `PC7` + `PC8` + `PC9` + `PC10`	(Intercept) + PRS_all + age + sexM + genotyping.arrayUKBL + PC1 + PC2 + PC3 + PC4 + PC5 + PC6 + PC7 + PC8 + PC9 + PC10		272-272.99	Both	1	1	3
LVM_BSA	Congenital anomalies of great vessels	0.108824	0.0131247	1.11497	1.1175e-16	logistic	congenital anomalies	429445	6038	423407	747.13	PRS_all	age,sex,genotyping.array,PC1,PC2,PC3,PC4,PC5,PC6,PC7,PC8,PC9,PC10			0	`747.13` ~ `PRS_all` + `age` + `sex` + `genotyping.array` + `PC1` + `PC2` + `PC3` + `PC4` + `PC5` + `PC6` + `PC7` + `PC8` + `PC9` + `PC10`	(Intercept) + PRS_all + age + sexM + genotyping.arrayUKBL + PC1 + PC2 + PC3 + PC4 + PC5 + PC6 + PC7 + PC8 + PC9 + PC10		747-747.99	Both	1	1	15
LVEDV_BSA	Mitral valve disease	0.0821492	0.00991717	1.08562	1.19572e-16	logistic	circulatory system	419290	10753	408537	394.2	PRS_all	age,sex,genotyping.array,PC1,PC2,PC3,PC4,PC5,PC6,PC7,PC8,PC9,PC10			0	`394.2` ~ `PRS_all` + `age` + `sex` + `genotyping.array` + `PC1` + `PC2` + `PC3` + `PC4` + `PC5` + `PC6` + `PC7` + `PC8` + `PC9` + `PC10`	(Intercept) + PRS_all + age + sexM + genotyping.arrayUKBL + PC1 + PC2 + PC3 + PC4 + PC5 + PC6 + PC7 + PC8 + PC9 + PC10		394-399.99	Both	1	1	8
RVEDV	Chronic liver disease and cirrhosis	-0.0804649	0.00972369	0.922687	1.28308e-16	logistic	digestive	414882	10962	403920	571	PRS_all	age,sex,genotyping.array,PC1,PC2,PC3,PC4,PC5,PC6,PC7,PC8,PC9,PC10			0	`571` ~ `PRS_all` + `age` + `sex` + `genotyping.array` + `PC1` + `PC2` + `PC3` + `PC4` + `PC5` + `PC6` + `PC7` + `PC8` + `PC9` + `PC10`	(Intercept) + PRS_all + age + sexM + genotyping.arrayUKBL + PC1 + PC2 + PC3 + PC4 + PC5 + PC6 + PC7 + PC8 + PC9 + PC10		570-573.99	Both	1	0	10
LVEDV_BSA	Nonrheumatic mitral valve disorders	0.0829767	0.010035	1.08652	1.35406e-16	logistic	circulatory system	419025	10488	408537	395.1	PRS_all	age,sex,genotyping.array,PC1,PC2,PC3,PC4,PC5,PC6,PC7,PC8,PC9,PC10			0	`395.1` ~ `PRS_all` + `age` + `sex` + `genotyping.array` + `PC1` + `PC2` + `PC3` + `PC4` + `PC5` + `PC6` + `PC7` + `PC8` + `PC9` + `PC10`	(Intercept) + PRS_all + age + sexM + genotyping.arrayUKBL + PC1 + PC2 + PC3 + PC4 + PC5 + PC6 + PC7 + PC8 + PC9 + PC10		394-399.99	Both	1	1	8
RVEDV_BSA	Overweight, obesity and other hyperalimentation	-0.0446961	0.00540976	0.956288	1.43098e-16	logistic	endocrine/metabolic	431422	38711	392711	278	PRS_all	age,sex,genotyping.array,PC1,PC2,PC3,PC4,PC5,PC6,PC7,PC8,PC9,PC10			0	`278` ~ `PRS_all` + `age` + `sex` + `genotyping.array` + `PC1` + `PC2` + `PC3` + `PC4` + `PC5` + `PC6` + `PC7` + `PC8` + `PC9` + `PC10`	(Intercept) + PRS_all + age + sexM + genotyping.arrayUKBL + PC1 + PC2 + PC3 + PC4 + PC5 + PC6 + PC7 + PC8 + PC9 + PC10		278-278.99	Both	1	0	3
RVESV	Gastritis and duodenitis	-0.037389	0.00454274	0.963301	1.8645e-16	logistic	digestive	427866	57203	370663	535	PRS_all	age,sex,genotyping.array,PC1,PC2,PC3,PC4,PC5,PC6,PC7,PC8,PC9,PC10			0	`535` ~ `PRS_all` + `age` + `sex` + `genotyping.array` + `PC1` + `PC2` + `PC3` + `PC4` + `PC5` + `PC6` + `PC7` + `PC8` + `PC9` + `PC10`	(Intercept) + PRS_all + age + sexM + genotyping.arrayUKBL + PC1 + PC2 + PC3 + PC4 + PC5 + PC6 + PC7 + PC8 + PC9 + PC10		535-537.99		1	0	10
LVEDV_BSA	Disorders of lipoid metabolism	-0.033552	0.00409811	0.967005	2.67391e-16	logistic	endocrine/metabolic	431422	79939	351483	272	PRS_all	age,sex,genotyping.array,PC1,PC2,PC3,PC4,PC5,PC6,PC7,PC8,PC9,PC10			0	`272` ~ `PRS_all` + `age` + `sex` + `genotyping.array` + `PC1` + `PC2` + `PC3` + `PC4` + `PC5` + `PC6` + `PC7` + `PC8` + `PC9` + `PC10`	(Intercept) + PRS_all + age + sexM + genotyping.arrayUKBL + PC1 + PC2 + PC3 + PC4 + PC5 + PC6 + PC7 + PC8 + PC9 + PC10		272-272.99		1	0	3
LVEDV_BSA	Hyperlipidemia	-0.0335276	0.00410582	0.967028	3.19125e-16	logistic	endocrine/metabolic	431066	79583	351483	272.1	PRS_all	age,sex,genotyping.array,PC1,PC2,PC3,PC4,PC5,PC6,PC7,PC8,PC9,PC10			0	`272.1` ~ `PRS_all` + `age` + `sex` + `genotyping.array` + `PC1` + `PC2` + `PC3` + `PC4` + `PC5` + `PC6` + `PC7` + `PC8` + `PC9` + `PC10`	(Intercept) + PRS_all + age + sexM + genotyping.arrayUKBL + PC1 + PC2 + PC3 + PC4 + PC5 + PC6 + PC7 + PC8 + PC9 + PC10		272-272.99		1	0	3
RVSV	Diaphragmatic hernia	-0.0382363	0.0046927	0.962485	3.69864e-16	logistic	digestive	399741	54376	345365	550.2	PRS_all	age,sex,genotyping.array,PC1,PC2,PC3,PC4,PC5,PC6,PC7,PC8,PC9,PC10			0	`550.2` ~ `PRS_all` + `age` + `sex` + `genotyping.array` + `PC1` + `PC2` + `PC3` + `PC4` + `PC5` + `PC6` + `PC7` + `PC8` + `PC9` + `PC10`	(Intercept) + PRS_all + age + sexM + genotyping.arrayUKBL + PC1 + PC2 + PC3 + PC4 + PC5 + PC6 + PC7 + PC8 + PC9 + PC10		550-550.99	Both	1	1	10
RVEDV_BSA	Obesity	-0.0440575	0.00542088	0.956899	4.38672e-16	logistic	endocrine/metabolic	431245	38534	392711	278.1	PRS_all	age,sex,genotyping.array,PC1,PC2,PC3,PC4,PC5,PC6,PC7,PC8,PC9,PC10			0	`278.1` ~ `PRS_all` + `age` + `sex` + `genotyping.array` + `PC1` + `PC2` + `PC3` + `PC4` + `PC5` + `PC6` + `PC7` + `PC8` + `PC9` + `PC10`	(Intercept) + PRS_all + age + sexM + genotyping.arrayUKBL + PC1 + PC2 + PC3 + PC4 + PC5 + PC6 + PC7 + PC8 + PC9 + PC10		278-278.99	Both	1	0	3
LVEF	Celiac disease	0.140915	0.0173521	1.15133	4.6265e-16	logistic	digestive	295287	3338	291949	557.1	PRS_all	age,sex,genotyping.array,PC1,PC2,PC3,PC4,PC5,PC6,PC7,PC8,PC9,PC10			0	`557.1` ~ `PRS_all` + `age` + `sex` + `genotyping.array` + `PC1` + `PC2` + `PC3` + `PC4` + `PC5` + `PC6` + `PC7` + `PC8` + `PC9` + `PC10`	(Intercept) + PRS_all + age + sexM + genotyping.arrayUKBL + PC1 + PC2 + PC3 + PC4 + PC5 + PC6 + PC7 + PC8 + PC9 + PC10		555-564.99	Both	0	1	10
LVM	Nonrheumatic mitral valve disorders	0.0815748	0.0100532	1.08499	4.88428e-16	logistic	circulatory system	419025	10488	408537	395.1	PRS_all	age,sex,genotyping.array,PC1,PC2,PC3,PC4,PC5,PC6,PC7,PC8,PC9,PC10			0	`395.1` ~ `PRS_all` + `age` + `sex` + `genotyping.array` + `PC1` + `PC2` + `PC3` + `PC4` + `PC5` + `PC6` + `PC7` + `PC8` + `PC9` + `PC10`	(Intercept) + PRS_all + age + sexM + genotyping.arrayUKBL + PC1 + PC2 + PC3 + PC4 + PC5 + PC6 + PC7 + PC8 + PC9 + PC10		394-399.99	Both	1	1	8
LVMVR	Cardiac congenital anomalies	0.09652	0.0119112	1.10133	5.34932e-16	logistic	congenital anomalies	431067	7660	423407	747.1	PRS_all	age,sex,genotyping.array,PC1,PC2,PC3,PC4,PC5,PC6,PC7,PC8,PC9,PC10			0	`747.1` ~ `PRS_all` + `age` + `sex` + `genotyping.array` + `PC1` + `PC2` + `PC3` + `PC4` + `PC5` + `PC6` + `PC7` + `PC8` + `PC9` + `PC10`	(Intercept) + PRS_all + age + sexM + genotyping.arrayUKBL + PC1 + PC2 + PC3 + PC4 + PC5 + PC6 + PC7 + PC8 + PC9 + PC10		747-747.99	Both	1	0	15
RVESV_BSA	Abdominal pain	-0.0340709	0.00422219	0.966503	7.06024e-16	logistic	symptoms	431422	68430	362992	785	PRS_all	age,sex,genotyping.array,PC1,PC2,PC3,PC4,PC5,PC6,PC7,PC8,PC9,PC10			0	`785` ~ `PRS_all` + `age` + `sex` + `genotyping.array` + `PC1` + `PC2` + `PC3` + `PC4` + `PC5` + `PC6` + `PC7` + `PC8` + `PC9` + `PC10`	(Intercept) + PRS_all + age + sexM + genotyping.arrayUKBL + PC1 + PC2 + PC3 + PC4 + PC5 + PC6 + PC7 + PC8 + PC9 + PC10		785-785.99		1	1	17
LVM_BSA	Hypertensive heart disease	0.258975	0.0322223	1.2956	9.19514e-16	logistic	circulatory system	277116	999	276117	401.21	PRS_all	age,sex,genotyping.array,PC1,PC2,PC3,PC4,PC5,PC6,PC7,PC8,PC9,PC10			0	`401.21` ~ `PRS_all` + `age` + `sex` + `genotyping.array` + `PC1` + `PC2` + `PC3` + `PC4` + `PC5` + `PC6` + `PC7` + `PC8` + `PC9` + `PC10`	(Intercept) + PRS_all + age + sexM + genotyping.arrayUKBL + PC1 + PC2 + PC3 + PC4 + PC5 + PC6 + PC7 + PC8 + PC9 + PC10		401-405.99	Both	1	1	8
RVEDV_BSA	Type 2 diabetes with ophthalmic manifestations	-0.118119	0.0147169	0.88859	1.00597e-15	logistic	endocrine/metabolic	389055	5001	384054	250.23	PRS_all	age,sex,genotyping.array,PC1,PC2,PC3,PC4,PC5,PC6,PC7,PC8,PC9,PC10			0	`250.23` ~ `PRS_all` + `age` + `sex` + `genotyping.array` + `PC1` + `PC2` + `PC3` + `PC4` + `PC5` + `PC6` + `PC7` + `PC8` + `PC9` + `PC10`	(Intercept) + PRS_all + age + sexM + genotyping.arrayUKBL + PC1 + PC2 + PC3 + PC4 + PC5 + PC6 + PC7 + PC8 + PC9 + PC10		249-250.99	Both	1	1	3
RVEDV	Other chronic nonalcoholic liver disease	-0.0857146	0.0106809	0.917856	1.01495e-15	logistic	digestive	412967	9047	403920	571.5	PRS_all	age,sex,genotyping.array,PC1,PC2,PC3,PC4,PC5,PC6,PC7,PC8,PC9,PC10			0	`571.5` ~ `PRS_all` + `age` + `sex` + `genotyping.array` + `PC1` + `PC2` + `PC3` + `PC4` + `PC5` + `PC6` + `PC7` + `PC8` + `PC9` + `PC10`	(Intercept) + PRS_all + age + sexM + genotyping.arrayUKBL + PC1 + PC2 + PC3 + PC4 + PC5 + PC6 + PC7 + PC8 + PC9 + PC10		570-573.99	Both	1	0	10
RVEDV_BSA	Chronic airway obstruction	-0.0510716	0.00637814	0.950211	1.17265e-15	logistic	respiratory	392925	28343	364582	496	PRS_all	age,sex,genotyping.array,PC1,PC2,PC3,PC4,PC5,PC6,PC7,PC8,PC9,PC10			0	`496` ~ `PRS_all` + `age` + `sex` + `genotyping.array` + `PC1` + `PC2` + `PC3` + `PC4` + `PC5` + `PC6` + `PC7` + `PC8` + `PC9` + `PC10`	(Intercept) + PRS_all + age + sexM + genotyping.arrayUKBL + PC1 + PC2 + PC3 + PC4 + PC5 + PC6 + PC7 + PC8 + PC9 + PC10		490-498.99		1	0	9
LVESV_BSA	Rheumatic disease of the heart valves	0.0607938	0.0076141	1.06268	1.41244e-15	logistic	circulatory system	427254	18717	408537	394	PRS_all	age,sex,genotyping.array,PC1,PC2,PC3,PC4,PC5,PC6,PC7,PC8,PC9,PC10			0	`394` ~ `PRS_all` + `age` + `sex` + `genotyping.array` + `PC1` + `PC2` + `PC3` + `PC4` + `PC5` + `PC6` + `PC7` + `PC8` + `PC9` + `PC10`	(Intercept) + PRS_all + age + sexM + genotyping.arrayUKBL + PC1 + PC2 + PC3 + PC4 + PC5 + PC6 + PC7 + PC8 + PC9 + PC10		394-399.99		1	0	8
LVMCF	Cerebrovascular disease	-0.053749	0.0067394	0.94767	1.51961e-15	logistic	circulatory system	428769	25358	403411	433	PRS_all	age,sex,genotyping.array,PC1,PC2,PC3,PC4,PC5,PC6,PC7,PC8,PC9,PC10			0	`433` ~ `PRS_all` + `age` + `sex` + `genotyping.array` + `PC1` + `PC2` + `PC3` + `PC4` + `PC5` + `PC6` + `PC7` + `PC8` + `PC9` + `PC10`	(Intercept) + PRS_all + age + sexM + genotyping.arrayUKBL + PC1 + PC2 + PC3 + PC4 + PC5 + PC6 + PC7 + PC8 + PC9 + PC10		430-438.99		1	0	8
RVSV_BSA	Other specified cardiac dysrhythmias	0.0821361	0.0103046	1.0856	1.5764e-15	logistic	circulatory system	380612	9844	370768	427.3	PRS_all	age,sex,genotyping.array,PC1,PC2,PC3,PC4,PC5,PC6,PC7,PC8,PC9,PC10			0	`427.3` ~ `PRS_all` + `age` + `sex` + `genotyping.array` + `PC1` + `PC2` + `PC3` + `PC4` + `PC5` + `PC6` + `PC7` + `PC8` + `PC9` + `PC10`	(Intercept) + PRS_all + age + sexM + genotyping.arrayUKBL + PC1 + PC2 + PC3 + PC4 + PC5 + PC6 + PC7 + PC8 + PC9 + PC10		426-427.99	Both	1	1	8
LVESV	Arthropathy NOS	0.0343962	0.00432047	1.03499	1.70361e-15	logistic	musculoskeletal	425804	67383	358421	716.9	PRS_all	age,sex,genotyping.array,PC1,PC2,PC3,PC4,PC5,PC6,PC7,PC8,PC9,PC10			0	`716.9` ~ `PRS_all` + `age` + `sex` + `genotyping.array` + `PC1` + `PC2` + `PC3` + `PC4` + `PC5` + `PC6` + `PC7` + `PC8` + `PC9` + `PC10`	(Intercept) + PRS_all + age + sexM + genotyping.arrayUKBL + PC1 + PC2 + PC3 + PC4 + PC5 + PC6 + PC7 + PC8 + PC9 + PC10		710-716.99	Both	1	1	14
RVESV	Hypercholesterolemia	-0.0335089	0.00421455	0.967046	1.85373e-15	logistic	endocrine/metabolic	425146	73663	351483	272.11	PRS_all	age,sex,genotyping.array,PC1,PC2,PC3,PC4,PC5,PC6,PC7,PC8,PC9,PC10			0	`272.11` ~ `PRS_all` + `age` + `sex` + `genotyping.array` + `PC1` + `PC2` + `PC3` + `PC4` + `PC5` + `PC6` + `PC7` + `PC8` + `PC9` + `PC10`	(Intercept) + PRS_all + age + sexM + genotyping.arrayUKBL + PC1 + PC2 + PC3 + PC4 + PC5 + PC6 + PC7 + PC8 + PC9 + PC10		272-272.99	Both	1	1	3
LVM	Heart failure NOS	0.0658797	0.00829713	1.0681	2.02069e-15	logistic	circulatory system	425905	15805	410100	428.2	PRS_all	age,sex,genotyping.array,PC1,PC2,PC3,PC4,PC5,PC6,PC7,PC8,PC9,PC10			0	`428.2` ~ `PRS_all` + `age` + `sex` + `genotyping.array` + `PC1` + `PC2` + `PC3` + `PC4` + `PC5` + `PC6` + `PC7` + `PC8` + `PC9` + `PC10`	(Intercept) + PRS_all + age + sexM + genotyping.arrayUKBL + PC1 + PC2 + PC3 + PC4 + PC5 + PC6 + PC7 + PC8 + PC9 + PC10		428-429.99	Both	1	1	8
RVSV	Chronic liver disease and cirrhosis	-0.0771519	0.00974233	0.925749	2.38954e-15	logistic	digestive	414882	10962	403920	571	PRS_all	age,sex,genotyping.array,PC1,PC2,PC3,PC4,PC5,PC6,PC7,PC8,PC9,PC10			0	`571` ~ `PRS_all` + `age` + `sex` + `genotyping.array` + `PC1` + `PC2` + `PC3` + `PC4` + `PC5` + `PC6` + `PC7` + `PC8` + `PC9` + `PC10`	(Intercept) + PRS_all + age + sexM + genotyping.arrayUKBL + PC1 + PC2 + PC3 + PC4 + PC5 + PC6 + PC7 + PC8 + PC9 + PC10		570-573.99	Both	1	0	10
RVEDV_BSA	Duodenitis	-0.0684489	0.00864611	0.933841	2.43843e-15	logistic	digestive	384957	14294	370663	535.6	PRS_all	age,sex,genotyping.array,PC1,PC2,PC3,PC4,PC5,PC6,PC7,PC8,PC9,PC10			0	`535.6` ~ `PRS_all` + `age` + `sex` + `genotyping.array` + `PC1` + `PC2` + `PC3` + `PC4` + `PC5` + `PC6` + `PC7` + `PC8` + `PC9` + `PC10`	(Intercept) + PRS_all + age + sexM + genotyping.arrayUKBL + PC1 + PC2 + PC3 + PC4 + PC5 + PC6 + PC7 + PC8 + PC9 + PC10		535-537.99	Both	1	1	10
LVESV	Other arthropathies	0.0341739	0.00431711	1.03476	2.45431e-15	logistic	musculoskeletal	425920	67499	358421	716	PRS_all	age,sex,genotyping.array,PC1,PC2,PC3,PC4,PC5,PC6,PC7,PC8,PC9,PC10			0	`716` ~ `PRS_all` + `age` + `sex` + `genotyping.array` + `PC1` + `PC2` + `PC3` + `PC4` + `PC5` + `PC6` + `PC7` + `PC8` + `PC9` + `PC10`	(Intercept) + PRS_all + age + sexM + genotyping.arrayUKBL + PC1 + PC2 + PC3 + PC4 + PC5 + PC6 + PC7 + PC8 + PC9 + PC10		710-716.99		1	0	14
LVESV	Cardiomegaly	0.0774764	0.00979431	1.08056	2.56672e-15	logistic	circulatory system	421212	11012	410200	416	PRS_all	age,sex,genotyping.array,PC1,PC2,PC3,PC4,PC5,PC6,PC7,PC8,PC9,PC10			0	`416` ~ `PRS_all` + `age` + `sex` + `genotyping.array` + `PC1` + `PC2` + `PC3` + `PC4` + `PC5` + `PC6` + `PC7` + `PC8` + `PC9` + `PC10`	(Intercept) + PRS_all + age + sexM + genotyping.arrayUKBL + PC1 + PC2 + PC3 + PC4 + PC5 + PC6 + PC7 + PC8 + PC9 + PC10		415-417.99	Both	1	1	8
LVEDV	Left bundle branch block	0.102715	0.0129896	1.10818	2.62646e-15	logistic	circulatory system	376936	6168	370768	426.32	PRS_all	age,sex,genotyping.array,PC1,PC2,PC3,PC4,PC5,PC6,PC7,PC8,PC9,PC10			0	`426.32` ~ `PRS_all` + `age` + `sex` + `genotyping.array` + `PC1` + `PC2` + `PC3` + `PC4` + `PC5` + `PC6` + `PC7` + `PC8` + `PC9` + `PC10`	(Intercept) + PRS_all + age + sexM + genotyping.arrayUKBL + PC1 + PC2 + PC3 + PC4 + PC5 + PC6 + PC7 + PC8 + PC9 + PC10		426-427.99	Both	1	1	8
RVEDV	Gastritis and duodenitis	-0.0359356	0.00455411	0.964702	3.00264e-15	logistic	digestive	427866	57203	370663	535	PRS_all	age,sex,genotyping.array,PC1,PC2,PC3,PC4,PC5,PC6,PC7,PC8,PC9,PC10			0	`535` ~ `PRS_all` + `age` + `sex` + `genotyping.array` + `PC1` + `PC2` + `PC3` + `PC4` + `PC5` + `PC6` + `PC7` + `PC8` + `PC9` + `PC10`	(Intercept) + PRS_all + age + sexM + genotyping.arrayUKBL + PC1 + PC2 + PC3 + PC4 + PC5 + PC6 + PC7 + PC8 + PC9 + PC10		535-537.99		1	0	10
RV_LV_ratio	Tobacco use disorder	-0.0451228	0.00574071	0.95588	3.83655e-15	logistic	mental disorders	410188	33869	376319	318	PRS_all	age,sex,genotyping.array,PC1,PC2,PC3,PC4,PC5,PC6,PC7,PC8,PC9,PC10			0	`318` ~ `PRS_all` + `age` + `sex` + `genotyping.array` + `PC1` + `PC2` + `PC3` + `PC4` + `PC5` + `PC6` + `PC7` + `PC8` + `PC9` + `PC10`	(Intercept) + PRS_all + age + sexM + genotyping.arrayUKBL + PC1 + PC2 + PC3 + PC4 + PC5 + PC6 + PC7 + PC8 + PC9 + PC10		316-319.99	Both	1	1	5
RVSV_BSA	Tachycardia NOS	-0.0965241	0.0122883	0.907988	3.99929e-15	logistic	circulatory system	377628	6860	370768	427.7	PRS_all	age,sex,genotyping.array,PC1,PC2,PC3,PC4,PC5,PC6,PC7,PC8,PC9,PC10			0	`427.7` ~ `PRS_all` + `age` + `sex` + `genotyping.array` + `PC1` + `PC2` + `PC3` + `PC4` + `PC5` + `PC6` + `PC7` + `PC8` + `PC9` + `PC10`	(Intercept) + PRS_all + age + sexM + genotyping.arrayUKBL + PC1 + PC2 + PC3 + PC4 + PC5 + PC6 + PC7 + PC8 + PC9 + PC10		426-427.99	Both	1	1	8
LVEF	Other hypertrophic cardiomyopathy	0.339798	0.0433263	1.40466	4.40709e-15	logistic	circulatory system	422759	540	422219	425.12	PRS_all	age,sex,genotyping.array,PC1,PC2,PC3,PC4,PC5,PC6,PC7,PC8,PC9,PC10			0	`425.12` ~ `PRS_all` + `age` + `sex` + `genotyping.array` + `PC1` + `PC2` + `PC3` + `PC4` + `PC5` + `PC6` + `PC7` + `PC8` + `PC9` + `PC10`	(Intercept) + PRS_all + age + sexM + genotyping.arrayUKBL + PC1 + PC2 + PC3 + PC4 + PC5 + PC6 + PC7 + PC8 + PC9 + PC10		420-425.99	Both	1	1	8
LVM	Mitral valve disease	0.0778597	0.00993497	1.08097	4.61673e-15	logistic	circulatory system	419290	10753	408537	394.2	PRS_all	age,sex,genotyping.array,PC1,PC2,PC3,PC4,PC5,PC6,PC7,PC8,PC9,PC10			0	`394.2` ~ `PRS_all` + `age` + `sex` + `genotyping.array` + `PC1` + `PC2` + `PC3` + `PC4` + `PC5` + `PC6` + `PC7` + `PC8` + `PC9` + `PC10`	(Intercept) + PRS_all + age + sexM + genotyping.arrayUKBL + PC1 + PC2 + PC3 + PC4 + PC5 + PC6 + PC7 + PC8 + PC9 + PC10		394-399.99	Both	1	1	8
LVM_BSA	Cardiac and circulatory congenital anomalies	0.0890441	0.0113891	1.09313	5.351e-15	logistic	congenital anomalies	431422	8015	423407	747	PRS_all	age,sex,genotyping.array,PC1,PC2,PC3,PC4,PC5,PC6,PC7,PC8,PC9,PC10			0	`747` ~ `PRS_all` + `age` + `sex` + `genotyping.array` + `PC1` + `PC2` + `PC3` + `PC4` + `PC5` + `PC6` + `PC7` + `PC8` + `PC9` + `PC10`	(Intercept) + PRS_all + age + sexM + genotyping.arrayUKBL + PC1 + PC2 + PC3 + PC4 + PC5 + PC6 + PC7 + PC8 + PC9 + PC10		747-747.99		1	0	15
LVGFI	Disorders of lipoid metabolism	-0.0321459	0.00411223	0.968365	5.4031e-15	logistic	endocrine/metabolic	431422	79939	351483	272	PRS_all	age,sex,genotyping.array,PC1,PC2,PC3,PC4,PC5,PC6,PC7,PC8,PC9,PC10			0	`272` ~ `PRS_all` + `age` + `sex` + `genotyping.array` + `PC1` + `PC2` + `PC3` + `PC4` + `PC5` + `PC6` + `PC7` + `PC8` + `PC9` + `PC10`	(Intercept) + PRS_all + age + sexM + genotyping.arrayUKBL + PC1 + PC2 + PC3 + PC4 + PC5 + PC6 + PC7 + PC8 + PC9 + PC10		272-272.99		1	0	3
LVMVR	Cardiac and circulatory congenital anomalies	0.0909846	0.0116479	1.09525	5.66158e-15	logistic	congenital anomalies	431422	8015	423407	747	PRS_all	age,sex,genotyping.array,PC1,PC2,PC3,PC4,PC5,PC6,PC7,PC8,PC9,PC10			0	`747` ~ `PRS_all` + `age` + `sex` + `genotyping.array` + `PC1` + `PC2` + `PC3` + `PC4` + `PC5` + `PC6` + `PC7` + `PC8` + `PC9` + `PC10`	(Intercept) + PRS_all + age + sexM + genotyping.arrayUKBL + PC1 + PC2 + PC3 + PC4 + PC5 + PC6 + PC7 + PC8 + PC9 + PC10		747-747.99		1	0	15
RVEDV	Hypercholesterolemia	-0.0330064	0.00422571	0.967532	5.68077e-15	logistic	endocrine/metabolic	425146	73663	351483	272.11	PRS_all	age,sex,genotyping.array,PC1,PC2,PC3,PC4,PC5,PC6,PC7,PC8,PC9,PC10			0	`272.11` ~ `PRS_all` + `age` + `sex` + `genotyping.array` + `PC1` + `PC2` + `PC3` + `PC4` + `PC5` + `PC6` + `PC7` + `PC8` + `PC9` + `PC10`	(Intercept) + PRS_all + age + sexM + genotyping.arrayUKBL + PC1 + PC2 + PC3 + PC4 + PC5 + PC6 + PC7 + PC8 + PC9 + PC10		272-272.99	Both	1	1	3
LVM_BSA	Cardiac congenital anomalies	0.0909445	0.0116471	1.09521	5.79563e-15	logistic	congenital anomalies	431067	7660	423407	747.1	PRS_all	age,sex,genotyping.array,PC1,PC2,PC3,PC4,PC5,PC6,PC7,PC8,PC9,PC10			0	`747.1` ~ `PRS_all` + `age` + `sex` + `genotyping.array` + `PC1` + `PC2` + `PC3` + `PC4` + `PC5` + `PC6` + `PC7` + `PC8` + `PC9` + `PC10`	(Intercept) + PRS_all + age + sexM + genotyping.arrayUKBL + PC1 + PC2 + PC3 + PC4 + PC5 + PC6 + PC7 + PC8 + PC9 + PC10		747-747.99	Both	1	0	15
LVMVR	Celiac disease	-0.139529	0.0178776	0.869767	5.96331e-15	logistic	digestive	295287	3338	291949	557.1	PRS_all	age,sex,genotyping.array,PC1,PC2,PC3,PC4,PC5,PC6,PC7,PC8,PC9,PC10			0	`557.1` ~ `PRS_all` + `age` + `sex` + `genotyping.array` + `PC1` + `PC2` + `PC3` + `PC4` + `PC5` + `PC6` + `PC7` + `PC8` + `PC9` + `PC10`	(Intercept) + PRS_all + age + sexM + genotyping.arrayUKBL + PC1 + PC2 + PC3 + PC4 + PC5 + PC6 + PC7 + PC8 + PC9 + PC10		555-564.99	Both	0	1	10
RV_LV_ratio	Congestive heart failure (CHF) NOS	-0.0869759	0.0111555	0.916699	6.35525e-15	logistic	circulatory system	418615	8515	410100	428.1	PRS_all	age,sex,genotyping.array,PC1,PC2,PC3,PC4,PC5,PC6,PC7,PC8,PC9,PC10			0	`428.1` ~ `PRS_all` + `age` + `sex` + `genotyping.array` + `PC1` + `PC2` + `PC3` + `PC4` + `PC5` + `PC6` + `PC7` + `PC8` + `PC9` + `PC10`	(Intercept) + PRS_all + age + sexM + genotyping.arrayUKBL + PC1 + PC2 + PC3 + PC4 + PC5 + PC6 + PC7 + PC8 + PC9 + PC10		428-429.99	Both	1	1	8
LVGFI	Other chronic ischemic heart disease, unspecified	-0.0463076	0.0059565	0.954748	7.58697e-15	logistic	circulatory system	400369	33923	366446	411.8	PRS_all	age,sex,genotyping.array,PC1,PC2,PC3,PC4,PC5,PC6,PC7,PC8,PC9,PC10			0	`411.8` ~ `PRS_all` + `age` + `sex` + `genotyping.array` + `PC1` + `PC2` + `PC3` + `PC4` + `PC5` + `PC6` + `PC7` + `PC8` + `PC9` + `PC10`	(Intercept) + PRS_all + age + sexM + genotyping.arrayUKBL + PC1 + PC2 + PC3 + PC4 + PC5 + PC6 + PC7 + PC8 + PC9 + PC10		410-414.99	Both	1	1	8
RVESV_BSA	Chronic liver disease and cirrhosis	-0.075565	0.00973185	0.927219	8.18318e-15	logistic	digestive	414882	10962	403920	571	PRS_all	age,sex,genotyping.array,PC1,PC2,PC3,PC4,PC5,PC6,PC7,PC8,PC9,PC10			0	`571` ~ `PRS_all` + `age` + `sex` + `genotyping.array` + `PC1` + `PC2` + `PC3` + `PC4` + `PC5` + `PC6` + `PC7` + `PC8` + `PC9` + `PC10`	(Intercept) + PRS_all + age + sexM + genotyping.arrayUKBL + PC1 + PC2 + PC3 + PC4 + PC5 + PC6 + PC7 + PC8 + PC9 + PC10		570-573.99	Both	1	0	10
RVSV_BSA	Other mental disorder	-0.0313656	0.00404309	0.969121	8.63945e-15	logistic	mental disorders	410000	79072	330928	306	PRS_all	age,sex,genotyping.array,PC1,PC2,PC3,PC4,PC5,PC6,PC7,PC8,PC9,PC10			0	`306` ~ `PRS_all` + `age` + `sex` + `genotyping.array` + `PC1` + `PC2` + `PC3` + `PC4` + `PC5` + `PC6` + `PC7` + `PC8` + `PC9` + `PC10`	(Intercept) + PRS_all + age + sexM + genotyping.arrayUKBL + PC1 + PC2 + PC3 + PC4 + PC5 + PC6 + PC7 + PC8 + PC9 + PC10		295-306.99	Both	1	0	5
LVM_BSA	Other mental disorder	0.0314631	0.00405617	1.03196	8.70674e-15	logistic	mental disorders	410000	79072	330928	306	PRS_all	age,sex,genotyping.array,PC1,PC2,PC3,PC4,PC5,PC6,PC7,PC8,PC9,PC10			0	`306` ~ `PRS_all` + `age` + `sex` + `genotyping.array` + `PC1` + `PC2` + `PC3` + `PC4` + `PC5` + `PC6` + `PC7` + `PC8` + `PC9` + `PC10`	(Intercept) + PRS_all + age + sexM + genotyping.arrayUKBL + PC1 + PC2 + PC3 + PC4 + PC5 + PC6 + PC7 + PC8 + PC9 + PC10		295-306.99	Both	1	0	5
RV_LV_ratio	Hypothyroidism NOS	-0.0476541	0.00614916	0.953464	9.21182e-15	logistic	endocrine/metabolic	424654	29800	394854	244.4	PRS_all	age,sex,genotyping.array,PC1,PC2,PC3,PC4,PC5,PC6,PC7,PC8,PC9,PC10			0	`244.4` ~ `PRS_all` + `age` + `sex` + `genotyping.array` + `PC1` + `PC2` + `PC3` + `PC4` + `PC5` + `PC6` + `PC7` + `PC8` + `PC9` + `PC10`	(Intercept) + PRS_all + age + sexM + genotyping.arrayUKBL + PC1 + PC2 + PC3 + PC4 + PC5 + PC6 + PC7 + PC8 + PC9 + PC10		240-246.99	Both	1	1	3
LVEDV_BSA	GERD	-0.040021	0.00516666	0.960769	9.48334e-15	logistic	digestive	390281	43329	346952	530.11	PRS_all	age,sex,genotyping.array,PC1,PC2,PC3,PC4,PC5,PC6,PC7,PC8,PC9,PC10			0	`530.11` ~ `PRS_all` + `age` + `sex` + `genotyping.array` + `PC1` + `PC2` + `PC3` + `PC4` + `PC5` + `PC6` + `PC7` + `PC8` + `PC9` + `PC10`	(Intercept) + PRS_all + age + sexM + genotyping.arrayUKBL + PC1 + PC2 + PC3 + PC4 + PC5 + PC6 + PC7 + PC8 + PC9 + PC10		530-530.99, 532-532.99	Both	1	1	10
LVGFI	Hyperlipidemia	-0.0319086	0.00411965	0.968595	9.52356e-15	logistic	endocrine/metabolic	431066	79583	351483	272.1	PRS_all	age,sex,genotyping.array,PC1,PC2,PC3,PC4,PC5,PC6,PC7,PC8,PC9,PC10			0	`272.1` ~ `PRS_all` + `age` + `sex` + `genotyping.array` + `PC1` + `PC2` + `PC3` + `PC4` + `PC5` + `PC6` + `PC7` + `PC8` + `PC9` + `PC10`	(Intercept) + PRS_all + age + sexM + genotyping.arrayUKBL + PC1 + PC2 + PC3 + PC4 + PC5 + PC6 + PC7 + PC8 + PC9 + PC10		272-272.99		1	0	3
LVESV	Heart valve disorders	0.0664818	0.00859088	1.06874	1.00479e-14	logistic	circulatory system	423012	14475	408537	395	PRS_all	age,sex,genotyping.array,PC1,PC2,PC3,PC4,PC5,PC6,PC7,PC8,PC9,PC10			0	`395` ~ `PRS_all` + `age` + `sex` + `genotyping.array` + `PC1` + `PC2` + `PC3` + `PC4` + `PC5` + `PC6` + `PC7` + `PC8` + `PC9` + `PC10`	(Intercept) + PRS_all + age + sexM + genotyping.arrayUKBL + PC1 + PC2 + PC3 + PC4 + PC5 + PC6 + PC7 + PC8 + PC9 + PC10		394-399.99	Both	1	0	8
RVESV_BSA	Other chronic nonalcoholic liver disease	-0.0826848	0.0106893	0.920641	1.03143e-14	logistic	digestive	412967	9047	403920	571.5	PRS_all	age,sex,genotyping.array,PC1,PC2,PC3,PC4,PC5,PC6,PC7,PC8,PC9,PC10			0	`571.5` ~ `PRS_all` + `age` + `sex` + `genotyping.array` + `PC1` + `PC2` + `PC3` + `PC4` + `PC5` + `PC6` + `PC7` + `PC8` + `PC9` + `PC10`	(Intercept) + PRS_all + age + sexM + genotyping.arrayUKBL + PC1 + PC2 + PC3 + PC4 + PC5 + PC6 + PC7 + PC8 + PC9 + PC10		570-573.99	Both	1	0	10
LVM_BSA	Aortic aneurysm	0.114215	0.0147935	1.12099	1.15732e-14	logistic	circulatory system	414357	4722	409635	442.1	PRS_all	age,sex,genotyping.array,PC1,PC2,PC3,PC4,PC5,PC6,PC7,PC8,PC9,PC10			0	`442.1` ~ `PRS_all` + `age` + `sex` + `genotyping.array` + `PC1` + `PC2` + `PC3` + `PC4` + `PC5` + `PC6` + `PC7` + `PC8` + `PC9` + `PC10`	(Intercept) + PRS_all + age + sexM + genotyping.arrayUKBL + PC1 + PC2 + PC3 + PC4 + PC5 + PC6 + PC7 + PC8 + PC9 + PC10		440-449.99	Both	1	0	8
RVEDV_BSA	Functional digestive disorders	-0.0365091	0.004733	0.964149	1.22193e-14	logistic	digestive	347106	55157	291949	564	PRS_all	age,sex,genotyping.array,PC1,PC2,PC3,PC4,PC5,PC6,PC7,PC8,PC9,PC10			0	`564` ~ `PRS_all` + `age` + `sex` + `genotyping.array` + `PC1` + `PC2` + `PC3` + `PC4` + `PC5` + `PC6` + `PC7` + `PC8` + `PC9` + `PC10`	(Intercept) + PRS_all + age + sexM + genotyping.arrayUKBL + PC1 + PC2 + PC3 + PC4 + PC5 + PC6 + PC7 + PC8 + PC9 + PC10		555-564.99		1	0	10
LVM_BSA	Cerebrovascular disease	0.0511424	0.00663223	1.05247	1.24649e-14	logistic	circulatory system	428769	25358	403411	433	PRS_all	age,sex,genotyping.array,PC1,PC2,PC3,PC4,PC5,PC6,PC7,PC8,PC9,PC10			0	`433` ~ `PRS_all` + `age` + `sex` + `genotyping.array` + `PC1` + `PC2` + `PC3` + `PC4` + `PC5` + `PC6` + `PC7` + `PC8` + `PC9` + `PC10`	(Intercept) + PRS_all + age + sexM + genotyping.arrayUKBL + PC1 + PC2 + PC3 + PC4 + PC5 + PC6 + PC7 + PC8 + PC9 + PC10		430-438.99		1	0	8
LVGFI	Cardiac conduction disorders	-0.0539883	0.00700575	0.947443	1.29545e-14	logistic	circulatory system	393835	23067	370768	426	PRS_all	age,sex,genotyping.array,PC1,PC2,PC3,PC4,PC5,PC6,PC7,PC8,PC9,PC10			0	`426` ~ `PRS_all` + `age` + `sex` + `genotyping.array` + `PC1` + `PC2` + `PC3` + `PC4` + `PC5` + `PC6` + `PC7` + `PC8` + `PC9` + `PC10`	(Intercept) + PRS_all + age + sexM + genotyping.arrayUKBL + PC1 + PC2 + PC3 + PC4 + PC5 + PC6 + PC7 + PC8 + PC9 + PC10		426-427.99		1	0	8
RVSV_BSA	Ischemic Heart Disease	-0.0348255	0.00452067	0.965774	1.32269e-14	logistic	circulatory system	428794	62348	366446	411	PRS_all	age,sex,genotyping.array,PC1,PC2,PC3,PC4,PC5,PC6,PC7,PC8,PC9,PC10			0	`411` ~ `PRS_all` + `age` + `sex` + `genotyping.array` + `PC1` + `PC2` + `PC3` + `PC4` + `PC5` + `PC6` + `PC7` + `PC8` + `PC9` + `PC10`	(Intercept) + PRS_all + age + sexM + genotyping.arrayUKBL + PC1 + PC2 + PC3 + PC4 + PC5 + PC6 + PC7 + PC8 + PC9 + PC10		410-414.99		1	0	8
RVESV_BSA	Abdominal hernia	-0.0298559	0.00388959	0.970585	1.64338e-14	logistic	digestive	431422	86057	345365	550	PRS_all	age,sex,genotyping.array,PC1,PC2,PC3,PC4,PC5,PC6,PC7,PC8,PC9,PC10			0	`550` ~ `PRS_all` + `age` + `sex` + `genotyping.array` + `PC1` + `PC2` + `PC3` + `PC4` + `PC5` + `PC6` + `PC7` + `PC8` + `PC9` + `PC10`	(Intercept) + PRS_all + age + sexM + genotyping.arrayUKBL + PC1 + PC2 + PC3 + PC4 + PC5 + PC6 + PC7 + PC8 + PC9 + PC10		550-550.99		1	0	10
LVEDV	Arthropathy NOS	0.0330053	0.00432006	1.03356	2.1722e-14	logistic	musculoskeletal	425804	67383	358421	716.9	PRS_all	age,sex,genotyping.array,PC1,PC2,PC3,PC4,PC5,PC6,PC7,PC8,PC9,PC10			0	`716.9` ~ `PRS_all` + `age` + `sex` + `genotyping.array` + `PC1` + `PC2` + `PC3` + `PC4` + `PC5` + `PC6` + `PC7` + `PC8` + `PC9` + `PC10`	(Intercept) + PRS_all + age + sexM + genotyping.arrayUKBL + PC1 + PC2 + PC3 + PC4 + PC5 + PC6 + PC7 + PC8 + PC9 + PC10		710-716.99	Both	1	1	14
LVSV	Cholelithiasis and cholecystitis	-0.0467333	0.0061238	0.954342	2.32164e-14	logistic	digestive	427514	29767	397747	574	PRS_all	age,sex,genotyping.array,PC1,PC2,PC3,PC4,PC5,PC6,PC7,PC8,PC9,PC10			0	`574` ~ `PRS_all` + `age` + `sex` + `genotyping.array` + `PC1` + `PC2` + `PC3` + `PC4` + `PC5` + `PC6` + `PC7` + `PC8` + `PC9` + `PC10`	(Intercept) + PRS_all + age + sexM + genotyping.arrayUKBL + PC1 + PC2 + PC3 + PC4 + PC5 + PC6 + PC7 + PC8 + PC9 + PC10		574-576.99		1	0	10
LVEDV	Other arthropathies	0.0329365	0.00431676	1.03348	2.34924e-14	logistic	musculoskeletal	425920	67499	358421	716	PRS_all	age,sex,genotyping.array,PC1,PC2,PC3,PC4,PC5,PC6,PC7,PC8,PC9,PC10			0	`716` ~ `PRS_all` + `age` + `sex` + `genotyping.array` + `PC1` + `PC2` + `PC3` + `PC4` + `PC5` + `PC6` + `PC7` + `PC8` + `PC9` + `PC10`	(Intercept) + PRS_all + age + sexM + genotyping.arrayUKBL + PC1 + PC2 + PC3 + PC4 + PC5 + PC6 + PC7 + PC8 + PC9 + PC10		710-716.99		1	0	14
LVM_BSA	Abnormal heart sounds	0.134395	0.017628	1.14384	2.45996e-14	logistic	circulatory system	411873	3336	408537	396	PRS_all	age,sex,genotyping.array,PC1,PC2,PC3,PC4,PC5,PC6,PC7,PC8,PC9,PC10			0	`396` ~ `PRS_all` + `age` + `sex` + `genotyping.array` + `PC1` + `PC2` + `PC3` + `PC4` + `PC5` + `PC6` + `PC7` + `PC8` + `PC9` + `PC10`	(Intercept) + PRS_all + age + sexM + genotyping.arrayUKBL + PC1 + PC2 + PC3 + PC4 + PC5 + PC6 + PC7 + PC8 + PC9 + PC10		394-399.99	Both	1	1	8
LVM_BSA	Heart valve replaced	0.123609	0.0162295	1.13157	2.60931e-14	logistic	circulatory system	412445	3908	408537	395.6	PRS_all	age,sex,genotyping.array,PC1,PC2,PC3,PC4,PC5,PC6,PC7,PC8,PC9,PC10			0	`395.6` ~ `PRS_all` + `age` + `sex` + `genotyping.array` + `PC1` + `PC2` + `PC3` + `PC4` + `PC5` + `PC6` + `PC7` + `PC8` + `PC9` + `PC10`	(Intercept) + PRS_all + age + sexM + genotyping.arrayUKBL + PC1 + PC2 + PC3 + PC4 + PC5 + PC6 + PC7 + PC8 + PC9 + PC10		394-399.99	Both	1	1	8
LVGFI	Ischemic Heart Disease	-0.0346422	0.00454924	0.965951	2.63802e-14	logistic	circulatory system	428794	62348	366446	411	PRS_all	age,sex,genotyping.array,PC1,PC2,PC3,PC4,PC5,PC6,PC7,PC8,PC9,PC10			0	`411` ~ `PRS_all` + `age` + `sex` + `genotyping.array` + `PC1` + `PC2` + `PC3` + `PC4` + `PC5` + `PC6` + `PC7` + `PC8` + `PC9` + `PC10`	(Intercept) + PRS_all + age + sexM + genotyping.arrayUKBL + PC1 + PC2 + PC3 + PC4 + PC5 + PC6 + PC7 + PC8 + PC9 + PC10		410-414.99		1	0	8
LVM_BSA	Atrioventricular [AV] block	0.0852683	0.0112207	1.08901	2.98002e-14	logistic	circulatory system	379183	8415	370768	426.2	PRS_all	age,sex,genotyping.array,PC1,PC2,PC3,PC4,PC5,PC6,PC7,PC8,PC9,PC10			0	`426.2` ~ `PRS_all` + `age` + `sex` + `genotyping.array` + `PC1` + `PC2` + `PC3` + `PC4` + `PC5` + `PC6` + `PC7` + `PC8` + `PC9` + `PC10`	(Intercept) + PRS_all + age + sexM + genotyping.arrayUKBL + PC1 + PC2 + PC3 + PC4 + PC5 + PC6 + PC7 + PC8 + PC9 + PC10		426-427.99	Both	1	0	8
LVESV	Celiac disease	-0.132747	0.0174959	0.875687	3.26603e-14	logistic	digestive	295287	3338	291949	557.1	PRS_all	age,sex,genotyping.array,PC1,PC2,PC3,PC4,PC5,PC6,PC7,PC8,PC9,PC10			0	`557.1` ~ `PRS_all` + `age` + `sex` + `genotyping.array` + `PC1` + `PC2` + `PC3` + `PC4` + `PC5` + `PC6` + `PC7` + `PC8` + `PC9` + `PC10`	(Intercept) + PRS_all + age + sexM + genotyping.arrayUKBL + PC1 + PC2 + PC3 + PC4 + PC5 + PC6 + PC7 + PC8 + PC9 + PC10		555-564.99	Both	0	1	10
RVESV	Angina pectoris	-0.046935	0.00618986	0.954149	3.38787e-14	logistic	circulatory system	396250	29804	366446	411.3	PRS_all	age,sex,genotyping.array,PC1,PC2,PC3,PC4,PC5,PC6,PC7,PC8,PC9,PC10			0	`411.3` ~ `PRS_all` + `age` + `sex` + `genotyping.array` + `PC1` + `PC2` + `PC3` + `PC4` + `PC5` + `PC6` + `PC7` + `PC8` + `PC9` + `PC10`	(Intercept) + PRS_all + age + sexM + genotyping.arrayUKBL + PC1 + PC2 + PC3 + PC4 + PC5 + PC6 + PC7 + PC8 + PC9 + PC10		410-414.99	Both	1	1	8
LVESV_BSA	Other hypertrophic cardiomyopathy	-0.329572	0.0435081	0.719231	3.59246e-14	logistic	circulatory system	422759	540	422219	425.12	PRS_all	age,sex,genotyping.array,PC1,PC2,PC3,PC4,PC5,PC6,PC7,PC8,PC9,PC10			0	`425.12` ~ `PRS_all` + `age` + `sex` + `genotyping.array` + `PC1` + `PC2` + `PC3` + `PC4` + `PC5` + `PC6` + `PC7` + `PC8` + `PC9` + `PC10`	(Intercept) + PRS_all + age + sexM + genotyping.arrayUKBL + PC1 + PC2 + PC3 + PC4 + PC5 + PC6 + PC7 + PC8 + PC9 + PC10		420-425.99	Both	1	1	8
RV_LV_ratio	Diaphragmatic hernia	-0.0353585	0.00467557	0.965259	3.95741e-14	logistic	digestive	399741	54376	345365	550.2	PRS_all	age,sex,genotyping.array,PC1,PC2,PC3,PC4,PC5,PC6,PC7,PC8,PC9,PC10			0	`550.2` ~ `PRS_all` + `age` + `sex` + `genotyping.array` + `PC1` + `PC2` + `PC3` + `PC4` + `PC5` + `PC6` + `PC7` + `PC8` + `PC9` + `PC10`	(Intercept) + PRS_all + age + sexM + genotyping.arrayUKBL + PC1 + PC2 + PC3 + PC4 + PC5 + PC6 + PC7 + PC8 + PC9 + PC10		550-550.99	Both	1	1	10
LVM_BSA	Other acute and subacute forms of ischemic heart disease	0.122041	0.0161435	1.1298	4.03851e-14	logistic	circulatory system	370410	3964	366446	411.9	PRS_all	age,sex,genotyping.array,PC1,PC2,PC3,PC4,PC5,PC6,PC7,PC8,PC9,PC10			0	`411.9` ~ `PRS_all` + `age` + `sex` + `genotyping.array` + `PC1` + `PC2` + `PC3` + `PC4` + `PC5` + `PC6` + `PC7` + `PC8` + `PC9` + `PC10`	(Intercept) + PRS_all + age + sexM + genotyping.arrayUKBL + PC1 + PC2 + PC3 + PC4 + PC5 + PC6 + PC7 + PC8 + PC9 + PC10		410-414.99	Both	1	1	8
RVESV	Celiac disease	-0.131354	0.0173969	0.876907	4.33794e-14	logistic	digestive	295287	3338	291949	557.1	PRS_all	age,sex,genotyping.array,PC1,PC2,PC3,PC4,PC5,PC6,PC7,PC8,PC9,PC10			0	`557.1` ~ `PRS_all` + `age` + `sex` + `genotyping.array` + `PC1` + `PC2` + `PC3` + `PC4` + `PC5` + `PC6` + `PC7` + `PC8` + `PC9` + `PC10`	(Intercept) + PRS_all + age + sexM + genotyping.arrayUKBL + PC1 + PC2 + PC3 + PC4 + PC5 + PC6 + PC7 + PC8 + PC9 + PC10		555-564.99	Both	0	1	10
LVSV	Diseases of esophagus	-0.031148	0.00412607	0.969332	4.38435e-14	logistic	digestive	420996	74044	346952	530	PRS_all	age,sex,genotyping.array,PC1,PC2,PC3,PC4,PC5,PC6,PC7,PC8,PC9,PC10			0	`530` ~ `PRS_all` + `age` + `sex` + `genotyping.array` + `PC1` + `PC2` + `PC3` + `PC4` + `PC5` + `PC6` + `PC7` + `PC8` + `PC9` + `PC10`	(Intercept) + PRS_all + age + sexM + genotyping.arrayUKBL + PC1 + PC2 + PC3 + PC4 + PC5 + PC6 + PC7 + PC8 + PC9 + PC10		530-530.99, 532-532.99		1	0	10
RV_LV_ratio	Nonspecific chest pain	-0.0363376	0.00482505	0.964315	5.03381e-14	logistic	circulatory system	426229	49805	376424	418	PRS_all	age,sex,genotyping.array,PC1,PC2,PC3,PC4,PC5,PC6,PC7,PC8,PC9,PC10			0	`418` ~ `PRS_all` + `age` + `sex` + `genotyping.array` + `PC1` + `PC2` + `PC3` + `PC4` + `PC5` + `PC6` + `PC7` + `PC8` + `PC9` + `PC10`	(Intercept) + PRS_all + age + sexM + genotyping.arrayUKBL + PC1 + PC2 + PC3 + PC4 + PC5 + PC6 + PC7 + PC8 + PC9 + PC10		418-418.99	Both	1	1	8
RVEDV_BSA	Type 1 diabetes	-0.110518	0.0146858	0.89537	5.25078e-14	logistic	endocrine/metabolic	388929	4875	384054	250.1	PRS_all	age,sex,genotyping.array,PC1,PC2,PC3,PC4,PC5,PC6,PC7,PC8,PC9,PC10			0	`250.1` ~ `PRS_all` + `age` + `sex` + `genotyping.array` + `PC1` + `PC2` + `PC3` + `PC4` + `PC5` + `PC6` + `PC7` + `PC8` + `PC9` + `PC10`	(Intercept) + PRS_all + age + sexM + genotyping.arrayUKBL + PC1 + PC2 + PC3 + PC4 + PC5 + PC6 + PC7 + PC8 + PC9 + PC10		249-250.99	Both	1	0	3
RVSV_BSA	Other chronic ischemic heart disease, unspecified	-0.0443802	0.00591661	0.95659	6.33578e-14	logistic	circulatory system	400369	33923	366446	411.8	PRS_all	age,sex,genotyping.array,PC1,PC2,PC3,PC4,PC5,PC6,PC7,PC8,PC9,PC10			0	`411.8` ~ `PRS_all` + `age` + `sex` + `genotyping.array` + `PC1` + `PC2` + `PC3` + `PC4` + `PC5` + `PC6` + `PC7` + `PC8` + `PC9` + `PC10`	(Intercept) + PRS_all + age + sexM + genotyping.arrayUKBL + PC1 + PC2 + PC3 + PC4 + PC5 + PC6 + PC7 + PC8 + PC9 + PC10		410-414.99	Both	1	1	8
LVM_BSA	Other aneurysm	0.0998633	0.0133294	1.10502	6.78552e-14	logistic	circulatory system	415465	5830	409635	442	PRS_all	age,sex,genotyping.array,PC1,PC2,PC3,PC4,PC5,PC6,PC7,PC8,PC9,PC10			0	`442` ~ `PRS_all` + `age` + `sex` + `genotyping.array` + `PC1` + `PC2` + `PC3` + `PC4` + `PC5` + `PC6` + `PC7` + `PC8` + `PC9` + `PC10`	(Intercept) + PRS_all + age + sexM + genotyping.arrayUKBL + PC1 + PC2 + PC3 + PC4 + PC5 + PC6 + PC7 + PC8 + PC9 + PC10		440-449.99		1	0	8
LVGFI	Hypercholesterolemia	-0.0318307	0.00424995	0.968671	6.90475e-14	logistic	endocrine/metabolic	425146	73663	351483	272.11	PRS_all	age,sex,genotyping.array,PC1,PC2,PC3,PC4,PC5,PC6,PC7,PC8,PC9,PC10			0	`272.11` ~ `PRS_all` + `age` + `sex` + `genotyping.array` + `PC1` + `PC2` + `PC3` + `PC4` + `PC5` + `PC6` + `PC7` + `PC8` + `PC9` + `PC10`	(Intercept) + PRS_all + age + sexM + genotyping.arrayUKBL + PC1 + PC2 + PC3 + PC4 + PC5 + PC6 + PC7 + PC8 + PC9 + PC10		272-272.99	Both	1	1	3
LVM	Congenital anomalies of great vessels	0.0982397	0.013145	1.10323	7.80554e-14	logistic	congenital anomalies	429445	6038	423407	747.13	PRS_all	age,sex,genotyping.array,PC1,PC2,PC3,PC4,PC5,PC6,PC7,PC8,PC9,PC10			0	`747.13` ~ `PRS_all` + `age` + `sex` + `genotyping.array` + `PC1` + `PC2` + `PC3` + `PC4` + `PC5` + `PC6` + `PC7` + `PC8` + `PC9` + `PC10`	(Intercept) + PRS_all + age + sexM + genotyping.arrayUKBL + PC1 + PC2 + PC3 + PC4 + PC5 + PC6 + PC7 + PC8 + PC9 + PC10		747-747.99	Both	1	1	15
LVM	Congestive heart failure (CHF) NOS	0.0836304	0.0112023	1.08723	8.30164e-14	logistic	circulatory system	418615	8515	410100	428.1	PRS_all	age,sex,genotyping.array,PC1,PC2,PC3,PC4,PC5,PC6,PC7,PC8,PC9,PC10			0	`428.1` ~ `PRS_all` + `age` + `sex` + `genotyping.array` + `PC1` + `PC2` + `PC3` + `PC4` + `PC5` + `PC6` + `PC7` + `PC8` + `PC9` + `PC10`	(Intercept) + PRS_all + age + sexM + genotyping.arrayUKBL + PC1 + PC2 + PC3 + PC4 + PC5 + PC6 + PC7 + PC8 + PC9 + PC10		428-429.99	Both	1	1	8
RVEDV	Angina pectoris	-0.0463191	0.00620531	0.954737	8.36659e-14	logistic	circulatory system	396250	29804	366446	411.3	PRS_all	age,sex,genotyping.array,PC1,PC2,PC3,PC4,PC5,PC6,PC7,PC8,PC9,PC10			0	`411.3` ~ `PRS_all` + `age` + `sex` + `genotyping.array` + `PC1` + `PC2` + `PC3` + `PC4` + `PC5` + `PC6` + `PC7` + `PC8` + `PC9` + `PC10`	(Intercept) + PRS_all + age + sexM + genotyping.arrayUKBL + PC1 + PC2 + PC3 + PC4 + PC5 + PC6 + PC7 + PC8 + PC9 + PC10		410-414.99	Both	1	1	8
LVSV	Esophagitis, GERD and related diseases	-0.0316426	0.0042427	0.968853	8.77574e-14	logistic	digestive	416115	69163	346952	530.1	PRS_all	age,sex,genotyping.array,PC1,PC2,PC3,PC4,PC5,PC6,PC7,PC8,PC9,PC10			0	`530.1` ~ `PRS_all` + `age` + `sex` + `genotyping.array` + `PC1` + `PC2` + `PC3` + `PC4` + `PC5` + `PC6` + `PC7` + `PC8` + `PC9` + `PC10`	(Intercept) + PRS_all + age + sexM + genotyping.arrayUKBL + PC1 + PC2 + PC3 + PC4 + PC5 + PC6 + PC7 + PC8 + PC9 + PC10		530-530.99, 532-532.99		1	0	10
LVM_BSA	Atrial fibrillation and flutter	0.0542442	0.00728631	1.05574	9.71863e-14	logistic	circulatory system	391863	21095	370768	427.2	PRS_all	age,sex,genotyping.array,PC1,PC2,PC3,PC4,PC5,PC6,PC7,PC8,PC9,PC10			0	`427.2` ~ `PRS_all` + `age` + `sex` + `genotyping.array` + `PC1` + `PC2` + `PC3` + `PC4` + `PC5` + `PC6` + `PC7` + `PC8` + `PC9` + `PC10`	(Intercept) + PRS_all + age + sexM + genotyping.arrayUKBL + PC1 + PC2 + PC3 + PC4 + PC5 + PC6 + PC7 + PC8 + PC9 + PC10		426-427.99		1	0	8
LVM_BSA	Right bundle branch block	0.0967595	0.0130152	1.1016	1.05086e-13	logistic	circulatory system	376919	6151	370768	426.31	PRS_all	age,sex,genotyping.array,PC1,PC2,PC3,PC4,PC5,PC6,PC7,PC8,PC9,PC10			0	`426.31` ~ `PRS_all` + `age` + `sex` + `genotyping.array` + `PC1` + `PC2` + `PC3` + `PC4` + `PC5` + `PC6` + `PC7` + `PC8` + `PC9` + `PC10`	(Intercept) + PRS_all + age + sexM + genotyping.arrayUKBL + PC1 + PC2 + PC3 + PC4 + PC5 + PC6 + PC7 + PC8 + PC9 + PC10		426-427.99	Both	1	1	8
LVEDV	Heart valve disorders	0.0638441	0.00859561	1.06593	1.10649e-13	logistic	circulatory system	423012	14475	408537	395	PRS_all	age,sex,genotyping.array,PC1,PC2,PC3,PC4,PC5,PC6,PC7,PC8,PC9,PC10			0	`395` ~ `PRS_all` + `age` + `sex` + `genotyping.array` + `PC1` + `PC2` + `PC3` + `PC4` + `PC5` + `PC6` + `PC7` + `PC8` + `PC9` + `PC10`	(Intercept) + PRS_all + age + sexM + genotyping.arrayUKBL + PC1 + PC2 + PC3 + PC4 + PC5 + PC6 + PC7 + PC8 + PC9 + PC10		394-399.99	Both	1	0	8
RV_LV_ratio	Asthma	-0.0364629	0.00491688	0.964194	1.20832e-13	logistic	respiratory	412191	47609	364582	495	PRS_all	age,sex,genotyping.array,PC1,PC2,PC3,PC4,PC5,PC6,PC7,PC8,PC9,PC10			0	`495` ~ `PRS_all` + `age` + `sex` + `genotyping.array` + `PC1` + `PC2` + `PC3` + `PC4` + `PC5` + `PC6` + `PC7` + `PC8` + `PC9` + `PC10`	(Intercept) + PRS_all + age + sexM + genotyping.arrayUKBL + PC1 + PC2 + PC3 + PC4 + PC5 + PC6 + PC7 + PC8 + PC9 + PC10		490-498.99		1	0	9
LVM_BSA	Unstable angina (intermediate coronary syndrome)	0.0839202	0.0113426	1.08754	1.37551e-13	logistic	circulatory system	374685	8239	366446	411.1	PRS_all	age,sex,genotyping.array,PC1,PC2,PC3,PC4,PC5,PC6,PC7,PC8,PC9,PC10			0	`411.1` ~ `PRS_all` + `age` + `sex` + `genotyping.array` + `PC1` + `PC2` + `PC3` + `PC4` + `PC5` + `PC6` + `PC7` + `PC8` + `PC9` + `PC10`	(Intercept) + PRS_all + age + sexM + genotyping.arrayUKBL + PC1 + PC2 + PC3 + PC4 + PC5 + PC6 + PC7 + PC8 + PC9 + PC10		410-414.99	Both	1	1	8
RV_LV_ratio	Reflux esophagitis	-0.0540132	0.0073028	0.94742	1.40099e-13	logistic	digestive	367019	20067	346952	530.14	PRS_all	age,sex,genotyping.array,PC1,PC2,PC3,PC4,PC5,PC6,PC7,PC8,PC9,PC10			0	`530.14` ~ `PRS_all` + `age` + `sex` + `genotyping.array` + `PC1` + `PC2` + `PC3` + `PC4` + `PC5` + `PC6` + `PC7` + `PC8` + `PC9` + `PC10`	(Intercept) + PRS_all + age + sexM + genotyping.arrayUKBL + PC1 + PC2 + PC3 + PC4 + PC5 + PC6 + PC7 + PC8 + PC9 + PC10		530-530.99, 532-532.99	Both	1	1	10
RVSV_BSA	Functional digestive disorders	-0.0344974	0.00469817	0.966091	2.09285e-13	logistic	digestive	347106	55157	291949	564	PRS_all	age,sex,genotyping.array,PC1,PC2,PC3,PC4,PC5,PC6,PC7,PC8,PC9,PC10			0	`564` ~ `PRS_all` + `age` + `sex` + `genotyping.array` + `PC1` + `PC2` + `PC3` + `PC4` + `PC5` + `PC6` + `PC7` + `PC8` + `PC9` + `PC10`	(Intercept) + PRS_all + age + sexM + genotyping.arrayUKBL + PC1 + PC2 + PC3 + PC4 + PC5 + PC6 + PC7 + PC8 + PC9 + PC10		555-564.99		1	0	10
RV_LV_ratio	Hypothyroidism	-0.0440931	0.00600612	0.956865	2.11414e-13	logistic	endocrine/metabolic	426248	31394	394854	244	PRS_all	age,sex,genotyping.array,PC1,PC2,PC3,PC4,PC5,PC6,PC7,PC8,PC9,PC10			0	`244` ~ `PRS_all` + `age` + `sex` + `genotyping.array` + `PC1` + `PC2` + `PC3` + `PC4` + `PC5` + `PC6` + `PC7` + `PC8` + `PC9` + `PC10`	(Intercept) + PRS_all + age + sexM + genotyping.arrayUKBL + PC1 + PC2 + PC3 + PC4 + PC5 + PC6 + PC7 + PC8 + PC9 + PC10		240-246.99	Both	1	0	3
RVESV_BSA	Other chronic ischemic heart disease, unspecified	-0.0434649	0.00592434	0.957466	2.18976e-13	logistic	circulatory system	400369	33923	366446	411.8	PRS_all	age,sex,genotyping.array,PC1,PC2,PC3,PC4,PC5,PC6,PC7,PC8,PC9,PC10			0	`411.8` ~ `PRS_all` + `age` + `sex` + `genotyping.array` + `PC1` + `PC2` + `PC3` + `PC4` + `PC5` + `PC6` + `PC7` + `PC8` + `PC9` + `PC10`	(Intercept) + PRS_all + age + sexM + genotyping.arrayUKBL + PC1 + PC2 + PC3 + PC4 + PC5 + PC6 + PC7 + PC8 + PC9 + PC10		410-414.99	Both	1	1	8
LVSV_BSA	Tachycardia NOS	-0.0905178	0.012338	0.913458	2.19242e-13	logistic	circulatory system	377628	6860	370768	427.7	PRS_all	age,sex,genotyping.array,PC1,PC2,PC3,PC4,PC5,PC6,PC7,PC8,PC9,PC10			0	`427.7` ~ `PRS_all` + `age` + `sex` + `genotyping.array` + `PC1` + `PC2` + `PC3` + `PC4` + `PC5` + `PC6` + `PC7` + `PC8` + `PC9` + `PC10`	(Intercept) + PRS_all + age + sexM + genotyping.arrayUKBL + PC1 + PC2 + PC3 + PC4 + PC5 + PC6 + PC7 + PC8 + PC9 + PC10		426-427.99	Both	1	1	8
LVMCF	Other forms of chronic heart disease	-0.0789068	0.0107718	0.924126	2.38345e-13	logistic	circulatory system	375876	9430	366446	414	PRS_all	age,sex,genotyping.array,PC1,PC2,PC3,PC4,PC5,PC6,PC7,PC8,PC9,PC10			0	`414` ~ `PRS_all` + `age` + `sex` + `genotyping.array` + `PC1` + `PC2` + `PC3` + `PC4` + `PC5` + `PC6` + `PC7` + `PC8` + `PC9` + `PC10`	(Intercept) + PRS_all + age + sexM + genotyping.arrayUKBL + PC1 + PC2 + PC3 + PC4 + PC5 + PC6 + PC7 + PC8 + PC9 + PC10		410-414.99	Both	1	0	8
RVSV	Other chronic nonalcoholic liver disease	-0.0782326	0.0107009	0.924749	2.65457e-13	logistic	digestive	412967	9047	403920	571.5	PRS_all	age,sex,genotyping.array,PC1,PC2,PC3,PC4,PC5,PC6,PC7,PC8,PC9,PC10			0	`571.5` ~ `PRS_all` + `age` + `sex` + `genotyping.array` + `PC1` + `PC2` + `PC3` + `PC4` + `PC5` + `PC6` + `PC7` + `PC8` + `PC9` + `PC10`	(Intercept) + PRS_all + age + sexM + genotyping.arrayUKBL + PC1 + PC2 + PC3 + PC4 + PC5 + PC6 + PC7 + PC8 + PC9 + PC10		570-573.99	Both	1	0	10
LVMCF	Unstable angina (intermediate coronary syndrome)	-0.0840971	0.0115262	0.919342	2.96053e-13	logistic	circulatory system	374685	8239	366446	411.1	PRS_all	age,sex,genotyping.array,PC1,PC2,PC3,PC4,PC5,PC6,PC7,PC8,PC9,PC10			0	`411.1` ~ `PRS_all` + `age` + `sex` + `genotyping.array` + `PC1` + `PC2` + `PC3` + `PC4` + `PC5` + `PC6` + `PC7` + `PC8` + `PC9` + `PC10`	(Intercept) + PRS_all + age + sexM + genotyping.arrayUKBL + PC1 + PC2 + PC3 + PC4 + PC5 + PC6 + PC7 + PC8 + PC9 + PC10		410-414.99	Both	1	1	8
LVSV	Hypertension	0.0247141	0.00339806	1.02502	3.51571e-13	logistic	circulatory system	431422	155305	276117	401	PRS_all	age,sex,genotyping.array,PC1,PC2,PC3,PC4,PC5,PC6,PC7,PC8,PC9,PC10			0	`401` ~ `PRS_all` + `age` + `sex` + `genotyping.array` + `PC1` + `PC2` + `PC3` + `PC4` + `PC5` + `PC6` + `PC7` + `PC8` + `PC9` + `PC10`	(Intercept) + PRS_all + age + sexM + genotyping.arrayUKBL + PC1 + PC2 + PC3 + PC4 + PC5 + PC6 + PC7 + PC8 + PC9 + PC10		401-405.99		1	0	8
LVSV	Cholelithiasis	-0.0479679	0.00659835	0.953164	3.60342e-13	logistic	digestive	423115	25368	397747	574.1	PRS_all	age,sex,genotyping.array,PC1,PC2,PC3,PC4,PC5,PC6,PC7,PC8,PC9,PC10			0	`574.1` ~ `PRS_all` + `age` + `sex` + `genotyping.array` + `PC1` + `PC2` + `PC3` + `PC4` + `PC5` + `PC6` + `PC7` + `PC8` + `PC9` + `PC10`	(Intercept) + PRS_all + age + sexM + genotyping.arrayUKBL + PC1 + PC2 + PC3 + PC4 + PC5 + PC6 + PC7 + PC8 + PC9 + PC10		574-576.99	Both	1	0	10
LVSV	Essential hypertension	0.0246924	0.00340007	1.025	3.80525e-13	logistic	circulatory system	431086	154969	276117	401.1	PRS_all	age,sex,genotyping.array,PC1,PC2,PC3,PC4,PC5,PC6,PC7,PC8,PC9,PC10			0	`401.1` ~ `PRS_all` + `age` + `sex` + `genotyping.array` + `PC1` + `PC2` + `PC3` + `PC4` + `PC5` + `PC6` + `PC7` + `PC8` + `PC9` + `PC10`	(Intercept) + PRS_all + age + sexM + genotyping.arrayUKBL + PC1 + PC2 + PC3 + PC4 + PC5 + PC6 + PC7 + PC8 + PC9 + PC10		401-405.99	Both	1	1	8
RVEDV_BSA	Nonspecific chest pain	-0.0350903	0.00486099	0.965518	5.24677e-13	logistic	circulatory system	426229	49805	376424	418	PRS_all	age,sex,genotyping.array,PC1,PC2,PC3,PC4,PC5,PC6,PC7,PC8,PC9,PC10			0	`418` ~ `PRS_all` + `age` + `sex` + `genotyping.array` + `PC1` + `PC2` + `PC3` + `PC4` + `PC5` + `PC6` + `PC7` + `PC8` + `PC9` + `PC10`	(Intercept) + PRS_all + age + sexM + genotyping.arrayUKBL + PC1 + PC2 + PC3 + PC4 + PC5 + PC6 + PC7 + PC8 + PC9 + PC10		418-418.99	Both	1	1	8
LVSV_BSA	Abdominal hernia	-0.0281428	0.00390197	0.97225	5.49546e-13	logistic	digestive	431422	86057	345365	550	PRS_all	age,sex,genotyping.array,PC1,PC2,PC3,PC4,PC5,PC6,PC7,PC8,PC9,PC10			0	`550` ~ `PRS_all` + `age` + `sex` + `genotyping.array` + `PC1` + `PC2` + `PC3` + `PC4` + `PC5` + `PC6` + `PC7` + `PC8` + `PC9` + `PC10`	(Intercept) + PRS_all + age + sexM + genotyping.arrayUKBL + PC1 + PC2 + PC3 + PC4 + PC5 + PC6 + PC7 + PC8 + PC9 + PC10		550-550.99		1	0	10
LVEDV_BSA	Hypercholesterolemia	-0.030455	0.00423521	0.970004	6.43629e-13	logistic	endocrine/metabolic	425146	73663	351483	272.11	PRS_all	age,sex,genotyping.array,PC1,PC2,PC3,PC4,PC5,PC6,PC7,PC8,PC9,PC10			0	`272.11` ~ `PRS_all` + `age` + `sex` + `genotyping.array` + `PC1` + `PC2` + `PC3` + `PC4` + `PC5` + `PC6` + `PC7` + `PC8` + `PC9` + `PC10`	(Intercept) + PRS_all + age + sexM + genotyping.arrayUKBL + PC1 + PC2 + PC3 + PC4 + PC5 + PC6 + PC7 + PC8 + PC9 + PC10		272-272.99	Both	1	1	3
LVEDV_BSA	Type 2 diabetes with ophthalmic manifestations	-0.104762	0.0146154	0.900539	7.61634e-13	logistic	endocrine/metabolic	389055	5001	384054	250.23	PRS_all	age,sex,genotyping.array,PC1,PC2,PC3,PC4,PC5,PC6,PC7,PC8,PC9,PC10			0	`250.23` ~ `PRS_all` + `age` + `sex` + `genotyping.array` + `PC1` + `PC2` + `PC3` + `PC4` + `PC5` + `PC6` + `PC7` + `PC8` + `PC9` + `PC10`	(Intercept) + PRS_all + age + sexM + genotyping.arrayUKBL + PC1 + PC2 + PC3 + PC4 + PC5 + PC6 + PC7 + PC8 + PC9 + PC10		249-250.99	Both	1	1	3
LVESV	Bundle branch block	0.0665859	0.00931585	1.06885	8.83138e-13	logistic	circulatory system	383081	12313	370768	426.3	PRS_all	age,sex,genotyping.array,PC1,PC2,PC3,PC4,PC5,PC6,PC7,PC8,PC9,PC10			0	`426.3` ~ `PRS_all` + `age` + `sex` + `genotyping.array` + `PC1` + `PC2` + `PC3` + `PC4` + `PC5` + `PC6` + `PC7` + `PC8` + `PC9` + `PC10`	(Intercept) + PRS_all + age + sexM + genotyping.arrayUKBL + PC1 + PC2 + PC3 + PC4 + PC5 + PC6 + PC7 + PC8 + PC9 + PC10		426-427.99	Both	1	0	8
RVSV_BSA	Diverticulosis and diverticulitis	-0.0312878	0.00438276	0.969197	9.41327e-13	logistic	digestive	358457	66508	291949	562	PRS_all	age,sex,genotyping.array,PC1,PC2,PC3,PC4,PC5,PC6,PC7,PC8,PC9,PC10			0	`562` ~ `PRS_all` + `age` + `sex` + `genotyping.array` + `PC1` + `PC2` + `PC3` + `PC4` + `PC5` + `PC6` + `PC7` + `PC8` + `PC9` + `PC10`	(Intercept) + PRS_all + age + sexM + genotyping.arrayUKBL + PC1 + PC2 + PC3 + PC4 + PC5 + PC6 + PC7 + PC8 + PC9 + PC10		555-564.99		1	0	10
RVSV_BSA	Diverticulosis	-0.0312878	0.00438276	0.969197	9.41327e-13	logistic	digestive	358457	66508	291949	562.1	PRS_all	age,sex,genotyping.array,PC1,PC2,PC3,PC4,PC5,PC6,PC7,PC8,PC9,PC10			0	`562.1` ~ `PRS_all` + `age` + `sex` + `genotyping.array` + `PC1` + `PC2` + `PC3` + `PC4` + `PC5` + `PC6` + `PC7` + `PC8` + `PC9` + `PC10`	(Intercept) + PRS_all + age + sexM + genotyping.arrayUKBL + PC1 + PC2 + PC3 + PC4 + PC5 + PC6 + PC7 + PC8 + PC9 + PC10		555-564.99	Both	1	1	10
RV_LV_ratio	Gastritis and duodenitis	-0.0324484	0.0045507	0.968072	1.00059e-12	logistic	digestive	427866	57203	370663	535	PRS_all	age,sex,genotyping.array,PC1,PC2,PC3,PC4,PC5,PC6,PC7,PC8,PC9,PC10			0	`535` ~ `PRS_all` + `age` + `sex` + `genotyping.array` + `PC1` + `PC2` + `PC3` + `PC4` + `PC5` + `PC6` + `PC7` + `PC8` + `PC9` + `PC10`	(Intercept) + PRS_all + age + sexM + genotyping.arrayUKBL + PC1 + PC2 + PC3 + PC4 + PC5 + PC6 + PC7 + PC8 + PC9 + PC10		535-537.99		1	0	10
RVESV	GERD	-0.0366775	0.00514534	0.963987	1.01612e-12	logistic	digestive	390281	43329	346952	530.11	PRS_all	age,sex,genotyping.array,PC1,PC2,PC3,PC4,PC5,PC6,PC7,PC8,PC9,PC10			0	`530.11` ~ `PRS_all` + `age` + `sex` + `genotyping.array` + `PC1` + `PC2` + `PC3` + `PC4` + `PC5` + `PC6` + `PC7` + `PC8` + `PC9` + `PC10`	(Intercept) + PRS_all + age + sexM + genotyping.arrayUKBL + PC1 + PC2 + PC3 + PC4 + PC5 + PC6 + PC7 + PC8 + PC9 + PC10		530-530.99, 532-532.99	Both	1	1	10
LVSV_BSA	Diverticulosis and diverticulitis	-0.0313192	0.00440065	0.969166	1.10349e-12	logistic	digestive	358457	66508	291949	562	PRS_all	age,sex,genotyping.array,PC1,PC2,PC3,PC4,PC5,PC6,PC7,PC8,PC9,PC10			0	`562` ~ `PRS_all` + `age` + `sex` + `genotyping.array` + `PC1` + `PC2` + `PC3` + `PC4` + `PC5` + `PC6` + `PC7` + `PC8` + `PC9` + `PC10`	(Intercept) + PRS_all + age + sexM + genotyping.arrayUKBL + PC1 + PC2 + PC3 + PC4 + PC5 + PC6 + PC7 + PC8 + PC9 + PC10		555-564.99		1	0	10
LVSV_BSA	Diverticulosis	-0.0313192	0.00440065	0.969166	1.10349e-12	logistic	digestive	358457	66508	291949	562.1	PRS_all	age,sex,genotyping.array,PC1,PC2,PC3,PC4,PC5,PC6,PC7,PC8,PC9,PC10			0	`562.1` ~ `PRS_all` + `age` + `sex` + `genotyping.array` + `PC1` + `PC2` + `PC3` + `PC4` + `PC5` + `PC6` + `PC7` + `PC8` + `PC9` + `PC10`	(Intercept) + PRS_all + age + sexM + genotyping.arrayUKBL + PC1 + PC2 + PC3 + PC4 + PC5 + PC6 + PC7 + PC8 + PC9 + PC10		555-564.99	Both	1	1	10
LVM	Hypertensive heart and/or renal disease	0.129074	0.0181378	1.13777	1.10839e-12	logistic	circulatory system	279347	3230	276117	401.2	PRS_all	age,sex,genotyping.array,PC1,PC2,PC3,PC4,PC5,PC6,PC7,PC8,PC9,PC10			0	`401.2` ~ `PRS_all` + `age` + `sex` + `genotyping.array` + `PC1` + `PC2` + `PC3` + `PC4` + `PC5` + `PC6` + `PC7` + `PC8` + `PC9` + `PC10`	(Intercept) + PRS_all + age + sexM + genotyping.arrayUKBL + PC1 + PC2 + PC3 + PC4 + PC5 + PC6 + PC7 + PC8 + PC9 + PC10		401-405.99	Both	1	0	8
LVEDV_BSA	Varicose veins of lower extremity	0.0562071	0.00791588	1.05782	1.24258e-12	logistic	circulatory system	390971	16998	373973	454.1	PRS_all	age,sex,genotyping.array,PC1,PC2,PC3,PC4,PC5,PC6,PC7,PC8,PC9,PC10			0	`454.1` ~ `PRS_all` + `age` + `sex` + `genotyping.array` + `PC1` + `PC2` + `PC3` + `PC4` + `PC5` + `PC6` + `PC7` + `PC8` + `PC9` + `PC10`	(Intercept) + PRS_all + age + sexM + genotyping.arrayUKBL + PC1 + PC2 + PC3 + PC4 + PC5 + PC6 + PC7 + PC8 + PC9 + PC10		450-457.99	Both	1	0	8
RVSV_BSA	Type 2 diabetes with ophthalmic manifestations	-0.103633	0.0145987	0.901556	1.25869e-12	logistic	endocrine/metabolic	389055	5001	384054	250.23	PRS_all	age,sex,genotyping.array,PC1,PC2,PC3,PC4,PC5,PC6,PC7,PC8,PC9,PC10			0	`250.23` ~ `PRS_all` + `age` + `sex` + `genotyping.array` + `PC1` + `PC2` + `PC3` + `PC4` + `PC5` + `PC6` + `PC7` + `PC8` + `PC9` + `PC10`	(Intercept) + PRS_all + age + sexM + genotyping.arrayUKBL + PC1 + PC2 + PC3 + PC4 + PC5 + PC6 + PC7 + PC8 + PC9 + PC10		249-250.99	Both	1	1	3
LVM	Hypertensive heart disease	0.22892	0.0322591	1.25724	1.2815e-12	logistic	circulatory system	277116	999	276117	401.21	PRS_all	age,sex,genotyping.array,PC1,PC2,PC3,PC4,PC5,PC6,PC7,PC8,PC9,PC10			0	`401.21` ~ `PRS_all` + `age` + `sex` + `genotyping.array` + `PC1` + `PC2` + `PC3` + `PC4` + `PC5` + `PC6` + `PC7` + `PC8` + `PC9` + `PC10`	(Intercept) + PRS_all + age + sexM + genotyping.arrayUKBL + PC1 + PC2 + PC3 + PC4 + PC5 + PC6 + PC7 + PC8 + PC9 + PC10		401-405.99	Both	1	1	8
LVESV	Other specified cardiac dysrhythmias	0.0732214	0.0103213	1.07597	1.30104e-12	logistic	circulatory system	380612	9844	370768	427.3	PRS_all	age,sex,genotyping.array,PC1,PC2,PC3,PC4,PC5,PC6,PC7,PC8,PC9,PC10			0	`427.3` ~ `PRS_all` + `age` + `sex` + `genotyping.array` + `PC1` + `PC2` + `PC3` + `PC4` + `PC5` + `PC6` + `PC7` + `PC8` + `PC9` + `PC10`	(Intercept) + PRS_all + age + sexM + genotyping.arrayUKBL + PC1 + PC2 + PC3 + PC4 + PC5 + PC6 + PC7 + PC8 + PC9 + PC10		426-427.99	Both	1	1	8
RVEDV	Abdominal hernia	-0.0274869	0.0038861	0.972887	1.51479e-12	logistic	digestive	431422	86057	345365	550	PRS_all	age,sex,genotyping.array,PC1,PC2,PC3,PC4,PC5,PC6,PC7,PC8,PC9,PC10			0	`550` ~ `PRS_all` + `age` + `sex` + `genotyping.array` + `PC1` + `PC2` + `PC3` + `PC4` + `PC5` + `PC6` + `PC7` + `PC8` + `PC9` + `PC10`	(Intercept) + PRS_all + age + sexM + genotyping.arrayUKBL + PC1 + PC2 + PC3 + PC4 + PC5 + PC6 + PC7 + PC8 + PC9 + PC10		550-550.99		1	0	10
RVSV	GERD	-0.0365022	0.00516452	0.964156	1.57324e-12	logistic	digestive	390281	43329	346952	530.11	PRS_all	age,sex,genotyping.array,PC1,PC2,PC3,PC4,PC5,PC6,PC7,PC8,PC9,PC10			0	`530.11` ~ `PRS_all` + `age` + `sex` + `genotyping.array` + `PC1` + `PC2` + `PC3` + `PC4` + `PC5` + `PC6` + `PC7` + `PC8` + `PC9` + `PC10`	(Intercept) + PRS_all + age + sexM + genotyping.arrayUKBL + PC1 + PC2 + PC3 + PC4 + PC5 + PC6 + PC7 + PC8 + PC9 + PC10		530-530.99, 532-532.99	Both	1	1	10
LVESV	Other hypertrophic cardiomyopathy	-0.306902	0.0434877	0.735723	1.69896e-12	logistic	circulatory system	422759	540	422219	425.12	PRS_all	age,sex,genotyping.array,PC1,PC2,PC3,PC4,PC5,PC6,PC7,PC8,PC9,PC10			0	`425.12` ~ `PRS_all` + `age` + `sex` + `genotyping.array` + `PC1` + `PC2` + `PC3` + `PC4` + `PC5` + `PC6` + `PC7` + `PC8` + `PC9` + `PC10`	(Intercept) + PRS_all + age + sexM + genotyping.arrayUKBL + PC1 + PC2 + PC3 + PC4 + PC5 + PC6 + PC7 + PC8 + PC9 + PC10		420-425.99	Both	1	1	8
LVSV_BSA	Overweight, obesity and other hyperalimentation	-0.0379504	0.00538883	0.962761	1.88932e-12	logistic	endocrine/metabolic	431422	38711	392711	278	PRS_all	age,sex,genotyping.array,PC1,PC2,PC3,PC4,PC5,PC6,PC7,PC8,PC9,PC10			0	`278` ~ `PRS_all` + `age` + `sex` + `genotyping.array` + `PC1` + `PC2` + `PC3` + `PC4` + `PC5` + `PC6` + `PC7` + `PC8` + `PC9` + `PC10`	(Intercept) + PRS_all + age + sexM + genotyping.arrayUKBL + PC1 + PC2 + PC3 + PC4 + PC5 + PC6 + PC7 + PC8 + PC9 + PC10		278-278.99	Both	1	0	3
LVM_BSA	Unspecified monoarthritis	0.0399109	0.00567173	1.04072	1.96685e-12	logistic	musculoskeletal	393844	35423	358421	716.2	PRS_all	age,sex,genotyping.array,PC1,PC2,PC3,PC4,PC5,PC6,PC7,PC8,PC9,PC10			0	`716.2` ~ `PRS_all` + `age` + `sex` + `genotyping.array` + `PC1` + `PC2` + `PC3` + `PC4` + `PC5` + `PC6` + `PC7` + `PC8` + `PC9` + `PC10`	(Intercept) + PRS_all + age + sexM + genotyping.arrayUKBL + PC1 + PC2 + PC3 + PC4 + PC5 + PC6 + PC7 + PC8 + PC9 + PC10		710-716.99	Both	1	1	14
RV_LV_ratio	Arthropathy NOS	-0.0303155	0.0043083	0.970139	1.97061e-12	logistic	musculoskeletal	425804	67383	358421	716.9	PRS_all	age,sex,genotyping.array,PC1,PC2,PC3,PC4,PC5,PC6,PC7,PC8,PC9,PC10			0	`716.9` ~ `PRS_all` + `age` + `sex` + `genotyping.array` + `PC1` + `PC2` + `PC3` + `PC4` + `PC5` + `PC6` + `PC7` + `PC8` + `PC9` + `PC10`	(Intercept) + PRS_all + age + sexM + genotyping.arrayUKBL + PC1 + PC2 + PC3 + PC4 + PC5 + PC6 + PC7 + PC8 + PC9 + PC10		710-716.99	Both	1	1	14
RV_LV_ratio	Other arthropathies	-0.0302858	0.00430493	0.970168	1.99065e-12	logistic	musculoskeletal	425920	67499	358421	716	PRS_all	age,sex,genotyping.array,PC1,PC2,PC3,PC4,PC5,PC6,PC7,PC8,PC9,PC10			0	`716` ~ `PRS_all` + `age` + `sex` + `genotyping.array` + `PC1` + `PC2` + `PC3` + `PC4` + `PC5` + `PC6` + `PC7` + `PC8` + `PC9` + `PC10`	(Intercept) + PRS_all + age + sexM + genotyping.arrayUKBL + PC1 + PC2 + PC3 + PC4 + PC5 + PC6 + PC7 + PC8 + PC9 + PC10		710-716.99		1	0	14
LVEDV_BSA	Left bundle branch block	0.091429	0.0130009	1.09574	2.02829e-12	logistic	circulatory system	376936	6168	370768	426.32	PRS_all	age,sex,genotyping.array,PC1,PC2,PC3,PC4,PC5,PC6,PC7,PC8,PC9,PC10			0	`426.32` ~ `PRS_all` + `age` + `sex` + `genotyping.array` + `PC1` + `PC2` + `PC3` + `PC4` + `PC5` + `PC6` + `PC7` + `PC8` + `PC9` + `PC10`	(Intercept) + PRS_all + age + sexM + genotyping.arrayUKBL + PC1 + PC2 + PC3 + PC4 + PC5 + PC6 + PC7 + PC8 + PC9 + PC10		426-427.99	Both	1	1	8
LVEDV_BSA	Heart valve disorders	0.0604375	0.00860066	1.0623	2.10902e-12	logistic	circulatory system	423012	14475	408537	395	PRS_all	age,sex,genotyping.array,PC1,PC2,PC3,PC4,PC5,PC6,PC7,PC8,PC9,PC10			0	`395` ~ `PRS_all` + `age` + `sex` + `genotyping.array` + `PC1` + `PC2` + `PC3` + `PC4` + `PC5` + `PC6` + `PC7` + `PC8` + `PC9` + `PC10`	(Intercept) + PRS_all + age + sexM + genotyping.arrayUKBL + PC1 + PC2 + PC3 + PC4 + PC5 + PC6 + PC7 + PC8 + PC9 + PC10		394-399.99	Both	1	0	8
LVM_BSA	Acute renal failure	0.0471746	0.00671841	1.04831	2.19189e-12	logistic	genitourinary	415084	24816	390268	585.1	PRS_all	age,sex,genotyping.array,PC1,PC2,PC3,PC4,PC5,PC6,PC7,PC8,PC9,PC10			0	`585.1` ~ `PRS_all` + `age` + `sex` + `genotyping.array` + `PC1` + `PC2` + `PC3` + `PC4` + `PC5` + `PC6` + `PC7` + `PC8` + `PC9` + `PC10`	(Intercept) + PRS_all + age + sexM + genotyping.arrayUKBL + PC1 + PC2 + PC3 + PC4 + PC5 + PC6 + PC7 + PC8 + PC9 + PC10		580-590.99	Both	1	1	11
LVEDV_BSA	Abdominal hernia	-0.0273515	0.00389593	0.973019	2.21009e-12	logistic	digestive	431422	86057	345365	550	PRS_all	age,sex,genotyping.array,PC1,PC2,PC3,PC4,PC5,PC6,PC7,PC8,PC9,PC10			0	`550` ~ `PRS_all` + `age` + `sex` + `genotyping.array` + `PC1` + `PC2` + `PC3` + `PC4` + `PC5` + `PC6` + `PC7` + `PC8` + `PC9` + `PC10`	(Intercept) + PRS_all + age + sexM + genotyping.arrayUKBL + PC1 + PC2 + PC3 + PC4 + PC5 + PC6 + PC7 + PC8 + PC9 + PC10		550-550.99		1	0	10
LVMVR	Hypertensive heart and/or renal disease	0.129871	0.0185229	1.13868	2.35989e-12	logistic	circulatory system	279347	3230	276117	401.2	PRS_all	age,sex,genotyping.array,PC1,PC2,PC3,PC4,PC5,PC6,PC7,PC8,PC9,PC10			0	`401.2` ~ `PRS_all` + `age` + `sex` + `genotyping.array` + `PC1` + `PC2` + `PC3` + `PC4` + `PC5` + `PC6` + `PC7` + `PC8` + `PC9` + `PC10`	(Intercept) + PRS_all + age + sexM + genotyping.arrayUKBL + PC1 + PC2 + PC3 + PC4 + PC5 + PC6 + PC7 + PC8 + PC9 + PC10		401-405.99	Both	1	0	8
LVSV_BSA	Obesity	-0.0377189	0.00539995	0.962984	2.84769e-12	logistic	endocrine/metabolic	431245	38534	392711	278.1	PRS_all	age,sex,genotyping.array,PC1,PC2,PC3,PC4,PC5,PC6,PC7,PC8,PC9,PC10			0	`278.1` ~ `PRS_all` + `age` + `sex` + `genotyping.array` + `PC1` + `PC2` + `PC3` + `PC4` + `PC5` + `PC6` + `PC7` + `PC8` + `PC9` + `PC10`	(Intercept) + PRS_all + age + sexM + genotyping.arrayUKBL + PC1 + PC2 + PC3 + PC4 + PC5 + PC6 + PC7 + PC8 + PC9 + PC10		278-278.99	Both	1	0	3
LVEDV_BSA	Varicose veins	0.0537601	0.00771784	1.05523	3.26789e-12	logistic	circulatory system	391862	17889	373973	454	PRS_all	age,sex,genotyping.array,PC1,PC2,PC3,PC4,PC5,PC6,PC7,PC8,PC9,PC10			0	`454` ~ `PRS_all` + `age` + `sex` + `genotyping.array` + `PC1` + `PC2` + `PC3` + `PC4` + `PC5` + `PC6` + `PC7` + `PC8` + `PC9` + `PC10`	(Intercept) + PRS_all + age + sexM + genotyping.arrayUKBL + PC1 + PC2 + PC3 + PC4 + PC5 + PC6 + PC7 + PC8 + PC9 + PC10		450-457.99		1	0	8
RVESV_BSA	Cholelithiasis and cholecystitis	-0.042323	0.00607606	0.95856	3.27191e-12	logistic	digestive	427514	29767	397747	574	PRS_all	age,sex,genotyping.array,PC1,PC2,PC3,PC4,PC5,PC6,PC7,PC8,PC9,PC10			0	`574` ~ `PRS_all` + `age` + `sex` + `genotyping.array` + `PC1` + `PC2` + `PC3` + `PC4` + `PC5` + `PC6` + `PC7` + `PC8` + `PC9` + `PC10`	(Intercept) + PRS_all + age + sexM + genotyping.arrayUKBL + PC1 + PC2 + PC3 + PC4 + PC5 + PC6 + PC7 + PC8 + PC9 + PC10		574-576.99		1	0	10
RVEDV_BSA	Chronic renal failure [CKD]	-0.066075	0.00949784	0.936061	3.47978e-12	logistic	genitourinary	402424	12156	390268	585.3	PRS_all	age,sex,genotyping.array,PC1,PC2,PC3,PC4,PC5,PC6,PC7,PC8,PC9,PC10			0	`585.3` ~ `PRS_all` + `age` + `sex` + `genotyping.array` + `PC1` + `PC2` + `PC3` + `PC4` + `PC5` + `PC6` + `PC7` + `PC8` + `PC9` + `PC10`	(Intercept) + PRS_all + age + sexM + genotyping.arrayUKBL + PC1 + PC2 + PC3 + PC4 + PC5 + PC6 + PC7 + PC8 + PC9 + PC10		580-590.99	Both	1	0	11
RVSV_BSA	Myocardial infarction	-0.0452705	0.00651384	0.955739	3.65533e-12	logistic	circulatory system	393198	26752	366446	411.2	PRS_all	age,sex,genotyping.array,PC1,PC2,PC3,PC4,PC5,PC6,PC7,PC8,PC9,PC10			0	`411.2` ~ `PRS_all` + `age` + `sex` + `genotyping.array` + `PC1` + `PC2` + `PC3` + `PC4` + `PC5` + `PC6` + `PC7` + `PC8` + `PC9` + `PC10`	(Intercept) + PRS_all + age + sexM + genotyping.arrayUKBL + PC1 + PC2 + PC3 + PC4 + PC5 + PC6 + PC7 + PC8 + PC9 + PC10		410-414.99	Both	1	1	8
LVM	Other hypertrophic cardiomyopathy	0.303662	0.0437099	1.35481	3.72581e-12	logistic	circulatory system	422759	540	422219	425.12	PRS_all	age,sex,genotyping.array,PC1,PC2,PC3,PC4,PC5,PC6,PC7,PC8,PC9,PC10			0	`425.12` ~ `PRS_all` + `age` + `sex` + `genotyping.array` + `PC1` + `PC2` + `PC3` + `PC4` + `PC5` + `PC6` + `PC7` + `PC8` + `PC9` + `PC10`	(Intercept) + PRS_all + age + sexM + genotyping.arrayUKBL + PC1 + PC2 + PC3 + PC4 + PC5 + PC6 + PC7 + PC8 + PC9 + PC10		420-425.99	Both	1	1	8
LVMVR	Right bundle branch block	0.0923435	0.0133002	1.09674	3.83797e-12	logistic	circulatory system	376919	6151	370768	426.31	PRS_all	age,sex,genotyping.array,PC1,PC2,PC3,PC4,PC5,PC6,PC7,PC8,PC9,PC10			0	`426.31` ~ `PRS_all` + `age` + `sex` + `genotyping.array` + `PC1` + `PC2` + `PC3` + `PC4` + `PC5` + `PC6` + `PC7` + `PC8` + `PC9` + `PC10`	(Intercept) + PRS_all + age + sexM + genotyping.arrayUKBL + PC1 + PC2 + PC3 + PC4 + PC5 + PC6 + PC7 + PC8 + PC9 + PC10		426-427.99	Both	1	1	8
RVEDV_BSA	Unstable angina (intermediate coronary syndrome)	-0.0790932	0.0113924	0.923954	3.84884e-12	logistic	circulatory system	374685	8239	366446	411.1	PRS_all	age,sex,genotyping.array,PC1,PC2,PC3,PC4,PC5,PC6,PC7,PC8,PC9,PC10			0	`411.1` ~ `PRS_all` + `age` + `sex` + `genotyping.array` + `PC1` + `PC2` + `PC3` + `PC4` + `PC5` + `PC6` + `PC7` + `PC8` + `PC9` + `PC10`	(Intercept) + PRS_all + age + sexM + genotyping.arrayUKBL + PC1 + PC2 + PC3 + PC4 + PC5 + PC6 + PC7 + PC8 + PC9 + PC10		410-414.99	Both	1	1	8
RVSV_BSA	Chronic renal failure [CKD]	-0.0653992	0.00942021	0.936693	3.85401e-12	logistic	genitourinary	402424	12156	390268	585.3	PRS_all	age,sex,genotyping.array,PC1,PC2,PC3,PC4,PC5,PC6,PC7,PC8,PC9,PC10			0	`585.3` ~ `PRS_all` + `age` + `sex` + `genotyping.array` + `PC1` + `PC2` + `PC3` + `PC4` + `PC5` + `PC6` + `PC7` + `PC8` + `PC9` + `PC10`	(Intercept) + PRS_all + age + sexM + genotyping.arrayUKBL + PC1 + PC2 + PC3 + PC4 + PC5 + PC6 + PC7 + PC8 + PC9 + PC10		580-590.99	Both	1	0	11
LVM	Cardiac congenital anomalies	0.0807071	0.0116631	1.08405	4.52126e-12	logistic	congenital anomalies	431067	7660	423407	747.1	PRS_all	age,sex,genotyping.array,PC1,PC2,PC3,PC4,PC5,PC6,PC7,PC8,PC9,PC10			0	`747.1` ~ `PRS_all` + `age` + `sex` + `genotyping.array` + `PC1` + `PC2` + `PC3` + `PC4` + `PC5` + `PC6` + `PC7` + `PC8` + `PC9` + `PC10`	(Intercept) + PRS_all + age + sexM + genotyping.arrayUKBL + PC1 + PC2 + PC3 + PC4 + PC5 + PC6 + PC7 + PC8 + PC9 + PC10		747-747.99	Both	1	0	15
LVESV_BSA	Heart valve disorders	0.0593953	0.00859441	1.06119	4.81491e-12	logistic	circulatory system	423012	14475	408537	395	PRS_all	age,sex,genotyping.array,PC1,PC2,PC3,PC4,PC5,PC6,PC7,PC8,PC9,PC10			0	`395` ~ `PRS_all` + `age` + `sex` + `genotyping.array` + `PC1` + `PC2` + `PC3` + `PC4` + `PC5` + `PC6` + `PC7` + `PC8` + `PC9` + `PC10`	(Intercept) + PRS_all + age + sexM + genotyping.arrayUKBL + PC1 + PC2 + PC3 + PC4 + PC5 + PC6 + PC7 + PC8 + PC9 + PC10		394-399.99	Both	1	0	8
LVESV_BSA	Celiac disease	-0.120596	0.0174663	0.886392	5.03883e-12	logistic	digestive	295287	3338	291949	557.1	PRS_all	age,sex,genotyping.array,PC1,PC2,PC3,PC4,PC5,PC6,PC7,PC8,PC9,PC10			0	`557.1` ~ `PRS_all` + `age` + `sex` + `genotyping.array` + `PC1` + `PC2` + `PC3` + `PC4` + `PC5` + `PC6` + `PC7` + `PC8` + `PC9` + `PC10`	(Intercept) + PRS_all + age + sexM + genotyping.arrayUKBL + PC1 + PC2 + PC3 + PC4 + PC5 + PC6 + PC7 + PC8 + PC9 + PC10		555-564.99	Both	0	1	10
RVSV_BSA	Gout and other crystal arthropathies	-0.0749567	0.0108618	0.927784	5.16617e-12	logistic	endocrine/metabolic	431422	8816	422606	274	PRS_all	age,sex,genotyping.array,PC1,PC2,PC3,PC4,PC5,PC6,PC7,PC8,PC9,PC10			0	`274` ~ `PRS_all` + `age` + `sex` + `genotyping.array` + `PC1` + `PC2` + `PC3` + `PC4` + `PC5` + `PC6` + `PC7` + `PC8` + `PC9` + `PC10`	(Intercept) + PRS_all + age + sexM + genotyping.arrayUKBL + PC1 + PC2 + PC3 + PC4 + PC5 + PC6 + PC7 + PC8 + PC9 + PC10		274-274.99		1	0	3
RV_LV_ratio	Mitral valve disease	-0.068192	0.00989142	0.934081	5.42246e-12	logistic	circulatory system	419290	10753	408537	394.2	PRS_all	age,sex,genotyping.array,PC1,PC2,PC3,PC4,PC5,PC6,PC7,PC8,PC9,PC10			0	`394.2` ~ `PRS_all` + `age` + `sex` + `genotyping.array` + `PC1` + `PC2` + `PC3` + `PC4` + `PC5` + `PC6` + `PC7` + `PC8` + `PC9` + `PC10`	(Intercept) + PRS_all + age + sexM + genotyping.arrayUKBL + PC1 + PC2 + PC3 + PC4 + PC5 + PC6 + PC7 + PC8 + PC9 + PC10		394-399.99	Both	1	1	8
RVEDV_BSA	Diverticulosis and diverticulitis	-0.0304472	0.00441742	0.970012	5.4813e-12	logistic	digestive	358457	66508	291949	562	PRS_all	age,sex,genotyping.array,PC1,PC2,PC3,PC4,PC5,PC6,PC7,PC8,PC9,PC10			0	`562` ~ `PRS_all` + `age` + `sex` + `genotyping.array` + `PC1` + `PC2` + `PC3` + `PC4` + `PC5` + `PC6` + `PC7` + `PC8` + `PC9` + `PC10`	(Intercept) + PRS_all + age + sexM + genotyping.arrayUKBL + PC1 + PC2 + PC3 + PC4 + PC5 + PC6 + PC7 + PC8 + PC9 + PC10		555-564.99		1	0	10
RVEDV_BSA	Diverticulosis	-0.0304472	0.00441742	0.970012	5.4813e-12	logistic	digestive	358457	66508	291949	562.1	PRS_all	age,sex,genotyping.array,PC1,PC2,PC3,PC4,PC5,PC6,PC7,PC8,PC9,PC10			0	`562.1` ~ `PRS_all` + `age` + `sex` + `genotyping.array` + `PC1` + `PC2` + `PC3` + `PC4` + `PC5` + `PC6` + `PC7` + `PC8` + `PC9` + `PC10`	(Intercept) + PRS_all + age + sexM + genotyping.arrayUKBL + PC1 + PC2 + PC3 + PC4 + PC5 + PC6 + PC7 + PC8 + PC9 + PC10		555-564.99	Both	1	1	10
RVEDV_BSA	Other mental disorder	-0.0280163	0.00407559	0.972372	6.23447e-12	logistic	mental disorders	410000	79072	330928	306	PRS_all	age,sex,genotyping.array,PC1,PC2,PC3,PC4,PC5,PC6,PC7,PC8,PC9,PC10			0	`306` ~ `PRS_all` + `age` + `sex` + `genotyping.array` + `PC1` + `PC2` + `PC3` + `PC4` + `PC5` + `PC6` + `PC7` + `PC8` + `PC9` + `PC10`	(Intercept) + PRS_all + age + sexM + genotyping.arrayUKBL + PC1 + PC2 + PC3 + PC4 + PC5 + PC6 + PC7 + PC8 + PC9 + PC10		295-306.99	Both	1	0	5
RVEDV_BSA	Gout	-0.0775724	0.0112876	0.92536	6.31615e-12	logistic	endocrine/metabolic	430886	8280	422606	274.1	PRS_all	age,sex,genotyping.array,PC1,PC2,PC3,PC4,PC5,PC6,PC7,PC8,PC9,PC10			0	`274.1` ~ `PRS_all` + `age` + `sex` + `genotyping.array` + `PC1` + `PC2` + `PC3` + `PC4` + `PC5` + `PC6` + `PC7` + `PC8` + `PC9` + `PC10`	(Intercept) + PRS_all + age + sexM + genotyping.arrayUKBL + PC1 + PC2 + PC3 + PC4 + PC5 + PC6 + PC7 + PC8 + PC9 + PC10		274-274.99	Both	1	0	3
LVEDV_BSA	Gastritis and duodenitis	-0.0313159	0.00456049	0.969169	6.56652e-12	logistic	digestive	427866	57203	370663	535	PRS_all	age,sex,genotyping.array,PC1,PC2,PC3,PC4,PC5,PC6,PC7,PC8,PC9,PC10			0	`535` ~ `PRS_all` + `age` + `sex` + `genotyping.array` + `PC1` + `PC2` + `PC3` + `PC4` + `PC5` + `PC6` + `PC7` + `PC8` + `PC9` + `PC10`	(Intercept) + PRS_all + age + sexM + genotyping.arrayUKBL + PC1 + PC2 + PC3 + PC4 + PC5 + PC6 + PC7 + PC8 + PC9 + PC10		535-537.99		1	0	10
LVEDV	Diaphragmatic hernia	-0.0321963	0.00469119	0.968316	6.73603e-12	logistic	digestive	399741	54376	345365	550.2	PRS_all	age,sex,genotyping.array,PC1,PC2,PC3,PC4,PC5,PC6,PC7,PC8,PC9,PC10			0	`550.2` ~ `PRS_all` + `age` + `sex` + `genotyping.array` + `PC1` + `PC2` + `PC3` + `PC4` + `PC5` + `PC6` + `PC7` + `PC8` + `PC9` + `PC10`	(Intercept) + PRS_all + age + sexM + genotyping.arrayUKBL + PC1 + PC2 + PC3 + PC4 + PC5 + PC6 + PC7 + PC8 + PC9 + PC10		550-550.99	Both	1	1	10
LVMCF	Primary/intrinsic cardiomyopathies	-0.121537	0.0177305	0.885558	7.14669e-12	logistic	circulatory system	425601	3382	422219	425.1	PRS_all	age,sex,genotyping.array,PC1,PC2,PC3,PC4,PC5,PC6,PC7,PC8,PC9,PC10			0	`425.1` ~ `PRS_all` + `age` + `sex` + `genotyping.array` + `PC1` + `PC2` + `PC3` + `PC4` + `PC5` + `PC6` + `PC7` + `PC8` + `PC9` + `PC10`	(Intercept) + PRS_all + age + sexM + genotyping.arrayUKBL + PC1 + PC2 + PC3 + PC4 + PC5 + PC6 + PC7 + PC8 + PC9 + PC10		420-425.99	Both	1	0	8
LVM	Right bundle branch block	0.0892285	0.0130216	1.09333	7.26462e-12	logistic	circulatory system	376919	6151	370768	426.31	PRS_all	age,sex,genotyping.array,PC1,PC2,PC3,PC4,PC5,PC6,PC7,PC8,PC9,PC10			0	`426.31` ~ `PRS_all` + `age` + `sex` + `genotyping.array` + `PC1` + `PC2` + `PC3` + `PC4` + `PC5` + `PC6` + `PC7` + `PC8` + `PC9` + `PC10`	(Intercept) + PRS_all + age + sexM + genotyping.arrayUKBL + PC1 + PC2 + PC3 + PC4 + PC5 + PC6 + PC7 + PC8 + PC9 + PC10		426-427.99	Both	1	1	8
RVEDV	Cholelithiasis and cholecystitis	-0.041631	0.00607837	0.959224	7.43459e-12	logistic	digestive	427514	29767	397747	574	PRS_all	age,sex,genotyping.array,PC1,PC2,PC3,PC4,PC5,PC6,PC7,PC8,PC9,PC10			0	`574` ~ `PRS_all` + `age` + `sex` + `genotyping.array` + `PC1` + `PC2` + `PC3` + `PC4` + `PC5` + `PC6` + `PC7` + `PC8` + `PC9` + `PC10`	(Intercept) + PRS_all + age + sexM + genotyping.arrayUKBL + PC1 + PC2 + PC3 + PC4 + PC5 + PC6 + PC7 + PC8 + PC9 + PC10		574-576.99		1	0	10
LVM	Cardiac and circulatory congenital anomalies	0.0779895	0.0114041	1.08111	7.98876e-12	logistic	congenital anomalies	431422	8015	423407	747	PRS_all	age,sex,genotyping.array,PC1,PC2,PC3,PC4,PC5,PC6,PC7,PC8,PC9,PC10			0	`747` ~ `PRS_all` + `age` + `sex` + `genotyping.array` + `PC1` + `PC2` + `PC3` + `PC4` + `PC5` + `PC6` + `PC7` + `PC8` + `PC9` + `PC10`	(Intercept) + PRS_all + age + sexM + genotyping.arrayUKBL + PC1 + PC2 + PC3 + PC4 + PC5 + PC6 + PC7 + PC8 + PC9 + PC10		747-747.99		1	0	15
LVSV_BSA	Gastritis and duodenitis	-0.0311947	0.00456644	0.969287	8.41491e-12	logistic	digestive	427866	57203	370663	535	PRS_all	age,sex,genotyping.array,PC1,PC2,PC3,PC4,PC5,PC6,PC7,PC8,PC9,PC10			0	`535` ~ `PRS_all` + `age` + `sex` + `genotyping.array` + `PC1` + `PC2` + `PC3` + `PC4` + `PC5` + `PC6` + `PC7` + `PC8` + `PC9` + `PC10`	(Intercept) + PRS_all + age + sexM + genotyping.arrayUKBL + PC1 + PC2 + PC3 + PC4 + PC5 + PC6 + PC7 + PC8 + PC9 + PC10		535-537.99		1	0	10
LVSV_BSA	Type 2 diabetes with ophthalmic manifestations	-0.0998932	0.0146446	0.904934	9.03041e-12	logistic	endocrine/metabolic	389055	5001	384054	250.23	PRS_all	age,sex,genotyping.array,PC1,PC2,PC3,PC4,PC5,PC6,PC7,PC8,PC9,PC10			0	`250.23` ~ `PRS_all` + `age` + `sex` + `genotyping.array` + `PC1` + `PC2` + `PC3` + `PC4` + `PC5` + `PC6` + `PC7` + `PC8` + `PC9` + `PC10`	(Intercept) + PRS_all + age + sexM + genotyping.arrayUKBL + PC1 + PC2 + PC3 + PC4 + PC5 + PC6 + PC7 + PC8 + PC9 + PC10		249-250.99	Both	1	1	3
LVMVR	Cardiac conduction disorders	0.0486412	0.00713191	1.04984	9.0897e-12	logistic	circulatory system	393835	23067	370768	426	PRS_all	age,sex,genotyping.array,PC1,PC2,PC3,PC4,PC5,PC6,PC7,PC8,PC9,PC10			0	`426` ~ `PRS_all` + `age` + `sex` + `genotyping.array` + `PC1` + `PC2` + `PC3` + `PC4` + `PC5` + `PC6` + `PC7` + `PC8` + `PC9` + `PC10`	(Intercept) + PRS_all + age + sexM + genotyping.arrayUKBL + PC1 + PC2 + PC3 + PC4 + PC5 + PC6 + PC7 + PC8 + PC9 + PC10		426-427.99		1	0	8
LVESV	Cardiac conduction disorders	0.0474637	0.00695956	1.04861	9.10828e-12	logistic	circulatory system	393835	23067	370768	426	PRS_all	age,sex,genotyping.array,PC1,PC2,PC3,PC4,PC5,PC6,PC7,PC8,PC9,PC10			0	`426` ~ `PRS_all` + `age` + `sex` + `genotyping.array` + `PC1` + `PC2` + `PC3` + `PC4` + `PC5` + `PC6` + `PC7` + `PC8` + `PC9` + `PC10`	(Intercept) + PRS_all + age + sexM + genotyping.arrayUKBL + PC1 + PC2 + PC3 + PC4 + PC5 + PC6 + PC7 + PC8 + PC9 + PC10		426-427.99		1	0	8
RVESV	Abdominal pain	-0.0287191	0.00421145	0.971689	9.14953e-12	logistic	symptoms	431422	68430	362992	785	PRS_all	age,sex,genotyping.array,PC1,PC2,PC3,PC4,PC5,PC6,PC7,PC8,PC9,PC10			0	`785` ~ `PRS_all` + `age` + `sex` + `genotyping.array` + `PC1` + `PC2` + `PC3` + `PC4` + `PC5` + `PC6` + `PC7` + `PC8` + `PC9` + `PC10`	(Intercept) + PRS_all + age + sexM + genotyping.arrayUKBL + PC1 + PC2 + PC3 + PC4 + PC5 + PC6 + PC7 + PC8 + PC9 + PC10		785-785.99		1	1	17
LVM_BSA	Cardiac arrest and ventricular fibrillation	0.114906	0.0168527	1.12177	9.21511e-12	logistic	circulatory system	374393	3625	370768	427.4	PRS_all	age,sex,genotyping.array,PC1,PC2,PC3,PC4,PC5,PC6,PC7,PC8,PC9,PC10			0	`427.4` ~ `PRS_all` + `age` + `sex` + `genotyping.array` + `PC1` + `PC2` + `PC3` + `PC4` + `PC5` + `PC6` + `PC7` + `PC8` + `PC9` + `PC10`	(Intercept) + PRS_all + age + sexM + genotyping.arrayUKBL + PC1 + PC2 + PC3 + PC4 + PC5 + PC6 + PC7 + PC8 + PC9 + PC10		426-427.99	Both	1	0	8
RV_LV_ratio	GERD	-0.035087	0.00514722	0.965521	9.3162e-12	logistic	digestive	390281	43329	346952	530.11	PRS_all	age,sex,genotyping.array,PC1,PC2,PC3,PC4,PC5,PC6,PC7,PC8,PC9,PC10			0	`530.11` ~ `PRS_all` + `age` + `sex` + `genotyping.array` + `PC1` + `PC2` + `PC3` + `PC4` + `PC5` + `PC6` + `PC7` + `PC8` + `PC9` + `PC10`	(Intercept) + PRS_all + age + sexM + genotyping.arrayUKBL + PC1 + PC2 + PC3 + PC4 + PC5 + PC6 + PC7 + PC8 + PC9 + PC10		530-530.99, 532-532.99	Both	1	1	10
RVEDV_BSA	Gout and other crystal arthropathies	-0.0745263	0.0109427	0.928183	9.72057e-12	logistic	endocrine/metabolic	431422	8816	422606	274	PRS_all	age,sex,genotyping.array,PC1,PC2,PC3,PC4,PC5,PC6,PC7,PC8,PC9,PC10			0	`274` ~ `PRS_all` + `age` + `sex` + `genotyping.array` + `PC1` + `PC2` + `PC3` + `PC4` + `PC5` + `PC6` + `PC7` + `PC8` + `PC9` + `PC10`	(Intercept) + PRS_all + age + sexM + genotyping.arrayUKBL + PC1 + PC2 + PC3 + PC4 + PC5 + PC6 + PC7 + PC8 + PC9 + PC10		274-274.99		1	0	3
LVM_BSA	First degree AV block	0.101164	0.0148633	1.10646	1.00128e-11	logistic	circulatory system	375477	4709	370768	426.21	PRS_all	age,sex,genotyping.array,PC1,PC2,PC3,PC4,PC5,PC6,PC7,PC8,PC9,PC10			0	`426.21` ~ `PRS_all` + `age` + `sex` + `genotyping.array` + `PC1` + `PC2` + `PC3` + `PC4` + `PC5` + `PC6` + `PC7` + `PC8` + `PC9` + `PC10`	(Intercept) + PRS_all + age + sexM + genotyping.arrayUKBL + PC1 + PC2 + PC3 + PC4 + PC5 + PC6 + PC7 + PC8 + PC9 + PC10		426-427.99	Both	1	1	8
LVM	Abnormal heart sounds	0.120247	0.017679	1.12778	1.0342e-11	logistic	circulatory system	411873	3336	408537	396	PRS_all	age,sex,genotyping.array,PC1,PC2,PC3,PC4,PC5,PC6,PC7,PC8,PC9,PC10			0	`396` ~ `PRS_all` + `age` + `sex` + `genotyping.array` + `PC1` + `PC2` + `PC3` + `PC4` + `PC5` + `PC6` + `PC7` + `PC8` + `PC9` + `PC10`	(Intercept) + PRS_all + age + sexM + genotyping.arrayUKBL + PC1 + PC2 + PC3 + PC4 + PC5 + PC6 + PC7 + PC8 + PC9 + PC10		394-399.99	Both	1	1	8
LVM	Other acute and subacute forms of ischemic heart disease	0.10967	0.0161416	1.11591	1.08895e-11	logistic	circulatory system	370410	3964	366446	411.9	PRS_all	age,sex,genotyping.array,PC1,PC2,PC3,PC4,PC5,PC6,PC7,PC8,PC9,PC10			0	`411.9` ~ `PRS_all` + `age` + `sex` + `genotyping.array` + `PC1` + `PC2` + `PC3` + `PC4` + `PC5` + `PC6` + `PC7` + `PC8` + `PC9` + `PC10`	(Intercept) + PRS_all + age + sexM + genotyping.arrayUKBL + PC1 + PC2 + PC3 + PC4 + PC5 + PC6 + PC7 + PC8 + PC9 + PC10		410-414.99	Both	1	1	8
RVSV_BSA	Gout	-0.0759756	0.0112051	0.926839	1.19819e-11	logistic	endocrine/metabolic	430886	8280	422606	274.1	PRS_all	age,sex,genotyping.array,PC1,PC2,PC3,PC4,PC5,PC6,PC7,PC8,PC9,PC10			0	`274.1` ~ `PRS_all` + `age` + `sex` + `genotyping.array` + `PC1` + `PC2` + `PC3` + `PC4` + `PC5` + `PC6` + `PC7` + `PC8` + `PC9` + `PC10`	(Intercept) + PRS_all + age + sexM + genotyping.arrayUKBL + PC1 + PC2 + PC3 + PC4 + PC5 + PC6 + PC7 + PC8 + PC9 + PC10		274-274.99	Both	1	0	3
RV_LV_ratio	Renal failure	-0.0405226	0.00599035	0.960287	1.3364e-11	logistic	genitourinary	422138	31870	390268	585	PRS_all	age,sex,genotyping.array,PC1,PC2,PC3,PC4,PC5,PC6,PC7,PC8,PC9,PC10			0	`585` ~ `PRS_all` + `age` + `sex` + `genotyping.array` + `PC1` + `PC2` + `PC3` + `PC4` + `PC5` + `PC6` + `PC7` + `PC8` + `PC9` + `PC10`	(Intercept) + PRS_all + age + sexM + genotyping.arrayUKBL + PC1 + PC2 + PC3 + PC4 + PC5 + PC6 + PC7 + PC8 + PC9 + PC10		580-590.99		1	0	11
LVM_BSA	Sleep apnea	0.0672558	0.00994899	1.06957	1.37935e-11	logistic	neurological	429744	10523	419221	327.3	PRS_all	age,sex,genotyping.array,PC1,PC2,PC3,PC4,PC5,PC6,PC7,PC8,PC9,PC10			0	`327.3` ~ `PRS_all` + `age` + `sex` + `genotyping.array` + `PC1` + `PC2` + `PC3` + `PC4` + `PC5` + `PC6` + `PC7` + `PC8` + `PC9` + `PC10`	(Intercept) + PRS_all + age + sexM + genotyping.arrayUKBL + PC1 + PC2 + PC3 + PC4 + PC5 + PC6 + PC7 + PC8 + PC9 + PC10		327-328.99	Both	0	0	6
LVEDV	Celiac disease	-0.118007	0.0174772	0.88869	1.45751e-11	logistic	digestive	295287	3338	291949	557.1	PRS_all	age,sex,genotyping.array,PC1,PC2,PC3,PC4,PC5,PC6,PC7,PC8,PC9,PC10			0	`557.1` ~ `PRS_all` + `age` + `sex` + `genotyping.array` + `PC1` + `PC2` + `PC3` + `PC4` + `PC5` + `PC6` + `PC7` + `PC8` + `PC9` + `PC10`	(Intercept) + PRS_all + age + sexM + genotyping.arrayUKBL + PC1 + PC2 + PC3 + PC4 + PC5 + PC6 + PC7 + PC8 + PC9 + PC10		555-564.99	Both	0	1	10
LVM	Heart valve replaced	0.10967	0.0162478	1.11591	1.48015e-11	logistic	circulatory system	412445	3908	408537	395.6	PRS_all	age,sex,genotyping.array,PC1,PC2,PC3,PC4,PC5,PC6,PC7,PC8,PC9,PC10			0	`395.6` ~ `PRS_all` + `age` + `sex` + `genotyping.array` + `PC1` + `PC2` + `PC3` + `PC4` + `PC5` + `PC6` + `PC7` + `PC8` + `PC9` + `PC10`	(Intercept) + PRS_all + age + sexM + genotyping.arrayUKBL + PC1 + PC2 + PC3 + PC4 + PC5 + PC6 + PC7 + PC8 + PC9 + PC10		394-399.99	Both	1	1	8
LVMCF	Other acute and subacute forms of ischemic heart disease	-0.110688	0.0164164	0.895218	1.55636e-11	logistic	circulatory system	370410	3964	366446	411.9	PRS_all	age,sex,genotyping.array,PC1,PC2,PC3,PC4,PC5,PC6,PC7,PC8,PC9,PC10			0	`411.9` ~ `PRS_all` + `age` + `sex` + `genotyping.array` + `PC1` + `PC2` + `PC3` + `PC4` + `PC5` + `PC6` + `PC7` + `PC8` + `PC9` + `PC10`	(Intercept) + PRS_all + age + sexM + genotyping.arrayUKBL + PC1 + PC2 + PC3 + PC4 + PC5 + PC6 + PC7 + PC8 + PC9 + PC10		410-414.99	Both	1	1	8
RVEDV_BSA	Asthma	-0.0334	0.00495422	0.967152	1.56507e-11	logistic	respiratory	412191	47609	364582	495	PRS_all	age,sex,genotyping.array,PC1,PC2,PC3,PC4,PC5,PC6,PC7,PC8,PC9,PC10			0	`495` ~ `PRS_all` + `age` + `sex` + `genotyping.array` + `PC1` + `PC2` + `PC3` + `PC4` + `PC5` + `PC6` + `PC7` + `PC8` + `PC9` + `PC10`	(Intercept) + PRS_all + age + sexM + genotyping.arrayUKBL + PC1 + PC2 + PC3 + PC4 + PC5 + PC6 + PC7 + PC8 + PC9 + PC10		490-498.99		1	0	9
LVM	Cerebrovascular disease	0.0447683	0.00664216	1.04579	1.58355e-11	logistic	circulatory system	428769	25358	403411	433	PRS_all	age,sex,genotyping.array,PC1,PC2,PC3,PC4,PC5,PC6,PC7,PC8,PC9,PC10			0	`433` ~ `PRS_all` + `age` + `sex` + `genotyping.array` + `PC1` + `PC2` + `PC3` + `PC4` + `PC5` + `PC6` + `PC7` + `PC8` + `PC9` + `PC10`	(Intercept) + PRS_all + age + sexM + genotyping.arrayUKBL + PC1 + PC2 + PC3 + PC4 + PC5 + PC6 + PC7 + PC8 + PC9 + PC10		430-438.99		1	0	8
LVMCF	Hypertensive heart and/or renal disease	-0.123957	0.0184008	0.883418	1.62239e-11	logistic	circulatory system	279347	3230	276117	401.2	PRS_all	age,sex,genotyping.array,PC1,PC2,PC3,PC4,PC5,PC6,PC7,PC8,PC9,PC10			0	`401.2` ~ `PRS_all` + `age` + `sex` + `genotyping.array` + `PC1` + `PC2` + `PC3` + `PC4` + `PC5` + `PC6` + `PC7` + `PC8` + `PC9` + `PC10`	(Intercept) + PRS_all + age + sexM + genotyping.arrayUKBL + PC1 + PC2 + PC3 + PC4 + PC5 + PC6 + PC7 + PC8 + PC9 + PC10		401-405.99	Both	1	0	8
RVESV	Cardiomyopathy	0.115073	0.0171193	1.12196	1.79414e-11	logistic	circulatory system	425686	3467	422219	425	PRS_all	age,sex,genotyping.array,PC1,PC2,PC3,PC4,PC5,PC6,PC7,PC8,PC9,PC10			0	`425` ~ `PRS_all` + `age` + `sex` + `genotyping.array` + `PC1` + `PC2` + `PC3` + `PC4` + `PC5` + `PC6` + `PC7` + `PC8` + `PC9` + `PC10`	(Intercept) + PRS_all + age + sexM + genotyping.arrayUKBL + PC1 + PC2 + PC3 + PC4 + PC5 + PC6 + PC7 + PC8 + PC9 + PC10		420-425.99		1	0	8
LVEF	Hypertrophic obstructive cardiomyopathy	0.356091	0.0530124	1.42774	1.8534e-11	logistic	circulatory system	422579	360	422219	425.11	PRS_all	age,sex,genotyping.array,PC1,PC2,PC3,PC4,PC5,PC6,PC7,PC8,PC9,PC10			0	`425.11` ~ `PRS_all` + `age` + `sex` + `genotyping.array` + `PC1` + `PC2` + `PC3` + `PC4` + `PC5` + `PC6` + `PC7` + `PC8` + `PC9` + `PC10`	(Intercept) + PRS_all + age + sexM + genotyping.arrayUKBL + PC1 + PC2 + PC3 + PC4 + PC5 + PC6 + PC7 + PC8 + PC9 + PC10		420-425.99	Both	1	1	8
RVSV	Reflux esophagitis	-0.0490711	0.0073089	0.952113	1.89512e-11	logistic	digestive	367019	20067	346952	530.14	PRS_all	age,sex,genotyping.array,PC1,PC2,PC3,PC4,PC5,PC6,PC7,PC8,PC9,PC10			0	`530.14` ~ `PRS_all` + `age` + `sex` + `genotyping.array` + `PC1` + `PC2` + `PC3` + `PC4` + `PC5` + `PC6` + `PC7` + `PC8` + `PC9` + `PC10`	(Intercept) + PRS_all + age + sexM + genotyping.arrayUKBL + PC1 + PC2 + PC3 + PC4 + PC5 + PC6 + PC7 + PC8 + PC9 + PC10		530-530.99, 532-532.99	Both	1	1	10
LVEDV	Varicose veins of lower extremity	0.0531451	0.00791817	1.05458	1.92247e-11	logistic	circulatory system	390971	16998	373973	454.1	PRS_all	age,sex,genotyping.array,PC1,PC2,PC3,PC4,PC5,PC6,PC7,PC8,PC9,PC10			0	`454.1` ~ `PRS_all` + `age` + `sex` + `genotyping.array` + `PC1` + `PC2` + `PC3` + `PC4` + `PC5` + `PC6` + `PC7` + `PC8` + `PC9` + `PC10`	(Intercept) + PRS_all + age + sexM + genotyping.arrayUKBL + PC1 + PC2 + PC3 + PC4 + PC5 + PC6 + PC7 + PC8 + PC9 + PC10		450-457.99	Both	1	0	8
RVEDV_BSA	Personal history of diseases of digestive system	-0.0363358	0.00541693	0.964316	1.97539e-11	logistic	digestive	332368	40419	291949	564.9	PRS_all	age,sex,genotyping.array,PC1,PC2,PC3,PC4,PC5,PC6,PC7,PC8,PC9,PC10			0	`564.9` ~ `PRS_all` + `age` + `sex` + `genotyping.array` + `PC1` + `PC2` + `PC3` + `PC4` + `PC5` + `PC6` + `PC7` + `PC8` + `PC9` + `PC10`	(Intercept) + PRS_all + age + sexM + genotyping.arrayUKBL + PC1 + PC2 + PC3 + PC4 + PC5 + PC6 + PC7 + PC8 + PC9 + PC10		555-564.99	Both	1	1	10
LVMVR	Other acute and subacute forms of ischemic heart disease	0.110654	0.0165008	1.11701	2.00049e-11	logistic	circulatory system	370410	3964	366446	411.9	PRS_all	age,sex,genotyping.array,PC1,PC2,PC3,PC4,PC5,PC6,PC7,PC8,PC9,PC10			0	`411.9` ~ `PRS_all` + `age` + `sex` + `genotyping.array` + `PC1` + `PC2` + `PC3` + `PC4` + `PC5` + `PC6` + `PC7` + `PC8` + `PC9` + `PC10`	(Intercept) + PRS_all + age + sexM + genotyping.arrayUKBL + PC1 + PC2 + PC3 + PC4 + PC5 + PC6 + PC7 + PC8 + PC9 + PC10		410-414.99	Both	1	1	8
RVESV	Other forms of chronic heart disease	0.0705916	0.0105285	1.07314	2.01646e-11	logistic	circulatory system	375876	9430	366446	414	PRS_all	age,sex,genotyping.array,PC1,PC2,PC3,PC4,PC5,PC6,PC7,PC8,PC9,PC10			0	`414` ~ `PRS_all` + `age` + `sex` + `genotyping.array` + `PC1` + `PC2` + `PC3` + `PC4` + `PC5` + `PC6` + `PC7` + `PC8` + `PC9` + `PC10`	(Intercept) + PRS_all + age + sexM + genotyping.arrayUKBL + PC1 + PC2 + PC3 + PC4 + PC5 + PC6 + PC7 + PC8 + PC9 + PC10		410-414.99	Both	1	0	8
LVMCF	Occlusion and stenosis of precerebral arteries	-0.110241	0.0164424	0.895619	2.01879e-11	logistic	circulatory system	407373	3962	403411	433.1	PRS_all	age,sex,genotyping.array,PC1,PC2,PC3,PC4,PC5,PC6,PC7,PC8,PC9,PC10			0	`433.1` ~ `PRS_all` + `age` + `sex` + `genotyping.array` + `PC1` + `PC2` + `PC3` + `PC4` + `PC5` + `PC6` + `PC7` + `PC8` + `PC9` + `PC10`	(Intercept) + PRS_all + age + sexM + genotyping.arrayUKBL + PC1 + PC2 + PC3 + PC4 + PC5 + PC6 + PC7 + PC8 + PC9 + PC10		430-438.99	Both	1	0	8
RVEDV_BSA	Peptic ulcer (excl. esophageal)	-0.058025	0.00865512	0.943626	2.02625e-11	logistic	digestive	431422	14323	417099	531	PRS_all	age,sex,genotyping.array,PC1,PC2,PC3,PC4,PC5,PC6,PC7,PC8,PC9,PC10			0	`531` ~ `PRS_all` + `age` + `sex` + `genotyping.array` + `PC1` + `PC2` + `PC3` + `PC4` + `PC5` + `PC6` + `PC7` + `PC8` + `PC9` + `PC10`	(Intercept) + PRS_all + age + sexM + genotyping.arrayUKBL + PC1 + PC2 + PC3 + PC4 + PC5 + PC6 + PC7 + PC8 + PC9 + PC10		531-531.99		1	0	10
LVEDV_BSA	Cardiomegaly	0.0656704	0.00980653	1.06787	2.13335e-11	logistic	circulatory system	421212	11012	410200	416	PRS_all	age,sex,genotyping.array,PC1,PC2,PC3,PC4,PC5,PC6,PC7,PC8,PC9,PC10			0	`416` ~ `PRS_all` + `age` + `sex` + `genotyping.array` + `PC1` + `PC2` + `PC3` + `PC4` + `PC5` + `PC6` + `PC7` + `PC8` + `PC9` + `PC10`	(Intercept) + PRS_all + age + sexM + genotyping.arrayUKBL + PC1 + PC2 + PC3 + PC4 + PC5 + PC6 + PC7 + PC8 + PC9 + PC10		415-417.99	Both	1	1	8
LVMVR	Cerebrovascular disease	0.0453739	0.00678332	1.04642	2.24635e-11	logistic	circulatory system	428769	25358	403411	433	PRS_all	age,sex,genotyping.array,PC1,PC2,PC3,PC4,PC5,PC6,PC7,PC8,PC9,PC10			0	`433` ~ `PRS_all` + `age` + `sex` + `genotyping.array` + `PC1` + `PC2` + `PC3` + `PC4` + `PC5` + `PC6` + `PC7` + `PC8` + `PC9` + `PC10`	(Intercept) + PRS_all + age + sexM + genotyping.arrayUKBL + PC1 + PC2 + PC3 + PC4 + PC5 + PC6 + PC7 + PC8 + PC9 + PC10		430-438.99		1	0	8
RVEDV_BSA	Ulcer of esophagus	-0.0764467	0.0114398	0.926402	2.34889e-11	logistic	digestive	354963	8011	346952	530.12	PRS_all	age,sex,genotyping.array,PC1,PC2,PC3,PC4,PC5,PC6,PC7,PC8,PC9,PC10			0	`530.12` ~ `PRS_all` + `age` + `sex` + `genotyping.array` + `PC1` + `PC2` + `PC3` + `PC4` + `PC5` + `PC6` + `PC7` + `PC8` + `PC9` + `PC10`	(Intercept) + PRS_all + age + sexM + genotyping.arrayUKBL + PC1 + PC2 + PC3 + PC4 + PC5 + PC6 + PC7 + PC8 + PC9 + PC10		530-530.99, 532-532.99	Both	1	1	10
LVM	Aortic aneurysm	0.098866	0.0148003	1.10392	2.38974e-11	logistic	circulatory system	414357	4722	409635	442.1	PRS_all	age,sex,genotyping.array,PC1,PC2,PC3,PC4,PC5,PC6,PC7,PC8,PC9,PC10			0	`442.1` ~ `PRS_all` + `age` + `sex` + `genotyping.array` + `PC1` + `PC2` + `PC3` + `PC4` + `PC5` + `PC6` + `PC7` + `PC8` + `PC9` + `PC10`	(Intercept) + PRS_all + age + sexM + genotyping.arrayUKBL + PC1 + PC2 + PC3 + PC4 + PC5 + PC6 + PC7 + PC8 + PC9 + PC10		440-449.99	Both	1	0	8
LVSV	Other chronic nonalcoholic liver disease	-0.0717987	0.0107661	0.930718	2.5766e-11	logistic	digestive	412967	9047	403920	571.5	PRS_all	age,sex,genotyping.array,PC1,PC2,PC3,PC4,PC5,PC6,PC7,PC8,PC9,PC10			0	`571.5` ~ `PRS_all` + `age` + `sex` + `genotyping.array` + `PC1` + `PC2` + `PC3` + `PC4` + `PC5` + `PC6` + `PC7` + `PC8` + `PC9` + `PC10`	(Intercept) + PRS_all + age + sexM + genotyping.arrayUKBL + PC1 + PC2 + PC3 + PC4 + PC5 + PC6 + PC7 + PC8 + PC9 + PC10		570-573.99	Both	1	0	10
RVSV_BSA	Personal history of diseases of digestive system	-0.0358399	0.00537498	0.964795	2.59459e-11	logistic	digestive	332368	40419	291949	564.9	PRS_all	age,sex,genotyping.array,PC1,PC2,PC3,PC4,PC5,PC6,PC7,PC8,PC9,PC10			0	`564.9` ~ `PRS_all` + `age` + `sex` + `genotyping.array` + `PC1` + `PC2` + `PC3` + `PC4` + `PC5` + `PC6` + `PC7` + `PC8` + `PC9` + `PC10`	(Intercept) + PRS_all + age + sexM + genotyping.arrayUKBL + PC1 + PC2 + PC3 + PC4 + PC5 + PC6 + PC7 + PC8 + PC9 + PC10		555-564.99	Both	1	1	10
LVGFI	Myocardial infarction	-0.0437605	0.00656848	0.957183	2.69782e-11	logistic	circulatory system	393198	26752	366446	411.2	PRS_all	age,sex,genotyping.array,PC1,PC2,PC3,PC4,PC5,PC6,PC7,PC8,PC9,PC10			0	`411.2` ~ `PRS_all` + `age` + `sex` + `genotyping.array` + `PC1` + `PC2` + `PC3` + `PC4` + `PC5` + `PC6` + `PC7` + `PC8` + `PC9` + `PC10`	(Intercept) + PRS_all + age + sexM + genotyping.arrayUKBL + PC1 + PC2 + PC3 + PC4 + PC5 + PC6 + PC7 + PC8 + PC9 + PC10		410-414.99	Both	1	1	8
RV_LV_ratio	Nonrheumatic mitral valve disorders	-0.0663891	0.0100098	0.935767	3.30182e-11	logistic	circulatory system	419025	10488	408537	395.1	PRS_all	age,sex,genotyping.array,PC1,PC2,PC3,PC4,PC5,PC6,PC7,PC8,PC9,PC10			0	`395.1` ~ `PRS_all` + `age` + `sex` + `genotyping.array` + `PC1` + `PC2` + `PC3` + `PC4` + `PC5` + `PC6` + `PC7` + `PC8` + `PC9` + `PC10`	(Intercept) + PRS_all + age + sexM + genotyping.arrayUKBL + PC1 + PC2 + PC3 + PC4 + PC5 + PC6 + PC7 + PC8 + PC9 + PC10		394-399.99	Both	1	1	8
LVGFI	Coronary atherosclerosis	-0.0360086	0.0054439	0.964632	3.72837e-11	logistic	circulatory system	407621	41175	366446	411.4	PRS_all	age,sex,genotyping.array,PC1,PC2,PC3,PC4,PC5,PC6,PC7,PC8,PC9,PC10			0	`411.4` ~ `PRS_all` + `age` + `sex` + `genotyping.array` + `PC1` + `PC2` + `PC3` + `PC4` + `PC5` + `PC6` + `PC7` + `PC8` + `PC9` + `PC10`	(Intercept) + PRS_all + age + sexM + genotyping.arrayUKBL + PC1 + PC2 + PC3 + PC4 + PC5 + PC6 + PC7 + PC8 + PC9 + PC10		410-414.99	Both	1	0	8
RVEDV	Reflux esophagitis	-0.0482005	0.00730284	0.952943	4.10482e-11	logistic	digestive	367019	20067	346952	530.14	PRS_all	age,sex,genotyping.array,PC1,PC2,PC3,PC4,PC5,PC6,PC7,PC8,PC9,PC10			0	`530.14` ~ `PRS_all` + `age` + `sex` + `genotyping.array` + `PC1` + `PC2` + `PC3` + `PC4` + `PC5` + `PC6` + `PC7` + `PC8` + `PC9` + `PC10`	(Intercept) + PRS_all + age + sexM + genotyping.arrayUKBL + PC1 + PC2 + PC3 + PC4 + PC5 + PC6 + PC7 + PC8 + PC9 + PC10		530-530.99, 532-532.99	Both	1	1	10
RVEDV_BSA	Poisoning by antibiotics	-0.0347726	0.00527049	0.965825	4.17826e-11	logistic	injuries & poisonings	412565	41797	370768	960	PRS_all	age,sex,genotyping.array,PC1,PC2,PC3,PC4,PC5,PC6,PC7,PC8,PC9,PC10			0	`960` ~ `PRS_all` + `age` + `sex` + `genotyping.array` + `PC1` + `PC2` + `PC3` + `PC4` + `PC5` + `PC6` + `PC7` + `PC8` + `PC9` + `PC10`	(Intercept) + PRS_all + age + sexM + genotyping.arrayUKBL + PC1 + PC2 + PC3 + PC4 + PC5 + PC6 + PC7 + PC8 + PC9 + PC10		960-979.99		1	0	18
LVMVR	Unstable angina (intermediate coronary syndrome)	0.0764739	0.0115913	1.07947	4.18041e-11	logistic	circulatory system	374685	8239	366446	411.1	PRS_all	age,sex,genotyping.array,PC1,PC2,PC3,PC4,PC5,PC6,PC7,PC8,PC9,PC10			0	`411.1` ~ `PRS_all` + `age` + `sex` + `genotyping.array` + `PC1` + `PC2` + `PC3` + `PC4` + `PC5` + `PC6` + `PC7` + `PC8` + `PC9` + `PC10`	(Intercept) + PRS_all + age + sexM + genotyping.arrayUKBL + PC1 + PC2 + PC3 + PC4 + PC5 + PC6 + PC7 + PC8 + PC9 + PC10		410-414.99	Both	1	1	8
LVM_BSA	Cardiac arrest	0.11814	0.0179074	1.1254	4.18823e-11	logistic	circulatory system	373975	3207	370768	427.42	PRS_all	age,sex,genotyping.array,PC1,PC2,PC3,PC4,PC5,PC6,PC7,PC8,PC9,PC10			0	`427.42` ~ `PRS_all` + `age` + `sex` + `genotyping.array` + `PC1` + `PC2` + `PC3` + `PC4` + `PC5` + `PC6` + `PC7` + `PC8` + `PC9` + `PC10`	(Intercept) + PRS_all + age + sexM + genotyping.arrayUKBL + PC1 + PC2 + PC3 + PC4 + PC5 + PC6 + PC7 + PC8 + PC9 + PC10		426-427.99	Both	1	1	8
LVEF	Congestive heart failure (CHF) NOS	-0.0733267	0.0111245	0.929297	4.3548e-11	logistic	circulatory system	418615	8515	410100	428.1	PRS_all	age,sex,genotyping.array,PC1,PC2,PC3,PC4,PC5,PC6,PC7,PC8,PC9,PC10			0	`428.1` ~ `PRS_all` + `age` + `sex` + `genotyping.array` + `PC1` + `PC2` + `PC3` + `PC4` + `PC5` + `PC6` + `PC7` + `PC8` + `PC9` + `PC10`	(Intercept) + PRS_all + age + sexM + genotyping.arrayUKBL + PC1 + PC2 + PC3 + PC4 + PC5 + PC6 + PC7 + PC8 + PC9 + PC10		428-429.99	Both	1	1	8
LVEDV	Varicose veins	0.0507507	0.00771939	1.05206	4.88372e-11	logistic	circulatory system	391862	17889	373973	454	PRS_all	age,sex,genotyping.array,PC1,PC2,PC3,PC4,PC5,PC6,PC7,PC8,PC9,PC10			0	`454` ~ `PRS_all` + `age` + `sex` + `genotyping.array` + `PC1` + `PC2` + `PC3` + `PC4` + `PC5` + `PC6` + `PC7` + `PC8` + `PC9` + `PC10`	(Intercept) + PRS_all + age + sexM + genotyping.arrayUKBL + PC1 + PC2 + PC3 + PC4 + PC5 + PC6 + PC7 + PC8 + PC9 + PC10		450-457.99		1	0	8
LVM_BSA	Other arthropathies	0.0283559	0.00431862	1.02876	5.17012e-11	logistic	musculoskeletal	425920	67499	358421	716	PRS_all	age,sex,genotyping.array,PC1,PC2,PC3,PC4,PC5,PC6,PC7,PC8,PC9,PC10			0	`716` ~ `PRS_all` + `age` + `sex` + `genotyping.array` + `PC1` + `PC2` + `PC3` + `PC4` + `PC5` + `PC6` + `PC7` + `PC8` + `PC9` + `PC10`	(Intercept) + PRS_all + age + sexM + genotyping.arrayUKBL + PC1 + PC2 + PC3 + PC4 + PC5 + PC6 + PC7 + PC8 + PC9 + PC10		710-716.99		1	0	14
RVESV_BSA	Type 1 diabetes	-0.0956485	0.0145681	0.908783	5.18183e-11	logistic	endocrine/metabolic	388929	4875	384054	250.1	PRS_all	age,sex,genotyping.array,PC1,PC2,PC3,PC4,PC5,PC6,PC7,PC8,PC9,PC10			0	`250.1` ~ `PRS_all` + `age` + `sex` + `genotyping.array` + `PC1` + `PC2` + `PC3` + `PC4` + `PC5` + `PC6` + `PC7` + `PC8` + `PC9` + `PC10`	(Intercept) + PRS_all + age + sexM + genotyping.arrayUKBL + PC1 + PC2 + PC3 + PC4 + PC5 + PC6 + PC7 + PC8 + PC9 + PC10		249-250.99	Both	1	0	3
LVMCF	Cardiomyopathy	-0.114884	0.0175143	0.891469	5.40019e-11	logistic	circulatory system	425686	3467	422219	425	PRS_all	age,sex,genotyping.array,PC1,PC2,PC3,PC4,PC5,PC6,PC7,PC8,PC9,PC10			0	`425` ~ `PRS_all` + `age` + `sex` + `genotyping.array` + `PC1` + `PC2` + `PC3` + `PC4` + `PC5` + `PC6` + `PC7` + `PC8` + `PC9` + `PC10`	(Intercept) + PRS_all + age + sexM + genotyping.arrayUKBL + PC1 + PC2 + PC3 + PC4 + PC5 + PC6 + PC7 + PC8 + PC9 + PC10		420-425.99		1	0	8
LVEDV_BSA	Congestive heart failure (CHF) NOS	0.0733128	0.0111788	1.07607	5.44553e-11	logistic	circulatory system	418615	8515	410100	428.1	PRS_all	age,sex,genotyping.array,PC1,PC2,PC3,PC4,PC5,PC6,PC7,PC8,PC9,PC10			0	`428.1` ~ `PRS_all` + `age` + `sex` + `genotyping.array` + `PC1` + `PC2` + `PC3` + `PC4` + `PC5` + `PC6` + `PC7` + `PC8` + `PC9` + `PC10`	(Intercept) + PRS_all + age + sexM + genotyping.arrayUKBL + PC1 + PC2 + PC3 + PC4 + PC5 + PC6 + PC7 + PC8 + PC9 + PC10		428-429.99	Both	1	1	8
RVSV	Abdominal hernia	-0.0254909	0.00389259	0.974831	5.80922e-11	logistic	digestive	431422	86057	345365	550	PRS_all	age,sex,genotyping.array,PC1,PC2,PC3,PC4,PC5,PC6,PC7,PC8,PC9,PC10			0	`550` ~ `PRS_all` + `age` + `sex` + `genotyping.array` + `PC1` + `PC2` + `PC3` + `PC4` + `PC5` + `PC6` + `PC7` + `PC8` + `PC9` + `PC10`	(Intercept) + PRS_all + age + sexM + genotyping.arrayUKBL + PC1 + PC2 + PC3 + PC4 + PC5 + PC6 + PC7 + PC8 + PC9 + PC10		550-550.99		1	0	10
LVM	Unstable angina (intermediate coronary syndrome)	0.0742567	0.0113398	1.07708	5.81948e-11	logistic	circulatory system	374685	8239	366446	411.1	PRS_all	age,sex,genotyping.array,PC1,PC2,PC3,PC4,PC5,PC6,PC7,PC8,PC9,PC10			0	`411.1` ~ `PRS_all` + `age` + `sex` + `genotyping.array` + `PC1` + `PC2` + `PC3` + `PC4` + `PC5` + `PC6` + `PC7` + `PC8` + `PC9` + `PC10`	(Intercept) + PRS_all + age + sexM + genotyping.arrayUKBL + PC1 + PC2 + PC3 + PC4 + PC5 + PC6 + PC7 + PC8 + PC9 + PC10		410-414.99	Both	1	1	8
LVM_BSA	Arthropathy NOS	0.0282895	0.00432197	1.02869	5.92955e-11	logistic	musculoskeletal	425804	67383	358421	716.9	PRS_all	age,sex,genotyping.array,PC1,PC2,PC3,PC4,PC5,PC6,PC7,PC8,PC9,PC10			0	`716.9` ~ `PRS_all` + `age` + `sex` + `genotyping.array` + `PC1` + `PC2` + `PC3` + `PC4` + `PC5` + `PC6` + `PC7` + `PC8` + `PC9` + `PC10`	(Intercept) + PRS_all + age + sexM + genotyping.arrayUKBL + PC1 + PC2 + PC3 + PC4 + PC5 + PC6 + PC7 + PC8 + PC9 + PC10		710-716.99	Both	1	1	14
LVM	Atrioventricular [AV] block	0.0734775	0.0112261	1.07624	5.9402e-11	logistic	circulatory system	379183	8415	370768	426.2	PRS_all	age,sex,genotyping.array,PC1,PC2,PC3,PC4,PC5,PC6,PC7,PC8,PC9,PC10			0	`426.2` ~ `PRS_all` + `age` + `sex` + `genotyping.array` + `PC1` + `PC2` + `PC3` + `PC4` + `PC5` + `PC6` + `PC7` + `PC8` + `PC9` + `PC10`	(Intercept) + PRS_all + age + sexM + genotyping.arrayUKBL + PC1 + PC2 + PC3 + PC4 + PC5 + PC6 + PC7 + PC8 + PC9 + PC10		426-427.99	Both	1	0	8
RVESV_BSA	Duodenitis	-0.0561145	0.00858297	0.945431	6.23902e-11	logistic	digestive	384957	14294	370663	535.6	PRS_all	age,sex,genotyping.array,PC1,PC2,PC3,PC4,PC5,PC6,PC7,PC8,PC9,PC10			0	`535.6` ~ `PRS_all` + `age` + `sex` + `genotyping.array` + `PC1` + `PC2` + `PC3` + `PC4` + `PC5` + `PC6` + `PC7` + `PC8` + `PC9` + `PC10`	(Intercept) + PRS_all + age + sexM + genotyping.arrayUKBL + PC1 + PC2 + PC3 + PC4 + PC5 + PC6 + PC7 + PC8 + PC9 + PC10		535-537.99	Both	1	1	10
LVSV	Chronic liver disease and cirrhosis	-0.064016	0.00980115	0.93799	6.51207e-11	logistic	digestive	414882	10962	403920	571	PRS_all	age,sex,genotyping.array,PC1,PC2,PC3,PC4,PC5,PC6,PC7,PC8,PC9,PC10			0	`571` ~ `PRS_all` + `age` + `sex` + `genotyping.array` + `PC1` + `PC2` + `PC3` + `PC4` + `PC5` + `PC6` + `PC7` + `PC8` + `PC9` + `PC10`	(Intercept) + PRS_all + age + sexM + genotyping.arrayUKBL + PC1 + PC2 + PC3 + PC4 + PC5 + PC6 + PC7 + PC8 + PC9 + PC10		570-573.99	Both	1	0	10
RVEDV	Abdominal pain	-0.0275093	0.00422215	0.972866	7.2466e-11	logistic	symptoms	431422	68430	362992	785	PRS_all	age,sex,genotyping.array,PC1,PC2,PC3,PC4,PC5,PC6,PC7,PC8,PC9,PC10			0	`785` ~ `PRS_all` + `age` + `sex` + `genotyping.array` + `PC1` + `PC2` + `PC3` + `PC4` + `PC5` + `PC6` + `PC7` + `PC8` + `PC9` + `PC10`	(Intercept) + PRS_all + age + sexM + genotyping.arrayUKBL + PC1 + PC2 + PC3 + PC4 + PC5 + PC6 + PC7 + PC8 + PC9 + PC10		785-785.99		1	1	17
RV_LV_ratio	Acute renal failure	-0.0436836	0.00670833	0.957257	7.42298e-11	logistic	genitourinary	415084	24816	390268	585.1	PRS_all	age,sex,genotyping.array,PC1,PC2,PC3,PC4,PC5,PC6,PC7,PC8,PC9,PC10			0	`585.1` ~ `PRS_all` + `age` + `sex` + `genotyping.array` + `PC1` + `PC2` + `PC3` + `PC4` + `PC5` + `PC6` + `PC7` + `PC8` + `PC9` + `PC10`	(Intercept) + PRS_all + age + sexM + genotyping.arrayUKBL + PC1 + PC2 + PC3 + PC4 + PC5 + PC6 + PC7 + PC8 + PC9 + PC10		580-590.99	Both	1	1	11
LVEDV	Cardiac dysrhythmias	0.0321006	0.00493042	1.03262	7.47963e-11	logistic	circulatory system	419546	48778	370768	427	PRS_all	age,sex,genotyping.array,PC1,PC2,PC3,PC4,PC5,PC6,PC7,PC8,PC9,PC10			0	`427` ~ `PRS_all` + `age` + `sex` + `genotyping.array` + `PC1` + `PC2` + `PC3` + `PC4` + `PC5` + `PC6` + `PC7` + `PC8` + `PC9` + `PC10`	(Intercept) + PRS_all + age + sexM + genotyping.arrayUKBL + PC1 + PC2 + PC3 + PC4 + PC5 + PC6 + PC7 + PC8 + PC9 + PC10		426-427.99		1	0	8
RVESV_BSA	Myocardial infarction	-0.042507	0.00653047	0.958384	7.56418e-11	logistic	circulatory system	393198	26752	366446	411.2	PRS_all	age,sex,genotyping.array,PC1,PC2,PC3,PC4,PC5,PC6,PC7,PC8,PC9,PC10			0	`411.2` ~ `PRS_all` + `age` + `sex` + `genotyping.array` + `PC1` + `PC2` + `PC3` + `PC4` + `PC5` + `PC6` + `PC7` + `PC8` + `PC9` + `PC10`	(Intercept) + PRS_all + age + sexM + genotyping.arrayUKBL + PC1 + PC2 + PC3 + PC4 + PC5 + PC6 + PC7 + PC8 + PC9 + PC10		410-414.99	Both	1	1	8
LVMCF	Occlusion of cerebral arteries	-0.0632657	0.0097214	0.938694	7.62175e-11	logistic	circulatory system	415046	11635	403411	433.2	PRS_all	age,sex,genotyping.array,PC1,PC2,PC3,PC4,PC5,PC6,PC7,PC8,PC9,PC10			0	`433.2` ~ `PRS_all` + `age` + `sex` + `genotyping.array` + `PC1` + `PC2` + `PC3` + `PC4` + `PC5` + `PC6` + `PC7` + `PC8` + `PC9` + `PC10`	(Intercept) + PRS_all + age + sexM + genotyping.arrayUKBL + PC1 + PC2 + PC3 + PC4 + PC5 + PC6 + PC7 + PC8 + PC9 + PC10		430-438.99	Both	1	0	8
RVESV	Primary/intrinsic cardiomyopathies	0.11273	0.0173313	1.11933	7.79894e-11	logistic	circulatory system	425601	3382	422219	425.1	PRS_all	age,sex,genotyping.array,PC1,PC2,PC3,PC4,PC5,PC6,PC7,PC8,PC9,PC10			0	`425.1` ~ `PRS_all` + `age` + `sex` + `genotyping.array` + `PC1` + `PC2` + `PC3` + `PC4` + `PC5` + `PC6` + `PC7` + `PC8` + `PC9` + `PC10`	(Intercept) + PRS_all + age + sexM + genotyping.arrayUKBL + PC1 + PC2 + PC3 + PC4 + PC5 + PC6 + PC7 + PC8 + PC9 + PC10		420-425.99	Both	1	0	8
RVESV_BSA	Congenital anomalies of great vessels	-0.0852438	0.0131162	0.918288	8.07889e-11	logistic	congenital anomalies	429445	6038	423407	747.13	PRS_all	age,sex,genotyping.array,PC1,PC2,PC3,PC4,PC5,PC6,PC7,PC8,PC9,PC10			0	`747.13` ~ `PRS_all` + `age` + `sex` + `genotyping.array` + `PC1` + `PC2` + `PC3` + `PC4` + `PC5` + `PC6` + `PC7` + `PC8` + `PC9` + `PC10`	(Intercept) + PRS_all + age + sexM + genotyping.arrayUKBL + PC1 + PC2 + PC3 + PC4 + PC5 + PC6 + PC7 + PC8 + PC9 + PC10		747-747.99	Both	1	1	15
RVESV_BSA	Type 2 diabetes with ophthalmic manifestations	-0.0947747	0.0145952	0.909578	8.38271e-11	logistic	endocrine/metabolic	389055	5001	384054	250.23	PRS_all	age,sex,genotyping.array,PC1,PC2,PC3,PC4,PC5,PC6,PC7,PC8,PC9,PC10			0	`250.23` ~ `PRS_all` + `age` + `sex` + `genotyping.array` + `PC1` + `PC2` + `PC3` + `PC4` + `PC5` + `PC6` + `PC7` + `PC8` + `PC9` + `PC10`	(Intercept) + PRS_all + age + sexM + genotyping.arrayUKBL + PC1 + PC2 + PC3 + PC4 + PC5 + PC6 + PC7 + PC8 + PC9 + PC10		249-250.99	Both	1	1	3
LVESV	Cardiac pacemaker in situ	0.0764708	0.0117845	1.07947	8.63347e-11	logistic	circulatory system	378328	7560	370768	426.91	PRS_all	age,sex,genotyping.array,PC1,PC2,PC3,PC4,PC5,PC6,PC7,PC8,PC9,PC10			0	`426.91` ~ `PRS_all` + `age` + `sex` + `genotyping.array` + `PC1` + `PC2` + `PC3` + `PC4` + `PC5` + `PC6` + `PC7` + `PC8` + `PC9` + `PC10`	(Intercept) + PRS_all + age + sexM + genotyping.arrayUKBL + PC1 + PC2 + PC3 + PC4 + PC5 + PC6 + PC7 + PC8 + PC9 + PC10		426-427.99	Both	1	1	8
RV_LV_ratio	Unstable angina (intermediate coronary syndrome)	-0.0732662	0.0112964	0.929353	8.82733e-11	logistic	circulatory system	374685	8239	366446	411.1	PRS_all	age,sex,genotyping.array,PC1,PC2,PC3,PC4,PC5,PC6,PC7,PC8,PC9,PC10			0	`411.1` ~ `PRS_all` + `age` + `sex` + `genotyping.array` + `PC1` + `PC2` + `PC3` + `PC4` + `PC5` + `PC6` + `PC7` + `PC8` + `PC9` + `PC10`	(Intercept) + PRS_all + age + sexM + genotyping.arrayUKBL + PC1 + PC2 + PC3 + PC4 + PC5 + PC6 + PC7 + PC8 + PC9 + PC10		410-414.99	Both	1	1	8
RV_LV_ratio	Disorders of fluid, electrolyte, and acid-base balance	-0.0392701	0.00607526	0.961491	1.02009e-10	logistic	endocrine/metabolic	428973	30386	398587	276	PRS_all	age,sex,genotyping.array,PC1,PC2,PC3,PC4,PC5,PC6,PC7,PC8,PC9,PC10			0	`276` ~ `PRS_all` + `age` + `sex` + `genotyping.array` + `PC1` + `PC2` + `PC3` + `PC4` + `PC5` + `PC6` + `PC7` + `PC8` + `PC9` + `PC10`	(Intercept) + PRS_all + age + sexM + genotyping.arrayUKBL + PC1 + PC2 + PC3 + PC4 + PC5 + PC6 + PC7 + PC8 + PC9 + PC10		276-276.99	Both	1	0	3
RVEDV_BSA	Tachycardia NOS	-0.0801134	0.0123949	0.923012	1.02347e-10	logistic	circulatory system	377628	6860	370768	427.7	PRS_all	age,sex,genotyping.array,PC1,PC2,PC3,PC4,PC5,PC6,PC7,PC8,PC9,PC10			0	`427.7` ~ `PRS_all` + `age` + `sex` + `genotyping.array` + `PC1` + `PC2` + `PC3` + `PC4` + `PC5` + `PC6` + `PC7` + `PC8` + `PC9` + `PC10`	(Intercept) + PRS_all + age + sexM + genotyping.arrayUKBL + PC1 + PC2 + PC3 + PC4 + PC5 + PC6 + PC7 + PC8 + PC9 + PC10		426-427.99	Both	1	1	8
LVESV_BSA	Diaphragmatic hernia	-0.03029	0.0046871	0.970164	1.03038e-10	logistic	digestive	399741	54376	345365	550.2	PRS_all	age,sex,genotyping.array,PC1,PC2,PC3,PC4,PC5,PC6,PC7,PC8,PC9,PC10			0	`550.2` ~ `PRS_all` + `age` + `sex` + `genotyping.array` + `PC1` + `PC2` + `PC3` + `PC4` + `PC5` + `PC6` + `PC7` + `PC8` + `PC9` + `PC10`	(Intercept) + PRS_all + age + sexM + genotyping.arrayUKBL + PC1 + PC2 + PC3 + PC4 + PC5 + PC6 + PC7 + PC8 + PC9 + PC10		550-550.99	Both	1	1	10
LVM	Other aneurysm	0.0861362	0.0133359	1.08995	1.05415e-10	logistic	circulatory system	415465	5830	409635	442	PRS_all	age,sex,genotyping.array,PC1,PC2,PC3,PC4,PC5,PC6,PC7,PC8,PC9,PC10			0	`442` ~ `PRS_all` + `age` + `sex` + `genotyping.array` + `PC1` + `PC2` + `PC3` + `PC4` + `PC5` + `PC6` + `PC7` + `PC8` + `PC9` + `PC10`	(Intercept) + PRS_all + age + sexM + genotyping.arrayUKBL + PC1 + PC2 + PC3 + PC4 + PC5 + PC6 + PC7 + PC8 + PC9 + PC10		440-449.99		1	0	8
LVM_BSA	Other hypertrophic cardiomyopathy	0.281477	0.0436765	1.32509	1.15926e-10	logistic	circulatory system	422759	540	422219	425.12	PRS_all	age,sex,genotyping.array,PC1,PC2,PC3,PC4,PC5,PC6,PC7,PC8,PC9,PC10			0	`425.12` ~ `PRS_all` + `age` + `sex` + `genotyping.array` + `PC1` + `PC2` + `PC3` + `PC4` + `PC5` + `PC6` + `PC7` + `PC8` + `PC9` + `PC10`	(Intercept) + PRS_all + age + sexM + genotyping.arrayUKBL + PC1 + PC2 + PC3 + PC4 + PC5 + PC6 + PC7 + PC8 + PC9 + PC10		420-425.99	Both	1	1	8
RVSV	Tachycardia NOS	-0.0793056	0.0123131	0.923758	1.18869e-10	logistic	circulatory system	377628	6860	370768	427.7	PRS_all	age,sex,genotyping.array,PC1,PC2,PC3,PC4,PC5,PC6,PC7,PC8,PC9,PC10			0	`427.7` ~ `PRS_all` + `age` + `sex` + `genotyping.array` + `PC1` + `PC2` + `PC3` + `PC4` + `PC5` + `PC6` + `PC7` + `PC8` + `PC9` + `PC10`	(Intercept) + PRS_all + age + sexM + genotyping.arrayUKBL + PC1 + PC2 + PC3 + PC4 + PC5 + PC6 + PC7 + PC8 + PC9 + PC10		426-427.99	Both	1	1	8
RVSV_BSA	Renal failure	-0.0384939	0.00598822	0.962238	1.29062e-10	logistic	genitourinary	422138	31870	390268	585	PRS_all	age,sex,genotyping.array,PC1,PC2,PC3,PC4,PC5,PC6,PC7,PC8,PC9,PC10			0	`585` ~ `PRS_all` + `age` + `sex` + `genotyping.array` + `PC1` + `PC2` + `PC3` + `PC4` + `PC5` + `PC6` + `PC7` + `PC8` + `PC9` + `PC10`	(Intercept) + PRS_all + age + sexM + genotyping.arrayUKBL + PC1 + PC2 + PC3 + PC4 + PC5 + PC6 + PC7 + PC8 + PC9 + PC10		580-590.99		1	0	11
RV_LV_ratio	Rheumatoid arthritis and other inflammatory polyarthropathies	-0.073053	0.0114051	0.929552	1.50069e-10	logistic	musculoskeletal	363247	8070	355177	714	PRS_all	age,sex,genotyping.array,PC1,PC2,PC3,PC4,PC5,PC6,PC7,PC8,PC9,PC10			0	`714` ~ `PRS_all` + `age` + `sex` + `genotyping.array` + `PC1` + `PC2` + `PC3` + `PC4` + `PC5` + `PC6` + `PC7` + `PC8` + `PC9` + `PC10`	(Intercept) + PRS_all + age + sexM + genotyping.arrayUKBL + PC1 + PC2 + PC3 + PC4 + PC5 + PC6 + PC7 + PC8 + PC9 + PC10		714-716.00, 696-696.99		1	0	14
LVEDV_BSA	Type 1 diabetes	-0.0934935	0.0145984	0.910744	1.51009e-10	logistic	endocrine/metabolic	388929	4875	384054	250.1	PRS_all	age,sex,genotyping.array,PC1,PC2,PC3,PC4,PC5,PC6,PC7,PC8,PC9,PC10			0	`250.1` ~ `PRS_all` + `age` + `sex` + `genotyping.array` + `PC1` + `PC2` + `PC3` + `PC4` + `PC5` + `PC6` + `PC7` + `PC8` + `PC9` + `PC10`	(Intercept) + PRS_all + age + sexM + genotyping.arrayUKBL + PC1 + PC2 + PC3 + PC4 + PC5 + PC6 + PC7 + PC8 + PC9 + PC10		249-250.99	Both	1	0	3
RV_LV_ratio	Rheumatoid arthritis	-0.0772076	0.0120628	0.925698	1.54916e-10	logistic	musculoskeletal	362364	7187	355177	714.1	PRS_all	age,sex,genotyping.array,PC1,PC2,PC3,PC4,PC5,PC6,PC7,PC8,PC9,PC10			0	`714.1` ~ `PRS_all` + `age` + `sex` + `genotyping.array` + `PC1` + `PC2` + `PC3` + `PC4` + `PC5` + `PC6` + `PC7` + `PC8` + `PC9` + `PC10`	(Intercept) + PRS_all + age + sexM + genotyping.arrayUKBL + PC1 + PC2 + PC3 + PC4 + PC5 + PC6 + PC7 + PC8 + PC9 + PC10		714-716.00, 696-696.99	Both	1	1	14
LVEDV	Acquired foot deformities	0.05431	0.00849082	1.05581	1.59159e-10	logistic	musculoskeletal	427563	15094	412469	735	PRS_all	age,sex,genotyping.array,PC1,PC2,PC3,PC4,PC5,PC6,PC7,PC8,PC9,PC10			0	`735` ~ `PRS_all` + `age` + `sex` + `genotyping.array` + `PC1` + `PC2` + `PC3` + `PC4` + `PC5` + `PC6` + `PC7` + `PC8` + `PC9` + `PC10`	(Intercept) + PRS_all + age + sexM + genotyping.arrayUKBL + PC1 + PC2 + PC3 + PC4 + PC5 + PC6 + PC7 + PC8 + PC9 + PC10		735-739.99		1	0	14
RVSV_BSA	Abdominal pain	-0.0269519	0.00421588	0.973408	1.62723e-10	logistic	symptoms	431422	68430	362992	785	PRS_all	age,sex,genotyping.array,PC1,PC2,PC3,PC4,PC5,PC6,PC7,PC8,PC9,PC10			0	`785` ~ `PRS_all` + `age` + `sex` + `genotyping.array` + `PC1` + `PC2` + `PC3` + `PC4` + `PC5` + `PC6` + `PC7` + `PC8` + `PC9` + `PC10`	(Intercept) + PRS_all + age + sexM + genotyping.arrayUKBL + PC1 + PC2 + PC3 + PC4 + PC5 + PC6 + PC7 + PC8 + PC9 + PC10		785-785.99		1	1	17
RVEDV	Cholelithiasis	-0.0418352	0.00654975	0.959028	1.68833e-10	logistic	digestive	423115	25368	397747	574.1	PRS_all	age,sex,genotyping.array,PC1,PC2,PC3,PC4,PC5,PC6,PC7,PC8,PC9,PC10			0	`574.1` ~ `PRS_all` + `age` + `sex` + `genotyping.array` + `PC1` + `PC2` + `PC3` + `PC4` + `PC5` + `PC6` + `PC7` + `PC8` + `PC9` + `PC10`	(Intercept) + PRS_all + age + sexM + genotyping.arrayUKBL + PC1 + PC2 + PC3 + PC4 + PC5 + PC6 + PC7 + PC8 + PC9 + PC10		574-576.99	Both	1	0	10
RVESV_BSA	Varicose veins of lower extremity	0.0503945	0.00790279	1.05169	1.80823e-10	logistic	circulatory system	390971	16998	373973	454.1	PRS_all	age,sex,genotyping.array,PC1,PC2,PC3,PC4,PC5,PC6,PC7,PC8,PC9,PC10			0	`454.1` ~ `PRS_all` + `age` + `sex` + `genotyping.array` + `PC1` + `PC2` + `PC3` + `PC4` + `PC5` + `PC6` + `PC7` + `PC8` + `PC9` + `PC10`	(Intercept) + PRS_all + age + sexM + genotyping.arrayUKBL + PC1 + PC2 + PC3 + PC4 + PC5 + PC6 + PC7 + PC8 + PC9 + PC10		450-457.99	Both	1	0	8
LVEDV	Other chronic nonalcoholic liver disease	-0.0682575	0.0107058	0.93402	1.82084e-10	logistic	digestive	412967	9047	403920	571.5	PRS_all	age,sex,genotyping.array,PC1,PC2,PC3,PC4,PC5,PC6,PC7,PC8,PC9,PC10			0	`571.5` ~ `PRS_all` + `age` + `sex` + `genotyping.array` + `PC1` + `PC2` + `PC3` + `PC4` + `PC5` + `PC6` + `PC7` + `PC8` + `PC9` + `PC10`	(Intercept) + PRS_all + age + sexM + genotyping.arrayUKBL + PC1 + PC2 + PC3 + PC4 + PC5 + PC6 + PC7 + PC8 + PC9 + PC10		570-573.99	Both	1	0	10
LVM_BSA	Renal failure	0.0382195	0.00600034	1.03896	1.89573e-10	logistic	genitourinary	422138	31870	390268	585	PRS_all	age,sex,genotyping.array,PC1,PC2,PC3,PC4,PC5,PC6,PC7,PC8,PC9,PC10			0	`585` ~ `PRS_all` + `age` + `sex` + `genotyping.array` + `PC1` + `PC2` + `PC3` + `PC4` + `PC5` + `PC6` + `PC7` + `PC8` + `PC9` + `PC10`	(Intercept) + PRS_all + age + sexM + genotyping.arrayUKBL + PC1 + PC2 + PC3 + PC4 + PC5 + PC6 + PC7 + PC8 + PC9 + PC10		580-590.99		1	0	11
RVSV_BSA	Duodenitis	-0.0545861	0.00857352	0.946877	1.92985e-10	logistic	digestive	384957	14294	370663	535.6	PRS_all	age,sex,genotyping.array,PC1,PC2,PC3,PC4,PC5,PC6,PC7,PC8,PC9,PC10			0	`535.6` ~ `PRS_all` + `age` + `sex` + `genotyping.array` + `PC1` + `PC2` + `PC3` + `PC4` + `PC5` + `PC6` + `PC7` + `PC8` + `PC9` + `PC10`	(Intercept) + PRS_all + age + sexM + genotyping.arrayUKBL + PC1 + PC2 + PC3 + PC4 + PC5 + PC6 + PC7 + PC8 + PC9 + PC10		535-537.99	Both	1	1	10
RVEF	Congenital anomalies of great vessels	0.0832392	0.0130947	1.0868	2.06137e-10	logistic	congenital anomalies	429445	6038	423407	747.13	PRS_all	age,sex,genotyping.array,PC1,PC2,PC3,PC4,PC5,PC6,PC7,PC8,PC9,PC10			0	`747.13` ~ `PRS_all` + `age` + `sex` + `genotyping.array` + `PC1` + `PC2` + `PC3` + `PC4` + `PC5` + `PC6` + `PC7` + `PC8` + `PC9` + `PC10`	(Intercept) + PRS_all + age + sexM + genotyping.arrayUKBL + PC1 + PC2 + PC3 + PC4 + PC5 + PC6 + PC7 + PC8 + PC9 + PC10		747-747.99	Both	1	1	15
LVM_BSA	Elevated blood pressure reading without diagnosis of hypertension	0.110801	0.0174404	1.11717	2.11011e-10	logistic	circulatory system	431422	3390	428032	402	PRS_all	age,sex,genotyping.array,PC1,PC2,PC3,PC4,PC5,PC6,PC7,PC8,PC9,PC10			0	`402` ~ `PRS_all` + `age` + `sex` + `genotyping.array` + `PC1` + `PC2` + `PC3` + `PC4` + `PC5` + `PC6` + `PC7` + `PC8` + `PC9` + `PC10`	(Intercept) + PRS_all + age + sexM + genotyping.arrayUKBL + PC1 + PC2 + PC3 + PC4 + PC5 + PC6 + PC7 + PC8 + PC9 + PC10		401-405.99	Both	1	0	8
RVEDV_BSA	Diabetic retinopathy	-0.0985591	0.0155195	0.906142	2.14395e-10	logistic	endocrine/metabolic	397907	4484	393423	250.7	PRS_all	age,sex,genotyping.array,PC1,PC2,PC3,PC4,PC5,PC6,PC7,PC8,PC9,PC10			0	`250.7` ~ `PRS_all` + `age` + `sex` + `genotyping.array` + `PC1` + `PC2` + `PC3` + `PC4` + `PC5` + `PC6` + `PC7` + `PC8` + `PC9` + `PC10`	(Intercept) + PRS_all + age + sexM + genotyping.arrayUKBL + PC1 + PC2 + PC3 + PC4 + PC5 + PC6 + PC7 + PC8 + PC9 + PC10		250.70-250.79,360-365.99	Both	1	1	3
LVESV_BSA	Bundle branch block	0.0592021	0.00932621	1.06099	2.18233e-10	logistic	circulatory system	383081	12313	370768	426.3	PRS_all	age,sex,genotyping.array,PC1,PC2,PC3,PC4,PC5,PC6,PC7,PC8,PC9,PC10			0	`426.3` ~ `PRS_all` + `age` + `sex` + `genotyping.array` + `PC1` + `PC2` + `PC3` + `PC4` + `PC5` + `PC6` + `PC7` + `PC8` + `PC9` + `PC10`	(Intercept) + PRS_all + age + sexM + genotyping.arrayUKBL + PC1 + PC2 + PC3 + PC4 + PC5 + PC6 + PC7 + PC8 + PC9 + PC10		426-427.99	Both	1	0	8
LVMVR	Type 2 diabetes with ophthalmic manifestations	0.0950183	0.0149704	1.09968	2.19423e-10	logistic	endocrine/metabolic	389055	5001	384054	250.23	PRS_all	age,sex,genotyping.array,PC1,PC2,PC3,PC4,PC5,PC6,PC7,PC8,PC9,PC10			0	`250.23` ~ `PRS_all` + `age` + `sex` + `genotyping.array` + `PC1` + `PC2` + `PC3` + `PC4` + `PC5` + `PC6` + `PC7` + `PC8` + `PC9` + `PC10`	(Intercept) + PRS_all + age + sexM + genotyping.arrayUKBL + PC1 + PC2 + PC3 + PC4 + PC5 + PC6 + PC7 + PC8 + PC9 + PC10		249-250.99	Both	1	1	3
LVEDV_BSA	Abdominal pain	-0.0268125	0.00422844	0.973544	2.28288e-10	logistic	symptoms	431422	68430	362992	785	PRS_all	age,sex,genotyping.array,PC1,PC2,PC3,PC4,PC5,PC6,PC7,PC8,PC9,PC10			0	`785` ~ `PRS_all` + `age` + `sex` + `genotyping.array` + `PC1` + `PC2` + `PC3` + `PC4` + `PC5` + `PC6` + `PC7` + `PC8` + `PC9` + `PC10`	(Intercept) + PRS_all + age + sexM + genotyping.arrayUKBL + PC1 + PC2 + PC3 + PC4 + PC5 + PC6 + PC7 + PC8 + PC9 + PC10		785-785.99		1	1	17
LVEF	Bundle branch block	-0.0587208	0.00928868	0.94297	2.58609e-10	logistic	circulatory system	383081	12313	370768	426.3	PRS_all	age,sex,genotyping.array,PC1,PC2,PC3,PC4,PC5,PC6,PC7,PC8,PC9,PC10			0	`426.3` ~ `PRS_all` + `age` + `sex` + `genotyping.array` + `PC1` + `PC2` + `PC3` + `PC4` + `PC5` + `PC6` + `PC7` + `PC8` + `PC9` + `PC10`	(Intercept) + PRS_all + age + sexM + genotyping.arrayUKBL + PC1 + PC2 + PC3 + PC4 + PC5 + PC6 + PC7 + PC8 + PC9 + PC10		426-427.99	Both	1	0	8
LVSV	Diaphragmatic hernia	-0.0298315	0.00471917	0.970609	2.59315e-10	logistic	digestive	399741	54376	345365	550.2	PRS_all	age,sex,genotyping.array,PC1,PC2,PC3,PC4,PC5,PC6,PC7,PC8,PC9,PC10			0	`550.2` ~ `PRS_all` + `age` + `sex` + `genotyping.array` + `PC1` + `PC2` + `PC3` + `PC4` + `PC5` + `PC6` + `PC7` + `PC8` + `PC9` + `PC10`	(Intercept) + PRS_all + age + sexM + genotyping.arrayUKBL + PC1 + PC2 + PC3 + PC4 + PC5 + PC6 + PC7 + PC8 + PC9 + PC10		550-550.99	Both	1	1	10
RVESV_BSA	Other disorders of stomach and duodenum	-0.0713823	0.011316	0.931106	2.82502e-10	logistic	digestive	378797	8134	370663	537	PRS_all	age,sex,genotyping.array,PC1,PC2,PC3,PC4,PC5,PC6,PC7,PC8,PC9,PC10			0	`537` ~ `PRS_all` + `age` + `sex` + `genotyping.array` + `PC1` + `PC2` + `PC3` + `PC4` + `PC5` + `PC6` + `PC7` + `PC8` + `PC9` + `PC10`	(Intercept) + PRS_all + age + sexM + genotyping.arrayUKBL + PC1 + PC2 + PC3 + PC4 + PC5 + PC6 + PC7 + PC8 + PC9 + PC10		535-537.99		1	0	10
LVESV_BSA	Hypertrophic obstructive cardiomyopathy	-0.335544	0.0532286	0.714949	2.90391e-10	logistic	circulatory system	422579	360	422219	425.11	PRS_all	age,sex,genotyping.array,PC1,PC2,PC3,PC4,PC5,PC6,PC7,PC8,PC9,PC10			0	`425.11` ~ `PRS_all` + `age` + `sex` + `genotyping.array` + `PC1` + `PC2` + `PC3` + `PC4` + `PC5` + `PC6` + `PC7` + `PC8` + `PC9` + `PC10`	(Intercept) + PRS_all + age + sexM + genotyping.arrayUKBL + PC1 + PC2 + PC3 + PC4 + PC5 + PC6 + PC7 + PC8 + PC9 + PC10		420-425.99	Both	1	1	8
LVM_BSA	Carditis	0.0822847	0.0130535	1.08576	2.90747e-10	logistic	circulatory system	428318	6099	422219	420	PRS_all	age,sex,genotyping.array,PC1,PC2,PC3,PC4,PC5,PC6,PC7,PC8,PC9,PC10			0	`420` ~ `PRS_all` + `age` + `sex` + `genotyping.array` + `PC1` + `PC2` + `PC3` + `PC4` + `PC5` + `PC6` + `PC7` + `PC8` + `PC9` + `PC10`	(Intercept) + PRS_all + age + sexM + genotyping.arrayUKBL + PC1 + PC2 + PC3 + PC4 + PC5 + PC6 + PC7 + PC8 + PC9 + PC10		420-425.99		1	0	8
RVESV_BSA	Cardiomyopathy	0.1083	0.0171889	1.11438	2.96598e-10	logistic	circulatory system	425686	3467	422219	425	PRS_all	age,sex,genotyping.array,PC1,PC2,PC3,PC4,PC5,PC6,PC7,PC8,PC9,PC10			0	`425` ~ `PRS_all` + `age` + `sex` + `genotyping.array` + `PC1` + `PC2` + `PC3` + `PC4` + `PC5` + `PC6` + `PC7` + `PC8` + `PC9` + `PC10`	(Intercept) + PRS_all + age + sexM + genotyping.arrayUKBL + PC1 + PC2 + PC3 + PC4 + PC5 + PC6 + PC7 + PC8 + PC9 + PC10		420-425.99		1	0	8
RVESV_BSA	Peripheral vascular disease, unspecified	-0.0778304	0.0123579	0.925121	3.01475e-10	logistic	circulatory system	416446	6811	409635	443.9	PRS_all	age,sex,genotyping.array,PC1,PC2,PC3,PC4,PC5,PC6,PC7,PC8,PC9,PC10			0	`443.9` ~ `PRS_all` + `age` + `sex` + `genotyping.array` + `PC1` + `PC2` + `PC3` + `PC4` + `PC5` + `PC6` + `PC7` + `PC8` + `PC9` + `PC10`	(Intercept) + PRS_all + age + sexM + genotyping.arrayUKBL + PC1 + PC2 + PC3 + PC4 + PC5 + PC6 + PC7 + PC8 + PC9 + PC10		440-449.99	Both	1	1	8
RVSV	Disorders of lipoid metabolism	-0.0257818	0.00409665	0.974548	3.10605e-10	logistic	endocrine/metabolic	431422	79939	351483	272	PRS_all	age,sex,genotyping.array,PC1,PC2,PC3,PC4,PC5,PC6,PC7,PC8,PC9,PC10			0	`272` ~ `PRS_all` + `age` + `sex` + `genotyping.array` + `PC1` + `PC2` + `PC3` + `PC4` + `PC5` + `PC6` + `PC7` + `PC8` + `PC9` + `PC10`	(Intercept) + PRS_all + age + sexM + genotyping.arrayUKBL + PC1 + PC2 + PC3 + PC4 + PC5 + PC6 + PC7 + PC8 + PC9 + PC10		272-272.99		1	0	3
LVMCF	Cardiac pacemaker in situ	-0.07558	0.0120181	0.927206	3.19796e-10	logistic	circulatory system	378328	7560	370768	426.91	PRS_all	age,sex,genotyping.array,PC1,PC2,PC3,PC4,PC5,PC6,PC7,PC8,PC9,PC10			0	`426.91` ~ `PRS_all` + `age` + `sex` + `genotyping.array` + `PC1` + `PC2` + `PC3` + `PC4` + `PC5` + `PC6` + `PC7` + `PC8` + `PC9` + `PC10`	(Intercept) + PRS_all + age + sexM + genotyping.arrayUKBL + PC1 + PC2 + PC3 + PC4 + PC5 + PC6 + PC7 + PC8 + PC9 + PC10		426-427.99	Both	1	1	8
LVEDV_BSA	Aneurysm and dissection of heart	0.152619	0.0242828	1.16488	3.27718e-10	logistic	circulatory system	368168	1722	366446	411.41	PRS_all	age,sex,genotyping.array,PC1,PC2,PC3,PC4,PC5,PC6,PC7,PC8,PC9,PC10			0	`411.41` ~ `PRS_all` + `age` + `sex` + `genotyping.array` + `PC1` + `PC2` + `PC3` + `PC4` + `PC5` + `PC6` + `PC7` + `PC8` + `PC9` + `PC10`	(Intercept) + PRS_all + age + sexM + genotyping.arrayUKBL + PC1 + PC2 + PC3 + PC4 + PC5 + PC6 + PC7 + PC8 + PC9 + PC10		410-414.99	Both	1	1	8
LVM_BSA	Intracranial hemorrhage	0.0933058	0.0148498	1.0978	3.31438e-10	logistic	circulatory system	408111	4700	403411	430	PRS_all	age,sex,genotyping.array,PC1,PC2,PC3,PC4,PC5,PC6,PC7,PC8,PC9,PC10			0	`430` ~ `PRS_all` + `age` + `sex` + `genotyping.array` + `PC1` + `PC2` + `PC3` + `PC4` + `PC5` + `PC6` + `PC7` + `PC8` + `PC9` + `PC10`	(Intercept) + PRS_all + age + sexM + genotyping.arrayUKBL + PC1 + PC2 + PC3 + PC4 + PC5 + PC6 + PC7 + PC8 + PC9 + PC10		430-438.99		1	0	8
RVESV_BSA	Ulcer of esophagus	-0.0713141	0.0113599	0.931169	3.43612e-10	logistic	digestive	354963	8011	346952	530.12	PRS_all	age,sex,genotyping.array,PC1,PC2,PC3,PC4,PC5,PC6,PC7,PC8,PC9,PC10			0	`530.12` ~ `PRS_all` + `age` + `sex` + `genotyping.array` + `PC1` + `PC2` + `PC3` + `PC4` + `PC5` + `PC6` + `PC7` + `PC8` + `PC9` + `PC10`	(Intercept) + PRS_all + age + sexM + genotyping.arrayUKBL + PC1 + PC2 + PC3 + PC4 + PC5 + PC6 + PC7 + PC8 + PC9 + PC10		530-530.99, 532-532.99	Both	1	1	10
RVEDV_BSA	Other specified gastritis	-0.0458602	0.0073069	0.955175	3.46751e-10	logistic	digestive	391259	20596	370663	535.8	PRS_all	age,sex,genotyping.array,PC1,PC2,PC3,PC4,PC5,PC6,PC7,PC8,PC9,PC10			0	`535.8` ~ `PRS_all` + `age` + `sex` + `genotyping.array` + `PC1` + `PC2` + `PC3` + `PC4` + `PC5` + `PC6` + `PC7` + `PC8` + `PC9` + `PC10`	(Intercept) + PRS_all + age + sexM + genotyping.arrayUKBL + PC1 + PC2 + PC3 + PC4 + PC5 + PC6 + PC7 + PC8 + PC9 + PC10		535-537.99	Both	1	1	10
RVSV_BSA	Nonspecific chest pain	-0.0302446	0.0048217	0.970208	3.55052e-10	logistic	circulatory system	426229	49805	376424	418	PRS_all	age,sex,genotyping.array,PC1,PC2,PC3,PC4,PC5,PC6,PC7,PC8,PC9,PC10			0	`418` ~ `PRS_all` + `age` + `sex` + `genotyping.array` + `PC1` + `PC2` + `PC3` + `PC4` + `PC5` + `PC6` + `PC7` + `PC8` + `PC9` + `PC10`	(Intercept) + PRS_all + age + sexM + genotyping.arrayUKBL + PC1 + PC2 + PC3 + PC4 + PC5 + PC6 + PC7 + PC8 + PC9 + PC10		418-418.99	Both	1	1	8
LVMCF	Tobacco use disorder	-0.0365678	0.00583482	0.964093	3.67679e-10	logistic	mental disorders	410188	33869	376319	318	PRS_all	age,sex,genotyping.array,PC1,PC2,PC3,PC4,PC5,PC6,PC7,PC8,PC9,PC10			0	`318` ~ `PRS_all` + `age` + `sex` + `genotyping.array` + `PC1` + `PC2` + `PC3` + `PC4` + `PC5` + `PC6` + `PC7` + `PC8` + `PC9` + `PC10`	(Intercept) + PRS_all + age + sexM + genotyping.arrayUKBL + PC1 + PC2 + PC3 + PC4 + PC5 + PC6 + PC7 + PC8 + PC9 + PC10		316-319.99	Both	1	1	5
LVM	Cardiac arrest and ventricular fibrillation	0.105598	0.0168544	1.11138	3.72083e-10	logistic	circulatory system	374393	3625	370768	427.4	PRS_all	age,sex,genotyping.array,PC1,PC2,PC3,PC4,PC5,PC6,PC7,PC8,PC9,PC10			0	`427.4` ~ `PRS_all` + `age` + `sex` + `genotyping.array` + `PC1` + `PC2` + `PC3` + `PC4` + `PC5` + `PC6` + `PC7` + `PC8` + `PC9` + `PC10`	(Intercept) + PRS_all + age + sexM + genotyping.arrayUKBL + PC1 + PC2 + PC3 + PC4 + PC5 + PC6 + PC7 + PC8 + PC9 + PC10		426-427.99	Both	1	0	8
LVSV	Rheumatic disease of the heart valves	0.0480566	0.00767145	1.04923	3.74387e-10	logistic	circulatory system	427254	18717	408537	394	PRS_all	age,sex,genotyping.array,PC1,PC2,PC3,PC4,PC5,PC6,PC7,PC8,PC9,PC10			0	`394` ~ `PRS_all` + `age` + `sex` + `genotyping.array` + `PC1` + `PC2` + `PC3` + `PC4` + `PC5` + `PC6` + `PC7` + `PC8` + `PC9` + `PC10`	(Intercept) + PRS_all + age + sexM + genotyping.arrayUKBL + PC1 + PC2 + PC3 + PC4 + PC5 + PC6 + PC7 + PC8 + PC9 + PC10		394-399.99		1	0	8
RVESV_BSA	Tobacco use disorder	-0.0359049	0.00573285	0.964732	3.77611e-10	logistic	mental disorders	410188	33869	376319	318	PRS_all	age,sex,genotyping.array,PC1,PC2,PC3,PC4,PC5,PC6,PC7,PC8,PC9,PC10			0	`318` ~ `PRS_all` + `age` + `sex` + `genotyping.array` + `PC1` + `PC2` + `PC3` + `PC4` + `PC5` + `PC6` + `PC7` + `PC8` + `PC9` + `PC10`	(Intercept) + PRS_all + age + sexM + genotyping.arrayUKBL + PC1 + PC2 + PC3 + PC4 + PC5 + PC6 + PC7 + PC8 + PC9 + PC10		316-319.99	Both	1	1	5
RVESV	Other specified cardiac dysrhythmias	0.0643798	0.0102851	1.0665	3.86176e-10	logistic	circulatory system	380612	9844	370768	427.3	PRS_all	age,sex,genotyping.array,PC1,PC2,PC3,PC4,PC5,PC6,PC7,PC8,PC9,PC10			0	`427.3` ~ `PRS_all` + `age` + `sex` + `genotyping.array` + `PC1` + `PC2` + `PC3` + `PC4` + `PC5` + `PC6` + `PC7` + `PC8` + `PC9` + `PC10`	(Intercept) + PRS_all + age + sexM + genotyping.arrayUKBL + PC1 + PC2 + PC3 + PC4 + PC5 + PC6 + PC7 + PC8 + PC9 + PC10		426-427.99	Both	1	1	8
RVSV	Hyperlipidemia	-0.025677	0.00410387	0.97465	3.93001e-10	logistic	endocrine/metabolic	431066	79583	351483	272.1	PRS_all	age,sex,genotyping.array,PC1,PC2,PC3,PC4,PC5,PC6,PC7,PC8,PC9,PC10			0	`272.1` ~ `PRS_all` + `age` + `sex` + `genotyping.array` + `PC1` + `PC2` + `PC3` + `PC4` + `PC5` + `PC6` + `PC7` + `PC8` + `PC9` + `PC10`	(Intercept) + PRS_all + age + sexM + genotyping.arrayUKBL + PC1 + PC2 + PC3 + PC4 + PC5 + PC6 + PC7 + PC8 + PC9 + PC10		272-272.99		1	0	3
RV_LV_ratio	Cardiomyopathy	-0.107496	0.0171815	0.89808	3.93633e-10	logistic	circulatory system	425686	3467	422219	425	PRS_all	age,sex,genotyping.array,PC1,PC2,PC3,PC4,PC5,PC6,PC7,PC8,PC9,PC10			0	`425` ~ `PRS_all` + `age` + `sex` + `genotyping.array` + `PC1` + `PC2` + `PC3` + `PC4` + `PC5` + `PC6` + `PC7` + `PC8` + `PC9` + `PC10`	(Intercept) + PRS_all + age + sexM + genotyping.arrayUKBL + PC1 + PC2 + PC3 + PC4 + PC5 + PC6 + PC7 + PC8 + PC9 + PC10		420-425.99		1	0	8
LVESV_BSA	Other specified cardiac dysrhythmias	0.0645747	0.0103343	1.06671	4.14271e-10	logistic	circulatory system	380612	9844	370768	427.3	PRS_all	age,sex,genotyping.array,PC1,PC2,PC3,PC4,PC5,PC6,PC7,PC8,PC9,PC10			0	`427.3` ~ `PRS_all` + `age` + `sex` + `genotyping.array` + `PC1` + `PC2` + `PC3` + `PC4` + `PC5` + `PC6` + `PC7` + `PC8` + `PC9` + `PC10`	(Intercept) + PRS_all + age + sexM + genotyping.arrayUKBL + PC1 + PC2 + PC3 + PC4 + PC5 + PC6 + PC7 + PC8 + PC9 + PC10		426-427.99	Both	1	1	8
RV_LV_ratio	Cardiac dysrhythmias	-0.0307653	0.00492761	0.969703	4.28003e-10	logistic	circulatory system	419546	48778	370768	427	PRS_all	age,sex,genotyping.array,PC1,PC2,PC3,PC4,PC5,PC6,PC7,PC8,PC9,PC10			0	`427` ~ `PRS_all` + `age` + `sex` + `genotyping.array` + `PC1` + `PC2` + `PC3` + `PC4` + `PC5` + `PC6` + `PC7` + `PC8` + `PC9` + `PC10`	(Intercept) + PRS_all + age + sexM + genotyping.arrayUKBL + PC1 + PC2 + PC3 + PC4 + PC5 + PC6 + PC7 + PC8 + PC9 + PC10		426-427.99		1	0	8
RV_LV_ratio	Chronic airway obstruction	-0.0394142	0.00632104	0.961352	4.50645e-10	logistic	respiratory	392925	28343	364582	496	PRS_all	age,sex,genotyping.array,PC1,PC2,PC3,PC4,PC5,PC6,PC7,PC8,PC9,PC10			0	`496` ~ `PRS_all` + `age` + `sex` + `genotyping.array` + `PC1` + `PC2` + `PC3` + `PC4` + `PC5` + `PC6` + `PC7` + `PC8` + `PC9` + `PC10`	(Intercept) + PRS_all + age + sexM + genotyping.arrayUKBL + PC1 + PC2 + PC3 + PC4 + PC5 + PC6 + PC7 + PC8 + PC9 + PC10		490-498.99		1	0	9
LVM_BSA	Cellulitis and abscess of arm/hand	0.0570984	0.00918165	1.05876	5.01124e-10	logistic	dermatologic	420547	12389	408158	681.3	PRS_all	age,sex,genotyping.array,PC1,PC2,PC3,PC4,PC5,PC6,PC7,PC8,PC9,PC10			0	`681.3` ~ `PRS_all` + `age` + `sex` + `genotyping.array` + `PC1` + `PC2` + `PC3` + `PC4` + `PC5` + `PC6` + `PC7` + `PC8` + `PC9` + `PC10`	(Intercept) + PRS_all + age + sexM + genotyping.arrayUKBL + PC1 + PC2 + PC3 + PC4 + PC5 + PC6 + PC7 + PC8 + PC9 + PC10		680-686.99	Both	1	1	13
LVM_BSA	Cellulitis and abscess of leg, except foot	0.0570984	0.00918165	1.05876	5.01124e-10	logistic	dermatologic	420547	12389	408158	681.5	PRS_all	age,sex,genotyping.array,PC1,PC2,PC3,PC4,PC5,PC6,PC7,PC8,PC9,PC10			0	`681.5` ~ `PRS_all` + `age` + `sex` + `genotyping.array` + `PC1` + `PC2` + `PC3` + `PC4` + `PC5` + `PC6` + `PC7` + `PC8` + `PC9` + `PC10`	(Intercept) + PRS_all + age + sexM + genotyping.arrayUKBL + PC1 + PC2 + PC3 + PC4 + PC5 + PC6 + PC7 + PC8 + PC9 + PC10		680-686.99	Both	1	1	13
LVM_BSA	Cellulitis and abscess of foot, toe	0.0570984	0.00918165	1.05876	5.01124e-10	logistic	dermatologic	420547	12389	408158	681.6	PRS_all	age,sex,genotyping.array,PC1,PC2,PC3,PC4,PC5,PC6,PC7,PC8,PC9,PC10			0	`681.6` ~ `PRS_all` + `age` + `sex` + `genotyping.array` + `PC1` + `PC2` + `PC3` + `PC4` + `PC5` + `PC6` + `PC7` + `PC8` + `PC9` + `PC10`	(Intercept) + PRS_all + age + sexM + genotyping.arrayUKBL + PC1 + PC2 + PC3 + PC4 + PC5 + PC6 + PC7 + PC8 + PC9 + PC10		680-686.99	Both	1	1	13
RV_LV_ratio	Primary/intrinsic cardiomyopathies	-0.10813	0.0173934	0.897511	5.077e-10	logistic	circulatory system	425601	3382	422219	425.1	PRS_all	age,sex,genotyping.array,PC1,PC2,PC3,PC4,PC5,PC6,PC7,PC8,PC9,PC10			0	`425.1` ~ `PRS_all` + `age` + `sex` + `genotyping.array` + `PC1` + `PC2` + `PC3` + `PC4` + `PC5` + `PC6` + `PC7` + `PC8` + `PC9` + `PC10`	(Intercept) + PRS_all + age + sexM + genotyping.arrayUKBL + PC1 + PC2 + PC3 + PC4 + PC5 + PC6 + PC7 + PC8 + PC9 + PC10		420-425.99	Both	1	0	8
LVSV	Cardiomegaly	0.0611381	0.00987123	1.06305	5.88189e-10	logistic	circulatory system	421212	11012	410200	416	PRS_all	age,sex,genotyping.array,PC1,PC2,PC3,PC4,PC5,PC6,PC7,PC8,PC9,PC10			0	`416` ~ `PRS_all` + `age` + `sex` + `genotyping.array` + `PC1` + `PC2` + `PC3` + `PC4` + `PC5` + `PC6` + `PC7` + `PC8` + `PC9` + `PC10`	(Intercept) + PRS_all + age + sexM + genotyping.arrayUKBL + PC1 + PC2 + PC3 + PC4 + PC5 + PC6 + PC7 + PC8 + PC9 + PC10		415-417.99	Both	1	1	8
LVSV_BSA	Angina pectoris	-0.038488	0.00622518	0.962243	6.30438e-10	logistic	circulatory system	396250	29804	366446	411.3	PRS_all	age,sex,genotyping.array,PC1,PC2,PC3,PC4,PC5,PC6,PC7,PC8,PC9,PC10			0	`411.3` ~ `PRS_all` + `age` + `sex` + `genotyping.array` + `PC1` + `PC2` + `PC3` + `PC4` + `PC5` + `PC6` + `PC7` + `PC8` + `PC9` + `PC10`	(Intercept) + PRS_all + age + sexM + genotyping.arrayUKBL + PC1 + PC2 + PC3 + PC4 + PC5 + PC6 + PC7 + PC8 + PC9 + PC10		410-414.99	Both	1	1	8
RVSV_BSA	Peptic ulcer (excl. esophageal)	-0.052879	0.00858399	0.948495	7.26598e-10	logistic	digestive	431422	14323	417099	531	PRS_all	age,sex,genotyping.array,PC1,PC2,PC3,PC4,PC5,PC6,PC7,PC8,PC9,PC10			0	`531` ~ `PRS_all` + `age` + `sex` + `genotyping.array` + `PC1` + `PC2` + `PC3` + `PC4` + `PC5` + `PC6` + `PC7` + `PC8` + `PC9` + `PC10`	(Intercept) + PRS_all + age + sexM + genotyping.arrayUKBL + PC1 + PC2 + PC3 + PC4 + PC5 + PC6 + PC7 + PC8 + PC9 + PC10		531-531.99		1	0	10
LVMCF	Cardiac pacemaker/device in situ	-0.0720655	0.0117018	0.93047	7.34483e-10	logistic	circulatory system	378754	7986	370768	426.9	PRS_all	age,sex,genotyping.array,PC1,PC2,PC3,PC4,PC5,PC6,PC7,PC8,PC9,PC10			0	`426.9` ~ `PRS_all` + `age` + `sex` + `genotyping.array` + `PC1` + `PC2` + `PC3` + `PC4` + `PC5` + `PC6` + `PC7` + `PC8` + `PC9` + `PC10`	(Intercept) + PRS_all + age + sexM + genotyping.arrayUKBL + PC1 + PC2 + PC3 + PC4 + PC5 + PC6 + PC7 + PC8 + PC9 + PC10		426-427.99	Both	1	0	8
LVSV_BSA	Tobacco use disorder	-0.0353432	0.0057522	0.965274	8.03249e-10	logistic	mental disorders	410188	33869	376319	318	PRS_all	age,sex,genotyping.array,PC1,PC2,PC3,PC4,PC5,PC6,PC7,PC8,PC9,PC10			0	`318` ~ `PRS_all` + `age` + `sex` + `genotyping.array` + `PC1` + `PC2` + `PC3` + `PC4` + `PC5` + `PC6` + `PC7` + `PC8` + `PC9` + `PC10`	(Intercept) + PRS_all + age + sexM + genotyping.arrayUKBL + PC1 + PC2 + PC3 + PC4 + PC5 + PC6 + PC7 + PC8 + PC9 + PC10		316-319.99	Both	1	1	5
LVM_BSA	Epistaxis or throat hemorrhage	0.0876585	0.0142699	1.09162	8.10323e-10	logistic	respiratory	402900	5065	397835	477	PRS_all	age,sex,genotyping.array,PC1,PC2,PC3,PC4,PC5,PC6,PC7,PC8,PC9,PC10			0	`477` ~ `PRS_all` + `age` + `sex` + `genotyping.array` + `PC1` + `PC2` + `PC3` + `PC4` + `PC5` + `PC6` + `PC7` + `PC8` + `PC9` + `PC10`	(Intercept) + PRS_all + age + sexM + genotyping.arrayUKBL + PC1 + PC2 + PC3 + PC4 + PC5 + PC6 + PC7 + PC8 + PC9 + PC10		470-479.99	Both	1	1	9
RVEDV_BSA	Renal failure	-0.0370458	0.00603908	0.963632	8.55114e-10	logistic	genitourinary	422138	31870	390268	585	PRS_all	age,sex,genotyping.array,PC1,PC2,PC3,PC4,PC5,PC6,PC7,PC8,PC9,PC10			0	`585` ~ `PRS_all` + `age` + `sex` + `genotyping.array` + `PC1` + `PC2` + `PC3` + `PC4` + `PC5` + `PC6` + `PC7` + `PC8` + `PC9` + `PC10`	(Intercept) + PRS_all + age + sexM + genotyping.arrayUKBL + PC1 + PC2 + PC3 + PC4 + PC5 + PC6 + PC7 + PC8 + PC9 + PC10		580-590.99		1	0	11
RVEDV_BSA	Back pain	-0.0496819	0.00810151	0.951532	8.65525e-10	logistic	symptoms	431422	16472	414950	760	PRS_all	age,sex,genotyping.array,PC1,PC2,PC3,PC4,PC5,PC6,PC7,PC8,PC9,PC10			0	`760` ~ `PRS_all` + `age` + `sex` + `genotyping.array` + `PC1` + `PC2` + `PC3` + `PC4` + `PC5` + `PC6` + `PC7` + `PC8` + `PC9` + `PC10`	(Intercept) + PRS_all + age + sexM + genotyping.arrayUKBL + PC1 + PC2 + PC3 + PC4 + PC5 + PC6 + PC7 + PC8 + PC9 + PC10		760-760.99		1	1	17
RVESV_BSA	Asthma	-0.0301561	0.00491997	0.970294	8.82461e-10	logistic	respiratory	412191	47609	364582	495	PRS_all	age,sex,genotyping.array,PC1,PC2,PC3,PC4,PC5,PC6,PC7,PC8,PC9,PC10			0	`495` ~ `PRS_all` + `age` + `sex` + `genotyping.array` + `PC1` + `PC2` + `PC3` + `PC4` + `PC5` + `PC6` + `PC7` + `PC8` + `PC9` + `PC10`	(Intercept) + PRS_all + age + sexM + genotyping.arrayUKBL + PC1 + PC2 + PC3 + PC4 + PC5 + PC6 + PC7 + PC8 + PC9 + PC10		490-498.99		1	0	9
RVESV_BSA	Celiac disease	-0.106845	0.0174348	0.898665	8.88521e-10	logistic	digestive	295287	3338	291949	557.1	PRS_all	age,sex,genotyping.array,PC1,PC2,PC3,PC4,PC5,PC6,PC7,PC8,PC9,PC10			0	`557.1` ~ `PRS_all` + `age` + `sex` + `genotyping.array` + `PC1` + `PC2` + `PC3` + `PC4` + `PC5` + `PC6` + `PC7` + `PC8` + `PC9` + `PC10`	(Intercept) + PRS_all + age + sexM + genotyping.arrayUKBL + PC1 + PC2 + PC3 + PC4 + PC5 + PC6 + PC7 + PC8 + PC9 + PC10		555-564.99	Both	0	1	10
RVESV_BSA	Overweight, obesity and other hyperalimentation	-0.0328585	0.0053722	0.967676	9.57181e-10	logistic	endocrine/metabolic	431422	38711	392711	278	PRS_all	age,sex,genotyping.array,PC1,PC2,PC3,PC4,PC5,PC6,PC7,PC8,PC9,PC10			0	`278` ~ `PRS_all` + `age` + `sex` + `genotyping.array` + `PC1` + `PC2` + `PC3` + `PC4` + `PC5` + `PC6` + `PC7` + `PC8` + `PC9` + `PC10`	(Intercept) + PRS_all + age + sexM + genotyping.arrayUKBL + PC1 + PC2 + PC3 + PC4 + PC5 + PC6 + PC7 + PC8 + PC9 + PC10		278-278.99	Both	1	0	3
LVEDV_BSA	Diverticulosis and diverticulitis	-0.0268346	0.00439394	0.973522	1.01406e-09	logistic	digestive	358457	66508	291949	562	PRS_all	age,sex,genotyping.array,PC1,PC2,PC3,PC4,PC5,PC6,PC7,PC8,PC9,PC10			0	`562` ~ `PRS_all` + `age` + `sex` + `genotyping.array` + `PC1` + `PC2` + `PC3` + `PC4` + `PC5` + `PC6` + `PC7` + `PC8` + `PC9` + `PC10`	(Intercept) + PRS_all + age + sexM + genotyping.arrayUKBL + PC1 + PC2 + PC3 + PC4 + PC5 + PC6 + PC7 + PC8 + PC9 + PC10		555-564.99		1	0	10
LVEDV_BSA	Diverticulosis	-0.0268346	0.00439394	0.973522	1.01406e-09	logistic	digestive	358457	66508	291949	562.1	PRS_all	age,sex,genotyping.array,PC1,PC2,PC3,PC4,PC5,PC6,PC7,PC8,PC9,PC10			0	`562.1` ~ `PRS_all` + `age` + `sex` + `genotyping.array` + `PC1` + `PC2` + `PC3` + `PC4` + `PC5` + `PC6` + `PC7` + `PC8` + `PC9` + `PC10`	(Intercept) + PRS_all + age + sexM + genotyping.arrayUKBL + PC1 + PC2 + PC3 + PC4 + PC5 + PC6 + PC7 + PC8 + PC9 + PC10		555-564.99	Both	1	1	10
RVEDV_BSA	Type 2 diabetes with neurological manifestations	-0.149959	0.0245691	0.860743	1.03737e-09	logistic	endocrine/metabolic	385779	1725	384054	250.24	PRS_all	age,sex,genotyping.array,PC1,PC2,PC3,PC4,PC5,PC6,PC7,PC8,PC9,PC10			0	`250.24` ~ `PRS_all` + `age` + `sex` + `genotyping.array` + `PC1` + `PC2` + `PC3` + `PC4` + `PC5` + `PC6` + `PC7` + `PC8` + `PC9` + `PC10`	(Intercept) + PRS_all + age + sexM + genotyping.arrayUKBL + PC1 + PC2 + PC3 + PC4 + PC5 + PC6 + PC7 + PC8 + PC9 + PC10		249-250.99	Both	1	1	3
RVSV_BSA	Bacterial infection NOS	-0.0390503	0.0064015	0.961702	1.05957e-09	logistic	infectious diseases	420042	26698	393344	41	PRS_all	age,sex,genotyping.array,PC1,PC2,PC3,PC4,PC5,PC6,PC7,PC8,PC9,PC10			0	`041` ~ `PRS_all` + `age` + `sex` + `genotyping.array` + `PC1` + `PC2` + `PC3` + `PC4` + `PC5` + `PC6` + `PC7` + `PC8` + `PC9` + `PC10`	(Intercept) + PRS_all + age + sexM + genotyping.arrayUKBL + PC1 + PC2 + PC3 + PC4 + PC5 + PC6 + PC7 + PC8 + PC9 + PC10		010-041.99		1	0	1
LVM_BSA	Occlusion and stenosis of precerebral arteries	0.0985806	0.0161664	1.1036	1.07482e-09	logistic	circulatory system	407373	3962	403411	433.1	PRS_all	age,sex,genotyping.array,PC1,PC2,PC3,PC4,PC5,PC6,PC7,PC8,PC9,PC10			0	`433.1` ~ `PRS_all` + `age` + `sex` + `genotyping.array` + `PC1` + `PC2` + `PC3` + `PC4` + `PC5` + `PC6` + `PC7` + `PC8` + `PC9` + `PC10`	(Intercept) + PRS_all + age + sexM + genotyping.arrayUKBL + PC1 + PC2 + PC3 + PC4 + PC5 + PC6 + PC7 + PC8 + PC9 + PC10		430-438.99	Both	1	0	8
RV_LV_ratio	Heart valve disorders	-0.0523434	0.0085843	0.949003	1.07692e-09	logistic	circulatory system	423012	14475	408537	395	PRS_all	age,sex,genotyping.array,PC1,PC2,PC3,PC4,PC5,PC6,PC7,PC8,PC9,PC10			0	`395` ~ `PRS_all` + `age` + `sex` + `genotyping.array` + `PC1` + `PC2` + `PC3` + `PC4` + `PC5` + `PC6` + `PC7` + `PC8` + `PC9` + `PC10`	(Intercept) + PRS_all + age + sexM + genotyping.arrayUKBL + PC1 + PC2 + PC3 + PC4 + PC5 + PC6 + PC7 + PC8 + PC9 + PC10		394-399.99	Both	1	0	8
LVM_BSA	Superficial cellulitis and abscess	0.0493777	0.00809819	1.05062	1.07827e-09	logistic	dermatologic	424232	16074	408158	681	PRS_all	age,sex,genotyping.array,PC1,PC2,PC3,PC4,PC5,PC6,PC7,PC8,PC9,PC10			0	`681` ~ `PRS_all` + `age` + `sex` + `genotyping.array` + `PC1` + `PC2` + `PC3` + `PC4` + `PC5` + `PC6` + `PC7` + `PC8` + `PC9` + `PC10`	(Intercept) + PRS_all + age + sexM + genotyping.arrayUKBL + PC1 + PC2 + PC3 + PC4 + PC5 + PC6 + PC7 + PC8 + PC9 + PC10		680-686.99	Both	1	0	13
RVEDV_BSA	Allergy/adverse effect of penicillin	-0.0348494	0.00571588	0.965751	1.0812e-09	logistic	injuries & poisonings	405546	34778	370768	960.2	PRS_all	age,sex,genotyping.array,PC1,PC2,PC3,PC4,PC5,PC6,PC7,PC8,PC9,PC10			0	`960.2` ~ `PRS_all` + `age` + `sex` + `genotyping.array` + `PC1` + `PC2` + `PC3` + `PC4` + `PC5` + `PC6` + `PC7` + `PC8` + `PC9` + `PC10`	(Intercept) + PRS_all + age + sexM + genotyping.arrayUKBL + PC1 + PC2 + PC3 + PC4 + PC5 + PC6 + PC7 + PC8 + PC9 + PC10		960-979.99	Both	1	1	18
LVESV	Cardiac pacemaker/device in situ	0.0698384	0.0114747	1.07233	1.15556e-09	logistic	circulatory system	378754	7986	370768	426.9	PRS_all	age,sex,genotyping.array,PC1,PC2,PC3,PC4,PC5,PC6,PC7,PC8,PC9,PC10			0	`426.9` ~ `PRS_all` + `age` + `sex` + `genotyping.array` + `PC1` + `PC2` + `PC3` + `PC4` + `PC5` + `PC6` + `PC7` + `PC8` + `PC9` + `PC10`	(Intercept) + PRS_all + age + sexM + genotyping.arrayUKBL + PC1 + PC2 + PC3 + PC4 + PC5 + PC6 + PC7 + PC8 + PC9 + PC10		426-427.99	Both	1	0	8
RVEDV_BSA	Peripheral vascular disease, unspecified	-0.075714	0.012444	0.927081	1.16957e-09	logistic	circulatory system	416446	6811	409635	443.9	PRS_all	age,sex,genotyping.array,PC1,PC2,PC3,PC4,PC5,PC6,PC7,PC8,PC9,PC10			0	`443.9` ~ `PRS_all` + `age` + `sex` + `genotyping.array` + `PC1` + `PC2` + `PC3` + `PC4` + `PC5` + `PC6` + `PC7` + `PC8` + `PC9` + `PC10`	(Intercept) + PRS_all + age + sexM + genotyping.arrayUKBL + PC1 + PC2 + PC3 + PC4 + PC5 + PC6 + PC7 + PC8 + PC9 + PC10		440-449.99	Both	1	1	8
RVSV	Cholelithiasis and cholecystitis	-0.0370292	0.00608881	0.963648	1.1905e-09	logistic	digestive	427514	29767	397747	574	PRS_all	age,sex,genotyping.array,PC1,PC2,PC3,PC4,PC5,PC6,PC7,PC8,PC9,PC10			0	`574` ~ `PRS_all` + `age` + `sex` + `genotyping.array` + `PC1` + `PC2` + `PC3` + `PC4` + `PC5` + `PC6` + `PC7` + `PC8` + `PC9` + `PC10`	(Intercept) + PRS_all + age + sexM + genotyping.arrayUKBL + PC1 + PC2 + PC3 + PC4 + PC5 + PC6 + PC7 + PC8 + PC9 + PC10		574-576.99		1	0	10
LVM	Occlusion and stenosis of precerebral arteries	0.0983927	0.0161846	1.1034	1.20634e-09	logistic	circulatory system	407373	3962	403411	433.1	PRS_all	age,sex,genotyping.array,PC1,PC2,PC3,PC4,PC5,PC6,PC7,PC8,PC9,PC10			0	`433.1` ~ `PRS_all` + `age` + `sex` + `genotyping.array` + `PC1` + `PC2` + `PC3` + `PC4` + `PC5` + `PC6` + `PC7` + `PC8` + `PC9` + `PC10`	(Intercept) + PRS_all + age + sexM + genotyping.arrayUKBL + PC1 + PC2 + PC3 + PC4 + PC5 + PC6 + PC7 + PC8 + PC9 + PC10		430-438.99	Both	1	0	8
LVSV	Disorders of iron metabolism	-0.160477	0.0264094	0.851737	1.22836e-09	logistic	hematopoietic	423028	1446	421582	275.1	PRS_all	age,sex,genotyping.array,PC1,PC2,PC3,PC4,PC5,PC6,PC7,PC8,PC9,PC10			0	`275.1` ~ `PRS_all` + `age` + `sex` + `genotyping.array` + `PC1` + `PC2` + `PC3` + `PC4` + `PC5` + `PC6` + `PC7` + `PC8` + `PC9` + `PC10`	(Intercept) + PRS_all + age + sexM + genotyping.arrayUKBL + PC1 + PC2 + PC3 + PC4 + PC5 + PC6 + PC7 + PC8 + PC9 + PC10		275-275.99		1	0	4
RVEDV	Tachycardia NOS	-0.0747424	0.0123007	0.927982	1.23019e-09	logistic	circulatory system	377628	6860	370768	427.7	PRS_all	age,sex,genotyping.array,PC1,PC2,PC3,PC4,PC5,PC6,PC7,PC8,PC9,PC10			0	`427.7` ~ `PRS_all` + `age` + `sex` + `genotyping.array` + `PC1` + `PC2` + `PC3` + `PC4` + `PC5` + `PC6` + `PC7` + `PC8` + `PC9` + `PC10`	(Intercept) + PRS_all + age + sexM + genotyping.arrayUKBL + PC1 + PC2 + PC3 + PC4 + PC5 + PC6 + PC7 + PC8 + PC9 + PC10		426-427.99	Both	1	1	8
RVSV_BSA	Diabetic retinopathy	-0.0934489	0.0153799	0.910785	1.23188e-09	logistic	endocrine/metabolic	397907	4484	393423	250.7	PRS_all	age,sex,genotyping.array,PC1,PC2,PC3,PC4,PC5,PC6,PC7,PC8,PC9,PC10			0	`250.7` ~ `PRS_all` + `age` + `sex` + `genotyping.array` + `PC1` + `PC2` + `PC3` + `PC4` + `PC5` + `PC6` + `PC7` + `PC8` + `PC9` + `PC10`	(Intercept) + PRS_all + age + sexM + genotyping.arrayUKBL + PC1 + PC2 + PC3 + PC4 + PC5 + PC6 + PC7 + PC8 + PC9 + PC10		250.70-250.79,360-365.99	Both	1	1	3
RVESV_BSA	Varicose veins	0.0467569	0.00770543	1.04787	1.29474e-09	logistic	circulatory system	391862	17889	373973	454	PRS_all	age,sex,genotyping.array,PC1,PC2,PC3,PC4,PC5,PC6,PC7,PC8,PC9,PC10			0	`454` ~ `PRS_all` + `age` + `sex` + `genotyping.array` + `PC1` + `PC2` + `PC3` + `PC4` + `PC5` + `PC6` + `PC7` + `PC8` + `PC9` + `PC10`	(Intercept) + PRS_all + age + sexM + genotyping.arrayUKBL + PC1 + PC2 + PC3 + PC4 + PC5 + PC6 + PC7 + PC8 + PC9 + PC10		450-457.99		1	0	8
RVESV_BSA	Cholelithiasis	-0.0397124	0.00654576	0.961066	1.30419e-09	logistic	digestive	423115	25368	397747	574.1	PRS_all	age,sex,genotyping.array,PC1,PC2,PC3,PC4,PC5,PC6,PC7,PC8,PC9,PC10			0	`574.1` ~ `PRS_all` + `age` + `sex` + `genotyping.array` + `PC1` + `PC2` + `PC3` + `PC4` + `PC5` + `PC6` + `PC7` + `PC8` + `PC9` + `PC10`	(Intercept) + PRS_all + age + sexM + genotyping.arrayUKBL + PC1 + PC2 + PC3 + PC4 + PC5 + PC6 + PC7 + PC8 + PC9 + PC10		574-576.99	Both	1	0	10
RVESV_BSA	Reflux esophagitis	-0.0443368	0.00730804	0.956632	1.30434e-09	logistic	digestive	367019	20067	346952	530.14	PRS_all	age,sex,genotyping.array,PC1,PC2,PC3,PC4,PC5,PC6,PC7,PC8,PC9,PC10			0	`530.14` ~ `PRS_all` + `age` + `sex` + `genotyping.array` + `PC1` + `PC2` + `PC3` + `PC4` + `PC5` + `PC6` + `PC7` + `PC8` + `PC9` + `PC10`	(Intercept) + PRS_all + age + sexM + genotyping.arrayUKBL + PC1 + PC2 + PC3 + PC4 + PC5 + PC6 + PC7 + PC8 + PC9 + PC10		530-530.99, 532-532.99	Both	1	1	10
LVEDV_BSA	Cardiac dysrhythmias	0.0299254	0.00493468	1.03038	1.32527e-09	logistic	circulatory system	419546	48778	370768	427	PRS_all	age,sex,genotyping.array,PC1,PC2,PC3,PC4,PC5,PC6,PC7,PC8,PC9,PC10			0	`427` ~ `PRS_all` + `age` + `sex` + `genotyping.array` + `PC1` + `PC2` + `PC3` + `PC4` + `PC5` + `PC6` + `PC7` + `PC8` + `PC9` + `PC10`	(Intercept) + PRS_all + age + sexM + genotyping.arrayUKBL + PC1 + PC2 + PC3 + PC4 + PC5 + PC6 + PC7 + PC8 + PC9 + PC10		426-427.99		1	0	8
LVSV_BSA	Chronic airway obstruction	-0.0383937	0.00634991	0.962334	1.48173e-09	logistic	respiratory	392925	28343	364582	496	PRS_all	age,sex,genotyping.array,PC1,PC2,PC3,PC4,PC5,PC6,PC7,PC8,PC9,PC10			0	`496` ~ `PRS_all` + `age` + `sex` + `genotyping.array` + `PC1` + `PC2` + `PC3` + `PC4` + `PC5` + `PC6` + `PC7` + `PC8` + `PC9` + `PC10`	(Intercept) + PRS_all + age + sexM + genotyping.arrayUKBL + PC1 + PC2 + PC3 + PC4 + PC5 + PC6 + PC7 + PC8 + PC9 + PC10		490-498.99		1	0	9
LVESV_BSA	Diseases of esophagus	-0.0247938	0.00410108	0.975511	1.48793e-09	logistic	digestive	420996	74044	346952	530	PRS_all	age,sex,genotyping.array,PC1,PC2,PC3,PC4,PC5,PC6,PC7,PC8,PC9,PC10			0	`530` ~ `PRS_all` + `age` + `sex` + `genotyping.array` + `PC1` + `PC2` + `PC3` + `PC4` + `PC5` + `PC6` + `PC7` + `PC8` + `PC9` + `PC10`	(Intercept) + PRS_all + age + sexM + genotyping.arrayUKBL + PC1 + PC2 + PC3 + PC4 + PC5 + PC6 + PC7 + PC8 + PC9 + PC10		530-530.99, 532-532.99		1	0	10
RVESV_BSA	Poisoning by antibiotics	-0.031597	0.00523659	0.968897	1.60063e-09	logistic	injuries & poisonings	412565	41797	370768	960	PRS_all	age,sex,genotyping.array,PC1,PC2,PC3,PC4,PC5,PC6,PC7,PC8,PC9,PC10			0	`960` ~ `PRS_all` + `age` + `sex` + `genotyping.array` + `PC1` + `PC2` + `PC3` + `PC4` + `PC5` + `PC6` + `PC7` + `PC8` + `PC9` + `PC10`	(Intercept) + PRS_all + age + sexM + genotyping.arrayUKBL + PC1 + PC2 + PC3 + PC4 + PC5 + PC6 + PC7 + PC8 + PC9 + PC10		960-979.99		1	0	18
RVSV_BSA	Back pain	-0.0484702	0.00803628	0.952686	1.62518e-09	logistic	symptoms	431422	16472	414950	760	PRS_all	age,sex,genotyping.array,PC1,PC2,PC3,PC4,PC5,PC6,PC7,PC8,PC9,PC10			0	`760` ~ `PRS_all` + `age` + `sex` + `genotyping.array` + `PC1` + `PC2` + `PC3` + `PC4` + `PC5` + `PC6` + `PC7` + `PC8` + `PC9` + `PC10`	(Intercept) + PRS_all + age + sexM + genotyping.arrayUKBL + PC1 + PC2 + PC3 + PC4 + PC5 + PC6 + PC7 + PC8 + PC9 + PC10		760-760.99		1	1	17
RVEDV	Varicose veins of lower extremity	0.0476962	0.00790864	1.04885	1.63044e-09	logistic	circulatory system	390971	16998	373973	454.1	PRS_all	age,sex,genotyping.array,PC1,PC2,PC3,PC4,PC5,PC6,PC7,PC8,PC9,PC10			0	`454.1` ~ `PRS_all` + `age` + `sex` + `genotyping.array` + `PC1` + `PC2` + `PC3` + `PC4` + `PC5` + `PC6` + `PC7` + `PC8` + `PC9` + `PC10`	(Intercept) + PRS_all + age + sexM + genotyping.arrayUKBL + PC1 + PC2 + PC3 + PC4 + PC5 + PC6 + PC7 + PC8 + PC9 + PC10		450-457.99	Both	1	0	8
RVESV_BSA	Obesity	-0.0324525	0.00538336	0.968068	1.65695e-09	logistic	endocrine/metabolic	431245	38534	392711	278.1	PRS_all	age,sex,genotyping.array,PC1,PC2,PC3,PC4,PC5,PC6,PC7,PC8,PC9,PC10			0	`278.1` ~ `PRS_all` + `age` + `sex` + `genotyping.array` + `PC1` + `PC2` + `PC3` + `PC4` + `PC5` + `PC6` + `PC7` + `PC8` + `PC9` + `PC10`	(Intercept) + PRS_all + age + sexM + genotyping.arrayUKBL + PC1 + PC2 + PC3 + PC4 + PC5 + PC6 + PC7 + PC8 + PC9 + PC10		278-278.99	Both	1	0	3
RVEDV_BSA	Other disorders of stomach and duodenum	-0.0686619	0.0114	0.933642	1.71252e-09	logistic	digestive	378797	8134	370663	537	PRS_all	age,sex,genotyping.array,PC1,PC2,PC3,PC4,PC5,PC6,PC7,PC8,PC9,PC10			0	`537` ~ `PRS_all` + `age` + `sex` + `genotyping.array` + `PC1` + `PC2` + `PC3` + `PC4` + `PC5` + `PC6` + `PC7` + `PC8` + `PC9` + `PC10`	(Intercept) + PRS_all + age + sexM + genotyping.arrayUKBL + PC1 + PC2 + PC3 + PC4 + PC5 + PC6 + PC7 + PC8 + PC9 + PC10		535-537.99		1	0	10
RVESV_BSA	Primary/intrinsic cardiomyopathies	0.104618	0.0174017	1.11029	1.83281e-09	logistic	circulatory system	425601	3382	422219	425.1	PRS_all	age,sex,genotyping.array,PC1,PC2,PC3,PC4,PC5,PC6,PC7,PC8,PC9,PC10			0	`425.1` ~ `PRS_all` + `age` + `sex` + `genotyping.array` + `PC1` + `PC2` + `PC3` + `PC4` + `PC5` + `PC6` + `PC7` + `PC8` + `PC9` + `PC10`	(Intercept) + PRS_all + age + sexM + genotyping.arrayUKBL + PC1 + PC2 + PC3 + PC4 + PC5 + PC6 + PC7 + PC8 + PC9 + PC10		420-425.99	Both	1	0	8
LVESV	Hypertrophic obstructive cardiomyopathy	-0.319614	0.053185	0.72643	1.86124e-09	logistic	circulatory system	422579	360	422219	425.11	PRS_all	age,sex,genotyping.array,PC1,PC2,PC3,PC4,PC5,PC6,PC7,PC8,PC9,PC10			0	`425.11` ~ `PRS_all` + `age` + `sex` + `genotyping.array` + `PC1` + `PC2` + `PC3` + `PC4` + `PC5` + `PC6` + `PC7` + `PC8` + `PC9` + `PC10`	(Intercept) + PRS_all + age + sexM + genotyping.arrayUKBL + PC1 + PC2 + PC3 + PC4 + PC5 + PC6 + PC7 + PC8 + PC9 + PC10		420-425.99	Both	1	1	8
LVESV_BSA	Cardiac conduction disorders	0.041852	0.00696507	1.04274	1.8686e-09	logistic	circulatory system	393835	23067	370768	426	PRS_all	age,sex,genotyping.array,PC1,PC2,PC3,PC4,PC5,PC6,PC7,PC8,PC9,PC10			0	`426` ~ `PRS_all` + `age` + `sex` + `genotyping.array` + `PC1` + `PC2` + `PC3` + `PC4` + `PC5` + `PC6` + `PC7` + `PC8` + `PC9` + `PC10`	(Intercept) + PRS_all + age + sexM + genotyping.arrayUKBL + PC1 + PC2 + PC3 + PC4 + PC5 + PC6 + PC7 + PC8 + PC9 + PC10		426-427.99		1	0	8
RVEDV_BSA	Chronic bronchitis	-0.0654242	0.0109	0.93667	1.94609e-09	logistic	respiratory	373643	9061	364582	496.2	PRS_all	age,sex,genotyping.array,PC1,PC2,PC3,PC4,PC5,PC6,PC7,PC8,PC9,PC10			0	`496.2` ~ `PRS_all` + `age` + `sex` + `genotyping.array` + `PC1` + `PC2` + `PC3` + `PC4` + `PC5` + `PC6` + `PC7` + `PC8` + `PC9` + `PC10`	(Intercept) + PRS_all + age + sexM + genotyping.arrayUKBL + PC1 + PC2 + PC3 + PC4 + PC5 + PC6 + PC7 + PC8 + PC9 + PC10		490-498.99	Both	1	0	9
LVM	Cardiac arrest	0.107299	0.0179102	1.11327	2.08637e-09	logistic	circulatory system	373975	3207	370768	427.42	PRS_all	age,sex,genotyping.array,PC1,PC2,PC3,PC4,PC5,PC6,PC7,PC8,PC9,PC10			0	`427.42` ~ `PRS_all` + `age` + `sex` + `genotyping.array` + `PC1` + `PC2` + `PC3` + `PC4` + `PC5` + `PC6` + `PC7` + `PC8` + `PC9` + `PC10`	(Intercept) + PRS_all + age + sexM + genotyping.arrayUKBL + PC1 + PC2 + PC3 + PC4 + PC5 + PC6 + PC7 + PC8 + PC9 + PC10		426-427.99	Both	1	1	8
RVEDV_BSA	Hypothyroidism NOS	-0.037194	0.0062121	0.963489	2.13294e-09	logistic	endocrine/metabolic	424654	29800	394854	244.4	PRS_all	age,sex,genotyping.array,PC1,PC2,PC3,PC4,PC5,PC6,PC7,PC8,PC9,PC10			0	`244.4` ~ `PRS_all` + `age` + `sex` + `genotyping.array` + `PC1` + `PC2` + `PC3` + `PC4` + `PC5` + `PC6` + `PC7` + `PC8` + `PC9` + `PC10`	(Intercept) + PRS_all + age + sexM + genotyping.arrayUKBL + PC1 + PC2 + PC3 + PC4 + PC5 + PC6 + PC7 + PC8 + PC9 + PC10		240-246.99	Both	1	1	3
LVMCF	Other mental disorder	-0.0246332	0.00411494	0.975668	2.14675e-09	logistic	mental disorders	410000	79072	330928	306	PRS_all	age,sex,genotyping.array,PC1,PC2,PC3,PC4,PC5,PC6,PC7,PC8,PC9,PC10			0	`306` ~ `PRS_all` + `age` + `sex` + `genotyping.array` + `PC1` + `PC2` + `PC3` + `PC4` + `PC5` + `PC6` + `PC7` + `PC8` + `PC9` + `PC10`	(Intercept) + PRS_all + age + sexM + genotyping.arrayUKBL + PC1 + PC2 + PC3 + PC4 + PC5 + PC6 + PC7 + PC8 + PC9 + PC10		295-306.99	Both	1	0	5
LVSV	Tachycardia NOS	-0.0739953	0.0123868	0.928676	2.31926e-09	logistic	circulatory system	377628	6860	370768	427.7	PRS_all	age,sex,genotyping.array,PC1,PC2,PC3,PC4,PC5,PC6,PC7,PC8,PC9,PC10			0	`427.7` ~ `PRS_all` + `age` + `sex` + `genotyping.array` + `PC1` + `PC2` + `PC3` + `PC4` + `PC5` + `PC6` + `PC7` + `PC8` + `PC9` + `PC10`	(Intercept) + PRS_all + age + sexM + genotyping.arrayUKBL + PC1 + PC2 + PC3 + PC4 + PC5 + PC6 + PC7 + PC8 + PC9 + PC10		426-427.99	Both	1	1	8
LVM	Elevated blood pressure reading without diagnosis of hypertension	0.104323	0.0174738	1.10996	2.36912e-09	logistic	circulatory system	431422	3390	428032	402	PRS_all	age,sex,genotyping.array,PC1,PC2,PC3,PC4,PC5,PC6,PC7,PC8,PC9,PC10			0	`402` ~ `PRS_all` + `age` + `sex` + `genotyping.array` + `PC1` + `PC2` + `PC3` + `PC4` + `PC5` + `PC6` + `PC7` + `PC8` + `PC9` + `PC10`	(Intercept) + PRS_all + age + sexM + genotyping.arrayUKBL + PC1 + PC2 + PC3 + PC4 + PC5 + PC6 + PC7 + PC8 + PC9 + PC10		401-405.99	Both	1	0	8
LVEDV	Chronic liver disease and cirrhosis	-0.0581542	0.00974485	0.943504	2.40651e-09	logistic	digestive	414882	10962	403920	571	PRS_all	age,sex,genotyping.array,PC1,PC2,PC3,PC4,PC5,PC6,PC7,PC8,PC9,PC10			0	`571` ~ `PRS_all` + `age` + `sex` + `genotyping.array` + `PC1` + `PC2` + `PC3` + `PC4` + `PC5` + `PC6` + `PC7` + `PC8` + `PC9` + `PC10`	(Intercept) + PRS_all + age + sexM + genotyping.arrayUKBL + PC1 + PC2 + PC3 + PC4 + PC5 + PC6 + PC7 + PC8 + PC9 + PC10		570-573.99	Both	1	0	10
LVM	First degree AV block	0.0882333	0.0148703	1.09224	2.96525e-09	logistic	circulatory system	375477	4709	370768	426.21	PRS_all	age,sex,genotyping.array,PC1,PC2,PC3,PC4,PC5,PC6,PC7,PC8,PC9,PC10			0	`426.21` ~ `PRS_all` + `age` + `sex` + `genotyping.array` + `PC1` + `PC2` + `PC3` + `PC4` + `PC5` + `PC6` + `PC7` + `PC8` + `PC9` + `PC10`	(Intercept) + PRS_all + age + sexM + genotyping.arrayUKBL + PC1 + PC2 + PC3 + PC4 + PC5 + PC6 + PC7 + PC8 + PC9 + PC10		426-427.99	Both	1	1	8
LVMCF	Congenital anomalies of great vessels	-0.0791851	0.0133518	0.923869	3.01678e-09	logistic	congenital anomalies	429445	6038	423407	747.13	PRS_all	age,sex,genotyping.array,PC1,PC2,PC3,PC4,PC5,PC6,PC7,PC8,PC9,PC10			0	`747.13` ~ `PRS_all` + `age` + `sex` + `genotyping.array` + `PC1` + `PC2` + `PC3` + `PC4` + `PC5` + `PC6` + `PC7` + `PC8` + `PC9` + `PC10`	(Intercept) + PRS_all + age + sexM + genotyping.arrayUKBL + PC1 + PC2 + PC3 + PC4 + PC5 + PC6 + PC7 + PC8 + PC9 + PC10		747-747.99	Both	1	1	15
RVSV_BSA	Disorders of mineral metabolism	-0.0610296	0.0102914	0.940795	3.02626e-09	logistic	endocrine/metabolic	431422	9840	421582	275	PRS_all	age,sex,genotyping.array,PC1,PC2,PC3,PC4,PC5,PC6,PC7,PC8,PC9,PC10			0	`275` ~ `PRS_all` + `age` + `sex` + `genotyping.array` + `PC1` + `PC2` + `PC3` + `PC4` + `PC5` + `PC6` + `PC7` + `PC8` + `PC9` + `PC10`	(Intercept) + PRS_all + age + sexM + genotyping.arrayUKBL + PC1 + PC2 + PC3 + PC4 + PC5 + PC6 + PC7 + PC8 + PC9 + PC10		275-275.99		1	0	3
RV_LV_ratio	Bundle branch block	-0.0551241	0.00930686	0.946368	3.16211e-09	logistic	circulatory system	383081	12313	370768	426.3	PRS_all	age,sex,genotyping.array,PC1,PC2,PC3,PC4,PC5,PC6,PC7,PC8,PC9,PC10			0	`426.3` ~ `PRS_all` + `age` + `sex` + `genotyping.array` + `PC1` + `PC2` + `PC3` + `PC4` + `PC5` + `PC6` + `PC7` + `PC8` + `PC9` + `PC10`	(Intercept) + PRS_all + age + sexM + genotyping.arrayUKBL + PC1 + PC2 + PC3 + PC4 + PC5 + PC6 + PC7 + PC8 + PC9 + PC10		426-427.99	Both	1	0	8
LVSV_BSA	Reflux esophagitis	-0.0433327	0.00732448	0.957593	3.29575e-09	logistic	digestive	367019	20067	346952	530.14	PRS_all	age,sex,genotyping.array,PC1,PC2,PC3,PC4,PC5,PC6,PC7,PC8,PC9,PC10			0	`530.14` ~ `PRS_all` + `age` + `sex` + `genotyping.array` + `PC1` + `PC2` + `PC3` + `PC4` + `PC5` + `PC6` + `PC7` + `PC8` + `PC9` + `PC10`	(Intercept) + PRS_all + age + sexM + genotyping.arrayUKBL + PC1 + PC2 + PC3 + PC4 + PC5 + PC6 + PC7 + PC8 + PC9 + PC10		530-530.99, 532-532.99	Both	1	1	10
RVEDV	Cardiomegaly	0.057917	0.00979249	1.05963	3.3302e-09	logistic	circulatory system	421212	11012	410200	416	PRS_all	age,sex,genotyping.array,PC1,PC2,PC3,PC4,PC5,PC6,PC7,PC8,PC9,PC10			0	`416` ~ `PRS_all` + `age` + `sex` + `genotyping.array` + `PC1` + `PC2` + `PC3` + `PC4` + `PC5` + `PC6` + `PC7` + `PC8` + `PC9` + `PC10`	(Intercept) + PRS_all + age + sexM + genotyping.arrayUKBL + PC1 + PC2 + PC3 + PC4 + PC5 + PC6 + PC7 + PC8 + PC9 + PC10		415-417.99	Both	1	1	8
LVMCF	Right bundle branch block	-0.0783796	0.0132585	0.924613	3.38681e-09	logistic	circulatory system	376919	6151	370768	426.31	PRS_all	age,sex,genotyping.array,PC1,PC2,PC3,PC4,PC5,PC6,PC7,PC8,PC9,PC10			0	`426.31` ~ `PRS_all` + `age` + `sex` + `genotyping.array` + `PC1` + `PC2` + `PC3` + `PC4` + `PC5` + `PC6` + `PC7` + `PC8` + `PC9` + `PC10`	(Intercept) + PRS_all + age + sexM + genotyping.arrayUKBL + PC1 + PC2 + PC3 + PC4 + PC5 + PC6 + PC7 + PC8 + PC9 + PC10		426-427.99	Both	1	1	8
LVEDV	Diseases of esophagus	-0.0242389	0.00410209	0.976053	3.44408e-09	logistic	digestive	420996	74044	346952	530	PRS_all	age,sex,genotyping.array,PC1,PC2,PC3,PC4,PC5,PC6,PC7,PC8,PC9,PC10			0	`530` ~ `PRS_all` + `age` + `sex` + `genotyping.array` + `PC1` + `PC2` + `PC3` + `PC4` + `PC5` + `PC6` + `PC7` + `PC8` + `PC9` + `PC10`	(Intercept) + PRS_all + age + sexM + genotyping.arrayUKBL + PC1 + PC2 + PC3 + PC4 + PC5 + PC6 + PC7 + PC8 + PC9 + PC10		530-530.99, 532-532.99		1	0	10
RVEDV_BSA	Hypothyroidism	-0.0358189	0.00606645	0.964815	3.53887e-09	logistic	endocrine/metabolic	426248	31394	394854	244	PRS_all	age,sex,genotyping.array,PC1,PC2,PC3,PC4,PC5,PC6,PC7,PC8,PC9,PC10			0	`244` ~ `PRS_all` + `age` + `sex` + `genotyping.array` + `PC1` + `PC2` + `PC3` + `PC4` + `PC5` + `PC6` + `PC7` + `PC8` + `PC9` + `PC10`	(Intercept) + PRS_all + age + sexM + genotyping.arrayUKBL + PC1 + PC2 + PC3 + PC4 + PC5 + PC6 + PC7 + PC8 + PC9 + PC10		240-246.99	Both	1	0	3
LVM	Cholelithiasis	-0.0387794	0.00657057	0.961963	3.59165e-09	logistic	digestive	423115	25368	397747	574.1	PRS_all	age,sex,genotyping.array,PC1,PC2,PC3,PC4,PC5,PC6,PC7,PC8,PC9,PC10			0	`574.1` ~ `PRS_all` + `age` + `sex` + `genotyping.array` + `PC1` + `PC2` + `PC3` + `PC4` + `PC5` + `PC6` + `PC7` + `PC8` + `PC9` + `PC10`	(Intercept) + PRS_all + age + sexM + genotyping.arrayUKBL + PC1 + PC2 + PC3 + PC4 + PC5 + PC6 + PC7 + PC8 + PC9 + PC10		574-576.99	Both	1	0	10
RVEF	Celiac disease	0.102274	0.0173521	1.10769	3.76844e-09	logistic	digestive	295287	3338	291949	557.1	PRS_all	age,sex,genotyping.array,PC1,PC2,PC3,PC4,PC5,PC6,PC7,PC8,PC9,PC10			0	`557.1` ~ `PRS_all` + `age` + `sex` + `genotyping.array` + `PC1` + `PC2` + `PC3` + `PC4` + `PC5` + `PC6` + `PC7` + `PC8` + `PC9` + `PC10`	(Intercept) + PRS_all + age + sexM + genotyping.arrayUKBL + PC1 + PC2 + PC3 + PC4 + PC5 + PC6 + PC7 + PC8 + PC9 + PC10		555-564.99	Both	0	1	10
LVMCF	Atrioventricular [AV] block	-0.0672743	0.0114152	0.934939	3.78373e-09	logistic	circulatory system	379183	8415	370768	426.2	PRS_all	age,sex,genotyping.array,PC1,PC2,PC3,PC4,PC5,PC6,PC7,PC8,PC9,PC10			0	`426.2` ~ `PRS_all` + `age` + `sex` + `genotyping.array` + `PC1` + `PC2` + `PC3` + `PC4` + `PC5` + `PC6` + `PC7` + `PC8` + `PC9` + `PC10`	(Intercept) + PRS_all + age + sexM + genotyping.arrayUKBL + PC1 + PC2 + PC3 + PC4 + PC5 + PC6 + PC7 + PC8 + PC9 + PC10		426-427.99	Both	1	0	8
LVM	Carditis	0.076977	0.0130683	1.08002	3.85308e-09	logistic	circulatory system	428318	6099	422219	420	PRS_all	age,sex,genotyping.array,PC1,PC2,PC3,PC4,PC5,PC6,PC7,PC8,PC9,PC10			0	`420` ~ `PRS_all` + `age` + `sex` + `genotyping.array` + `PC1` + `PC2` + `PC3` + `PC4` + `PC5` + `PC6` + `PC7` + `PC8` + `PC9` + `PC10`	(Intercept) + PRS_all + age + sexM + genotyping.arrayUKBL + PC1 + PC2 + PC3 + PC4 + PC5 + PC6 + PC7 + PC8 + PC9 + PC10		420-425.99		1	0	8
LVSV	Cardiac dysrhythmias	0.0292118	0.00496137	1.02964	3.91244e-09	logistic	circulatory system	419546	48778	370768	427	PRS_all	age,sex,genotyping.array,PC1,PC2,PC3,PC4,PC5,PC6,PC7,PC8,PC9,PC10			0	`427` ~ `PRS_all` + `age` + `sex` + `genotyping.array` + `PC1` + `PC2` + `PC3` + `PC4` + `PC5` + `PC6` + `PC7` + `PC8` + `PC9` + `PC10`	(Intercept) + PRS_all + age + sexM + genotyping.arrayUKBL + PC1 + PC2 + PC3 + PC4 + PC5 + PC6 + PC7 + PC8 + PC9 + PC10		426-427.99		1	0	8
LVSV_BSA	Abdominal pain	-0.0249058	0.00423143	0.975402	3.95855e-09	logistic	symptoms	431422	68430	362992	785	PRS_all	age,sex,genotyping.array,PC1,PC2,PC3,PC4,PC5,PC6,PC7,PC8,PC9,PC10			0	`785` ~ `PRS_all` + `age` + `sex` + `genotyping.array` + `PC1` + `PC2` + `PC3` + `PC4` + `PC5` + `PC6` + `PC7` + `PC8` + `PC9` + `PC10`	(Intercept) + PRS_all + age + sexM + genotyping.arrayUKBL + PC1 + PC2 + PC3 + PC4 + PC5 + PC6 + PC7 + PC8 + PC9 + PC10		785-785.99		1	1	17
RVESV_BSA	Allergy/adverse effect of penicillin	-0.0334157	0.00567866	0.967136	3.99421e-09	logistic	injuries & poisonings	405546	34778	370768	960.2	PRS_all	age,sex,genotyping.array,PC1,PC2,PC3,PC4,PC5,PC6,PC7,PC8,PC9,PC10			0	`960.2` ~ `PRS_all` + `age` + `sex` + `genotyping.array` + `PC1` + `PC2` + `PC3` + `PC4` + `PC5` + `PC6` + `PC7` + `PC8` + `PC9` + `PC10`	(Intercept) + PRS_all + age + sexM + genotyping.arrayUKBL + PC1 + PC2 + PC3 + PC4 + PC5 + PC6 + PC7 + PC8 + PC9 + PC10		960-979.99	Both	1	1	18
LVESV_BSA	Aneurysm and dissection of heart	0.143048	0.0243257	1.15378	4.08977e-09	logistic	circulatory system	368168	1722	366446	411.41	PRS_all	age,sex,genotyping.array,PC1,PC2,PC3,PC4,PC5,PC6,PC7,PC8,PC9,PC10			0	`411.41` ~ `PRS_all` + `age` + `sex` + `genotyping.array` + `PC1` + `PC2` + `PC3` + `PC4` + `PC5` + `PC6` + `PC7` + `PC8` + `PC9` + `PC10`	(Intercept) + PRS_all + age + sexM + genotyping.arrayUKBL + PC1 + PC2 + PC3 + PC4 + PC5 + PC6 + PC7 + PC8 + PC9 + PC10		410-414.99	Both	1	1	8
RVSV_BSA	Coronary atherosclerosis	-0.0317553	0.00540224	0.968744	4.14827e-09	logistic	circulatory system	407621	41175	366446	411.4	PRS_all	age,sex,genotyping.array,PC1,PC2,PC3,PC4,PC5,PC6,PC7,PC8,PC9,PC10			0	`411.4` ~ `PRS_all` + `age` + `sex` + `genotyping.array` + `PC1` + `PC2` + `PC3` + `PC4` + `PC5` + `PC6` + `PC7` + `PC8` + `PC9` + `PC10`	(Intercept) + PRS_all + age + sexM + genotyping.arrayUKBL + PC1 + PC2 + PC3 + PC4 + PC5 + PC6 + PC7 + PC8 + PC9 + PC10		410-414.99	Both	1	0	8
LVMVR	Elevated blood pressure reading without diagnosis of hypertension	0.104887	0.0178526	1.11059	4.22357e-09	logistic	circulatory system	431422	3390	428032	402	PRS_all	age,sex,genotyping.array,PC1,PC2,PC3,PC4,PC5,PC6,PC7,PC8,PC9,PC10			0	`402` ~ `PRS_all` + `age` + `sex` + `genotyping.array` + `PC1` + `PC2` + `PC3` + `PC4` + `PC5` + `PC6` + `PC7` + `PC8` + `PC9` + `PC10`	(Intercept) + PRS_all + age + sexM + genotyping.arrayUKBL + PC1 + PC2 + PC3 + PC4 + PC5 + PC6 + PC7 + PC8 + PC9 + PC10		401-405.99	Both	1	0	8
LVESV_BSA	Premature beats	0.11038	0.0187903	1.1167	4.24626e-09	logistic	circulatory system	373660	2892	370768	427.6	PRS_all	age,sex,genotyping.array,PC1,PC2,PC3,PC4,PC5,PC6,PC7,PC8,PC9,PC10			0	`427.6` ~ `PRS_all` + `age` + `sex` + `genotyping.array` + `PC1` + `PC2` + `PC3` + `PC4` + `PC5` + `PC6` + `PC7` + `PC8` + `PC9` + `PC10`	(Intercept) + PRS_all + age + sexM + genotyping.arrayUKBL + PC1 + PC2 + PC3 + PC4 + PC5 + PC6 + PC7 + PC8 + PC9 + PC10		426-427.99	Both	1	0	8
LVMVR	Occlusion and stenosis of precerebral arteries	0.096927	0.0165062	1.10178	4.30164e-09	logistic	circulatory system	407373	3962	403411	433.1	PRS_all	age,sex,genotyping.array,PC1,PC2,PC3,PC4,PC5,PC6,PC7,PC8,PC9,PC10			0	`433.1` ~ `PRS_all` + `age` + `sex` + `genotyping.array` + `PC1` + `PC2` + `PC3` + `PC4` + `PC5` + `PC6` + `PC7` + `PC8` + `PC9` + `PC10`	(Intercept) + PRS_all + age + sexM + genotyping.arrayUKBL + PC1 + PC2 + PC3 + PC4 + PC5 + PC6 + PC7 + PC8 + PC9 + PC10		430-438.99	Both	1	0	8
LVESV_BSA	Cardiomegaly	0.0575378	0.00980185	1.05923	4.35549e-09	logistic	circulatory system	421212	11012	410200	416	PRS_all	age,sex,genotyping.array,PC1,PC2,PC3,PC4,PC5,PC6,PC7,PC8,PC9,PC10			0	`416` ~ `PRS_all` + `age` + `sex` + `genotyping.array` + `PC1` + `PC2` + `PC3` + `PC4` + `PC5` + `PC6` + `PC7` + `PC8` + `PC9` + `PC10`	(Intercept) + PRS_all + age + sexM + genotyping.arrayUKBL + PC1 + PC2 + PC3 + PC4 + PC5 + PC6 + PC7 + PC8 + PC9 + PC10		415-417.99	Both	1	1	8
RVESV	Type 1 diabetes	-0.0851566	0.0145158	0.918368	4.45202e-09	logistic	endocrine/metabolic	388929	4875	384054	250.1	PRS_all	age,sex,genotyping.array,PC1,PC2,PC3,PC4,PC5,PC6,PC7,PC8,PC9,PC10			0	`250.1` ~ `PRS_all` + `age` + `sex` + `genotyping.array` + `PC1` + `PC2` + `PC3` + `PC4` + `PC5` + `PC6` + `PC7` + `PC8` + `PC9` + `PC10`	(Intercept) + PRS_all + age + sexM + genotyping.arrayUKBL + PC1 + PC2 + PC3 + PC4 + PC5 + PC6 + PC7 + PC8 + PC9 + PC10		249-250.99	Both	1	0	3
LVMVR	Urinary calculus	0.0565741	0.00964556	1.05821	4.48326e-09	logistic	genitourinary	427348	11750	415598	594	PRS_all	age,sex,genotyping.array,PC1,PC2,PC3,PC4,PC5,PC6,PC7,PC8,PC9,PC10			0	`594` ~ `PRS_all` + `age` + `sex` + `genotyping.array` + `PC1` + `PC2` + `PC3` + `PC4` + `PC5` + `PC6` + `PC7` + `PC8` + `PC9` + `PC10`	(Intercept) + PRS_all + age + sexM + genotyping.arrayUKBL + PC1 + PC2 + PC3 + PC4 + PC5 + PC6 + PC7 + PC8 + PC9 + PC10		594-595.99	Both	1	0	11
LVEF	Varicose veins	-0.044936	0.0076693	0.956059	4.65076e-09	logistic	circulatory system	391862	17889	373973	454	PRS_all	age,sex,genotyping.array,PC1,PC2,PC3,PC4,PC5,PC6,PC7,PC8,PC9,PC10			0	`454` ~ `PRS_all` + `age` + `sex` + `genotyping.array` + `PC1` + `PC2` + `PC3` + `PC4` + `PC5` + `PC6` + `PC7` + `PC8` + `PC9` + `PC10`	(Intercept) + PRS_all + age + sexM + genotyping.arrayUKBL + PC1 + PC2 + PC3 + PC4 + PC5 + PC6 + PC7 + PC8 + PC9 + PC10		450-457.99		1	0	8
RVSV_BSA	Other symptoms of respiratory system	-0.0393656	0.00671984	0.961399	4.68153e-09	logistic	respiratory	431422	23989	407433	512	PRS_all	age,sex,genotyping.array,PC1,PC2,PC3,PC4,PC5,PC6,PC7,PC8,PC9,PC10			0	`512` ~ `PRS_all` + `age` + `sex` + `genotyping.array` + `PC1` + `PC2` + `PC3` + `PC4` + `PC5` + `PC6` + `PC7` + `PC8` + `PC9` + `PC10`	(Intercept) + PRS_all + age + sexM + genotyping.arrayUKBL + PC1 + PC2 + PC3 + PC4 + PC5 + PC6 + PC7 + PC8 + PC9 + PC10		512-512.99		1	0	9
LVM_BSA	Other disorders of circulatory system	0.0304194	0.00519503	1.03089	4.75664e-09	logistic	circulatory system	415694	43246	372448	459	PRS_all	age,sex,genotyping.array,PC1,PC2,PC3,PC4,PC5,PC6,PC7,PC8,PC9,PC10			0	`459` ~ `PRS_all` + `age` + `sex` + `genotyping.array` + `PC1` + `PC2` + `PC3` + `PC4` + `PC5` + `PC6` + `PC7` + `PC8` + `PC9` + `PC10`	(Intercept) + PRS_all + age + sexM + genotyping.arrayUKBL + PC1 + PC2 + PC3 + PC4 + PC5 + PC6 + PC7 + PC8 + PC9 + PC10		458-459.99		1	0	8
LVM_BSA	Nonspecific chest pain	0.0282812	0.00483581	1.02868	4.96626e-09	logistic	circulatory system	426229	49805	376424	418	PRS_all	age,sex,genotyping.array,PC1,PC2,PC3,PC4,PC5,PC6,PC7,PC8,PC9,PC10			0	`418` ~ `PRS_all` + `age` + `sex` + `genotyping.array` + `PC1` + `PC2` + `PC3` + `PC4` + `PC5` + `PC6` + `PC7` + `PC8` + `PC9` + `PC10`	(Intercept) + PRS_all + age + sexM + genotyping.arrayUKBL + PC1 + PC2 + PC3 + PC4 + PC5 + PC6 + PC7 + PC8 + PC9 + PC10		418-418.99	Both	1	1	8
RV_LV_ratio	Peripheral vascular disease	-0.0578234	0.0098934	0.943817	5.07644e-09	logistic	circulatory system	420322	10687	409635	443	PRS_all	age,sex,genotyping.array,PC1,PC2,PC3,PC4,PC5,PC6,PC7,PC8,PC9,PC10			0	`443` ~ `PRS_all` + `age` + `sex` + `genotyping.array` + `PC1` + `PC2` + `PC3` + `PC4` + `PC5` + `PC6` + `PC7` + `PC8` + `PC9` + `PC10`	(Intercept) + PRS_all + age + sexM + genotyping.arrayUKBL + PC1 + PC2 + PC3 + PC4 + PC5 + PC6 + PC7 + PC8 + PC9 + PC10		440-449.99		1	0	8
LVGFI	Type 2 diabetes	-0.0306464	0.00525055	0.969818	5.32141e-09	logistic	endocrine/metabolic	427703	43649	384054	250.2	PRS_all	age,sex,genotyping.array,PC1,PC2,PC3,PC4,PC5,PC6,PC7,PC8,PC9,PC10			0	`250.2` ~ `PRS_all` + `age` + `sex` + `genotyping.array` + `PC1` + `PC2` + `PC3` + `PC4` + `PC5` + `PC6` + `PC7` + `PC8` + `PC9` + `PC10`	(Intercept) + PRS_all + age + sexM + genotyping.arrayUKBL + PC1 + PC2 + PC3 + PC4 + PC5 + PC6 + PC7 + PC8 + PC9 + PC10		249-250.99	Both	1	0	3
RV_LV_ratio	Cardiac conduction disorders	-0.0405285	0.00695432	0.960282	5.61571e-09	logistic	circulatory system	393835	23067	370768	426	PRS_all	age,sex,genotyping.array,PC1,PC2,PC3,PC4,PC5,PC6,PC7,PC8,PC9,PC10			0	`426` ~ `PRS_all` + `age` + `sex` + `genotyping.array` + `PC1` + `PC2` + `PC3` + `PC4` + `PC5` + `PC6` + `PC7` + `PC8` + `PC9` + `PC10`	(Intercept) + PRS_all + age + sexM + genotyping.arrayUKBL + PC1 + PC2 + PC3 + PC4 + PC5 + PC6 + PC7 + PC8 + PC9 + PC10		426-427.99		1	0	8
LVGFI	Diabetes mellitus	-0.030256	0.00519283	0.970197	5.66061e-09	logistic	endocrine/metabolic	428671	44617	384054	250	PRS_all	age,sex,genotyping.array,PC1,PC2,PC3,PC4,PC5,PC6,PC7,PC8,PC9,PC10			0	`250` ~ `PRS_all` + `age` + `sex` + `genotyping.array` + `PC1` + `PC2` + `PC3` + `PC4` + `PC5` + `PC6` + `PC7` + `PC8` + `PC9` + `PC10`	(Intercept) + PRS_all + age + sexM + genotyping.arrayUKBL + PC1 + PC2 + PC3 + PC4 + PC5 + PC6 + PC7 + PC8 + PC9 + PC10		249-250.99	Both	1	0	3
LVM_BSA	Occlusion of cerebral arteries	0.0556523	0.00955852	1.05723	5.80522e-09	logistic	circulatory system	415046	11635	403411	433.2	PRS_all	age,sex,genotyping.array,PC1,PC2,PC3,PC4,PC5,PC6,PC7,PC8,PC9,PC10			0	`433.2` ~ `PRS_all` + `age` + `sex` + `genotyping.array` + `PC1` + `PC2` + `PC3` + `PC4` + `PC5` + `PC6` + `PC7` + `PC8` + `PC9` + `PC10`	(Intercept) + PRS_all + age + sexM + genotyping.arrayUKBL + PC1 + PC2 + PC3 + PC4 + PC5 + PC6 + PC7 + PC8 + PC9 + PC10		430-438.99	Both	1	0	8
RVSV	Cholelithiasis	-0.0381524	0.00656027	0.962566	6.03885e-09	logistic	digestive	423115	25368	397747	574.1	PRS_all	age,sex,genotyping.array,PC1,PC2,PC3,PC4,PC5,PC6,PC7,PC8,PC9,PC10			0	`574.1` ~ `PRS_all` + `age` + `sex` + `genotyping.array` + `PC1` + `PC2` + `PC3` + `PC4` + `PC5` + `PC6` + `PC7` + `PC8` + `PC9` + `PC10`	(Intercept) + PRS_all + age + sexM + genotyping.arrayUKBL + PC1 + PC2 + PC3 + PC4 + PC5 + PC6 + PC7 + PC8 + PC9 + PC10		574-576.99	Both	1	0	10
LVESV_BSA	Esophagitis, GERD and related diseases	-0.0245106	0.00421654	0.975787	6.13793e-09	logistic	digestive	416115	69163	346952	530.1	PRS_all	age,sex,genotyping.array,PC1,PC2,PC3,PC4,PC5,PC6,PC7,PC8,PC9,PC10			0	`530.1` ~ `PRS_all` + `age` + `sex` + `genotyping.array` + `PC1` + `PC2` + `PC3` + `PC4` + `PC5` + `PC6` + `PC7` + `PC8` + `PC9` + `PC10`	(Intercept) + PRS_all + age + sexM + genotyping.arrayUKBL + PC1 + PC2 + PC3 + PC4 + PC5 + PC6 + PC7 + PC8 + PC9 + PC10		530-530.99, 532-532.99		1	0	10
RVEDV	Varicose veins	0.0447141	0.00770959	1.04573	6.6393e-09	logistic	circulatory system	391862	17889	373973	454	PRS_all	age,sex,genotyping.array,PC1,PC2,PC3,PC4,PC5,PC6,PC7,PC8,PC9,PC10			0	`454` ~ `PRS_all` + `age` + `sex` + `genotyping.array` + `PC1` + `PC2` + `PC3` + `PC4` + `PC5` + `PC6` + `PC7` + `PC8` + `PC9` + `PC10`	(Intercept) + PRS_all + age + sexM + genotyping.arrayUKBL + PC1 + PC2 + PC3 + PC4 + PC5 + PC6 + PC7 + PC8 + PC9 + PC10		450-457.99		1	0	8
RVEF	Cardiac congenital anomalies	0.0673429	0.0116134	1.06966	6.68176e-09	logistic	congenital anomalies	431067	7660	423407	747.1	PRS_all	age,sex,genotyping.array,PC1,PC2,PC3,PC4,PC5,PC6,PC7,PC8,PC9,PC10			0	`747.1` ~ `PRS_all` + `age` + `sex` + `genotyping.array` + `PC1` + `PC2` + `PC3` + `PC4` + `PC5` + `PC6` + `PC7` + `PC8` + `PC9` + `PC10`	(Intercept) + PRS_all + age + sexM + genotyping.arrayUKBL + PC1 + PC2 + PC3 + PC4 + PC5 + PC6 + PC7 + PC8 + PC9 + PC10		747-747.99	Both	1	0	15
RVEDV_BSA	Cholelithiasis with other cholecystitis	-0.0592375	0.010219	0.942483	6.75963e-09	logistic	digestive	407855	10108	397747	574.12	PRS_all	age,sex,genotyping.array,PC1,PC2,PC3,PC4,PC5,PC6,PC7,PC8,PC9,PC10			0	`574.12` ~ `PRS_all` + `age` + `sex` + `genotyping.array` + `PC1` + `PC2` + `PC3` + `PC4` + `PC5` + `PC6` + `PC7` + `PC8` + `PC9` + `PC10`	(Intercept) + PRS_all + age + sexM + genotyping.arrayUKBL + PC1 + PC2 + PC3 + PC4 + PC5 + PC6 + PC7 + PC8 + PC9 + PC10		574-576.99	Both	1	1	10
LVEDV	Cardiac pacemaker in situ	0.0681654	0.0117846	1.07054	7.28297e-09	logistic	circulatory system	378328	7560	370768	426.91	PRS_all	age,sex,genotyping.array,PC1,PC2,PC3,PC4,PC5,PC6,PC7,PC8,PC9,PC10			0	`426.91` ~ `PRS_all` + `age` + `sex` + `genotyping.array` + `PC1` + `PC2` + `PC3` + `PC4` + `PC5` + `PC6` + `PC7` + `PC8` + `PC9` + `PC10`	(Intercept) + PRS_all + age + sexM + genotyping.arrayUKBL + PC1 + PC2 + PC3 + PC4 + PC5 + PC6 + PC7 + PC8 + PC9 + PC10		426-427.99	Both	1	1	8
LVESV	Premature beats	0.108546	0.0187699	1.11466	7.33821e-09	logistic	circulatory system	373660	2892	370768	427.6	PRS_all	age,sex,genotyping.array,PC1,PC2,PC3,PC4,PC5,PC6,PC7,PC8,PC9,PC10			0	`427.6` ~ `PRS_all` + `age` + `sex` + `genotyping.array` + `PC1` + `PC2` + `PC3` + `PC4` + `PC5` + `PC6` + `PC7` + `PC8` + `PC9` + `PC10`	(Intercept) + PRS_all + age + sexM + genotyping.arrayUKBL + PC1 + PC2 + PC3 + PC4 + PC5 + PC6 + PC7 + PC8 + PC9 + PC10		426-427.99	Both	1	0	8
LVEF	Varicose veins of lower extremity	-0.045404	0.0078627	0.955611	7.7136e-09	logistic	circulatory system	390971	16998	373973	454.1	PRS_all	age,sex,genotyping.array,PC1,PC2,PC3,PC4,PC5,PC6,PC7,PC8,PC9,PC10			0	`454.1` ~ `PRS_all` + `age` + `sex` + `genotyping.array` + `PC1` + `PC2` + `PC3` + `PC4` + `PC5` + `PC6` + `PC7` + `PC8` + `PC9` + `PC10`	(Intercept) + PRS_all + age + sexM + genotyping.arrayUKBL + PC1 + PC2 + PC3 + PC4 + PC5 + PC6 + PC7 + PC8 + PC9 + PC10		450-457.99	Both	1	0	8
LVEDV	Aneurysm and dissection of heart	0.139981	0.0242732	1.15025	8.07388e-09	logistic	circulatory system	368168	1722	366446	411.41	PRS_all	age,sex,genotyping.array,PC1,PC2,PC3,PC4,PC5,PC6,PC7,PC8,PC9,PC10			0	`411.41` ~ `PRS_all` + `age` + `sex` + `genotyping.array` + `PC1` + `PC2` + `PC3` + `PC4` + `PC5` + `PC6` + `PC7` + `PC8` + `PC9` + `PC10`	(Intercept) + PRS_all + age + sexM + genotyping.arrayUKBL + PC1 + PC2 + PC3 + PC4 + PC5 + PC6 + PC7 + PC8 + PC9 + PC10		410-414.99	Both	1	1	8
LVMVR	Atrioventricular [AV] block	0.0660801	0.0114662	1.06831	8.26172e-09	logistic	circulatory system	379183	8415	370768	426.2	PRS_all	age,sex,genotyping.array,PC1,PC2,PC3,PC4,PC5,PC6,PC7,PC8,PC9,PC10			0	`426.2` ~ `PRS_all` + `age` + `sex` + `genotyping.array` + `PC1` + `PC2` + `PC3` + `PC4` + `PC5` + `PC6` + `PC7` + `PC8` + `PC9` + `PC10`	(Intercept) + PRS_all + age + sexM + genotyping.arrayUKBL + PC1 + PC2 + PC3 + PC4 + PC5 + PC6 + PC7 + PC8 + PC9 + PC10		426-427.99	Both	1	0	8
RVSV	Gastritis and duodenitis	-0.0262662	0.00456026	0.974076	8.42122e-09	logistic	digestive	427866	57203	370663	535	PRS_all	age,sex,genotyping.array,PC1,PC2,PC3,PC4,PC5,PC6,PC7,PC8,PC9,PC10			0	`535` ~ `PRS_all` + `age` + `sex` + `genotyping.array` + `PC1` + `PC2` + `PC3` + `PC4` + `PC5` + `PC6` + `PC7` + `PC8` + `PC9` + `PC10`	(Intercept) + PRS_all + age + sexM + genotyping.arrayUKBL + PC1 + PC2 + PC3 + PC4 + PC5 + PC6 + PC7 + PC8 + PC9 + PC10		535-537.99		1	0	10
RVEDV	Type 1 diabetes	-0.0839167	0.0145717	0.919508	8.46761e-09	logistic	endocrine/metabolic	388929	4875	384054	250.1	PRS_all	age,sex,genotyping.array,PC1,PC2,PC3,PC4,PC5,PC6,PC7,PC8,PC9,PC10			0	`250.1` ~ `PRS_all` + `age` + `sex` + `genotyping.array` + `PC1` + `PC2` + `PC3` + `PC4` + `PC5` + `PC6` + `PC7` + `PC8` + `PC9` + `PC10`	(Intercept) + PRS_all + age + sexM + genotyping.arrayUKBL + PC1 + PC2 + PC3 + PC4 + PC5 + PC6 + PC7 + PC8 + PC9 + PC10		249-250.99	Both	1	0	3
LVMVR	Other arthropathies	-0.025412	0.00442016	0.974908	8.97133e-09	logistic	musculoskeletal	425920	67499	358421	716	PRS_all	age,sex,genotyping.array,PC1,PC2,PC3,PC4,PC5,PC6,PC7,PC8,PC9,PC10			0	`716` ~ `PRS_all` + `age` + `sex` + `genotyping.array` + `PC1` + `PC2` + `PC3` + `PC4` + `PC5` + `PC6` + `PC7` + `PC8` + `PC9` + `PC10`	(Intercept) + PRS_all + age + sexM + genotyping.arrayUKBL + PC1 + PC2 + PC3 + PC4 + PC5 + PC6 + PC7 + PC8 + PC9 + PC10		710-716.99		1	0	14
LVM_BSA	Intracerebral hemorrhage	0.119936	0.0208816	1.12742	9.26726e-09	logistic	circulatory system	405776	2365	403411	430.2	PRS_all	age,sex,genotyping.array,PC1,PC2,PC3,PC4,PC5,PC6,PC7,PC8,PC9,PC10			0	`430.2` ~ `PRS_all` + `age` + `sex` + `genotyping.array` + `PC1` + `PC2` + `PC3` + `PC4` + `PC5` + `PC6` + `PC7` + `PC8` + `PC9` + `PC10`	(Intercept) + PRS_all + age + sexM + genotyping.arrayUKBL + PC1 + PC2 + PC3 + PC4 + PC5 + PC6 + PC7 + PC8 + PC9 + PC10		430-438.99	Both	1	1	8
LVSV_BSA	Gout and other crystal arthropathies	-0.0626705	0.0109153	0.939253	9.38369e-09	logistic	endocrine/metabolic	431422	8816	422606	274	PRS_all	age,sex,genotyping.array,PC1,PC2,PC3,PC4,PC5,PC6,PC7,PC8,PC9,PC10			0	`274` ~ `PRS_all` + `age` + `sex` + `genotyping.array` + `PC1` + `PC2` + `PC3` + `PC4` + `PC5` + `PC6` + `PC7` + `PC8` + `PC9` + `PC10`	(Intercept) + PRS_all + age + sexM + genotyping.arrayUKBL + PC1 + PC2 + PC3 + PC4 + PC5 + PC6 + PC7 + PC8 + PC9 + PC10		274-274.99		1	0	3
LVMVR	Arthropathy NOS	-0.0253586	0.00442347	0.97496	9.88281e-09	logistic	musculoskeletal	425804	67383	358421	716.9	PRS_all	age,sex,genotyping.array,PC1,PC2,PC3,PC4,PC5,PC6,PC7,PC8,PC9,PC10			0	`716.9` ~ `PRS_all` + `age` + `sex` + `genotyping.array` + `PC1` + `PC2` + `PC3` + `PC4` + `PC5` + `PC6` + `PC7` + `PC8` + `PC9` + `PC10`	(Intercept) + PRS_all + age + sexM + genotyping.arrayUKBL + PC1 + PC2 + PC3 + PC4 + PC5 + PC6 + PC7 + PC8 + PC9 + PC10		710-716.99	Both	1	1	14
LVEDV	Aortic valve disease	0.0863313	0.0150794	1.09017	1.03359e-08	logistic	circulatory system	413090	4553	408537	394.3	PRS_all	age,sex,genotyping.array,PC1,PC2,PC3,PC4,PC5,PC6,PC7,PC8,PC9,PC10			0	`394.3` ~ `PRS_all` + `age` + `sex` + `genotyping.array` + `PC1` + `PC2` + `PC3` + `PC4` + `PC5` + `PC6` + `PC7` + `PC8` + `PC9` + `PC10`	(Intercept) + PRS_all + age + sexM + genotyping.arrayUKBL + PC1 + PC2 + PC3 + PC4 + PC5 + PC6 + PC7 + PC8 + PC9 + PC10		394-399.99	Both	1	1	8
LVM_BSA	Circulatory disease NEC	0.029818	0.00521704	1.03027	1.09383e-08	logistic	circulatory system	415273	42825	372448	459.9	PRS_all	age,sex,genotyping.array,PC1,PC2,PC3,PC4,PC5,PC6,PC7,PC8,PC9,PC10			0	`459.9` ~ `PRS_all` + `age` + `sex` + `genotyping.array` + `PC1` + `PC2` + `PC3` + `PC4` + `PC5` + `PC6` + `PC7` + `PC8` + `PC9` + `PC10`	(Intercept) + PRS_all + age + sexM + genotyping.arrayUKBL + PC1 + PC2 + PC3 + PC4 + PC5 + PC6 + PC7 + PC8 + PC9 + PC10		458-459.99	Both	1	1	8
RVESV_BSA	Aneurysm and dissection of heart	0.138631	0.0242672	1.1487	1.11207e-08	logistic	circulatory system	368168	1722	366446	411.41	PRS_all	age,sex,genotyping.array,PC1,PC2,PC3,PC4,PC5,PC6,PC7,PC8,PC9,PC10			0	`411.41` ~ `PRS_all` + `age` + `sex` + `genotyping.array` + `PC1` + `PC2` + `PC3` + `PC4` + `PC5` + `PC6` + `PC7` + `PC8` + `PC9` + `PC10`	(Intercept) + PRS_all + age + sexM + genotyping.arrayUKBL + PC1 + PC2 + PC3 + PC4 + PC5 + PC6 + PC7 + PC8 + PC9 + PC10		410-414.99	Both	1	1	8
RVESV_BSA	Functional digestive disorders	-0.0268398	0.00470053	0.973517	1.13018e-08	logistic	digestive	347106	55157	291949	564	PRS_all	age,sex,genotyping.array,PC1,PC2,PC3,PC4,PC5,PC6,PC7,PC8,PC9,PC10			0	`564` ~ `PRS_all` + `age` + `sex` + `genotyping.array` + `PC1` + `PC2` + `PC3` + `PC4` + `PC5` + `PC6` + `PC7` + `PC8` + `PC9` + `PC10`	(Intercept) + PRS_all + age + sexM + genotyping.arrayUKBL + PC1 + PC2 + PC3 + PC4 + PC5 + PC6 + PC7 + PC8 + PC9 + PC10		555-564.99		1	0	10
RVEDV_BSA	Nausea and vomiting	-0.0368641	0.0064606	0.963807	1.15672e-08	logistic	symptoms	431422	26548	404874	789	PRS_all	age,sex,genotyping.array,PC1,PC2,PC3,PC4,PC5,PC6,PC7,PC8,PC9,PC10			0	`789` ~ `PRS_all` + `age` + `sex` + `genotyping.array` + `PC1` + `PC2` + `PC3` + `PC4` + `PC5` + `PC6` + `PC7` + `PC8` + `PC9` + `PC10`	(Intercept) + PRS_all + age + sexM + genotyping.arrayUKBL + PC1 + PC2 + PC3 + PC4 + PC5 + PC6 + PC7 + PC8 + PC9 + PC10		789-789.99		1	0	17
LVESV_BSA	Cardiac pacemaker in situ	0.0672416	0.0118026	1.06955	1.21803e-08	logistic	circulatory system	378328	7560	370768	426.91	PRS_all	age,sex,genotyping.array,PC1,PC2,PC3,PC4,PC5,PC6,PC7,PC8,PC9,PC10			0	`426.91` ~ `PRS_all` + `age` + `sex` + `genotyping.array` + `PC1` + `PC2` + `PC3` + `PC4` + `PC5` + `PC6` + `PC7` + `PC8` + `PC9` + `PC10`	(Intercept) + PRS_all + age + sexM + genotyping.arrayUKBL + PC1 + PC2 + PC3 + PC4 + PC5 + PC6 + PC7 + PC8 + PC9 + PC10		426-427.99	Both	1	1	8
RVESV_BSA	Peripheral vascular disease	-0.0564045	0.00990295	0.945157	1.22846e-08	logistic	circulatory system	420322	10687	409635	443	PRS_all	age,sex,genotyping.array,PC1,PC2,PC3,PC4,PC5,PC6,PC7,PC8,PC9,PC10			0	`443` ~ `PRS_all` + `age` + `sex` + `genotyping.array` + `PC1` + `PC2` + `PC3` + `PC4` + `PC5` + `PC6` + `PC7` + `PC8` + `PC9` + `PC10`	(Intercept) + PRS_all + age + sexM + genotyping.arrayUKBL + PC1 + PC2 + PC3 + PC4 + PC5 + PC6 + PC7 + PC8 + PC9 + PC10		440-449.99		1	0	8
RVESV	Abdominal hernia	-0.0220695	0.00387508	0.978172	1.23188e-08	logistic	digestive	431422	86057	345365	550	PRS_all	age,sex,genotyping.array,PC1,PC2,PC3,PC4,PC5,PC6,PC7,PC8,PC9,PC10			0	`550` ~ `PRS_all` + `age` + `sex` + `genotyping.array` + `PC1` + `PC2` + `PC3` + `PC4` + `PC5` + `PC6` + `PC7` + `PC8` + `PC9` + `PC10`	(Intercept) + PRS_all + age + sexM + genotyping.arrayUKBL + PC1 + PC2 + PC3 + PC4 + PC5 + PC6 + PC7 + PC8 + PC9 + PC10		550-550.99		1	0	10
LVGFI	Congestive heart failure (CHF) NOS	-0.0639257	0.0112248	0.938075	1.23349e-08	logistic	circulatory system	418615	8515	410100	428.1	PRS_all	age,sex,genotyping.array,PC1,PC2,PC3,PC4,PC5,PC6,PC7,PC8,PC9,PC10			0	`428.1` ~ `PRS_all` + `age` + `sex` + `genotyping.array` + `PC1` + `PC2` + `PC3` + `PC4` + `PC5` + `PC6` + `PC7` + `PC8` + `PC9` + `PC10`	(Intercept) + PRS_all + age + sexM + genotyping.arrayUKBL + PC1 + PC2 + PC3 + PC4 + PC5 + PC6 + PC7 + PC8 + PC9 + PC10		428-429.99	Both	1	1	8
LVEDV_BSA	Duodenitis	-0.0489579	0.00859913	0.952221	1.24566e-08	logistic	digestive	384957	14294	370663	535.6	PRS_all	age,sex,genotyping.array,PC1,PC2,PC3,PC4,PC5,PC6,PC7,PC8,PC9,PC10			0	`535.6` ~ `PRS_all` + `age` + `sex` + `genotyping.array` + `PC1` + `PC2` + `PC3` + `PC4` + `PC5` + `PC6` + `PC7` + `PC8` + `PC9` + `PC10`	(Intercept) + PRS_all + age + sexM + genotyping.arrayUKBL + PC1 + PC2 + PC3 + PC4 + PC5 + PC6 + PC7 + PC8 + PC9 + PC10		535-537.99	Both	1	1	10
RV_LV_ratio	Electrolyte imbalance	-0.0407053	0.00715212	0.960112	1.26029e-08	logistic	endocrine/metabolic	419932	21345	398587	276.1	PRS_all	age,sex,genotyping.array,PC1,PC2,PC3,PC4,PC5,PC6,PC7,PC8,PC9,PC10			0	`276.1` ~ `PRS_all` + `age` + `sex` + `genotyping.array` + `PC1` + `PC2` + `PC3` + `PC4` + `PC5` + `PC6` + `PC7` + `PC8` + `PC9` + `PC10`	(Intercept) + PRS_all + age + sexM + genotyping.arrayUKBL + PC1 + PC2 + PC3 + PC4 + PC5 + PC6 + PC7 + PC8 + PC9 + PC10		276-276.99	Both	1	0	3
RVESV	Duodenitis	-0.0486183	0.00854805	0.952545	1.28795e-08	logistic	digestive	384957	14294	370663	535.6	PRS_all	age,sex,genotyping.array,PC1,PC2,PC3,PC4,PC5,PC6,PC7,PC8,PC9,PC10			0	`535.6` ~ `PRS_all` + `age` + `sex` + `genotyping.array` + `PC1` + `PC2` + `PC3` + `PC4` + `PC5` + `PC6` + `PC7` + `PC8` + `PC9` + `PC10`	(Intercept) + PRS_all + age + sexM + genotyping.arrayUKBL + PC1 + PC2 + PC3 + PC4 + PC5 + PC6 + PC7 + PC8 + PC9 + PC10		535-537.99	Both	1	1	10
RVEDV_BSA	Poisoning by analgesics, antipyretics, and antirheumatics	-0.0482638	0.00849414	0.952882	1.33118e-08	logistic	injuries & poisonings	385755	14987	370768	965	PRS_all	age,sex,genotyping.array,PC1,PC2,PC3,PC4,PC5,PC6,PC7,PC8,PC9,PC10			0	`965` ~ `PRS_all` + `age` + `sex` + `genotyping.array` + `PC1` + `PC2` + `PC3` + `PC4` + `PC5` + `PC6` + `PC7` + `PC8` + `PC9` + `PC10`	(Intercept) + PRS_all + age + sexM + genotyping.arrayUKBL + PC1 + PC2 + PC3 + PC4 + PC5 + PC6 + PC7 + PC8 + PC9 + PC10		960-979.99		1	0	18
RV_LV_ratio	Bacterial infection NOS	-0.0363535	0.00640203	0.964299	1.35936e-08	logistic	infectious diseases	420042	26698	393344	41	PRS_all	age,sex,genotyping.array,PC1,PC2,PC3,PC4,PC5,PC6,PC7,PC8,PC9,PC10			0	`041` ~ `PRS_all` + `age` + `sex` + `genotyping.array` + `PC1` + `PC2` + `PC3` + `PC4` + `PC5` + `PC6` + `PC7` + `PC8` + `PC9` + `PC10`	(Intercept) + PRS_all + age + sexM + genotyping.arrayUKBL + PC1 + PC2 + PC3 + PC4 + PC5 + PC6 + PC7 + PC8 + PC9 + PC10		010-041.99		1	0	1
RV_LV_ratio	Functional digestive disorders	-0.0266229	0.00470064	0.973728	1.48175e-08	logistic	digestive	347106	55157	291949	564	PRS_all	age,sex,genotyping.array,PC1,PC2,PC3,PC4,PC5,PC6,PC7,PC8,PC9,PC10			0	`564` ~ `PRS_all` + `age` + `sex` + `genotyping.array` + `PC1` + `PC2` + `PC3` + `PC4` + `PC5` + `PC6` + `PC7` + `PC8` + `PC9` + `PC10`	(Intercept) + PRS_all + age + sexM + genotyping.arrayUKBL + PC1 + PC2 + PC3 + PC4 + PC5 + PC6 + PC7 + PC8 + PC9 + PC10		555-564.99		1	0	10
LVEDV	Esophagitis, GERD and related diseases	-0.0238838	0.00421786	0.976399	1.49148e-08	logistic	digestive	416115	69163	346952	530.1	PRS_all	age,sex,genotyping.array,PC1,PC2,PC3,PC4,PC5,PC6,PC7,PC8,PC9,PC10			0	`530.1` ~ `PRS_all` + `age` + `sex` + `genotyping.array` + `PC1` + `PC2` + `PC3` + `PC4` + `PC5` + `PC6` + `PC7` + `PC8` + `PC9` + `PC10`	(Intercept) + PRS_all + age + sexM + genotyping.arrayUKBL + PC1 + PC2 + PC3 + PC4 + PC5 + PC6 + PC7 + PC8 + PC9 + PC10		530-530.99, 532-532.99		1	0	10
LVEDV_BSA	Tachycardia NOS	-0.0697841	0.0123268	0.932595	1.5036e-08	logistic	circulatory system	377628	6860	370768	427.7	PRS_all	age,sex,genotyping.array,PC1,PC2,PC3,PC4,PC5,PC6,PC7,PC8,PC9,PC10			0	`427.7` ~ `PRS_all` + `age` + `sex` + `genotyping.array` + `PC1` + `PC2` + `PC3` + `PC4` + `PC5` + `PC6` + `PC7` + `PC8` + `PC9` + `PC10`	(Intercept) + PRS_all + age + sexM + genotyping.arrayUKBL + PC1 + PC2 + PC3 + PC4 + PC5 + PC6 + PC7 + PC8 + PC9 + PC10		426-427.99	Both	1	1	8
LVESV	Hypertension	0.0191099	0.00337721	1.01929	1.52712e-08	logistic	circulatory system	431422	155305	276117	401	PRS_all	age,sex,genotyping.array,PC1,PC2,PC3,PC4,PC5,PC6,PC7,PC8,PC9,PC10			0	`401` ~ `PRS_all` + `age` + `sex` + `genotyping.array` + `PC1` + `PC2` + `PC3` + `PC4` + `PC5` + `PC6` + `PC7` + `PC8` + `PC9` + `PC10`	(Intercept) + PRS_all + age + sexM + genotyping.arrayUKBL + PC1 + PC2 + PC3 + PC4 + PC5 + PC6 + PC7 + PC8 + PC9 + PC10		401-405.99		1	0	8
LVM_BSA	Paroxysmal ventricular tachycardia	0.116809	0.0206471	1.1239	1.53672e-08	logistic	circulatory system	373153	2385	370768	427.12	PRS_all	age,sex,genotyping.array,PC1,PC2,PC3,PC4,PC5,PC6,PC7,PC8,PC9,PC10			0	`427.12` ~ `PRS_all` + `age` + `sex` + `genotyping.array` + `PC1` + `PC2` + `PC3` + `PC4` + `PC5` + `PC6` + `PC7` + `PC8` + `PC9` + `PC10`	(Intercept) + PRS_all + age + sexM + genotyping.arrayUKBL + PC1 + PC2 + PC3 + PC4 + PC5 + PC6 + PC7 + PC8 + PC9 + PC10		426-427.99	Both	1	1	8
LVGFI	Other mental disorder	-0.0229752	0.00406507	0.977287	1.58738e-08	logistic	mental disorders	410000	79072	330928	306	PRS_all	age,sex,genotyping.array,PC1,PC2,PC3,PC4,PC5,PC6,PC7,PC8,PC9,PC10			0	`306` ~ `PRS_all` + `age` + `sex` + `genotyping.array` + `PC1` + `PC2` + `PC3` + `PC4` + `PC5` + `PC6` + `PC7` + `PC8` + `PC9` + `PC10`	(Intercept) + PRS_all + age + sexM + genotyping.arrayUKBL + PC1 + PC2 + PC3 + PC4 + PC5 + PC6 + PC7 + PC8 + PC9 + PC10		295-306.99	Both	1	0	5
RVESV_BSA	Other forms of chronic heart disease	0.0597202	0.0105696	1.06154	1.60277e-08	logistic	circulatory system	375876	9430	366446	414	PRS_all	age,sex,genotyping.array,PC1,PC2,PC3,PC4,PC5,PC6,PC7,PC8,PC9,PC10			0	`414` ~ `PRS_all` + `age` + `sex` + `genotyping.array` + `PC1` + `PC2` + `PC3` + `PC4` + `PC5` + `PC6` + `PC7` + `PC8` + `PC9` + `PC10`	(Intercept) + PRS_all + age + sexM + genotyping.arrayUKBL + PC1 + PC2 + PC3 + PC4 + PC5 + PC6 + PC7 + PC8 + PC9 + PC10		410-414.99	Both	1	0	8
LVMVR	Heart failure NOS	-0.0478633	0.00847246	0.953264	1.61127e-08	logistic	circulatory system	425905	15805	410100	428.2	PRS_all	age,sex,genotyping.array,PC1,PC2,PC3,PC4,PC5,PC6,PC7,PC8,PC9,PC10			0	`428.2` ~ `PRS_all` + `age` + `sex` + `genotyping.array` + `PC1` + `PC2` + `PC3` + `PC4` + `PC5` + `PC6` + `PC7` + `PC8` + `PC9` + `PC10`	(Intercept) + PRS_all + age + sexM + genotyping.arrayUKBL + PC1 + PC2 + PC3 + PC4 + PC5 + PC6 + PC7 + PC8 + PC9 + PC10		428-429.99	Both	1	1	8
LVESV	Essential hypertension	0.0190852	0.00337948	1.01927	1.6292e-08	logistic	circulatory system	431086	154969	276117	401.1	PRS_all	age,sex,genotyping.array,PC1,PC2,PC3,PC4,PC5,PC6,PC7,PC8,PC9,PC10			0	`401.1` ~ `PRS_all` + `age` + `sex` + `genotyping.array` + `PC1` + `PC2` + `PC3` + `PC4` + `PC5` + `PC6` + `PC7` + `PC8` + `PC9` + `PC10`	(Intercept) + PRS_all + age + sexM + genotyping.arrayUKBL + PC1 + PC2 + PC3 + PC4 + PC5 + PC6 + PC7 + PC8 + PC9 + PC10		401-405.99	Both	1	1	8
LVEDV	Obesity	0.0304449	0.00539112	1.03091	1.63047e-08	logistic	endocrine/metabolic	431245	38534	392711	278.1	PRS_all	age,sex,genotyping.array,PC1,PC2,PC3,PC4,PC5,PC6,PC7,PC8,PC9,PC10			0	`278.1` ~ `PRS_all` + `age` + `sex` + `genotyping.array` + `PC1` + `PC2` + `PC3` + `PC4` + `PC5` + `PC6` + `PC7` + `PC8` + `PC9` + `PC10`	(Intercept) + PRS_all + age + sexM + genotyping.arrayUKBL + PC1 + PC2 + PC3 + PC4 + PC5 + PC6 + PC7 + PC8 + PC9 + PC10		278-278.99	Both	1	0	3
RVEF	Cardiac and circulatory congenital anomalies	0.064122	0.0113554	1.06622	1.63425e-08	logistic	congenital anomalies	431422	8015	423407	747	PRS_all	age,sex,genotyping.array,PC1,PC2,PC3,PC4,PC5,PC6,PC7,PC8,PC9,PC10			0	`747` ~ `PRS_all` + `age` + `sex` + `genotyping.array` + `PC1` + `PC2` + `PC3` + `PC4` + `PC5` + `PC6` + `PC7` + `PC8` + `PC9` + `PC10`	(Intercept) + PRS_all + age + sexM + genotyping.arrayUKBL + PC1 + PC2 + PC3 + PC4 + PC5 + PC6 + PC7 + PC8 + PC9 + PC10		747-747.99		1	0	15
RV_LV_ratio	Type 2 diabetes	-0.0294853	0.00522177	0.970945	1.6364e-08	logistic	endocrine/metabolic	427703	43649	384054	250.2	PRS_all	age,sex,genotyping.array,PC1,PC2,PC3,PC4,PC5,PC6,PC7,PC8,PC9,PC10			0	`250.2` ~ `PRS_all` + `age` + `sex` + `genotyping.array` + `PC1` + `PC2` + `PC3` + `PC4` + `PC5` + `PC6` + `PC7` + `PC8` + `PC9` + `PC10`	(Intercept) + PRS_all + age + sexM + genotyping.arrayUKBL + PC1 + PC2 + PC3 + PC4 + PC5 + PC6 + PC7 + PC8 + PC9 + PC10		249-250.99	Both	1	0	3
LVMVR	Bundle branch block	0.0538579	0.00953938	1.05533	1.64374e-08	logistic	circulatory system	383081	12313	370768	426.3	PRS_all	age,sex,genotyping.array,PC1,PC2,PC3,PC4,PC5,PC6,PC7,PC8,PC9,PC10			0	`426.3` ~ `PRS_all` + `age` + `sex` + `genotyping.array` + `PC1` + `PC2` + `PC3` + `PC4` + `PC5` + `PC6` + `PC7` + `PC8` + `PC9` + `PC10`	(Intercept) + PRS_all + age + sexM + genotyping.arrayUKBL + PC1 + PC2 + PC3 + PC4 + PC5 + PC6 + PC7 + PC8 + PC9 + PC10		426-427.99	Both	1	0	8
RVEF	Other hypertrophic cardiomyopathy	0.245932	0.0435759	1.27881	1.66387e-08	logistic	circulatory system	422759	540	422219	425.12	PRS_all	age,sex,genotyping.array,PC1,PC2,PC3,PC4,PC5,PC6,PC7,PC8,PC9,PC10			0	`425.12` ~ `PRS_all` + `age` + `sex` + `genotyping.array` + `PC1` + `PC2` + `PC3` + `PC4` + `PC5` + `PC6` + `PC7` + `PC8` + `PC9` + `PC10`	(Intercept) + PRS_all + age + sexM + genotyping.arrayUKBL + PC1 + PC2 + PC3 + PC4 + PC5 + PC6 + PC7 + PC8 + PC9 + PC10		420-425.99	Both	1	1	8
RVSV_BSA	Chronic bronchitis	-0.0609597	0.0108045	0.940861	1.68028e-08	logistic	respiratory	373643	9061	364582	496.2	PRS_all	age,sex,genotyping.array,PC1,PC2,PC3,PC4,PC5,PC6,PC7,PC8,PC9,PC10			0	`496.2` ~ `PRS_all` + `age` + `sex` + `genotyping.array` + `PC1` + `PC2` + `PC3` + `PC4` + `PC5` + `PC6` + `PC7` + `PC8` + `PC9` + `PC10`	(Intercept) + PRS_all + age + sexM + genotyping.arrayUKBL + PC1 + PC2 + PC3 + PC4 + PC5 + PC6 + PC7 + PC8 + PC9 + PC10		490-498.99	Both	1	0	9
RV_LV_ratio	Diabetes mellitus	-0.0290999	0.00516495	0.971319	1.75959e-08	logistic	endocrine/metabolic	428671	44617	384054	250	PRS_all	age,sex,genotyping.array,PC1,PC2,PC3,PC4,PC5,PC6,PC7,PC8,PC9,PC10			0	`250` ~ `PRS_all` + `age` + `sex` + `genotyping.array` + `PC1` + `PC2` + `PC3` + `PC4` + `PC5` + `PC6` + `PC7` + `PC8` + `PC9` + `PC10`	(Intercept) + PRS_all + age + sexM + genotyping.arrayUKBL + PC1 + PC2 + PC3 + PC4 + PC5 + PC6 + PC7 + PC8 + PC9 + PC10		249-250.99	Both	1	0	3
RVESV_BSA	Other specified cardiac dysrhythmias	0.0581494	0.0103267	1.05987	1.79203e-08	logistic	circulatory system	380612	9844	370768	427.3	PRS_all	age,sex,genotyping.array,PC1,PC2,PC3,PC4,PC5,PC6,PC7,PC8,PC9,PC10			0	`427.3` ~ `PRS_all` + `age` + `sex` + `genotyping.array` + `PC1` + `PC2` + `PC3` + `PC4` + `PC5` + `PC6` + `PC7` + `PC8` + `PC9` + `PC10`	(Intercept) + PRS_all + age + sexM + genotyping.arrayUKBL + PC1 + PC2 + PC3 + PC4 + PC5 + PC6 + PC7 + PC8 + PC9 + PC10		426-427.99	Both	1	1	8
LVM	Intracranial hemorrhage	0.0837089	0.0148729	1.08731	1.82001e-08	logistic	circulatory system	408111	4700	403411	430	PRS_all	age,sex,genotyping.array,PC1,PC2,PC3,PC4,PC5,PC6,PC7,PC8,PC9,PC10			0	`430` ~ `PRS_all` + `age` + `sex` + `genotyping.array` + `PC1` + `PC2` + `PC3` + `PC4` + `PC5` + `PC6` + `PC7` + `PC8` + `PC9` + `PC10`	(Intercept) + PRS_all + age + sexM + genotyping.arrayUKBL + PC1 + PC2 + PC3 + PC4 + PC5 + PC6 + PC7 + PC8 + PC9 + PC10		430-438.99		1	0	8
LVSV	Mitral valve disease	0.0561656	0.0099795	1.05777	1.82207e-08	logistic	circulatory system	419290	10753	408537	394.2	PRS_all	age,sex,genotyping.array,PC1,PC2,PC3,PC4,PC5,PC6,PC7,PC8,PC9,PC10			0	`394.2` ~ `PRS_all` + `age` + `sex` + `genotyping.array` + `PC1` + `PC2` + `PC3` + `PC4` + `PC5` + `PC6` + `PC7` + `PC8` + `PC9` + `PC10`	(Intercept) + PRS_all + age + sexM + genotyping.arrayUKBL + PC1 + PC2 + PC3 + PC4 + PC5 + PC6 + PC7 + PC8 + PC9 + PC10		394-399.99	Both	1	1	8
LVM	Other mental disorder	0.0228217	0.00405907	1.02308	1.88316e-08	logistic	mental disorders	410000	79072	330928	306	PRS_all	age,sex,genotyping.array,PC1,PC2,PC3,PC4,PC5,PC6,PC7,PC8,PC9,PC10			0	`306` ~ `PRS_all` + `age` + `sex` + `genotyping.array` + `PC1` + `PC2` + `PC3` + `PC4` + `PC5` + `PC6` + `PC7` + `PC8` + `PC9` + `PC10`	(Intercept) + PRS_all + age + sexM + genotyping.arrayUKBL + PC1 + PC2 + PC3 + PC4 + PC5 + PC6 + PC7 + PC8 + PC9 + PC10		295-306.99	Both	1	0	5
RVESV	Aneurysm and dissection of heart	0.135861	0.0241654	1.14552	1.88603e-08	logistic	circulatory system	368168	1722	366446	411.41	PRS_all	age,sex,genotyping.array,PC1,PC2,PC3,PC4,PC5,PC6,PC7,PC8,PC9,PC10			0	`411.41` ~ `PRS_all` + `age` + `sex` + `genotyping.array` + `PC1` + `PC2` + `PC3` + `PC4` + `PC5` + `PC6` + `PC7` + `PC8` + `PC9` + `PC10`	(Intercept) + PRS_all + age + sexM + genotyping.arrayUKBL + PC1 + PC2 + PC3 + PC4 + PC5 + PC6 + PC7 + PC8 + PC9 + PC10		410-414.99	Both	1	1	8
RVESV	Other disorders of stomach and duodenum	-0.063385	0.0112801	0.938582	1.91851e-08	logistic	digestive	378797	8134	370663	537	PRS_all	age,sex,genotyping.array,PC1,PC2,PC3,PC4,PC5,PC6,PC7,PC8,PC9,PC10			0	`537` ~ `PRS_all` + `age` + `sex` + `genotyping.array` + `PC1` + `PC2` + `PC3` + `PC4` + `PC5` + `PC6` + `PC7` + `PC8` + `PC9` + `PC10`	(Intercept) + PRS_all + age + sexM + genotyping.arrayUKBL + PC1 + PC2 + PC3 + PC4 + PC5 + PC6 + PC7 + PC8 + PC9 + PC10		535-537.99		1	0	10
RVSV	Disorders of iron metabolism	-0.147336	0.0262332	0.863004	1.95003e-08	logistic	hematopoietic	423028	1446	421582	275.1	PRS_all	age,sex,genotyping.array,PC1,PC2,PC3,PC4,PC5,PC6,PC7,PC8,PC9,PC10			0	`275.1` ~ `PRS_all` + `age` + `sex` + `genotyping.array` + `PC1` + `PC2` + `PC3` + `PC4` + `PC5` + `PC6` + `PC7` + `PC8` + `PC9` + `PC10`	(Intercept) + PRS_all + age + sexM + genotyping.arrayUKBL + PC1 + PC2 + PC3 + PC4 + PC5 + PC6 + PC7 + PC8 + PC9 + PC10		275-275.99		1	0	4
LVSV_BSA	Gout	-0.0631262	0.0112613	0.938825	2.07544e-08	logistic	endocrine/metabolic	430886	8280	422606	274.1	PRS_all	age,sex,genotyping.array,PC1,PC2,PC3,PC4,PC5,PC6,PC7,PC8,PC9,PC10			0	`274.1` ~ `PRS_all` + `age` + `sex` + `genotyping.array` + `PC1` + `PC2` + `PC3` + `PC4` + `PC5` + `PC6` + `PC7` + `PC8` + `PC9` + `PC10`	(Intercept) + PRS_all + age + sexM + genotyping.arrayUKBL + PC1 + PC2 + PC3 + PC4 + PC5 + PC6 + PC7 + PC8 + PC9 + PC10		274-274.99	Both	1	0	3
LVEDV	Cholelithiasis and cholecystitis	-0.0340865	0.00608594	0.966488	2.13296e-08	logistic	digestive	427514	29767	397747	574	PRS_all	age,sex,genotyping.array,PC1,PC2,PC3,PC4,PC5,PC6,PC7,PC8,PC9,PC10			0	`574` ~ `PRS_all` + `age` + `sex` + `genotyping.array` + `PC1` + `PC2` + `PC3` + `PC4` + `PC5` + `PC6` + `PC7` + `PC8` + `PC9` + `PC10`	(Intercept) + PRS_all + age + sexM + genotyping.arrayUKBL + PC1 + PC2 + PC3 + PC4 + PC5 + PC6 + PC7 + PC8 + PC9 + PC10		574-576.99		1	0	10
LVM	Cholelithiasis and cholecystitis	-0.0341405	0.00609801	0.966436	2.16056e-08	logistic	digestive	427514	29767	397747	574	PRS_all	age,sex,genotyping.array,PC1,PC2,PC3,PC4,PC5,PC6,PC7,PC8,PC9,PC10			0	`574` ~ `PRS_all` + `age` + `sex` + `genotyping.array` + `PC1` + `PC2` + `PC3` + `PC4` + `PC5` + `PC6` + `PC7` + `PC8` + `PC9` + `PC10`	(Intercept) + PRS_all + age + sexM + genotyping.arrayUKBL + PC1 + PC2 + PC3 + PC4 + PC5 + PC6 + PC7 + PC8 + PC9 + PC10		574-576.99		1	0	10
RVEDV_BSA	Other diseases of respiratory system, NEC	-0.0382676	0.00684244	0.962455	2.23586e-08	logistic	respiratory	430275	23482	406793	519.8	PRS_all	age,sex,genotyping.array,PC1,PC2,PC3,PC4,PC5,PC6,PC7,PC8,PC9,PC10			0	`519.8` ~ `PRS_all` + `age` + `sex` + `genotyping.array` + `PC1` + `PC2` + `PC3` + `PC4` + `PC5` + `PC6` + `PC7` + `PC8` + `PC9` + `PC10`	(Intercept) + PRS_all + age + sexM + genotyping.arrayUKBL + PC1 + PC2 + PC3 + PC4 + PC5 + PC6 + PC7 + PC8 + PC9 + PC10		519-519.99	Both	1	1	9
LVMVR	Congestive heart failure; nonhypertensive	-0.0429386	0.00767842	0.95797	2.24319e-08	logistic	circulatory system	429636	19536	410100	428	PRS_all	age,sex,genotyping.array,PC1,PC2,PC3,PC4,PC5,PC6,PC7,PC8,PC9,PC10			0	`428` ~ `PRS_all` + `age` + `sex` + `genotyping.array` + `PC1` + `PC2` + `PC3` + `PC4` + `PC5` + `PC6` + `PC7` + `PC8` + `PC9` + `PC10`	(Intercept) + PRS_all + age + sexM + genotyping.arrayUKBL + PC1 + PC2 + PC3 + PC4 + PC5 + PC6 + PC7 + PC8 + PC9 + PC10		428-429.99		1	0	8
LVMVR	Hypertensive chronic kidney disease	0.126588	0.0226452	1.13495	2.27017e-08	logistic	circulatory system	278264	2147	276117	401.22	PRS_all	age,sex,genotyping.array,PC1,PC2,PC3,PC4,PC5,PC6,PC7,PC8,PC9,PC10			0	`401.22` ~ `PRS_all` + `age` + `sex` + `genotyping.array` + `PC1` + `PC2` + `PC3` + `PC4` + `PC5` + `PC6` + `PC7` + `PC8` + `PC9` + `PC10`	(Intercept) + PRS_all + age + sexM + genotyping.arrayUKBL + PC1 + PC2 + PC3 + PC4 + PC5 + PC6 + PC7 + PC8 + PC9 + PC10		401-405.99	Both	1	1	8
LVESV_BSA	Other chronic nonalcoholic liver disease	-0.0598521	0.0107072	0.941904	2.27238e-08	logistic	digestive	412967	9047	403920	571.5	PRS_all	age,sex,genotyping.array,PC1,PC2,PC3,PC4,PC5,PC6,PC7,PC8,PC9,PC10			0	`571.5` ~ `PRS_all` + `age` + `sex` + `genotyping.array` + `PC1` + `PC2` + `PC3` + `PC4` + `PC5` + `PC6` + `PC7` + `PC8` + `PC9` + `PC10`	(Intercept) + PRS_all + age + sexM + genotyping.arrayUKBL + PC1 + PC2 + PC3 + PC4 + PC5 + PC6 + PC7 + PC8 + PC9 + PC10		570-573.99	Both	1	0	10
LVM_BSA	Tobacco use disorder	0.0321	0.00574742	1.03262	2.33534e-08	logistic	mental disorders	410188	33869	376319	318	PRS_all	age,sex,genotyping.array,PC1,PC2,PC3,PC4,PC5,PC6,PC7,PC8,PC9,PC10			0	`318` ~ `PRS_all` + `age` + `sex` + `genotyping.array` + `PC1` + `PC2` + `PC3` + `PC4` + `PC5` + `PC6` + `PC7` + `PC8` + `PC9` + `PC10`	(Intercept) + PRS_all + age + sexM + genotyping.arrayUKBL + PC1 + PC2 + PC3 + PC4 + PC5 + PC6 + PC7 + PC8 + PC9 + PC10		316-319.99	Both	1	1	5
LVSV_BSA	Diabetic retinopathy	-0.0862647	0.0154487	0.917351	2.35114e-08	logistic	endocrine/metabolic	397907	4484	393423	250.7	PRS_all	age,sex,genotyping.array,PC1,PC2,PC3,PC4,PC5,PC6,PC7,PC8,PC9,PC10			0	`250.7` ~ `PRS_all` + `age` + `sex` + `genotyping.array` + `PC1` + `PC2` + `PC3` + `PC4` + `PC5` + `PC6` + `PC7` + `PC8` + `PC9` + `PC10`	(Intercept) + PRS_all + age + sexM + genotyping.arrayUKBL + PC1 + PC2 + PC3 + PC4 + PC5 + PC6 + PC7 + PC8 + PC9 + PC10		250.70-250.79,360-365.99	Both	1	1	3
RVEDV_BSA	Obstructive chronic bronchitis	-0.0628358	0.0112557	0.939098	2.36974e-08	logistic	respiratory	373068	8486	364582	496.21	PRS_all	age,sex,genotyping.array,PC1,PC2,PC3,PC4,PC5,PC6,PC7,PC8,PC9,PC10			0	`496.21` ~ `PRS_all` + `age` + `sex` + `genotyping.array` + `PC1` + `PC2` + `PC3` + `PC4` + `PC5` + `PC6` + `PC7` + `PC8` + `PC9` + `PC10`	(Intercept) + PRS_all + age + sexM + genotyping.arrayUKBL + PC1 + PC2 + PC3 + PC4 + PC5 + PC6 + PC7 + PC8 + PC9 + PC10		490-498.99	Both	1	1	9
RVESV	Coronary atherosclerosis	-0.0300601	0.005386	0.970387	2.38922e-08	logistic	circulatory system	407621	41175	366446	411.4	PRS_all	age,sex,genotyping.array,PC1,PC2,PC3,PC4,PC5,PC6,PC7,PC8,PC9,PC10			0	`411.4` ~ `PRS_all` + `age` + `sex` + `genotyping.array` + `PC1` + `PC2` + `PC3` + `PC4` + `PC5` + `PC6` + `PC7` + `PC8` + `PC9` + `PC10`	(Intercept) + PRS_all + age + sexM + genotyping.arrayUKBL + PC1 + PC2 + PC3 + PC4 + PC5 + PC6 + PC7 + PC8 + PC9 + PC10		410-414.99	Both	1	0	8
LVM	Intracerebral hemorrhage	0.116007	0.0209176	1.123	2.9241e-08	logistic	circulatory system	405776	2365	403411	430.2	PRS_all	age,sex,genotyping.array,PC1,PC2,PC3,PC4,PC5,PC6,PC7,PC8,PC9,PC10			0	`430.2` ~ `PRS_all` + `age` + `sex` + `genotyping.array` + `PC1` + `PC2` + `PC3` + `PC4` + `PC5` + `PC6` + `PC7` + `PC8` + `PC9` + `PC10`	(Intercept) + PRS_all + age + sexM + genotyping.arrayUKBL + PC1 + PC2 + PC3 + PC4 + PC5 + PC6 + PC7 + PC8 + PC9 + PC10		430-438.99	Both	1	1	8
LVM_BSA	Electrolyte imbalance	0.0397751	0.00717276	1.04058	2.93455e-08	logistic	endocrine/metabolic	419932	21345	398587	276.1	PRS_all	age,sex,genotyping.array,PC1,PC2,PC3,PC4,PC5,PC6,PC7,PC8,PC9,PC10			0	`276.1` ~ `PRS_all` + `age` + `sex` + `genotyping.array` + `PC1` + `PC2` + `PC3` + `PC4` + `PC5` + `PC6` + `PC7` + `PC8` + `PC9` + `PC10`	(Intercept) + PRS_all + age + sexM + genotyping.arrayUKBL + PC1 + PC2 + PC3 + PC4 + PC5 + PC6 + PC7 + PC8 + PC9 + PC10		276-276.99	Both	1	0	3
RVEDV_BSA	Varicose veins of lower extremity	0.0441175	0.00795904	1.04511	2.97209e-08	logistic	circulatory system	390971	16998	373973	454.1	PRS_all	age,sex,genotyping.array,PC1,PC2,PC3,PC4,PC5,PC6,PC7,PC8,PC9,PC10			0	`454.1` ~ `PRS_all` + `age` + `sex` + `genotyping.array` + `PC1` + `PC2` + `PC3` + `PC4` + `PC5` + `PC6` + `PC7` + `PC8` + `PC9` + `PC10`	(Intercept) + PRS_all + age + sexM + genotyping.arrayUKBL + PC1 + PC2 + PC3 + PC4 + PC5 + PC6 + PC7 + PC8 + PC9 + PC10		450-457.99	Both	1	0	8
LVEDV	Overweight, obesity and other hyperalimentation	0.0297955	0.00538004	1.03024	3.05671e-08	logistic	endocrine/metabolic	431422	38711	392711	278	PRS_all	age,sex,genotyping.array,PC1,PC2,PC3,PC4,PC5,PC6,PC7,PC8,PC9,PC10			0	`278` ~ `PRS_all` + `age` + `sex` + `genotyping.array` + `PC1` + `PC2` + `PC3` + `PC4` + `PC5` + `PC6` + `PC7` + `PC8` + `PC9` + `PC10`	(Intercept) + PRS_all + age + sexM + genotyping.arrayUKBL + PC1 + PC2 + PC3 + PC4 + PC5 + PC6 + PC7 + PC8 + PC9 + PC10		278-278.99	Both	1	0	3
RV_LV_ratio	Circulatory disease NEC	-0.0288091	0.0052037	0.971602	3.08971e-08	logistic	circulatory system	415273	42825	372448	459.9	PRS_all	age,sex,genotyping.array,PC1,PC2,PC3,PC4,PC5,PC6,PC7,PC8,PC9,PC10			0	`459.9` ~ `PRS_all` + `age` + `sex` + `genotyping.array` + `PC1` + `PC2` + `PC3` + `PC4` + `PC5` + `PC6` + `PC7` + `PC8` + `PC9` + `PC10`	(Intercept) + PRS_all + age + sexM + genotyping.arrayUKBL + PC1 + PC2 + PC3 + PC4 + PC5 + PC6 + PC7 + PC8 + PC9 + PC10		458-459.99	Both	1	1	8
RVESV	Other chronic nonalcoholic liver disease	-0.0588973	0.0106541	0.942804	3.23663e-08	logistic	digestive	412967	9047	403920	571.5	PRS_all	age,sex,genotyping.array,PC1,PC2,PC3,PC4,PC5,PC6,PC7,PC8,PC9,PC10			0	`571.5` ~ `PRS_all` + `age` + `sex` + `genotyping.array` + `PC1` + `PC2` + `PC3` + `PC4` + `PC5` + `PC6` + `PC7` + `PC8` + `PC9` + `PC10`	(Intercept) + PRS_all + age + sexM + genotyping.arrayUKBL + PC1 + PC2 + PC3 + PC4 + PC5 + PC6 + PC7 + PC8 + PC9 + PC10		570-573.99	Both	1	0	10
RVEDV_BSA	Other diseases of respiratory system, not elsewhere classified	-0.0369572	0.00669104	0.963717	3.32515e-08	logistic	respiratory	431422	24629	406793	519	PRS_all	age,sex,genotyping.array,PC1,PC2,PC3,PC4,PC5,PC6,PC7,PC8,PC9,PC10			0	`519` ~ `PRS_all` + `age` + `sex` + `genotyping.array` + `PC1` + `PC2` + `PC3` + `PC4` + `PC5` + `PC6` + `PC7` + `PC8` + `PC9` + `PC10`	(Intercept) + PRS_all + age + sexM + genotyping.arrayUKBL + PC1 + PC2 + PC3 + PC4 + PC5 + PC6 + PC7 + PC8 + PC9 + PC10		519-519.99		1	0	9
RVESV_BSA	Other specified gastritis	-0.0400228	0.00725743	0.960768	3.49307e-08	logistic	digestive	391259	20596	370663	535.8	PRS_all	age,sex,genotyping.array,PC1,PC2,PC3,PC4,PC5,PC6,PC7,PC8,PC9,PC10			0	`535.8` ~ `PRS_all` + `age` + `sex` + `genotyping.array` + `PC1` + `PC2` + `PC3` + `PC4` + `PC5` + `PC6` + `PC7` + `PC8` + `PC9` + `PC10`	(Intercept) + PRS_all + age + sexM + genotyping.arrayUKBL + PC1 + PC2 + PC3 + PC4 + PC5 + PC6 + PC7 + PC8 + PC9 + PC10		535-537.99	Both	1	1	10
LVM	Epistaxis or throat hemorrhage	0.0787788	0.0142872	1.08197	3.50848e-08	logistic	respiratory	402900	5065	397835	477	PRS_all	age,sex,genotyping.array,PC1,PC2,PC3,PC4,PC5,PC6,PC7,PC8,PC9,PC10			0	`477` ~ `PRS_all` + `age` + `sex` + `genotyping.array` + `PC1` + `PC2` + `PC3` + `PC4` + `PC5` + `PC6` + `PC7` + `PC8` + `PC9` + `PC10`	(Intercept) + PRS_all + age + sexM + genotyping.arrayUKBL + PC1 + PC2 + PC3 + PC4 + PC5 + PC6 + PC7 + PC8 + PC9 + PC10		470-479.99	Both	1	1	9
RVSV	Hypercholesterolemia	-0.023327	0.004232	0.976943	3.5469e-08	logistic	endocrine/metabolic	425146	73663	351483	272.11	PRS_all	age,sex,genotyping.array,PC1,PC2,PC3,PC4,PC5,PC6,PC7,PC8,PC9,PC10			0	`272.11` ~ `PRS_all` + `age` + `sex` + `genotyping.array` + `PC1` + `PC2` + `PC3` + `PC4` + `PC5` + `PC6` + `PC7` + `PC8` + `PC9` + `PC10`	(Intercept) + PRS_all + age + sexM + genotyping.arrayUKBL + PC1 + PC2 + PC3 + PC4 + PC5 + PC6 + PC7 + PC8 + PC9 + PC10		272-272.99	Both	1	1	3
RV_LV_ratio	Other disorders of circulatory system	-0.028561	0.00518156	0.971843	3.54708e-08	logistic	circulatory system	415694	43246	372448	459	PRS_all	age,sex,genotyping.array,PC1,PC2,PC3,PC4,PC5,PC6,PC7,PC8,PC9,PC10			0	`459` ~ `PRS_all` + `age` + `sex` + `genotyping.array` + `PC1` + `PC2` + `PC3` + `PC4` + `PC5` + `PC6` + `PC7` + `PC8` + `PC9` + `PC10`	(Intercept) + PRS_all + age + sexM + genotyping.arrayUKBL + PC1 + PC2 + PC3 + PC4 + PC5 + PC6 + PC7 + PC8 + PC9 + PC10		458-459.99		1	0	8
RVSV_BSA	Circulatory disease NEC	-0.0286708	0.00520307	0.971736	3.58108e-08	logistic	circulatory system	415273	42825	372448	459.9	PRS_all	age,sex,genotyping.array,PC1,PC2,PC3,PC4,PC5,PC6,PC7,PC8,PC9,PC10			0	`459.9` ~ `PRS_all` + `age` + `sex` + `genotyping.array` + `PC1` + `PC2` + `PC3` + `PC4` + `PC5` + `PC6` + `PC7` + `PC8` + `PC9` + `PC10`	(Intercept) + PRS_all + age + sexM + genotyping.arrayUKBL + PC1 + PC2 + PC3 + PC4 + PC5 + PC6 + PC7 + PC8 + PC9 + PC10		458-459.99	Both	1	1	8
RVESV	Ischemic Heart Disease	-0.0248251	0.00450581	0.975481	3.59715e-08	logistic	circulatory system	428794	62348	366446	411	PRS_all	age,sex,genotyping.array,PC1,PC2,PC3,PC4,PC5,PC6,PC7,PC8,PC9,PC10			0	`411` ~ `PRS_all` + `age` + `sex` + `genotyping.array` + `PC1` + `PC2` + `PC3` + `PC4` + `PC5` + `PC6` + `PC7` + `PC8` + `PC9` + `PC10`	(Intercept) + PRS_all + age + sexM + genotyping.arrayUKBL + PC1 + PC2 + PC3 + PC4 + PC5 + PC6 + PC7 + PC8 + PC9 + PC10		410-414.99		1	0	8
RVESV	Chronic liver disease and cirrhosis	-0.0534375	0.00969928	0.947965	3.59993e-08	logistic	digestive	414882	10962	403920	571	PRS_all	age,sex,genotyping.array,PC1,PC2,PC3,PC4,PC5,PC6,PC7,PC8,PC9,PC10			0	`571` ~ `PRS_all` + `age` + `sex` + `genotyping.array` + `PC1` + `PC2` + `PC3` + `PC4` + `PC5` + `PC6` + `PC7` + `PC8` + `PC9` + `PC10`	(Intercept) + PRS_all + age + sexM + genotyping.arrayUKBL + PC1 + PC2 + PC3 + PC4 + PC5 + PC6 + PC7 + PC8 + PC9 + PC10		570-573.99	Both	1	0	10
RVSV_BSA	Essential hypertension	-0.0185711	0.00337164	0.9816	3.62837e-08	logistic	circulatory system	431086	154969	276117	401.1	PRS_all	age,sex,genotyping.array,PC1,PC2,PC3,PC4,PC5,PC6,PC7,PC8,PC9,PC10			0	`401.1` ~ `PRS_all` + `age` + `sex` + `genotyping.array` + `PC1` + `PC2` + `PC3` + `PC4` + `PC5` + `PC6` + `PC7` + `PC8` + `PC9` + `PC10`	(Intercept) + PRS_all + age + sexM + genotyping.arrayUKBL + PC1 + PC2 + PC3 + PC4 + PC5 + PC6 + PC7 + PC8 + PC9 + PC10		401-405.99	Both	1	1	8
RVEDV_BSA	Polyneuropathy in diabetes	-0.150026	0.027256	0.860686	3.70605e-08	logistic	endocrine/metabolic	385453	1399	384054	250.6	PRS_all	age,sex,genotyping.array,PC1,PC2,PC3,PC4,PC5,PC6,PC7,PC8,PC9,PC10			0	`250.6` ~ `PRS_all` + `age` + `sex` + `genotyping.array` + `PC1` + `PC2` + `PC3` + `PC4` + `PC5` + `PC6` + `PC7` + `PC8` + `PC9` + `PC10`	(Intercept) + PRS_all + age + sexM + genotyping.arrayUKBL + PC1 + PC2 + PC3 + PC4 + PC5 + PC6 + PC7 + PC8 + PC9 + PC10		249-250.99	Both	1	1	3
LVM	Aneurysm and dissection of heart	0.13368	0.0243157	1.14303	3.84773e-08	logistic	circulatory system	368168	1722	366446	411.41	PRS_all	age,sex,genotyping.array,PC1,PC2,PC3,PC4,PC5,PC6,PC7,PC8,PC9,PC10			0	`411.41` ~ `PRS_all` + `age` + `sex` + `genotyping.array` + `PC1` + `PC2` + `PC3` + `PC4` + `PC5` + `PC6` + `PC7` + `PC8` + `PC9` + `PC10`	(Intercept) + PRS_all + age + sexM + genotyping.arrayUKBL + PC1 + PC2 + PC3 + PC4 + PC5 + PC6 + PC7 + PC8 + PC9 + PC10		410-414.99	Both	1	1	8
LVSV	GERD	-0.0285614	0.00519521	0.971843	3.84913e-08	logistic	digestive	390281	43329	346952	530.11	PRS_all	age,sex,genotyping.array,PC1,PC2,PC3,PC4,PC5,PC6,PC7,PC8,PC9,PC10			0	`530.11` ~ `PRS_all` + `age` + `sex` + `genotyping.array` + `PC1` + `PC2` + `PC3` + `PC4` + `PC5` + `PC6` + `PC7` + `PC8` + `PC9` + `PC10`	(Intercept) + PRS_all + age + sexM + genotyping.arrayUKBL + PC1 + PC2 + PC3 + PC4 + PC5 + PC6 + PC7 + PC8 + PC9 + PC10		530-530.99, 532-532.99	Both	1	1	10
LVGFI	Cerebrovascular disease	-0.0364849	0.00665001	0.964173	4.1011e-08	logistic	circulatory system	428769	25358	403411	433	PRS_all	age,sex,genotyping.array,PC1,PC2,PC3,PC4,PC5,PC6,PC7,PC8,PC9,PC10			0	`433` ~ `PRS_all` + `age` + `sex` + `genotyping.array` + `PC1` + `PC2` + `PC3` + `PC4` + `PC5` + `PC6` + `PC7` + `PC8` + `PC9` + `PC10`	(Intercept) + PRS_all + age + sexM + genotyping.arrayUKBL + PC1 + PC2 + PC3 + PC4 + PC5 + PC6 + PC7 + PC8 + PC9 + PC10		430-438.99		1	0	8
RVSV_BSA	Hypertension	-0.0184849	0.00336947	0.981685	4.11123e-08	logistic	circulatory system	431422	155305	276117	401	PRS_all	age,sex,genotyping.array,PC1,PC2,PC3,PC4,PC5,PC6,PC7,PC8,PC9,PC10			0	`401` ~ `PRS_all` + `age` + `sex` + `genotyping.array` + `PC1` + `PC2` + `PC3` + `PC4` + `PC5` + `PC6` + `PC7` + `PC8` + `PC9` + `PC10`	(Intercept) + PRS_all + age + sexM + genotyping.arrayUKBL + PC1 + PC2 + PC3 + PC4 + PC5 + PC6 + PC7 + PC8 + PC9 + PC10		401-405.99		1	0	8
RVEDV_BSA	Hypoglycemia	-0.0932653	0.0170095	0.910952	4.1784e-08	logistic	endocrine/metabolic	381627	3668	377959	251.1	PRS_all	age,sex,genotyping.array,PC1,PC2,PC3,PC4,PC5,PC6,PC7,PC8,PC9,PC10			0	`251.1` ~ `PRS_all` + `age` + `sex` + `genotyping.array` + `PC1` + `PC2` + `PC3` + `PC4` + `PC5` + `PC6` + `PC7` + `PC8` + `PC9` + `PC10`	(Intercept) + PRS_all + age + sexM + genotyping.arrayUKBL + PC1 + PC2 + PC3 + PC4 + PC5 + PC6 + PC7 + PC8 + PC9 + PC10		249-259.99	Both	0	1	3
LVSV_BSA	Type 1 diabetes	-0.0801515	0.0146247	0.922976	4.23955e-08	logistic	endocrine/metabolic	388929	4875	384054	250.1	PRS_all	age,sex,genotyping.array,PC1,PC2,PC3,PC4,PC5,PC6,PC7,PC8,PC9,PC10			0	`250.1` ~ `PRS_all` + `age` + `sex` + `genotyping.array` + `PC1` + `PC2` + `PC3` + `PC4` + `PC5` + `PC6` + `PC7` + `PC8` + `PC9` + `PC10`	(Intercept) + PRS_all + age + sexM + genotyping.arrayUKBL + PC1 + PC2 + PC3 + PC4 + PC5 + PC6 + PC7 + PC8 + PC9 + PC10		249-250.99	Both	1	0	3
RVESV	Varicose veins of lower extremity	0.0431658	0.00788284	1.04411	4.35261e-08	logistic	circulatory system	390971	16998	373973	454.1	PRS_all	age,sex,genotyping.array,PC1,PC2,PC3,PC4,PC5,PC6,PC7,PC8,PC9,PC10			0	`454.1` ~ `PRS_all` + `age` + `sex` + `genotyping.array` + `PC1` + `PC2` + `PC3` + `PC4` + `PC5` + `PC6` + `PC7` + `PC8` + `PC9` + `PC10`	(Intercept) + PRS_all + age + sexM + genotyping.arrayUKBL + PC1 + PC2 + PC3 + PC4 + PC5 + PC6 + PC7 + PC8 + PC9 + PC10		450-457.99	Both	1	0	8
LVSV_BSA	Duodenitis	-0.0471147	0.00861079	0.953978	4.46016e-08	logistic	digestive	384957	14294	370663	535.6	PRS_all	age,sex,genotyping.array,PC1,PC2,PC3,PC4,PC5,PC6,PC7,PC8,PC9,PC10			0	`535.6` ~ `PRS_all` + `age` + `sex` + `genotyping.array` + `PC1` + `PC2` + `PC3` + `PC4` + `PC5` + `PC6` + `PC7` + `PC8` + `PC9` + `PC10`	(Intercept) + PRS_all + age + sexM + genotyping.arrayUKBL + PC1 + PC2 + PC3 + PC4 + PC5 + PC6 + PC7 + PC8 + PC9 + PC10		535-537.99	Both	1	1	10
LVGFI	Angina pectoris	-0.0341412	0.00624157	0.966435	4.50121e-08	logistic	circulatory system	396250	29804	366446	411.3	PRS_all	age,sex,genotyping.array,PC1,PC2,PC3,PC4,PC5,PC6,PC7,PC8,PC9,PC10			0	`411.3` ~ `PRS_all` + `age` + `sex` + `genotyping.array` + `PC1` + `PC2` + `PC3` + `PC4` + `PC5` + `PC6` + `PC7` + `PC8` + `PC9` + `PC10`	(Intercept) + PRS_all + age + sexM + genotyping.arrayUKBL + PC1 + PC2 + PC3 + PC4 + PC5 + PC6 + PC7 + PC8 + PC9 + PC10		410-414.99	Both	1	1	8
RVSV_BSA	Type 1 diabetes	-0.0794238	0.0145693	0.923648	4.99651e-08	logistic	endocrine/metabolic	388929	4875	384054	250.1	PRS_all	age,sex,genotyping.array,PC1,PC2,PC3,PC4,PC5,PC6,PC7,PC8,PC9,PC10			0	`250.1` ~ `PRS_all` + `age` + `sex` + `genotyping.array` + `PC1` + `PC2` + `PC3` + `PC4` + `PC5` + `PC6` + `PC7` + `PC8` + `PC9` + `PC10`	(Intercept) + PRS_all + age + sexM + genotyping.arrayUKBL + PC1 + PC2 + PC3 + PC4 + PC5 + PC6 + PC7 + PC8 + PC9 + PC10		249-250.99	Both	1	0	3
RVEDV	Nonrheumatic mitral valve disorders	0.0545602	0.0100208	1.05608	5.18959e-08	logistic	circulatory system	419025	10488	408537	395.1	PRS_all	age,sex,genotyping.array,PC1,PC2,PC3,PC4,PC5,PC6,PC7,PC8,PC9,PC10			0	`395.1` ~ `PRS_all` + `age` + `sex` + `genotyping.array` + `PC1` + `PC2` + `PC3` + `PC4` + `PC5` + `PC6` + `PC7` + `PC8` + `PC9` + `PC10`	(Intercept) + PRS_all + age + sexM + genotyping.arrayUKBL + PC1 + PC2 + PC3 + PC4 + PC5 + PC6 + PC7 + PC8 + PC9 + PC10		394-399.99	Both	1	1	8
RVSV_BSA	Hypothyroidism NOS	-0.0335348	0.0061604	0.967021	5.22125e-08	logistic	endocrine/metabolic	424654	29800	394854	244.4	PRS_all	age,sex,genotyping.array,PC1,PC2,PC3,PC4,PC5,PC6,PC7,PC8,PC9,PC10			0	`244.4` ~ `PRS_all` + `age` + `sex` + `genotyping.array` + `PC1` + `PC2` + `PC3` + `PC4` + `PC5` + `PC6` + `PC7` + `PC8` + `PC9` + `PC10`	(Intercept) + PRS_all + age + sexM + genotyping.arrayUKBL + PC1 + PC2 + PC3 + PC4 + PC5 + PC6 + PC7 + PC8 + PC9 + PC10		240-246.99	Both	1	1	3
LVMVR	Occlusion of cerebral arteries	0.0531781	0.00977115	1.05462	5.25798e-08	logistic	circulatory system	415046	11635	403411	433.2	PRS_all	age,sex,genotyping.array,PC1,PC2,PC3,PC4,PC5,PC6,PC7,PC8,PC9,PC10			0	`433.2` ~ `PRS_all` + `age` + `sex` + `genotyping.array` + `PC1` + `PC2` + `PC3` + `PC4` + `PC5` + `PC6` + `PC7` + `PC8` + `PC9` + `PC10`	(Intercept) + PRS_all + age + sexM + genotyping.arrayUKBL + PC1 + PC2 + PC3 + PC4 + PC5 + PC6 + PC7 + PC8 + PC9 + PC10		430-438.99	Both	1	0	8
RVESV_BSA	Unstable angina (intermediate coronary syndrome)	-0.0615249	0.0113178	0.94033	5.44477e-08	logistic	circulatory system	374685	8239	366446	411.1	PRS_all	age,sex,genotyping.array,PC1,PC2,PC3,PC4,PC5,PC6,PC7,PC8,PC9,PC10			0	`411.1` ~ `PRS_all` + `age` + `sex` + `genotyping.array` + `PC1` + `PC2` + `PC3` + `PC4` + `PC5` + `PC6` + `PC7` + `PC8` + `PC9` + `PC10`	(Intercept) + PRS_all + age + sexM + genotyping.arrayUKBL + PC1 + PC2 + PC3 + PC4 + PC5 + PC6 + PC7 + PC8 + PC9 + PC10		410-414.99	Both	1	1	8
LVESV	Other mental disorder	0.0220032	0.00404911	1.02225	5.508e-08	logistic	mental disorders	410000	79072	330928	306	PRS_all	age,sex,genotyping.array,PC1,PC2,PC3,PC4,PC5,PC6,PC7,PC8,PC9,PC10			0	`306` ~ `PRS_all` + `age` + `sex` + `genotyping.array` + `PC1` + `PC2` + `PC3` + `PC4` + `PC5` + `PC6` + `PC7` + `PC8` + `PC9` + `PC10`	(Intercept) + PRS_all + age + sexM + genotyping.arrayUKBL + PC1 + PC2 + PC3 + PC4 + PC5 + PC6 + PC7 + PC8 + PC9 + PC10		295-306.99	Both	1	0	5
RVESV_BSA	Poisoning by analgesics, antipyretics, and antirheumatics	-0.0458211	0.00843323	0.955213	5.52927e-08	logistic	injuries & poisonings	385755	14987	370768	965	PRS_all	age,sex,genotyping.array,PC1,PC2,PC3,PC4,PC5,PC6,PC7,PC8,PC9,PC10			0	`965` ~ `PRS_all` + `age` + `sex` + `genotyping.array` + `PC1` + `PC2` + `PC3` + `PC4` + `PC5` + `PC6` + `PC7` + `PC8` + `PC9` + `PC10`	(Intercept) + PRS_all + age + sexM + genotyping.arrayUKBL + PC1 + PC2 + PC3 + PC4 + PC5 + PC6 + PC7 + PC8 + PC9 + PC10		960-979.99		1	0	18
LVESV	Aneurysm and dissection of heart	0.132066	0.0243123	1.14118	5.57018e-08	logistic	circulatory system	368168	1722	366446	411.41	PRS_all	age,sex,genotyping.array,PC1,PC2,PC3,PC4,PC5,PC6,PC7,PC8,PC9,PC10			0	`411.41` ~ `PRS_all` + `age` + `sex` + `genotyping.array` + `PC1` + `PC2` + `PC3` + `PC4` + `PC5` + `PC6` + `PC7` + `PC8` + `PC9` + `PC10`	(Intercept) + PRS_all + age + sexM + genotyping.arrayUKBL + PC1 + PC2 + PC3 + PC4 + PC5 + PC6 + PC7 + PC8 + PC9 + PC10		410-414.99	Both	1	1	8
LVEDV_BSA	Angina pectoris	-0.033759	0.00621861	0.966805	5.67666e-08	logistic	circulatory system	396250	29804	366446	411.3	PRS_all	age,sex,genotyping.array,PC1,PC2,PC3,PC4,PC5,PC6,PC7,PC8,PC9,PC10			0	`411.3` ~ `PRS_all` + `age` + `sex` + `genotyping.array` + `PC1` + `PC2` + `PC3` + `PC4` + `PC5` + `PC6` + `PC7` + `PC8` + `PC9` + `PC10`	(Intercept) + PRS_all + age + sexM + genotyping.arrayUKBL + PC1 + PC2 + PC3 + PC4 + PC5 + PC6 + PC7 + PC8 + PC9 + PC10		410-414.99	Both	1	1	8
LVM_BSA	Hypertensive chronic kidney disease	0.119919	0.0221386	1.12741	6.06865e-08	logistic	circulatory system	278264	2147	276117	401.22	PRS_all	age,sex,genotyping.array,PC1,PC2,PC3,PC4,PC5,PC6,PC7,PC8,PC9,PC10			0	`401.22` ~ `PRS_all` + `age` + `sex` + `genotyping.array` + `PC1` + `PC2` + `PC3` + `PC4` + `PC5` + `PC6` + `PC7` + `PC8` + `PC9` + `PC10`	(Intercept) + PRS_all + age + sexM + genotyping.arrayUKBL + PC1 + PC2 + PC3 + PC4 + PC5 + PC6 + PC7 + PC8 + PC9 + PC10		401-405.99	Both	1	1	8
RVESV	Hallux valgus (Bunion)	0.055502	0.0102662	1.05707	6.43388e-08	logistic	musculoskeletal	422666	10197	412469	735.3	PRS_all	age,sex,genotyping.array,PC1,PC2,PC3,PC4,PC5,PC6,PC7,PC8,PC9,PC10			0	`735.3` ~ `PRS_all` + `age` + `sex` + `genotyping.array` + `PC1` + `PC2` + `PC3` + `PC4` + `PC5` + `PC6` + `PC7` + `PC8` + `PC9` + `PC10`	(Intercept) + PRS_all + age + sexM + genotyping.arrayUKBL + PC1 + PC2 + PC3 + PC4 + PC5 + PC6 + PC7 + PC8 + PC9 + PC10		735-739.99	Both	1	1	14
RVEDV_BSA	Bacterial infection NOS	-0.0348755	0.00645226	0.965726	6.47475e-08	logistic	infectious diseases	420042	26698	393344	41	PRS_all	age,sex,genotyping.array,PC1,PC2,PC3,PC4,PC5,PC6,PC7,PC8,PC9,PC10			0	`041` ~ `PRS_all` + `age` + `sex` + `genotyping.array` + `PC1` + `PC2` + `PC3` + `PC4` + `PC5` + `PC6` + `PC7` + `PC8` + `PC9` + `PC10`	(Intercept) + PRS_all + age + sexM + genotyping.arrayUKBL + PC1 + PC2 + PC3 + PC4 + PC5 + PC6 + PC7 + PC8 + PC9 + PC10		010-041.99		1	0	1
RVESV_BSA	Nonrheumatic mitral valve disorders	0.0541845	0.0100281	1.05568	6.54448e-08	logistic	circulatory system	419025	10488	408537	395.1	PRS_all	age,sex,genotyping.array,PC1,PC2,PC3,PC4,PC5,PC6,PC7,PC8,PC9,PC10			0	`395.1` ~ `PRS_all` + `age` + `sex` + `genotyping.array` + `PC1` + `PC2` + `PC3` + `PC4` + `PC5` + `PC6` + `PC7` + `PC8` + `PC9` + `PC10`	(Intercept) + PRS_all + age + sexM + genotyping.arrayUKBL + PC1 + PC2 + PC3 + PC4 + PC5 + PC6 + PC7 + PC8 + PC9 + PC10		394-399.99	Both	1	1	8
RVEDV_BSA	Peripheral vascular disease	-0.0538561	0.00997243	0.947568	6.64559e-08	logistic	circulatory system	420322	10687	409635	443	PRS_all	age,sex,genotyping.array,PC1,PC2,PC3,PC4,PC5,PC6,PC7,PC8,PC9,PC10			0	`443` ~ `PRS_all` + `age` + `sex` + `genotyping.array` + `PC1` + `PC2` + `PC3` + `PC4` + `PC5` + `PC6` + `PC7` + `PC8` + `PC9` + `PC10`	(Intercept) + PRS_all + age + sexM + genotyping.arrayUKBL + PC1 + PC2 + PC3 + PC4 + PC5 + PC6 + PC7 + PC8 + PC9 + PC10		440-449.99		1	0	8
LVSV_BSA	Functional digestive disorders	-0.0254413	0.00471331	0.97488	6.74815e-08	logistic	digestive	347106	55157	291949	564	PRS_all	age,sex,genotyping.array,PC1,PC2,PC3,PC4,PC5,PC6,PC7,PC8,PC9,PC10			0	`564` ~ `PRS_all` + `age` + `sex` + `genotyping.array` + `PC1` + `PC2` + `PC3` + `PC4` + `PC5` + `PC6` + `PC7` + `PC8` + `PC9` + `PC10`	(Intercept) + PRS_all + age + sexM + genotyping.arrayUKBL + PC1 + PC2 + PC3 + PC4 + PC5 + PC6 + PC7 + PC8 + PC9 + PC10		555-564.99		1	0	10
LVSV	Nonrheumatic mitral valve disorders	0.054487	0.0100978	1.056	6.81718e-08	logistic	circulatory system	419025	10488	408537	395.1	PRS_all	age,sex,genotyping.array,PC1,PC2,PC3,PC4,PC5,PC6,PC7,PC8,PC9,PC10			0	`395.1` ~ `PRS_all` + `age` + `sex` + `genotyping.array` + `PC1` + `PC2` + `PC3` + `PC4` + `PC5` + `PC6` + `PC7` + `PC8` + `PC9` + `PC10`	(Intercept) + PRS_all + age + sexM + genotyping.arrayUKBL + PC1 + PC2 + PC3 + PC4 + PC5 + PC6 + PC7 + PC8 + PC9 + PC10		394-399.99	Both	1	1	8
RVSV_BSA	Other disorders of circulatory system	-0.0278987	0.00518054	0.972487	7.23284e-08	logistic	circulatory system	415694	43246	372448	459	PRS_all	age,sex,genotyping.array,PC1,PC2,PC3,PC4,PC5,PC6,PC7,PC8,PC9,PC10			0	`459` ~ `PRS_all` + `age` + `sex` + `genotyping.array` + `PC1` + `PC2` + `PC3` + `PC4` + `PC5` + `PC6` + `PC7` + `PC8` + `PC9` + `PC10`	(Intercept) + PRS_all + age + sexM + genotyping.arrayUKBL + PC1 + PC2 + PC3 + PC4 + PC5 + PC6 + PC7 + PC8 + PC9 + PC10		458-459.99		1	0	8
LVMCF	Disorders of iron metabolism	-0.143809	0.0267352	0.866053	7.4894e-08	logistic	hematopoietic	423028	1446	421582	275.1	PRS_all	age,sex,genotyping.array,PC1,PC2,PC3,PC4,PC5,PC6,PC7,PC8,PC9,PC10			0	`275.1` ~ `PRS_all` + `age` + `sex` + `genotyping.array` + `PC1` + `PC2` + `PC3` + `PC4` + `PC5` + `PC6` + `PC7` + `PC8` + `PC9` + `PC10`	(Intercept) + PRS_all + age + sexM + genotyping.arrayUKBL + PC1 + PC2 + PC3 + PC4 + PC5 + PC6 + PC7 + PC8 + PC9 + PC10		275-275.99		1	0	4
LVMCF	Hypertensive heart disease	-0.176126	0.0327473	0.838513	7.51824e-08	logistic	circulatory system	277116	999	276117	401.21	PRS_all	age,sex,genotyping.array,PC1,PC2,PC3,PC4,PC5,PC6,PC7,PC8,PC9,PC10			0	`401.21` ~ `PRS_all` + `age` + `sex` + `genotyping.array` + `PC1` + `PC2` + `PC3` + `PC4` + `PC5` + `PC6` + `PC7` + `PC8` + `PC9` + `PC10`	(Intercept) + PRS_all + age + sexM + genotyping.arrayUKBL + PC1 + PC2 + PC3 + PC4 + PC5 + PC6 + PC7 + PC8 + PC9 + PC10		401-405.99	Both	1	1	8
LVM_BSA	Hypertrophic obstructive cardiomyopathy	0.287099	0.0534704	1.33256	7.90406e-08	logistic	circulatory system	422579	360	422219	425.11	PRS_all	age,sex,genotyping.array,PC1,PC2,PC3,PC4,PC5,PC6,PC7,PC8,PC9,PC10			0	`425.11` ~ `PRS_all` + `age` + `sex` + `genotyping.array` + `PC1` + `PC2` + `PC3` + `PC4` + `PC5` + `PC6` + `PC7` + `PC8` + `PC9` + `PC10`	(Intercept) + PRS_all + age + sexM + genotyping.arrayUKBL + PC1 + PC2 + PC3 + PC4 + PC5 + PC6 + PC7 + PC8 + PC9 + PC10		420-425.99	Both	1	1	8
LVEDV	Cardiac pacemaker/device in situ	0.0615941	0.0114762	1.06353	8.00021e-08	logistic	circulatory system	378754	7986	370768	426.9	PRS_all	age,sex,genotyping.array,PC1,PC2,PC3,PC4,PC5,PC6,PC7,PC8,PC9,PC10			0	`426.9` ~ `PRS_all` + `age` + `sex` + `genotyping.array` + `PC1` + `PC2` + `PC3` + `PC4` + `PC5` + `PC6` + `PC7` + `PC8` + `PC9` + `PC10`	(Intercept) + PRS_all + age + sexM + genotyping.arrayUKBL + PC1 + PC2 + PC3 + PC4 + PC5 + PC6 + PC7 + PC8 + PC9 + PC10		426-427.99	Both	1	0	8
RVESV	Acquired foot deformities	0.0454235	0.0084635	1.04647	8.00611e-08	logistic	musculoskeletal	427563	15094	412469	735	PRS_all	age,sex,genotyping.array,PC1,PC2,PC3,PC4,PC5,PC6,PC7,PC8,PC9,PC10			0	`735` ~ `PRS_all` + `age` + `sex` + `genotyping.array` + `PC1` + `PC2` + `PC3` + `PC4` + `PC5` + `PC6` + `PC7` + `PC8` + `PC9` + `PC10`	(Intercept) + PRS_all + age + sexM + genotyping.arrayUKBL + PC1 + PC2 + PC3 + PC4 + PC5 + PC6 + PC7 + PC8 + PC9 + PC10		735-739.99		1	0	14
LVM_BSA	Type 2 diabetes	0.0280854	0.00523331	1.02848	8.02034e-08	logistic	endocrine/metabolic	427703	43649	384054	250.2	PRS_all	age,sex,genotyping.array,PC1,PC2,PC3,PC4,PC5,PC6,PC7,PC8,PC9,PC10			0	`250.2` ~ `PRS_all` + `age` + `sex` + `genotyping.array` + `PC1` + `PC2` + `PC3` + `PC4` + `PC5` + `PC6` + `PC7` + `PC8` + `PC9` + `PC10`	(Intercept) + PRS_all + age + sexM + genotyping.arrayUKBL + PC1 + PC2 + PC3 + PC4 + PC5 + PC6 + PC7 + PC8 + PC9 + PC10		249-250.99	Both	1	0	3
LVEDV	Cardiac conduction disorders	0.0373344	0.0069622	1.03804	8.21083e-08	logistic	circulatory system	393835	23067	370768	426	PRS_all	age,sex,genotyping.array,PC1,PC2,PC3,PC4,PC5,PC6,PC7,PC8,PC9,PC10			0	`426` ~ `PRS_all` + `age` + `sex` + `genotyping.array` + `PC1` + `PC2` + `PC3` + `PC4` + `PC5` + `PC6` + `PC7` + `PC8` + `PC9` + `PC10`	(Intercept) + PRS_all + age + sexM + genotyping.arrayUKBL + PC1 + PC2 + PC3 + PC4 + PC5 + PC6 + PC7 + PC8 + PC9 + PC10		426-427.99		1	0	8
LVGFI	Prolapse of vaginal walls	-0.0523741	0.00977477	0.948974	8.41071e-08	logistic	genitourinary	229141	11389	217752	618.1	PRS_all	age,sex,genotyping.array,PC1,PC2,PC3,PC4,PC5,PC6,PC7,PC8,PC9,PC10			0	`618.1` ~ `PRS_all` + `age` + `genotyping.array` + `PC1` + `PC2` + `PC3` + `PC4` + `PC5` + `PC6` + `PC7` + `PC8` + `PC9` + `PC10`	(Intercept) + PRS_all + age + genotyping.arrayUKBL + PC1 + PC2 + PC3 + PC4 + PC5 + PC6 + PC7 + PC8 + PC9 + PC10	[Note: Column(s) dropped due to lack of variability: sex ]	617-618.99	Female	1	1	11
LVEDV_BSA	Hypoglycemia	-0.0904943	0.0168894	0.91348	8.41314e-08	logistic	endocrine/metabolic	381627	3668	377959	251.1	PRS_all	age,sex,genotyping.array,PC1,PC2,PC3,PC4,PC5,PC6,PC7,PC8,PC9,PC10			0	`251.1` ~ `PRS_all` + `age` + `sex` + `genotyping.array` + `PC1` + `PC2` + `PC3` + `PC4` + `PC5` + `PC6` + `PC7` + `PC8` + `PC9` + `PC10`	(Intercept) + PRS_all + age + sexM + genotyping.arrayUKBL + PC1 + PC2 + PC3 + PC4 + PC5 + PC6 + PC7 + PC8 + PC9 + PC10		249-259.99	Both	0	1	3
LVMCF	Type 2 diabetes with ophthalmic manifestations	-0.0796767	0.0148904	0.923415	8.75359e-08	logistic	endocrine/metabolic	389055	5001	384054	250.23	PRS_all	age,sex,genotyping.array,PC1,PC2,PC3,PC4,PC5,PC6,PC7,PC8,PC9,PC10			0	`250.23` ~ `PRS_all` + `age` + `sex` + `genotyping.array` + `PC1` + `PC2` + `PC3` + `PC4` + `PC5` + `PC6` + `PC7` + `PC8` + `PC9` + `PC10`	(Intercept) + PRS_all + age + sexM + genotyping.arrayUKBL + PC1 + PC2 + PC3 + PC4 + PC5 + PC6 + PC7 + PC8 + PC9 + PC10		249-250.99	Both	1	1	3
LVM_BSA	Aneurysm and dissection of heart	0.12997	0.0243068	1.13879	8.93904e-08	logistic	circulatory system	368168	1722	366446	411.41	PRS_all	age,sex,genotyping.array,PC1,PC2,PC3,PC4,PC5,PC6,PC7,PC8,PC9,PC10			0	`411.41` ~ `PRS_all` + `age` + `sex` + `genotyping.array` + `PC1` + `PC2` + `PC3` + `PC4` + `PC5` + `PC6` + `PC7` + `PC8` + `PC9` + `PC10`	(Intercept) + PRS_all + age + sexM + genotyping.arrayUKBL + PC1 + PC2 + PC3 + PC4 + PC5 + PC6 + PC7 + PC8 + PC9 + PC10		410-414.99	Both	1	1	8
LVSV	Disorders of lipoid metabolism	-0.0220257	0.00412177	0.978215	9.10413e-08	logistic	endocrine/metabolic	431422	79939	351483	272	PRS_all	age,sex,genotyping.array,PC1,PC2,PC3,PC4,PC5,PC6,PC7,PC8,PC9,PC10			0	`272` ~ `PRS_all` + `age` + `sex` + `genotyping.array` + `PC1` + `PC2` + `PC3` + `PC4` + `PC5` + `PC6` + `PC7` + `PC8` + `PC9` + `PC10`	(Intercept) + PRS_all + age + sexM + genotyping.arrayUKBL + PC1 + PC2 + PC3 + PC4 + PC5 + PC6 + PC7 + PC8 + PC9 + PC10		272-272.99		1	0	3
LVESV	Cardiac dysrhythmias	0.0263412	0.00493023	1.02669	9.15211e-08	logistic	circulatory system	419546	48778	370768	427	PRS_all	age,sex,genotyping.array,PC1,PC2,PC3,PC4,PC5,PC6,PC7,PC8,PC9,PC10			0	`427` ~ `PRS_all` + `age` + `sex` + `genotyping.array` + `PC1` + `PC2` + `PC3` + `PC4` + `PC5` + `PC6` + `PC7` + `PC8` + `PC9` + `PC10`	(Intercept) + PRS_all + age + sexM + genotyping.arrayUKBL + PC1 + PC2 + PC3 + PC4 + PC5 + PC6 + PC7 + PC8 + PC9 + PC10		426-427.99		1	0	8
LVSV_BSA	Rheumatic disease of the heart valves	0.0408002	0.00763747	1.04164	9.187e-08	logistic	circulatory system	427254	18717	408537	394	PRS_all	age,sex,genotyping.array,PC1,PC2,PC3,PC4,PC5,PC6,PC7,PC8,PC9,PC10			0	`394` ~ `PRS_all` + `age` + `sex` + `genotyping.array` + `PC1` + `PC2` + `PC3` + `PC4` + `PC5` + `PC6` + `PC7` + `PC8` + `PC9` + `PC10`	(Intercept) + PRS_all + age + sexM + genotyping.arrayUKBL + PC1 + PC2 + PC3 + PC4 + PC5 + PC6 + PC7 + PC8 + PC9 + PC10		394-399.99		1	0	8
LVEDV_BSA	Acquired foot deformities	0.0452878	0.00847853	1.04633	9.21984e-08	logistic	musculoskeletal	427563	15094	412469	735	PRS_all	age,sex,genotyping.array,PC1,PC2,PC3,PC4,PC5,PC6,PC7,PC8,PC9,PC10			0	`735` ~ `PRS_all` + `age` + `sex` + `genotyping.array` + `PC1` + `PC2` + `PC3` + `PC4` + `PC5` + `PC6` + `PC7` + `PC8` + `PC9` + `PC10`	(Intercept) + PRS_all + age + sexM + genotyping.arrayUKBL + PC1 + PC2 + PC3 + PC4 + PC5 + PC6 + PC7 + PC8 + PC9 + PC10		735-739.99		1	0	14
RVSV_BSA	Shortness of breath	-0.0431197	0.00807527	0.957797	9.30901e-08	logistic	respiratory	423748	16315	407433	512.7	PRS_all	age,sex,genotyping.array,PC1,PC2,PC3,PC4,PC5,PC6,PC7,PC8,PC9,PC10			0	`512.7` ~ `PRS_all` + `age` + `sex` + `genotyping.array` + `PC1` + `PC2` + `PC3` + `PC4` + `PC5` + `PC6` + `PC7` + `PC8` + `PC9` + `PC10`	(Intercept) + PRS_all + age + sexM + genotyping.arrayUKBL + PC1 + PC2 + PC3 + PC4 + PC5 + PC6 + PC7 + PC8 + PC9 + PC10		512-512.99	Both	1	1	9
LVM_BSA	Sinoatrial node dysfunction (Bradycardia)	0.140633	0.0263492	1.151	9.43506e-08	logistic	circulatory system	372237	1469	370768	427.8	PRS_all	age,sex,genotyping.array,PC1,PC2,PC3,PC4,PC5,PC6,PC7,PC8,PC9,PC10			0	`427.8` ~ `PRS_all` + `age` + `sex` + `genotyping.array` + `PC1` + `PC2` + `PC3` + `PC4` + `PC5` + `PC6` + `PC7` + `PC8` + `PC9` + `PC10`	(Intercept) + PRS_all + age + sexM + genotyping.arrayUKBL + PC1 + PC2 + PC3 + PC4 + PC5 + PC6 + PC7 + PC8 + PC9 + PC10		426-427.99	Both	1	1	8
RVESV_BSA	Chronic airway obstruction	-0.0337529	0.00633444	0.96681	9.90377e-08	logistic	respiratory	392925	28343	364582	496	PRS_all	age,sex,genotyping.array,PC1,PC2,PC3,PC4,PC5,PC6,PC7,PC8,PC9,PC10			0	`496` ~ `PRS_all` + `age` + `sex` + `genotyping.array` + `PC1` + `PC2` + `PC3` + `PC4` + `PC5` + `PC6` + `PC7` + `PC8` + `PC9` + `PC10`	(Intercept) + PRS_all + age + sexM + genotyping.arrayUKBL + PC1 + PC2 + PC3 + PC4 + PC5 + PC6 + PC7 + PC8 + PC9 + PC10		490-498.99		1	0	9
LVEDV_BSA	Type 2 diabetes with neurological manifestations	-0.129915	0.0244105	0.87817	1.02576e-07	logistic	endocrine/metabolic	385779	1725	384054	250.24	PRS_all	age,sex,genotyping.array,PC1,PC2,PC3,PC4,PC5,PC6,PC7,PC8,PC9,PC10			0	`250.24` ~ `PRS_all` + `age` + `sex` + `genotyping.array` + `PC1` + `PC2` + `PC3` + `PC4` + `PC5` + `PC6` + `PC7` + `PC8` + `PC9` + `PC10`	(Intercept) + PRS_all + age + sexM + genotyping.arrayUKBL + PC1 + PC2 + PC3 + PC4 + PC5 + PC6 + PC7 + PC8 + PC9 + PC10		249-250.99	Both	1	1	3
RVEDV	Mitral valve disease	0.0526956	0.00990337	1.05411	1.03214e-07	logistic	circulatory system	419290	10753	408537	394.2	PRS_all	age,sex,genotyping.array,PC1,PC2,PC3,PC4,PC5,PC6,PC7,PC8,PC9,PC10			0	`394.2` ~ `PRS_all` + `age` + `sex` + `genotyping.array` + `PC1` + `PC2` + `PC3` + `PC4` + `PC5` + `PC6` + `PC7` + `PC8` + `PC9` + `PC10`	(Intercept) + PRS_all + age + sexM + genotyping.arrayUKBL + PC1 + PC2 + PC3 + PC4 + PC5 + PC6 + PC7 + PC8 + PC9 + PC10		394-399.99	Both	1	1	8
LVSV_BSA	Cholelithiasis with other cholecystitis	-0.0541147	0.010173	0.947323	1.04083e-07	logistic	digestive	407855	10108	397747	574.12	PRS_all	age,sex,genotyping.array,PC1,PC2,PC3,PC4,PC5,PC6,PC7,PC8,PC9,PC10			0	`574.12` ~ `PRS_all` + `age` + `sex` + `genotyping.array` + `PC1` + `PC2` + `PC3` + `PC4` + `PC5` + `PC6` + `PC7` + `PC8` + `PC9` + `PC10`	(Intercept) + PRS_all + age + sexM + genotyping.arrayUKBL + PC1 + PC2 + PC3 + PC4 + PC5 + PC6 + PC7 + PC8 + PC9 + PC10		574-576.99	Both	1	1	10
RVSV	Angina pectoris	-0.0329717	0.00620425	0.967566	1.07029e-07	logistic	circulatory system	396250	29804	366446	411.3	PRS_all	age,sex,genotyping.array,PC1,PC2,PC3,PC4,PC5,PC6,PC7,PC8,PC9,PC10			0	`411.3` ~ `PRS_all` + `age` + `sex` + `genotyping.array` + `PC1` + `PC2` + `PC3` + `PC4` + `PC5` + `PC6` + `PC7` + `PC8` + `PC9` + `PC10`	(Intercept) + PRS_all + age + sexM + genotyping.arrayUKBL + PC1 + PC2 + PC3 + PC4 + PC5 + PC6 + PC7 + PC8 + PC9 + PC10		410-414.99	Both	1	1	8
LVSV	Hyperlipidemia	-0.0219416	0.00412923	0.978297	1.07401e-07	logistic	endocrine/metabolic	431066	79583	351483	272.1	PRS_all	age,sex,genotyping.array,PC1,PC2,PC3,PC4,PC5,PC6,PC7,PC8,PC9,PC10			0	`272.1` ~ `PRS_all` + `age` + `sex` + `genotyping.array` + `PC1` + `PC2` + `PC3` + `PC4` + `PC5` + `PC6` + `PC7` + `PC8` + `PC9` + `PC10`	(Intercept) + PRS_all + age + sexM + genotyping.arrayUKBL + PC1 + PC2 + PC3 + PC4 + PC5 + PC6 + PC7 + PC8 + PC9 + PC10		272-272.99		1	0	3
LVEDV	Hallux valgus (Bunion)	0.0544839	0.0102945	1.056	1.20646e-07	logistic	musculoskeletal	422666	10197	412469	735.3	PRS_all	age,sex,genotyping.array,PC1,PC2,PC3,PC4,PC5,PC6,PC7,PC8,PC9,PC10			0	`735.3` ~ `PRS_all` + `age` + `sex` + `genotyping.array` + `PC1` + `PC2` + `PC3` + `PC4` + `PC5` + `PC6` + `PC7` + `PC8` + `PC9` + `PC10`	(Intercept) + PRS_all + age + sexM + genotyping.arrayUKBL + PC1 + PC2 + PC3 + PC4 + PC5 + PC6 + PC7 + PC8 + PC9 + PC10		735-739.99	Both	1	1	14
RV_LV_ratio	Constipation	-0.031148	0.0058854	0.969332	1.20706e-07	logistic	digestive	431422	32100	399322	563	PRS_all	age,sex,genotyping.array,PC1,PC2,PC3,PC4,PC5,PC6,PC7,PC8,PC9,PC10			0	`563` ~ `PRS_all` + `age` + `sex` + `genotyping.array` + `PC1` + `PC2` + `PC3` + `PC4` + `PC5` + `PC6` + `PC7` + `PC8` + `PC9` + `PC10`	(Intercept) + PRS_all + age + sexM + genotyping.arrayUKBL + PC1 + PC2 + PC3 + PC4 + PC5 + PC6 + PC7 + PC8 + PC9 + PC10		555-564.99	Both	1	0	10
LVMCF	Other aneurysm	-0.0718692	0.0135824	0.930653	1.21425e-07	logistic	circulatory system	415465	5830	409635	442	PRS_all	age,sex,genotyping.array,PC1,PC2,PC3,PC4,PC5,PC6,PC7,PC8,PC9,PC10			0	`442` ~ `PRS_all` + `age` + `sex` + `genotyping.array` + `PC1` + `PC2` + `PC3` + `PC4` + `PC5` + `PC6` + `PC7` + `PC8` + `PC9` + `PC10`	(Intercept) + PRS_all + age + sexM + genotyping.arrayUKBL + PC1 + PC2 + PC3 + PC4 + PC5 + PC6 + PC7 + PC8 + PC9 + PC10		440-449.99		1	0	8
RV_LV_ratio	Hypopotassemia	-0.0592663	0.0112218	0.942456	1.28249e-07	logistic	endocrine/metabolic	406869	8282	398587	276.14	PRS_all	age,sex,genotyping.array,PC1,PC2,PC3,PC4,PC5,PC6,PC7,PC8,PC9,PC10			0	`276.14` ~ `PRS_all` + `age` + `sex` + `genotyping.array` + `PC1` + `PC2` + `PC3` + `PC4` + `PC5` + `PC6` + `PC7` + `PC8` + `PC9` + `PC10`	(Intercept) + PRS_all + age + sexM + genotyping.arrayUKBL + PC1 + PC2 + PC3 + PC4 + PC5 + PC6 + PC7 + PC8 + PC9 + PC10		276-276.99	Both	1	1	3
LVGFI	Genital prolapse	-0.0419472	0.00794328	0.95892	1.28594e-07	logistic	genitourinary	235507	17755	217752	618	PRS_all	age,sex,genotyping.array,PC1,PC2,PC3,PC4,PC5,PC6,PC7,PC8,PC9,PC10			0	`618` ~ `PRS_all` + `age` + `genotyping.array` + `PC1` + `PC2` + `PC3` + `PC4` + `PC5` + `PC6` + `PC7` + `PC8` + `PC9` + `PC10`	(Intercept) + PRS_all + age + genotyping.arrayUKBL + PC1 + PC2 + PC3 + PC4 + PC5 + PC6 + PC7 + PC8 + PC9 + PC10	[Note: Column(s) dropped due to lack of variability: sex ]	617-618.99	Female	1	0	11
LVMCF	Cancer of prostate	-0.046956	0.00890391	0.954129	1.3375e-07	logistic	neoplasms	168626	15140	153486	185	PRS_all	age,sex,genotyping.array,PC1,PC2,PC3,PC4,PC5,PC6,PC7,PC8,PC9,PC10			0	`185` ~ `PRS_all` + `age` + `genotyping.array` + `PC1` + `PC2` + `PC3` + `PC4` + `PC5` + `PC6` + `PC7` + `PC8` + `PC9` + `PC10`	(Intercept) + PRS_all + age + genotyping.arrayUKBL + PC1 + PC2 + PC3 + PC4 + PC5 + PC6 + PC7 + PC8 + PC9 + PC10	[Note: Column(s) dropped due to lack of variability: sex ]	185-187.99, 796-796.99, 600-602.99	Male	1	1	2
LVMVR	Unspecified monoarthritis	-0.0306042	0.00580409	0.969859	1.34311e-07	logistic	musculoskeletal	393844	35423	358421	716.2	PRS_all	age,sex,genotyping.array,PC1,PC2,PC3,PC4,PC5,PC6,PC7,PC8,PC9,PC10			0	`716.2` ~ `PRS_all` + `age` + `sex` + `genotyping.array` + `PC1` + `PC2` + `PC3` + `PC4` + `PC5` + `PC6` + `PC7` + `PC8` + `PC9` + `PC10`	(Intercept) + PRS_all + age + sexM + genotyping.arrayUKBL + PC1 + PC2 + PC3 + PC4 + PC5 + PC6 + PC7 + PC8 + PC9 + PC10		710-716.99	Both	1	1	14
LVEDV	Acquired toe deformities	0.059703	0.0113336	1.06152	1.38072e-07	logistic	musculoskeletal	420708	8239	412469	735.2	PRS_all	age,sex,genotyping.array,PC1,PC2,PC3,PC4,PC5,PC6,PC7,PC8,PC9,PC10			0	`735.2` ~ `PRS_all` + `age` + `sex` + `genotyping.array` + `PC1` + `PC2` + `PC3` + `PC4` + `PC5` + `PC6` + `PC7` + `PC8` + `PC9` + `PC10`	(Intercept) + PRS_all + age + sexM + genotyping.arrayUKBL + PC1 + PC2 + PC3 + PC4 + PC5 + PC6 + PC7 + PC8 + PC9 + PC10		735-739.99	Both	1	0	14
RVEDV	Duodenitis	-0.0451351	0.00857344	0.955868	1.40557e-07	logistic	digestive	384957	14294	370663	535.6	PRS_all	age,sex,genotyping.array,PC1,PC2,PC3,PC4,PC5,PC6,PC7,PC8,PC9,PC10			0	`535.6` ~ `PRS_all` + `age` + `sex` + `genotyping.array` + `PC1` + `PC2` + `PC3` + `PC4` + `PC5` + `PC6` + `PC7` + `PC8` + `PC9` + `PC10`	(Intercept) + PRS_all + age + sexM + genotyping.arrayUKBL + PC1 + PC2 + PC3 + PC4 + PC5 + PC6 + PC7 + PC8 + PC9 + PC10		535-537.99	Both	1	1	10
RVSV_BSA	Pneumonia	-0.0300797	0.00571377	0.970368	1.40631e-07	logistic	respiratory	430293	34614	395679	480	PRS_all	age,sex,genotyping.array,PC1,PC2,PC3,PC4,PC5,PC6,PC7,PC8,PC9,PC10			0	`480` ~ `PRS_all` + `age` + `sex` + `genotyping.array` + `PC1` + `PC2` + `PC3` + `PC4` + `PC5` + `PC6` + `PC7` + `PC8` + `PC9` + `PC10`	(Intercept) + PRS_all + age + sexM + genotyping.arrayUKBL + PC1 + PC2 + PC3 + PC4 + PC5 + PC6 + PC7 + PC8 + PC9 + PC10		480-488.99		1	0	9
RVESV	Varicose veins	0.0404509	0.0076847	1.04128	1.41088e-07	logistic	circulatory system	391862	17889	373973	454	PRS_all	age,sex,genotyping.array,PC1,PC2,PC3,PC4,PC5,PC6,PC7,PC8,PC9,PC10			0	`454` ~ `PRS_all` + `age` + `sex` + `genotyping.array` + `PC1` + `PC2` + `PC3` + `PC4` + `PC5` + `PC6` + `PC7` + `PC8` + `PC9` + `PC10`	(Intercept) + PRS_all + age + sexM + genotyping.arrayUKBL + PC1 + PC2 + PC3 + PC4 + PC5 + PC6 + PC7 + PC8 + PC9 + PC10		450-457.99		1	0	8
RVEF	Abnormal heart sounds	0.0919165	0.0174922	1.09627	1.48256e-07	logistic	circulatory system	411873	3336	408537	396	PRS_all	age,sex,genotyping.array,PC1,PC2,PC3,PC4,PC5,PC6,PC7,PC8,PC9,PC10			0	`396` ~ `PRS_all` + `age` + `sex` + `genotyping.array` + `PC1` + `PC2` + `PC3` + `PC4` + `PC5` + `PC6` + `PC7` + `PC8` + `PC9` + `PC10`	(Intercept) + PRS_all + age + sexM + genotyping.arrayUKBL + PC1 + PC2 + PC3 + PC4 + PC5 + PC6 + PC7 + PC8 + PC9 + PC10		394-399.99	Both	1	1	8
LVEF	Cardiac conduction disorders	-0.0364641	0.00694156	0.964193	1.49634e-07	logistic	circulatory system	393835	23067	370768	426	PRS_all	age,sex,genotyping.array,PC1,PC2,PC3,PC4,PC5,PC6,PC7,PC8,PC9,PC10			0	`426` ~ `PRS_all` + `age` + `sex` + `genotyping.array` + `PC1` + `PC2` + `PC3` + `PC4` + `PC5` + `PC6` + `PC7` + `PC8` + `PC9` + `PC10`	(Intercept) + PRS_all + age + sexM + genotyping.arrayUKBL + PC1 + PC2 + PC3 + PC4 + PC5 + PC6 + PC7 + PC8 + PC9 + PC10		426-427.99		1	0	8
LVSV	Heart valve disorders	0.0454534	0.00865567	1.0465	1.51042e-07	logistic	circulatory system	423012	14475	408537	395	PRS_all	age,sex,genotyping.array,PC1,PC2,PC3,PC4,PC5,PC6,PC7,PC8,PC9,PC10			0	`395` ~ `PRS_all` + `age` + `sex` + `genotyping.array` + `PC1` + `PC2` + `PC3` + `PC4` + `PC5` + `PC6` + `PC7` + `PC8` + `PC9` + `PC10`	(Intercept) + PRS_all + age + sexM + genotyping.arrayUKBL + PC1 + PC2 + PC3 + PC4 + PC5 + PC6 + PC7 + PC8 + PC9 + PC10		394-399.99	Both	1	0	8
RVESV_BSA	Peptic ulcer (excl. esophageal)	-0.0450751	0.00859442	0.955926	1.56537e-07	logistic	digestive	431422	14323	417099	531	PRS_all	age,sex,genotyping.array,PC1,PC2,PC3,PC4,PC5,PC6,PC7,PC8,PC9,PC10			0	`531` ~ `PRS_all` + `age` + `sex` + `genotyping.array` + `PC1` + `PC2` + `PC3` + `PC4` + `PC5` + `PC6` + `PC7` + `PC8` + `PC9` + `PC10`	(Intercept) + PRS_all + age + sexM + genotyping.arrayUKBL + PC1 + PC2 + PC3 + PC4 + PC5 + PC6 + PC7 + PC8 + PC9 + PC10		531-531.99		1	0	10
LVESV_BSA	Unspecified monoarthritis	0.0297212	0.00566779	1.03017	1.57231e-07	logistic	musculoskeletal	393844	35423	358421	716.2	PRS_all	age,sex,genotyping.array,PC1,PC2,PC3,PC4,PC5,PC6,PC7,PC8,PC9,PC10			0	`716.2` ~ `PRS_all` + `age` + `sex` + `genotyping.array` + `PC1` + `PC2` + `PC3` + `PC4` + `PC5` + `PC6` + `PC7` + `PC8` + `PC9` + `PC10`	(Intercept) + PRS_all + age + sexM + genotyping.arrayUKBL + PC1 + PC2 + PC3 + PC4 + PC5 + PC6 + PC7 + PC8 + PC9 + PC10		710-716.99	Both	1	1	14
LVEDV_BSA	Cardiac pacemaker in situ	0.0618157	0.0117954	1.06377	1.60022e-07	logistic	circulatory system	378328	7560	370768	426.91	PRS_all	age,sex,genotyping.array,PC1,PC2,PC3,PC4,PC5,PC6,PC7,PC8,PC9,PC10			0	`426.91` ~ `PRS_all` + `age` + `sex` + `genotyping.array` + `PC1` + `PC2` + `PC3` + `PC4` + `PC5` + `PC6` + `PC7` + `PC8` + `PC9` + `PC10`	(Intercept) + PRS_all + age + sexM + genotyping.arrayUKBL + PC1 + PC2 + PC3 + PC4 + PC5 + PC6 + PC7 + PC8 + PC9 + PC10		426-427.99	Both	1	1	8
LVMCF	Genital prolapse	-0.0420358	0.00802181	0.958835	1.60418e-07	logistic	genitourinary	235507	17755	217752	618	PRS_all	age,sex,genotyping.array,PC1,PC2,PC3,PC4,PC5,PC6,PC7,PC8,PC9,PC10			0	`618` ~ `PRS_all` + `age` + `genotyping.array` + `PC1` + `PC2` + `PC3` + `PC4` + `PC5` + `PC6` + `PC7` + `PC8` + `PC9` + `PC10`	(Intercept) + PRS_all + age + genotyping.arrayUKBL + PC1 + PC2 + PC3 + PC4 + PC5 + PC6 + PC7 + PC8 + PC9 + PC10	[Note: Column(s) dropped due to lack of variability: sex ]	617-618.99	Female	1	0	11
LVM	Hypertrophic obstructive cardiomyopathy	0.280232	0.0535469	1.32344	1.66424e-07	logistic	circulatory system	422579	360	422219	425.11	PRS_all	age,sex,genotyping.array,PC1,PC2,PC3,PC4,PC5,PC6,PC7,PC8,PC9,PC10			0	`425.11` ~ `PRS_all` + `age` + `sex` + `genotyping.array` + `PC1` + `PC2` + `PC3` + `PC4` + `PC5` + `PC6` + `PC7` + `PC8` + `PC9` + `PC10`	(Intercept) + PRS_all + age + sexM + genotyping.arrayUKBL + PC1 + PC2 + PC3 + PC4 + PC5 + PC6 + PC7 + PC8 + PC9 + PC10		420-425.99	Both	1	1	8
RVSV_BSA	Other diseases of respiratory system, not elsewhere classified	-0.0346747	0.00663632	0.96592	1.74166e-07	logistic	respiratory	431422	24629	406793	519	PRS_all	age,sex,genotyping.array,PC1,PC2,PC3,PC4,PC5,PC6,PC7,PC8,PC9,PC10			0	`519` ~ `PRS_all` + `age` + `sex` + `genotyping.array` + `PC1` + `PC2` + `PC3` + `PC4` + `PC5` + `PC6` + `PC7` + `PC8` + `PC9` + `PC10`	(Intercept) + PRS_all + age + sexM + genotyping.arrayUKBL + PC1 + PC2 + PC3 + PC4 + PC5 + PC6 + PC7 + PC8 + PC9 + PC10		519-519.99		1	0	9
LVESV	Acquired foot deformities	0.0443846	0.00849635	1.04538	1.75138e-07	logistic	musculoskeletal	427563	15094	412469	735	PRS_all	age,sex,genotyping.array,PC1,PC2,PC3,PC4,PC5,PC6,PC7,PC8,PC9,PC10			0	`735` ~ `PRS_all` + `age` + `sex` + `genotyping.array` + `PC1` + `PC2` + `PC3` + `PC4` + `PC5` + `PC6` + `PC7` + `PC8` + `PC9` + `PC10`	(Intercept) + PRS_all + age + sexM + genotyping.arrayUKBL + PC1 + PC2 + PC3 + PC4 + PC5 + PC6 + PC7 + PC8 + PC9 + PC10		735-739.99		1	0	14
LVM_BSA	Disorders of fluid, electrolyte, and acid-base balance	0.031808	0.00609166	1.03232	1.77419e-07	logistic	endocrine/metabolic	428973	30386	398587	276	PRS_all	age,sex,genotyping.array,PC1,PC2,PC3,PC4,PC5,PC6,PC7,PC8,PC9,PC10			0	`276` ~ `PRS_all` + `age` + `sex` + `genotyping.array` + `PC1` + `PC2` + `PC3` + `PC4` + `PC5` + `PC6` + `PC7` + `PC8` + `PC9` + `PC10`	(Intercept) + PRS_all + age + sexM + genotyping.arrayUKBL + PC1 + PC2 + PC3 + PC4 + PC5 + PC6 + PC7 + PC8 + PC9 + PC10		276-276.99	Both	1	0	3
LVEDV	Cholelithiasis	-0.0342418	0.00655833	0.966338	1.77841e-07	logistic	digestive	423115	25368	397747	574.1	PRS_all	age,sex,genotyping.array,PC1,PC2,PC3,PC4,PC5,PC6,PC7,PC8,PC9,PC10			0	`574.1` ~ `PRS_all` + `age` + `sex` + `genotyping.array` + `PC1` + `PC2` + `PC3` + `PC4` + `PC5` + `PC6` + `PC7` + `PC8` + `PC9` + `PC10`	(Intercept) + PRS_all + age + sexM + genotyping.arrayUKBL + PC1 + PC2 + PC3 + PC4 + PC5 + PC6 + PC7 + PC8 + PC9 + PC10		574-576.99	Both	1	0	10
RVEDV_BSA	Varicose veins	0.0403506	0.00775985	1.04118	1.99365e-07	logistic	circulatory system	391862	17889	373973	454	PRS_all	age,sex,genotyping.array,PC1,PC2,PC3,PC4,PC5,PC6,PC7,PC8,PC9,PC10			0	`454` ~ `PRS_all` + `age` + `sex` + `genotyping.array` + `PC1` + `PC2` + `PC3` + `PC4` + `PC5` + `PC6` + `PC7` + `PC8` + `PC9` + `PC10`	(Intercept) + PRS_all + age + sexM + genotyping.arrayUKBL + PC1 + PC2 + PC3 + PC4 + PC5 + PC6 + PC7 + PC8 + PC9 + PC10		450-457.99		1	0	8
LVEDV_BSA	Overweight, obesity and other hyperalimentation	-0.0279841	0.00538256	0.972404	2.00328e-07	logistic	endocrine/metabolic	431422	38711	392711	278	PRS_all	age,sex,genotyping.array,PC1,PC2,PC3,PC4,PC5,PC6,PC7,PC8,PC9,PC10			0	`278` ~ `PRS_all` + `age` + `sex` + `genotyping.array` + `PC1` + `PC2` + `PC3` + `PC4` + `PC5` + `PC6` + `PC7` + `PC8` + `PC9` + `PC10`	(Intercept) + PRS_all + age + sexM + genotyping.arrayUKBL + PC1 + PC2 + PC3 + PC4 + PC5 + PC6 + PC7 + PC8 + PC9 + PC10		278-278.99	Both	1	0	3
LVM	Occlusion of cerebral arteries	0.0497225	0.00956952	1.05098	2.03702e-07	logistic	circulatory system	415046	11635	403411	433.2	PRS_all	age,sex,genotyping.array,PC1,PC2,PC3,PC4,PC5,PC6,PC7,PC8,PC9,PC10			0	`433.2` ~ `PRS_all` + `age` + `sex` + `genotyping.array` + `PC1` + `PC2` + `PC3` + `PC4` + `PC5` + `PC6` + `PC7` + `PC8` + `PC9` + `PC10`	(Intercept) + PRS_all + age + sexM + genotyping.arrayUKBL + PC1 + PC2 + PC3 + PC4 + PC5 + PC6 + PC7 + PC8 + PC9 + PC10		430-438.99	Both	1	0	8
RVSV_BSA	Other diseases of respiratory system, NEC	-0.0352543	0.00678619	0.96536	2.04709e-07	logistic	respiratory	430275	23482	406793	519.8	PRS_all	age,sex,genotyping.array,PC1,PC2,PC3,PC4,PC5,PC6,PC7,PC8,PC9,PC10			0	`519.8` ~ `PRS_all` + `age` + `sex` + `genotyping.array` + `PC1` + `PC2` + `PC3` + `PC4` + `PC5` + `PC6` + `PC7` + `PC8` + `PC9` + `PC10`	(Intercept) + PRS_all + age + sexM + genotyping.arrayUKBL + PC1 + PC2 + PC3 + PC4 + PC5 + PC6 + PC7 + PC8 + PC9 + PC10		519-519.99	Both	1	1	9
RVESV_BSA	Diabetic retinopathy	-0.0800987	0.015421	0.923025	2.05683e-07	logistic	endocrine/metabolic	397907	4484	393423	250.7	PRS_all	age,sex,genotyping.array,PC1,PC2,PC3,PC4,PC5,PC6,PC7,PC8,PC9,PC10			0	`250.7` ~ `PRS_all` + `age` + `sex` + `genotyping.array` + `PC1` + `PC2` + `PC3` + `PC4` + `PC5` + `PC6` + `PC7` + `PC8` + `PC9` + `PC10`	(Intercept) + PRS_all + age + sexM + genotyping.arrayUKBL + PC1 + PC2 + PC3 + PC4 + PC5 + PC6 + PC7 + PC8 + PC9 + PC10		250.70-250.79,360-365.99	Both	1	1	3
RVSV_BSA	Cholelithiasis with other cholecystitis	-0.0526201	0.0101331	0.94874	2.07039e-07	logistic	digestive	407855	10108	397747	574.12	PRS_all	age,sex,genotyping.array,PC1,PC2,PC3,PC4,PC5,PC6,PC7,PC8,PC9,PC10			0	`574.12` ~ `PRS_all` + `age` + `sex` + `genotyping.array` + `PC1` + `PC2` + `PC3` + `PC4` + `PC5` + `PC6` + `PC7` + `PC8` + `PC9` + `PC10`	(Intercept) + PRS_all + age + sexM + genotyping.arrayUKBL + PC1 + PC2 + PC3 + PC4 + PC5 + PC6 + PC7 + PC8 + PC9 + PC10		574-576.99	Both	1	1	10
LVESV_BSA	Cardiac pacemaker/device in situ	0.059675	0.0114922	1.06149	2.07305e-07	logistic	circulatory system	378754	7986	370768	426.9	PRS_all	age,sex,genotyping.array,PC1,PC2,PC3,PC4,PC5,PC6,PC7,PC8,PC9,PC10			0	`426.9` ~ `PRS_all` + `age` + `sex` + `genotyping.array` + `PC1` + `PC2` + `PC3` + `PC4` + `PC5` + `PC6` + `PC7` + `PC8` + `PC9` + `PC10`	(Intercept) + PRS_all + age + sexM + genotyping.arrayUKBL + PC1 + PC2 + PC3 + PC4 + PC5 + PC6 + PC7 + PC8 + PC9 + PC10		426-427.99	Both	1	0	8
LVMCF	Prolapse of vaginal walls	-0.0512176	0.00987272	0.950072	2.128e-07	logistic	genitourinary	229141	11389	217752	618.1	PRS_all	age,sex,genotyping.array,PC1,PC2,PC3,PC4,PC5,PC6,PC7,PC8,PC9,PC10			0	`618.1` ~ `PRS_all` + `age` + `genotyping.array` + `PC1` + `PC2` + `PC3` + `PC4` + `PC5` + `PC6` + `PC7` + `PC8` + `PC9` + `PC10`	(Intercept) + PRS_all + age + genotyping.arrayUKBL + PC1 + PC2 + PC3 + PC4 + PC5 + PC6 + PC7 + PC8 + PC9 + PC10	[Note: Column(s) dropped due to lack of variability: sex ]	617-618.99	Female	1	1	11
RVESV	Unspecified monoarthritis	0.0293022	0.00564836	1.02974	2.12869e-07	logistic	musculoskeletal	393844	35423	358421	716.2	PRS_all	age,sex,genotyping.array,PC1,PC2,PC3,PC4,PC5,PC6,PC7,PC8,PC9,PC10			0	`716.2` ~ `PRS_all` + `age` + `sex` + `genotyping.array` + `PC1` + `PC2` + `PC3` + `PC4` + `PC5` + `PC6` + `PC7` + `PC8` + `PC9` + `PC10`	(Intercept) + PRS_all + age + sexM + genotyping.arrayUKBL + PC1 + PC2 + PC3 + PC4 + PC5 + PC6 + PC7 + PC8 + PC9 + PC10		710-716.99	Both	1	1	14
LVEDV_BSA	Diabetic retinopathy	-0.0799599	0.0154156	0.923153	2.13769e-07	logistic	endocrine/metabolic	397907	4484	393423	250.7	PRS_all	age,sex,genotyping.array,PC1,PC2,PC3,PC4,PC5,PC6,PC7,PC8,PC9,PC10			0	`250.7` ~ `PRS_all` + `age` + `sex` + `genotyping.array` + `PC1` + `PC2` + `PC3` + `PC4` + `PC5` + `PC6` + `PC7` + `PC8` + `PC9` + `PC10`	(Intercept) + PRS_all + age + sexM + genotyping.arrayUKBL + PC1 + PC2 + PC3 + PC4 + PC5 + PC6 + PC7 + PC8 + PC9 + PC10		250.70-250.79,360-365.99	Both	1	1	3
LVM	Paroxysmal ventricular tachycardia	0.106927	0.020639	1.11285	2.20926e-07	logistic	circulatory system	373153	2385	370768	427.12	PRS_all	age,sex,genotyping.array,PC1,PC2,PC3,PC4,PC5,PC6,PC7,PC8,PC9,PC10			0	`427.12` ~ `PRS_all` + `age` + `sex` + `genotyping.array` + `PC1` + `PC2` + `PC3` + `PC4` + `PC5` + `PC6` + `PC7` + `PC8` + `PC9` + `PC10`	(Intercept) + PRS_all + age + sexM + genotyping.arrayUKBL + PC1 + PC2 + PC3 + PC4 + PC5 + PC6 + PC7 + PC8 + PC9 + PC10		426-427.99	Both	1	1	8
LVESV_BSA	GERD	-0.026739	0.0051614	0.973615	2.21201e-07	logistic	digestive	390281	43329	346952	530.11	PRS_all	age,sex,genotyping.array,PC1,PC2,PC3,PC4,PC5,PC6,PC7,PC8,PC9,PC10			0	`530.11` ~ `PRS_all` + `age` + `sex` + `genotyping.array` + `PC1` + `PC2` + `PC3` + `PC4` + `PC5` + `PC6` + `PC7` + `PC8` + `PC9` + `PC10`	(Intercept) + PRS_all + age + sexM + genotyping.arrayUKBL + PC1 + PC2 + PC3 + PC4 + PC5 + PC6 + PC7 + PC8 + PC9 + PC10		530-530.99, 532-532.99	Both	1	1	10
RVESV_BSA	Chronic renal failure [CKD]	-0.0488229	0.00942805	0.95235	2.23709e-07	logistic	genitourinary	402424	12156	390268	585.3	PRS_all	age,sex,genotyping.array,PC1,PC2,PC3,PC4,PC5,PC6,PC7,PC8,PC9,PC10			0	`585.3` ~ `PRS_all` + `age` + `sex` + `genotyping.array` + `PC1` + `PC2` + `PC3` + `PC4` + `PC5` + `PC6` + `PC7` + `PC8` + `PC9` + `PC10`	(Intercept) + PRS_all + age + sexM + genotyping.arrayUKBL + PC1 + PC2 + PC3 + PC4 + PC5 + PC6 + PC7 + PC8 + PC9 + PC10		580-590.99	Both	1	0	11
LVMCF	Nonspecific chest pain	-0.0253745	0.00490356	0.974945	2.28275e-07	logistic	circulatory system	426229	49805	376424	418	PRS_all	age,sex,genotyping.array,PC1,PC2,PC3,PC4,PC5,PC6,PC7,PC8,PC9,PC10			0	`418` ~ `PRS_all` + `age` + `sex` + `genotyping.array` + `PC1` + `PC2` + `PC3` + `PC4` + `PC5` + `PC6` + `PC7` + `PC8` + `PC9` + `PC10`	(Intercept) + PRS_all + age + sexM + genotyping.arrayUKBL + PC1 + PC2 + PC3 + PC4 + PC5 + PC6 + PC7 + PC8 + PC9 + PC10		418-418.99	Both	1	1	8
LVESV	Obesity	0.0278387	0.00539145	1.02823	2.42391e-07	logistic	endocrine/metabolic	431245	38534	392711	278.1	PRS_all	age,sex,genotyping.array,PC1,PC2,PC3,PC4,PC5,PC6,PC7,PC8,PC9,PC10			0	`278.1` ~ `PRS_all` + `age` + `sex` + `genotyping.array` + `PC1` + `PC2` + `PC3` + `PC4` + `PC5` + `PC6` + `PC7` + `PC8` + `PC9` + `PC10`	(Intercept) + PRS_all + age + sexM + genotyping.arrayUKBL + PC1 + PC2 + PC3 + PC4 + PC5 + PC6 + PC7 + PC8 + PC9 + PC10		278-278.99	Both	1	0	3
LVSV_BSA	Disorders of iron metabolism	-0.135806	0.0263519	0.873012	2.5562e-07	logistic	hematopoietic	423028	1446	421582	275.1	PRS_all	age,sex,genotyping.array,PC1,PC2,PC3,PC4,PC5,PC6,PC7,PC8,PC9,PC10			0	`275.1` ~ `PRS_all` + `age` + `sex` + `genotyping.array` + `PC1` + `PC2` + `PC3` + `PC4` + `PC5` + `PC6` + `PC7` + `PC8` + `PC9` + `PC10`	(Intercept) + PRS_all + age + sexM + genotyping.arrayUKBL + PC1 + PC2 + PC3 + PC4 + PC5 + PC6 + PC7 + PC8 + PC9 + PC10		275-275.99		1	0	4
RVEDV_BSA	Dysphagia	-0.0411795	0.00801223	0.959657	2.75354e-07	logistic	digestive	363925	16973	346952	532	PRS_all	age,sex,genotyping.array,PC1,PC2,PC3,PC4,PC5,PC6,PC7,PC8,PC9,PC10			0	`532` ~ `PRS_all` + `age` + `sex` + `genotyping.array` + `PC1` + `PC2` + `PC3` + `PC4` + `PC5` + `PC6` + `PC7` + `PC8` + `PC9` + `PC10`	(Intercept) + PRS_all + age + sexM + genotyping.arrayUKBL + PC1 + PC2 + PC3 + PC4 + PC5 + PC6 + PC7 + PC8 + PC9 + PC10		530-530.99, 532-532.99	Both	1	1	10
LVM	Endocarditis	0.112714	0.0219323	1.11931	2.75926e-07	logistic	circulatory system	424358	2139	422219	420.3	PRS_all	age,sex,genotyping.array,PC1,PC2,PC3,PC4,PC5,PC6,PC7,PC8,PC9,PC10			0	`420.3` ~ `PRS_all` + `age` + `sex` + `genotyping.array` + `PC1` + `PC2` + `PC3` + `PC4` + `PC5` + `PC6` + `PC7` + `PC8` + `PC9` + `PC10`	(Intercept) + PRS_all + age + sexM + genotyping.arrayUKBL + PC1 + PC2 + PC3 + PC4 + PC5 + PC6 + PC7 + PC8 + PC9 + PC10		420-425.99	Both	1	1	8
RVESV_BSA	Cardiac congenital anomalies	-0.0597608	0.0116323	0.94199	2.78434e-07	logistic	congenital anomalies	431067	7660	423407	747.1	PRS_all	age,sex,genotyping.array,PC1,PC2,PC3,PC4,PC5,PC6,PC7,PC8,PC9,PC10			0	`747.1` ~ `PRS_all` + `age` + `sex` + `genotyping.array` + `PC1` + `PC2` + `PC3` + `PC4` + `PC5` + `PC6` + `PC7` + `PC8` + `PC9` + `PC10`	(Intercept) + PRS_all + age + sexM + genotyping.arrayUKBL + PC1 + PC2 + PC3 + PC4 + PC5 + PC6 + PC7 + PC8 + PC9 + PC10		747-747.99	Both	1	0	15
RVSV_BSA	Septicemia	-0.0403905	0.00786298	0.960414	2.79472e-07	logistic	infectious diseases	410630	17286	393344	38	PRS_all	age,sex,genotyping.array,PC1,PC2,PC3,PC4,PC5,PC6,PC7,PC8,PC9,PC10			0	`038` ~ `PRS_all` + `age` + `sex` + `genotyping.array` + `PC1` + `PC2` + `PC3` + `PC4` + `PC5` + `PC6` + `PC7` + `PC8` + `PC9` + `PC10`	(Intercept) + PRS_all + age + sexM + genotyping.arrayUKBL + PC1 + PC2 + PC3 + PC4 + PC5 + PC6 + PC7 + PC8 + PC9 + PC10		010-041.99		1	0	1
LVEDV_BSA	Obesity	-0.0276593	0.00539362	0.97272	2.92592e-07	logistic	endocrine/metabolic	431245	38534	392711	278.1	PRS_all	age,sex,genotyping.array,PC1,PC2,PC3,PC4,PC5,PC6,PC7,PC8,PC9,PC10			0	`278.1` ~ `PRS_all` + `age` + `sex` + `genotyping.array` + `PC1` + `PC2` + `PC3` + `PC4` + `PC5` + `PC6` + `PC7` + `PC8` + `PC9` + `PC10`	(Intercept) + PRS_all + age + sexM + genotyping.arrayUKBL + PC1 + PC2 + PC3 + PC4 + PC5 + PC6 + PC7 + PC8 + PC9 + PC10		278-278.99	Both	1	0	3
RVESV	Nonrheumatic mitral valve disorders	0.0512233	0.009995	1.05256	2.97706e-07	logistic	circulatory system	419025	10488	408537	395.1	PRS_all	age,sex,genotyping.array,PC1,PC2,PC3,PC4,PC5,PC6,PC7,PC8,PC9,PC10			0	`395.1` ~ `PRS_all` + `age` + `sex` + `genotyping.array` + `PC1` + `PC2` + `PC3` + `PC4` + `PC5` + `PC6` + `PC7` + `PC8` + `PC9` + `PC10`	(Intercept) + PRS_all + age + sexM + genotyping.arrayUKBL + PC1 + PC2 + PC3 + PC4 + PC5 + PC6 + PC7 + PC8 + PC9 + PC10		394-399.99	Both	1	1	8
LVM	Atrial fibrillation and flutter	0.0373501	0.0072912	1.03806	3.013e-07	logistic	circulatory system	391863	21095	370768	427.2	PRS_all	age,sex,genotyping.array,PC1,PC2,PC3,PC4,PC5,PC6,PC7,PC8,PC9,PC10			0	`427.2` ~ `PRS_all` + `age` + `sex` + `genotyping.array` + `PC1` + `PC2` + `PC3` + `PC4` + `PC5` + `PC6` + `PC7` + `PC8` + `PC9` + `PC10`	(Intercept) + PRS_all + age + sexM + genotyping.arrayUKBL + PC1 + PC2 + PC3 + PC4 + PC5 + PC6 + PC7 + PC8 + PC9 + PC10		426-427.99		1	0	8
LVM_BSA	Endocarditis	0.112162	0.0219022	1.11869	3.03869e-07	logistic	circulatory system	424358	2139	422219	420.3	PRS_all	age,sex,genotyping.array,PC1,PC2,PC3,PC4,PC5,PC6,PC7,PC8,PC9,PC10			0	`420.3` ~ `PRS_all` + `age` + `sex` + `genotyping.array` + `PC1` + `PC2` + `PC3` + `PC4` + `PC5` + `PC6` + `PC7` + `PC8` + `PC9` + `PC10`	(Intercept) + PRS_all + age + sexM + genotyping.arrayUKBL + PC1 + PC2 + PC3 + PC4 + PC5 + PC6 + PC7 + PC8 + PC9 + PC10		420-425.99	Both	1	1	8
RVSV_BSA	Hypothyroidism	-0.0307732	0.00601512	0.969695	3.12119e-07	logistic	endocrine/metabolic	426248	31394	394854	244	PRS_all	age,sex,genotyping.array,PC1,PC2,PC3,PC4,PC5,PC6,PC7,PC8,PC9,PC10			0	`244` ~ `PRS_all` + `age` + `sex` + `genotyping.array` + `PC1` + `PC2` + `PC3` + `PC4` + `PC5` + `PC6` + `PC7` + `PC8` + `PC9` + `PC10`	(Intercept) + PRS_all + age + sexM + genotyping.arrayUKBL + PC1 + PC2 + PC3 + PC4 + PC5 + PC6 + PC7 + PC8 + PC9 + PC10		240-246.99	Both	1	0	3
RVSV_BSA	Genital prolapse	-0.04071	0.00796083	0.960108	3.15766e-07	logistic	genitourinary	235507	17755	217752	618	PRS_all	age,sex,genotyping.array,PC1,PC2,PC3,PC4,PC5,PC6,PC7,PC8,PC9,PC10			0	`618` ~ `PRS_all` + `age` + `genotyping.array` + `PC1` + `PC2` + `PC3` + `PC4` + `PC5` + `PC6` + `PC7` + `PC8` + `PC9` + `PC10`	(Intercept) + PRS_all + age + genotyping.arrayUKBL + PC1 + PC2 + PC3 + PC4 + PC5 + PC6 + PC7 + PC8 + PC9 + PC10	[Note: Column(s) dropped due to lack of variability: sex ]	617-618.99	Female	1	0	11
RV_LV_ratio	Alcohol-related disorders	-0.0321408	0.0062956	0.96837	3.30301e-07	logistic	mental disorders	403685	27366	376319	317	PRS_all	age,sex,genotyping.array,PC1,PC2,PC3,PC4,PC5,PC6,PC7,PC8,PC9,PC10			0	`317` ~ `PRS_all` + `age` + `sex` + `genotyping.array` + `PC1` + `PC2` + `PC3` + `PC4` + `PC5` + `PC6` + `PC7` + `PC8` + `PC9` + `PC10`	(Intercept) + PRS_all + age + sexM + genotyping.arrayUKBL + PC1 + PC2 + PC3 + PC4 + PC5 + PC6 + PC7 + PC8 + PC9 + PC10		316-319.99		1	0	5
RVSV_BSA	Type 2 diabetes with neurological manifestations	-0.124356	0.0243784	0.883065	3.37734e-07	logistic	endocrine/metabolic	385779	1725	384054	250.24	PRS_all	age,sex,genotyping.array,PC1,PC2,PC3,PC4,PC5,PC6,PC7,PC8,PC9,PC10			0	`250.24` ~ `PRS_all` + `age` + `sex` + `genotyping.array` + `PC1` + `PC2` + `PC3` + `PC4` + `PC5` + `PC6` + `PC7` + `PC8` + `PC9` + `PC10`	(Intercept) + PRS_all + age + sexM + genotyping.arrayUKBL + PC1 + PC2 + PC3 + PC4 + PC5 + PC6 + PC7 + PC8 + PC9 + PC10		249-250.99	Both	1	1	3
RVESV	Peripheral vascular disease, unspecified	-0.0627119	0.0123155	0.939214	3.54136e-07	logistic	circulatory system	416446	6811	409635	443.9	PRS_all	age,sex,genotyping.array,PC1,PC2,PC3,PC4,PC5,PC6,PC7,PC8,PC9,PC10			0	`443.9` ~ `PRS_all` + `age` + `sex` + `genotyping.array` + `PC1` + `PC2` + `PC3` + `PC4` + `PC5` + `PC6` + `PC7` + `PC8` + `PC9` + `PC10`	(Intercept) + PRS_all + age + sexM + genotyping.arrayUKBL + PC1 + PC2 + PC3 + PC4 + PC5 + PC6 + PC7 + PC8 + PC9 + PC10		440-449.99	Both	1	1	8
RVSV_BSA	Cerebrovascular disease	-0.0336817	0.00661643	0.966879	3.56907e-07	logistic	circulatory system	428769	25358	403411	433	PRS_all	age,sex,genotyping.array,PC1,PC2,PC3,PC4,PC5,PC6,PC7,PC8,PC9,PC10			0	`433` ~ `PRS_all` + `age` + `sex` + `genotyping.array` + `PC1` + `PC2` + `PC3` + `PC4` + `PC5` + `PC6` + `PC7` + `PC8` + `PC9` + `PC10`	(Intercept) + PRS_all + age + sexM + genotyping.arrayUKBL + PC1 + PC2 + PC3 + PC4 + PC5 + PC6 + PC7 + PC8 + PC9 + PC10		430-438.99		1	0	8
RVEF	Other forms of chronic heart disease	-0.0537327	0.0105555	0.947685	3.5716e-07	logistic	circulatory system	375876	9430	366446	414	PRS_all	age,sex,genotyping.array,PC1,PC2,PC3,PC4,PC5,PC6,PC7,PC8,PC9,PC10			0	`414` ~ `PRS_all` + `age` + `sex` + `genotyping.array` + `PC1` + `PC2` + `PC3` + `PC4` + `PC5` + `PC6` + `PC7` + `PC8` + `PC9` + `PC10`	(Intercept) + PRS_all + age + sexM + genotyping.arrayUKBL + PC1 + PC2 + PC3 + PC4 + PC5 + PC6 + PC7 + PC8 + PC9 + PC10		410-414.99	Both	1	0	8
LVMCF	Aortic aneurysm	-0.0767528	0.0150821	0.926119	3.59958e-07	logistic	circulatory system	414357	4722	409635	442.1	PRS_all	age,sex,genotyping.array,PC1,PC2,PC3,PC4,PC5,PC6,PC7,PC8,PC9,PC10			0	`442.1` ~ `PRS_all` + `age` + `sex` + `genotyping.array` + `PC1` + `PC2` + `PC3` + `PC4` + `PC5` + `PC6` + `PC7` + `PC8` + `PC9` + `PC10`	(Intercept) + PRS_all + age + sexM + genotyping.arrayUKBL + PC1 + PC2 + PC3 + PC4 + PC5 + PC6 + PC7 + PC8 + PC9 + PC10		440-449.99	Both	1	0	8
RVESV	Cholelithiasis and cholecystitis	-0.0308523	0.00606271	0.969619	3.60221e-07	logistic	digestive	427514	29767	397747	574	PRS_all	age,sex,genotyping.array,PC1,PC2,PC3,PC4,PC5,PC6,PC7,PC8,PC9,PC10			0	`574` ~ `PRS_all` + `age` + `sex` + `genotyping.array` + `PC1` + `PC2` + `PC3` + `PC4` + `PC5` + `PC6` + `PC7` + `PC8` + `PC9` + `PC10`	(Intercept) + PRS_all + age + sexM + genotyping.arrayUKBL + PC1 + PC2 + PC3 + PC4 + PC5 + PC6 + PC7 + PC8 + PC9 + PC10		574-576.99		1	0	10
LVM_BSA	Premature beats	0.095516	0.0187927	1.10023	3.72276e-07	logistic	circulatory system	373660	2892	370768	427.6	PRS_all	age,sex,genotyping.array,PC1,PC2,PC3,PC4,PC5,PC6,PC7,PC8,PC9,PC10			0	`427.6` ~ `PRS_all` + `age` + `sex` + `genotyping.array` + `PC1` + `PC2` + `PC3` + `PC4` + `PC5` + `PC6` + `PC7` + `PC8` + `PC9` + `PC10`	(Intercept) + PRS_all + age + sexM + genotyping.arrayUKBL + PC1 + PC2 + PC3 + PC4 + PC5 + PC6 + PC7 + PC8 + PC9 + PC10		426-427.99	Both	1	0	8
LVM	Sinoatrial node dysfunction (Bradycardia)	0.134072	0.0263895	1.14348	3.76416e-07	logistic	circulatory system	372237	1469	370768	427.8	PRS_all	age,sex,genotyping.array,PC1,PC2,PC3,PC4,PC5,PC6,PC7,PC8,PC9,PC10			0	`427.8` ~ `PRS_all` + `age` + `sex` + `genotyping.array` + `PC1` + `PC2` + `PC3` + `PC4` + `PC5` + `PC6` + `PC7` + `PC8` + `PC9` + `PC10`	(Intercept) + PRS_all + age + sexM + genotyping.arrayUKBL + PC1 + PC2 + PC3 + PC4 + PC5 + PC6 + PC7 + PC8 + PC9 + PC10		426-427.99	Both	1	1	8
LVESV	Overweight, obesity and other hyperalimentation	0.0273225	0.0053801	1.0277	3.80537e-07	logistic	endocrine/metabolic	431422	38711	392711	278	PRS_all	age,sex,genotyping.array,PC1,PC2,PC3,PC4,PC5,PC6,PC7,PC8,PC9,PC10			0	`278` ~ `PRS_all` + `age` + `sex` + `genotyping.array` + `PC1` + `PC2` + `PC3` + `PC4` + `PC5` + `PC6` + `PC7` + `PC8` + `PC9` + `PC10`	(Intercept) + PRS_all + age + sexM + genotyping.arrayUKBL + PC1 + PC2 + PC3 + PC4 + PC5 + PC6 + PC7 + PC8 + PC9 + PC10		278-278.99	Both	1	0	3
RVEDV_BSA	Heartburn	-0.0808725	0.0159429	0.922311	3.92368e-07	logistic	digestive	351076	4124	346952	530.9	PRS_all	age,sex,genotyping.array,PC1,PC2,PC3,PC4,PC5,PC6,PC7,PC8,PC9,PC10			0	`530.9` ~ `PRS_all` + `age` + `sex` + `genotyping.array` + `PC1` + `PC2` + `PC3` + `PC4` + `PC5` + `PC6` + `PC7` + `PC8` + `PC9` + `PC10`	(Intercept) + PRS_all + age + sexM + genotyping.arrayUKBL + PC1 + PC2 + PC3 + PC4 + PC5 + PC6 + PC7 + PC8 + PC9 + PC10		530-530.99, 532-532.99	Both	0	1	10
[truncated: 36,224 more rows]
