# Supplementary material for: Genome-wide analysis of cardiac ventricular phenotypes reveals novel loci and therapeutic targets for heart failure
Source: Nat Commun. 2026 Feb 27;17:3293. doi: 10.1038/s41467-026-69982-0 (PMC13066029; doi:10.1038/s41467-026-69982-0)
Supplement: Supplementary file 23 — Source Data [file 41467_2026_69982_MOESM23_ESM.zip]

Archive with 25 entries (23 files):
- Source Data/
- __MACOSX/._Source Data
- Source Data/.DS_Store
- __MACOSX/Source Data/._.DS_Store
- Source Data/Supplementary Figures Source Data/
- Source Data/SourceData_Figure4b.txt
- __MACOSX/Source Data/._SourceData_Figure4b.txt
- Source Data/SourceData_Figure4a.txt
- __MACOSX/Source Data/._SourceData_Figure4a.txt
- Source Data/SourceData_Figure3.txt
- __MACOSX/Source Data/._SourceData_Figure3.txt
- Source Data/SourceData_Figure2.txt
- __MACOSX/Source Data/._SourceData_Figure2.txt
- Source Data/Supplementary Figures Source Data/SourceData_SupplFig5a.txt
- __MACOSX/Source Data/Supplementary Figures Source Data/._SourceData_SupplFig5a.txt
- Source Data/Supplementary Figures Source Data/SourceData_SupplFig5b.txt
- __MACOSX/Source Data/Supplementary Figures Source Data/._SourceData_SupplFig5b.txt
- Source Data/Supplementary Figures Source Data/SourceData_SupplFig5c.txt
- __MACOSX/Source Data/Supplementary Figures Source Data/._SourceData_SupplFig5c.txt
- Source Data/Supplementary Figures Source Data/SourceData_SupplFig2.txt
- __MACOSX/Source Data/Supplementary Figures Source Data/._SourceData_SupplFig2.txt
- Source Data/Supplementary Figures Source Data/SourceData_SupplFig1.txt
- __MACOSX/Source Data/Supplementary Figures Source Data/._SourceData_SupplFig1.txt
- Source Data/Supplementary Figures Source Data/SourceData_SupplFig6.txt
- __MACOSX/Source Data/Supplementary Figures Source Data/._SourceData_SupplFig6.txt
