# Supplementary material for: Genome-wide analysis of cardiac ventricular phenotypes reveals novel loci and therapeutic targets for heart failure
Source: Nat Commun. 2026 Feb 27;17:3293. doi: 10.1038/s41467-026-69982-0 (PMC13066029; doi:10.1038/s41467-026-69982-0)
Supplement: Supplementary file 23 — Source Data [file 41467_2026_69982_MOESM23_ESM.zip › Source Data/SourceData_Figure4b.txt]

phenotype	predictor	covariates	beta	SE	OR	p	type	n_total	n_cases	n_controls	HWE_p	allele_freq	n_no_snp	formula	expanded_formula	note	phenotype_descr	phecode_exclude_range	sex	rollup	leaf	category_number	category
008	PRS_all	age,sex,genotyping.array,PC1,PC2,PC3,PC4,PC5,PC6,PC7,PC8,PC9,PC10	-0.0145399031542838	0.0116229470677117	0.985565290783878	0.210947147487761	logistic	431422	7958	423464			0	`008` ~ `PRS_all` + `age` + `sex` + `genotyping.array` + `PC1` + `PC2` + `PC3` + `PC4` + `PC5` + `PC6` + `PC7` + `PC8` + `PC9` + `PC10`	(Intercept) + PRS_all + age + sexM + genotyping.arrayUKBL + PC1 + PC2 + PC3 + PC4 + PC5 + PC6 + PC7 + PC8 + PC9 + PC10		Intestinal infection	001-009.99		1	0	1	infectious diseases
008.5	PRS_all	age,sex,genotyping.array,PC1,PC2,PC3,PC4,PC5,PC6,PC7,PC8,PC9,PC10	-0.0285985943952245	0.0141741060996905	0.971806474750933	0.0436261872296553	logistic	428794	5330	423464			0	`008.5` ~ `PRS_all` + `age` + `sex` + `genotyping.array` + `PC1` + `PC2` + `PC3` + `PC4` + `PC5` + `PC6` + `PC7` + `PC8` + `PC9` + `PC10`	(Intercept) + PRS_all + age + sexM + genotyping.arrayUKBL + PC1 + PC2 + PC3 + PC4 + PC5 + PC6 + PC7 + PC8 + PC9 + PC10		Bacterial enteritis	001-009.99	Both	1	0	1	infectious diseases
008.51	PRS_all	age,sex,genotyping.array,PC1,PC2,PC3,PC4,PC5,PC6,PC7,PC8,PC9,PC10					logistic	423524	60	423464			0	`008.51` ~ `PRS_all` + `age` + `sex` + `genotyping.array` + `PC1` + `PC2` + `PC3` + `PC4` + `PC5` + `PC6` + `PC7` + `PC8` + `PC9` + `PC10`		[Error: < 200 cases or controls]	Intestinal e.coli	001-009.99	Both	1	1	1	infectious diseases
008.52	PRS_all	age,sex,genotyping.array,PC1,PC2,PC3,PC4,PC5,PC6,PC7,PC8,PC9,PC10	-0.0438242895787953	0.0251540198995021	0.957122119029424	0.0814668054388036	logistic	425129	1665	423464			0	`008.52` ~ `PRS_all` + `age` + `sex` + `genotyping.array` + `PC1` + `PC2` + `PC3` + `PC4` + `PC5` + `PC6` + `PC7` + `PC8` + `PC9` + `PC10`	(Intercept) + PRS_all + age + sexM + genotyping.arrayUKBL + PC1 + PC2 + PC3 + PC4 + PC5 + PC6 + PC7 + PC8 + PC9 + PC10		Intestinal infection due to C. difficile	001-009.99	Both	1	1	1	infectious diseases
008.6	PRS_all	age,sex,genotyping.array,PC1,PC2,PC3,PC4,PC5,PC6,PC7,PC8,PC9,PC10	0.0125210562274043	0.0225674344452003	1.01259977284725	0.579011958373228	logistic	425533	2069	423464			0	`008.6` ~ `PRS_all` + `age` + `sex` + `genotyping.array` + `PC1` + `PC2` + `PC3` + `PC4` + `PC5` + `PC6` + `PC7` + `PC8` + `PC9` + `PC10`	(Intercept) + PRS_all + age + sexM + genotyping.arrayUKBL + PC1 + PC2 + PC3 + PC4 + PC5 + PC6 + PC7 + PC8 + PC9 + PC10		Viral Enteritis	001-009.99	Both	1	1	1	infectious diseases
008.7	PRS_all	age,sex,genotyping.array,PC1,PC2,PC3,PC4,PC5,PC6,PC7,PC8,PC9,PC10					logistic	423569	105	423464			0	`008.7` ~ `PRS_all` + `age` + `sex` + `genotyping.array` + `PC1` + `PC2` + `PC3` + `PC4` + `PC5` + `PC6` + `PC7` + `PC8` + `PC9` + `PC10`		[Error: < 200 cases or controls]	Intestinal infection due to protozoa	001-009.99	Both	1	1	1	infectious diseases
010	PRS_all	age,sex,genotyping.array,PC1,PC2,PC3,PC4,PC5,PC6,PC7,PC8,PC9,PC10	0.00708427360822546	0.0513387869728167	1.00710942643593	0.890247791315647	logistic	393782	438	393344			0	`010` ~ `PRS_all` + `age` + `sex` + `genotyping.array` + `PC1` + `PC2` + `PC3` + `PC4` + `PC5` + `PC6` + `PC7` + `PC8` + `PC9` + `PC10`	(Intercept) + PRS_all + age + sexM + genotyping.arrayUKBL + PC1 + PC2 + PC3 + PC4 + PC5 + PC6 + PC7 + PC8 + PC9 + PC10		Tuberculosis	010-041.99		1	1	1	infectious diseases
031	PRS_all	age,sex,genotyping.array,PC1,PC2,PC3,PC4,PC5,PC6,PC7,PC8,PC9,PC10					logistic	393401	57	393344			0	`031` ~ `PRS_all` + `age` + `sex` + `genotyping.array` + `PC1` + `PC2` + `PC3` + `PC4` + `PC5` + `PC6` + `PC7` + `PC8` + `PC9` + `PC10`		[Error: < 200 cases or controls]	Diseases due to other mycobacteria	010-041.99		1	0	1	infectious diseases
031.1	PRS_all	age,sex,genotyping.array,PC1,PC2,PC3,PC4,PC5,PC6,PC7,PC8,PC9,PC10						393344					0			[Note: Column(s) dropped due to lack of variability: 031.1 ] [Error: non-varying phenotype or genotype]	Leprosy	010-041.99	Both	1	1	1	infectious diseases
038	PRS_all	age,sex,genotyping.array,PC1,PC2,PC3,PC4,PC5,PC6,PC7,PC8,PC9,PC10	-0.00982009358464584	0.00800858427492845	0.990227966088875	0.220124945879947	logistic	410630	17286	393344			0	`038` ~ `PRS_all` + `age` + `sex` + `genotyping.array` + `PC1` + `PC2` + `PC3` + `PC4` + `PC5` + `PC6` + `PC7` + `PC8` + `PC9` + `PC10`	(Intercept) + PRS_all + age + sexM + genotyping.arrayUKBL + PC1 + PC2 + PC3 + PC4 + PC5 + PC6 + PC7 + PC8 + PC9 + PC10		Septicemia	010-041.99		1	0	1	infectious diseases
038.1	PRS_all	age,sex,genotyping.array,PC1,PC2,PC3,PC4,PC5,PC6,PC7,PC8,PC9,PC10	-0.00957224561155756	0.0172569626633196	0.990473422499846	0.579107470842323	logistic	396906	3562	393344			0	`038.1` ~ `PRS_all` + `age` + `sex` + `genotyping.array` + `PC1` + `PC2` + `PC3` + `PC4` + `PC5` + `PC6` + `PC7` + `PC8` + `PC9` + `PC10`	(Intercept) + PRS_all + age + sexM + genotyping.arrayUKBL + PC1 + PC2 + PC3 + PC4 + PC5 + PC6 + PC7 + PC8 + PC9 + PC10		Gram negative septicemia	010-041.99	Both	1	1	1	infectious diseases
038.2	PRS_all	age,sex,genotyping.array,PC1,PC2,PC3,PC4,PC5,PC6,PC7,PC8,PC9,PC10	-0.0350389126707288	0.0273335551037841	0.965567842702998	0.199877363660292	logistic	394748	1404	393344			0	`038.2` ~ `PRS_all` + `age` + `sex` + `genotyping.array` + `PC1` + `PC2` + `PC3` + `PC4` + `PC5` + `PC6` + `PC7` + `PC8` + `PC9` + `PC10`	(Intercept) + PRS_all + age + sexM + genotyping.arrayUKBL + PC1 + PC2 + PC3 + PC4 + PC5 + PC6 + PC7 + PC8 + PC9 + PC10		Gram positive septicemia	010-041.99	Both	1	1	1	infectious diseases
038.3	PRS_all	age,sex,genotyping.array,PC1,PC2,PC3,PC4,PC5,PC6,PC7,PC8,PC9,PC10						393344					0			[Note: Column(s) dropped due to lack of variability: 038.3 ] [Error: non-varying phenotype or genotype]	Bacteremia	010-041.99	Both	1	1	1	infectious diseases
041	PRS_all	age,sex,genotyping.array,PC1,PC2,PC3,PC4,PC5,PC6,PC7,PC8,PC9,PC10	-0.0154556475725685	0.00651291818847953	0.984663177985409	0.0176406503739723	logistic	420042	26698	393344			0	`041` ~ `PRS_all` + `age` + `sex` + `genotyping.array` + `PC1` + `PC2` + `PC3` + `PC4` + `PC5` + `PC6` + `PC7` + `PC8` + `PC9` + `PC10`	(Intercept) + PRS_all + age + sexM + genotyping.arrayUKBL + PC1 + PC2 + PC3 + PC4 + PC5 + PC6 + PC7 + PC8 + PC9 + PC10		Bacterial infection NOS	010-041.99		1	0	1	infectious diseases
041.1	PRS_all	age,sex,genotyping.array,PC1,PC2,PC3,PC4,PC5,PC6,PC7,PC8,PC9,PC10	-0.0306095971816912	0.0125336738312754	0.969854132962652	0.0145985119484431	logistic	400115	6771	393344			0	`041.1` ~ `PRS_all` + `age` + `sex` + `genotyping.array` + `PC1` + `PC2` + `PC3` + `PC4` + `PC5` + `PC6` + `PC7` + `PC8` + `PC9` + `PC10`	(Intercept) + PRS_all + age + sexM + genotyping.arrayUKBL + PC1 + PC2 + PC3 + PC4 + PC5 + PC6 + PC7 + PC8 + PC9 + PC10		Staphylococcus infections	010-041.99	Both	1	0	1	infectious diseases
041.11	PRS_all	age,sex,genotyping.array,PC1,PC2,PC3,PC4,PC5,PC6,PC7,PC8,PC9,PC10						393344					0			[Note: Column(s) dropped due to lack of variability: 041.11 ] [Error: non-varying phenotype or genotype]	Methicillin sensitive Staphylococcus aureus	010-041.99	Both	1	1	1	infectious diseases
041.12	PRS_all	age,sex,genotyping.array,PC1,PC2,PC3,PC4,PC5,PC6,PC7,PC8,PC9,PC10						393344					0			[Note: Column(s) dropped due to lack of variability: 041.12 ] [Error: non-varying phenotype or genotype]	Methicillin resistant Staphylococcus aureus	010-041.99	Both	1	1	1	infectious diseases
041.2	PRS_all	age,sex,genotyping.array,PC1,PC2,PC3,PC4,PC5,PC6,PC7,PC8,PC9,PC10	-0.0115326110483954	0.0156640241764208	0.988533634604066	0.461579607828556	logistic	397641	4297	393344			0	`041.2` ~ `PRS_all` + `age` + `sex` + `genotyping.array` + `PC1` + `PC2` + `PC3` + `PC4` + `PC5` + `PC6` + `PC7` + `PC8` + `PC9` + `PC10`	(Intercept) + PRS_all + age + sexM + genotyping.arrayUKBL + PC1 + PC2 + PC3 + PC4 + PC5 + PC6 + PC7 + PC8 + PC9 + PC10		Streptococcus infection	010-041.99	Both	1	0	1	infectious diseases
041.21	PRS_all	age,sex,genotyping.array,PC1,PC2,PC3,PC4,PC5,PC6,PC7,PC8,PC9,PC10					logistic	393399	55	393344			0	`041.21` ~ `PRS_all` + `age` + `sex` + `genotyping.array` + `PC1` + `PC2` + `PC3` + `PC4` + `PC5` + `PC6` + `PC7` + `PC8` + `PC9` + `PC10`		[Error: < 200 cases or controls]	Rheumatic fever / chorea	010-041.99	Both	1	1	1	infectious diseases
041.4	PRS_all	age,sex,genotyping.array,PC1,PC2,PC3,PC4,PC5,PC6,PC7,PC8,PC9,PC10	-0.0042215137248372	0.0112561544585498	0.995787384338725	0.707630351336429	logistic	401867	8523	393344			0	`041.4` ~ `PRS_all` + `age` + `sex` + `genotyping.array` + `PC1` + `PC2` + `PC3` + `PC4` + `PC5` + `PC6` + `PC7` + `PC8` + `PC9` + `PC10`	(Intercept) + PRS_all + age + sexM + genotyping.arrayUKBL + PC1 + PC2 + PC3 + PC4 + PC5 + PC6 + PC7 + PC8 + PC9 + PC10		E. coli	010-041.99	Both	1	1	1	infectious diseases
041.8	PRS_all	age,sex,genotyping.array,PC1,PC2,PC3,PC4,PC5,PC6,PC7,PC8,PC9,PC10						393344					0			[Note: Column(s) dropped due to lack of variability: 041.8 ] [Error: non-varying phenotype or genotype]	H. pylori	010-041.99	Both	1	1	1	infectious diseases
041.9	PRS_all	age,sex,genotyping.array,PC1,PC2,PC3,PC4,PC5,PC6,PC7,PC8,PC9,PC10						393344					0			[Note: Column(s) dropped due to lack of variability: 041.9 ] [Error: non-varying phenotype or genotype]	Infection with drug-resistant microorganisms	010-041.99	Both	1	1	1	infectious diseases
053	PRS_all	age,sex,genotyping.array,PC1,PC2,PC3,PC4,PC5,PC6,PC7,PC8,PC9,PC10	0.053161358242148	0.030652190256504	1.05459979976092	0.0828575508964784	logistic	420867	1123	419744			0	`053` ~ `PRS_all` + `age` + `sex` + `genotyping.array` + `PC1` + `PC2` + `PC3` + `PC4` + `PC5` + `PC6` + `PC7` + `PC8` + `PC9` + `PC10`	(Intercept) + PRS_all + age + sexM + genotyping.arrayUKBL + PC1 + PC2 + PC3 + PC4 + PC5 + PC6 + PC7 + PC8 + PC9 + PC10		Herpes zoster	050-079.99		1	0	1	infectious diseases
053.1	PRS_all	age,sex,genotyping.array,PC1,PC2,PC3,PC4,PC5,PC6,PC7,PC8,PC9,PC10	0.0323705514378173	0.0600701898606776	1.03290017704668	0.5899704907562	logistic	420038	294	419744			0	`053.1` ~ `PRS_all` + `age` + `sex` + `genotyping.array` + `PC1` + `PC2` + `PC3` + `PC4` + `PC5` + `PC6` + `PC7` + `PC8` + `PC9` + `PC10`	(Intercept) + PRS_all + age + sexM + genotyping.arrayUKBL + PC1 + PC2 + PC3 + PC4 + PC5 + PC6 + PC7 + PC8 + PC9 + PC10		Herpes zoster with nervous system complications	050-079.99	Both	1	1	1	infectious diseases
054	PRS_all	age,sex,genotyping.array,PC1,PC2,PC3,PC4,PC5,PC6,PC7,PC8,PC9,PC10	-0.0333847146743967	0.0445942605365406	0.967166404898389	0.45407871187444	logistic	420268	524	419744			0	`054` ~ `PRS_all` + `age` + `sex` + `genotyping.array` + `PC1` + `PC2` + `PC3` + `PC4` + `PC5` + `PC6` + `PC7` + `PC8` + `PC9` + `PC10`	(Intercept) + PRS_all + age + sexM + genotyping.arrayUKBL + PC1 + PC2 + PC3 + PC4 + PC5 + PC6 + PC7 + PC8 + PC9 + PC10		Herpes simplex	050-079.99		1	1	1	infectious diseases
070	PRS_all	age,sex,genotyping.array,PC1,PC2,PC3,PC4,PC5,PC6,PC7,PC8,PC9,PC10	0.018643122855863	0.0292953012134194	1.01881799087572	0.524524790255396	logistic	421032	1288	419744			0	`070` ~ `PRS_all` + `age` + `sex` + `genotyping.array` + `PC1` + `PC2` + `PC3` + `PC4` + `PC5` + `PC6` + `PC7` + `PC8` + `PC9` + `PC10`	(Intercept) + PRS_all + age + sexM + genotyping.arrayUKBL + PC1 + PC2 + PC3 + PC4 + PC5 + PC6 + PC7 + PC8 + PC9 + PC10		Viral hepatitis	050-079.99	Both	1	0	1	infectious diseases
070.1	PRS_all	age,sex,genotyping.array,PC1,PC2,PC3,PC4,PC5,PC6,PC7,PC8,PC9,PC10					logistic	419874	130	419744			0	`070.1` ~ `PRS_all` + `age` + `sex` + `genotyping.array` + `PC1` + `PC2` + `PC3` + `PC4` + `PC5` + `PC6` + `PC7` + `PC8` + `PC9` + `PC10`		[Error: < 200 cases or controls]	Viral hepatitis A	050-079.99	Both	1	1	1	infectious diseases
070.2	PRS_all	age,sex,genotyping.array,PC1,PC2,PC3,PC4,PC5,PC6,PC7,PC8,PC9,PC10	-0.0259389121478212	0.0527626024352141	0.974394611464689	0.622991197704661	logistic	420166	422	419744			0	`070.2` ~ `PRS_all` + `age` + `sex` + `genotyping.array` + `PC1` + `PC2` + `PC3` + `PC4` + `PC5` + `PC6` + `PC7` + `PC8` + `PC9` + `PC10`	(Intercept) + PRS_all + age + sexM + genotyping.arrayUKBL + PC1 + PC2 + PC3 + PC4 + PC5 + PC6 + PC7 + PC8 + PC9 + PC10		Viral hepatitis B	050-079.99	Both	1	1	1	infectious diseases
070.3	PRS_all	age,sex,genotyping.array,PC1,PC2,PC3,PC4,PC5,PC6,PC7,PC8,PC9,PC10	-0.00835837001346681	0.0454604113503118	0.991676464041638	0.854122961035202	logistic	420267	523	419744			0	`070.3` ~ `PRS_all` + `age` + `sex` + `genotyping.array` + `PC1` + `PC2` + `PC3` + `PC4` + `PC5` + `PC6` + `PC7` + `PC8` + `PC9` + `PC10`	(Intercept) + PRS_all + age + sexM + genotyping.arrayUKBL + PC1 + PC2 + PC3 + PC4 + PC5 + PC6 + PC7 + PC8 + PC9 + PC10		Viral hepatitis C	050-079.99	Both	1	1	1	infectious diseases
070.4	PRS_all	age,sex,genotyping.array,PC1,PC2,PC3,PC4,PC5,PC6,PC7,PC8,PC9,PC10	0.0977327233933252	0.0438372962865069	1.10266802835056	0.0257844892932522	logistic	420293	549	419744			0	`070.4` ~ `PRS_all` + `age` + `sex` + `genotyping.array` + `PC1` + `PC2` + `PC3` + `PC4` + `PC5` + `PC6` + `PC7` + `PC8` + `PC9` + `PC10`	(Intercept) + PRS_all + age + sexM + genotyping.arrayUKBL + PC1 + PC2 + PC3 + PC4 + PC5 + PC6 + PC7 + PC8 + PC9 + PC10		Chronic hepatitis	050-079.99	Both	0	1	1	infectious diseases
070.9	PRS_all	age,sex,genotyping.array,PC1,PC2,PC3,PC4,PC5,PC6,PC7,PC8,PC9,PC10	-0.0233092494774588	0.0290033729529677	0.976960312586379	0.421585418565586	logistic	420995	1251	419744			0	`070.9` ~ `PRS_all` + `age` + `sex` + `genotyping.array` + `PC1` + `PC2` + `PC3` + `PC4` + `PC5` + `PC6` + `PC7` + `PC8` + `PC9` + `PC10`	(Intercept) + PRS_all + age + sexM + genotyping.arrayUKBL + PC1 + PC2 + PC3 + PC4 + PC5 + PC6 + PC7 + PC8 + PC9 + PC10		Hepatitis NOS	050-079.99	Both	0	1	1	infectious diseases
071	PRS_all	age,sex,genotyping.array,PC1,PC2,PC3,PC4,PC5,PC6,PC7,PC8,PC9,PC10	-0.220062835003143	0.065540624642408	0.80246837327552	0.000786065318693229	logistic	420009	265	419744			0	`071` ~ `PRS_all` + `age` + `sex` + `genotyping.array` + `PC1` + `PC2` + `PC3` + `PC4` + `PC5` + `PC6` + `PC7` + `PC8` + `PC9` + `PC10`	(Intercept) + PRS_all + age + sexM + genotyping.arrayUKBL + PC1 + PC2 + PC3 + PC4 + PC5 + PC6 + PC7 + PC8 + PC9 + PC10		Human immunodeficiency virus [HIV] disease	050-079.99		1	0	1	infectious diseases
071.1	PRS_all	age,sex,genotyping.array,PC1,PC2,PC3,PC4,PC5,PC6,PC7,PC8,PC9,PC10	-0.156237079262101	0.0725280931508495	0.855356379071608	0.0312276674854689	logistic	419961	217	419744			0	`071.1` ~ `PRS_all` + `age` + `sex` + `genotyping.array` + `PC1` + `PC2` + `PC3` + `PC4` + `PC5` + `PC6` + `PC7` + `PC8` + `PC9` + `PC10`	(Intercept) + PRS_all + age + sexM + genotyping.arrayUKBL + PC1 + PC2 + PC3 + PC4 + PC5 + PC6 + PC7 + PC8 + PC9 + PC10		HIV infection, symptomatic	050-079.99	Both	1	1	1	infectious diseases
078	PRS_all	age,sex,genotyping.array,PC1,PC2,PC3,PC4,PC5,PC6,PC7,PC8,PC9,PC10	-0.0146822491989232	0.0252196809514364	0.985425009447485	0.560449306579445	logistic	421382	1638	419744			0	`078` ~ `PRS_all` + `age` + `sex` + `genotyping.array` + `PC1` + `PC2` + `PC3` + `PC4` + `PC5` + `PC6` + `PC7` + `PC8` + `PC9` + `PC10`	(Intercept) + PRS_all + age + sexM + genotyping.arrayUKBL + PC1 + PC2 + PC3 + PC4 + PC5 + PC6 + PC7 + PC8 + PC9 + PC10		Viral warts & HPV	050-079.99		1	1	1	infectious diseases
079	PRS_all	age,sex,genotyping.array,PC1,PC2,PC3,PC4,PC5,PC6,PC7,PC8,PC9,PC10	-0.0094211133790001	0.0136105284255714	0.990623126271725	0.488816093645764	logistic	425464	5720	419744			0	`079` ~ `PRS_all` + `age` + `sex` + `genotyping.array` + `PC1` + `PC2` + `PC3` + `PC4` + `PC5` + `PC6` + `PC7` + `PC8` + `PC9` + `PC10`	(Intercept) + PRS_all + age + sexM + genotyping.arrayUKBL + PC1 + PC2 + PC3 + PC4 + PC5 + PC6 + PC7 + PC8 + PC9 + PC10		Viral infection	050-079.99		1	0	1	infectious diseases
079.1	PRS_all	age,sex,genotyping.array,PC1,PC2,PC3,PC4,PC5,PC6,PC7,PC8,PC9,PC10					logistic	419842	98	419744			0	`079.1` ~ `PRS_all` + `age` + `sex` + `genotyping.array` + `PC1` + `PC2` + `PC3` + `PC4` + `PC5` + `PC6` + `PC7` + `PC8` + `PC9` + `PC10`		[Error: < 200 cases or controls]	Varicella infection	050-079.99	Both	1	1	1	infectious diseases
079.2	PRS_all	age,sex,genotyping.array,PC1,PC2,PC3,PC4,PC5,PC6,PC7,PC8,PC9,PC10					logistic	419848	104	419744			0	`079.2` ~ `PRS_all` + `age` + `sex` + `genotyping.array` + `PC1` + `PC2` + `PC3` + `PC4` + `PC5` + `PC6` + `PC7` + `PC8` + `PC9` + `PC10`		[Error: < 200 cases or controls]	Infectious mononucleosis	050-079.99	Both	1	1	1	infectious diseases
079.9	PRS_all	age,sex,genotyping.array,PC1,PC2,PC3,PC4,PC5,PC6,PC7,PC8,PC9,PC10						419744					0			[Note: Column(s) dropped due to lack of variability: 079.9 ] [Error: non-varying phenotype or genotype]	Viremia, NOS	050-079.99	Both	1	1	1	infectious diseases
080	PRS_all	age,sex,genotyping.array,PC1,PC2,PC3,PC4,PC5,PC6,PC7,PC8,PC9,PC10	-0.0254841936446094	0.011487888472207	0.974837787476482	0.0265307624704797	logistic	428948	8078	420870			0	`080` ~ `PRS_all` + `age` + `sex` + `genotyping.array` + `PC1` + `PC2` + `PC3` + `PC4` + `PC5` + `PC6` + `PC7` + `PC8` + `PC9` + `PC10`	(Intercept) + PRS_all + age + sexM + genotyping.arrayUKBL + PC1 + PC2 + PC3 + PC4 + PC5 + PC6 + PC7 + PC8 + PC9 + PC10		Postoperative infection	080-082.99		1	1	1	infectious diseases
081	PRS_all	age,sex,genotyping.array,PC1,PC2,PC3,PC4,PC5,PC6,PC7,PC8,PC9,PC10	-0.0118556530344188	0.0189208635859985	0.988214348309708	0.530927015895714	logistic	423806	2936	420870			0	`081` ~ `PRS_all` + `age` + `sex` + `genotyping.array` + `PC1` + `PC2` + `PC3` + `PC4` + `PC5` + `PC6` + `PC7` + `PC8` + `PC9` + `PC10`	(Intercept) + PRS_all + age + sexM + genotyping.arrayUKBL + PC1 + PC2 + PC3 + PC4 + PC5 + PC6 + PC7 + PC8 + PC9 + PC10		Infection/inflammation of internal prosthetic device; implant; and graft	080-082.99		1	0	1	infectious diseases
081.1	PRS_all	age,sex,genotyping.array,PC1,PC2,PC3,PC4,PC5,PC6,PC7,PC8,PC9,PC10						420870					0			[Note: Column(s) dropped due to lack of variability: 081.1 ] [Error: non-varying phenotype or genotype]	Graft-versus-host disease	080-082.99	Both	1	0	1	infectious diseases
081.11	PRS_all	age,sex,genotyping.array,PC1,PC2,PC3,PC4,PC5,PC6,PC7,PC8,PC9,PC10						420870					0			[Note: Column(s) dropped due to lack of variability: 081.11 ] [Error: non-varying phenotype or genotype]	Acute graft-versus-host disease	080-082.99	Both	1	1	1	infectious diseases
081.12	PRS_all	age,sex,genotyping.array,PC1,PC2,PC3,PC4,PC5,PC6,PC7,PC8,PC9,PC10						420870					0			[Note: Column(s) dropped due to lack of variability: 081.12 ] [Error: non-varying phenotype or genotype]	Chronic graft-versus-host disease	080-082.99	Both	1	1	1	infectious diseases
090	PRS_all	age,sex,genotyping.array,PC1,PC2,PC3,PC4,PC5,PC6,PC7,PC8,PC9,PC10					logistic	431422	85	431337			0	`090` ~ `PRS_all` + `age` + `sex` + `genotyping.array` + `PC1` + `PC2` + `PC3` + `PC4` + `PC5` + `PC6` + `PC7` + `PC8` + `PC9` + `PC10`		[Error: < 200 cases or controls]	Sexually transmitted infections (not HIV or hepatitis)	090-092.99		1	0	1	infectious diseases
090.2	PRS_all	age,sex,genotyping.array,PC1,PC2,PC3,PC4,PC5,PC6,PC7,PC8,PC9,PC10					logistic	431345	8	431337			0	`090.2` ~ `PRS_all` + `age` + `sex` + `genotyping.array` + `PC1` + `PC2` + `PC3` + `PC4` + `PC5` + `PC6` + `PC7` + `PC8` + `PC9` + `PC10`		[Error: < 200 cases or controls]	Gonococcal infections	090-092.99	Both	1	1	1	infectious diseases
090.3	PRS_all	age,sex,genotyping.array,PC1,PC2,PC3,PC4,PC5,PC6,PC7,PC8,PC9,PC10					logistic	431346	9	431337			0	`090.3` ~ `PRS_all` + `age` + `sex` + `genotyping.array` + `PC1` + `PC2` + `PC3` + `PC4` + `PC5` + `PC6` + `PC7` + `PC8` + `PC9` + `PC10`		[Error: < 200 cases or controls]	Venereal diseases due to Chlamydia trachomatis	090-092.99	Both	1	1	1	infectious diseases
1000	PRS_all	age,sex,genotyping.array,PC1,PC2,PC3,PC4,PC5,PC6,PC7,PC8,PC9,PC10	-0.0467589654991912	0.0313838499002819	0.954317393287313	0.136249127769492	logistic	431422	1060	430362			0	`1000` ~ `PRS_all` + `age` + `sex` + `genotyping.array` + `PC1` + `PC2` + `PC3` + `PC4` + `PC5` + `PC6` + `PC7` + `PC8` + `PC9` + `PC10`	(Intercept) + PRS_all + age + sexM + genotyping.arrayUKBL + PC1 + PC2 + PC3 + PC4 + PC5 + PC6 + PC7 + PC8 + PC9 + PC10		Burns		Both	1	0	0	NULL
1001	PRS_all	age,sex,genotyping.array,PC1,PC2,PC3,PC4,PC5,PC6,PC7,PC8,PC9,PC10	-0.0376472867860258	0.0222662418184906	0.963052562357684	0.0908790819791132	logistic	431422	2128	429294			0	`1001` ~ `PRS_all` + `age` + `sex` + `genotyping.array` + `PC1` + `PC2` + `PC3` + `PC4` + `PC5` + `PC6` + `PC7` + `PC8` + `PC9` + `PC10`	(Intercept) + PRS_all + age + sexM + genotyping.arrayUKBL + PC1 + PC2 + PC3 + PC4 + PC5 + PC6 + PC7 + PC8 + PC9 + PC10		Foreign body injury		Both	1	0	0	NULL
1002	PRS_all	age,sex,genotyping.array,PC1,PC2,PC3,PC4,PC5,PC6,PC7,PC8,PC9,PC10	0.0186759661748592	0.00821075837245557	1.01885145278949	0.0229315802097582	logistic	431422	16316	415106			0	`1002` ~ `PRS_all` + `age` + `sex` + `genotyping.array` + `PC1` + `PC2` + `PC3` + `PC4` + `PC5` + `PC6` + `PC7` + `PC8` + `PC9` + `PC10`	(Intercept) + PRS_all + age + sexM + genotyping.arrayUKBL + PC1 + PC2 + PC3 + PC4 + PC5 + PC6 + PC7 + PC8 + PC9 + PC10		Symptoms concerning nutrition, metabolism, and development		Both	1	0	0	NULL
1004	PRS_all	age,sex,genotyping.array,PC1,PC2,PC3,PC4,PC5,PC6,PC7,PC8,PC9,PC10	-0.0059185041100125	0.0225485211851069	0.994098975733594	0.792952487437846	logistic	431422	2069	429353			0	`1004` ~ `PRS_all` + `age` + `sex` + `genotyping.array` + `PC1` + `PC2` + `PC3` + `PC4` + `PC5` + `PC6` + `PC7` + `PC8` + `PC9` + `PC10`	(Intercept) + PRS_all + age + sexM + genotyping.arrayUKBL + PC1 + PC2 + PC3 + PC4 + PC5 + PC6 + PC7 + PC8 + PC9 + PC10		Other signs and symptoms involving emotional state		Both	1	0	0	NULL
1005	PRS_all	age,sex,genotyping.array,PC1,PC2,PC3,PC4,PC5,PC6,PC7,PC8,PC9,PC10	0.0355409921128721	0.0150487472290207	1.03618012247004	0.018190163987707	logistic	431422	4723	426699			0	`1005` ~ `PRS_all` + `age` + `sex` + `genotyping.array` + `PC1` + `PC2` + `PC3` + `PC4` + `PC5` + `PC6` + `PC7` + `PC8` + `PC9` + `PC10`	(Intercept) + PRS_all + age + sexM + genotyping.arrayUKBL + PC1 + PC2 + PC3 + PC4 + PC5 + PC6 + PC7 + PC8 + PC9 + PC10		Other symptoms		Both	1	0	0	NULL
1006	PRS_all	age,sex,genotyping.array,PC1,PC2,PC3,PC4,PC5,PC6,PC7,PC8,PC9,PC10	0.0148528680089172	0.0557972528460735	1.0149637199963	0.790090161365242	logistic	431422	333	431089			0	`1006` ~ `PRS_all` + `age` + `sex` + `genotyping.array` + `PC1` + `PC2` + `PC3` + `PC4` + `PC5` + `PC6` + `PC7` + `PC8` + `PC9` + `PC10`	(Intercept) + PRS_all + age + sexM + genotyping.arrayUKBL + PC1 + PC2 + PC3 + PC4 + PC5 + PC6 + PC7 + PC8 + PC9 + PC10		Crushing injury		Both	1	0	0	NULL
1007	PRS_all	age,sex,genotyping.array,PC1,PC2,PC3,PC4,PC5,PC6,PC7,PC8,PC9,PC10	-0.0136724324082096	0.0447002880391192	0.986420610770877	0.759704389786128	logistic	431422	520	430902			0	`1007` ~ `PRS_all` + `age` + `sex` + `genotyping.array` + `PC1` + `PC2` + `PC3` + `PC4` + `PC5` + `PC6` + `PC7` + `PC8` + `PC9` + `PC10`	(Intercept) + PRS_all + age + sexM + genotyping.arrayUKBL + PC1 + PC2 + PC3 + PC4 + PC5 + PC6 + PC7 + PC8 + PC9 + PC10		Injury to blood vessels		Both	1	0	0	NULL
1008	PRS_all	age,sex,genotyping.array,PC1,PC2,PC3,PC4,PC5,PC6,PC7,PC8,PC9,PC10	-0.0684860368605972	0.0411211211773411	0.933806498882811	0.0958188147191666	logistic	431422	610	430812			0	`1008` ~ `PRS_all` + `age` + `sex` + `genotyping.array` + `PC1` + `PC2` + `PC3` + `PC4` + `PC5` + `PC6` + `PC7` + `PC8` + `PC9` + `PC10`	(Intercept) + PRS_all + age + sexM + genotyping.arrayUKBL + PC1 + PC2 + PC3 + PC4 + PC5 + PC6 + PC7 + PC8 + PC9 + PC10		Crushing or internal injury to organs		Both	1	0	0	NULL
1009	PRS_all	age,sex,genotyping.array,PC1,PC2,PC3,PC4,PC5,PC6,PC7,PC8,PC9,PC10	-0.0122440029546569	0.00863154513846489	0.987830649855818	0.156039559969843	logistic	431422	14478	416944			0	`1009` ~ `PRS_all` + `age` + `sex` + `genotyping.array` + `PC1` + `PC2` + `PC3` + `PC4` + `PC5` + `PC6` + `PC7` + `PC8` + `PC9` + `PC10`	(Intercept) + PRS_all + age + sexM + genotyping.arrayUKBL + PC1 + PC2 + PC3 + PC4 + PC5 + PC6 + PC7 + PC8 + PC9 + PC10		Injury, NOS			1	0	0	NULL
1010	PRS_all	age,sex,genotyping.array,PC1,PC2,PC3,PC4,PC5,PC6,PC7,PC8,PC9,PC10	0.00122010819329174	0.00707411354080046	1.00122085282811	0.863064062782587	logistic	431422	22100	409322			0	`1010` ~ `PRS_all` + `age` + `sex` + `genotyping.array` + `PC1` + `PC2` + `PC3` + `PC4` + `PC5` + `PC6` + `PC7` + `PC8` + `PC9` + `PC10`	(Intercept) + PRS_all + age + sexM + genotyping.arrayUKBL + PC1 + PC2 + PC3 + PC4 + PC5 + PC6 + PC7 + PC8 + PC9 + PC10		Other tests		Both	1	0	0	NULL
1011	PRS_all	age,sex,genotyping.array,PC1,PC2,PC3,PC4,PC5,PC6,PC7,PC8,PC9,PC10	-0.0206653364276522	0.0118305949337217	0.979546728328489	0.0806771233855305	logistic	431422	7649	423773			0	`1011` ~ `PRS_all` + `age` + `sex` + `genotyping.array` + `PC1` + `PC2` + `PC3` + `PC4` + `PC5` + `PC6` + `PC7` + `PC8` + `PC9` + `PC10`	(Intercept) + PRS_all + age + sexM + genotyping.arrayUKBL + PC1 + PC2 + PC3 + PC4 + PC5 + PC6 + PC7 + PC8 + PC9 + PC10		Complications of surgical and medical procedures		Both	1	0	0	NULL
1012	PRS_all	age,sex,genotyping.array,PC1,PC2,PC3,PC4,PC5,PC6,PC7,PC8,PC9,PC10					logistic	431422	33	431389			0	`1012` ~ `PRS_all` + `age` + `sex` + `genotyping.array` + `PC1` + `PC2` + `PC3` + `PC4` + `PC5` + `PC6` + `PC7` + `PC8` + `PC9` + `PC10`		[Error: < 200 cases or controls]	Late effect		Both	1	0	0	NULL
1013	PRS_all	age,sex,genotyping.array,PC1,PC2,PC3,PC4,PC5,PC6,PC7,PC8,PC9,PC10	-0.0581337859655794	0.0319694594933272	0.943523708762081	0.069000530239395	logistic	431422	1025	430397			0	`1013` ~ `PRS_all` + `age` + `sex` + `genotyping.array` + `PC1` + `PC2` + `PC3` + `PC4` + `PC5` + `PC6` + `PC7` + `PC8` + `PC9` + `PC10`	(Intercept) + PRS_all + age + sexM + genotyping.arrayUKBL + PC1 + PC2 + PC3 + PC4 + PC5 + PC6 + PC7 + PC8 + PC9 + PC10		Asphyxia and hypoxemia		Both	1	0	0	NULL
1014	PRS_all	age,sex,genotyping.array,PC1,PC2,PC3,PC4,PC5,PC6,PC7,PC8,PC9,PC10					logistic	431422	89	431333			0	`1014` ~ `PRS_all` + `age` + `sex` + `genotyping.array` + `PC1` + `PC2` + `PC3` + `PC4` + `PC5` + `PC6` + `PC7` + `PC8` + `PC9` + `PC10`		[Error: < 200 cases or controls]	Effects of heat, cold and air pressure		Both	1	0	0	NULL
1015	PRS_all	age,sex,genotyping.array,PC1,PC2,PC3,PC4,PC5,PC6,PC7,PC8,PC9,PC10	-0.0100107320571594	0.0128388328189496	0.990039208534777	0.435553992107045	logistic	431422	6472	424950			0	`1015` ~ `PRS_all` + `age` + `sex` + `genotyping.array` + `PC1` + `PC2` + `PC3` + `PC4` + `PC5` + `PC6` + `PC7` + `PC8` + `PC9` + `PC10`	(Intercept) + PRS_all + age + sexM + genotyping.arrayUKBL + PC1 + PC2 + PC3 + PC4 + PC5 + PC6 + PC7 + PC8 + PC9 + PC10		Effects of other external causes		Both	1	0	0	NULL
1019	PRS_all	age,sex,genotyping.array,PC1,PC2,PC3,PC4,PC5,PC6,PC7,PC8,PC9,PC10	-0.0112232861679932	0.00601692430205387	0.988839459949619	0.0621412914354004	logistic	431422	31254	400168			0	`1019` ~ `PRS_all` + `age` + `sex` + `genotyping.array` + `PC1` + `PC2` + `PC3` + `PC4` + `PC5` + `PC6` + `PC7` + `PC8` + `PC9` + `PC10`	(Intercept) + PRS_all + age + sexM + genotyping.arrayUKBL + PC1 + PC2 + PC3 + PC4 + PC5 + PC6 + PC7 + PC8 + PC9 + PC10		Other ill-defined and unknown causes of morbidity and mortality		Both	1	0	0	NULL
110	PRS_all	age,sex,genotyping.array,PC1,PC2,PC3,PC4,PC5,PC6,PC7,PC8,PC9,PC10	-0.0213295847218143	0.0353266007344203	0.978896282137947	0.545988229132437	logistic	423764	840	422924			0	`110` ~ `PRS_all` + `age` + `sex` + `genotyping.array` + `PC1` + `PC2` + `PC3` + `PC4` + `PC5` + `PC6` + `PC7` + `PC8` + `PC9` + `PC10`	(Intercept) + PRS_all + age + sexM + genotyping.arrayUKBL + PC1 + PC2 + PC3 + PC4 + PC5 + PC6 + PC7 + PC8 + PC9 + PC10		Dermatophytosis / Dermatomycosis	110-118.99		1	0	1	infectious diseases
110.1	PRS_all	age,sex,genotyping.array,PC1,PC2,PC3,PC4,PC5,PC6,PC7,PC8,PC9,PC10	-0.0226617764322249	0.0357751971339462	0.977593072880554	0.526440227389767	logistic	423742	818	422924			0	`110.1` ~ `PRS_all` + `age` + `sex` + `genotyping.array` + `PC1` + `PC2` + `PC3` + `PC4` + `PC5` + `PC6` + `PC7` + `PC8` + `PC9` + `PC10`	(Intercept) + PRS_all + age + sexM + genotyping.arrayUKBL + PC1 + PC2 + PC3 + PC4 + PC5 + PC6 + PC7 + PC8 + PC9 + PC10		Dermatophytosis	110-118.99	Both	1	0	1	infectious diseases
110.11	PRS_all	age,sex,genotyping.array,PC1,PC2,PC3,PC4,PC5,PC6,PC7,PC8,PC9,PC10	-0.0223762478894602	0.06773337515652	0.977872243459758	0.74112963411357	logistic	423152	228	422924			0	`110.11` ~ `PRS_all` + `age` + `sex` + `genotyping.array` + `PC1` + `PC2` + `PC3` + `PC4` + `PC5` + `PC6` + `PC7` + `PC8` + `PC9` + `PC10`	(Intercept) + PRS_all + age + sexM + genotyping.arrayUKBL + PC1 + PC2 + PC3 + PC4 + PC5 + PC6 + PC7 + PC8 + PC9 + PC10		Dermatophytosis of nail	110-118.99	Both	1	1	1	infectious diseases
110.12	PRS_all	age,sex,genotyping.array,PC1,PC2,PC3,PC4,PC5,PC6,PC7,PC8,PC9,PC10	-0.152977416925854	0.0590334523841812	0.858149101237351	0.00955951245821747	logistic	423223	299	422924			0	`110.12` ~ `PRS_all` + `age` + `sex` + `genotyping.array` + `PC1` + `PC2` + `PC3` + `PC4` + `PC5` + `PC6` + `PC7` + `PC8` + `PC9` + `PC10`	(Intercept) + PRS_all + age + sexM + genotyping.arrayUKBL + PC1 + PC2 + PC3 + PC4 + PC5 + PC6 + PC7 + PC8 + PC9 + PC10		Althete's foot	110-118.99	Both	1	1	1	infectious diseases
110.13	PRS_all	age,sex,genotyping.array,PC1,PC2,PC3,PC4,PC5,PC6,PC7,PC8,PC9,PC10					logistic	423057	133	422924			0	`110.13` ~ `PRS_all` + `age` + `sex` + `genotyping.array` + `PC1` + `PC2` + `PC3` + `PC4` + `PC5` + `PC6` + `PC7` + `PC8` + `PC9` + `PC10`		[Error: < 200 cases or controls]	Dermatophytosis of the body	110-118.99	Both	1	1	1	infectious diseases
110.2	PRS_all	age,sex,genotyping.array,PC1,PC2,PC3,PC4,PC5,PC6,PC7,PC8,PC9,PC10					logistic	422948	24	422924			0	`110.2` ~ `PRS_all` + `age` + `sex` + `genotyping.array` + `PC1` + `PC2` + `PC3` + `PC4` + `PC5` + `PC6` + `PC7` + `PC8` + `PC9` + `PC10`		[Error: < 200 cases or controls]	Dermatomycoses	110-118.99	Both	1	1	1	infectious diseases
1100	PRS_all	age,sex,genotyping.array,PC1,PC2,PC3,PC4,PC5,PC6,PC7,PC8,PC9,PC10	-0.0239478753932323	0.012384138806438	0.976336599592918	0.0531434064217301	logistic	431422	7028	424394			0	`1100` ~ `PRS_all` + `age` + `sex` + `genotyping.array` + `PC1` + `PC2` + `PC3` + `PC4` + `PC5` + `PC6` + `PC7` + `PC8` + `PC9` + `PC10`	(Intercept) + PRS_all + age + sexM + genotyping.arrayUKBL + PC1 + PC2 + PC3 + PC4 + PC5 + PC6 + PC7 + PC8 + PC9 + PC10		Family history		Both	1	0	0	NULL
112	PRS_all	age,sex,genotyping.array,PC1,PC2,PC3,PC4,PC5,PC6,PC7,PC8,PC9,PC10	0.0055478335974025	0.0122752578381578	1.00556325132469	0.651303194401182	logistic	430035	7111	422924			0	`112` ~ `PRS_all` + `age` + `sex` + `genotyping.array` + `PC1` + `PC2` + `PC3` + `PC4` + `PC5` + `PC6` + `PC7` + `PC8` + `PC9` + `PC10`	(Intercept) + PRS_all + age + sexM + genotyping.arrayUKBL + PC1 + PC2 + PC3 + PC4 + PC5 + PC6 + PC7 + PC8 + PC9 + PC10		Candidiasis	110-118.99	Both	1	0	1	infectious diseases
112.3	PRS_all	age,sex,genotyping.array,PC1,PC2,PC3,PC4,PC5,PC6,PC7,PC8,PC9,PC10					logistic	423070	146	422924			0	`112.3` ~ `PRS_all` + `age` + `sex` + `genotyping.array` + `PC1` + `PC2` + `PC3` + `PC4` + `PC5` + `PC6` + `PC7` + `PC8` + `PC9` + `PC10`		[Error: < 200 cases or controls]	Candidiasis of skin and nails	110-118.99	Both	1	1	1	infectious diseases
117	PRS_all	age,sex,genotyping.array,PC1,PC2,PC3,PC4,PC5,PC6,PC7,PC8,PC9,PC10	-0.026084876059027	0.0376377139113111	0.974252395395601	0.488277199788297	logistic	423666	742	422924			0	`117` ~ `PRS_all` + `age` + `sex` + `genotyping.array` + `PC1` + `PC2` + `PC3` + `PC4` + `PC5` + `PC6` + `PC7` + `PC8` + `PC9` + `PC10`	(Intercept) + PRS_all + age + sexM + genotyping.arrayUKBL + PC1 + PC2 + PC3 + PC4 + PC5 + PC6 + PC7 + PC8 + PC9 + PC10		Mycoses	110-118.99		1	0	1	infectious diseases
117.1	PRS_all	age,sex,genotyping.array,PC1,PC2,PC3,PC4,PC5,PC6,PC7,PC8,PC9,PC10					logistic	422932	8	422924			0	`117.1` ~ `PRS_all` + `age` + `sex` + `genotyping.array` + `PC1` + `PC2` + `PC3` + `PC4` + `PC5` + `PC6` + `PC7` + `PC8` + `PC9` + `PC10`		[Error: < 200 cases or controls]	Histoplasmosis	110-118.99	Both	1	1	1	infectious diseases
117.2	PRS_all	age,sex,genotyping.array,PC1,PC2,PC3,PC4,PC5,PC6,PC7,PC8,PC9,PC10					logistic	422928	4	422924			0	`117.2` ~ `PRS_all` + `age` + `sex` + `genotyping.array` + `PC1` + `PC2` + `PC3` + `PC4` + `PC5` + `PC6` + `PC7` + `PC8` + `PC9` + `PC10`		[Error: < 200 cases or controls]	Coccidioidomycosis	110-118.99	Both	1	1	1	infectious diseases
117.3	PRS_all	age,sex,genotyping.array,PC1,PC2,PC3,PC4,PC5,PC6,PC7,PC8,PC9,PC10					logistic	422925	1	422924			0	`117.3` ~ `PRS_all` + `age` + `sex` + `genotyping.array` + `PC1` + `PC2` + `PC3` + `PC4` + `PC5` + `PC6` + `PC7` + `PC8` + `PC9` + `PC10`		[Error: < 200 cases or controls]	Blastomycotic infection	110-118.99	Both	1	1	1	infectious diseases
117.4	PRS_all	age,sex,genotyping.array,PC1,PC2,PC3,PC4,PC5,PC6,PC7,PC8,PC9,PC10	0.0129951691318648	0.049816192990195	1.01307997329223	0.794198660750946	logistic	423347	423	422924			0	`117.4` ~ `PRS_all` + `age` + `sex` + `genotyping.array` + `PC1` + `PC2` + `PC3` + `PC4` + `PC5` + `PC6` + `PC7` + `PC8` + `PC9` + `PC10`	(Intercept) + PRS_all + age + sexM + genotyping.arrayUKBL + PC1 + PC2 + PC3 + PC4 + PC5 + PC6 + PC7 + PC8 + PC9 + PC10		Aspergillosis	110-118.99	Both	1	1	1	infectious diseases
130	PRS_all	age,sex,genotyping.array,PC1,PC2,PC3,PC4,PC5,PC6,PC7,PC8,PC9,PC10					logistic	429627	166	429461			0	`130` ~ `PRS_all` + `age` + `sex` + `genotyping.array` + `PC1` + `PC2` + `PC3` + `PC4` + `PC5` + `PC6` + `PC7` + `PC8` + `PC9` + `PC10`		[Error: < 200 cases or controls]	Spirochetal infection	130-136.99		1	0	1	infectious diseases
130.1	PRS_all	age,sex,genotyping.array,PC1,PC2,PC3,PC4,PC5,PC6,PC7,PC8,PC9,PC10					logistic	429535	74	429461			0	`130.1` ~ `PRS_all` + `age` + `sex` + `genotyping.array` + `PC1` + `PC2` + `PC3` + `PC4` + `PC5` + `PC6` + `PC7` + `PC8` + `PC9` + `PC10`		[Error: < 200 cases or controls]	Lyme disease	130-136.99	Both	1	1	1	infectious diseases
131	PRS_all	age,sex,genotyping.array,PC1,PC2,PC3,PC4,PC5,PC6,PC7,PC8,PC9,PC10					logistic	429495	34	429461			0	`131` ~ `PRS_all` + `age` + `sex` + `genotyping.array` + `PC1` + `PC2` + `PC3` + `PC4` + `PC5` + `PC6` + `PC7` + `PC8` + `PC9` + `PC10`		[Error: < 200 cases or controls]	Protozoan infection	130-136.99	Both	1	1	1	infectious diseases
132	PRS_all	age,sex,genotyping.array,PC1,PC2,PC3,PC4,PC5,PC6,PC7,PC8,PC9,PC10					logistic	429560	99	429461			0	`132` ~ `PRS_all` + `age` + `sex` + `genotyping.array` + `PC1` + `PC2` + `PC3` + `PC4` + `PC5` + `PC6` + `PC7` + `PC8` + `PC9` + `PC10`		[Error: < 200 cases or controls]	Infestation (lice, mites)	130-136.99		1	0	1	infectious diseases
132.1	PRS_all	age,sex,genotyping.array,PC1,PC2,PC3,PC4,PC5,PC6,PC7,PC8,PC9,PC10					logistic	429477	16	429461			0	`132.1` ~ `PRS_all` + `age` + `sex` + `genotyping.array` + `PC1` + `PC2` + `PC3` + `PC4` + `PC5` + `PC6` + `PC7` + `PC8` + `PC9` + `PC10`		[Error: < 200 cases or controls]	Pediculosis and phthirus infestation	130-136.99	Both	1	1	1	infectious diseases
133	PRS_all	age,sex,genotyping.array,PC1,PC2,PC3,PC4,PC5,PC6,PC7,PC8,PC9,PC10	-0.131938236149555	0.0790075479294555	0.876395122945088	0.0949303047052727	logistic	429692	231	429461			0	`133` ~ `PRS_all` + `age` + `sex` + `genotyping.array` + `PC1` + `PC2` + `PC3` + `PC4` + `PC5` + `PC6` + `PC7` + `PC8` + `PC9` + `PC10`	(Intercept) + PRS_all + age + sexM + genotyping.arrayUKBL + PC1 + PC2 + PC3 + PC4 + PC5 + PC6 + PC7 + PC8 + PC9 + PC10		Arthropod-borne diseases	130-136.99		1	1	1	infectious diseases
134	PRS_all	age,sex,genotyping.array,PC1,PC2,PC3,PC4,PC5,PC6,PC7,PC8,PC9,PC10	0.102313612434459	0.0606352469367426	1.10773081541718	0.0915337631555473	logistic	429743	282	429461			0	`134` ~ `PRS_all` + `age` + `sex` + `genotyping.array` + `PC1` + `PC2` + `PC3` + `PC4` + `PC5` + `PC6` + `PC7` + `PC8` + `PC9` + `PC10`	(Intercept) + PRS_all + age + sexM + genotyping.arrayUKBL + PC1 + PC2 + PC3 + PC4 + PC5 + PC6 + PC7 + PC8 + PC9 + PC10		Helminthiases	130-136.99		1	0	1	infectious diseases
134.1	PRS_all	age,sex,genotyping.array,PC1,PC2,PC3,PC4,PC5,PC6,PC7,PC8,PC9,PC10	0.0695682777898501	0.0662402418066114	1.07204525558664	0.293606907270437	logistic	429697	236	429461			0	`134.1` ~ `PRS_all` + `age` + `sex` + `genotyping.array` + `PC1` + `PC2` + `PC3` + `PC4` + `PC5` + `PC6` + `PC7` + `PC8` + `PC9` + `PC10`	(Intercept) + PRS_all + age + sexM + genotyping.arrayUKBL + PC1 + PC2 + PC3 + PC4 + PC5 + PC6 + PC7 + PC8 + PC9 + PC10		Intestinal helminthiases	130-136.99	Both	1	1	1	infectious diseases
136	PRS_all	age,sex,genotyping.array,PC1,PC2,PC3,PC4,PC5,PC6,PC7,PC8,PC9,PC10	-0.0055786688331484	0.0301653740084339	0.994436863044005	0.853279098200042	logistic	430617	1156	429461			0	`136` ~ `PRS_all` + `age` + `sex` + `genotyping.array` + `PC1` + `PC2` + `PC3` + `PC4` + `PC5` + `PC6` + `PC7` + `PC8` + `PC9` + `PC10`	(Intercept) + PRS_all + age + sexM + genotyping.arrayUKBL + PC1 + PC2 + PC3 + PC4 + PC5 + PC6 + PC7 + PC8 + PC9 + PC10		Other infectious and parasitic diseases	130-136.99		1	1	1	infectious diseases
145	PRS_all	age,sex,genotyping.array,PC1,PC2,PC3,PC4,PC5,PC6,PC7,PC8,PC9,PC10	0.0380071171413469	0.0277667593554534	1.03873862570181	0.171062060627199	logistic	428777	1353	427424			0	`145` ~ `PRS_all` + `age` + `sex` + `genotyping.array` + `PC1` + `PC2` + `PC3` + `PC4` + `PC5` + `PC6` + `PC7` + `PC8` + `PC9` + `PC10`	(Intercept) + PRS_all + age + sexM + genotyping.arrayUKBL + PC1 + PC2 + PC3 + PC4 + PC5 + PC6 + PC7 + PC8 + PC9 + PC10		Cancer of mouth	140-149.99, 210-210.99	Both	1	0	2	neoplasms
145.1	PRS_all	age,sex,genotyping.array,PC1,PC2,PC3,PC4,PC5,PC6,PC7,PC8,PC9,PC10					logistic	427530	106	427424			0	`145.1` ~ `PRS_all` + `age` + `sex` + `genotyping.array` + `PC1` + `PC2` + `PC3` + `PC4` + `PC5` + `PC6` + `PC7` + `PC8` + `PC9` + `PC10`		[Error: < 200 cases or controls]	Cancer of lip	140-149.99, 210-210.99	Both	1	1	2	neoplasms
145.2	PRS_all	age,sex,genotyping.array,PC1,PC2,PC3,PC4,PC5,PC6,PC7,PC8,PC9,PC10	0.0450133433392237	0.0405105662753878	1.04604181750641	0.266503495527944	logistic	428056	632	427424			0	`145.2` ~ `PRS_all` + `age` + `sex` + `genotyping.array` + `PC1` + `PC2` + `PC3` + `PC4` + `PC5` + `PC6` + `PC7` + `PC8` + `PC9` + `PC10`	(Intercept) + PRS_all + age + sexM + genotyping.arrayUKBL + PC1 + PC2 + PC3 + PC4 + PC5 + PC6 + PC7 + PC8 + PC9 + PC10		Cancer of tongue	140-149.99, 210-210.99	Both	1	1	2	neoplasms
145.3	PRS_all	age,sex,genotyping.array,PC1,PC2,PC3,PC4,PC5,PC6,PC7,PC8,PC9,PC10	0.0575833991360263	0.0635095320307706	1.05927360947484	0.364571239967686	logistic	427684	260	427424			0	`145.3` ~ `PRS_all` + `age` + `sex` + `genotyping.array` + `PC1` + `PC2` + `PC3` + `PC4` + `PC5` + `PC6` + `PC7` + `PC8` + `PC9` + `PC10`	(Intercept) + PRS_all + age + sexM + genotyping.arrayUKBL + PC1 + PC2 + PC3 + PC4 + PC5 + PC6 + PC7 + PC8 + PC9 + PC10		Cancer of major salivary glands	140-149.99, 210-210.99	Both	1	1	2	neoplasms
145.4	PRS_all	age,sex,genotyping.array,PC1,PC2,PC3,PC4,PC5,PC6,PC7,PC8,PC9,PC10					logistic	427511	87	427424			0	`145.4` ~ `PRS_all` + `age` + `sex` + `genotyping.array` + `PC1` + `PC2` + `PC3` + `PC4` + `PC5` + `PC6` + `PC7` + `PC8` + `PC9` + `PC10`		[Error: < 200 cases or controls]	Cancer of the gums	140-149.99, 210-210.99	Both	1	1	2	neoplasms
145.5	PRS_all	age,sex,genotyping.array,PC1,PC2,PC3,PC4,PC5,PC6,PC7,PC8,PC9,PC10					logistic	427518	94	427424			0	`145.5` ~ `PRS_all` + `age` + `sex` + `genotyping.array` + `PC1` + `PC2` + `PC3` + `PC4` + `PC5` + `PC6` + `PC7` + `PC8` + `PC9` + `PC10`		[Error: < 200 cases or controls]	Cancer of the mouth floor	140-149.99, 210-210.99	Both	1	1	2	neoplasms
149	PRS_all	age,sex,genotyping.array,PC1,PC2,PC3,PC4,PC5,PC6,PC7,PC8,PC9,PC10	0.0212839720334742	0.0279029147806097	1.02151209131979	0.445590619636365	logistic	428758	1334	427424			0	`149` ~ `PRS_all` + `age` + `sex` + `genotyping.array` + `PC1` + `PC2` + `PC3` + `PC4` + `PC5` + `PC6` + `PC7` + `PC8` + `PC9` + `PC10`	(Intercept) + PRS_all + age + sexM + genotyping.arrayUKBL + PC1 + PC2 + PC3 + PC4 + PC5 + PC6 + PC7 + PC8 + PC9 + PC10		Cancer of larynx, pharynx, nasal cavities	140-149.99, 210-210.99	Both	1	0	2	neoplasms
149.1	PRS_all	age,sex,genotyping.array,PC1,PC2,PC3,PC4,PC5,PC6,PC7,PC8,PC9,PC10	0.0487726168473036	0.0432989911187096	1.04998157547342	0.259990059186539	logistic	427973	549	427424			0	`149.1` ~ `PRS_all` + `age` + `sex` + `genotyping.array` + `PC1` + `PC2` + `PC3` + `PC4` + `PC5` + `PC6` + `PC7` + `PC8` + `PC9` + `PC10`	(Intercept) + PRS_all + age + sexM + genotyping.arrayUKBL + PC1 + PC2 + PC3 + PC4 + PC5 + PC6 + PC7 + PC8 + PC9 + PC10		Cancer of oropharynx	140-149.99, 210-210.99	Both	1	1	2	neoplasms
149.2	PRS_all	age,sex,genotyping.array,PC1,PC2,PC3,PC4,PC5,PC6,PC7,PC8,PC9,PC10					logistic	427507	83	427424			0	`149.2` ~ `PRS_all` + `age` + `sex` + `genotyping.array` + `PC1` + `PC2` + `PC3` + `PC4` + `PC5` + `PC6` + `PC7` + `PC8` + `PC9` + `PC10`		[Error: < 200 cases or controls]	Cancer of nasopharynx	140-149.99, 210-210.99	Both	1	1	2	neoplasms
149.3	PRS_all	age,sex,genotyping.array,PC1,PC2,PC3,PC4,PC5,PC6,PC7,PC8,PC9,PC10					logistic	427548	124	427424			0	`149.3` ~ `PRS_all` + `age` + `sex` + `genotyping.array` + `PC1` + `PC2` + `PC3` + `PC4` + `PC5` + `PC6` + `PC7` + `PC8` + `PC9` + `PC10`		[Error: < 200 cases or controls]	Cancer of hypopharynx	140-149.99, 210-210.99	Both	1	1	2	neoplasms
149.4	PRS_all	age,sex,genotyping.array,PC1,PC2,PC3,PC4,PC5,PC6,PC7,PC8,PC9,PC10	-0.0402819097667405	0.0454536964829573	0.960518621400523	0.375499760345937	logistic	427928	504	427424			0	`149.4` ~ `PRS_all` + `age` + `sex` + `genotyping.array` + `PC1` + `PC2` + `PC3` + `PC4` + `PC5` + `PC6` + `PC7` + `PC8` + `PC9` + `PC10`	(Intercept) + PRS_all + age + sexM + genotyping.arrayUKBL + PC1 + PC2 + PC3 + PC4 + PC5 + PC6 + PC7 + PC8 + PC9 + PC10		Cancer of larynx	140-149.99, 210-210.99	Both	1	1	2	neoplasms
149.5	PRS_all	age,sex,genotyping.array,PC1,PC2,PC3,PC4,PC5,PC6,PC7,PC8,PC9,PC10						427424					0			[Note: Column(s) dropped due to lack of variability: 149.5 ] [Error: non-varying phenotype or genotype]	Hx of malignant neoplasm of oral cavity and pharynx	140-149.99, 210-210.99	Both	1	1	2	neoplasms
149.9	PRS_all	age,sex,genotyping.array,PC1,PC2,PC3,PC4,PC5,PC6,PC7,PC8,PC9,PC10					logistic	427540	116	427424			0	`149.9` ~ `PRS_all` + `age` + `sex` + `genotyping.array` + `PC1` + `PC2` + `PC3` + `PC4` + `PC5` + `PC6` + `PC7` + `PC8` + `PC9` + `PC10`		[Error: < 200 cases or controls]	Cancer of of nasal cavities	140-149.99, 210-210.99	Both	1	1	2	neoplasms
150	PRS_all	age,sex,genotyping.array,PC1,PC2,PC3,PC4,PC5,PC6,PC7,PC8,PC9,PC10	0.0142620936996005	0.0231562580014298	1.01436428258919	0.537956120712617	logistic	396496	1943	394553			0	`150` ~ `PRS_all` + `age` + `sex` + `genotyping.array` + `PC1` + `PC2` + `PC3` + `PC4` + `PC5` + `PC6` + `PC7` + `PC8` + `PC9` + `PC10`	(Intercept) + PRS_all + age + sexM + genotyping.arrayUKBL + PC1 + PC2 + PC3 + PC4 + PC5 + PC6 + PC7 + PC8 + PC9 + PC10		Cancer of esophagus	140-159.99, 210-211.99		1	1	2	neoplasms
151	PRS_all	age,sex,genotyping.array,PC1,PC2,PC3,PC4,PC5,PC6,PC7,PC8,PC9,PC10	-0.0317631477900971	0.0267956828003078	0.968736002171724	0.235866036463459	logistic	396020	1467	394553			0	`151` ~ `PRS_all` + `age` + `sex` + `genotyping.array` + `PC1` + `PC2` + `PC3` + `PC4` + `PC5` + `PC6` + `PC7` + `PC8` + `PC9` + `PC10`	(Intercept) + PRS_all + age + sexM + genotyping.arrayUKBL + PC1 + PC2 + PC3 + PC4 + PC5 + PC6 + PC7 + PC8 + PC9 + PC10		Cancer of stomach	140-159.99, 210-211.99		1	1	2	neoplasms
153	PRS_all	age,sex,genotyping.array,PC1,PC2,PC3,PC4,PC5,PC6,PC7,PC8,PC9,PC10	0.013216954525269	0.0103228971443211	1.01330468455057	0.200420940823584	logistic	378871	10160	368711			0	`153` ~ `PRS_all` + `age` + `sex` + `genotyping.array` + `PC1` + `PC2` + `PC3` + `PC4` + `PC5` + `PC6` + `PC7` + `PC8` + `PC9` + `PC10`	(Intercept) + PRS_all + age + sexM + genotyping.arrayUKBL + PC1 + PC2 + PC3 + PC4 + PC5 + PC6 + PC7 + PC8 + PC9 + PC10		Colorectal cancer	150-159.99, 208-208.99	Both	1	0	2	neoplasms
153.2	PRS_all	age,sex,genotyping.array,PC1,PC2,PC3,PC4,PC5,PC6,PC7,PC8,PC9,PC10	0.0082564347804939	0.0122768488120292	1.00829061313717	0.50125227576508	logistic	375829	7118	368711			0	`153.2` ~ `PRS_all` + `age` + `sex` + `genotyping.array` + `PC1` + `PC2` + `PC3` + `PC4` + `PC5` + `PC6` + `PC7` + `PC8` + `PC9` + `PC10`	(Intercept) + PRS_all + age + sexM + genotyping.arrayUKBL + PC1 + PC2 + PC3 + PC4 + PC5 + PC6 + PC7 + PC8 + PC9 + PC10		Colon cancer	150-159.99, 208-208.99	Both	1	1	2	neoplasms
153.3	PRS_all	age,sex,genotyping.array,PC1,PC2,PC3,PC4,PC5,PC6,PC7,PC8,PC9,PC10	0.0143596147806668	0.0151461715100797	1.01446320931426	0.343094358730342	logistic	373316	4605	368711			0	`153.3` ~ `PRS_all` + `age` + `sex` + `genotyping.array` + `PC1` + `PC2` + `PC3` + `PC4` + `PC5` + `PC6` + `PC7` + `PC8` + `PC9` + `PC10`	(Intercept) + PRS_all + age + sexM + genotyping.arrayUKBL + PC1 + PC2 + PC3 + PC4 + PC5 + PC6 + PC7 + PC8 + PC9 + PC10		Malignant neoplasm of rectum, rectosigmoid junction, and anus	150-159.99, 208-208.99	Both	1	1	2	neoplasms
155	PRS_all	age,sex,genotyping.array,PC1,PC2,PC3,PC4,PC5,PC6,PC7,PC8,PC9,PC10	-0.0659738838497344	0.0288623153680403	0.936155312745187	0.0222651437001707	logistic	395820	1267	394553			0	`155` ~ `PRS_all` + `age` + `sex` + `genotyping.array` + `PC1` + `PC2` + `PC3` + `PC4` + `PC5` + `PC6` + `PC7` + `PC8` + `PC9` + `PC10`	(Intercept) + PRS_all + age + sexM + genotyping.arrayUKBL + PC1 + PC2 + PC3 + PC4 + PC5 + PC6 + PC7 + PC8 + PC9 + PC10		Cancer of liver and intrahepatic bile duct	140-159.99, 210-211.99		1	0	2	neoplasms
155.1	PRS_all	age,sex,genotyping.array,PC1,PC2,PC3,PC4,PC5,PC6,PC7,PC8,PC9,PC10	-0.0822045325524127	0.0432662441537314	0.921083547859902	0.0574371578605595	logistic	395116	563	394553			0	`155.1` ~ `PRS_all` + `age` + `sex` + `genotyping.array` + `PC1` + `PC2` + `PC3` + `PC4` + `PC5` + `PC6` + `PC7` + `PC8` + `PC9` + `PC10`	(Intercept) + PRS_all + age + sexM + genotyping.arrayUKBL + PC1 + PC2 + PC3 + PC4 + PC5 + PC6 + PC7 + PC8 + PC9 + PC10		Malignant neoplasm of liver, primary	140-159.99, 210-211.99	Both	1	1	2	neoplasms
157	PRS_all	age,sex,genotyping.array,PC1,PC2,PC3,PC4,PC5,PC6,PC7,PC8,PC9,PC10	-0.0181414162359239	0.0224145720643217	0.98202214866247	0.418309175883669	logistic	396656	2103	394553			0	`157` ~ `PRS_all` + `age` + `sex` + `genotyping.array` + `PC1` + `PC2` + `PC3` + `PC4` + `PC5` + `PC6` + `PC7` + `PC8` + `PC9` + `PC10`	(Intercept) + PRS_all + age + sexM + genotyping.arrayUKBL + PC1 + PC2 + PC3 + PC4 + PC5 + PC6 + PC7 + PC8 + PC9 + PC10		Pancreatic cancer	140-159.99, 210-211.99		1	1	2	neoplasms
158	PRS_all	age,sex,genotyping.array,PC1,PC2,PC3,PC4,PC5,PC6,PC7,PC8,PC9,PC10	-0.023331768146886	0.0208138959294701	0.976938312987758	0.262300321046828	logistic	396989	2436	394553			0	`158` ~ `PRS_all` + `age` + `sex` + `genotyping.array` + `PC1` + `PC2` + `PC3` + `PC4` + `PC5` + `PC6` + `PC7` + `PC8` + `PC9` + `PC10`	(Intercept) + PRS_all + age + sexM + genotyping.arrayUKBL + PC1 + PC2 + PC3 + PC4 + PC5 + PC6 + PC7 + PC8 + PC9 + PC10		Neoplasm of unspecified nature of digestive system	140-159.99, 210-211.99	Both	1	1	2	neoplasms
159	PRS_all	age,sex,genotyping.array,PC1,PC2,PC3,PC4,PC5,PC6,PC7,PC8,PC9,PC10	-0.0084549064561058	0.00934364501598209	0.99158073574426	0.365527321743985	logistic	407019	12466	394553			0	`159` ~ `PRS_all` + `age` + `sex` + `genotyping.array` + `PC1` + `PC2` + `PC3` + `PC4` + `PC5` + `PC6` + `PC7` + `PC8` + `PC9` + `PC10`	(Intercept) + PRS_all + age + sexM + genotyping.arrayUKBL + PC1 + PC2 + PC3 + PC4 + PC5 + PC6 + PC7 + PC8 + PC9 + PC10		Malignant neoplasm of other and ill-defined sites within the digestive organs and peritoneum	140-159.99, 210-211.99		1	0	2	neoplasms
159.2	PRS_all	age,sex,genotyping.array,PC1,PC2,PC3,PC4,PC5,PC6,PC7,PC8,PC9,PC10	-0.0124809550686448	0.0479925448875295	0.987596609024403	0.79481726942791	logistic	395010	457	394553			0	`159.2` ~ `PRS_all` + `age` + `sex` + `genotyping.array` + `PC1` + `PC2` + `PC3` + `PC4` + `PC5` + `PC6` + `PC7` + `PC8` + `PC9` + `PC10`	(Intercept) + PRS_all + age + sexM + genotyping.arrayUKBL + PC1 + PC2 + PC3 + PC4 + PC5 + PC6 + PC7 + PC8 + PC9 + PC10		Malignant neoplasm of small intestine, including duodenum	140-159.99, 210-211.99	Both	1	1	2	neoplasms
159.3	PRS_all	age,sex,genotyping.array,PC1,PC2,PC3,PC4,PC5,PC6,PC7,PC8,PC9,PC10	0.0260784470667025	0.0429199052240871	1.02642146506839	0.543447968276712	logistic	395125	572	394553			0	`159.3` ~ `PRS_all` + `age` + `sex` + `genotyping.array` + `PC1` + `PC2` + `PC3` + `PC4` + `PC5` + `PC6` + `PC7` + `PC8` + `PC9` + `PC10`	(Intercept) + PRS_all + age + sexM + genotyping.arrayUKBL + PC1 + PC2 + PC3 + PC4 + PC5 + PC6 + PC7 + PC8 + PC9 + PC10		Malignant neoplasm of gallbladder and extrahepatic bile ducts	140-159.99, 210-211.99	Both	1	1	2	neoplasms
159.4	PRS_all	age,sex,genotyping.array,PC1,PC2,PC3,PC4,PC5,PC6,PC7,PC8,PC9,PC10	-0.0583939895830775	0.0471131302602765	0.943278232418168	0.215181877662525	logistic	395024	471	394553			0	`159.4` ~ `PRS_all` + `age` + `sex` + `genotyping.array` + `PC1` + `PC2` + `PC3` + `PC4` + `PC5` + `PC6` + `PC7` + `PC8` + `PC9` + `PC10`	(Intercept) + PRS_all + age + sexM + genotyping.arrayUKBL + PC1 + PC2 + PC3 + PC4 + PC5 + PC6 + PC7 + PC8 + PC9 + PC10		Malignant neoplasm of retroperitoneum and peritoneum	140-159.99, 210-211.99	Both	1	1	2	neoplasms
164	PRS_all	age,sex,genotyping.array,PC1,PC2,PC3,PC4,PC5,PC6,PC7,PC8,PC9,PC10					logistic	423688	135	423553			0	`164` ~ `PRS_all` + `age` + `sex` + `genotyping.array` + `PC1` + `PC2` + `PC3` + `PC4` + `PC5` + `PC6` + `PC7` + `PC8` + `PC9` + `PC10`		[Error: < 200 cases or controls]	Cancer of intrathoracic organs	160-165.99		1	1	2	neoplasms
165	PRS_all	age,sex,genotyping.array,PC1,PC2,PC3,PC4,PC5,PC6,PC7,PC8,PC9,PC10	0.00586877249388242	0.0117658529873559	1.00588602747785	0.617922381988174	logistic	431347	7794	423553			0	`165` ~ `PRS_all` + `age` + `sex` + `genotyping.array` + `PC1` + `PC2` + `PC3` + `PC4` + `PC5` + `PC6` + `PC7` + `PC8` + `PC9` + `PC10`	(Intercept) + PRS_all + age + sexM + genotyping.arrayUKBL + PC1 + PC2 + PC3 + PC4 + PC5 + PC6 + PC7 + PC8 + PC9 + PC10		Cancer within the respiratory system	160-165.99		1	0	2	neoplasms
165.1	PRS_all	age,sex,genotyping.array,PC1,PC2,PC3,PC4,PC5,PC6,PC7,PC8,PC9,PC10	0.00480850829740852	0.0124672434290331	1.00482008772592	0.699725249106781	logistic	430478	6925	423553			0	`165.1` ~ `PRS_all` + `age` + `sex` + `genotyping.array` + `PC1` + `PC2` + `PC3` + `PC4` + `PC5` + `PC6` + `PC7` + `PC8` + `PC9` + `PC10`	(Intercept) + PRS_all + age + sexM + genotyping.arrayUKBL + PC1 + PC2 + PC3 + PC4 + PC5 + PC6 + PC7 + PC8 + PC9 + PC10		Cancer of bronchus; lung	160-165.99	Both	1	1	2	neoplasms
170	PRS_all	age,sex,genotyping.array,PC1,PC2,PC3,PC4,PC5,PC6,PC7,PC8,PC9,PC10	-0.0050181925054032	0.0331378271347838	0.994994377587436	0.87963339937229	logistic	431422	957	430465			0	`170` ~ `PRS_all` + `age` + `sex` + `genotyping.array` + `PC1` + `PC2` + `PC3` + `PC4` + `PC5` + `PC6` + `PC7` + `PC8` + `PC9` + `PC10`	(Intercept) + PRS_all + age + sexM + genotyping.arrayUKBL + PC1 + PC2 + PC3 + PC4 + PC5 + PC6 + PC7 + PC8 + PC9 + PC10		Cancer of bone and connective tissue	170-171.99		1	0	2	neoplasms
170.1	PRS_all	age,sex,genotyping.array,PC1,PC2,PC3,PC4,PC5,PC6,PC7,PC8,PC9,PC10	0.0686947589774947	0.0617095483294454	1.07110921277321	0.265624701276737	logistic	430740	275	430465			0	`170.1` ~ `PRS_all` + `age` + `sex` + `genotyping.array` + `PC1` + `PC2` + `PC3` + `PC4` + `PC5` + `PC6` + `PC7` + `PC8` + `PC9` + `PC10`	(Intercept) + PRS_all + age + sexM + genotyping.arrayUKBL + PC1 + PC2 + PC3 + PC4 + PC5 + PC6 + PC7 + PC8 + PC9 + PC10		Bone cancer	170-171.99	Both	1	1	2	neoplasms
170.2	PRS_all	age,sex,genotyping.array,PC1,PC2,PC3,PC4,PC5,PC6,PC7,PC8,PC9,PC10	-0.0176862385673442	0.0382660802778443	0.982469244960997	0.64394434442224	logistic	431182	717	430465			0	`170.2` ~ `PRS_all` + `age` + `sex` + `genotyping.array` + `PC1` + `PC2` + `PC3` + `PC4` + `PC5` + `PC6` + `PC7` + `PC8` + `PC9` + `PC10`	(Intercept) + PRS_all + age + sexM + genotyping.arrayUKBL + PC1 + PC2 + PC3 + PC4 + PC5 + PC6 + PC7 + PC8 + PC9 + PC10		Cancer of connective tissue	170-171.99	Both	1	1	2	neoplasms
172	PRS_all	age,sex,genotyping.array,PC1,PC2,PC3,PC4,PC5,PC6,PC7,PC8,PC9,PC10	0.0016168542023338	0.00612487929118137	1.00161816201584	0.791794252158677	logistic	431236	30398	400838			0	`172` ~ `PRS_all` + `age` + `sex` + `genotyping.array` + `PC1` + `PC2` + `PC3` + `PC4` + `PC5` + `PC6` + `PC7` + `PC8` + `PC9` + `PC10`	(Intercept) + PRS_all + age + sexM + genotyping.arrayUKBL + PC1 + PC2 + PC3 + PC4 + PC5 + PC6 + PC7 + PC8 + PC9 + PC10		Skin cancer	172-173.99		1	0	2	neoplasms
172.1	PRS_all	age,sex,genotyping.array,PC1,PC2,PC3,PC4,PC5,PC6,PC7,PC8,PC9,PC10	-0.000424573435440063	0.013443956500325	0.999575516683107	0.974806204817597	logistic	406650	5812	400838			0	`172.1` ~ `PRS_all` + `age` + `sex` + `genotyping.array` + `PC1` + `PC2` + `PC3` + `PC4` + `PC5` + `PC6` + `PC7` + `PC8` + `PC9` + `PC10`	(Intercept) + PRS_all + age + sexM + genotyping.arrayUKBL + PC1 + PC2 + PC3 + PC4 + PC5 + PC6 + PC7 + PC8 + PC9 + PC10		Melanomas of skin, dx or hx	172-173.99	Both	1	0	2	neoplasms
172.11	PRS_all	age,sex,genotyping.array,PC1,PC2,PC3,PC4,PC5,PC6,PC7,PC8,PC9,PC10	-0.000424573435440063	0.013443956500325	0.999575516683107	0.974806204817597	logistic	406650	5812	400838			0	`172.11` ~ `PRS_all` + `age` + `sex` + `genotyping.array` + `PC1` + `PC2` + `PC3` + `PC4` + `PC5` + `PC6` + `PC7` + `PC8` + `PC9` + `PC10`	(Intercept) + PRS_all + age + sexM + genotyping.arrayUKBL + PC1 + PC2 + PC3 + PC4 + PC5 + PC6 + PC7 + PC8 + PC9 + PC10		Melanomas of skin	172-173.99	Both	1	1	2	neoplasms
172.2	PRS_all	age,sex,genotyping.array,PC1,PC2,PC3,PC4,PC5,PC6,PC7,PC8,PC9,PC10	-0.00299318929574945	0.00669424946584536	0.997011285829252	0.654782328380609	logistic	426003	25165	400838			0	`172.2` ~ `PRS_all` + `age` + `sex` + `genotyping.array` + `PC1` + `PC2` + `PC3` + `PC4` + `PC5` + `PC6` + `PC7` + `PC8` + `PC9` + `PC10`	(Intercept) + PRS_all + age + sexM + genotyping.arrayUKBL + PC1 + PC2 + PC3 + PC4 + PC5 + PC6 + PC7 + PC8 + PC9 + PC10		Other non-epithelial cancer of skin	172-173.99	Both	1	0	2	neoplasms
172.21	PRS_all	age,sex,genotyping.array,PC1,PC2,PC3,PC4,PC5,PC6,PC7,PC8,PC9,PC10						400838					0			[Note: Column(s) dropped due to lack of variability: 172.21 ] [Error: non-varying phenotype or genotype]	Basal cell carcinoma	172-173.99	Both	1	1	2	neoplasms
172.22	PRS_all	age,sex,genotyping.array,PC1,PC2,PC3,PC4,PC5,PC6,PC7,PC8,PC9,PC10						400838					0			[Note: Column(s) dropped due to lack of variability: 172.22 ] [Error: non-varying phenotype or genotype]	Squamous cell carcinoma	172-173.99	Both	1	1	2	neoplasms
172.3	PRS_all	age,sex,genotyping.array,PC1,PC2,PC3,PC4,PC5,PC6,PC7,PC8,PC9,PC10	0.0633680482023481	0.0228380336144167	1.06541889258778	0.00552574374070174	logistic	402857	2019	400838			0	`172.3` ~ `PRS_all` + `age` + `sex` + `genotyping.array` + `PC1` + `PC2` + `PC3` + `PC4` + `PC5` + `PC6` + `PC7` + `PC8` + `PC9` + `PC10`	(Intercept) + PRS_all + age + sexM + genotyping.arrayUKBL + PC1 + PC2 + PC3 + PC4 + PC5 + PC6 + PC7 + PC8 + PC9 + PC10		Carcinoma in situ of skin	172-173.99	Both	1	1	2	neoplasms
173	PRS_all	age,sex,genotyping.array,PC1,PC2,PC3,PC4,PC5,PC6,PC7,PC8,PC9,PC10	-0.0420276096123343	0.0620052300964172	0.958843306915029	0.497893759036921	logistic	401108	270	400838			0	`173` ~ `PRS_all` + `age` + `sex` + `genotyping.array` + `PC1` + `PC2` + `PC3` + `PC4` + `PC5` + `PC6` + `PC7` + `PC8` + `PC9` + `PC10`	(Intercept) + PRS_all + age + sexM + genotyping.arrayUKBL + PC1 + PC2 + PC3 + PC4 + PC5 + PC6 + PC7 + PC8 + PC9 + PC10		Neoplasm of uncertain behavior of skin	172-173.99	Both	1	1	2	neoplasms
174	PRS_all	age,sex,genotyping.array,PC1,PC2,PC3,PC4,PC5,PC6,PC7,PC8,PC9,PC10	-0.00887416926708148	0.0072056089072362	0.991165089956182	0.21811195735184	logistic	420920	22438	398482			0	`174` ~ `PRS_all` + `age` + `sex` + `genotyping.array` + `PC1` + `PC2` + `PC3` + `PC4` + `PC5` + `PC6` + `PC7` + `PC8` + `PC9` + `PC10`	(Intercept) + PRS_all + age + sexM + genotyping.arrayUKBL + PC1 + PC2 + PC3 + PC4 + PC5 + PC6 + PC7 + PC8 + PC9 + PC10		Breast cancer	174-184.99, 610-610.99	Both	1	0	2	neoplasms
174.1	PRS_all	age,sex,genotyping.array,PC1,PC2,PC3,PC4,PC5,PC6,PC7,PC8,PC9,PC10	-0.00707967180593455	0.00726774340555124	0.992945330034105	0.329995757933356	logistic	224993	22075	202918			0	`174.1` ~ `PRS_all` + `age` + `genotyping.array` + `PC1` + `PC2` + `PC3` + `PC4` + `PC5` + `PC6` + `PC7` + `PC8` + `PC9` + `PC10`	(Intercept) + PRS_all + age + genotyping.arrayUKBL + PC1 + PC2 + PC3 + PC4 + PC5 + PC6 + PC7 + PC8 + PC9 + PC10	[Note: Column(s) dropped due to lack of variability: sex ]	Breast cancer [female]	174-184.99, 610-610.99	Female	1	0	2	neoplasms
174.11	PRS_all	age,sex,genotyping.array,PC1,PC2,PC3,PC4,PC5,PC6,PC7,PC8,PC9,PC10	-0.00757949119510615	0.00743673708766618	0.992449160713619	0.308110020868575	logistic	223907	20989	202918			0	`174.11` ~ `PRS_all` + `age` + `genotyping.array` + `PC1` + `PC2` + `PC3` + `PC4` + `PC5` + `PC6` + `PC7` + `PC8` + `PC9` + `PC10`	(Intercept) + PRS_all + age + genotyping.arrayUKBL + PC1 + PC2 + PC3 + PC4 + PC5 + PC6 + PC7 + PC8 + PC9 + PC10	[Note: Column(s) dropped due to lack of variability: sex ]	Malignant neoplasm of female breast	174-184.99, 610-610.99	Female	1	1	2	neoplasms
174.2	PRS_all	age,sex,genotyping.array,PC1,PC2,PC3,PC4,PC5,PC6,PC7,PC8,PC9,PC10						195564					0			[Note: Column(s) dropped due to lack of variability: 174.2, sex ] [Error: non-varying phenotype or genotype]	Breast cancer [male]	174-184.99, 610-610.99	Male	1	1	2	neoplasms
174.3	PRS_all	age,sex,genotyping.array,PC1,PC2,PC3,PC4,PC5,PC6,PC7,PC8,PC9,PC10					logistic	398641	159	398482			0	`174.3` ~ `PRS_all` + `age` + `sex` + `genotyping.array` + `PC1` + `PC2` + `PC3` + `PC4` + `PC5` + `PC6` + `PC7` + `PC8` + `PC9` + `PC10`		[Error: < 200 cases or controls]	Neoplasm of uncertain behavior of breast	174-184.99, 610-610.99	Both	1	1	2	neoplasms
175	PRS_all	age,sex,genotyping.array,PC1,PC2,PC3,PC4,PC5,PC6,PC7,PC8,PC9,PC10	-0.0227318582558453	0.0137769473482371	0.977524563775897	0.0989444929378365	logistic	207194	5683	201511			0	`175` ~ `PRS_all` + `age` + `genotyping.array` + `PC1` + `PC2` + `PC3` + `PC4` + `PC5` + `PC6` + `PC7` + `PC8` + `PC9` + `PC10`	(Intercept) + PRS_all + age + genotyping.arrayUKBL + PC1 + PC2 + PC3 + PC4 + PC5 + PC6 + PC7 + PC8 + PC9 + PC10	[Note: Column(s) dropped due to lack of variability: sex ]	Acquired absence of breast	174-184.99, 610-611.99	Female	1	1	2	neoplasms
180	PRS_all	age,sex,genotyping.array,PC1,PC2,PC3,PC4,PC5,PC6,PC7,PC8,PC9,PC10	-0.030160132246433	0.0189186517223701	0.970290146366762	0.11089103739537	logistic	196241	2961	193280			0	`180` ~ `PRS_all` + `age` + `genotyping.array` + `PC1` + `PC2` + `PC3` + `PC4` + `PC5` + `PC6` + `PC7` + `PC8` + `PC9` + `PC10`	(Intercept) + PRS_all + age + genotyping.arrayUKBL + PC1 + PC2 + PC3 + PC4 + PC5 + PC6 + PC7 + PC8 + PC9 + PC10	[Note: Column(s) dropped due to lack of variability: sex ]	Cervical cancer and dysplasia	174-184.99, 218-218.99, 792-792.99	Female	1	0	2	neoplasms
180.1	PRS_all	age,sex,genotyping.array,PC1,PC2,PC3,PC4,PC5,PC6,PC7,PC8,PC9,PC10	-0.00163075261965956	0.0494873468629061	0.998370576334897	0.973712131024703	logistic	193706	426	193280			0	`180.1` ~ `PRS_all` + `age` + `genotyping.array` + `PC1` + `PC2` + `PC3` + `PC4` + `PC5` + `PC6` + `PC7` + `PC8` + `PC9` + `PC10`	(Intercept) + PRS_all + age + genotyping.arrayUKBL + PC1 + PC2 + PC3 + PC4 + PC5 + PC6 + PC7 + PC8 + PC9 + PC10	[Note: Column(s) dropped due to lack of variability: sex ]	Cervical cancer	174-184.99, 218-218.99, 792-792.99	Female	1	1	2	neoplasms
180.3	PRS_all	age,sex,genotyping.array,PC1,PC2,PC3,PC4,PC5,PC6,PC7,PC8,PC9,PC10	-0.0296047282620469	0.0201749075381807	0.970829199062215	0.142266345476352	logistic	195879	2599	193280			0	`180.3` ~ `PRS_all` + `age` + `genotyping.array` + `PC1` + `PC2` + `PC3` + `PC4` + `PC5` + `PC6` + `PC7` + `PC8` + `PC9` + `PC10`	(Intercept) + PRS_all + age + genotyping.arrayUKBL + PC1 + PC2 + PC3 + PC4 + PC5 + PC6 + PC7 + PC8 + PC9 + PC10	[Note: Column(s) dropped due to lack of variability: sex ]	Cervical intraepithelial neoplasia [CIN] [Cervical dysplasia]	174-184.99, 218-218.99, 792-792.99	Female	1	1	2	neoplasms
182	PRS_all	age,sex,genotyping.array,PC1,PC2,PC3,PC4,PC5,PC6,PC7,PC8,PC9,PC10	-0.00867025935456953	0.0201724585971305	0.991367218950312	0.667336204831311	logistic	195909	2629	193280			0	`182` ~ `PRS_all` + `age` + `genotyping.array` + `PC1` + `PC2` + `PC3` + `PC4` + `PC5` + `PC6` + `PC7` + `PC8` + `PC9` + `PC10`	(Intercept) + PRS_all + age + genotyping.arrayUKBL + PC1 + PC2 + PC3 + PC4 + PC5 + PC6 + PC7 + PC8 + PC9 + PC10	[Note: Column(s) dropped due to lack of variability: sex ]	Malignant neoplasm of uterus	174-184.99, 218-218.99	Female	1	1	2	neoplasms
184	PRS_all	age,sex,genotyping.array,PC1,PC2,PC3,PC4,PC5,PC6,PC7,PC8,PC9,PC10	0.020980428241227	0.0194309904028633	1.02120206472147	0.280257731801582	logistic	206599	2807	203792			0	`184` ~ `PRS_all` + `age` + `genotyping.array` + `PC1` + `PC2` + `PC3` + `PC4` + `PC5` + `PC6` + `PC7` + `PC8` + `PC9` + `PC10`	(Intercept) + PRS_all + age + genotyping.arrayUKBL + PC1 + PC2 + PC3 + PC4 + PC5 + PC6 + PC7 + PC8 + PC9 + PC10	[Note: Column(s) dropped due to lack of variability: sex ]	Cancer of other female genital organs	174-184.99, 220-221.99	Female	1	0	2	neoplasms
184.1	PRS_all	age,sex,genotyping.array,PC1,PC2,PC3,PC4,PC5,PC6,PC7,PC8,PC9,PC10	0.0210456295894241	0.0227078975335592	1.02126865064359	0.354031524861738	logistic	205844	2052	203792			0	`184.1` ~ `PRS_all` + `age` + `genotyping.array` + `PC1` + `PC2` + `PC3` + `PC4` + `PC5` + `PC6` + `PC7` + `PC8` + `PC9` + `PC10`	(Intercept) + PRS_all + age + genotyping.arrayUKBL + PC1 + PC2 + PC3 + PC4 + PC5 + PC6 + PC7 + PC8 + PC9 + PC10	[Note: Column(s) dropped due to lack of variability: sex ]	Malignant neoplasm of ovary and other uterine adnexa	174-184.99, 220-221.99	Female	1	0	2	neoplasms
184.11	PRS_all	age,sex,genotyping.array,PC1,PC2,PC3,PC4,PC5,PC6,PC7,PC8,PC9,PC10	0.0138597867035474	0.0234198920789738	1.01395627881864	0.55398753804545	logistic	205720	1928	203792			0	`184.11` ~ `PRS_all` + `age` + `genotyping.array` + `PC1` + `PC2` + `PC3` + `PC4` + `PC5` + `PC6` + `PC7` + `PC8` + `PC9` + `PC10`	(Intercept) + PRS_all + age + genotyping.arrayUKBL + PC1 + PC2 + PC3 + PC4 + PC5 + PC6 + PC7 + PC8 + PC9 + PC10	[Note: Column(s) dropped due to lack of variability: sex ]	Malignant neoplasm of ovary	174-184.99, 220-221.99	Female	1	1	2	neoplasms
184.2	PRS_all	age,sex,genotyping.array,PC1,PC2,PC3,PC4,PC5,PC6,PC7,PC8,PC9,PC10	-0.00636365222147502	0.042727885136311	0.993656552931083	0.881605391372673	logistic	204363	571	203792			0	`184.2` ~ `PRS_all` + `age` + `genotyping.array` + `PC1` + `PC2` + `PC3` + `PC4` + `PC5` + `PC6` + `PC7` + `PC8` + `PC9` + `PC10`	(Intercept) + PRS_all + age + genotyping.arrayUKBL + PC1 + PC2 + PC3 + PC4 + PC5 + PC6 + PC7 + PC8 + PC9 + PC10	[Note: Column(s) dropped due to lack of variability: sex ]	Cancer of other female genital organs (excluding uterus and ovary)	174-184.99, 220-221.99	Female	1	1	2	neoplasms
185	PRS_all	age,sex,genotyping.array,PC1,PC2,PC3,PC4,PC5,PC6,PC7,PC8,PC9,PC10	-0.0469559601768337	0.00890391307813755	0.954129416355889	1.3375003489559e-07	logistic	168626	15140	153486			0	`185` ~ `PRS_all` + `age` + `genotyping.array` + `PC1` + `PC2` + `PC3` + `PC4` + `PC5` + `PC6` + `PC7` + `PC8` + `PC9` + `PC10`	(Intercept) + PRS_all + age + genotyping.arrayUKBL + PC1 + PC2 + PC3 + PC4 + PC5 + PC6 + PC7 + PC8 + PC9 + PC10	[Note: Column(s) dropped due to lack of variability: sex ]	Cancer of prostate	185-187.99, 796-796.99, 600-602.99	Male	1	1	2	neoplasms
187	PRS_all	age,sex,genotyping.array,PC1,PC2,PC3,PC4,PC5,PC6,PC7,PC8,PC9,PC10	0.0257171755677857	0.0380080957924916	1.02605071522189	0.498644785461068	logistic	180641	715	179926			0	`187` ~ `PRS_all` + `age` + `genotyping.array` + `PC1` + `PC2` + `PC3` + `PC4` + `PC5` + `PC6` + `PC7` + `PC8` + `PC9` + `PC10`	(Intercept) + PRS_all + age + genotyping.arrayUKBL + PC1 + PC2 + PC3 + PC4 + PC5 + PC6 + PC7 + PC8 + PC9 + PC10	[Note: Column(s) dropped due to lack of variability: sex ]	Cancer of other male genital organs	185-187.99, 222-222.99	Male	1	0	2	neoplasms
187.1	PRS_all	age,sex,genotyping.array,PC1,PC2,PC3,PC4,PC5,PC6,PC7,PC8,PC9,PC10					logistic	180086	160	179926			0	`187.1` ~ `PRS_all` + `age` + `genotyping.array` + `PC1` + `PC2` + `PC3` + `PC4` + `PC5` + `PC6` + `PC7` + `PC8` + `PC9` + `PC10`		[Note: Column(s) dropped due to lack of variability: sex ] [Error: < 200 cases or controls]	Malignant neoplasm of unspecified male genital organ	185-187.99, 222-222.99	Male	1	1	2	neoplasms
187.2	PRS_all	age,sex,genotyping.array,PC1,PC2,PC3,PC4,PC5,PC6,PC7,PC8,PC9,PC10	0.0792126498599413	0.0545458731346598	1.08243447713819	0.146440229429154	logistic	180271	345	179926			0	`187.2` ~ `PRS_all` + `age` + `genotyping.array` + `PC1` + `PC2` + `PC3` + `PC4` + `PC5` + `PC6` + `PC7` + `PC8` + `PC9` + `PC10`	(Intercept) + PRS_all + age + genotyping.arrayUKBL + PC1 + PC2 + PC3 + PC4 + PC5 + PC6 + PC7 + PC8 + PC9 + PC10	[Note: Column(s) dropped due to lack of variability: sex ]	Malignant neoplasm of testis	185-187.99, 222-222.99	Male	1	1	2	neoplasms
187.8	PRS_all	age,sex,genotyping.array,PC1,PC2,PC3,PC4,PC5,PC6,PC7,PC8,PC9,PC10					logistic	180106	180	179926			0	`187.8` ~ `PRS_all` + `age` + `genotyping.array` + `PC1` + `PC2` + `PC3` + `PC4` + `PC5` + `PC6` + `PC7` + `PC8` + `PC9` + `PC10`		[Note: Column(s) dropped due to lack of variability: sex ] [Error: < 200 cases or controls]	Neoplasm of uncertain behavior of male genital organs	185-187.99, 222-222.99	Male	1	1	2	neoplasms
189	PRS_all	age,sex,genotyping.array,PC1,PC2,PC3,PC4,PC5,PC6,PC7,PC8,PC9,PC10	-0.0199175801301799	0.010945917665226	0.980279464483161	0.0688145350043676	logistic	431422	9033	422389			0	`189` ~ `PRS_all` + `age` + `sex` + `genotyping.array` + `PC1` + `PC2` + `PC3` + `PC4` + `PC5` + `PC6` + `PC7` + `PC8` + `PC9` + `PC10`	(Intercept) + PRS_all + age + sexM + genotyping.arrayUKBL + PC1 + PC2 + PC3 + PC4 + PC5 + PC6 + PC7 + PC8 + PC9 + PC10		Cancer of urinary organs (incl. kidney and bladder)	188-189.99		1	0	2	neoplasms
189.1	PRS_all	age,sex,genotyping.array,PC1,PC2,PC3,PC4,PC5,PC6,PC7,PC8,PC9,PC10	0.00145808265064533	0.0203333330178688	1.00145914616999	0.942833506428206	logistic	424932	2543	422389			0	`189.1` ~ `PRS_all` + `age` + `sex` + `genotyping.array` + `PC1` + `PC2` + `PC3` + `PC4` + `PC5` + `PC6` + `PC7` + `PC8` + `PC9` + `PC10`	(Intercept) + PRS_all + age + sexM + genotyping.arrayUKBL + PC1 + PC2 + PC3 + PC4 + PC5 + PC6 + PC7 + PC8 + PC9 + PC10		Cancer of kidney and renal pelvis	188-189.99	Both	1	0	2	neoplasms
189.11	PRS_all	age,sex,genotyping.array,PC1,PC2,PC3,PC4,PC5,PC6,PC7,PC8,PC9,PC10	-0.00539686630365791	0.0207227658545476	0.994617670616264	0.794530749970756	logistic	424836	2447	422389			0	`189.11` ~ `PRS_all` + `age` + `sex` + `genotyping.array` + `PC1` + `PC2` + `PC3` + `PC4` + `PC5` + `PC6` + `PC7` + `PC8` + `PC9` + `PC10`	(Intercept) + PRS_all + age + sexM + genotyping.arrayUKBL + PC1 + PC2 + PC3 + PC4 + PC5 + PC6 + PC7 + PC8 + PC9 + PC10		Malignant neoplasm of kidney, except pelvis	188-189.99	Both	1	1	2	neoplasms
189.12	PRS_all	age,sex,genotyping.array,PC1,PC2,PC3,PC4,PC5,PC6,PC7,PC8,PC9,PC10					logistic	422564	175	422389			0	`189.12` ~ `PRS_all` + `age` + `sex` + `genotyping.array` + `PC1` + `PC2` + `PC3` + `PC4` + `PC5` + `PC6` + `PC7` + `PC8` + `PC9` + `PC10`		[Error: < 200 cases or controls]	Malignant neoplasm of renal pelvis	188-189.99	Both	1	1	2	neoplasms
189.2	PRS_all	age,sex,genotyping.array,PC1,PC2,PC3,PC4,PC5,PC6,PC7,PC8,PC9,PC10	-0.032453842421789	0.0144359904925339	0.968067132434457	0.0245685237446518	logistic	427511	5122	422389			0	`189.2` ~ `PRS_all` + `age` + `sex` + `genotyping.array` + `PC1` + `PC2` + `PC3` + `PC4` + `PC5` + `PC6` + `PC7` + `PC8` + `PC9` + `PC10`	(Intercept) + PRS_all + age + sexM + genotyping.arrayUKBL + PC1 + PC2 + PC3 + PC4 + PC5 + PC6 + PC7 + PC8 + PC9 + PC10		Cancer of bladder	188-189.99	Both	1	0	2	neoplasms
189.21	PRS_all	age,sex,genotyping.array,PC1,PC2,PC3,PC4,PC5,PC6,PC7,PC8,PC9,PC10	-0.0275606576605797	0.0151980505650285	0.972815672040911	0.069764949760236	logistic	427005	4616	422389			0	`189.21` ~ `PRS_all` + `age` + `sex` + `genotyping.array` + `PC1` + `PC2` + `PC3` + `PC4` + `PC5` + `PC6` + `PC7` + `PC8` + `PC9` + `PC10`	(Intercept) + PRS_all + age + sexM + genotyping.arrayUKBL + PC1 + PC2 + PC3 + PC4 + PC5 + PC6 + PC7 + PC8 + PC9 + PC10		Malignant neoplasm of bladder	188-189.99	Both	1	1	2	neoplasms
189.4	PRS_all	age,sex,genotyping.array,PC1,PC2,PC3,PC4,PC5,PC6,PC7,PC8,PC9,PC10	0.00110315195673229	0.05240543426567	1.00110376065266	0.983205502886581	logistic	422771	382	422389			0	`189.4` ~ `PRS_all` + `age` + `sex` + `genotyping.array` + `PC1` + `PC2` + `PC3` + `PC4` + `PC5` + `PC6` + `PC7` + `PC8` + `PC9` + `PC10`	(Intercept) + PRS_all + age + sexM + genotyping.arrayUKBL + PC1 + PC2 + PC3 + PC4 + PC5 + PC6 + PC7 + PC8 + PC9 + PC10		Malignant neoplasm of other urinary organs	188-189.99	Both	1	1	2	neoplasms
190	PRS_all	age,sex,genotyping.array,PC1,PC2,PC3,PC4,PC5,PC6,PC7,PC8,PC9,PC10	-0.0729515606030461	0.0577242952295732	0.929645860420021	0.206304332079214	logistic	427709	312	427397			0	`190` ~ `PRS_all` + `age` + `sex` + `genotyping.array` + `PC1` + `PC2` + `PC3` + `PC4` + `PC5` + `PC6` + `PC7` + `PC8` + `PC9` + `PC10`	(Intercept) + PRS_all + age + sexM + genotyping.arrayUKBL + PC1 + PC2 + PC3 + PC4 + PC5 + PC6 + PC7 + PC8 + PC9 + PC10		Cancer of eye	224-225.99, 190-192.99		1	1	2	neoplasms
191	PRS_all	age,sex,genotyping.array,PC1,PC2,PC3,PC4,PC5,PC6,PC7,PC8,PC9,PC10	0.000296590980593903	0.0252450407339226	1.00029663496805	0.990626280900402	logistic	429037	1640	427397			0	`191` ~ `PRS_all` + `age` + `sex` + `genotyping.array` + `PC1` + `PC2` + `PC3` + `PC4` + `PC5` + `PC6` + `PC7` + `PC8` + `PC9` + `PC10`	(Intercept) + PRS_all + age + sexM + genotyping.arrayUKBL + PC1 + PC2 + PC3 + PC4 + PC5 + PC6 + PC7 + PC8 + PC9 + PC10		Manlignant and unknown neoplasms of brain and nervous system	224-225.99, 190-192.99		1	0	2	neoplasms
191.1	PRS_all	age,sex,genotyping.array,PC1,PC2,PC3,PC4,PC5,PC6,PC7,PC8,PC9,PC10	-0.0128576535935259	0.0279579226796105	0.987224652900666	0.645593008002688	logistic	428732	1335	427397			0	`191.1` ~ `PRS_all` + `age` + `sex` + `genotyping.array` + `PC1` + `PC2` + `PC3` + `PC4` + `PC5` + `PC6` + `PC7` + `PC8` + `PC9` + `PC10`	(Intercept) + PRS_all + age + sexM + genotyping.arrayUKBL + PC1 + PC2 + PC3 + PC4 + PC5 + PC6 + PC7 + PC8 + PC9 + PC10		Cancer of brain and nervous system	224-225.99, 190-192.99	Both	1	0	2	neoplasms
191.11	PRS_all	age,sex,genotyping.array,PC1,PC2,PC3,PC4,PC5,PC6,PC7,PC8,PC9,PC10	-0.0143550807525243	0.0289572564117815	0.985747462162169	0.62008248050125	logistic	428641	1244	427397			0	`191.11` ~ `PRS_all` + `age` + `sex` + `genotyping.array` + `PC1` + `PC2` + `PC3` + `PC4` + `PC5` + `PC6` + `PC7` + `PC8` + `PC9` + `PC10`	(Intercept) + PRS_all + age + sexM + genotyping.arrayUKBL + PC1 + PC2 + PC3 + PC4 + PC5 + PC6 + PC7 + PC8 + PC9 + PC10		Cancer of brain	224-225.99, 190-192.99	Both	1	1	2	neoplasms
193	PRS_all	age,sex,genotyping.array,PC1,PC2,PC3,PC4,PC5,PC6,PC7,PC8,PC9,PC10	-0.0246630130496507	0.0377992971793353	0.97563863412565	0.514096217864041	logistic	428613	741	427872			0	`193` ~ `PRS_all` + `age` + `sex` + `genotyping.array` + `PC1` + `PC2` + `PC3` + `PC4` + `PC5` + `PC6` + `PC7` + `PC8` + `PC9` + `PC10`	(Intercept) + PRS_all + age + sexM + genotyping.arrayUKBL + PC1 + PC2 + PC3 + PC4 + PC5 + PC6 + PC7 + PC8 + PC9 + PC10		Thyroid cancer	193-194.99, 226-227.99		1	1	2	neoplasms
194	PRS_all	age,sex,genotyping.array,PC1,PC2,PC3,PC4,PC5,PC6,PC7,PC8,PC9,PC10					logistic	428062	190	427872			0	`194` ~ `PRS_all` + `age` + `sex` + `genotyping.array` + `PC1` + `PC2` + `PC3` + `PC4` + `PC5` + `PC6` + `PC7` + `PC8` + `PC9` + `PC10`		[Error: < 200 cases or controls]	Cancer of other endocrine glands	193-194.99, 226-227.99		1	1	2	neoplasms
195	PRS_all	age,sex,genotyping.array,PC1,PC2,PC3,PC4,PC5,PC6,PC7,PC8,PC9,PC10	-0.00934507076909469	0.00528293402067177	0.99069845870388	0.0769077592993838	logistic	398308	42942	355366			0	`195` ~ `PRS_all` + `age` + `sex` + `genotyping.array` + `PC1` + `PC2` + `PC3` + `PC4` + `PC5` + `PC6` + `PC7` + `PC8` + `PC9` + `PC10`	(Intercept) + PRS_all + age + sexM + genotyping.arrayUKBL + PC1 + PC2 + PC3 + PC4 + PC5 + PC6 + PC7 + PC8 + PC9 + PC10		Cancer, suspected or other	195-199.99		1	0	2	neoplasms
195.1	PRS_all	age,sex,genotyping.array,PC1,PC2,PC3,PC4,PC5,PC6,PC7,PC8,PC9,PC10	-0.00967904165494693	0.00534819881992094	0.99036764950541	0.0703305373525109	logistic	397175	41809	355366			0	`195.1` ~ `PRS_all` + `age` + `sex` + `genotyping.array` + `PC1` + `PC2` + `PC3` + `PC4` + `PC5` + `PC6` + `PC7` + `PC8` + `PC9` + `PC10`	(Intercept) + PRS_all + age + sexM + genotyping.arrayUKBL + PC1 + PC2 + PC3 + PC4 + PC5 + PC6 + PC7 + PC8 + PC9 + PC10		Malignant neoplasm, other	195-199.99	Both	1	1	2	neoplasms
195.3	PRS_all	age,sex,genotyping.array,PC1,PC2,PC3,PC4,PC5,PC6,PC7,PC8,PC9,PC10					logistic	355454	88	355366			0	`195.3` ~ `PRS_all` + `age` + `sex` + `genotyping.array` + `PC1` + `PC2` + `PC3` + `PC4` + `PC5` + `PC6` + `PC7` + `PC8` + `PC9` + `PC10`		[Error: < 200 cases or controls]	Malignant neoplasm of head, face, and neck	195-199.99	Both	1	0	2	neoplasms
196	PRS_all	age,sex,genotyping.array,PC1,PC2,PC3,PC4,PC5,PC6,PC7,PC8,PC9,PC10					logistic	355371	5	355366			0	`196` ~ `PRS_all` + `age` + `sex` + `genotyping.array` + `PC1` + `PC2` + `PC3` + `PC4` + `PC5` + `PC6` + `PC7` + `PC8` + `PC9` + `PC10`		[Error: < 200 cases or controls]	Radiotherapy	195-199.99		1	1	2	neoplasms
197	PRS_all	age,sex,genotyping.array,PC1,PC2,PC3,PC4,PC5,PC6,PC7,PC8,PC9,PC10	-0.00111631102574471	0.00647147147846973	0.998884311817624	0.863046624080307	logistic	382386	27020	355366			0	`197` ~ `PRS_all` + `age` + `sex` + `genotyping.array` + `PC1` + `PC2` + `PC3` + `PC4` + `PC5` + `PC6` + `PC7` + `PC8` + `PC9` + `PC10`	(Intercept) + PRS_all + age + sexM + genotyping.arrayUKBL + PC1 + PC2 + PC3 + PC4 + PC5 + PC6 + PC7 + PC8 + PC9 + PC10		Chemotherapy	195-199.99		1	1	2	neoplasms
198	PRS_all	age,sex,genotyping.array,PC1,PC2,PC3,PC4,PC5,PC6,PC7,PC8,PC9,PC10	0.000424800088327598	0.00681737054795377	1.00042489032866	0.950314828603306	logistic	379736	24370	355366			0	`198` ~ `PRS_all` + `age` + `sex` + `genotyping.array` + `PC1` + `PC2` + `PC3` + `PC4` + `PC5` + `PC6` + `PC7` + `PC8` + `PC9` + `PC10`	(Intercept) + PRS_all + age + sexM + genotyping.arrayUKBL + PC1 + PC2 + PC3 + PC4 + PC5 + PC6 + PC7 + PC8 + PC9 + PC10		Secondary malignant neoplasm	195-199.99		1	0	2	neoplasms
198.1	PRS_all	age,sex,genotyping.array,PC1,PC2,PC3,PC4,PC5,PC6,PC7,PC8,PC9,PC10	0.00254376518172039	0.00915014057172341	1.00254700329746	0.781010168890128	logistic	368313	12947	355366			0	`198.1` ~ `PRS_all` + `age` + `sex` + `genotyping.array` + `PC1` + `PC2` + `PC3` + `PC4` + `PC5` + `PC6` + `PC7` + `PC8` + `PC9` + `PC10`	(Intercept) + PRS_all + age + sexM + genotyping.arrayUKBL + PC1 + PC2 + PC3 + PC4 + PC5 + PC6 + PC7 + PC8 + PC9 + PC10		Secondary malignancy of lymph nodes	195-199.99	Both	1	1	2	neoplasms
198.2	PRS_all	age,sex,genotyping.array,PC1,PC2,PC3,PC4,PC5,PC6,PC7,PC8,PC9,PC10	0.00786595667764375	0.0123496178103078	1.00789697459005	0.524164395545071	logistic	362378	7012	355366			0	`198.2` ~ `PRS_all` + `age` + `sex` + `genotyping.array` + `PC1` + `PC2` + `PC3` + `PC4` + `PC5` + `PC6` + `PC7` + `PC8` + `PC9` + `PC10`	(Intercept) + PRS_all + age + sexM + genotyping.arrayUKBL + PC1 + PC2 + PC3 + PC4 + PC5 + PC6 + PC7 + PC8 + PC9 + PC10		Secondary malignancy of respiratory organs	195-199.99	Both	1	1	2	neoplasms
198.3	PRS_all	age,sex,genotyping.array,PC1,PC2,PC3,PC4,PC5,PC6,PC7,PC8,PC9,PC10	0.00309447043952388	0.0150177183904961	1.00309926325564	0.836748236505374	logistic	360078	4712	355366			0	`198.3` ~ `PRS_all` + `age` + `sex` + `genotyping.array` + `PC1` + `PC2` + `PC3` + `PC4` + `PC5` + `PC6` + `PC7` + `PC8` + `PC9` + `PC10`	(Intercept) + PRS_all + age + sexM + genotyping.arrayUKBL + PC1 + PC2 + PC3 + PC4 + PC5 + PC6 + PC7 + PC8 + PC9 + PC10		Secondary malignant neoplasm of digestive systems	195-199.99	Both	1	1	2	neoplasms
198.4	PRS_all	age,sex,genotyping.array,PC1,PC2,PC3,PC4,PC5,PC6,PC7,PC8,PC9,PC10	-0.000765508516958419	0.0117019668490982	0.999234784409935	0.947841924283819	logistic	363202	7836	355366			0	`198.4` ~ `PRS_all` + `age` + `sex` + `genotyping.array` + `PC1` + `PC2` + `PC3` + `PC4` + `PC5` + `PC6` + `PC7` + `PC8` + `PC9` + `PC10`	(Intercept) + PRS_all + age + sexM + genotyping.arrayUKBL + PC1 + PC2 + PC3 + PC4 + PC5 + PC6 + PC7 + PC8 + PC9 + PC10		Secondary malignant neoplasm of liver	195-199.99	Both	1	1	2	neoplasms
198.5	PRS_all	age,sex,genotyping.array,PC1,PC2,PC3,PC4,PC5,PC6,PC7,PC8,PC9,PC10	0.0347715990776587	0.0212789847904956	1.03538319931346	0.102241702383142	logistic	357679	2313	355366			0	`198.5` ~ `PRS_all` + `age` + `sex` + `genotyping.array` + `PC1` + `PC2` + `PC3` + `PC4` + `PC5` + `PC6` + `PC7` + `PC8` + `PC9` + `PC10`	(Intercept) + PRS_all + age + sexM + genotyping.arrayUKBL + PC1 + PC2 + PC3 + PC4 + PC5 + PC6 + PC7 + PC8 + PC9 + PC10		Secondary malignancy of brain/spine	195-199.99	Both	1	1	2	neoplasms
198.6	PRS_all	age,sex,genotyping.array,PC1,PC2,PC3,PC4,PC5,PC6,PC7,PC8,PC9,PC10	-0.00941792902974693	0.012709447536193	0.990626280766759	0.458682543854229	logistic	362001	6635	355366			0	`198.6` ~ `PRS_all` + `age` + `sex` + `genotyping.array` + `PC1` + `PC2` + `PC3` + `PC4` + `PC5` + `PC6` + `PC7` + `PC8` + `PC9` + `PC10`	(Intercept) + PRS_all + age + sexM + genotyping.arrayUKBL + PC1 + PC2 + PC3 + PC4 + PC5 + PC6 + PC7 + PC8 + PC9 + PC10		Secondary malignancy of bone	195-199.99	Both	1	1	2	neoplasms
198.7	PRS_all	age,sex,genotyping.array,PC1,PC2,PC3,PC4,PC5,PC6,PC7,PC8,PC9,PC10	0.0725710232208212	0.0449127982641266	1.07526917245811	0.10613311316842	logistic	355881	515	355366			0	`198.7` ~ `PRS_all` + `age` + `sex` + `genotyping.array` + `PC1` + `PC2` + `PC3` + `PC4` + `PC5` + `PC6` + `PC7` + `PC8` + `PC9` + `PC10`	(Intercept) + PRS_all + age + sexM + genotyping.arrayUKBL + PC1 + PC2 + PC3 + PC4 + PC5 + PC6 + PC7 + PC8 + PC9 + PC10		Secondary malignant neoplasm of skin	195-199.99	Both	1	1	2	neoplasms
199	PRS_all	age,sex,genotyping.array,PC1,PC2,PC3,PC4,PC5,PC6,PC7,PC8,PC9,PC10	-0.0191890230286401	0.0204305301572245	0.980993914275636	0.347611257664549	logistic	357890	2524	355366			0	`199` ~ `PRS_all` + `age` + `sex` + `genotyping.array` + `PC1` + `PC2` + `PC3` + `PC4` + `PC5` + `PC6` + `PC7` + `PC8` + `PC9` + `PC10`	(Intercept) + PRS_all + age + sexM + genotyping.arrayUKBL + PC1 + PC2 + PC3 + PC4 + PC5 + PC6 + PC7 + PC8 + PC9 + PC10		Neoplasm of uncertain behavior	195-199.99	Both	1	0	2	neoplasms
199.4	PRS_all	age,sex,genotyping.array,PC1,PC2,PC3,PC4,PC5,PC6,PC7,PC8,PC9,PC10					logistic	355529	163	355366			0	`199.4` ~ `PRS_all` + `age` + `sex` + `genotyping.array` + `PC1` + `PC2` + `PC3` + `PC4` + `PC5` + `PC6` + `PC7` + `PC8` + `PC9` + `PC10`		[Error: < 200 cases or controls]	Neurofibromatosis	195-199.99	Both	1	1	2	neoplasms
200	PRS_all	age,sex,genotyping.array,PC1,PC2,PC3,PC4,PC5,PC6,PC7,PC8,PC9,PC10	-0.0173722457749459	0.020652500552853	0.982777781659283	0.400253195725411	logistic	423613	2487	421126			0	`200` ~ `PRS_all` + `age` + `sex` + `genotyping.array` + `PC1` + `PC2` + `PC3` + `PC4` + `PC5` + `PC6` + `PC7` + `PC8` + `PC9` + `PC10`	(Intercept) + PRS_all + age + sexM + genotyping.arrayUKBL + PC1 + PC2 + PC3 + PC4 + PC5 + PC6 + PC7 + PC8 + PC9 + PC10		Myeloproliferative disease	200-204.99		1	0	2	neoplasms
200.1	PRS_all	age,sex,genotyping.array,PC1,PC2,PC3,PC4,PC5,PC6,PC7,PC8,PC9,PC10	0.0385688103275885	0.038693309549059	1.03932224200146	0.318870138316503	logistic	413351	696	412655			0	`200.1` ~ `PRS_all` + `age` + `sex` + `genotyping.array` + `PC1` + `PC2` + `PC3` + `PC4` + `PC5` + `PC6` + `PC7` + `PC8` + `PC9` + `PC10`	(Intercept) + PRS_all + age + sexM + genotyping.arrayUKBL + PC1 + PC2 + PC3 + PC4 + PC5 + PC6 + PC7 + PC8 + PC9 + PC10		Polycythemia vera	200-204.99, 289-289.99	Both	1	1	2	neoplasms
201	PRS_all	age,sex,genotyping.array,PC1,PC2,PC3,PC4,PC5,PC6,PC7,PC8,PC9,PC10	0.00837324978052733	0.0463766728643783	1.00840840348489	0.856721795236328	logistic	421609	483	421126			0	`201` ~ `PRS_all` + `age` + `sex` + `genotyping.array` + `PC1` + `PC2` + `PC3` + `PC4` + `PC5` + `PC6` + `PC7` + `PC8` + `PC9` + `PC10`	(Intercept) + PRS_all + age + sexM + genotyping.arrayUKBL + PC1 + PC2 + PC3 + PC4 + PC5 + PC6 + PC7 + PC8 + PC9 + PC10		Hodgkin's disease	200-204.99		1	1	2	neoplasms
202	PRS_all	age,sex,genotyping.array,PC1,PC2,PC3,PC4,PC5,PC6,PC7,PC8,PC9,PC10	0.0466059691888094	0.0143800645987541	1.04770909806936	0.00119105958893587	logistic	426246	5120	421126			0	`202` ~ `PRS_all` + `age` + `sex` + `genotyping.array` + `PC1` + `PC2` + `PC3` + `PC4` + `PC5` + `PC6` + `PC7` + `PC8` + `PC9` + `PC10`	(Intercept) + PRS_all + age + sexM + genotyping.arrayUKBL + PC1 + PC2 + PC3 + PC4 + PC5 + PC6 + PC7 + PC8 + PC9 + PC10		Cancer of other lymphoid, histiocytic tissue	200-204.99		1	0	2	neoplasms
202.2	PRS_all	age,sex,genotyping.array,PC1,PC2,PC3,PC4,PC5,PC6,PC7,PC8,PC9,PC10	0.0423743900687047	0.016536971629804	1.04328500118561	0.0103950541625298	logistic	424987	3861	421126			0	`202.2` ~ `PRS_all` + `age` + `sex` + `genotyping.array` + `PC1` + `PC2` + `PC3` + `PC4` + `PC5` + `PC6` + `PC7` + `PC8` + `PC9` + `PC10`	(Intercept) + PRS_all + age + sexM + genotyping.arrayUKBL + PC1 + PC2 + PC3 + PC4 + PC5 + PC6 + PC7 + PC8 + PC9 + PC10		Non-Hodgkins lymphoma	200-204.99	Both	1	0	2	neoplasms
202.21	PRS_all	age,sex,genotyping.array,PC1,PC2,PC3,PC4,PC5,PC6,PC7,PC8,PC9,PC10	0.0087017414710041	0.0384857982864451	1.00873971167905	0.821121573632862	logistic	421829	703	421126			0	`202.21` ~ `PRS_all` + `age` + `sex` + `genotyping.array` + `PC1` + `PC2` + `PC3` + `PC4` + `PC5` + `PC6` + `PC7` + `PC8` + `PC9` + `PC10`	(Intercept) + PRS_all + age + sexM + genotyping.arrayUKBL + PC1 + PC2 + PC3 + PC4 + PC5 + PC6 + PC7 + PC8 + PC9 + PC10		Nodular lymphoma	200-204.99	Both	1	1	2	neoplasms
202.22	PRS_all	age,sex,genotyping.array,PC1,PC2,PC3,PC4,PC5,PC6,PC7,PC8,PC9,PC10						421126					0			[Note: Column(s) dropped due to lack of variability: 202.22 ] [Error: non-varying phenotype or genotype]	Reticulosarcoma	200-204.99	Both	1	1	2	neoplasms
202.23	PRS_all	age,sex,genotyping.array,PC1,PC2,PC3,PC4,PC5,PC6,PC7,PC8,PC9,PC10					logistic	421139	13	421126			0	`202.23` ~ `PRS_all` + `age` + `sex` + `genotyping.array` + `PC1` + `PC2` + `PC3` + `PC4` + `PC5` + `PC6` + `PC7` + `PC8` + `PC9` + `PC10`		[Error: < 200 cases or controls]	Lymphosarcoma	200-204.99	Both	1	1	2	neoplasms
202.24	PRS_all	age,sex,genotyping.array,PC1,PC2,PC3,PC4,PC5,PC6,PC7,PC8,PC9,PC10	0.0696709473590791	0.0273342175391231	1.07215532766165	0.0108077335863366	logistic	422530	1404	421126			0	`202.24` ~ `PRS_all` + `age` + `sex` + `genotyping.array` + `PC1` + `PC2` + `PC3` + `PC4` + `PC5` + `PC6` + `PC7` + `PC8` + `PC9` + `PC10`	(Intercept) + PRS_all + age + sexM + genotyping.arrayUKBL + PC1 + PC2 + PC3 + PC4 + PC5 + PC6 + PC7 + PC8 + PC9 + PC10		Large cell lymphoma	200-204.99	Both	1	1	2	neoplasms
204	PRS_all	age,sex,genotyping.array,PC1,PC2,PC3,PC4,PC5,PC6,PC7,PC8,PC9,PC10	0.0203242077751722	0.0159858159672765	1.02053215085626	0.203589911433574	logistic	425283	4157	421126			0	`204` ~ `PRS_all` + `age` + `sex` + `genotyping.array` + `PC1` + `PC2` + `PC3` + `PC4` + `PC5` + `PC6` + `PC7` + `PC8` + `PC9` + `PC10`	(Intercept) + PRS_all + age + sexM + genotyping.arrayUKBL + PC1 + PC2 + PC3 + PC4 + PC5 + PC6 + PC7 + PC8 + PC9 + PC10		Leukemia	200-204.99		1	0	2	neoplasms
204.1	PRS_all	age,sex,genotyping.array,PC1,PC2,PC3,PC4,PC5,PC6,PC7,PC8,PC9,PC10	0.0117515200774427	0.0278830161667803	1.01182084046335	0.673420678100056	logistic	422477	1351	421126			0	`204.1` ~ `PRS_all` + `age` + `sex` + `genotyping.array` + `PC1` + `PC2` + `PC3` + `PC4` + `PC5` + `PC6` + `PC7` + `PC8` + `PC9` + `PC10`	(Intercept) + PRS_all + age + sexM + genotyping.arrayUKBL + PC1 + PC2 + PC3 + PC4 + PC5 + PC6 + PC7 + PC8 + PC9 + PC10		Lymphoid leukemia	200-204.99	Both	1	0	2	neoplasms
204.11	PRS_all	age,sex,genotyping.array,PC1,PC2,PC3,PC4,PC5,PC6,PC7,PC8,PC9,PC10					logistic	421254	128	421126			0	`204.11` ~ `PRS_all` + `age` + `sex` + `genotyping.array` + `PC1` + `PC2` + `PC3` + `PC4` + `PC5` + `PC6` + `PC7` + `PC8` + `PC9` + `PC10`		[Error: < 200 cases or controls]	Lymphoid leukemia, acute	200-204.99	Both	1	1	2	neoplasms
204.12	PRS_all	age,sex,genotyping.array,PC1,PC2,PC3,PC4,PC5,PC6,PC7,PC8,PC9,PC10	0.0121154684476434	0.0296274525304026	1.0121891580294	0.682593155562253	logistic	422321	1195	421126			0	`204.12` ~ `PRS_all` + `age` + `sex` + `genotyping.array` + `PC1` + `PC2` + `PC3` + `PC4` + `PC5` + `PC6` + `PC7` + `PC8` + `PC9` + `PC10`	(Intercept) + PRS_all + age + sexM + genotyping.arrayUKBL + PC1 + PC2 + PC3 + PC4 + PC5 + PC6 + PC7 + PC8 + PC9 + PC10		Lymphoid leukemia, chronic	200-204.99	Both	1	1	2	neoplasms
204.2	PRS_all	age,sex,genotyping.array,PC1,PC2,PC3,PC4,PC5,PC6,PC7,PC8,PC9,PC10	-0.0170230150433964	0.0310001029699529	0.983121057800723	0.582917821327753	logistic	422217	1091	421126			0	`204.2` ~ `PRS_all` + `age` + `sex` + `genotyping.array` + `PC1` + `PC2` + `PC3` + `PC4` + `PC5` + `PC6` + `PC7` + `PC8` + `PC9` + `PC10`	(Intercept) + PRS_all + age + sexM + genotyping.arrayUKBL + PC1 + PC2 + PC3 + PC4 + PC5 + PC6 + PC7 + PC8 + PC9 + PC10		Myeloid leukemia	200-204.99	Both	1	0	2	neoplasms
204.21	PRS_all	age,sex,genotyping.array,PC1,PC2,PC3,PC4,PC5,PC6,PC7,PC8,PC9,PC10	-0.0201336476689064	0.0360093063599365	0.98006768079262	0.576077470530762	logistic	421934	808	421126			0	`204.21` ~ `PRS_all` + `age` + `sex` + `genotyping.array` + `PC1` + `PC2` + `PC3` + `PC4` + `PC5` + `PC6` + `PC7` + `PC8` + `PC9` + `PC10`	(Intercept) + PRS_all + age + sexM + genotyping.arrayUKBL + PC1 + PC2 + PC3 + PC4 + PC5 + PC6 + PC7 + PC8 + PC9 + PC10		Myeloid leukemia, acute	200-204.99	Both	1	1	2	neoplasms
204.22	PRS_all	age,sex,genotyping.array,PC1,PC2,PC3,PC4,PC5,PC6,PC7,PC8,PC9,PC10	-0.0118909256414607	0.058970824932366	0.988179492028067	0.84019752895233	logistic	421427	301	421126			0	`204.22` ~ `PRS_all` + `age` + `sex` + `genotyping.array` + `PC1` + `PC2` + `PC3` + `PC4` + `PC5` + `PC6` + `PC7` + `PC8` + `PC9` + `PC10`	(Intercept) + PRS_all + age + sexM + genotyping.arrayUKBL + PC1 + PC2 + PC3 + PC4 + PC5 + PC6 + PC7 + PC8 + PC9 + PC10		Myeloid leukemia, chronic	200-204.99	Both	1	1	2	neoplasms
204.3	PRS_all	age,sex,genotyping.array,PC1,PC2,PC3,PC4,PC5,PC6,PC7,PC8,PC9,PC10					logistic	421266	140	421126			0	`204.3` ~ `PRS_all` + `age` + `sex` + `genotyping.array` + `PC1` + `PC2` + `PC3` + `PC4` + `PC5` + `PC6` + `PC7` + `PC8` + `PC9` + `PC10`		[Error: < 200 cases or controls]	Monocytic leukemia	200-204.99	Both	1	1	2	neoplasms
204.4	PRS_all	age,sex,genotyping.array,PC1,PC2,PC3,PC4,PC5,PC6,PC7,PC8,PC9,PC10	0.0763359997107327	0.0261531925489475	1.07932516618209	0.0035137894382148	logistic	422676	1550	421126			0	`204.4` ~ `PRS_all` + `age` + `sex` + `genotyping.array` + `PC1` + `PC2` + `PC3` + `PC4` + `PC5` + `PC6` + `PC7` + `PC8` + `PC9` + `PC10`	(Intercept) + PRS_all + age + sexM + genotyping.arrayUKBL + PC1 + PC2 + PC3 + PC4 + PC5 + PC6 + PC7 + PC8 + PC9 + PC10		Multiple myeloma	200-204.99	Both	1	1	2	neoplasms
208	PRS_all	age,sex,genotyping.array,PC1,PC2,PC3,PC4,PC5,PC6,PC7,PC8,PC9,PC10	-0.0119433398615261	0.00492340343777947	0.988127698728072	0.0152734220195554	logistic	425986	49315	376671			0	`208` ~ `PRS_all` + `age` + `sex` + `genotyping.array` + `PC1` + `PC2` + `PC3` + `PC4` + `PC5` + `PC6` + `PC7` + `PC8` + `PC9` + `PC10`	(Intercept) + PRS_all + age + sexM + genotyping.arrayUKBL + PC1 + PC2 + PC3 + PC4 + PC5 + PC6 + PC7 + PC8 + PC9 + PC10		Benign neoplasm of colon	153-153.99, 208-208.99		1	1	2	neoplasms
210	PRS_all	age,sex,genotyping.array,PC1,PC2,PC3,PC4,PC5,PC6,PC7,PC8,PC9,PC10	-0.00584627105400914	0.0255668328362411	0.994170785134056	0.819128350737316	logistic	429021	1597	427424			0	`210` ~ `PRS_all` + `age` + `sex` + `genotyping.array` + `PC1` + `PC2` + `PC3` + `PC4` + `PC5` + `PC6` + `PC7` + `PC8` + `PC9` + `PC10`	(Intercept) + PRS_all + age + sexM + genotyping.arrayUKBL + PC1 + PC2 + PC3 + PC4 + PC5 + PC6 + PC7 + PC8 + PC9 + PC10		Benign neoplasm of lip, oral cavity, and pharynx	140-149.99, 210-210.99		1	1	2	neoplasms
211	PRS_all	age,sex,genotyping.array,PC1,PC2,PC3,PC4,PC5,PC6,PC7,PC8,PC9,PC10	-0.0246255384604717	0.0087033534829533	0.975675196467726	0.00466308487160813	logistic	412275	14340	397935			0	`211` ~ `PRS_all` + `age` + `sex` + `genotyping.array` + `PC1` + `PC2` + `PC3` + `PC4` + `PC5` + `PC6` + `PC7` + `PC8` + `PC9` + `PC10`	(Intercept) + PRS_all + age + sexM + genotyping.arrayUKBL + PC1 + PC2 + PC3 + PC4 + PC5 + PC6 + PC7 + PC8 + PC9 + PC10		Benign neoplasm of other parts of digestive system	211-211.99, 150-159.99		1	1	2	neoplasms
212	PRS_all	age,sex,genotyping.array,PC1,PC2,PC3,PC4,PC5,PC6,PC7,PC8,PC9,PC10	-0.0179575441773546	0.0396919494913021	0.982202731698083	0.650964402111805	logistic	431422	668	430754			0	`212` ~ `PRS_all` + `age` + `sex` + `genotyping.array` + `PC1` + `PC2` + `PC3` + `PC4` + `PC5` + `PC6` + `PC7` + `PC8` + `PC9` + `PC10`	(Intercept) + PRS_all + age + sexM + genotyping.arrayUKBL + PC1 + PC2 + PC3 + PC4 + PC5 + PC6 + PC7 + PC8 + PC9 + PC10		Benign neoplasm of respiratory and intrathoracic organs	212-212.99		1	1	2	neoplasms
213	PRS_all	age,sex,genotyping.array,PC1,PC2,PC3,PC4,PC5,PC6,PC7,PC8,PC9,PC10	-0.0218933750812146	0.0456559655031314	0.978344545397767	0.631562099515739	logistic	368191	503	367688			0	`213` ~ `PRS_all` + `age` + `sex` + `genotyping.array` + `PC1` + `PC2` + `PC3` + `PC4` + `PC5` + `PC6` + `PC7` + `PC8` + `PC9` + `PC10`	(Intercept) + PRS_all + age + sexM + genotyping.arrayUKBL + PC1 + PC2 + PC3 + PC4 + PC5 + PC6 + PC7 + PC8 + PC9 + PC10		Benign neoplasm of bone and articular cartilage	210-229.99		1	1	2	neoplasms
214	PRS_all	age,sex,genotyping.array,PC1,PC2,PC3,PC4,PC5,PC6,PC7,PC8,PC9,PC10	-0.00103555257315578	0.010079263457869	0.998964983426376	0.918168613914815	logistic	429657	10605	419052			0	`214` ~ `PRS_all` + `age` + `sex` + `genotyping.array` + `PC1` + `PC2` + `PC3` + `PC4` + `PC5` + `PC6` + `PC7` + `PC8` + `PC9` + `PC10`	(Intercept) + PRS_all + age + sexM + genotyping.arrayUKBL + PC1 + PC2 + PC3 + PC4 + PC5 + PC6 + PC7 + PC8 + PC9 + PC10		Lipoma	214-215.99		1	0	2	neoplasms
214.1	PRS_all	age,sex,genotyping.array,PC1,PC2,PC3,PC4,PC5,PC6,PC7,PC8,PC9,PC10	0.00708892052956469	0.0120788468165255	1.00711410640508	0.557279470168592	logistic	426395	7343	419052			0	`214.1` ~ `PRS_all` + `age` + `sex` + `genotyping.array` + `PC1` + `PC2` + `PC3` + `PC4` + `PC5` + `PC6` + `PC7` + `PC8` + `PC9` + `PC10`	(Intercept) + PRS_all + age + sexM + genotyping.arrayUKBL + PC1 + PC2 + PC3 + PC4 + PC5 + PC6 + PC7 + PC8 + PC9 + PC10		Lipoma of skin and subcutaneous tissue	214-215.99	Both	1	1	2	neoplasms
215	PRS_all	age,sex,genotyping.array,PC1,PC2,PC3,PC4,PC5,PC6,PC7,PC8,PC9,PC10	-0.0618774145016641	0.023864365702418	0.939998109865338	0.00951762283849189	logistic	420898	1846	419052			0	`215` ~ `PRS_all` + `age` + `sex` + `genotyping.array` + `PC1` + `PC2` + `PC3` + `PC4` + `PC5` + `PC6` + `PC7` + `PC8` + `PC9` + `PC10`	(Intercept) + PRS_all + age + sexM + genotyping.arrayUKBL + PC1 + PC2 + PC3 + PC4 + PC5 + PC6 + PC7 + PC8 + PC9 + PC10		Other benign neoplasm of connective and other soft tissue	214-215.99		1	1	2	neoplasms
216	PRS_all	age,sex,genotyping.array,PC1,PC2,PC3,PC4,PC5,PC6,PC7,PC8,PC9,PC10	-0.00965872970208265	0.00910297699317559	0.990387766010727	0.28866638200365	logistic	430245	12852	417393			0	`216` ~ `PRS_all` + `age` + `sex` + `genotyping.array` + `PC1` + `PC2` + `PC3` + `PC4` + `PC5` + `PC6` + `PC7` + `PC8` + `PC9` + `PC10`	(Intercept) + PRS_all + age + sexM + genotyping.arrayUKBL + PC1 + PC2 + PC3 + PC4 + PC5 + PC6 + PC7 + PC8 + PC9 + PC10		Benign neoplasm of skin	216-217.99		1	1	2	neoplasms
216.1	PRS_all	age,sex,genotyping.array,PC1,PC2,PC3,PC4,PC5,PC6,PC7,PC8,PC9,PC10						417393					0			[Note: Column(s) dropped due to lack of variability: 216.1 ] [Error: non-varying phenotype or genotype]	Screening for malignant neoplasms of the skin	216-217.99	Both	0	1	2	neoplasms
217	PRS_all	age,sex,genotyping.array,PC1,PC2,PC3,PC4,PC5,PC6,PC7,PC8,PC9,PC10	-0.108069134038442	0.0290615399314499	0.897565541954739	0.000200305658706394	logistic	418633	1240	417393			0	`217` ~ `PRS_all` + `age` + `sex` + `genotyping.array` + `PC1` + `PC2` + `PC3` + `PC4` + `PC5` + `PC6` + `PC7` + `PC8` + `PC9` + `PC10`	(Intercept) + PRS_all + age + sexM + genotyping.arrayUKBL + PC1 + PC2 + PC3 + PC4 + PC5 + PC6 + PC7 + PC8 + PC9 + PC10		Vascular hamartomas and non-neoplastic nevi	216-217.99	Both	1	0	2	neoplasms
217.1	PRS_all	age,sex,genotyping.array,PC1,PC2,PC3,PC4,PC5,PC6,PC7,PC8,PC9,PC10	-0.117927143910473	0.0300011488265673	0.88876080189245	8.46797848006765e-05	logistic	418557	1164	417393			0	`217.1` ~ `PRS_all` + `age` + `sex` + `genotyping.array` + `PC1` + `PC2` + `PC3` + `PC4` + `PC5` + `PC6` + `PC7` + `PC8` + `PC9` + `PC10`	(Intercept) + PRS_all + age + sexM + genotyping.arrayUKBL + PC1 + PC2 + PC3 + PC4 + PC5 + PC6 + PC7 + PC8 + PC9 + PC10		Nevus, non-neoplastic	216-217.99	Both	1	1	2	neoplasms
218	PRS_all	age,sex,genotyping.array,PC1,PC2,PC3,PC4,PC5,PC6,PC7,PC8,PC9,PC10	-0.0293294554477403	0.00862679602508164	0.971096478733777	0.000674330340850603	logistic	226295	15471	210824			0	`218` ~ `PRS_all` + `age` + `genotyping.array` + `PC1` + `PC2` + `PC3` + `PC4` + `PC5` + `PC6` + `PC7` + `PC8` + `PC9` + `PC10`	(Intercept) + PRS_all + age + genotyping.arrayUKBL + PC1 + PC2 + PC3 + PC4 + PC5 + PC6 + PC7 + PC8 + PC9 + PC10	[Note: Column(s) dropped due to lack of variability: sex ]	Benign neoplasm of uterus	217-223.99, 180-184.99	Female	1	0	2	neoplasms
218.1	PRS_all	age,sex,genotyping.array,PC1,PC2,PC3,PC4,PC5,PC6,PC7,PC8,PC9,PC10	-0.0291587102821781	0.00872346804947883	0.971262302919252	0.000830095816774936	logistic	225939	15115	210824			0	`218.1` ~ `PRS_all` + `age` + `genotyping.array` + `PC1` + `PC2` + `PC3` + `PC4` + `PC5` + `PC6` + `PC7` + `PC8` + `PC9` + `PC10`	(Intercept) + PRS_all + age + genotyping.arrayUKBL + PC1 + PC2 + PC3 + PC4 + PC5 + PC6 + PC7 + PC8 + PC9 + PC10	[Note: Column(s) dropped due to lack of variability: sex ]	Uterine leiomyoma	217-223.99, 180-184.99	Female	1	1	2	neoplasms
218.2	PRS_all	age,sex,genotyping.array,PC1,PC2,PC3,PC4,PC5,PC6,PC7,PC8,PC9,PC10	-0.0164514736348224	0.0448789738161091	0.983683112798449	0.713936660686622	logistic	211350	526	210824			0	`218.2` ~ `PRS_all` + `age` + `genotyping.array` + `PC1` + `PC2` + `PC3` + `PC4` + `PC5` + `PC6` + `PC7` + `PC8` + `PC9` + `PC10`	(Intercept) + PRS_all + age + genotyping.arrayUKBL + PC1 + PC2 + PC3 + PC4 + PC5 + PC6 + PC7 + PC8 + PC9 + PC10	[Note: Column(s) dropped due to lack of variability: sex ]	Other benign neoplasm of uterus	217-223.99, 180-184.99	Female	1	1	2	neoplasms
220	PRS_all	age,sex,genotyping.array,PC1,PC2,PC3,PC4,PC5,PC6,PC7,PC8,PC9,PC10	0.00310627273284896	0.0207202704125352	1.00311110219724	0.880831928712587	logistic	193545	2443	191102			0	`220` ~ `PRS_all` + `age` + `genotyping.array` + `PC1` + `PC2` + `PC3` + `PC4` + `PC5` + `PC6` + `PC7` + `PC8` + `PC9` + `PC10`	(Intercept) + PRS_all + age + genotyping.arrayUKBL + PC1 + PC2 + PC3 + PC4 + PC5 + PC6 + PC7 + PC8 + PC9 + PC10	[Note: Column(s) dropped due to lack of variability: sex ]	Benign neoplasm of ovary	174-184.99, 217-221.99	Female	1	1	2	neoplasms
221	PRS_all	age,sex,genotyping.array,PC1,PC2,PC3,PC4,PC5,PC6,PC7,PC8,PC9,PC10	-0.123931092712347	0.0564865641744301	0.88344071428884	0.0282359556565288	logistic	191322	325	190997			0	`221` ~ `PRS_all` + `age` + `genotyping.array` + `PC1` + `PC2` + `PC3` + `PC4` + `PC5` + `PC6` + `PC7` + `PC8` + `PC9` + `PC10`	(Intercept) + PRS_all + age + genotyping.arrayUKBL + PC1 + PC2 + PC3 + PC4 + PC5 + PC6 + PC7 + PC8 + PC9 + PC10	[Note: Column(s) dropped due to lack of variability: sex ]	Benign neoplasm of other female genital organs	217-223.99, 174-184.99	Female	1	1	2	neoplasms
222	PRS_all	age,sex,genotyping.array,PC1,PC2,PC3,PC4,PC5,PC6,PC7,PC8,PC9,PC10	-0.0330966657645814	0.060731882538968	0.967445036254733	0.585778547839539	logistic	180211	285	179926			0	`222` ~ `PRS_all` + `age` + `genotyping.array` + `PC1` + `PC2` + `PC3` + `PC4` + `PC5` + `PC6` + `PC7` + `PC8` + `PC9` + `PC10`	(Intercept) + PRS_all + age + genotyping.arrayUKBL + PC1 + PC2 + PC3 + PC4 + PC5 + PC6 + PC7 + PC8 + PC9 + PC10	[Note: Column(s) dropped due to lack of variability: sex ]	Benign neoplasm of male genital organs	185-187.99, 222-222.99	Male	1	1	2	neoplasms
223	PRS_all	age,sex,genotyping.array,PC1,PC2,PC3,PC4,PC5,PC6,PC7,PC8,PC9,PC10	-0.0595436934465352	0.0497370309508432	0.942194364972725	0.231240205589841	logistic	368114	426	367688			0	`223` ~ `PRS_all` + `age` + `sex` + `genotyping.array` + `PC1` + `PC2` + `PC3` + `PC4` + `PC5` + `PC6` + `PC7` + `PC8` + `PC9` + `PC10`	(Intercept) + PRS_all + age + sexM + genotyping.arrayUKBL + PC1 + PC2 + PC3 + PC4 + PC5 + PC6 + PC7 + PC8 + PC9 + PC10		Benign neoplasm of kidney and other urinary organs	210-229.99		1	1	2	neoplasms
224	PRS_all	age,sex,genotyping.array,PC1,PC2,PC3,PC4,PC5,PC6,PC7,PC8,PC9,PC10	0.0568855749727731	0.0529366921161704	1.05853468060584	0.282555496500276	logistic	427769	372	427397			0	`224` ~ `PRS_all` + `age` + `sex` + `genotyping.array` + `PC1` + `PC2` + `PC3` + `PC4` + `PC5` + `PC6` + `PC7` + `PC8` + `PC9` + `PC10`	(Intercept) + PRS_all + age + sexM + genotyping.arrayUKBL + PC1 + PC2 + PC3 + PC4 + PC5 + PC6 + PC7 + PC8 + PC9 + PC10		Benign neoplasm of eye	224-225.99, 190-192.99	Both	1	0	2	neoplasms
224.1	PRS_all	age,sex,genotyping.array,PC1,PC2,PC3,PC4,PC5,PC6,PC7,PC8,PC9,PC10	0.0380607448239777	0.0646865468779373	1.03879433234086	0.556272337820738	logistic	427647	250	427397			0	`224.1` ~ `PRS_all` + `age` + `sex` + `genotyping.array` + `PC1` + `PC2` + `PC3` + `PC4` + `PC5` + `PC6` + `PC7` + `PC8` + `PC9` + `PC10`	(Intercept) + PRS_all + age + sexM + genotyping.arrayUKBL + PC1 + PC2 + PC3 + PC4 + PC5 + PC6 + PC7 + PC8 + PC9 + PC10		Benign neoplasm of eye, uveal	224-225.99, 190-192.99	Both	1	1	2	neoplasms
225	PRS_all	age,sex,genotyping.array,PC1,PC2,PC3,PC4,PC5,PC6,PC7,PC8,PC9,PC10	0.0104877912400719	0.0235943932563719	1.01054298089306	0.656678572691861	logistic	429292	1895	427397			0	`225` ~ `PRS_all` + `age` + `sex` + `genotyping.array` + `PC1` + `PC2` + `PC3` + `PC4` + `PC5` + `PC6` + `PC7` + `PC8` + `PC9` + `PC10`	(Intercept) + PRS_all + age + sexM + genotyping.arrayUKBL + PC1 + PC2 + PC3 + PC4 + PC5 + PC6 + PC7 + PC8 + PC9 + PC10		Benign neoplasm of brain and other parts of nervous system	224-225.99, 190-192.99		1	0	2	neoplasms
225.1	PRS_all	age,sex,genotyping.array,PC1,PC2,PC3,PC4,PC5,PC6,PC7,PC8,PC9,PC10	0.0151163240685932	0.0242481352281098	1.01523115356564	0.533020707226458	logistic	429192	1795	427397			0	`225.1` ~ `PRS_all` + `age` + `sex` + `genotyping.array` + `PC1` + `PC2` + `PC3` + `PC4` + `PC5` + `PC6` + `PC7` + `PC8` + `PC9` + `PC10`	(Intercept) + PRS_all + age + sexM + genotyping.arrayUKBL + PC1 + PC2 + PC3 + PC4 + PC5 + PC6 + PC7 + PC8 + PC9 + PC10		Benign neoplasm of brain, cranial nerves, meninges	224-225.99, 190-192.99	Both	1	1	2	neoplasms
225.2	PRS_all	age,sex,genotyping.array,PC1,PC2,PC3,PC4,PC5,PC6,PC7,PC8,PC9,PC10					logistic	427505	108	427397			0	`225.2` ~ `PRS_all` + `age` + `sex` + `genotyping.array` + `PC1` + `PC2` + `PC3` + `PC4` + `PC5` + `PC6` + `PC7` + `PC8` + `PC9` + `PC10`		[Error: < 200 cases or controls]	Benign neoplasm of spinal cord, meninges	224-225.99, 190-192.99	Both	1	1	2	neoplasms
226	PRS_all	age,sex,genotyping.array,PC1,PC2,PC3,PC4,PC5,PC6,PC7,PC8,PC9,PC10	0.0201426522490934	0.0463808255101949	1.02034688442331	0.664079061621864	logistic	428358	486	427872			0	`226` ~ `PRS_all` + `age` + `sex` + `genotyping.array` + `PC1` + `PC2` + `PC3` + `PC4` + `PC5` + `PC6` + `PC7` + `PC8` + `PC9` + `PC10`	(Intercept) + PRS_all + age + sexM + genotyping.arrayUKBL + PC1 + PC2 + PC3 + PC4 + PC5 + PC6 + PC7 + PC8 + PC9 + PC10		Benign neoplasm of thyroid glands	193-194.99, 226-227.99		1	1	2	neoplasms
227	PRS_all	age,sex,genotyping.array,PC1,PC2,PC3,PC4,PC5,PC6,PC7,PC8,PC9,PC10	0.00232194261314324	0.0218411646757834	1.00232464040953	0.915336092697525	logistic	430113	2241	427872			0	`227` ~ `PRS_all` + `age` + `sex` + `genotyping.array` + `PC1` + `PC2` + `PC3` + `PC4` + `PC5` + `PC6` + `PC7` + `PC8` + `PC9` + `PC10`	(Intercept) + PRS_all + age + sexM + genotyping.arrayUKBL + PC1 + PC2 + PC3 + PC4 + PC5 + PC6 + PC7 + PC8 + PC9 + PC10		Benign neoplasm of other endocrine glands and related structures	193-194.99, 226-227.99		1	0	2	neoplasms
227.1	PRS_all	age,sex,genotyping.array,PC1,PC2,PC3,PC4,PC5,PC6,PC7,PC8,PC9,PC10	-0.0152322044215441	0.0409487520258111	0.984883218810988	0.709906146719578	logistic	428507	635	427872			0	`227.1` ~ `PRS_all` + `age` + `sex` + `genotyping.array` + `PC1` + `PC2` + `PC3` + `PC4` + `PC5` + `PC6` + `PC7` + `PC8` + `PC9` + `PC10`	(Intercept) + PRS_all + age + sexM + genotyping.arrayUKBL + PC1 + PC2 + PC3 + PC4 + PC5 + PC6 + PC7 + PC8 + PC9 + PC10		Benign neoplasm of adrenal gland	193-194.99, 226-227.99	Both	1	1	2	neoplasms
227.2	PRS_all	age,sex,genotyping.array,PC1,PC2,PC3,PC4,PC5,PC6,PC7,PC8,PC9,PC10	-0.0288531415259368	0.0342697715012491	0.971559135682238	0.399820720537966	logistic	428778	906	427872			0	`227.2` ~ `PRS_all` + `age` + `sex` + `genotyping.array` + `PC1` + `PC2` + `PC3` + `PC4` + `PC5` + `PC6` + `PC7` + `PC8` + `PC9` + `PC10`	(Intercept) + PRS_all + age + sexM + genotyping.arrayUKBL + PC1 + PC2 + PC3 + PC4 + PC5 + PC6 + PC7 + PC8 + PC9 + PC10		Benign neoplasm of parathyroid gland	193-194.99, 226-227.99	Both	1	1	2	neoplasms
227.3	PRS_all	age,sex,genotyping.array,PC1,PC2,PC3,PC4,PC5,PC6,PC7,PC8,PC9,PC10	0.0509357626168598	0.0389272399165115	1.05225529698545	0.190708396667173	logistic	428577	705	427872			0	`227.3` ~ `PRS_all` + `age` + `sex` + `genotyping.array` + `PC1` + `PC2` + `PC3` + `PC4` + `PC5` + `PC6` + `PC7` + `PC8` + `PC9` + `PC10`	(Intercept) + PRS_all + age + sexM + genotyping.arrayUKBL + PC1 + PC2 + PC3 + PC4 + PC5 + PC6 + PC7 + PC8 + PC9 + PC10		Benign neoplasm of pituitary gland and craniopharyngeal duct (pouch)	193-194.99, 226-227.99	Both	1	1	2	neoplasms
228	PRS_all	age,sex,genotyping.array,PC1,PC2,PC3,PC4,PC5,PC6,PC7,PC8,PC9,PC10	-0.0237285723048466	0.0184309444170002	0.97655073670412	0.197944046440259	logistic	431422	3090	428332			0	`228` ~ `PRS_all` + `age` + `sex` + `genotyping.array` + `PC1` + `PC2` + `PC3` + `PC4` + `PC5` + `PC6` + `PC7` + `PC8` + `PC9` + `PC10`	(Intercept) + PRS_all + age + sexM + genotyping.arrayUKBL + PC1 + PC2 + PC3 + PC4 + PC5 + PC6 + PC7 + PC8 + PC9 + PC10		Hemangioma and lymphangioma, any site	228-228.99	Both	1	0	2	neoplasms
228.1	PRS_all	age,sex,genotyping.array,PC1,PC2,PC3,PC4,PC5,PC6,PC7,PC8,PC9,PC10						428332					0			[Note: Column(s) dropped due to lack of variability: 228.1 ] [Error: non-varying phenotype or genotype]	Hemangioma of skin and subcutaneous tissue	228-228.99	Both	1	1	2	neoplasms
229	PRS_all	age,sex,genotyping.array,PC1,PC2,PC3,PC4,PC5,PC6,PC7,PC8,PC9,PC10	-0.0105468449101124	0.0174850188047	0.989508578041777	0.546380153147304	logistic	431422	3413	428009			0	`229` ~ `PRS_all` + `age` + `sex` + `genotyping.array` + `PC1` + `PC2` + `PC3` + `PC4` + `PC5` + `PC6` + `PC7` + `PC8` + `PC9` + `PC10`	(Intercept) + PRS_all + age + sexM + genotyping.arrayUKBL + PC1 + PC2 + PC3 + PC4 + PC5 + PC6 + PC7 + PC8 + PC9 + PC10		Benign neoplasm of unspecified sites	229-229.99		1	0	2	neoplasms
229.1	PRS_all	age,sex,genotyping.array,PC1,PC2,PC3,PC4,PC5,PC6,PC7,PC8,PC9,PC10					logistic	428078	69	428009			0	`229.1` ~ `PRS_all` + `age` + `sex` + `genotyping.array` + `PC1` + `PC2` + `PC3` + `PC4` + `PC5` + `PC6` + `PC7` + `PC8` + `PC9` + `PC10`		[Error: < 200 cases or controls]	Benign neoplasm of lymph nodes	229-229.99	Both	1	1	2	neoplasms
230	PRS_all	age,sex,genotyping.array,PC1,PC2,PC3,PC4,PC5,PC6,PC7,PC8,PC9,PC10					logistic	431422	20	431402			0	`230` ~ `PRS_all` + `age` + `sex` + `genotyping.array` + `PC1` + `PC2` + `PC3` + `PC4` + `PC5` + `PC6` + `PC7` + `PC8` + `PC9` + `PC10`		[Error: < 200 cases or controls]	Kaposi's sarcoma	230-230.99		1	1	2	neoplasms
240	PRS_all	age,sex,genotyping.array,PC1,PC2,PC3,PC4,PC5,PC6,PC7,PC8,PC9,PC10	0.0327702741508267	0.0298733181681501	1.03331313323621	0.272652453200504	logistic	396050	1196	394854			0	`240` ~ `PRS_all` + `age` + `sex` + `genotyping.array` + `PC1` + `PC2` + `PC3` + `PC4` + `PC5` + `PC6` + `PC7` + `PC8` + `PC9` + `PC10`	(Intercept) + PRS_all + age + sexM + genotyping.arrayUKBL + PC1 + PC2 + PC3 + PC4 + PC5 + PC6 + PC7 + PC8 + PC9 + PC10		Simple and unspecified goiter	240-246.99		1	1	3	endocrine/metabolic
241	PRS_all	age,sex,genotyping.array,PC1,PC2,PC3,PC4,PC5,PC6,PC7,PC8,PC9,PC10	0.0419738607181169	0.0202629079374267	1.04286721859429	0.0383155641342795	logistic	397470	2616	394854			0	`241` ~ `PRS_all` + `age` + `sex` + `genotyping.array` + `PC1` + `PC2` + `PC3` + `PC4` + `PC5` + `PC6` + `PC7` + `PC8` + `PC9` + `PC10`	(Intercept) + PRS_all + age + sexM + genotyping.arrayUKBL + PC1 + PC2 + PC3 + PC4 + PC5 + PC6 + PC7 + PC8 + PC9 + PC10		Nontoxic nodular goiter	240-246.99	Both	1	0	3	endocrine/metabolic
241.1	PRS_all	age,sex,genotyping.array,PC1,PC2,PC3,PC4,PC5,PC6,PC7,PC8,PC9,PC10	0.0159555109072294	0.0289757925829188	1.01608347976833	0.581873845833328	logistic	396119	1265	394854			0	`241.1` ~ `PRS_all` + `age` + `sex` + `genotyping.array` + `PC1` + `PC2` + `PC3` + `PC4` + `PC5` + `PC6` + `PC7` + `PC8` + `PC9` + `PC10`	(Intercept) + PRS_all + age + sexM + genotyping.arrayUKBL + PC1 + PC2 + PC3 + PC4 + PC5 + PC6 + PC7 + PC8 + PC9 + PC10		Nontoxic uninodular goiter	240-246.99	Both	1	1	3	endocrine/metabolic
241.2	PRS_all	age,sex,genotyping.array,PC1,PC2,PC3,PC4,PC5,PC6,PC7,PC8,PC9,PC10	0.0645182369458525	0.027603599658621	1.06664503041494	0.0194229440348699	logistic	396265	1411	394854			0	`241.2` ~ `PRS_all` + `age` + `sex` + `genotyping.array` + `PC1` + `PC2` + `PC3` + `PC4` + `PC5` + `PC6` + `PC7` + `PC8` + `PC9` + `PC10`	(Intercept) + PRS_all + age + sexM + genotyping.arrayUKBL + PC1 + PC2 + PC3 + PC4 + PC5 + PC6 + PC7 + PC8 + PC9 + PC10		Nontoxic multinodular goiter	240-246.99	Both	1	1	3	endocrine/metabolic
242	PRS_all	age,sex,genotyping.array,PC1,PC2,PC3,PC4,PC5,PC6,PC7,PC8,PC9,PC10	0.048656627397126	0.0156988099938351	1.0498597957505	0.00193924046199286	logistic	399195	4341	394854			0	`242` ~ `PRS_all` + `age` + `sex` + `genotyping.array` + `PC1` + `PC2` + `PC3` + `PC4` + `PC5` + `PC6` + `PC7` + `PC8` + `PC9` + `PC10`	(Intercept) + PRS_all + age + sexM + genotyping.arrayUKBL + PC1 + PC2 + PC3 + PC4 + PC5 + PC6 + PC7 + PC8 + PC9 + PC10		Thyrotoxicosis with or without goiter	240-246.99		1	0	3	endocrine/metabolic
242.1	PRS_all	age,sex,genotyping.array,PC1,PC2,PC3,PC4,PC5,PC6,PC7,PC8,PC9,PC10	0.0449116796614711	0.0321149699685762	1.04593547845366	0.161973305944467	logistic	395878	1024	394854			0	`242.1` ~ `PRS_all` + `age` + `sex` + `genotyping.array` + `PC1` + `PC2` + `PC3` + `PC4` + `PC5` + `PC6` + `PC7` + `PC8` + `PC9` + `PC10`	(Intercept) + PRS_all + age + sexM + genotyping.arrayUKBL + PC1 + PC2 + PC3 + PC4 + PC5 + PC6 + PC7 + PC8 + PC9 + PC10		Graves' disease	240-246.99		1	1	3	endocrine/metabolic
242.2	PRS_all	age,sex,genotyping.array,PC1,PC2,PC3,PC4,PC5,PC6,PC7,PC8,PC9,PC10	0.143268693691831	0.0682913792461004	1.15403984323704	0.0359137093976765	logistic	395083	229	394854			0	`242.2` ~ `PRS_all` + `age` + `sex` + `genotyping.array` + `PC1` + `PC2` + `PC3` + `PC4` + `PC5` + `PC6` + `PC7` + `PC8` + `PC9` + `PC10`	(Intercept) + PRS_all + age + sexM + genotyping.arrayUKBL + PC1 + PC2 + PC3 + PC4 + PC5 + PC6 + PC7 + PC8 + PC9 + PC10		Toxic multinodular goiter	240-246.99	Both	1	1	3	endocrine/metabolic
242.3	PRS_all	age,sex,genotyping.array,PC1,PC2,PC3,PC4,PC5,PC6,PC7,PC8,PC9,PC10	0.0727509505558847	0.0698875129110526	1.07546266018113	0.297888500588443	logistic	395071	217	394854			0	`242.3` ~ `PRS_all` + `age` + `sex` + `genotyping.array` + `PC1` + `PC2` + `PC3` + `PC4` + `PC5` + `PC6` + `PC7` + `PC8` + `PC9` + `PC10`	(Intercept) + PRS_all + age + sexM + genotyping.arrayUKBL + PC1 + PC2 + PC3 + PC4 + PC5 + PC6 + PC7 + PC8 + PC9 + PC10		Exophthalmos	240-246.99	Both	0	0	3	endocrine/metabolic
242.31	PRS_all	age,sex,genotyping.array,PC1,PC2,PC3,PC4,PC5,PC6,PC7,PC8,PC9,PC10						394854					0			[Note: Column(s) dropped due to lack of variability: 242.31 ] [Error: non-varying phenotype or genotype]	Thyrotoxic exophthalmos	240-246.99	Both	1	1	3	endocrine/metabolic
244	PRS_all	age,sex,genotyping.array,PC1,PC2,PC3,PC4,PC5,PC6,PC7,PC8,PC9,PC10	0.018492051744597	0.00608851350527676	1.01866408853505	0.00238784552556537	logistic	426248	31394	394854			0	`244` ~ `PRS_all` + `age` + `sex` + `genotyping.array` + `PC1` + `PC2` + `PC3` + `PC4` + `PC5` + `PC6` + `PC7` + `PC8` + `PC9` + `PC10`	(Intercept) + PRS_all + age + sexM + genotyping.arrayUKBL + PC1 + PC2 + PC3 + PC4 + PC5 + PC6 + PC7 + PC8 + PC9 + PC10		Hypothyroidism	240-246.99	Both	1	0	3	endocrine/metabolic
244.1	PRS_all	age,sex,genotyping.array,PC1,PC2,PC3,PC4,PC5,PC6,PC7,PC8,PC9,PC10	0.0292134996859864	0.0190551702303249	1.02964439976614	0.125250982332464	logistic	397794	2940	394854			0	`244.1` ~ `PRS_all` + `age` + `sex` + `genotyping.array` + `PC1` + `PC2` + `PC3` + `PC4` + `PC5` + `PC6` + `PC7` + `PC8` + `PC9` + `PC10`	(Intercept) + PRS_all + age + sexM + genotyping.arrayUKBL + PC1 + PC2 + PC3 + PC4 + PC5 + PC6 + PC7 + PC8 + PC9 + PC10		Secondary hypothyroidism	240-246.99		1	1	3	endocrine/metabolic
244.2	PRS_all	age,sex,genotyping.array,PC1,PC2,PC3,PC4,PC5,PC6,PC7,PC8,PC9,PC10	0.0215582901492518	0.0469987963403693	1.02179234903005	0.646450496280932	logistic	395332	478	394854			0	`244.2` ~ `PRS_all` + `age` + `sex` + `genotyping.array` + `PC1` + `PC2` + `PC3` + `PC4` + `PC5` + `PC6` + `PC7` + `PC8` + `PC9` + `PC10`	(Intercept) + PRS_all + age + sexM + genotyping.arrayUKBL + PC1 + PC2 + PC3 + PC4 + PC5 + PC6 + PC7 + PC8 + PC9 + PC10		Acquired hypothyroidism	240-246.99	Both	1	1	3	endocrine/metabolic
244.3	PRS_all	age,sex,genotyping.array,PC1,PC2,PC3,PC4,PC5,PC6,PC7,PC8,PC9,PC10						394854					0			[Note: Column(s) dropped due to lack of variability: 244.3 ] [Error: non-varying phenotype or genotype]	Iodine hypothyroidism	240-246.99	Both	1	1	3	endocrine/metabolic
244.4	PRS_all	age,sex,genotyping.array,PC1,PC2,PC3,PC4,PC5,PC6,PC7,PC8,PC9,PC10	0.018568957938197	0.00623426087490394	1.01874243312521	0.00289630900649117	logistic	424654	29800	394854			0	`244.4` ~ `PRS_all` + `age` + `sex` + `genotyping.array` + `PC1` + `PC2` + `PC3` + `PC4` + `PC5` + `PC6` + `PC7` + `PC8` + `PC9` + `PC10`	(Intercept) + PRS_all + age + sexM + genotyping.arrayUKBL + PC1 + PC2 + PC3 + PC4 + PC5 + PC6 + PC7 + PC8 + PC9 + PC10		Hypothyroidism NOS	240-246.99	Both	1	1	3	endocrine/metabolic
244.5	PRS_all	age,sex,genotyping.array,PC1,PC2,PC3,PC4,PC5,PC6,PC7,PC8,PC9,PC10					logistic	394954	100	394854			0	`244.5` ~ `PRS_all` + `age` + `sex` + `genotyping.array` + `PC1` + `PC2` + `PC3` + `PC4` + `PC5` + `PC6` + `PC7` + `PC8` + `PC9` + `PC10`		[Error: < 200 cases or controls]	Congenital hypothyroidism	240-246.99	Both	1	1	3	endocrine/metabolic
245	PRS_all	age,sex,genotyping.array,PC1,PC2,PC3,PC4,PC5,PC6,PC7,PC8,PC9,PC10	0.0408012112928284	0.0413834583708049	1.0416450176964	0.32416724857147	logistic	395465	611	394854			0	`245` ~ `PRS_all` + `age` + `sex` + `genotyping.array` + `PC1` + `PC2` + `PC3` + `PC4` + `PC5` + `PC6` + `PC7` + `PC8` + `PC9` + `PC10`	(Intercept) + PRS_all + age + sexM + genotyping.arrayUKBL + PC1 + PC2 + PC3 + PC4 + PC5 + PC6 + PC7 + PC8 + PC9 + PC10		Thyroiditis	240-246.99	Both	1	0	3	endocrine/metabolic
245.1	PRS_all	age,sex,genotyping.array,PC1,PC2,PC3,PC4,PC5,PC6,PC7,PC8,PC9,PC10					logistic	394884	30	394854			0	`245.1` ~ `PRS_all` + `age` + `sex` + `genotyping.array` + `PC1` + `PC2` + `PC3` + `PC4` + `PC5` + `PC6` + `PC7` + `PC8` + `PC9` + `PC10`		[Error: < 200 cases or controls]	Thyroiditis, acute and subacute	240-246.99	Both	1	1	3	endocrine/metabolic
245.2	PRS_all	age,sex,genotyping.array,PC1,PC2,PC3,PC4,PC5,PC6,PC7,PC8,PC9,PC10	0.028131751611317	0.0480420153889382	1.02853118613601	0.558167470378	logistic	395307	453	394854			0	`245.2` ~ `PRS_all` + `age` + `sex` + `genotyping.array` + `PC1` + `PC2` + `PC3` + `PC4` + `PC5` + `PC6` + `PC7` + `PC8` + `PC9` + `PC10`	(Intercept) + PRS_all + age + sexM + genotyping.arrayUKBL + PC1 + PC2 + PC3 + PC4 + PC5 + PC6 + PC7 + PC8 + PC9 + PC10		Chronic thyroiditis	240-246.99	Both	1	0	3	endocrine/metabolic
245.21	PRS_all	age,sex,genotyping.array,PC1,PC2,PC3,PC4,PC5,PC6,PC7,PC8,PC9,PC10	0.0316674195671743	0.0492472416862184	1.03217416728322	0.52020508515554	logistic	395285	431	394854			0	`245.21` ~ `PRS_all` + `age` + `sex` + `genotyping.array` + `PC1` + `PC2` + `PC3` + `PC4` + `PC5` + `PC6` + `PC7` + `PC8` + `PC9` + `PC10`	(Intercept) + PRS_all + age + sexM + genotyping.arrayUKBL + PC1 + PC2 + PC3 + PC4 + PC5 + PC6 + PC7 + PC8 + PC9 + PC10		Chronic lymphocytic thyroiditis	240-246.99	Both	1	1	3	endocrine/metabolic
246	PRS_all	age,sex,genotyping.array,PC1,PC2,PC3,PC4,PC5,PC6,PC7,PC8,PC9,PC10	-0.00211484124516383	0.0276263141442726	0.997887393455959	0.938980185892893	logistic	396245	1391	394854			0	`246` ~ `PRS_all` + `age` + `sex` + `genotyping.array` + `PC1` + `PC2` + `PC3` + `PC4` + `PC5` + `PC6` + `PC7` + `PC8` + `PC9` + `PC10`	(Intercept) + PRS_all + age + sexM + genotyping.arrayUKBL + PC1 + PC2 + PC3 + PC4 + PC5 + PC6 + PC7 + PC8 + PC9 + PC10		Other disorders of thyroid	240-246.99	Both	1	0	3	endocrine/metabolic
246.2	PRS_all	age,sex,genotyping.array,PC1,PC2,PC3,PC4,PC5,PC6,PC7,PC8,PC9,PC10						394854					0			[Note: Column(s) dropped due to lack of variability: 246.2 ] [Error: non-varying phenotype or genotype]	Thyroid cyst	240-246.99	Both	1	1	3	endocrine/metabolic
246.7	PRS_all	age,sex,genotyping.array,PC1,PC2,PC3,PC4,PC5,PC6,PC7,PC8,PC9,PC10					logistic	395026	172	394854			0	`246.7` ~ `PRS_all` + `age` + `sex` + `genotyping.array` + `PC1` + `PC2` + `PC3` + `PC4` + `PC5` + `PC6` + `PC7` + `PC8` + `PC9` + `PC10`		[Error: < 200 cases or controls]	Abnormal results of function study of thyroid	240-246.99	Both	0	1	3	endocrine/metabolic
249	PRS_all	age,sex,genotyping.array,PC1,PC2,PC3,PC4,PC5,PC6,PC7,PC8,PC9,PC10					logistic	384061	7	384054			0	`249` ~ `PRS_all` + `age` + `sex` + `genotyping.array` + `PC1` + `PC2` + `PC3` + `PC4` + `PC5` + `PC6` + `PC7` + `PC8` + `PC9` + `PC10`		[Error: < 200 cases or controls]	Secondary diabetes mellitus	249-250.99		1	1	3	endocrine/metabolic
250	PRS_all	age,sex,genotyping.array,PC1,PC2,PC3,PC4,PC5,PC6,PC7,PC8,PC9,PC10	-0.0810397230409306	0.00526700065323227	0.922157059834421	2.0223069237921e-53	logistic	428671	44617	384054			0	`250` ~ `PRS_all` + `age` + `sex` + `genotyping.array` + `PC1` + `PC2` + `PC3` + `PC4` + `PC5` + `PC6` + `PC7` + `PC8` + `PC9` + `PC10`	(Intercept) + PRS_all + age + sexM + genotyping.arrayUKBL + PC1 + PC2 + PC3 + PC4 + PC5 + PC6 + PC7 + PC8 + PC9 + PC10		Diabetes mellitus	249-250.99	Both	1	0	3	endocrine/metabolic
250.1	PRS_all	age,sex,genotyping.array,PC1,PC2,PC3,PC4,PC5,PC6,PC7,PC8,PC9,PC10	-0.0449402843826943	0.0148546839165663	0.956054571517426	0.00248363999169963	logistic	388929	4875	384054			0	`250.1` ~ `PRS_all` + `age` + `sex` + `genotyping.array` + `PC1` + `PC2` + `PC3` + `PC4` + `PC5` + `PC6` + `PC7` + `PC8` + `PC9` + `PC10`	(Intercept) + PRS_all + age + sexM + genotyping.arrayUKBL + PC1 + PC2 + PC3 + PC4 + PC5 + PC6 + PC7 + PC8 + PC9 + PC10		Type 1 diabetes	249-250.99	Both	1	0	3	endocrine/metabolic
250.11	PRS_all	age,sex,genotyping.array,PC1,PC2,PC3,PC4,PC5,PC6,PC7,PC8,PC9,PC10	0.0024803856312623	0.0459094160828518	1.00248346433263	0.956913000096257	logistic	384548	494	384054			0	`250.11` ~ `PRS_all` + `age` + `sex` + `genotyping.array` + `PC1` + `PC2` + `PC3` + `PC4` + `PC5` + `PC6` + `PC7` + `PC8` + `PC9` + `PC10`	(Intercept) + PRS_all + age + sexM + genotyping.arrayUKBL + PC1 + PC2 + PC3 + PC4 + PC5 + PC6 + PC7 + PC8 + PC9 + PC10		Type 1 diabetes with ketoacidosis	249-250.99	Both	1	1	3	endocrine/metabolic
250.12	PRS_all	age,sex,genotyping.array,PC1,PC2,PC3,PC4,PC5,PC6,PC7,PC8,PC9,PC10					logistic	384220	166	384054			0	`250.12` ~ `PRS_all` + `age` + `sex` + `genotyping.array` + `PC1` + `PC2` + `PC3` + `PC4` + `PC5` + `PC6` + `PC7` + `PC8` + `PC9` + `PC10`		[Error: < 200 cases or controls]	Type 1 diabetes with renal manifestations	249-250.99	Both	1	1	3	endocrine/metabolic
250.13	PRS_all	age,sex,genotyping.array,PC1,PC2,PC3,PC4,PC5,PC6,PC7,PC8,PC9,PC10	-0.0255957294821811	0.0330836010496582	0.974729064190743	0.439127040460664	logistic	385017	963	384054			0	`250.13` ~ `PRS_all` + `age` + `sex` + `genotyping.array` + `PC1` + `PC2` + `PC3` + `PC4` + `PC5` + `PC6` + `PC7` + `PC8` + `PC9` + `PC10`	(Intercept) + PRS_all + age + sexM + genotyping.arrayUKBL + PC1 + PC2 + PC3 + PC4 + PC5 + PC6 + PC7 + PC8 + PC9 + PC10		Type 1 diabetes with ophthalmic manifestations	249-250.99	Both	1	1	3	endocrine/metabolic
250.14	PRS_all	age,sex,genotyping.array,PC1,PC2,PC3,PC4,PC5,PC6,PC7,PC8,PC9,PC10	-0.00842790322605171	0.0548981406206418	0.991607511988505	0.877989071617641	logistic	384400	346	384054			0	`250.14` ~ `PRS_all` + `age` + `sex` + `genotyping.array` + `PC1` + `PC2` + `PC3` + `PC4` + `PC5` + `PC6` + `PC7` + `PC8` + `PC9` + `PC10`	(Intercept) + PRS_all + age + sexM + genotyping.arrayUKBL + PC1 + PC2 + PC3 + PC4 + PC5 + PC6 + PC7 + PC8 + PC9 + PC10		Type 1 diabetes with neurological manifestations	249-250.99	Both	1	1	3	endocrine/metabolic
250.15	PRS_all	age,sex,genotyping.array,PC1,PC2,PC3,PC4,PC5,PC6,PC7,PC8,PC9,PC10						384054					0			[Note: Column(s) dropped due to lack of variability: 250.15 ] [Error: non-varying phenotype or genotype]	Diabetes type 1 with peripheral circulatory disorders	249-250.99	Both	1	1	3	endocrine/metabolic
250.2	PRS_all	age,sex,genotyping.array,PC1,PC2,PC3,PC4,PC5,PC6,PC7,PC8,PC9,PC10	-0.0821756575544131	0.00532567060701819	0.921110144529491	1.02702722727081e-53	logistic	427703	43649	384054			0	`250.2` ~ `PRS_all` + `age` + `sex` + `genotyping.array` + `PC1` + `PC2` + `PC3` + `PC4` + `PC5` + `PC6` + `PC7` + `PC8` + `PC9` + `PC10`	(Intercept) + PRS_all + age + sexM + genotyping.arrayUKBL + PC1 + PC2 + PC3 + PC4 + PC5 + PC6 + PC7 + PC8 + PC9 + PC10		Type 2 diabetes	249-250.99	Both	1	0	3	endocrine/metabolic
250.21	PRS_all	age,sex,genotyping.array,PC1,PC2,PC3,PC4,PC5,PC6,PC7,PC8,PC9,PC10	-0.018571833166672	0.0458183057289222	0.981599560654356	0.685230156441659	logistic	384577	523	384054			0	`250.21` ~ `PRS_all` + `age` + `sex` + `genotyping.array` + `PC1` + `PC2` + `PC3` + `PC4` + `PC5` + `PC6` + `PC7` + `PC8` + `PC9` + `PC10`	(Intercept) + PRS_all + age + sexM + genotyping.arrayUKBL + PC1 + PC2 + PC3 + PC4 + PC5 + PC6 + PC7 + PC8 + PC9 + PC10		Type 2 diabetes with ketoacidosis	249-250.99	Both	1	1	3	endocrine/metabolic
250.22	PRS_all	age,sex,genotyping.array,PC1,PC2,PC3,PC4,PC5,PC6,PC7,PC8,PC9,PC10	-0.0652283165343544	0.0373115858980011	0.936853539803783	0.0804284641713348	logistic	384848	794	384054			0	`250.22` ~ `PRS_all` + `age` + `sex` + `genotyping.array` + `PC1` + `PC2` + `PC3` + `PC4` + `PC5` + `PC6` + `PC7` + `PC8` + `PC9` + `PC10`	(Intercept) + PRS_all + age + sexM + genotyping.arrayUKBL + PC1 + PC2 + PC3 + PC4 + PC5 + PC6 + PC7 + PC8 + PC9 + PC10		Type 2 diabetes with renal manifestations	249-250.99	Both	1	1	3	endocrine/metabolic
250.23	PRS_all	age,sex,genotyping.array,PC1,PC2,PC3,PC4,PC5,PC6,PC7,PC8,PC9,PC10	-0.0796767057305632	0.0148904409845712	0.923414832858329	8.75359035906226e-08	logistic	389055	5001	384054			0	`250.23` ~ `PRS_all` + `age` + `sex` + `genotyping.array` + `PC1` + `PC2` + `PC3` + `PC4` + `PC5` + `PC6` + `PC7` + `PC8` + `PC9` + `PC10`	(Intercept) + PRS_all + age + sexM + genotyping.arrayUKBL + PC1 + PC2 + PC3 + PC4 + PC5 + PC6 + PC7 + PC8 + PC9 + PC10		Type 2 diabetes with ophthalmic manifestations	249-250.99	Both	1	1	3	endocrine/metabolic
250.24	PRS_all	age,sex,genotyping.array,PC1,PC2,PC3,PC4,PC5,PC6,PC7,PC8,PC9,PC10	-0.0832912699916503	0.0248939721655428	0.920083115585839	0.000820334537353941	logistic	385779	1725	384054			0	`250.24` ~ `PRS_all` + `age` + `sex` + `genotyping.array` + `PC1` + `PC2` + `PC3` + `PC4` + `PC5` + `PC6` + `PC7` + `PC8` + `PC9` + `PC10`	(Intercept) + PRS_all + age + sexM + genotyping.arrayUKBL + PC1 + PC2 + PC3 + PC4 + PC5 + PC6 + PC7 + PC8 + PC9 + PC10		Type 2 diabetes with neurological manifestations	249-250.99	Both	1	1	3	endocrine/metabolic
250.25	PRS_all	age,sex,genotyping.array,PC1,PC2,PC3,PC4,PC5,PC6,PC7,PC8,PC9,PC10						384054					0			[Note: Column(s) dropped due to lack of variability: 250.25 ] [Error: non-varying phenotype or genotype]	Diabetes type 2 with peripheral circulatory disorders	249-250.99	Both	1	1	3	endocrine/metabolic
250.3	PRS_all	age,sex,genotyping.array,PC1,PC2,PC3,PC4,PC5,PC6,PC7,PC8,PC9,PC10					logistic	384196	142	384054			0	`250.3` ~ `PRS_all` + `age` + `sex` + `genotyping.array` + `PC1` + `PC2` + `PC3` + `PC4` + `PC5` + `PC6` + `PC7` + `PC8` + `PC9` + `PC10`		[Error: < 200 cases or controls]	Insulin pump user	249-250.99	Both	1	1	3	endocrine/metabolic
250.4	PRS_all	age,sex,genotyping.array,PC1,PC2,PC3,PC4,PC5,PC6,PC7,PC8,PC9,PC10	-0.043443647649291	0.0163674477684568	0.957486509186269	0.00794798848266192	logistic	388083	4029	384054			0	`250.4` ~ `PRS_all` + `age` + `sex` + `genotyping.array` + `PC1` + `PC2` + `PC3` + `PC4` + `PC5` + `PC6` + `PC7` + `PC8` + `PC9` + `PC10`	(Intercept) + PRS_all + age + sexM + genotyping.arrayUKBL + PC1 + PC2 + PC3 + PC4 + PC5 + PC6 + PC7 + PC8 + PC9 + PC10		Abnormal glucose	249-250.99	Both	0	0	3	endocrine/metabolic
250.41	PRS_all	age,sex,genotyping.array,PC1,PC2,PC3,PC4,PC5,PC6,PC7,PC8,PC9,PC10	-0.0661674202282144	0.0195457315892998	0.935974150167604	0.000711103745354732	logistic	386854	2800	384054			0	`250.41` ~ `PRS_all` + `age` + `sex` + `genotyping.array` + `PC1` + `PC2` + `PC3` + `PC4` + `PC5` + `PC6` + `PC7` + `PC8` + `PC9` + `PC10`	(Intercept) + PRS_all + age + sexM + genotyping.arrayUKBL + PC1 + PC2 + PC3 + PC4 + PC5 + PC6 + PC7 + PC8 + PC9 + PC10		Impaired fasting glucose	249-250.99	Both	1	1	3	endocrine/metabolic
250.42	PRS_all	age,sex,genotyping.array,PC1,PC2,PC3,PC4,PC5,PC6,PC7,PC8,PC9,PC10	0.00741645408615359	0.0292355419795181	1.00744402409685	0.79974326747946	logistic	385321	1267	384054			0	`250.42` ~ `PRS_all` + `age` + `sex` + `genotyping.array` + `PC1` + `PC2` + `PC3` + `PC4` + `PC5` + `PC6` + `PC7` + `PC8` + `PC9` + `PC10`	(Intercept) + PRS_all + age + sexM + genotyping.arrayUKBL + PC1 + PC2 + PC3 + PC4 + PC5 + PC6 + PC7 + PC8 + PC9 + PC10		Other abnormal glucose	249-250.99	Both	1	1	3	endocrine/metabolic
250.5	PRS_all	age,sex,genotyping.array,PC1,PC2,PC3,PC4,PC5,PC6,PC7,PC8,PC9,PC10					logistic	384233	179	384054			0	`250.5` ~ `PRS_all` + `age` + `sex` + `genotyping.array` + `PC1` + `PC2` + `PC3` + `PC4` + `PC5` + `PC6` + `PC7` + `PC8` + `PC9` + `PC10`		[Error: < 200 cases or controls]	Glycosuria or Acetonuria	249-250.99	Both	1	1	3	endocrine/metabolic
250.6	PRS_all	age,sex,genotyping.array,PC1,PC2,PC3,PC4,PC5,PC6,PC7,PC8,PC9,PC10	-0.0911015970370066	0.0276212552591327	0.912924955717009	0.000972920824388641	logistic	385453	1399	384054			0	`250.6` ~ `PRS_all` + `age` + `sex` + `genotyping.array` + `PC1` + `PC2` + `PC3` + `PC4` + `PC5` + `PC6` + `PC7` + `PC8` + `PC9` + `PC10`	(Intercept) + PRS_all + age + sexM + genotyping.arrayUKBL + PC1 + PC2 + PC3 + PC4 + PC5 + PC6 + PC7 + PC8 + PC9 + PC10		Polyneuropathy in diabetes	249-250.99	Both	1	1	3	endocrine/metabolic
250.7	PRS_all	age,sex,genotyping.array,PC1,PC2,PC3,PC4,PC5,PC6,PC7,PC8,PC9,PC10	-0.0609574408400079	0.0157080564286243	0.940863281274856	0.000104178443010257	logistic	397907	4484	393423			0	`250.7` ~ `PRS_all` + `age` + `sex` + `genotyping.array` + `PC1` + `PC2` + `PC3` + `PC4` + `PC5` + `PC6` + `PC7` + `PC8` + `PC9` + `PC10`	(Intercept) + PRS_all + age + sexM + genotyping.arrayUKBL + PC1 + PC2 + PC3 + PC4 + PC5 + PC6 + PC7 + PC8 + PC9 + PC10		Diabetic retinopathy	250.70-250.79,360-365.99	Both	1	1	3	endocrine/metabolic
251	PRS_all	age,sex,genotyping.array,PC1,PC2,PC3,PC4,PC5,PC6,PC7,PC8,PC9,PC10					logistic	420898	28	420870			0	`251` ~ `PRS_all` + `age` + `sex` + `genotyping.array` + `PC1` + `PC2` + `PC3` + `PC4` + `PC5` + `PC6` + `PC7` + `PC8` + `PC9` + `PC10`		[Error: < 200 cases or controls]	Other disorders of pancreatic internal secretion	251-259.99	Both	1	0	3	endocrine/metabolic
251.1	PRS_all	age,sex,genotyping.array,PC1,PC2,PC3,PC4,PC5,PC6,PC7,PC8,PC9,PC10	-0.0546232325043495	0.0171878563365831	0.946841819979342	0.00148288053512814	logistic	381627	3668	377959			0	`251.1` ~ `PRS_all` + `age` + `sex` + `genotyping.array` + `PC1` + `PC2` + `PC3` + `PC4` + `PC5` + `PC6` + `PC7` + `PC8` + `PC9` + `PC10`	(Intercept) + PRS_all + age + sexM + genotyping.arrayUKBL + PC1 + PC2 + PC3 + PC4 + PC5 + PC6 + PC7 + PC8 + PC9 + PC10		Hypoglycemia	249-259.99	Both	0	1	3	endocrine/metabolic
251.8	PRS_all	age,sex,genotyping.array,PC1,PC2,PC3,PC4,PC5,PC6,PC7,PC8,PC9,PC10					logistic	420877	7	420870			0	`251.8` ~ `PRS_all` + `age` + `sex` + `genotyping.array` + `PC1` + `PC2` + `PC3` + `PC4` + `PC5` + `PC6` + `PC7` + `PC8` + `PC9` + `PC10`		[Error: < 200 cases or controls]	Abnormality of secretion of glucagon or gastrin	251-259.99	Both	1	1	3	endocrine/metabolic
252	PRS_all	age,sex,genotyping.array,PC1,PC2,PC3,PC4,PC5,PC6,PC7,PC8,PC9,PC10	-0.0149291301445778	0.0202806503132766	0.985181756817736	0.461653536580378	logistic	423466	2596	420870			0	`252` ~ `PRS_all` + `age` + `sex` + `genotyping.array` + `PC1` + `PC2` + `PC3` + `PC4` + `PC5` + `PC6` + `PC7` + `PC8` + `PC9` + `PC10`	(Intercept) + PRS_all + age + sexM + genotyping.arrayUKBL + PC1 + PC2 + PC3 + PC4 + PC5 + PC6 + PC7 + PC8 + PC9 + PC10		Disorders of parathyroid gland	251-259.99		1	0	3	endocrine/metabolic
252.1	PRS_all	age,sex,genotyping.array,PC1,PC2,PC3,PC4,PC5,PC6,PC7,PC8,PC9,PC10	-0.0158167116658156	0.021497099793822	0.984307715644102	0.461876611730965	logistic	423181	2311	420870			0	`252.1` ~ `PRS_all` + `age` + `sex` + `genotyping.array` + `PC1` + `PC2` + `PC3` + `PC4` + `PC5` + `PC6` + `PC7` + `PC8` + `PC9` + `PC10`	(Intercept) + PRS_all + age + sexM + genotyping.arrayUKBL + PC1 + PC2 + PC3 + PC4 + PC5 + PC6 + PC7 + PC8 + PC9 + PC10		Hyperparathyroidism	251-259.99		1	1	3	endocrine/metabolic
252.2	PRS_all	age,sex,genotyping.array,PC1,PC2,PC3,PC4,PC5,PC6,PC7,PC8,PC9,PC10	-0.0506507963778096	0.0438893522417694	0.950610569233009	0.24847696717602	logistic	421417	547	420870			0	`252.2` ~ `PRS_all` + `age` + `sex` + `genotyping.array` + `PC1` + `PC2` + `PC3` + `PC4` + `PC5` + `PC6` + `PC7` + `PC8` + `PC9` + `PC10`	(Intercept) + PRS_all + age + sexM + genotyping.arrayUKBL + PC1 + PC2 + PC3 + PC4 + PC5 + PC6 + PC7 + PC8 + PC9 + PC10		Hypoparathyroidism	251-259.99	Both	1	1	3	endocrine/metabolic
253	PRS_all	age,sex,genotyping.array,PC1,PC2,PC3,PC4,PC5,PC6,PC7,PC8,PC9,PC10	0.0239350659224775	0.0242514210973325	1.02422380870309	0.323664606281653	logistic	422672	1802	420870			0	`253` ~ `PRS_all` + `age` + `sex` + `genotyping.array` + `PC1` + `PC2` + `PC3` + `PC4` + `PC5` + `PC6` + `PC7` + `PC8` + `PC9` + `PC10`	(Intercept) + PRS_all + age + sexM + genotyping.arrayUKBL + PC1 + PC2 + PC3 + PC4 + PC5 + PC6 + PC7 + PC8 + PC9 + PC10		Disorders of the pituitary gland and its hypothalamic control	251-259.99		1	0	3	endocrine/metabolic
253.1	PRS_all	age,sex,genotyping.array,PC1,PC2,PC3,PC4,PC5,PC6,PC7,PC8,PC9,PC10	-0.0688358160912026	0.0551623794829995	0.933479929880954	0.212076426942593	logistic	421220	350	420870			0	`253.1` ~ `PRS_all` + `age` + `sex` + `genotyping.array` + `PC1` + `PC2` + `PC3` + `PC4` + `PC5` + `PC6` + `PC7` + `PC8` + `PC9` + `PC10`	(Intercept) + PRS_all + age + sexM + genotyping.arrayUKBL + PC1 + PC2 + PC3 + PC4 + PC5 + PC6 + PC7 + PC8 + PC9 + PC10		Pituitary hyperfunction	251-259.99	Both	1	0	3	endocrine/metabolic
253.11	PRS_all	age,sex,genotyping.array,PC1,PC2,PC3,PC4,PC5,PC6,PC7,PC8,PC9,PC10					logistic	421019	149	420870			0	`253.11` ~ `PRS_all` + `age` + `sex` + `genotyping.array` + `PC1` + `PC2` + `PC3` + `PC4` + `PC5` + `PC6` + `PC7` + `PC8` + `PC9` + `PC10`		[Error: < 200 cases or controls]	Acromegaly and gigantism	251-259.99	Both	1	1	3	endocrine/metabolic
253.2	PRS_all	age,sex,genotyping.array,PC1,PC2,PC3,PC4,PC5,PC6,PC7,PC8,PC9,PC10	0.0428903961217513	0.0436207868768353	1.04382348147888	0.325481508088985	logistic	421424	554	420870			0	`253.2` ~ `PRS_all` + `age` + `sex` + `genotyping.array` + `PC1` + `PC2` + `PC3` + `PC4` + `PC5` + `PC6` + `PC7` + `PC8` + `PC9` + `PC10`	(Intercept) + PRS_all + age + sexM + genotyping.arrayUKBL + PC1 + PC2 + PC3 + PC4 + PC5 + PC6 + PC7 + PC8 + PC9 + PC10		Pituitary hypofunction	251-259.99	Both	1	1	3	endocrine/metabolic
253.3	PRS_all	age,sex,genotyping.array,PC1,PC2,PC3,PC4,PC5,PC6,PC7,PC8,PC9,PC10					logistic	421044	174	420870			0	`253.3` ~ `PRS_all` + `age` + `sex` + `genotyping.array` + `PC1` + `PC2` + `PC3` + `PC4` + `PC5` + `PC6` + `PC7` + `PC8` + `PC9` + `PC10`		[Error: < 200 cases or controls]	Diabetes insipidus	251-259.99	Both	1	1	3	endocrine/metabolic
253.4	PRS_all	age,sex,genotyping.array,PC1,PC2,PC3,PC4,PC5,PC6,PC7,PC8,PC9,PC10						420870					0			[Note: Column(s) dropped due to lack of variability: 253.4 ] [Error: non-varying phenotype or genotype]	Anterior pituitary disorders	251-259.99	Both	1	1	3	endocrine/metabolic
253.5	PRS_all	age,sex,genotyping.array,PC1,PC2,PC3,PC4,PC5,PC6,PC7,PC8,PC9,PC10						420870					0			[Note: Column(s) dropped due to lack of variability: 253.5 ] [Error: non-varying phenotype or genotype]	Pituitary dwarfism	251-259.99	Both	1	1	3	endocrine/metabolic
253.7	PRS_all	age,sex,genotyping.array,PC1,PC2,PC3,PC4,PC5,PC6,PC7,PC8,PC9,PC10	0.067333994097378	0.0386909189178919	1.06965267620036	0.0818055017383136	logistic	421575	705	420870			0	`253.7` ~ `PRS_all` + `age` + `sex` + `genotyping.array` + `PC1` + `PC2` + `PC3` + `PC4` + `PC5` + `PC6` + `PC7` + `PC8` + `PC9` + `PC10`	(Intercept) + PRS_all + age + sexM + genotyping.arrayUKBL + PC1 + PC2 + PC3 + PC4 + PC5 + PC6 + PC7 + PC8 + PC9 + PC10		Other disorders of neurohypophysis	251-259.99	Both	1	1	3	endocrine/metabolic
254	PRS_all	age,sex,genotyping.array,PC1,PC2,PC3,PC4,PC5,PC6,PC7,PC8,PC9,PC10					logistic	420920	50	420870			0	`254` ~ `PRS_all` + `age` + `sex` + `genotyping.array` + `PC1` + `PC2` + `PC3` + `PC4` + `PC5` + `PC6` + `PC7` + `PC8` + `PC9` + `PC10`		[Error: < 200 cases or controls]	Diseases of thymus gland	251-259.99	Both	1	1	3	endocrine/metabolic
255	PRS_all	age,sex,genotyping.array,PC1,PC2,PC3,PC4,PC5,PC6,PC7,PC8,PC9,PC10	-0.0426368253577877	0.0233829940273088	0.958259342373292	0.0682410565609191	logistic	422806	1936	420870			0	`255` ~ `PRS_all` + `age` + `sex` + `genotyping.array` + `PC1` + `PC2` + `PC3` + `PC4` + `PC5` + `PC6` + `PC7` + `PC8` + `PC9` + `PC10`	(Intercept) + PRS_all + age + sexM + genotyping.arrayUKBL + PC1 + PC2 + PC3 + PC4 + PC5 + PC6 + PC7 + PC8 + PC9 + PC10		Disorders of adrenal glands	251-259.99		1	0	3	endocrine/metabolic
255.1	PRS_all	age,sex,genotyping.array,PC1,PC2,PC3,PC4,PC5,PC6,PC7,PC8,PC9,PC10	-0.108483576216507	0.0534120326742835	0.897193630009897	0.0422478960683536	logistic	421244	374	420870			0	`255.1` ~ `PRS_all` + `age` + `sex` + `genotyping.array` + `PC1` + `PC2` + `PC3` + `PC4` + `PC5` + `PC6` + `PC7` + `PC8` + `PC9` + `PC10`	(Intercept) + PRS_all + age + sexM + genotyping.arrayUKBL + PC1 + PC2 + PC3 + PC4 + PC5 + PC6 + PC7 + PC8 + PC9 + PC10		Adrenal hyperfunction	251-259.99	Both	1	0	3	endocrine/metabolic
255.11	PRS_all	age,sex,genotyping.array,PC1,PC2,PC3,PC4,PC5,PC6,PC7,PC8,PC9,PC10	-0.0393539713480522	0.0716420671427824	0.961410337195873	0.582790164426934	logistic	421075	205	420870			0	`255.11` ~ `PRS_all` + `age` + `sex` + `genotyping.array` + `PC1` + `PC2` + `PC3` + `PC4` + `PC5` + `PC6` + `PC7` + `PC8` + `PC9` + `PC10`	(Intercept) + PRS_all + age + sexM + genotyping.arrayUKBL + PC1 + PC2 + PC3 + PC4 + PC5 + PC6 + PC7 + PC8 + PC9 + PC10		Cushing's syndrome	251-259.99	Both	1	1	3	endocrine/metabolic
255.12	PRS_all	age,sex,genotyping.array,PC1,PC2,PC3,PC4,PC5,PC6,PC7,PC8,PC9,PC10					logistic	421032	162	420870			0	`255.12` ~ `PRS_all` + `age` + `sex` + `genotyping.array` + `PC1` + `PC2` + `PC3` + `PC4` + `PC5` + `PC6` + `PC7` + `PC8` + `PC9` + `PC10`		[Error: < 200 cases or controls]	Hyperaldosteronism	251-259.99	Both	1	1	3	endocrine/metabolic
255.13	PRS_all	age,sex,genotyping.array,PC1,PC2,PC3,PC4,PC5,PC6,PC7,PC8,PC9,PC10					logistic	420882	12	420870			0	`255.13` ~ `PRS_all` + `age` + `sex` + `genotyping.array` + `PC1` + `PC2` + `PC3` + `PC4` + `PC5` + `PC6` + `PC7` + `PC8` + `PC9` + `PC10`		[Error: < 200 cases or controls]	Medulloadrenal hyperfunction	251-259.99	Both	1	1	3	endocrine/metabolic
255.2	PRS_all	age,sex,genotyping.array,PC1,PC2,PC3,PC4,PC5,PC6,PC7,PC8,PC9,PC10	0.0108708656105997	0.0323423594465407	1.01093016816539	0.736781501987018	logistic	421874	1004	420870			0	`255.2` ~ `PRS_all` + `age` + `sex` + `genotyping.array` + `PC1` + `PC2` + `PC3` + `PC4` + `PC5` + `PC6` + `PC7` + `PC8` + `PC9` + `PC10`	(Intercept) + PRS_all + age + sexM + genotyping.arrayUKBL + PC1 + PC2 + PC3 + PC4 + PC5 + PC6 + PC7 + PC8 + PC9 + PC10		Adrenal hypofunction	251-259.99	Both	1	0	3	endocrine/metabolic
255.21	PRS_all	age,sex,genotyping.array,PC1,PC2,PC3,PC4,PC5,PC6,PC7,PC8,PC9,PC10	0.0108708656105997	0.0323423594465407	1.01093016816539	0.736781501987018	logistic	421874	1004	420870			0	`255.21` ~ `PRS_all` + `age` + `sex` + `genotyping.array` + `PC1` + `PC2` + `PC3` + `PC4` + `PC5` + `PC6` + `PC7` + `PC8` + `PC9` + `PC10`	(Intercept) + PRS_all + age + sexM + genotyping.arrayUKBL + PC1 + PC2 + PC3 + PC4 + PC5 + PC6 + PC7 + PC8 + PC9 + PC10		Glucocorticoid deficiency	251-259.99	Both	1	1	3	endocrine/metabolic
255.22	PRS_all	age,sex,genotyping.array,PC1,PC2,PC3,PC4,PC5,PC6,PC7,PC8,PC9,PC10						420870					0			[Note: Column(s) dropped due to lack of variability: 255.22 ] [Error: non-varying phenotype or genotype]	Mineralocorticoid deficiency	251-259.99	Both	1	1	3	endocrine/metabolic
255.3	PRS_all	age,sex,genotyping.array,PC1,PC2,PC3,PC4,PC5,PC6,PC7,PC8,PC9,PC10					logistic	420900	30	420870			0	`255.3` ~ `PRS_all` + `age` + `sex` + `genotyping.array` + `PC1` + `PC2` + `PC3` + `PC4` + `PC5` + `PC6` + `PC7` + `PC8` + `PC9` + `PC10`		[Error: < 200 cases or controls]	Adrenogenital disorders	251-259.99	Both	1	1	3	endocrine/metabolic
256	PRS_all	age,sex,genotyping.array,PC1,PC2,PC3,PC4,PC5,PC6,PC7,PC8,PC9,PC10	-0.1139621246423	0.0470371416228627	0.892291751111647	0.0154009184316696	logistic	230273	472	229801			0	`256` ~ `PRS_all` + `age` + `genotyping.array` + `PC1` + `PC2` + `PC3` + `PC4` + `PC5` + `PC6` + `PC7` + `PC8` + `PC9` + `PC10`	(Intercept) + PRS_all + age + genotyping.arrayUKBL + PC1 + PC2 + PC3 + PC4 + PC5 + PC6 + PC7 + PC8 + PC9 + PC10	[Note: Column(s) dropped due to lack of variability: sex ]	Ovarian dysfunction	251-259.99	Female	1	0	3	endocrine/metabolic
256.1	PRS_all	age,sex,genotyping.array,PC1,PC2,PC3,PC4,PC5,PC6,PC7,PC8,PC9,PC10						420870					0			[Note: Column(s) dropped due to lack of variability: 256.1 ] [Error: non-varying phenotype or genotype]	Hyperestrogenism	251-259.99	Both	1	1	3	endocrine/metabolic
256.4	PRS_all	age,sex,genotyping.array,PC1,PC2,PC3,PC4,PC5,PC6,PC7,PC8,PC9,PC10	-0.103959762022791	0.0495991381114629	0.901261561633777	0.036082247209193	logistic	230226	425	229801			0	`256.4` ~ `PRS_all` + `age` + `genotyping.array` + `PC1` + `PC2` + `PC3` + `PC4` + `PC5` + `PC6` + `PC7` + `PC8` + `PC9` + `PC10`	(Intercept) + PRS_all + age + genotyping.arrayUKBL + PC1 + PC2 + PC3 + PC4 + PC5 + PC6 + PC7 + PC8 + PC9 + PC10	[Note: Column(s) dropped due to lack of variability: sex ]	Polycystic ovaries	251-259.99	Female	1	1	3	endocrine/metabolic
257	PRS_all	age,sex,genotyping.array,PC1,PC2,PC3,PC4,PC5,PC6,PC7,PC8,PC9,PC10	0.0251968877766744	0.0505869164049886	1.02551701241327	0.618419903802668	logistic	191477	408	191069			0	`257` ~ `PRS_all` + `age` + `genotyping.array` + `PC1` + `PC2` + `PC3` + `PC4` + `PC5` + `PC6` + `PC7` + `PC8` + `PC9` + `PC10`	(Intercept) + PRS_all + age + genotyping.arrayUKBL + PC1 + PC2 + PC3 + PC4 + PC5 + PC6 + PC7 + PC8 + PC9 + PC10	[Note: Column(s) dropped due to lack of variability: sex ]	Testicular dysfunction	251-259.99	Male	1	0	3	endocrine/metabolic
257.1	PRS_all	age,sex,genotyping.array,PC1,PC2,PC3,PC4,PC5,PC6,PC7,PC8,PC9,PC10	0.0223772049587417	0.0517459964575379	1.02262945262838	0.665419316745314	logistic	191459	390	191069			0	`257.1` ~ `PRS_all` + `age` + `genotyping.array` + `PC1` + `PC2` + `PC3` + `PC4` + `PC5` + `PC6` + `PC7` + `PC8` + `PC9` + `PC10`	(Intercept) + PRS_all + age + genotyping.arrayUKBL + PC1 + PC2 + PC3 + PC4 + PC5 + PC6 + PC7 + PC8 + PC9 + PC10	[Note: Column(s) dropped due to lack of variability: sex ]	Testicular hypofunction	251-259.99	Male	1	1	3	endocrine/metabolic
258	PRS_all	age,sex,genotyping.array,PC1,PC2,PC3,PC4,PC5,PC6,PC7,PC8,PC9,PC10	-0.0244980902942005	0.0710992400477208	0.975799552406692	0.730423741811208	logistic	421077	207	420870			0	`258` ~ `PRS_all` + `age` + `sex` + `genotyping.array` + `PC1` + `PC2` + `PC3` + `PC4` + `PC5` + `PC6` + `PC7` + `PC8` + `PC9` + `PC10`	(Intercept) + PRS_all + age + sexM + genotyping.arrayUKBL + PC1 + PC2 + PC3 + PC4 + PC5 + PC6 + PC7 + PC8 + PC9 + PC10		Iatrogenic endocrine disorders	251-259.99		1	1	3	endocrine/metabolic
258.1	PRS_all	age,sex,genotyping.array,PC1,PC2,PC3,PC4,PC5,PC6,PC7,PC8,PC9,PC10					logistic	229828	27	229801			0	`258.1` ~ `PRS_all` + `age` + `genotyping.array` + `PC1` + `PC2` + `PC3` + `PC4` + `PC5` + `PC6` + `PC7` + `PC8` + `PC9` + `PC10`		[Note: Column(s) dropped due to lack of variability: sex ] [Error: < 200 cases or controls]	Postablative ovarian failure	251-259.99	Female	0	1	3	endocrine/metabolic
259	PRS_all	age,sex,genotyping.array,PC1,PC2,PC3,PC4,PC5,PC6,PC7,PC8,PC9,PC10	0.0482907083355249	0.0568145025102067	1.04947570231706	0.395340927512981	logistic	421194	324	420870			0	`259` ~ `PRS_all` + `age` + `sex` + `genotyping.array` + `PC1` + `PC2` + `PC3` + `PC4` + `PC5` + `PC6` + `PC7` + `PC8` + `PC9` + `PC10`	(Intercept) + PRS_all + age + sexM + genotyping.arrayUKBL + PC1 + PC2 + PC3 + PC4 + PC5 + PC6 + PC7 + PC8 + PC9 + PC10		Other endocrine disorders	251-259.99		1	0	3	endocrine/metabolic
259.1	PRS_all	age,sex,genotyping.array,PC1,PC2,PC3,PC4,PC5,PC6,PC7,PC8,PC9,PC10					logistic	420962	92	420870			0	`259.1` ~ `PRS_all` + `age` + `sex` + `genotyping.array` + `PC1` + `PC2` + `PC3` + `PC4` + `PC5` + `PC6` + `PC7` + `PC8` + `PC9` + `PC10`		[Error: < 200 cases or controls]	Nonspecific abnormal results of other endocrine function study	251-259.99	Both	1	1	3	endocrine/metabolic
259.2	PRS_all	age,sex,genotyping.array,PC1,PC2,PC3,PC4,PC5,PC6,PC7,PC8,PC9,PC10					logistic	420951	81	420870			0	`259.2` ~ `PRS_all` + `age` + `sex` + `genotyping.array` + `PC1` + `PC2` + `PC3` + `PC4` + `PC5` + `PC6` + `PC7` + `PC8` + `PC9` + `PC10`		[Error: < 200 cases or controls]	Carcinoid syndrome	251-259.99	Both	0	1	3	endocrine/metabolic
259.3	PRS_all	age,sex,genotyping.array,PC1,PC2,PC3,PC4,PC5,PC6,PC7,PC8,PC9,PC10					logistic	420871	1	420870			0	`259.3` ~ `PRS_all` + `age` + `sex` + `genotyping.array` + `PC1` + `PC2` + `PC3` + `PC4` + `PC5` + `PC6` + `PC7` + `PC8` + `PC9` + `PC10`		[Error: < 200 cases or controls]	Delay in sexual development and puberty NEC	251-259.99	Both	0	1	3	endocrine/metabolic
259.4	PRS_all	age,sex,genotyping.array,PC1,PC2,PC3,PC4,PC5,PC6,PC7,PC8,PC9,PC10						420870					0			[Note: Column(s) dropped due to lack of variability: 259.4 ] [Error: non-varying phenotype or genotype]	Precocious sexual development and puberty NEC	251-259.99	Both	0	1	3	endocrine/metabolic
259.8	PRS_all	age,sex,genotyping.array,PC1,PC2,PC3,PC4,PC5,PC6,PC7,PC8,PC9,PC10						420870					0			[Note: Column(s) dropped due to lack of variability: 259.8 ] [Error: non-varying phenotype or genotype]	Polyglandular activity in multiple endocrine adenomatosis	251-259.99	Both	0	1	3	endocrine/metabolic
260	PRS_all	age,sex,genotyping.array,PC1,PC2,PC3,PC4,PC5,PC6,PC7,PC8,PC9,PC10	-0.006795252817878	0.0399661893244995	0.993227782705616	0.864990446658022	logistic	417966	658	417308			0	`260` ~ `PRS_all` + `age` + `sex` + `genotyping.array` + `PC1` + `PC2` + `PC3` + `PC4` + `PC5` + `PC6` + `PC7` + `PC8` + `PC9` + `PC10`	(Intercept) + PRS_all + age + sexM + genotyping.arrayUKBL + PC1 + PC2 + PC3 + PC4 + PC5 + PC6 + PC7 + PC8 + PC9 + PC10		Protein-calorie malnutrition	260-264.99		1	0	3	endocrine/metabolic
260.1	PRS_all	age,sex,genotyping.array,PC1,PC2,PC3,PC4,PC5,PC6,PC7,PC8,PC9,PC10	-0.000455994286859667	0.0605874311625727	0.999544109662734	0.993995002601303	logistic	417595	287	417308			0	`260.1` ~ `PRS_all` + `age` + `sex` + `genotyping.array` + `PC1` + `PC2` + `PC3` + `PC4` + `PC5` + `PC6` + `PC7` + `PC8` + `PC9` + `PC10`	(Intercept) + PRS_all + age + sexM + genotyping.arrayUKBL + PC1 + PC2 + PC3 + PC4 + PC5 + PC6 + PC7 + PC8 + PC9 + PC10		Cachexia	260-264.99	Both	0	1	3	endocrine/metabolic
260.2	PRS_all	age,sex,genotyping.array,PC1,PC2,PC3,PC4,PC5,PC6,PC7,PC8,PC9,PC10					logistic	417335	27	417308			0	`260.2` ~ `PRS_all` + `age` + `sex` + `genotyping.array` + `PC1` + `PC2` + `PC3` + `PC4` + `PC5` + `PC6` + `PC7` + `PC8` + `PC9` + `PC10`		[Error: < 200 cases or controls]	severe protein-calorie malnutrition	260-264.99	Both	1	0	3	endocrine/metabolic
260.21	PRS_all	age,sex,genotyping.array,PC1,PC2,PC3,PC4,PC5,PC6,PC7,PC8,PC9,PC10					logistic	417309	1	417308			0	`260.21` ~ `PRS_all` + `age` + `sex` + `genotyping.array` + `PC1` + `PC2` + `PC3` + `PC4` + `PC5` + `PC6` + `PC7` + `PC8` + `PC9` + `PC10`		[Error: < 200 cases or controls]	Kwashiorkor	260-264.99	Both	1	1	3	endocrine/metabolic
260.22	PRS_all	age,sex,genotyping.array,PC1,PC2,PC3,PC4,PC5,PC6,PC7,PC8,PC9,PC10					logistic	417331	23	417308			0	`260.22` ~ `PRS_all` + `age` + `sex` + `genotyping.array` + `PC1` + `PC2` + `PC3` + `PC4` + `PC5` + `PC6` + `PC7` + `PC8` + `PC9` + `PC10`		[Error: < 200 cases or controls]	Nutritional marasmus	260-264.99	Both	1	1	3	endocrine/metabolic
260.3	PRS_all	age,sex,genotyping.array,PC1,PC2,PC3,PC4,PC5,PC6,PC7,PC8,PC9,PC10						417308					0			[Note: Column(s) dropped due to lack of variability: 260.3 ] [Error: non-varying phenotype or genotype]	Adult failure to thrive	260-264.99	Both	1	1	3	endocrine/metabolic
260.6	PRS_all	age,sex,genotyping.array,PC1,PC2,PC3,PC4,PC5,PC6,PC7,PC8,PC9,PC10	-0.0270589738312489	0.0194261271247926	0.973303840375334	0.163645029375125	logistic	420119	2811	417308			0	`260.6` ~ `PRS_all` + `age` + `sex` + `genotyping.array` + `PC1` + `PC2` + `PC3` + `PC4` + `PC5` + `PC6` + `PC7` + `PC8` + `PC9` + `PC10`	(Intercept) + PRS_all + age + sexM + genotyping.arrayUKBL + PC1 + PC2 + PC3 + PC4 + PC5 + PC6 + PC7 + PC8 + PC9 + PC10		Anorexia	260-264.99	Both	0	1	3	endocrine/metabolic
260.7	PRS_all	age,sex,genotyping.array,PC1,PC2,PC3,PC4,PC5,PC6,PC7,PC8,PC9,PC10					logistic	417312	4	417308			0	`260.7` ~ `PRS_all` + `age` + `sex` + `genotyping.array` + `PC1` + `PC2` + `PC3` + `PC4` + `PC5` + `PC6` + `PC7` + `PC8` + `PC9` + `PC10`		[Error: < 200 cases or controls]	Polyphagia	260-264.99	Both	0	1	3	endocrine/metabolic
261	PRS_all	age,sex,genotyping.array,PC1,PC2,PC3,PC4,PC5,PC6,PC7,PC8,PC9,PC10	0.0102498211005288	0.010590498021931	1.01030253045003	0.333128363463156	logistic	427072	9764	417308			0	`261` ~ `PRS_all` + `age` + `sex` + `genotyping.array` + `PC1` + `PC2` + `PC3` + `PC4` + `PC5` + `PC6` + `PC7` + `PC8` + `PC9` + `PC10`	(Intercept) + PRS_all + age + sexM + genotyping.arrayUKBL + PC1 + PC2 + PC3 + PC4 + PC5 + PC6 + PC7 + PC8 + PC9 + PC10		Vitamin deficiency	260-264.99	Both	1	0	3	endocrine/metabolic
261.1	PRS_all	age,sex,genotyping.array,PC1,PC2,PC3,PC4,PC5,PC6,PC7,PC8,PC9,PC10					logistic	417321	13	417308			0	`261.1` ~ `PRS_all` + `age` + `sex` + `genotyping.array` + `PC1` + `PC2` + `PC3` + `PC4` + `PC5` + `PC6` + `PC7` + `PC8` + `PC9` + `PC10`		[Error: < 200 cases or controls]	Vitamin A deficiency	260-264.99	Both	1	1	3	endocrine/metabolic
261.2	PRS_all	age,sex,genotyping.array,PC1,PC2,PC3,PC4,PC5,PC6,PC7,PC8,PC9,PC10	0.0175355018985709	0.0161836397311372	1.01769015144196	0.278572070783938	logistic	421363	4055	417308			0	`261.2` ~ `PRS_all` + `age` + `sex` + `genotyping.array` + `PC1` + `PC2` + `PC3` + `PC4` + `PC5` + `PC6` + `PC7` + `PC8` + `PC9` + `PC10`	(Intercept) + PRS_all + age + sexM + genotyping.arrayUKBL + PC1 + PC2 + PC3 + PC4 + PC5 + PC6 + PC7 + PC8 + PC9 + PC10		Vitamin B-complex deficiencies	260-264.99	Both	1	1	3	endocrine/metabolic
261.3	PRS_all	age,sex,genotyping.array,PC1,PC2,PC3,PC4,PC5,PC6,PC7,PC8,PC9,PC10					logistic	417330	22	417308			0	`261.3` ~ `PRS_all` + `age` + `sex` + `genotyping.array` + `PC1` + `PC2` + `PC3` + `PC4` + `PC5` + `PC6` + `PC7` + `PC8` + `PC9` + `PC10`		[Error: < 200 cases or controls]	Vitamin C deficiencies	260-264.99	Both	1	1	3	endocrine/metabolic
261.4	PRS_all	age,sex,genotyping.array,PC1,PC2,PC3,PC4,PC5,PC6,PC7,PC8,PC9,PC10	0.00810632221723955	0.0132671408204788	1.00813926740846	0.541194631487698	logistic	423535	6227	417308			0	`261.4` ~ `PRS_all` + `age` + `sex` + `genotyping.array` + `PC1` + `PC2` + `PC3` + `PC4` + `PC5` + `PC6` + `PC7` + `PC8` + `PC9` + `PC10`	(Intercept) + PRS_all + age + sexM + genotyping.arrayUKBL + PC1 + PC2 + PC3 + PC4 + PC5 + PC6 + PC7 + PC8 + PC9 + PC10		Vitamin D deficiency	260-264.99	Both	1	0	3	endocrine/metabolic
261.41	PRS_all	age,sex,genotyping.array,PC1,PC2,PC3,PC4,PC5,PC6,PC7,PC8,PC9,PC10					logistic	417365	57	417308			0	`261.41` ~ `PRS_all` + `age` + `sex` + `genotyping.array` + `PC1` + `PC2` + `PC3` + `PC4` + `PC5` + `PC6` + `PC7` + `PC8` + `PC9` + `PC10`		[Error: < 200 cases or controls]	Rickets or osteomalacia	260-264.99	Both	1	1	3	endocrine/metabolic
262	PRS_all	age,sex,genotyping.array,PC1,PC2,PC3,PC4,PC5,PC6,PC7,PC8,PC9,PC10	-0.032854648944651	0.0278969540601629	0.967679202560814	0.238910420804326	logistic	418667	1359	417308			0	`262` ~ `PRS_all` + `age` + `sex` + `genotyping.array` + `PC1` + `PC2` + `PC3` + `PC4` + `PC5` + `PC6` + `PC7` + `PC8` + `PC9` + `PC10`	(Intercept) + PRS_all + age + sexM + genotyping.arrayUKBL + PC1 + PC2 + PC3 + PC4 + PC5 + PC6 + PC7 + PC8 + PC9 + PC10		Mineral deficiency NEC	260-264.99	Both	1	1	3	endocrine/metabolic
263	PRS_all	age,sex,genotyping.array,PC1,PC2,PC3,PC4,PC5,PC6,PC7,PC8,PC9,PC10					logistic	417389	81	417308			0	`263` ~ `PRS_all` + `age` + `sex` + `genotyping.array` + `PC1` + `PC2` + `PC3` + `PC4` + `PC5` + `PC6` + `PC7` + `PC8` + `PC9` + `PC10`		[Error: < 200 cases or controls]	Other nutritional deficiency	260-264.99		1	1	3	endocrine/metabolic
264	PRS_all	age,sex,genotyping.array,PC1,PC2,PC3,PC4,PC5,PC6,PC7,PC8,PC9,PC10					logistic	417382	74	417308			0	`264` ~ `PRS_all` + `age` + `sex` + `genotyping.array` + `PC1` + `PC2` + `PC3` + `PC4` + `PC5` + `PC6` + `PC7` + `PC8` + `PC9` + `PC10`		[Error: < 200 cases or controls]	Lack of normal physiological development	260-264.99		1	0	3	endocrine/metabolic
264.1	PRS_all	age,sex,genotyping.array,PC1,PC2,PC3,PC4,PC5,PC6,PC7,PC8,PC9,PC10						417308					0			[Note: Column(s) dropped due to lack of variability: 264.1 ] [Error: non-varying phenotype or genotype]	Short stature	260-264.99	Both	1	1	3	endocrine/metabolic
264.2	PRS_all	age,sex,genotyping.array,PC1,PC2,PC3,PC4,PC5,PC6,PC7,PC8,PC9,PC10						417308					0			[Note: Column(s) dropped due to lack of variability: 264.2 ] [Error: non-varying phenotype or genotype]	Failure to thrive (childhood)	260-264.99	Both	1	1	3	endocrine/metabolic
264.3	PRS_all	age,sex,genotyping.array,PC1,PC2,PC3,PC4,PC5,PC6,PC7,PC8,PC9,PC10						417308					0			[Note: Column(s) dropped due to lack of variability: 264.3 ] [Error: non-varying phenotype or genotype]	Delayed milestones	260-264.99	Both	1	1	3	endocrine/metabolic
264.9	PRS_all	age,sex,genotyping.array,PC1,PC2,PC3,PC4,PC5,PC6,PC7,PC8,PC9,PC10					logistic	417382	74	417308			0	`264.9` ~ `PRS_all` + `age` + `sex` + `genotyping.array` + `PC1` + `PC2` + `PC3` + `PC4` + `PC5` + `PC6` + `PC7` + `PC8` + `PC9` + `PC10`		[Error: < 200 cases or controls]	Lack of normal physiological development, unspecified	260-264.99	Both	1	1	3	endocrine/metabolic
269	PRS_all	age,sex,genotyping.array,PC1,PC2,PC3,PC4,PC5,PC6,PC7,PC8,PC9,PC10	-0.0612686268664424	0.039177292160287	0.940570543319281	0.117845493166384	logistic	429432	695	428737			0	`269` ~ `PRS_all` + `age` + `sex` + `genotyping.array` + `PC1` + `PC2` + `PC3` + `PC4` + `PC5` + `PC6` + `PC7` + `PC8` + `PC9` + `PC10`	(Intercept) + PRS_all + age + sexM + genotyping.arrayUKBL + PC1 + PC2 + PC3 + PC4 + PC5 + PC6 + PC7 + PC8 + PC9 + PC10		Proteinuria	269-270.99	Both	1	1	3	endocrine/metabolic
270	PRS_all	age,sex,genotyping.array,PC1,PC2,PC3,PC4,PC5,PC6,PC7,PC8,PC9,PC10	0.0658300889773616	0.0264067211150575	1.06804522909092	0.0126694067824721	logistic	430267	1530	428737			0	`270` ~ `PRS_all` + `age` + `sex` + `genotyping.array` + `PC1` + `PC2` + `PC3` + `PC4` + `PC5` + `PC6` + `PC7` + `PC8` + `PC9` + `PC10`	(Intercept) + PRS_all + age + sexM + genotyping.arrayUKBL + PC1 + PC2 + PC3 + PC4 + PC5 + PC6 + PC7 + PC8 + PC9 + PC10		Disorders of protein plasma/amino-acid transport and metabolism	269-270.99		1	0	3	endocrine/metabolic
270.1	PRS_all	age,sex,genotyping.array,PC1,PC2,PC3,PC4,PC5,PC6,PC7,PC8,PC9,PC10					logistic	428806	69	428737			0	`270.1` ~ `PRS_all` + `age` + `sex` + `genotyping.array` + `PC1` + `PC2` + `PC3` + `PC4` + `PC5` + `PC6` + `PC7` + `PC8` + `PC9` + `PC10`		[Error: < 200 cases or controls]	Disturbances of amino-acid transport	269-270.99	Both	1	0	3	endocrine/metabolic
270.11	PRS_all	age,sex,genotyping.array,PC1,PC2,PC3,PC4,PC5,PC6,PC7,PC8,PC9,PC10					logistic	428749	12	428737			0	`270.11` ~ `PRS_all` + `age` + `sex` + `genotyping.array` + `PC1` + `PC2` + `PC3` + `PC4` + `PC5` + `PC6` + `PC7` + `PC8` + `PC9` + `PC10`		[Error: < 200 cases or controls]	Disturbances of sulphur-bearing amino-acid metabolism	269-270.99	Both	1	1	3	endocrine/metabolic
270.12	PRS_all	age,sex,genotyping.array,PC1,PC2,PC3,PC4,PC5,PC6,PC7,PC8,PC9,PC10					logistic	428740	3	428737			0	`270.12` ~ `PRS_all` + `age` + `sex` + `genotyping.array` + `PC1` + `PC2` + `PC3` + `PC4` + `PC5` + `PC6` + `PC7` + `PC8` + `PC9` + `PC10`		[Error: < 200 cases or controls]	Phenylketonuria [PKU]	269-270.99	Both	1	1	3	endocrine/metabolic
270.2	PRS_all	age,sex,genotyping.array,PC1,PC2,PC3,PC4,PC5,PC6,PC7,PC8,PC9,PC10					logistic	428768	31	428737			0	`270.2` ~ `PRS_all` + `age` + `sex` + `genotyping.array` + `PC1` + `PC2` + `PC3` + `PC4` + `PC5` + `PC6` + `PC7` + `PC8` + `PC9` + `PC10`		[Error: < 200 cases or controls]	Disorders of amino-acid metabolism	269-270.99	Both	1	0	3	endocrine/metabolic
270.21	PRS_all	age,sex,genotyping.array,PC1,PC2,PC3,PC4,PC5,PC6,PC7,PC8,PC9,PC10					logistic	428758	21	428737			0	`270.21` ~ `PRS_all` + `age` + `sex` + `genotyping.array` + `PC1` + `PC2` + `PC3` + `PC4` + `PC5` + `PC6` + `PC7` + `PC8` + `PC9` + `PC10`		[Error: < 200 cases or controls]	Disorders of urea cycle metabolism	269-270.99	Both	1	1	3	endocrine/metabolic
270.3	PRS_all	age,sex,genotyping.array,PC1,PC2,PC3,PC4,PC5,PC6,PC7,PC8,PC9,PC10	0.0745480694687006	0.0273201848907893	1.07739713218524	0.00635881828847356	logistic	430167	1430	428737			0	`270.3` ~ `PRS_all` + `age` + `sex` + `genotyping.array` + `PC1` + `PC2` + `PC3` + `PC4` + `PC5` + `PC6` + `PC7` + `PC8` + `PC9` + `PC10`	(Intercept) + PRS_all + age + sexM + genotyping.arrayUKBL + PC1 + PC2 + PC3 + PC4 + PC5 + PC6 + PC7 + PC8 + PC9 + PC10		Disorders of plasma protein metabolism	269-270.99	Both	1	0	3	endocrine/metabolic
270.31	PRS_all	age,sex,genotyping.array,PC1,PC2,PC3,PC4,PC5,PC6,PC7,PC8,PC9,PC10					logistic	428778	41	428737			0	`270.31` ~ `PRS_all` + `age` + `sex` + `genotyping.array` + `PC1` + `PC2` + `PC3` + `PC4` + `PC5` + `PC6` + `PC7` + `PC8` + `PC9` + `PC10`		[Error: < 200 cases or controls]	Polyclonal hypergammaglobulinemia	269-270.99	Both	1	1	3	endocrine/metabolic
270.32	PRS_all	age,sex,genotyping.array,PC1,PC2,PC3,PC4,PC5,PC6,PC7,PC8,PC9,PC10	0.0672274429843303	0.0291261521530643	1.06953870958888	0.0209909574919516	logistic	429997	1260	428737			0	`270.32` ~ `PRS_all` + `age` + `sex` + `genotyping.array` + `PC1` + `PC2` + `PC3` + `PC4` + `PC5` + `PC6` + `PC7` + `PC8` + `PC9` + `PC10`	(Intercept) + PRS_all + age + sexM + genotyping.arrayUKBL + PC1 + PC2 + PC3 + PC4 + PC5 + PC6 + PC7 + PC8 + PC9 + PC10		Paraproteinemia	269-270.99	Both	1	1	3	endocrine/metabolic
270.33	PRS_all	age,sex,genotyping.array,PC1,PC2,PC3,PC4,PC5,PC6,PC7,PC8,PC9,PC10	-0.014008448772166	0.0444630197416974	0.986089212984572	0.752717297578406	logistic	429279	542	428737			0	`270.33` ~ `PRS_all` + `age` + `sex` + `genotyping.array` + `PC1` + `PC2` + `PC3` + `PC4` + `PC5` + `PC6` + `PC7` + `PC8` + `PC9` + `PC10`	(Intercept) + PRS_all + age + sexM + genotyping.arrayUKBL + PC1 + PC2 + PC3 + PC4 + PC5 + PC6 + PC7 + PC8 + PC9 + PC10		Amyloidosis	269-270.99	Both	0	1	3	endocrine/metabolic
270.34	PRS_all	age,sex,genotyping.array,PC1,PC2,PC3,PC4,PC5,PC6,PC7,PC8,PC9,PC10						428737					0			[Note: Column(s) dropped due to lack of variability: 270.34 ] [Error: non-varying phenotype or genotype]	Alpha-1-antitrypsin deficiency	269-270.99	Both	1	1	3	endocrine/metabolic
270.35	PRS_all	age,sex,genotyping.array,PC1,PC2,PC3,PC4,PC5,PC6,PC7,PC8,PC9,PC10					logistic	428924	187	428737			0	`270.35` ~ `PRS_all` + `age` + `sex` + `genotyping.array` + `PC1` + `PC2` + `PC3` + `PC4` + `PC5` + `PC6` + `PC7` + `PC8` + `PC9` + `PC10`		[Error: < 200 cases or controls]	Macroglobulinemia	269-270.99	Both	1	1	3	endocrine/metabolic
270.38	PRS_all	age,sex,genotyping.array,PC1,PC2,PC3,PC4,PC5,PC6,PC7,PC8,PC9,PC10						428737					0			[Note: Column(s) dropped due to lack of variability: 270.38 ] [Error: non-varying phenotype or genotype]	Other specified disorders of plasma protein metabolism	269-270.99	Both	1	1	3	endocrine/metabolic
271	PRS_all	age,sex,genotyping.array,PC1,PC2,PC3,PC4,PC5,PC6,PC7,PC8,PC9,PC10	0.0315953851438652	0.0444753326837451	1.03209981789022	0.477454606535247	logistic	431422	537	430885			0	`271` ~ `PRS_all` + `age` + `sex` + `genotyping.array` + `PC1` + `PC2` + `PC3` + `PC4` + `PC5` + `PC6` + `PC7` + `PC8` + `PC9` + `PC10`	(Intercept) + PRS_all + age + sexM + genotyping.arrayUKBL + PC1 + PC2 + PC3 + PC4 + PC5 + PC6 + PC7 + PC8 + PC9 + PC10		Disorders of carbohydrate transport and metabolism	271-271.99		1	0	3	endocrine/metabolic
271.3	PRS_all	age,sex,genotyping.array,PC1,PC2,PC3,PC4,PC5,PC6,PC7,PC8,PC9,PC10	0.0426474746589206	0.0468073463660762	1.04356994514777	0.362228038683421	logistic	431370	485	430885			0	`271.3` ~ `PRS_all` + `age` + `sex` + `genotyping.array` + `PC1` + `PC2` + `PC3` + `PC4` + `PC5` + `PC6` + `PC7` + `PC8` + `PC9` + `PC10`	(Intercept) + PRS_all + age + sexM + genotyping.arrayUKBL + PC1 + PC2 + PC3 + PC4 + PC5 + PC6 + PC7 + PC8 + PC9 + PC10		Intestinal disaccharidase deficiencies and disaccharide malabsorption	271-271.99	Both	1	1	3	endocrine/metabolic
271.9	PRS_all	age,sex,genotyping.array,PC1,PC2,PC3,PC4,PC5,PC6,PC7,PC8,PC9,PC10					logistic	430941	56	430885			0	`271.9` ~ `PRS_all` + `age` + `sex` + `genotyping.array` + `PC1` + `PC2` + `PC3` + `PC4` + `PC5` + `PC6` + `PC7` + `PC8` + `PC9` + `PC10`		[Error: < 200 cases or controls]	Other disorders of carbohydrate transport and metabolism	271-271.99	Both	1	1	3	endocrine/metabolic
272	PRS_all	age,sex,genotyping.array,PC1,PC2,PC3,PC4,PC5,PC6,PC7,PC8,PC9,PC10	-0.0717164668939305	0.00416881319167834	0.930794769533089	2.51743078727395e-66	logistic	431422	79939	351483			0	`272` ~ `PRS_all` + `age` + `sex` + `genotyping.array` + `PC1` + `PC2` + `PC3` + `PC4` + `PC5` + `PC6` + `PC7` + `PC8` + `PC9` + `PC10`	(Intercept) + PRS_all + age + sexM + genotyping.arrayUKBL + PC1 + PC2 + PC3 + PC4 + PC5 + PC6 + PC7 + PC8 + PC9 + PC10		Disorders of lipoid metabolism	272-272.99		1	0	3	endocrine/metabolic
272.1	PRS_all	age,sex,genotyping.array,PC1,PC2,PC3,PC4,PC5,PC6,PC7,PC8,PC9,PC10	-0.0713934126631996	0.00417639303408407	0.931095515297309	1.63047295827599e-65	logistic	431066	79583	351483			0	`272.1` ~ `PRS_all` + `age` + `sex` + `genotyping.array` + `PC1` + `PC2` + `PC3` + `PC4` + `PC5` + `PC6` + `PC7` + `PC8` + `PC9` + `PC10`	(Intercept) + PRS_all + age + sexM + genotyping.arrayUKBL + PC1 + PC2 + PC3 + PC4 + PC5 + PC6 + PC7 + PC8 + PC9 + PC10		Hyperlipidemia	272-272.99		1	0	3	endocrine/metabolic
272.11	PRS_all	age,sex,genotyping.array,PC1,PC2,PC3,PC4,PC5,PC6,PC7,PC8,PC9,PC10	-0.0718233411306271	0.00430813547807413	0.930695296868201	2.11013049875976e-62	logistic	425146	73663	351483			0	`272.11` ~ `PRS_all` + `age` + `sex` + `genotyping.array` + `PC1` + `PC2` + `PC3` + `PC4` + `PC5` + `PC6` + `PC7` + `PC8` + `PC9` + `PC10`	(Intercept) + PRS_all + age + sexM + genotyping.arrayUKBL + PC1 + PC2 + PC3 + PC4 + PC5 + PC6 + PC7 + PC8 + PC9 + PC10		Hypercholesterolemia	272-272.99	Both	1	1	3	endocrine/metabolic
272.12	PRS_all	age,sex,genotyping.array,PC1,PC2,PC3,PC4,PC5,PC6,PC7,PC8,PC9,PC10					logistic	351665	182	351483			0	`272.12` ~ `PRS_all` + `age` + `sex` + `genotyping.array` + `PC1` + `PC2` + `PC3` + `PC4` + `PC5` + `PC6` + `PC7` + `PC8` + `PC9` + `PC10`		[Error: < 200 cases or controls]	Hyperglyceridemia	272-272.99	Both	1	1	3	endocrine/metabolic
272.13	PRS_all	age,sex,genotyping.array,PC1,PC2,PC3,PC4,PC5,PC6,PC7,PC8,PC9,PC10	-0.0595406652888873	0.0480960195664845	0.942197218090118	0.215733075486557	logistic	351945	462	351483			0	`272.13` ~ `PRS_all` + `age` + `sex` + `genotyping.array` + `PC1` + `PC2` + `PC3` + `PC4` + `PC5` + `PC6` + `PC7` + `PC8` + `PC9` + `PC10`	(Intercept) + PRS_all + age + sexM + genotyping.arrayUKBL + PC1 + PC2 + PC3 + PC4 + PC5 + PC6 + PC7 + PC8 + PC9 + PC10		Mixed hyperlipidemia	272-272.99	Both	1	1	3	endocrine/metabolic
272.14	PRS_all	age,sex,genotyping.array,PC1,PC2,PC3,PC4,PC5,PC6,PC7,PC8,PC9,PC10					logistic	351499	16	351483			0	`272.14` ~ `PRS_all` + `age` + `sex` + `genotyping.array` + `PC1` + `PC2` + `PC3` + `PC4` + `PC5` + `PC6` + `PC7` + `PC8` + `PC9` + `PC10`		[Error: < 200 cases or controls]	Hyperchylomicronemia	272-272.99	Both	1	1	3	endocrine/metabolic
272.9	PRS_all	age,sex,genotyping.array,PC1,PC2,PC3,PC4,PC5,PC6,PC7,PC8,PC9,PC10	-0.0685428328476903	0.0317450408377128	0.933753463927053	0.0308372419189208	logistic	352535	1052	351483			0	`272.9` ~ `PRS_all` + `age` + `sex` + `genotyping.array` + `PC1` + `PC2` + `PC3` + `PC4` + `PC5` + `PC6` + `PC7` + `PC8` + `PC9` + `PC10`	(Intercept) + PRS_all + age + sexM + genotyping.arrayUKBL + PC1 + PC2 + PC3 + PC4 + PC5 + PC6 + PC7 + PC8 + PC9 + PC10		Unspecified disorder of lipoid metabolism	272-272.99	Both	1	1	3	endocrine/metabolic
274	PRS_all	age,sex,genotyping.array,PC1,PC2,PC3,PC4,PC5,PC6,PC7,PC8,PC9,PC10	-0.0427307055205222	0.0111124183121399	0.958169385052958	0.000120399585244381	logistic	431422	8816	422606			0	`274` ~ `PRS_all` + `age` + `sex` + `genotyping.array` + `PC1` + `PC2` + `PC3` + `PC4` + `PC5` + `PC6` + `PC7` + `PC8` + `PC9` + `PC10`	(Intercept) + PRS_all + age + sexM + genotyping.arrayUKBL + PC1 + PC2 + PC3 + PC4 + PC5 + PC6 + PC7 + PC8 + PC9 + PC10		Gout and other crystal arthropathies	274-274.99		1	0	3	endocrine/metabolic
274.1	PRS_all	age,sex,genotyping.array,PC1,PC2,PC3,PC4,PC5,PC6,PC7,PC8,PC9,PC10	-0.0486981244461911	0.0114674946038265	0.952468613294311	2.17016824750188e-05	logistic	430886	8280	422606			0	`274.1` ~ `PRS_all` + `age` + `sex` + `genotyping.array` + `PC1` + `PC2` + `PC3` + `PC4` + `PC5` + `PC6` + `PC7` + `PC8` + `PC9` + `PC10`	(Intercept) + PRS_all + age + sexM + genotyping.arrayUKBL + PC1 + PC2 + PC3 + PC4 + PC5 + PC6 + PC7 + PC8 + PC9 + PC10		Gout	274-274.99	Both	1	0	3	endocrine/metabolic
274.11	PRS_all	age,sex,genotyping.array,PC1,PC2,PC3,PC4,PC5,PC6,PC7,PC8,PC9,PC10					logistic	422734	128	422606			0	`274.11` ~ `PRS_all` + `age` + `sex` + `genotyping.array` + `PC1` + `PC2` + `PC3` + `PC4` + `PC5` + `PC6` + `PC7` + `PC8` + `PC9` + `PC10`		[Error: < 200 cases or controls]	Gouty arthropathy	274-274.99	Both	1	1	3	endocrine/metabolic
274.2	PRS_all	age,sex,genotyping.array,PC1,PC2,PC3,PC4,PC5,PC6,PC7,PC8,PC9,PC10	0.0552136433396847	0.0419413859034153	1.05676636165474	0.18802380273563	logistic	423200	594	422606			0	`274.2` ~ `PRS_all` + `age` + `sex` + `genotyping.array` + `PC1` + `PC2` + `PC3` + `PC4` + `PC5` + `PC6` + `PC7` + `PC8` + `PC9` + `PC10`	(Intercept) + PRS_all + age + sexM + genotyping.arrayUKBL + PC1 + PC2 + PC3 + PC4 + PC5 + PC6 + PC7 + PC8 + PC9 + PC10		Crystal arthropathies	274-274.99	Both	1	0	3	endocrine/metabolic
274.21	PRS_all	age,sex,genotyping.array,PC1,PC2,PC3,PC4,PC5,PC6,PC7,PC8,PC9,PC10	0.0714007830098886	0.0452220375690676	1.07401158521802	0.114360477870299	logistic	423117	511	422606			0	`274.21` ~ `PRS_all` + `age` + `sex` + `genotyping.array` + `PC1` + `PC2` + `PC3` + `PC4` + `PC5` + `PC6` + `PC7` + `PC8` + `PC9` + `PC10`	(Intercept) + PRS_all + age + sexM + genotyping.arrayUKBL + PC1 + PC2 + PC3 + PC4 + PC5 + PC6 + PC7 + PC8 + PC9 + PC10		Chondrocalcinosis	274-274.99	Both	1	1	3	endocrine/metabolic
275	PRS_all	age,sex,genotyping.array,PC1,PC2,PC3,PC4,PC5,PC6,PC7,PC8,PC9,PC10	-0.0381931778531045	0.0104696286951991	0.962526984034074	0.00026429235207552	logistic	431422	9840	421582			0	`275` ~ `PRS_all` + `age` + `sex` + `genotyping.array` + `PC1` + `PC2` + `PC3` + `PC4` + `PC5` + `PC6` + `PC7` + `PC8` + `PC9` + `PC10`	(Intercept) + PRS_all + age + sexM + genotyping.arrayUKBL + PC1 + PC2 + PC3 + PC4 + PC5 + PC6 + PC7 + PC8 + PC9 + PC10		Disorders of mineral metabolism	275-275.99		1	0	3	endocrine/metabolic
275.1	PRS_all	age,sex,genotyping.array,PC1,PC2,PC3,PC4,PC5,PC6,PC7,PC8,PC9,PC10	-0.143808982424749	0.0267351831187179	0.866053163635417	7.48939807407971e-08	logistic	423028	1446	421582			0	`275.1` ~ `PRS_all` + `age` + `sex` + `genotyping.array` + `PC1` + `PC2` + `PC3` + `PC4` + `PC5` + `PC6` + `PC7` + `PC8` + `PC9` + `PC10`	(Intercept) + PRS_all + age + sexM + genotyping.arrayUKBL + PC1 + PC2 + PC3 + PC4 + PC5 + PC6 + PC7 + PC8 + PC9 + PC10		Disorders of iron metabolism	275-275.99		1	0	4	hematopoietic
275.11	PRS_all	age,sex,genotyping.array,PC1,PC2,PC3,PC4,PC5,PC6,PC7,PC8,PC9,PC10						421582					0			[Note: Column(s) dropped due to lack of variability: 275.11 ] [Error: non-varying phenotype or genotype]	Hereditary hemochromatosis	275-275.99	Both	1	1	4	hematopoietic
275.2	PRS_all	age,sex,genotyping.array,PC1,PC2,PC3,PC4,PC5,PC6,PC7,PC8,PC9,PC10					logistic	421599	17	421582			0	`275.2` ~ `PRS_all` + `age` + `sex` + `genotyping.array` + `PC1` + `PC2` + `PC3` + `PC4` + `PC5` + `PC6` + `PC7` + `PC8` + `PC9` + `PC10`		[Error: < 200 cases or controls]	Disorders of copper metabolism	275-275.99		1	1	3	endocrine/metabolic
275.3	PRS_all	age,sex,genotyping.array,PC1,PC2,PC3,PC4,PC5,PC6,PC7,PC8,PC9,PC10	-0.0604083052298518	0.0176010469794993	0.941380084691485	0.000598957803597184	logistic	425008	3426	421582			0	`275.3` ~ `PRS_all` + `age` + `sex` + `genotyping.array` + `PC1` + `PC2` + `PC3` + `PC4` + `PC5` + `PC6` + `PC7` + `PC8` + `PC9` + `PC10`	(Intercept) + PRS_all + age + sexM + genotyping.arrayUKBL + PC1 + PC2 + PC3 + PC4 + PC5 + PC6 + PC7 + PC8 + PC9 + PC10		Disorders of magnesium metabolism	275-275.99		1	1	3	endocrine/metabolic
275.5	PRS_all	age,sex,genotyping.array,PC1,PC2,PC3,PC4,PC5,PC6,PC7,PC8,PC9,PC10	-0.00290368303994461	0.0129438090476705	0.997100528570274	0.822500633173279	logistic	427980	6398	421582			0	`275.5` ~ `PRS_all` + `age` + `sex` + `genotyping.array` + `PC1` + `PC2` + `PC3` + `PC4` + `PC5` + `PC6` + `PC7` + `PC8` + `PC9` + `PC10`	(Intercept) + PRS_all + age + sexM + genotyping.arrayUKBL + PC1 + PC2 + PC3 + PC4 + PC5 + PC6 + PC7 + PC8 + PC9 + PC10		Disorders of calcium/phosphorus metabolism	275-275.99		1	0	3	endocrine/metabolic
275.51	PRS_all	age,sex,genotyping.array,PC1,PC2,PC3,PC4,PC5,PC6,PC7,PC8,PC9,PC10						421582					0			[Note: Column(s) dropped due to lack of variability: 275.51 ] [Error: non-varying phenotype or genotype]	Hypocalcemia	275-275.99	Both	1	1	3	endocrine/metabolic
275.53	PRS_all	age,sex,genotyping.array,PC1,PC2,PC3,PC4,PC5,PC6,PC7,PC8,PC9,PC10	0.0223626925243794	0.0222812406099195	1.02261461189326	0.315544631820533	logistic	423706	2124	421582			0	`275.53` ~ `PRS_all` + `age` + `sex` + `genotyping.array` + `PC1` + `PC2` + `PC3` + `PC4` + `PC5` + `PC6` + `PC7` + `PC8` + `PC9` + `PC10`	(Intercept) + PRS_all + age + sexM + genotyping.arrayUKBL + PC1 + PC2 + PC3 + PC4 + PC5 + PC6 + PC7 + PC8 + PC9 + PC10		Disorders of phosphorus metabolism	275-275.99	Both	1	1	3	endocrine/metabolic
275.6	PRS_all	age,sex,genotyping.array,PC1,PC2,PC3,PC4,PC5,PC6,PC7,PC8,PC9,PC10						421582					0			[Note: Column(s) dropped due to lack of variability: 275.6 ] [Error: non-varying phenotype or genotype]	Hypercalcemia	275-275.99	Both	1	1	3	endocrine/metabolic
276	PRS_all	age,sex,genotyping.array,PC1,PC2,PC3,PC4,PC5,PC6,PC7,PC8,PC9,PC10	-0.00973149942698176	0.00618239987363923	0.990315698387653	0.115472416715035	logistic	428973	30386	398587			0	`276` ~ `PRS_all` + `age` + `sex` + `genotyping.array` + `PC1` + `PC2` + `PC3` + `PC4` + `PC5` + `PC6` + `PC7` + `PC8` + `PC9` + `PC10`	(Intercept) + PRS_all + age + sexM + genotyping.arrayUKBL + PC1 + PC2 + PC3 + PC4 + PC5 + PC6 + PC7 + PC8 + PC9 + PC10		Disorders of fluid, electrolyte, and acid-base balance	276-276.99	Both	1	0	3	endocrine/metabolic
276.1	PRS_all	age,sex,genotyping.array,PC1,PC2,PC3,PC4,PC5,PC6,PC7,PC8,PC9,PC10	-0.0169990741664238	0.00727977820109413	0.983144594862764	0.0195377375367404	logistic	419932	21345	398587			0	`276.1` ~ `PRS_all` + `age` + `sex` + `genotyping.array` + `PC1` + `PC2` + `PC3` + `PC4` + `PC5` + `PC6` + `PC7` + `PC8` + `PC9` + `PC10`	(Intercept) + PRS_all + age + sexM + genotyping.arrayUKBL + PC1 + PC2 + PC3 + PC4 + PC5 + PC6 + PC7 + PC8 + PC9 + PC10		Electrolyte imbalance	276-276.99	Both	1	0	3	endocrine/metabolic
276.11	PRS_all	age,sex,genotyping.array,PC1,PC2,PC3,PC4,PC5,PC6,PC7,PC8,PC9,PC10	-0.0383408638996009	0.0247354168362396	0.962384842725558	0.121132125291083	logistic	400340	1753	398587			0	`276.11` ~ `PRS_all` + `age` + `sex` + `genotyping.array` + `PC1` + `PC2` + `PC3` + `PC4` + `PC5` + `PC6` + `PC7` + `PC8` + `PC9` + `PC10`	(Intercept) + PRS_all + age + sexM + genotyping.arrayUKBL + PC1 + PC2 + PC3 + PC4 + PC5 + PC6 + PC7 + PC8 + PC9 + PC10		Hyperosmolality and/or hypernatremia	276-276.99	Both	1	1	3	endocrine/metabolic
276.12	PRS_all	age,sex,genotyping.array,PC1,PC2,PC3,PC4,PC5,PC6,PC7,PC8,PC9,PC10	-0.0094308796469541	0.0103153617208415	0.990613451628075	0.360582431273139	logistic	408860	10273	398587			0	`276.12` ~ `PRS_all` + `age` + `sex` + `genotyping.array` + `PC1` + `PC2` + `PC3` + `PC4` + `PC5` + `PC6` + `PC7` + `PC8` + `PC9` + `PC10`	(Intercept) + PRS_all + age + sexM + genotyping.arrayUKBL + PC1 + PC2 + PC3 + PC4 + PC5 + PC6 + PC7 + PC8 + PC9 + PC10		Hyposmolality and/or hyponatremia	276-276.99	Both	1	1	3	endocrine/metabolic
276.13	PRS_all	age,sex,genotyping.array,PC1,PC2,PC3,PC4,PC5,PC6,PC7,PC8,PC9,PC10	-0.0333490685308523	0.0156932645241702	0.96720088126536	0.0335819266328258	logistic	402946	4359	398587			0	`276.13` ~ `PRS_all` + `age` + `sex` + `genotyping.array` + `PC1` + `PC2` + `PC3` + `PC4` + `PC5` + `PC6` + `PC7` + `PC8` + `PC9` + `PC10`	(Intercept) + PRS_all + age + sexM + genotyping.arrayUKBL + PC1 + PC2 + PC3 + PC4 + PC5 + PC6 + PC7 + PC8 + PC9 + PC10		Hyperpotassemia	276-276.99	Both	1	1	3	endocrine/metabolic
276.14	PRS_all	age,sex,genotyping.array,PC1,PC2,PC3,PC4,PC5,PC6,PC7,PC8,PC9,PC10	-0.0195904530970922	0.0114214822847903	0.980600192852573	0.0863033227931745	logistic	406869	8282	398587			0	`276.14` ~ `PRS_all` + `age` + `sex` + `genotyping.array` + `PC1` + `PC2` + `PC3` + `PC4` + `PC5` + `PC6` + `PC7` + `PC8` + `PC9` + `PC10`	(Intercept) + PRS_all + age + sexM + genotyping.arrayUKBL + PC1 + PC2 + PC3 + PC4 + PC5 + PC6 + PC7 + PC8 + PC9 + PC10		Hypopotassemia	276-276.99	Both	1	1	3	endocrine/metabolic
276.4	PRS_all	age,sex,genotyping.array,PC1,PC2,PC3,PC4,PC5,PC6,PC7,PC8,PC9,PC10	-0.030777355904357	0.0140334738158536	0.969691445118668	0.0282973803847891	logistic	404025	5438	398587			0	`276.4` ~ `PRS_all` + `age` + `sex` + `genotyping.array` + `PC1` + `PC2` + `PC3` + `PC4` + `PC5` + `PC6` + `PC7` + `PC8` + `PC9` + `PC10`	(Intercept) + PRS_all + age + sexM + genotyping.arrayUKBL + PC1 + PC2 + PC3 + PC4 + PC5 + PC6 + PC7 + PC8 + PC9 + PC10		Acid-base balance disorder	276-276.99	Both	0	0	3	endocrine/metabolic
276.41	PRS_all	age,sex,genotyping.array,PC1,PC2,PC3,PC4,PC5,PC6,PC7,PC8,PC9,PC10	-0.0296370286469606	0.0150713170369515	0.970797841411834	0.0492463672805025	logistic	403298	4711	398587			0	`276.41` ~ `PRS_all` + `age` + `sex` + `genotyping.array` + `PC1` + `PC2` + `PC3` + `PC4` + `PC5` + `PC6` + `PC7` + `PC8` + `PC9` + `PC10`	(Intercept) + PRS_all + age + sexM + genotyping.arrayUKBL + PC1 + PC2 + PC3 + PC4 + PC5 + PC6 + PC7 + PC8 + PC9 + PC10		Acidosis	276-276.99	Both	1	1	3	endocrine/metabolic
276.42	PRS_all	age,sex,genotyping.array,PC1,PC2,PC3,PC4,PC5,PC6,PC7,PC8,PC9,PC10	-0.0309074903965118	0.0354958932155259	0.96956526302541	0.383899266170401	logistic	399418	831	398587			0	`276.42` ~ `PRS_all` + `age` + `sex` + `genotyping.array` + `PC1` + `PC2` + `PC3` + `PC4` + `PC5` + `PC6` + `PC7` + `PC8` + `PC9` + `PC10`	(Intercept) + PRS_all + age + sexM + genotyping.arrayUKBL + PC1 + PC2 + PC3 + PC4 + PC5 + PC6 + PC7 + PC8 + PC9 + PC10		Alkalosis	276-276.99	Both	1	1	3	endocrine/metabolic
276.5	PRS_all	age,sex,genotyping.array,PC1,PC2,PC3,PC4,PC5,PC6,PC7,PC8,PC9,PC10	-0.00579235677898326	0.00946029128490284	0.994224386576117	0.540351846286584	logistic	410847	12260	398587			0	`276.5` ~ `PRS_all` + `age` + `sex` + `genotyping.array` + `PC1` + `PC2` + `PC3` + `PC4` + `PC5` + `PC6` + `PC7` + `PC8` + `PC9` + `PC10`	(Intercept) + PRS_all + age + sexM + genotyping.arrayUKBL + PC1 + PC2 + PC3 + PC4 + PC5 + PC6 + PC7 + PC8 + PC9 + PC10		Hypovolemia	276-276.99	Both	1	1	3	endocrine/metabolic
276.6	PRS_all	age,sex,genotyping.array,PC1,PC2,PC3,PC4,PC5,PC6,PC7,PC8,PC9,PC10	-0.00356353980728296	0.0172188679095605	0.996442802065288	0.836044594245407	logistic	402212	3625	398587			0	`276.6` ~ `PRS_all` + `age` + `sex` + `genotyping.array` + `PC1` + `PC2` + `PC3` + `PC4` + `PC5` + `PC6` + `PC7` + `PC8` + `PC9` + `PC10`	(Intercept) + PRS_all + age + sexM + genotyping.arrayUKBL + PC1 + PC2 + PC3 + PC4 + PC5 + PC6 + PC7 + PC8 + PC9 + PC10		Fluid overload	276-276.99	Both	1	1	3	endocrine/metabolic
276.8	PRS_all	age,sex,genotyping.array,PC1,PC2,PC3,PC4,PC5,PC6,PC7,PC8,PC9,PC10	-0.0633819140276957	0.0653768998221836	0.938584946472962	0.332303334692437	logistic	398834	247	398587			0	`276.8` ~ `PRS_all` + `age` + `sex` + `genotyping.array` + `PC1` + `PC2` + `PC3` + `PC4` + `PC5` + `PC6` + `PC7` + `PC8` + `PC9` + `PC10`	(Intercept) + PRS_all + age + sexM + genotyping.arrayUKBL + PC1 + PC2 + PC3 + PC4 + PC5 + PC6 + PC7 + PC8 + PC9 + PC10		Polydipsia	276-276.99	Both	0	1	3	endocrine/metabolic
277	PRS_all	age,sex,genotyping.array,PC1,PC2,PC3,PC4,PC5,PC6,PC7,PC8,PC9,PC10	0.0136844815987729	0.0157013173197935	1.01377854268643	0.383453970212609	logistic	429713	4333	425380			0	`277` ~ `PRS_all` + `age` + `sex` + `genotyping.array` + `PC1` + `PC2` + `PC3` + `PC4` + `PC5` + `PC6` + `PC7` + `PC8` + `PC9` + `PC10`	(Intercept) + PRS_all + age + sexM + genotyping.arrayUKBL + PC1 + PC2 + PC3 + PC4 + PC5 + PC6 + PC7 + PC8 + PC9 + PC10		Other disorders of metabolism	277-277.99		1	0	3	endocrine/metabolic
277.1	PRS_all	age,sex,genotyping.array,PC1,PC2,PC3,PC4,PC5,PC6,PC7,PC8,PC9,PC10					logistic	425435	55	425380			0	`277.1` ~ `PRS_all` + `age` + `sex` + `genotyping.array` + `PC1` + `PC2` + `PC3` + `PC4` + `PC5` + `PC6` + `PC7` + `PC8` + `PC9` + `PC10`		[Error: < 200 cases or controls]	Disorders of porphyrin metabolism	277-277.99	Both	1	1	3	endocrine/metabolic
277.2	PRS_all	age,sex,genotyping.array,PC1,PC2,PC3,PC4,PC5,PC6,PC7,PC8,PC9,PC10					logistic	425393	13	425380			0	`277.2` ~ `PRS_all` + `age` + `sex` + `genotyping.array` + `PC1` + `PC2` + `PC3` + `PC4` + `PC5` + `PC6` + `PC7` + `PC8` + `PC9` + `PC10`		[Error: < 200 cases or controls]	Other disorders of purine and pyrimidine metabolism	277-277.99	Both	1	1	3	endocrine/metabolic
277.4	PRS_all	age,sex,genotyping.array,PC1,PC2,PC3,PC4,PC5,PC6,PC7,PC8,PC9,PC10	0.0182951612425702	0.0314618035555927	1.01846354299467	0.560900895367256	logistic	426429	1049	425380			0	`277.4` ~ `PRS_all` + `age` + `sex` + `genotyping.array` + `PC1` + `PC2` + `PC3` + `PC4` + `PC5` + `PC6` + `PC7` + `PC8` + `PC9` + `PC10`	(Intercept) + PRS_all + age + sexM + genotyping.arrayUKBL + PC1 + PC2 + PC3 + PC4 + PC5 + PC6 + PC7 + PC8 + PC9 + PC10		Disorders of bilirubin excretion	277-277.99		0	1	3	endocrine/metabolic
277.5	PRS_all	age,sex,genotyping.array,PC1,PC2,PC3,PC4,PC5,PC6,PC7,PC8,PC9,PC10	-0.0151331842974136	0.0360225994252484	0.984980746898111	0.674410571951135	logistic	426196	816	425380			0	`277.5` ~ `PRS_all` + `age` + `sex` + `genotyping.array` + `PC1` + `PC2` + `PC3` + `PC4` + `PC5` + `PC6` + `PC7` + `PC8` + `PC9` + `PC10`	(Intercept) + PRS_all + age + sexM + genotyping.arrayUKBL + PC1 + PC2 + PC3 + PC4 + PC5 + PC6 + PC7 + PC8 + PC9 + PC10		Other disorders of lipoid metabolism	277-277.99		0	0	3	endocrine/metabolic
277.51	PRS_all	age,sex,genotyping.array,PC1,PC2,PC3,PC4,PC5,PC6,PC7,PC8,PC9,PC10					logistic	425511	131	425380			0	`277.51` ~ `PRS_all` + `age` + `sex` + `genotyping.array` + `PC1` + `PC2` + `PC3` + `PC4` + `PC5` + `PC6` + `PC7` + `PC8` + `PC9` + `PC10`		[Error: < 200 cases or controls]	Lipoprotein disorders	277-277.99	Both	1	1	3	endocrine/metabolic
277.6	PRS_all	age,sex,genotyping.array,PC1,PC2,PC3,PC4,PC5,PC6,PC7,PC8,PC9,PC10						425380					0			[Note: Column(s) dropped due to lack of variability: 277.6 ] [Error: non-varying phenotype or genotype]	Other deficiencies of circulating enzymes	277-277.99		0	1	3	endocrine/metabolic
277.7	PRS_all	age,sex,genotyping.array,PC1,PC2,PC3,PC4,PC5,PC6,PC7,PC8,PC9,PC10						425380					0			[Note: Column(s) dropped due to lack of variability: 277.7 ] [Error: non-varying phenotype or genotype]	Dysmetabolic syndrome X	277-277.99		0	1	3	endocrine/metabolic
277.8	PRS_all	age,sex,genotyping.array,PC1,PC2,PC3,PC4,PC5,PC6,PC7,PC8,PC9,PC10						425380					0			[Note: Column(s) dropped due to lack of variability: 277.8 ] [Error: non-varying phenotype or genotype]	Carnitine deficiencies	277-277.99		1	1	3	endocrine/metabolic
278	PRS_all	age,sex,genotyping.array,PC1,PC2,PC3,PC4,PC5,PC6,PC7,PC8,PC9,PC10	0.00717596698233893	0.00545578870452597	1.00720177593119	0.188411062482181	logistic	431422	38711	392711			0	`278` ~ `PRS_all` + `age` + `sex` + `genotyping.array` + `PC1` + `PC2` + `PC3` + `PC4` + `PC5` + `PC6` + `PC7` + `PC8` + `PC9` + `PC10`	(Intercept) + PRS_all + age + sexM + genotyping.arrayUKBL + PC1 + PC2 + PC3 + PC4 + PC5 + PC6 + PC7 + PC8 + PC9 + PC10		Overweight, obesity and other hyperalimentation	278-278.99	Both	1	0	3	endocrine/metabolic
278.1	PRS_all	age,sex,genotyping.array,PC1,PC2,PC3,PC4,PC5,PC6,PC7,PC8,PC9,PC10	0.0074480749262422	0.0054671050995813	1.0074758808269	0.173089515330706	logistic	431245	38534	392711			0	`278.1` ~ `PRS_all` + `age` + `sex` + `genotyping.array` + `PC1` + `PC2` + `PC3` + `PC4` + `PC5` + `PC6` + `PC7` + `PC8` + `PC9` + `PC10`	(Intercept) + PRS_all + age + sexM + genotyping.arrayUKBL + PC1 + PC2 + PC3 + PC4 + PC5 + PC6 + PC7 + PC8 + PC9 + PC10		Obesity	278-278.99	Both	1	0	3	endocrine/metabolic
278.11	PRS_all	age,sex,genotyping.array,PC1,PC2,PC3,PC4,PC5,PC6,PC7,PC8,PC9,PC10						392711					0			[Note: Column(s) dropped due to lack of variability: 278.11 ] [Error: non-varying phenotype or genotype]	Morbid obesity	278-278.99	Both	1	1	3	endocrine/metabolic
278.3	PRS_all	age,sex,genotyping.array,PC1,PC2,PC3,PC4,PC5,PC6,PC7,PC8,PC9,PC10					logistic	392821	110	392711			0	`278.3` ~ `PRS_all` + `age` + `sex` + `genotyping.array` + `PC1` + `PC2` + `PC3` + `PC4` + `PC5` + `PC6` + `PC7` + `PC8` + `PC9` + `PC10`		[Error: < 200 cases or controls]	Localized adiposity	278-278.99	Both	1	1	3	endocrine/metabolic
278.4	PRS_all	age,sex,genotyping.array,PC1,PC2,PC3,PC4,PC5,PC6,PC7,PC8,PC9,PC10					logistic	392858	147	392711			0	`278.4` ~ `PRS_all` + `age` + `sex` + `genotyping.array` + `PC1` + `PC2` + `PC3` + `PC4` + `PC5` + `PC6` + `PC7` + `PC8` + `PC9` + `PC10`		[Error: < 200 cases or controls]	Abnormal weight gain	278-278.99	Both	1	1	3	endocrine/metabolic
279	PRS_all	age,sex,genotyping.array,PC1,PC2,PC3,PC4,PC5,PC6,PC7,PC8,PC9,PC10	0.0620884179970871	0.0379831445874971	1.06405642230654	0.102126467096624	logistic	430940	722	430218			0	`279` ~ `PRS_all` + `age` + `sex` + `genotyping.array` + `PC1` + `PC2` + `PC3` + `PC4` + `PC5` + `PC6` + `PC7` + `PC8` + `PC9` + `PC10`	(Intercept) + PRS_all + age + sexM + genotyping.arrayUKBL + PC1 + PC2 + PC3 + PC4 + PC5 + PC6 + PC7 + PC8 + PC9 + PC10		Disorders involving the immune mechanism	279-279.99		1	0	3	endocrine/metabolic
279.1	PRS_all	age,sex,genotyping.array,PC1,PC2,PC3,PC4,PC5,PC6,PC7,PC8,PC9,PC10	0.0767893847767041	0.0433800261191007	1.0798146270425	0.0767012671681852	logistic	430770	552	430218			0	`279.1` ~ `PRS_all` + `age` + `sex` + `genotyping.array` + `PC1` + `PC2` + `PC3` + `PC4` + `PC5` + `PC6` + `PC7` + `PC8` + `PC9` + `PC10`	(Intercept) + PRS_all + age + sexM + genotyping.arrayUKBL + PC1 + PC2 + PC3 + PC4 + PC5 + PC6 + PC7 + PC8 + PC9 + PC10		Immunity deficiency	279-279.99	Both	1	0	3	endocrine/metabolic
279.11	PRS_all	age,sex,genotyping.array,PC1,PC2,PC3,PC4,PC5,PC6,PC7,PC8,PC9,PC10	0.117898271219546	0.0516898693667281	1.12512964747841	0.0225556838859667	logistic	430605	387	430218			0	`279.11` ~ `PRS_all` + `age` + `sex` + `genotyping.array` + `PC1` + `PC2` + `PC3` + `PC4` + `PC5` + `PC6` + `PC7` + `PC8` + `PC9` + `PC10`	(Intercept) + PRS_all + age + sexM + genotyping.arrayUKBL + PC1 + PC2 + PC3 + PC4 + PC5 + PC6 + PC7 + PC8 + PC9 + PC10		Deficiency of humoral immunity	279-279.99	Both	1	1	3	endocrine/metabolic
279.2	PRS_all	age,sex,genotyping.array,PC1,PC2,PC3,PC4,PC5,PC6,PC7,PC8,PC9,PC10						430218					0			[Note: Column(s) dropped due to lack of variability: 279.2 ] [Error: non-varying phenotype or genotype]	Autoimmune disease NEC	279-279.99	Both	1	1	3	endocrine/metabolic
279.7	PRS_all	age,sex,genotyping.array,PC1,PC2,PC3,PC4,PC5,PC6,PC7,PC8,PC9,PC10	0.0921510145554861	0.0458409397197409	1.09653040162922	0.0444064309325775	logistic	430720	502	430218			0	`279.7` ~ `PRS_all` + `age` + `sex` + `genotyping.array` + `PC1` + `PC2` + `PC3` + `PC4` + `PC5` + `PC6` + `PC7` + `PC8` + `PC9` + `PC10`	(Intercept) + PRS_all + age + sexM + genotyping.arrayUKBL + PC1 + PC2 + PC3 + PC4 + PC5 + PC6 + PC7 + PC8 + PC9 + PC10		Other immunological findings	279-279.99	Both	0	1	3	endocrine/metabolic
279.8	PRS_all	age,sex,genotyping.array,PC1,PC2,PC3,PC4,PC5,PC6,PC7,PC8,PC9,PC10					logistic	430294	76	430218			0	`279.8` ~ `PRS_all` + `age` + `sex` + `genotyping.array` + `PC1` + `PC2` + `PC3` + `PC4` + `PC5` + `PC6` + `PC7` + `PC8` + `PC9` + `PC10`		[Error: < 200 cases or controls]	Other specified disorders involving the immune mechanism	279-279.99	Both	1	1	3	endocrine/metabolic
280	PRS_all	age,sex,genotyping.array,PC1,PC2,PC3,PC4,PC5,PC6,PC7,PC8,PC9,PC10	-0.0184226395835511	0.00691162506729335	0.981746019935121	0.00768837578258159	logistic	405619	23613	382006			0	`280` ~ `PRS_all` + `age` + `sex` + `genotyping.array` + `PC1` + `PC2` + `PC3` + `PC4` + `PC5` + `PC6` + `PC7` + `PC8` + `PC9` + `PC10`	(Intercept) + PRS_all + age + sexM + genotyping.arrayUKBL + PC1 + PC2 + PC3 + PC4 + PC5 + PC6 + PC7 + PC8 + PC9 + PC10		Iron deficiency anemias	280-285.99		1	0	4	hematopoietic
280.1	PRS_all	age,sex,genotyping.array,PC1,PC2,PC3,PC4,PC5,PC6,PC7,PC8,PC9,PC10	-0.0197760926182092	0.00701682340541657	0.980418171598057	0.00482662662277476	logistic	404872	22866	382006			0	`280.1` ~ `PRS_all` + `age` + `sex` + `genotyping.array` + `PC1` + `PC2` + `PC3` + `PC4` + `PC5` + `PC6` + `PC7` + `PC8` + `PC9` + `PC10`	(Intercept) + PRS_all + age + sexM + genotyping.arrayUKBL + PC1 + PC2 + PC3 + PC4 + PC5 + PC6 + PC7 + PC8 + PC9 + PC10		Iron deficiency anemias, unspecified or not due to blood loss	280-285.99	Both	1	1	4	hematopoietic
280.2	PRS_all	age,sex,genotyping.array,PC1,PC2,PC3,PC4,PC5,PC6,PC7,PC8,PC9,PC10	-0.00490613755437072	0.0312042484509244	0.995105877880657	0.875066273704672	logistic	383105	1099	382006			0	`280.2` ~ `PRS_all` + `age` + `sex` + `genotyping.array` + `PC1` + `PC2` + `PC3` + `PC4` + `PC5` + `PC6` + `PC7` + `PC8` + `PC9` + `PC10`	(Intercept) + PRS_all + age + sexM + genotyping.arrayUKBL + PC1 + PC2 + PC3 + PC4 + PC5 + PC6 + PC7 + PC8 + PC9 + PC10		Iron deficiency anemia secondary to blood loss (chronic)	280-285.99	Both	1	1	4	hematopoietic
281	PRS_all	age,sex,genotyping.array,PC1,PC2,PC3,PC4,PC5,PC6,PC7,PC8,PC9,PC10	-0.00231378863656168	0.0186816851051676	0.997688886109036	0.901431417204717	logistic	385032	3026	382006			0	`281` ~ `PRS_all` + `age` + `sex` + `genotyping.array` + `PC1` + `PC2` + `PC3` + `PC4` + `PC5` + `PC6` + `PC7` + `PC8` + `PC9` + `PC10`	(Intercept) + PRS_all + age + sexM + genotyping.arrayUKBL + PC1 + PC2 + PC3 + PC4 + PC5 + PC6 + PC7 + PC8 + PC9 + PC10		Other deficiency anemia	280-285.99		1	0	4	hematopoietic
281.1	PRS_all	age,sex,genotyping.array,PC1,PC2,PC3,PC4,PC5,PC6,PC7,PC8,PC9,PC10	-0.00240657913823748	0.0191672322014056	0.997596314351734	0.900082645287552	logistic	384877	2871	382006			0	`281.1` ~ `PRS_all` + `age` + `sex` + `genotyping.array` + `PC1` + `PC2` + `PC3` + `PC4` + `PC5` + `PC6` + `PC7` + `PC8` + `PC9` + `PC10`	(Intercept) + PRS_all + age + sexM + genotyping.arrayUKBL + PC1 + PC2 + PC3 + PC4 + PC5 + PC6 + PC7 + PC8 + PC9 + PC10		Megaloblastic anemia	280-285.99		1	0	4	hematopoietic
281.11	PRS_all	age,sex,genotyping.array,PC1,PC2,PC3,PC4,PC5,PC6,PC7,PC8,PC9,PC10	-0.0206247947802493	0.0255011284863039	0.979586441571579	0.418641880850452	logistic	383615	1609	382006			0	`281.11` ~ `PRS_all` + `age` + `sex` + `genotyping.array` + `PC1` + `PC2` + `PC3` + `PC4` + `PC5` + `PC6` + `PC7` + `PC8` + `PC9` + `PC10`	(Intercept) + PRS_all + age + sexM + genotyping.arrayUKBL + PC1 + PC2 + PC3 + PC4 + PC5 + PC6 + PC7 + PC8 + PC9 + PC10		Pernicious anemia	280-285.99	Both	1	1	4	hematopoietic
281.12	PRS_all	age,sex,genotyping.array,PC1,PC2,PC3,PC4,PC5,PC6,PC7,PC8,PC9,PC10	-0.0113222038851242	0.0471265098037736	0.988741651045228	0.810135468736152	logistic	382483	477	382006			0	`281.12` ~ `PRS_all` + `age` + `sex` + `genotyping.array` + `PC1` + `PC2` + `PC3` + `PC4` + `PC5` + `PC6` + `PC7` + `PC8` + `PC9` + `PC10`	(Intercept) + PRS_all + age + sexM + genotyping.arrayUKBL + PC1 + PC2 + PC3 + PC4 + PC5 + PC6 + PC7 + PC8 + PC9 + PC10		Other vitamin B12 deficiency anemia	280-285.99	Both	1	1	4	hematopoietic
281.13	PRS_all	age,sex,genotyping.array,PC1,PC2,PC3,PC4,PC5,PC6,PC7,PC8,PC9,PC10	0.0449367254736952	0.034650948469513	1.04596167508531	0.194686349174241	logistic	382882	876	382006			0	`281.13` ~ `PRS_all` + `age` + `sex` + `genotyping.array` + `PC1` + `PC2` + `PC3` + `PC4` + `PC5` + `PC6` + `PC7` + `PC8` + `PC9` + `PC10`	(Intercept) + PRS_all + age + sexM + genotyping.arrayUKBL + PC1 + PC2 + PC3 + PC4 + PC5 + PC6 + PC7 + PC8 + PC9 + PC10		Folate-deficiency anemia	280-285.99	Both	1	1	4	hematopoietic
281.9	PRS_all	age,sex,genotyping.array,PC1,PC2,PC3,PC4,PC5,PC6,PC7,PC8,PC9,PC10					logistic	382165	159	382006			0	`281.9` ~ `PRS_all` + `age` + `sex` + `genotyping.array` + `PC1` + `PC2` + `PC3` + `PC4` + `PC5` + `PC6` + `PC7` + `PC8` + `PC9` + `PC10`		[Error: < 200 cases or controls]	Deficiency anemias	280-285.99	Both	1	1	4	hematopoietic
282	PRS_all	age,sex,genotyping.array,PC1,PC2,PC3,PC4,PC5,PC6,PC7,PC8,PC9,PC10	-0.0423467960549659	0.033309509855602	0.958537305969129	0.203617499204619	logistic	383323	1317	382006			0	`282` ~ `PRS_all` + `age` + `sex` + `genotyping.array` + `PC1` + `PC2` + `PC3` + `PC4` + `PC5` + `PC6` + `PC7` + `PC8` + `PC9` + `PC10`	(Intercept) + PRS_all + age + sexM + genotyping.arrayUKBL + PC1 + PC2 + PC3 + PC4 + PC5 + PC6 + PC7 + PC8 + PC9 + PC10		Hereditary hemolytic anemias	280-285.99		1	0	4	hematopoietic
282.5	PRS_all	age,sex,genotyping.array,PC1,PC2,PC3,PC4,PC5,PC6,PC7,PC8,PC9,PC10	-0.048634961855586	0.0555360501806069	0.952528775579379	0.381173144628407	logistic	382615	609	382006			0	`282.5` ~ `PRS_all` + `age` + `sex` + `genotyping.array` + `PC1` + `PC2` + `PC3` + `PC4` + `PC5` + `PC6` + `PC7` + `PC8` + `PC9` + `PC10`	(Intercept) + PRS_all + age + sexM + genotyping.arrayUKBL + PC1 + PC2 + PC3 + PC4 + PC5 + PC6 + PC7 + PC8 + PC9 + PC10		Sickle cell anemia	280-285.99		1	1	4	hematopoietic
282.8	PRS_all	age,sex,genotyping.array,PC1,PC2,PC3,PC4,PC5,PC6,PC7,PC8,PC9,PC10	-0.0463907860469544	0.0505658733300261	0.954668818032149	0.358915940392013	logistic	382525	519	382006			0	`282.8` ~ `PRS_all` + `age` + `sex` + `genotyping.array` + `PC1` + `PC2` + `PC3` + `PC4` + `PC5` + `PC6` + `PC7` + `PC8` + `PC9` + `PC10`	(Intercept) + PRS_all + age + sexM + genotyping.arrayUKBL + PC1 + PC2 + PC3 + PC4 + PC5 + PC6 + PC7 + PC8 + PC9 + PC10		Other hemoglobinopathies	280-285.99	Both	1	1	4	hematopoietic
282.9	PRS_all	age,sex,genotyping.array,PC1,PC2,PC3,PC4,PC5,PC6,PC7,PC8,PC9,PC10	0.000404076907328599	0.0680309703533297	1.0004041585574	0.995260910900155	logistic	382236	230	382006			0	`282.9` ~ `PRS_all` + `age` + `sex` + `genotyping.array` + `PC1` + `PC2` + `PC3` + `PC4` + `PC5` + `PC6` + `PC7` + `PC8` + `PC9` + `PC10`	(Intercept) + PRS_all + age + sexM + genotyping.arrayUKBL + PC1 + PC2 + PC3 + PC4 + PC5 + PC6 + PC7 + PC8 + PC9 + PC10		Other hereditary hemolytic anemias	280-285.99	Both	1	1	4	hematopoietic
283	PRS_all	age,sex,genotyping.array,PC1,PC2,PC3,PC4,PC5,PC6,PC7,PC8,PC9,PC10	-0.0482364497287312	0.0570895413377955	0.952908445494134	0.398152040179898	logistic	382326	320	382006			0	`283` ~ `PRS_all` + `age` + `sex` + `genotyping.array` + `PC1` + `PC2` + `PC3` + `PC4` + `PC5` + `PC6` + `PC7` + `PC8` + `PC9` + `PC10`	(Intercept) + PRS_all + age + sexM + genotyping.arrayUKBL + PC1 + PC2 + PC3 + PC4 + PC5 + PC6 + PC7 + PC8 + PC9 + PC10		Acquired hemolytic anemias	280-285.99		1	0	4	hematopoietic
283.1	PRS_all	age,sex,genotyping.array,PC1,PC2,PC3,PC4,PC5,PC6,PC7,PC8,PC9,PC10	-0.0283231221279309	0.0651189346647224	0.972074217360042	0.663602716828685	logistic	382252	246	382006			0	`283.1` ~ `PRS_all` + `age` + `sex` + `genotyping.array` + `PC1` + `PC2` + `PC3` + `PC4` + `PC5` + `PC6` + `PC7` + `PC8` + `PC9` + `PC10`	(Intercept) + PRS_all + age + sexM + genotyping.arrayUKBL + PC1 + PC2 + PC3 + PC4 + PC5 + PC6 + PC7 + PC8 + PC9 + PC10		Autoimmune hemolytic anemias	280-285.99		1	1	4	hematopoietic
283.2	PRS_all	age,sex,genotyping.array,PC1,PC2,PC3,PC4,PC5,PC6,PC7,PC8,PC9,PC10					logistic	382042	36	382006			0	`283.2` ~ `PRS_all` + `age` + `sex` + `genotyping.array` + `PC1` + `PC2` + `PC3` + `PC4` + `PC5` + `PC6` + `PC7` + `PC8` + `PC9` + `PC10`		[Error: < 200 cases or controls]	Non-autoimmune hemolytic anemias	280-285.99	Both	1	0	4	hematopoietic
283.21	PRS_all	age,sex,genotyping.array,PC1,PC2,PC3,PC4,PC5,PC6,PC7,PC8,PC9,PC10					logistic	382016	10	382006			0	`283.21` ~ `PRS_all` + `age` + `sex` + `genotyping.array` + `PC1` + `PC2` + `PC3` + `PC4` + `PC5` + `PC6` + `PC7` + `PC8` + `PC9` + `PC10`		[Error: < 200 cases or controls]	Hemolytic-uremic syndrome	280-285.99	Both	1	1	4	hematopoietic
284	PRS_all	age,sex,genotyping.array,PC1,PC2,PC3,PC4,PC5,PC6,PC7,PC8,PC9,PC10	0.0546655929423751	0.0268155590026809	1.05618735910615	0.0414922212371857	logistic	383468	1462	382006			0	`284` ~ `PRS_all` + `age` + `sex` + `genotyping.array` + `PC1` + `PC2` + `PC3` + `PC4` + `PC5` + `PC6` + `PC7` + `PC8` + `PC9` + `PC10`	(Intercept) + PRS_all + age + sexM + genotyping.arrayUKBL + PC1 + PC2 + PC3 + PC4 + PC5 + PC6 + PC7 + PC8 + PC9 + PC10		Aplastic anemia	280-285.99		1	0	4	hematopoietic
284.1	PRS_all	age,sex,genotyping.array,PC1,PC2,PC3,PC4,PC5,PC6,PC7,PC8,PC9,PC10						382006					0			[Note: Column(s) dropped due to lack of variability: 284.1 ] [Error: non-varying phenotype or genotype]	Pancytopenia	280-285.99	Both	1	1	4	hematopoietic
284.2	PRS_all	age,sex,genotyping.array,PC1,PC2,PC3,PC4,PC5,PC6,PC7,PC8,PC9,PC10					logistic	382037	31	382006			0	`284.2` ~ `PRS_all` + `age` + `sex` + `genotyping.array` + `PC1` + `PC2` + `PC3` + `PC4` + `PC5` + `PC6` + `PC7` + `PC8` + `PC9` + `PC10`		[Error: < 200 cases or controls]	Constitutional aplastic anemia	280-285.99	Both	1	1	4	hematopoietic
285	PRS_all	age,sex,genotyping.array,PC1,PC2,PC3,PC4,PC5,PC6,PC7,PC8,PC9,PC10	-0.0019587366416803	0.00605801856771963	0.998043180431051	0.746445649129734	logistic	413513	31507	382006			0	`285` ~ `PRS_all` + `age` + `sex` + `genotyping.array` + `PC1` + `PC2` + `PC3` + `PC4` + `PC5` + `PC6` + `PC7` + `PC8` + `PC9` + `PC10`	(Intercept) + PRS_all + age + sexM + genotyping.arrayUKBL + PC1 + PC2 + PC3 + PC4 + PC5 + PC6 + PC7 + PC8 + PC9 + PC10		Other anemias	280-285.99		1	0	4	hematopoietic
285.1	PRS_all	age,sex,genotyping.array,PC1,PC2,PC3,PC4,PC5,PC6,PC7,PC8,PC9,PC10	0.0362941105435917	0.0474028202675554	1.03696078274574	0.443882812275976	logistic	382470	464	382006			0	`285.1` ~ `PRS_all` + `age` + `sex` + `genotyping.array` + `PC1` + `PC2` + `PC3` + `PC4` + `PC5` + `PC6` + `PC7` + `PC8` + `PC9` + `PC10`	(Intercept) + PRS_all + age + sexM + genotyping.arrayUKBL + PC1 + PC2 + PC3 + PC4 + PC5 + PC6 + PC7 + PC8 + PC9 + PC10		Acute posthemorrhagic anemia	280-285.99	Both	1	1	4	hematopoietic
285.2	PRS_all	age,sex,genotyping.array,PC1,PC2,PC3,PC4,PC5,PC6,PC7,PC8,PC9,PC10	-0.0175247484325018	0.0240513729070201	0.982627916863473	0.46622302107608	logistic	383842	1836	382006			0	`285.2` ~ `PRS_all` + `age` + `sex` + `genotyping.array` + `PC1` + `PC2` + `PC3` + `PC4` + `PC5` + `PC6` + `PC7` + `PC8` + `PC9` + `PC10`	(Intercept) + PRS_all + age + sexM + genotyping.arrayUKBL + PC1 + PC2 + PC3 + PC4 + PC5 + PC6 + PC7 + PC8 + PC9 + PC10		Anemia of chronic disease	280-285.99	Both	1	0	4	hematopoietic
285.21	PRS_all	age,sex,genotyping.array,PC1,PC2,PC3,PC4,PC5,PC6,PC7,PC8,PC9,PC10						382006					0			[Note: Column(s) dropped due to lack of variability: 285.21 ] [Error: non-varying phenotype or genotype]	Anemia in chronic kidney disease	280-285.99	Both	1	1	4	hematopoietic
285.22	PRS_all	age,sex,genotyping.array,PC1,PC2,PC3,PC4,PC5,PC6,PC7,PC8,PC9,PC10	0.00211994684354093	0.033601439675547	1.00212219551959	0.949694078592077	logistic	382942	936	382006			0	`285.22` ~ `PRS_all` + `age` + `sex` + `genotyping.array` + `PC1` + `PC2` + `PC3` + `PC4` + `PC5` + `PC6` + `PC7` + `PC8` + `PC9` + `PC10`	(Intercept) + PRS_all + age + sexM + genotyping.arrayUKBL + PC1 + PC2 + PC3 + PC4 + PC5 + PC6 + PC7 + PC8 + PC9 + PC10		Anemia in neoplastic disease	280-285.99	Both	1	1	4	hematopoietic
285.3	PRS_all	age,sex,genotyping.array,PC1,PC2,PC3,PC4,PC5,PC6,PC7,PC8,PC9,PC10					logistic	382043	37	382006			0	`285.3` ~ `PRS_all` + `age` + `sex` + `genotyping.array` + `PC1` + `PC2` + `PC3` + `PC4` + `PC5` + `PC6` + `PC7` + `PC8` + `PC9` + `PC10`		[Error: < 200 cases or controls]	Sideroblastic anemia	280-285.99	Both	1	1	4	hematopoietic
285.8	PRS_all	age,sex,genotyping.array,PC1,PC2,PC3,PC4,PC5,PC6,PC7,PC8,PC9,PC10					logistic	382041	35	382006			0	`285.8` ~ `PRS_all` + `age` + `sex` + `genotyping.array` + `PC1` + `PC2` + `PC3` + `PC4` + `PC5` + `PC6` + `PC7` + `PC8` + `PC9` + `PC10`		[Error: < 200 cases or controls]	Hemoglobinuria	280-285.99	Both	0	1	4	hematopoietic
286	PRS_all	age,sex,genotyping.array,PC1,PC2,PC3,PC4,PC5,PC6,PC7,PC8,PC9,PC10	0.0253602293913434	0.0244023142649149	1.02568453569934	0.298686113847882	logistic	426099	1763	424336			0	`286` ~ `PRS_all` + `age` + `sex` + `genotyping.array` + `PC1` + `PC2` + `PC3` + `PC4` + `PC5` + `PC6` + `PC7` + `PC8` + `PC9` + `PC10`	(Intercept) + PRS_all + age + sexM + genotyping.arrayUKBL + PC1 + PC2 + PC3 + PC4 + PC5 + PC6 + PC7 + PC8 + PC9 + PC10		Coagulation defects	286-287.99	Both	1	0	4	hematopoietic
286.1	PRS_all	age,sex,genotyping.array,PC1,PC2,PC3,PC4,PC5,PC6,PC7,PC8,PC9,PC10	0.0811831842097838	0.0361857101627948	1.08456955438749	0.0248636224795602	logistic	425126	790	424336			0	`286.1` ~ `PRS_all` + `age` + `sex` + `genotyping.array` + `PC1` + `PC2` + `PC3` + `PC4` + `PC5` + `PC6` + `PC7` + `PC8` + `PC9` + `PC10`	(Intercept) + PRS_all + age + sexM + genotyping.arrayUKBL + PC1 + PC2 + PC3 + PC4 + PC5 + PC6 + PC7 + PC8 + PC9 + PC10		Congenital coagulation defects	286-287.99	Both	1	0	4	hematopoietic
286.11	PRS_all	age,sex,genotyping.array,PC1,PC2,PC3,PC4,PC5,PC6,PC7,PC8,PC9,PC10					logistic	424511	175	424336			0	`286.11` ~ `PRS_all` + `age` + `sex` + `genotyping.array` + `PC1` + `PC2` + `PC3` + `PC4` + `PC5` + `PC6` + `PC7` + `PC8` + `PC9` + `PC10`		[Error: < 200 cases or controls]	Von willebrand's disease	286-287.99	Both	1	1	4	hematopoietic
286.12	PRS_all	age,sex,genotyping.array,PC1,PC2,PC3,PC4,PC5,PC6,PC7,PC8,PC9,PC10	0.104007655587958	0.0454126656512959	1.10960894959198	0.0220051724681734	logistic	424835	499	424336			0	`286.12` ~ `PRS_all` + `age` + `sex` + `genotyping.array` + `PC1` + `PC2` + `PC3` + `PC4` + `PC5` + `PC6` + `PC7` + `PC8` + `PC9` + `PC10`	(Intercept) + PRS_all + age + sexM + genotyping.arrayUKBL + PC1 + PC2 + PC3 + PC4 + PC5 + PC6 + PC7 + PC8 + PC9 + PC10		Congenital deficiency of other clotting factors (including factor VII)	286-287.99	Both	1	1	4	hematopoietic
286.13	PRS_all	age,sex,genotyping.array,PC1,PC2,PC3,PC4,PC5,PC6,PC7,PC8,PC9,PC10					logistic	424447	111	424336			0	`286.13` ~ `PRS_all` + `age` + `sex` + `genotyping.array` + `PC1` + `PC2` + `PC3` + `PC4` + `PC5` + `PC6` + `PC7` + `PC8` + `PC9` + `PC10`		[Error: < 200 cases or controls]	Congenital factor VIII disorder	286-287.99	Both	1	1	4	hematopoietic
286.2	PRS_all	age,sex,genotyping.array,PC1,PC2,PC3,PC4,PC5,PC6,PC7,PC8,PC9,PC10						424336					0			[Note: Column(s) dropped due to lack of variability: 286.2 ] [Error: non-varying phenotype or genotype]	Encounter for long-term (current) use of anticoagulants	286-287.99	Both	0	1	4	hematopoietic
286.3	PRS_all	age,sex,genotyping.array,PC1,PC2,PC3,PC4,PC5,PC6,PC7,PC8,PC9,PC10					logistic	232333	76	232257			0	`286.3` ~ `PRS_all` + `age` + `genotyping.array` + `PC1` + `PC2` + `PC3` + `PC4` + `PC5` + `PC6` + `PC7` + `PC8` + `PC9` + `PC10`		[Note: Column(s) dropped due to lack of variability: sex ] [Error: < 200 cases or controls]	Coagulation defects complicating pregnancy or postpartum	286-287.99	Female	0	1	4	hematopoietic
286.4	PRS_all	age,sex,genotyping.array,PC1,PC2,PC3,PC4,PC5,PC6,PC7,PC8,PC9,PC10					logistic	424360	24	424336			0	`286.4` ~ `PRS_all` + `age` + `sex` + `genotyping.array` + `PC1` + `PC2` + `PC3` + `PC4` + `PC5` + `PC6` + `PC7` + `PC8` + `PC9` + `PC10`		[Error: < 200 cases or controls]	Acquired coagulation factor deficiency	286-287.99	Both	1	1	4	hematopoietic
286.5	PRS_all	age,sex,genotyping.array,PC1,PC2,PC3,PC4,PC5,PC6,PC7,PC8,PC9,PC10					logistic	424474	138	424336			0	`286.5` ~ `PRS_all` + `age` + `sex` + `genotyping.array` + `PC1` + `PC2` + `PC3` + `PC4` + `PC5` + `PC6` + `PC7` + `PC8` + `PC9` + `PC10`		[Error: < 200 cases or controls]	Hemorrhagic disorder due to intrinsic circulating anticoagulants	286-287.99	Both	1	1	4	hematopoietic
286.6	PRS_all	age,sex,genotyping.array,PC1,PC2,PC3,PC4,PC5,PC6,PC7,PC8,PC9,PC10					logistic	424439	103	424336			0	`286.6` ~ `PRS_all` + `age` + `sex` + `genotyping.array` + `PC1` + `PC2` + `PC3` + `PC4` + `PC5` + `PC6` + `PC7` + `PC8` + `PC9` + `PC10`		[Error: < 200 cases or controls]	Defibrination syndrome	286-287.99	Both	1	1	4	hematopoietic
286.7	PRS_all	age,sex,genotyping.array,PC1,PC2,PC3,PC4,PC5,PC6,PC7,PC8,PC9,PC10	-0.0177957815442589	0.0361808439267232	0.982361628249612	0.622820825147497	logistic	425144	808	424336			0	`286.7` ~ `PRS_all` + `age` + `sex` + `genotyping.array` + `PC1` + `PC2` + `PC3` + `PC4` + `PC5` + `PC6` + `PC7` + `PC8` + `PC9` + `PC10`	(Intercept) + PRS_all + age + sexM + genotyping.arrayUKBL + PC1 + PC2 + PC3 + PC4 + PC5 + PC6 + PC7 + PC8 + PC9 + PC10		Other and unspecified coagulation defects	286-287.99	Both	1	1	4	hematopoietic
286.8	PRS_all	age,sex,genotyping.array,PC1,PC2,PC3,PC4,PC5,PC6,PC7,PC8,PC9,PC10						424336					0			[Note: Column(s) dropped due to lack of variability: 286.8 ] [Error: non-varying phenotype or genotype]	Hypercoagulable state	286-287.99	Both	1	0	4	hematopoietic
286.81	PRS_all	age,sex,genotyping.array,PC1,PC2,PC3,PC4,PC5,PC6,PC7,PC8,PC9,PC10						424336					0			[Note: Column(s) dropped due to lack of variability: 286.81 ] [Error: non-varying phenotype or genotype]	Primary hypercoagulable state	286-287.99	Both	1	1	4	hematopoietic
286.9	PRS_all	age,sex,genotyping.array,PC1,PC2,PC3,PC4,PC5,PC6,PC7,PC8,PC9,PC10						424336					0			[Note: Column(s) dropped due to lack of variability: 286.9 ] [Error: non-varying phenotype or genotype]	Abnormal coagulation profile	286-287.99	Both	1	1	4	hematopoietic
287	PRS_all	age,sex,genotyping.array,PC1,PC2,PC3,PC4,PC5,PC6,PC7,PC8,PC9,PC10	0.000168401858898846	0.0143210032268982	1.00016841603929	0.990617825819921	logistic	429541	5205	424336			0	`287` ~ `PRS_all` + `age` + `sex` + `genotyping.array` + `PC1` + `PC2` + `PC3` + `PC4` + `PC5` + `PC6` + `PC7` + `PC8` + `PC9` + `PC10`	(Intercept) + PRS_all + age + sexM + genotyping.arrayUKBL + PC1 + PC2 + PC3 + PC4 + PC5 + PC6 + PC7 + PC8 + PC9 + PC10		Purpura and other hemorrhagic conditions	286-287.99		1	0	4	hematopoietic
287.1	PRS_all	age,sex,genotyping.array,PC1,PC2,PC3,PC4,PC5,PC6,PC7,PC8,PC9,PC10	0.0278878517372517	0.0555359453894405	1.02828035809894	0.615555972896409	logistic	424673	337	424336			0	`287.1` ~ `PRS_all` + `age` + `sex` + `genotyping.array` + `PC1` + `PC2` + `PC3` + `PC4` + `PC5` + `PC6` + `PC7` + `PC8` + `PC9` + `PC10`	(Intercept) + PRS_all + age + sexM + genotyping.arrayUKBL + PC1 + PC2 + PC3 + PC4 + PC5 + PC6 + PC7 + PC8 + PC9 + PC10		Spontaneous ecchymoses	286-287.99	Both	0	1	4	hematopoietic
287.2	PRS_all	age,sex,genotyping.array,PC1,PC2,PC3,PC4,PC5,PC6,PC7,PC8,PC9,PC10					logistic	424421	85	424336			0	`287.2` ~ `PRS_all` + `age` + `sex` + `genotyping.array` + `PC1` + `PC2` + `PC3` + `PC4` + `PC5` + `PC6` + `PC7` + `PC8` + `PC9` + `PC10`		[Error: < 200 cases or controls]	Allergic purpura	286-287.99	Both	1	1	4	hematopoietic
287.3	PRS_all	age,sex,genotyping.array,PC1,PC2,PC3,PC4,PC5,PC6,PC7,PC8,PC9,PC10	0.00292830871507414	0.0149340520714477	1.00293260039914	0.844545464960213	logistic	429116	4780	424336			0	`287.3` ~ `PRS_all` + `age` + `sex` + `genotyping.array` + `PC1` + `PC2` + `PC3` + `PC4` + `PC5` + `PC6` + `PC7` + `PC8` + `PC9` + `PC10`	(Intercept) + PRS_all + age + sexM + genotyping.arrayUKBL + PC1 + PC2 + PC3 + PC4 + PC5 + PC6 + PC7 + PC8 + PC9 + PC10		Thrombocytopenia	286-287.99	Both	1	0	4	hematopoietic
287.31	PRS_all	age,sex,genotyping.array,PC1,PC2,PC3,PC4,PC5,PC6,PC7,PC8,PC9,PC10	-0.0205687981310495	0.0334193877094403	0.979641296665744	0.538241064965079	logistic	425285	949	424336			0	`287.31` ~ `PRS_all` + `age` + `sex` + `genotyping.array` + `PC1` + `PC2` + `PC3` + `PC4` + `PC5` + `PC6` + `PC7` + `PC8` + `PC9` + `PC10`	(Intercept) + PRS_all + age + sexM + genotyping.arrayUKBL + PC1 + PC2 + PC3 + PC4 + PC5 + PC6 + PC7 + PC8 + PC9 + PC10		Primary thrombocytopenia	286-287.99	Both	1	1	4	hematopoietic
287.32	PRS_all	age,sex,genotyping.array,PC1,PC2,PC3,PC4,PC5,PC6,PC7,PC8,PC9,PC10	0.00853880725873692	0.0650110383169194	1.00857536685781	0.895503217411544	logistic	424582	246	424336			0	`287.32` ~ `PRS_all` + `age` + `sex` + `genotyping.array` + `PC1` + `PC2` + `PC3` + `PC4` + `PC5` + `PC6` + `PC7` + `PC8` + `PC9` + `PC10`	(Intercept) + PRS_all + age + sexM + genotyping.arrayUKBL + PC1 + PC2 + PC3 + PC4 + PC5 + PC6 + PC7 + PC8 + PC9 + PC10		Secondary thrombocytopenia	286-287.99	Both	1	1	4	hematopoietic
287.4	PRS_all	age,sex,genotyping.array,PC1,PC2,PC3,PC4,PC5,PC6,PC7,PC8,PC9,PC10					logistic	424356	20	424336			0	`287.4` ~ `PRS_all` + `age` + `sex` + `genotyping.array` + `PC1` + `PC2` + `PC3` + `PC4` + `PC5` + `PC6` + `PC7` + `PC8` + `PC9` + `PC10`		[Error: < 200 cases or controls]	Qualitative platelet defects	286-287.99	Both	1	1	4	hematopoietic
288	PRS_all	age,sex,genotyping.array,PC1,PC2,PC3,PC4,PC5,PC6,PC7,PC8,PC9,PC10	-0.0484138929872652	0.0224403135591577	0.952739373315283	0.0309704854267655	logistic	415034	2095	412939			0	`288` ~ `PRS_all` + `age` + `sex` + `genotyping.array` + `PC1` + `PC2` + `PC3` + `PC4` + `PC5` + `PC6` + `PC7` + `PC8` + `PC9` + `PC10`	(Intercept) + PRS_all + age + sexM + genotyping.arrayUKBL + PC1 + PC2 + PC3 + PC4 + PC5 + PC6 + PC7 + PC8 + PC9 + PC10		Diseases of white blood cells	288-289.99	Both	1	0	4	hematopoietic
288.1	PRS_all	age,sex,genotyping.array,PC1,PC2,PC3,PC4,PC5,PC6,PC7,PC8,PC9,PC10	0.0145194498048059	0.012119238862888	1.01462536902486	0.230897690937456	logistic	420203	7264	412939			0	`288.1` ~ `PRS_all` + `age` + `sex` + `genotyping.array` + `PC1` + `PC2` + `PC3` + `PC4` + `PC5` + `PC6` + `PC7` + `PC8` + `PC9` + `PC10`	(Intercept) + PRS_all + age + sexM + genotyping.arrayUKBL + PC1 + PC2 + PC3 + PC4 + PC5 + PC6 + PC7 + PC8 + PC9 + PC10		Decreased white blood cell count	288-289.99	Both	0	0	4	hematopoietic
288.11	PRS_all	age,sex,genotyping.array,PC1,PC2,PC3,PC4,PC5,PC6,PC7,PC8,PC9,PC10	0.0145194498048059	0.012119238862888	1.01462536902486	0.230897690937456	logistic	420203	7264	412939			0	`288.11` ~ `PRS_all` + `age` + `sex` + `genotyping.array` + `PC1` + `PC2` + `PC3` + `PC4` + `PC5` + `PC6` + `PC7` + `PC8` + `PC9` + `PC10`	(Intercept) + PRS_all + age + sexM + genotyping.arrayUKBL + PC1 + PC2 + PC3 + PC4 + PC5 + PC6 + PC7 + PC8 + PC9 + PC10		Neutropenia	288-289.99	Both	1	1	4	hematopoietic
288.2	PRS_all	age,sex,genotyping.array,PC1,PC2,PC3,PC4,PC5,PC6,PC7,PC8,PC9,PC10						412939					0			[Note: Column(s) dropped due to lack of variability: 288.2 ] [Error: non-varying phenotype or genotype]	Elevated white blood cell count	288-289.99	Both	1	1	4	hematopoietic
288.3	PRS_all	age,sex,genotyping.array,PC1,PC2,PC3,PC4,PC5,PC6,PC7,PC8,PC9,PC10	-0.0879213151853953	0.0665362331500284	0.915832936033082	0.186366339641417	logistic	413177	238	412939			0	`288.3` ~ `PRS_all` + `age` + `sex` + `genotyping.array` + `PC1` + `PC2` + `PC3` + `PC4` + `PC5` + `PC6` + `PC7` + `PC8` + `PC9` + `PC10`	(Intercept) + PRS_all + age + sexM + genotyping.arrayUKBL + PC1 + PC2 + PC3 + PC4 + PC5 + PC6 + PC7 + PC8 + PC9 + PC10		Eosinophilia	288-289.99	Both	1	1	4	hematopoietic
289	PRS_all	age,sex,genotyping.array,PC1,PC2,PC3,PC4,PC5,PC6,PC7,PC8,PC9,PC10	0.0107430462843711	0.0207272935051526	1.01080096001025	0.604245941845836	logistic	415418	2479	412939			0	`289` ~ `PRS_all` + `age` + `sex` + `genotyping.array` + `PC1` + `PC2` + `PC3` + `PC4` + `PC5` + `PC6` + `PC7` + `PC8` + `PC9` + `PC10`	(Intercept) + PRS_all + age + sexM + genotyping.arrayUKBL + PC1 + PC2 + PC3 + PC4 + PC5 + PC6 + PC7 + PC8 + PC9 + PC10		Other diseases of blood and blood-forming organs	288-289.99		1	0	4	hematopoietic
289.1	PRS_all	age,sex,genotyping.array,PC1,PC2,PC3,PC4,PC5,PC6,PC7,PC8,PC9,PC10						412939					0			[Note: Column(s) dropped due to lack of variability: 289.1 ] [Error: non-varying phenotype or genotype]	Myelofibrosis	288-289.99	Both	1	1	4	hematopoietic
289.3	PRS_all	age,sex,genotyping.array,PC1,PC2,PC3,PC4,PC5,PC6,PC7,PC8,PC9,PC10	0.035286505153757	0.0291207119621215	1.03591646169211	0.225614898698714	logistic	414188	1249	412939			0	`289.3` ~ `PRS_all` + `age` + `sex` + `genotyping.array` + `PC1` + `PC2` + `PC3` + `PC4` + `PC5` + `PC6` + `PC7` + `PC8` + `PC9` + `PC10`	(Intercept) + PRS_all + age + sexM + genotyping.arrayUKBL + PC1 + PC2 + PC3 + PC4 + PC5 + PC6 + PC7 + PC8 + PC9 + PC10		Personal history of diseases of blood and blood-forming organs	288-289.99	Both	1	1	4	hematopoietic
289.4	PRS_all	age,sex,genotyping.array,PC1,PC2,PC3,PC4,PC5,PC6,PC7,PC8,PC9,PC10	0.0287098355884532	0.01296257085527	1.02912593542565	0.0267720277407732	logistic	419298	6359	412939			0	`289.4` ~ `PRS_all` + `age` + `sex` + `genotyping.array` + `PC1` + `PC2` + `PC3` + `PC4` + `PC5` + `PC6` + `PC7` + `PC8` + `PC9` + `PC10`	(Intercept) + PRS_all + age + sexM + genotyping.arrayUKBL + PC1 + PC2 + PC3 + PC4 + PC5 + PC6 + PC7 + PC8 + PC9 + PC10		Lymphadenitis	288-289.99	Both	0	1	4	hematopoietic
289.5	PRS_all	age,sex,genotyping.array,PC1,PC2,PC3,PC4,PC5,PC6,PC7,PC8,PC9,PC10	-0.0350306822758156	0.0272122771450885	0.965575789740363	0.197985673244066	logistic	414353	1414	412939			0	`289.5` ~ `PRS_all` + `age` + `sex` + `genotyping.array` + `PC1` + `PC2` + `PC3` + `PC4` + `PC5` + `PC6` + `PC7` + `PC8` + `PC9` + `PC10`	(Intercept) + PRS_all + age + sexM + genotyping.arrayUKBL + PC1 + PC2 + PC3 + PC4 + PC5 + PC6 + PC7 + PC8 + PC9 + PC10		Diseases of spleen	288-289.99	Both	0	1	4	hematopoietic
289.8	PRS_all	age,sex,genotyping.array,PC1,PC2,PC3,PC4,PC5,PC6,PC7,PC8,PC9,PC10	-0.0225396308057398	0.0359396949434207	0.977712488891811	0.530559982350918	logistic	412301	805	411496			0	`289.8` ~ `PRS_all` + `age` + `sex` + `genotyping.array` + `PC1` + `PC2` + `PC3` + `PC4` + `PC5` + `PC6` + `PC7` + `PC8` + `PC9` + `PC10`	(Intercept) + PRS_all + age + sexM + genotyping.arrayUKBL + PC1 + PC2 + PC3 + PC4 + PC5 + PC6 + PC7 + PC8 + PC9 + PC10		Polycythemia, secondary	288-289.99, 200-200.99	Both	0	1	4	hematopoietic
289.9	PRS_all	age,sex,genotyping.array,PC1,PC2,PC3,PC4,PC5,PC6,PC7,PC8,PC9,PC10					logistic	413136	197	412939			0	`289.9` ~ `PRS_all` + `age` + `sex` + `genotyping.array` + `PC1` + `PC2` + `PC3` + `PC4` + `PC5` + `PC6` + `PC7` + `PC8` + `PC9` + `PC10`		[Error: < 200 cases or controls]	Abnormality of red blood cells	288-289.99	Both	1	1	4	hematopoietic
290	PRS_all	age,sex,genotyping.array,PC1,PC2,PC3,PC4,PC5,PC6,PC7,PC8,PC9,PC10	-0.00320863935187836	0.00825173913485972	0.996796502830094	0.697391540923169	logistic	418949	16872	402077			0	`290` ~ `PRS_all` + `age` + `sex` + `genotyping.array` + `PC1` + `PC2` + `PC3` + `PC4` + `PC5` + `PC6` + `PC7` + `PC8` + `PC9` + `PC10`	(Intercept) + PRS_all + age + sexM + genotyping.arrayUKBL + PC1 + PC2 + PC3 + PC4 + PC5 + PC6 + PC7 + PC8 + PC9 + PC10		Delirium dementia and amnestic and other cognitive disorders	290-292.99		1	0	5	mental disorders
290.1	PRS_all	age,sex,genotyping.array,PC1,PC2,PC3,PC4,PC5,PC6,PC7,PC8,PC9,PC10	-0.00235020345399448	0.0113494488728822	0.997652556111873	0.835950162465913	logistic	410754	8677	402077			0	`290.1` ~ `PRS_all` + `age` + `sex` + `genotyping.array` + `PC1` + `PC2` + `PC3` + `PC4` + `PC5` + `PC6` + `PC7` + `PC8` + `PC9` + `PC10`	(Intercept) + PRS_all + age + sexM + genotyping.arrayUKBL + PC1 + PC2 + PC3 + PC4 + PC5 + PC6 + PC7 + PC8 + PC9 + PC10		Dementias	290-292.99	Both	1	0	5	mental disorders
290.11	PRS_all	age,sex,genotyping.array,PC1,PC2,PC3,PC4,PC5,PC6,PC7,PC8,PC9,PC10	-0.00215716422701874	0.0163221918219191	0.997845160779625	0.894856607127004	logistic	406168	4091	402077			0	`290.11` ~ `PRS_all` + `age` + `sex` + `genotyping.array` + `PC1` + `PC2` + `PC3` + `PC4` + `PC5` + `PC6` + `PC7` + `PC8` + `PC9` + `PC10`	(Intercept) + PRS_all + age + sexM + genotyping.arrayUKBL + PC1 + PC2 + PC3 + PC4 + PC5 + PC6 + PC7 + PC8 + PC9 + PC10		Alzheimer's disease	290-292.99	Both	1	1	5	mental disorders
290.12	PRS_all	age,sex,genotyping.array,PC1,PC2,PC3,PC4,PC5,PC6,PC7,PC8,PC9,PC10	0.0439451781940363	0.0457840986691298	1.04492506863883	0.337138287803648	logistic	402581	504	402077			0	`290.12` ~ `PRS_all` + `age` + `sex` + `genotyping.array` + `PC1` + `PC2` + `PC3` + `PC4` + `PC5` + `PC6` + `PC7` + `PC8` + `PC9` + `PC10`	(Intercept) + PRS_all + age + sexM + genotyping.arrayUKBL + PC1 + PC2 + PC3 + PC4 + PC5 + PC6 + PC7 + PC8 + PC9 + PC10		Dementia with cerebral degenerations	290-292.99	Both	1	1	5	mental disorders
290.13	PRS_all	age,sex,genotyping.array,PC1,PC2,PC3,PC4,PC5,PC6,PC7,PC8,PC9,PC10						402077					0			[Note: Column(s) dropped due to lack of variability: 290.13 ] [Error: non-varying phenotype or genotype]	Senile dementia	290-292.99	Both	1	1	5	mental disorders
290.16	PRS_all	age,sex,genotyping.array,PC1,PC2,PC3,PC4,PC5,PC6,PC7,PC8,PC9,PC10	-0.038540699477646	0.0232585830286357	0.962192543208993	0.097508806343094	logistic	404065	1988	402077			0	`290.16` ~ `PRS_all` + `age` + `sex` + `genotyping.array` + `PC1` + `PC2` + `PC3` + `PC4` + `PC5` + `PC6` + `PC7` + `PC8` + `PC9` + `PC10`	(Intercept) + PRS_all + age + sexM + genotyping.arrayUKBL + PC1 + PC2 + PC3 + PC4 + PC5 + PC6 + PC7 + PC8 + PC9 + PC10		Vascular dementia	290-292.99	Both	1	1	5	mental disorders
290.2	PRS_all	age,sex,genotyping.array,PC1,PC2,PC3,PC4,PC5,PC6,PC7,PC8,PC9,PC10	-0.0178218282792878	0.0118432451322308	0.982336041269809	0.132373049922876	logistic	409882	7805	402077			0	`290.2` ~ `PRS_all` + `age` + `sex` + `genotyping.array` + `PC1` + `PC2` + `PC3` + `PC4` + `PC5` + `PC6` + `PC7` + `PC8` + `PC9` + `PC10`	(Intercept) + PRS_all + age + sexM + genotyping.arrayUKBL + PC1 + PC2 + PC3 + PC4 + PC5 + PC6 + PC7 + PC8 + PC9 + PC10		Delirium due to conditions classified elsewhere	290-292.99	Both	1	1	5	mental disorders
290.3	PRS_all	age,sex,genotyping.array,PC1,PC2,PC3,PC4,PC5,PC6,PC7,PC8,PC9,PC10					logistic	402253	176	402077			0	`290.3` ~ `PRS_all` + `age` + `sex` + `genotyping.array` + `PC1` + `PC2` + `PC3` + `PC4` + `PC5` + `PC6` + `PC7` + `PC8` + `PC9` + `PC10`		[Error: < 200 cases or controls]	Other persistent mental disorders due to conditions classified elsewhere	290-292.99	Both	0	1	5	mental disorders
291	PRS_all	age,sex,genotyping.array,PC1,PC2,PC3,PC4,PC5,PC6,PC7,PC8,PC9,PC10	-0.0129285577196479	0.0238947243663041	0.987154657080891	0.588463973238608	logistic	403934	1857	402077			0	`291` ~ `PRS_all` + `age` + `sex` + `genotyping.array` + `PC1` + `PC2` + `PC3` + `PC4` + `PC5` + `PC6` + `PC7` + `PC8` + `PC9` + `PC10`	(Intercept) + PRS_all + age + sexM + genotyping.arrayUKBL + PC1 + PC2 + PC3 + PC4 + PC5 + PC6 + PC7 + PC8 + PC9 + PC10		Other specified nonpsychotic and/or transient mental disorders	290-292.99		1	0	5	mental disorders
291.1	PRS_all	age,sex,genotyping.array,PC1,PC2,PC3,PC4,PC5,PC6,PC7,PC8,PC9,PC10	0.0275240205636495	0.0638241604584871	1.02790630569955	0.666288294878865	logistic	402336	259	402077			0	`291.1` ~ `PRS_all` + `age` + `sex` + `genotyping.array` + `PC1` + `PC2` + `PC3` + `PC4` + `PC5` + `PC6` + `PC7` + `PC8` + `PC9` + `PC10`	(Intercept) + PRS_all + age + sexM + genotyping.arrayUKBL + PC1 + PC2 + PC3 + PC4 + PC5 + PC6 + PC7 + PC8 + PC9 + PC10		Transient mental disorders due to conditions classified elsewhere	290-292.99	Both	1	1	5	mental disorders
291.4	PRS_all	age,sex,genotyping.array,PC1,PC2,PC3,PC4,PC5,PC6,PC7,PC8,PC9,PC10					logistic	402205	128	402077			0	`291.4` ~ `PRS_all` + `age` + `sex` + `genotyping.array` + `PC1` + `PC2` + `PC3` + `PC4` + `PC5` + `PC6` + `PC7` + `PC8` + `PC9` + `PC10`		[Error: < 200 cases or controls]	Specific nonpsychotic mental disorders due to brain damage	290-292.99	Both	1	1	5	mental disorders
291.8	PRS_all	age,sex,genotyping.array,PC1,PC2,PC3,PC4,PC5,PC6,PC7,PC8,PC9,PC10	-0.0240359362428614	0.0267960838156648	0.976250626347928	0.369721922789368	logistic	403557	1480	402077			0	`291.8` ~ `PRS_all` + `age` + `sex` + `genotyping.array` + `PC1` + `PC2` + `PC3` + `PC4` + `PC5` + `PC6` + `PC7` + `PC8` + `PC9` + `PC10`	(Intercept) + PRS_all + age + sexM + genotyping.arrayUKBL + PC1 + PC2 + PC3 + PC4 + PC5 + PC6 + PC7 + PC8 + PC9 + PC10		Alteration of consciousness	290-292.99	Both	1	1	5	mental disorders
292	PRS_all	age,sex,genotyping.array,PC1,PC2,PC3,PC4,PC5,PC6,PC7,PC8,PC9,PC10	-0.0246989370607936	0.00807107547833544	0.975603585902027	0.0022120461612361	logistic	419186	17109	402077			0	`292` ~ `PRS_all` + `age` + `sex` + `genotyping.array` + `PC1` + `PC2` + `PC3` + `PC4` + `PC5` + `PC6` + `PC7` + `PC8` + `PC9` + `PC10`	(Intercept) + PRS_all + age + sexM + genotyping.arrayUKBL + PC1 + PC2 + PC3 + PC4 + PC5 + PC6 + PC7 + PC8 + PC9 + PC10		Neurological disorders	290-292.99	Both	1	0	5	mental disorders
292.1	PRS_all	age,sex,genotyping.array,PC1,PC2,PC3,PC4,PC5,PC6,PC7,PC8,PC9,PC10	-0.0269371244094949	0.0144940704208198	0.973422444111227	0.0630990757678661	logistic	407152	5075	402077			0	`292.1` ~ `PRS_all` + `age` + `sex` + `genotyping.array` + `PC1` + `PC2` + `PC3` + `PC4` + `PC5` + `PC6` + `PC7` + `PC8` + `PC9` + `PC10`	(Intercept) + PRS_all + age + sexM + genotyping.arrayUKBL + PC1 + PC2 + PC3 + PC4 + PC5 + PC6 + PC7 + PC8 + PC9 + PC10		Aphasia/speech disturbance	290-292.99	Both	1	0	5	mental disorders
292.11	PRS_all	age,sex,genotyping.array,PC1,PC2,PC3,PC4,PC5,PC6,PC7,PC8,PC9,PC10						402077					0			[Note: Column(s) dropped due to lack of variability: 292.11 ] [Error: non-varying phenotype or genotype]	Aphasia	290-292.99	Both	1	1	5	mental disorders
292.12	PRS_all	age,sex,genotyping.array,PC1,PC2,PC3,PC4,PC5,PC6,PC7,PC8,PC9,PC10					logistic	402167	90	402077			0	`292.12` ~ `PRS_all` + `age` + `sex` + `genotyping.array` + `PC1` + `PC2` + `PC3` + `PC4` + `PC5` + `PC6` + `PC7` + `PC8` + `PC9` + `PC10`		[Error: < 200 cases or controls]	Symbolic dysfunction	290-292.99	Both	1	1	5	mental disorders
292.2	PRS_all	age,sex,genotyping.array,PC1,PC2,PC3,PC4,PC5,PC6,PC7,PC8,PC9,PC10	-0.0122980587396434	0.0294324538625773	0.987777253337815	0.676064048087947	logistic	403304	1227	402077			0	`292.2` ~ `PRS_all` + `age` + `sex` + `genotyping.array` + `PC1` + `PC2` + `PC3` + `PC4` + `PC5` + `PC6` + `PC7` + `PC8` + `PC9` + `PC10`	(Intercept) + PRS_all + age + sexM + genotyping.arrayUKBL + PC1 + PC2 + PC3 + PC4 + PC5 + PC6 + PC7 + PC8 + PC9 + PC10		Mild cognitive impairment	290-292.99	Both	1	1	5	mental disorders
292.3	PRS_all	age,sex,genotyping.array,PC1,PC2,PC3,PC4,PC5,PC6,PC7,PC8,PC9,PC10	-0.0173889097311379	0.0226900630824707	0.982761404829835	0.44345811571303	logistic	404115	2038	402077			0	`292.3` ~ `PRS_all` + `age` + `sex` + `genotyping.array` + `PC1` + `PC2` + `PC3` + `PC4` + `PC5` + `PC6` + `PC7` + `PC8` + `PC9` + `PC10`	(Intercept) + PRS_all + age + sexM + genotyping.arrayUKBL + PC1 + PC2 + PC3 + PC4 + PC5 + PC6 + PC7 + PC8 + PC9 + PC10		Memory loss	290-292.99	Both	1	1	5	mental disorders
292.4	PRS_all	age,sex,genotyping.array,PC1,PC2,PC3,PC4,PC5,PC6,PC7,PC8,PC9,PC10	-0.0217272552593064	0.0113359545963982	0.978507081319259	0.0552801922243266	logistic	410527	8450	402077			0	`292.4` ~ `PRS_all` + `age` + `sex` + `genotyping.array` + `PC1` + `PC2` + `PC3` + `PC4` + `PC5` + `PC6` + `PC7` + `PC8` + `PC9` + `PC10`	(Intercept) + PRS_all + age + sexM + genotyping.arrayUKBL + PC1 + PC2 + PC3 + PC4 + PC5 + PC6 + PC7 + PC8 + PC9 + PC10		Altered mental status	290-292.99	Both	1	1	5	mental disorders
292.5	PRS_all	age,sex,genotyping.array,PC1,PC2,PC3,PC4,PC5,PC6,PC7,PC8,PC9,PC10						402077					0			[Note: Column(s) dropped due to lack of variability: 292.5 ] [Error: non-varying phenotype or genotype]	Transient alteration of awareness	290-292.99	Both	1	1	5	mental disorders
292.6	PRS_all	age,sex,genotyping.array,PC1,PC2,PC3,PC4,PC5,PC6,PC7,PC8,PC9,PC10	-0.00294288695229222	0.030815990447499	0.997061439094785	0.923918724716237	logistic	403175	1098	402077			0	`292.6` ~ `PRS_all` + `age` + `sex` + `genotyping.array` + `PC1` + `PC2` + `PC3` + `PC4` + `PC5` + `PC6` + `PC7` + `PC8` + `PC9` + `PC10`	(Intercept) + PRS_all + age + sexM + genotyping.arrayUKBL + PC1 + PC2 + PC3 + PC4 + PC5 + PC6 + PC7 + PC8 + PC9 + PC10		Hallucinations	290-292.99	Both	1	1	5	mental disorders
293	PRS_all	age,sex,genotyping.array,PC1,PC2,PC3,PC4,PC5,PC6,PC7,PC8,PC9,PC10	-0.0103778543341924	0.0187654342931228	0.989675809796155	0.580242641229916	logistic	429574	3003	426571			0	`293` ~ `PRS_all` + `age` + `sex` + `genotyping.array` + `PC1` + `PC2` + `PC3` + `PC4` + `PC5` + `PC6` + `PC7` + `PC8` + `PC9` + `PC10`	(Intercept) + PRS_all + age + sexM + genotyping.arrayUKBL + PC1 + PC2 + PC3 + PC4 + PC5 + PC6 + PC7 + PC8 + PC9 + PC10		Symptoms involving head and neck	293-293.99		1	1	5	mental disorders
293.1	PRS_all	age,sex,genotyping.array,PC1,PC2,PC3,PC4,PC5,PC6,PC7,PC8,PC9,PC10	0.0170285371490138	0.0238079236395981	1.01717434916704	0.474456660300848	logistic	428433	1862	426571			0	`293.1` ~ `PRS_all` + `age` + `sex` + `genotyping.array` + `PC1` + `PC2` + `PC3` + `PC4` + `PC5` + `PC6` + `PC7` + `PC8` + `PC9` + `PC10`	(Intercept) + PRS_all + age + sexM + genotyping.arrayUKBL + PC1 + PC2 + PC3 + PC4 + PC5 + PC6 + PC7 + PC8 + PC9 + PC10		Swelling, mass, or lump in head and neck [Space-occupying lesion, intracranial NOS]	293-293.99	Both	0	1	5	mental disorders
295	PRS_all	age,sex,genotyping.array,PC1,PC2,PC3,PC4,PC5,PC6,PC7,PC8,PC9,PC10	0.010073415018275	0.0230172061929441	1.01012432265768	0.661642075956285	logistic	332940	2012	330928			0	`295` ~ `PRS_all` + `age` + `sex` + `genotyping.array` + `PC1` + `PC2` + `PC3` + `PC4` + `PC5` + `PC6` + `PC7` + `PC8` + `PC9` + `PC10`	(Intercept) + PRS_all + age + sexM + genotyping.arrayUKBL + PC1 + PC2 + PC3 + PC4 + PC5 + PC6 + PC7 + PC8 + PC9 + PC10		Schizophrenia and other psychotic disorders	295-306.99		1	0	5	mental disorders
295.1	PRS_all	age,sex,genotyping.array,PC1,PC2,PC3,PC4,PC5,PC6,PC7,PC8,PC9,PC10	0.0018668297611058	0.0296063267883639	1.00186857337262	0.949722631753956	logistic	332153	1225	330928			0	`295.1` ~ `PRS_all` + `age` + `sex` + `genotyping.array` + `PC1` + `PC2` + `PC3` + `PC4` + `PC5` + `PC6` + `PC7` + `PC8` + `PC9` + `PC10`	(Intercept) + PRS_all + age + sexM + genotyping.arrayUKBL + PC1 + PC2 + PC3 + PC4 + PC5 + PC6 + PC7 + PC8 + PC9 + PC10		Schizophrenia	295-306.99	Both	1	1	5	mental disorders
295.2	PRS_all	age,sex,genotyping.array,PC1,PC2,PC3,PC4,PC5,PC6,PC7,PC8,PC9,PC10	0.0479491963476615	0.0436038328139711	1.04911735497719	0.271482232763478	logistic	331482	554	330928			0	`295.2` ~ `PRS_all` + `age` + `sex` + `genotyping.array` + `PC1` + `PC2` + `PC3` + `PC4` + `PC5` + `PC6` + `PC7` + `PC8` + `PC9` + `PC10`	(Intercept) + PRS_all + age + sexM + genotyping.arrayUKBL + PC1 + PC2 + PC3 + PC4 + PC5 + PC6 + PC7 + PC8 + PC9 + PC10		Paranoid disorders	295-306.99	Both	1	1	5	mental disorders
295.3	PRS_all	age,sex,genotyping.array,PC1,PC2,PC3,PC4,PC5,PC6,PC7,PC8,PC9,PC10	-0.0157845868623949	0.0456901576357476	0.984339336843882	0.729740926748794	logistic	331432	504	330928			0	`295.3` ~ `PRS_all` + `age` + `sex` + `genotyping.array` + `PC1` + `PC2` + `PC3` + `PC4` + `PC5` + `PC6` + `PC7` + `PC8` + `PC9` + `PC10`	(Intercept) + PRS_all + age + sexM + genotyping.arrayUKBL + PC1 + PC2 + PC3 + PC4 + PC5 + PC6 + PC7 + PC8 + PC9 + PC10		Psychosis	295-306.99	Both	1	1	5	mental disorders
296	PRS_all	age,sex,genotyping.array,PC1,PC2,PC3,PC4,PC5,PC6,PC7,PC8,PC9,PC10	-0.0289696084724638	0.0193871732520589	0.97144598774546	0.135105910679772	logistic	333709	2781	330928			0	`296` ~ `PRS_all` + `age` + `sex` + `genotyping.array` + `PC1` + `PC2` + `PC3` + `PC4` + `PC5` + `PC6` + `PC7` + `PC8` + `PC9` + `PC10`	(Intercept) + PRS_all + age + sexM + genotyping.arrayUKBL + PC1 + PC2 + PC3 + PC4 + PC5 + PC6 + PC7 + PC8 + PC9 + PC10		Mood disorders	295-306.99		1	0	5	mental disorders
296.1	PRS_all	age,sex,genotyping.array,PC1,PC2,PC3,PC4,PC5,PC6,PC7,PC8,PC9,PC10	-0.0391564094933242	0.0224284123026231	0.961600293968733	0.0808388344477515	logistic	333002	2074	330928			0	`296.1` ~ `PRS_all` + `age` + `sex` + `genotyping.array` + `PC1` + `PC2` + `PC3` + `PC4` + `PC5` + `PC6` + `PC7` + `PC8` + `PC9` + `PC10`	(Intercept) + PRS_all + age + sexM + genotyping.arrayUKBL + PC1 + PC2 + PC3 + PC4 + PC5 + PC6 + PC7 + PC8 + PC9 + PC10		Bipolar	295-306.99		1	1	5	mental disorders
296.2	PRS_all	age,sex,genotyping.array,PC1,PC2,PC3,PC4,PC5,PC6,PC7,PC8,PC9,PC10	-0.0274483930429121	0.0383776840134634	0.972924890950989	0.474474627736185	logistic	331629	701	330928			0	`296.2` ~ `PRS_all` + `age` + `sex` + `genotyping.array` + `PC1` + `PC2` + `PC3` + `PC4` + `PC5` + `PC6` + `PC7` + `PC8` + `PC9` + `PC10`	(Intercept) + PRS_all + age + sexM + genotyping.arrayUKBL + PC1 + PC2 + PC3 + PC4 + PC5 + PC6 + PC7 + PC8 + PC9 + PC10		Depression	295-306.99		1	0	5	mental disorders
296.22	PRS_all	age,sex,genotyping.array,PC1,PC2,PC3,PC4,PC5,PC6,PC7,PC8,PC9,PC10	-0.0274483930429121	0.0383776840134634	0.972924890950989	0.474474627736185	logistic	331629	701	330928			0	`296.22` ~ `PRS_all` + `age` + `sex` + `genotyping.array` + `PC1` + `PC2` + `PC3` + `PC4` + `PC5` + `PC6` + `PC7` + `PC8` + `PC9` + `PC10`	(Intercept) + PRS_all + age + sexM + genotyping.arrayUKBL + PC1 + PC2 + PC3 + PC4 + PC5 + PC6 + PC7 + PC8 + PC9 + PC10		Major depressive disorder	295-306.99	Both	1	1	5	mental disorders
297	PRS_all	age,sex,genotyping.array,PC1,PC2,PC3,PC4,PC5,PC6,PC7,PC8,PC9,PC10	-0.0303406007853109	0.0202716917773553	0.970115055321447	0.134471853763143	logistic	333446	2518	330928			0	`297` ~ `PRS_all` + `age` + `sex` + `genotyping.array` + `PC1` + `PC2` + `PC3` + `PC4` + `PC5` + `PC6` + `PC7` + `PC8` + `PC9` + `PC10`	(Intercept) + PRS_all + age + sexM + genotyping.arrayUKBL + PC1 + PC2 + PC3 + PC4 + PC5 + PC6 + PC7 + PC8 + PC9 + PC10		Suicidal ideation or attempt	295-306.99		1	0	5	mental disorders
297.1	PRS_all	age,sex,genotyping.array,PC1,PC2,PC3,PC4,PC5,PC6,PC7,PC8,PC9,PC10						330928					0			[Note: Column(s) dropped due to lack of variability: 297.1 ] [Error: non-varying phenotype or genotype]	Suicidal ideation	295-306.99	Both	1	1	5	mental disorders
297.2	PRS_all	age,sex,genotyping.array,PC1,PC2,PC3,PC4,PC5,PC6,PC7,PC8,PC9,PC10	-0.0326484302493297	0.0204122650675333	0.967878776680705	0.109720292279895	logistic	333410	2482	330928			0	`297.2` ~ `PRS_all` + `age` + `sex` + `genotyping.array` + `PC1` + `PC2` + `PC3` + `PC4` + `PC5` + `PC6` + `PC7` + `PC8` + `PC9` + `PC10`	(Intercept) + PRS_all + age + sexM + genotyping.arrayUKBL + PC1 + PC2 + PC3 + PC4 + PC5 + PC6 + PC7 + PC8 + PC9 + PC10		Suicide or self-inflicted injury	295-306.99	Both	1	1	5	mental disorders
300	PRS_all	age,sex,genotyping.array,PC1,PC2,PC3,PC4,PC5,PC6,PC7,PC8,PC9,PC10	-0.0263726868546216	0.00645269657072963	0.973972035385826	4.36836590948909e-05	logistic	357980	27052	330928			0	`300` ~ `PRS_all` + `age` + `sex` + `genotyping.array` + `PC1` + `PC2` + `PC3` + `PC4` + `PC5` + `PC6` + `PC7` + `PC8` + `PC9` + `PC10`	(Intercept) + PRS_all + age + sexM + genotyping.arrayUKBL + PC1 + PC2 + PC3 + PC4 + PC5 + PC6 + PC7 + PC8 + PC9 + PC10		Anxiety disorders	295-306.99	Both	1	0	5	mental disorders
300.1	PRS_all	age,sex,genotyping.array,PC1,PC2,PC3,PC4,PC5,PC6,PC7,PC8,PC9,PC10	-0.0238582200822822	0.00659862274056437	0.976424137278397	0.000299610750993722	logistic	356712	25784	330928			0	`300.1` ~ `PRS_all` + `age` + `sex` + `genotyping.array` + `PC1` + `PC2` + `PC3` + `PC4` + `PC5` + `PC6` + `PC7` + `PC8` + `PC9` + `PC10`	(Intercept) + PRS_all + age + sexM + genotyping.arrayUKBL + PC1 + PC2 + PC3 + PC4 + PC5 + PC6 + PC7 + PC8 + PC9 + PC10		Anxiety disorder	295-306.99	Both	1	0	5	mental disorders
300.11	PRS_all	age,sex,genotyping.array,PC1,PC2,PC3,PC4,PC5,PC6,PC7,PC8,PC9,PC10	0.0144837099578824	0.0471139431174141	1.01458910711749	0.758524650907546	logistic	331392	464	330928			0	`300.11` ~ `PRS_all` + `age` + `sex` + `genotyping.array` + `PC1` + `PC2` + `PC3` + `PC4` + `PC5` + `PC6` + `PC7` + `PC8` + `PC9` + `PC10`	(Intercept) + PRS_all + age + sexM + genotyping.arrayUKBL + PC1 + PC2 + PC3 + PC4 + PC5 + PC6 + PC7 + PC8 + PC9 + PC10		Generalized anxiety disorder	295-306.99	Both	1	1	5	mental disorders
300.12	PRS_all	age,sex,genotyping.array,PC1,PC2,PC3,PC4,PC5,PC6,PC7,PC8,PC9,PC10	-0.0158833072596482	0.0213976453436029	0.984242167269905	0.457910259391285	logistic	333215	2287	330928			0	`300.12` ~ `PRS_all` + `age` + `sex` + `genotyping.array` + `PC1` + `PC2` + `PC3` + `PC4` + `PC5` + `PC6` + `PC7` + `PC8` + `PC9` + `PC10`	(Intercept) + PRS_all + age + sexM + genotyping.arrayUKBL + PC1 + PC2 + PC3 + PC4 + PC5 + PC6 + PC7 + PC8 + PC9 + PC10		Agorophobia, social phobia, and panic disorder	295-306.99	Both	1	1	5	mental disorders
300.13	PRS_all	age,sex,genotyping.array,PC1,PC2,PC3,PC4,PC5,PC6,PC7,PC8,PC9,PC10	0.00817459370743158	0.021510612970341	1.00820809692809	0.703926063387034	logistic	333228	2300	330928			0	`300.13` ~ `PRS_all` + `age` + `sex` + `genotyping.array` + `PC1` + `PC2` + `PC3` + `PC4` + `PC5` + `PC6` + `PC7` + `PC8` + `PC9` + `PC10`	(Intercept) + PRS_all + age + sexM + genotyping.arrayUKBL + PC1 + PC2 + PC3 + PC4 + PC5 + PC6 + PC7 + PC8 + PC9 + PC10		Phobia	295-306.99	Both	1	1	5	mental disorders
300.2	PRS_all	age,sex,genotyping.array,PC1,PC2,PC3,PC4,PC5,PC6,PC7,PC8,PC9,PC10						330928					0			[Note: Column(s) dropped due to lack of variability: 300.2 ] [Error: non-varying phenotype or genotype]	Generalized anxiety & phobic disorders	295-306.99	Both	1	1	5	mental disorders
300.3	PRS_all	age,sex,genotyping.array,PC1,PC2,PC3,PC4,PC5,PC6,PC7,PC8,PC9,PC10	-0.0678820842508985	0.0517928538171133	0.934370644096103	0.189977471574367	logistic	331310	382	330928			0	`300.3` ~ `PRS_all` + `age` + `sex` + `genotyping.array` + `PC1` + `PC2` + `PC3` + `PC4` + `PC5` + `PC6` + `PC7` + `PC8` + `PC9` + `PC10`	(Intercept) + PRS_all + age + sexM + genotyping.arrayUKBL + PC1 + PC2 + PC3 + PC4 + PC5 + PC6 + PC7 + PC8 + PC9 + PC10		Obsessive-compulsive disorders	295-306.99	Both	1	1	5	mental disorders
300.4	PRS_all	age,sex,genotyping.array,PC1,PC2,PC3,PC4,PC5,PC6,PC7,PC8,PC9,PC10					logistic	331037	109	330928			0	`300.4` ~ `PRS_all` + `age` + `sex` + `genotyping.array` + `PC1` + `PC2` + `PC3` + `PC4` + `PC5` + `PC6` + `PC7` + `PC8` + `PC9` + `PC10`		[Error: < 200 cases or controls]	Dysthymic disorder	295-306.99	Both	1	1	5	mental disorders
300.8	PRS_all	age,sex,genotyping.array,PC1,PC2,PC3,PC4,PC5,PC6,PC7,PC8,PC9,PC10	-0.00943026086035704	0.0667172698867622	0.990614064606591	0.887596118693955	logistic	331163	235	330928			0	`300.8` ~ `PRS_all` + `age` + `sex` + `genotyping.array` + `PC1` + `PC2` + `PC3` + `PC4` + `PC5` + `PC6` + `PC7` + `PC8` + `PC9` + `PC10`	(Intercept) + PRS_all + age + sexM + genotyping.arrayUKBL + PC1 + PC2 + PC3 + PC4 + PC5 + PC6 + PC7 + PC8 + PC9 + PC10		Acute reaction to stress	295-306.99	Both	1	1	5	mental disorders
300.9	PRS_all	age,sex,genotyping.array,PC1,PC2,PC3,PC4,PC5,PC6,PC7,PC8,PC9,PC10	-0.0210740914207746	0.0425305041234188	0.979146415532789	0.620243461585169	logistic	331501	573	330928			0	`300.9` ~ `PRS_all` + `age` + `sex` + `genotyping.array` + `PC1` + `PC2` + `PC3` + `PC4` + `PC5` + `PC6` + `PC7` + `PC8` + `PC9` + `PC10`	(Intercept) + PRS_all + age + sexM + genotyping.arrayUKBL + PC1 + PC2 + PC3 + PC4 + PC5 + PC6 + PC7 + PC8 + PC9 + PC10		Posttraumatic stress disorder	295-306.99	Both	1	1	5	mental disorders
301	PRS_all	age,sex,genotyping.array,PC1,PC2,PC3,PC4,PC5,PC6,PC7,PC8,PC9,PC10	-0.0438288152755875	0.0374471196774697	0.957117787394722	0.241832447897157	logistic	331664	736	330928			0	`301` ~ `PRS_all` + `age` + `sex` + `genotyping.array` + `PC1` + `PC2` + `PC3` + `PC4` + `PC5` + `PC6` + `PC7` + `PC8` + `PC9` + `PC10`	(Intercept) + PRS_all + age + sexM + genotyping.arrayUKBL + PC1 + PC2 + PC3 + PC4 + PC5 + PC6 + PC7 + PC8 + PC9 + PC10		Personality disorders	295-306.99		1	0	5	mental disorders
301.1	PRS_all	age,sex,genotyping.array,PC1,PC2,PC3,PC4,PC5,PC6,PC7,PC8,PC9,PC10					logistic	331004	76	330928			0	`301.1` ~ `PRS_all` + `age` + `sex` + `genotyping.array` + `PC1` + `PC2` + `PC3` + `PC4` + `PC5` + `PC6` + `PC7` + `PC8` + `PC9` + `PC10`		[Error: < 200 cases or controls]	Schizoid personality disorder	295-306.99	Both	1	1	5	mental disorders
301.2	PRS_all	age,sex,genotyping.array,PC1,PC2,PC3,PC4,PC5,PC6,PC7,PC8,PC9,PC10	-0.0334616628120353	0.0602120144869865	0.967091986107976	0.5783949906452	logistic	331213	285	330928			0	`301.2` ~ `PRS_all` + `age` + `sex` + `genotyping.array` + `PC1` + `PC2` + `PC3` + `PC4` + `PC5` + `PC6` + `PC7` + `PC8` + `PC9` + `PC10`	(Intercept) + PRS_all + age + sexM + genotyping.arrayUKBL + PC1 + PC2 + PC3 + PC4 + PC5 + PC6 + PC7 + PC8 + PC9 + PC10		Antisocial/borderline personality disorder	295-306.99	Both	1	1	5	mental disorders
302	PRS_all	age,sex,genotyping.array,PC1,PC2,PC3,PC4,PC5,PC6,PC7,PC8,PC9,PC10	-0.0109731621081773	0.0341148166606675	0.989086823424336	0.747714943832593	logistic	331840	912	330928			0	`302` ~ `PRS_all` + `age` + `sex` + `genotyping.array` + `PC1` + `PC2` + `PC3` + `PC4` + `PC5` + `PC6` + `PC7` + `PC8` + `PC9` + `PC10`	(Intercept) + PRS_all + age + sexM + genotyping.arrayUKBL + PC1 + PC2 + PC3 + PC4 + PC5 + PC6 + PC7 + PC8 + PC9 + PC10		Sexual and gender identity disorders	295-306.99		1	0	5	mental disorders
302.1	PRS_all	age,sex,genotyping.array,PC1,PC2,PC3,PC4,PC5,PC6,PC7,PC8,PC9,PC10					logistic	330952	24	330928			0	`302.1` ~ `PRS_all` + `age` + `sex` + `genotyping.array` + `PC1` + `PC2` + `PC3` + `PC4` + `PC5` + `PC6` + `PC7` + `PC8` + `PC9` + `PC10`		[Error: < 200 cases or controls]	Decreased libido	295-306.99		1	1	5	mental disorders
303	PRS_all	age,sex,genotyping.array,PC1,PC2,PC3,PC4,PC5,PC6,PC7,PC8,PC9,PC10	-0.0220037660857002	0.0339991712027656	0.978236550921587	0.517511980791262	logistic	331828	900	330928			0	`303` ~ `PRS_all` + `age` + `sex` + `genotyping.array` + `PC1` + `PC2` + `PC3` + `PC4` + `PC5` + `PC6` + `PC7` + `PC8` + `PC9` + `PC10`	(Intercept) + PRS_all + age + sexM + genotyping.arrayUKBL + PC1 + PC2 + PC3 + PC4 + PC5 + PC6 + PC7 + PC8 + PC9 + PC10		Psychogenic and somatoform disorders	295-306.99	Both	1	0	5	mental disorders
303.1	PRS_all	age,sex,genotyping.array,PC1,PC2,PC3,PC4,PC5,PC6,PC7,PC8,PC9,PC10					logistic	331025	97	330928			0	`303.1` ~ `PRS_all` + `age` + `sex` + `genotyping.array` + `PC1` + `PC2` + `PC3` + `PC4` + `PC5` + `PC6` + `PC7` + `PC8` + `PC9` + `PC10`		[Error: < 200 cases or controls]	Dissociative disorder	295-306.99	Both	0	1	5	mental disorders
303.3	PRS_all	age,sex,genotyping.array,PC1,PC2,PC3,PC4,PC5,PC6,PC7,PC8,PC9,PC10	-0.0328359862485519	0.0410814818101999	0.967697262232213	0.424122718339763	logistic	331544	616	330928			0	`303.3` ~ `PRS_all` + `age` + `sex` + `genotyping.array` + `PC1` + `PC2` + `PC3` + `PC4` + `PC5` + `PC6` + `PC7` + `PC8` + `PC9` + `PC10`	(Intercept) + PRS_all + age + sexM + genotyping.arrayUKBL + PC1 + PC2 + PC3 + PC4 + PC5 + PC6 + PC7 + PC8 + PC9 + PC10		Psychogenic disorder	295-306.99	Both	1	0	5	mental disorders
303.31	PRS_all	age,sex,genotyping.array,PC1,PC2,PC3,PC4,PC5,PC6,PC7,PC8,PC9,PC10						330928					0			[Note: Column(s) dropped due to lack of variability: 303.31 ] [Error: non-varying phenotype or genotype]	Gastrointestinal malfunction arising from mental factors	295-306.99	Both	1	1	5	mental disorders
303.4	PRS_all	age,sex,genotyping.array,PC1,PC2,PC3,PC4,PC5,PC6,PC7,PC8,PC9,PC10	0.0104725043845701	0.0606323892719485	1.01052753298661	0.862870509678885	logistic	331210	282	330928			0	`303.4` ~ `PRS_all` + `age` + `sex` + `genotyping.array` + `PC1` + `PC2` + `PC3` + `PC4` + `PC5` + `PC6` + `PC7` + `PC8` + `PC9` + `PC10`	(Intercept) + PRS_all + age + sexM + genotyping.arrayUKBL + PC1 + PC2 + PC3 + PC4 + PC5 + PC6 + PC7 + PC8 + PC9 + PC10		Somatoform disorder	295-306.99	Both	1	1	5	mental disorders
304	PRS_all	age,sex,genotyping.array,PC1,PC2,PC3,PC4,PC5,PC6,PC7,PC8,PC9,PC10	-0.143227125483828	0.0447619936882685	0.86655722931272	0.0013754752006333	logistic	331441	513	330928			0	`304` ~ `PRS_all` + `age` + `sex` + `genotyping.array` + `PC1` + `PC2` + `PC3` + `PC4` + `PC5` + `PC6` + `PC7` + `PC8` + `PC9` + `PC10`	(Intercept) + PRS_all + age + sexM + genotyping.arrayUKBL + PC1 + PC2 + PC3 + PC4 + PC5 + PC6 + PC7 + PC8 + PC9 + PC10		Adjustment reaction	295-306.99	Both	1	1	5	mental disorders
305.2	PRS_all	age,sex,genotyping.array,PC1,PC2,PC3,PC4,PC5,PC6,PC7,PC8,PC9,PC10	-0.0341542143882092	0.0700597691413071	0.966422456897207	0.625903264851422	logistic	331136	208	330928			0	`305.2` ~ `PRS_all` + `age` + `sex` + `genotyping.array` + `PC1` + `PC2` + `PC3` + `PC4` + `PC5` + `PC6` + `PC7` + `PC8` + `PC9` + `PC10`	(Intercept) + PRS_all + age + sexM + genotyping.arrayUKBL + PC1 + PC2 + PC3 + PC4 + PC5 + PC6 + PC7 + PC8 + PC9 + PC10		Eating disorder	295-306.99	Both	0	0	5	mental disorders
305.21	PRS_all	age,sex,genotyping.array,PC1,PC2,PC3,PC4,PC5,PC6,PC7,PC8,PC9,PC10					logistic	331024	96	330928			0	`305.21` ~ `PRS_all` + `age` + `sex` + `genotyping.array` + `PC1` + `PC2` + `PC3` + `PC4` + `PC5` + `PC6` + `PC7` + `PC8` + `PC9` + `PC10`		[Error: < 200 cases or controls]	Anorexia nervosa	295-306.99	Both	1	1	5	mental disorders
306	PRS_all	age,sex,genotyping.array,PC1,PC2,PC3,PC4,PC5,PC6,PC7,PC8,PC9,PC10	-0.024633233859679	0.00411493823464025	0.975667688286482	2.14674961500006e-09	logistic	410000	79072	330928			0	`306` ~ `PRS_all` + `age` + `sex` + `genotyping.array` + `PC1` + `PC2` + `PC3` + `PC4` + `PC5` + `PC6` + `PC7` + `PC8` + `PC9` + `PC10`	(Intercept) + PRS_all + age + sexM + genotyping.arrayUKBL + PC1 + PC2 + PC3 + PC4 + PC5 + PC6 + PC7 + PC8 + PC9 + PC10		Other mental disorder	295-306.99	Both	1	0	5	mental disorders
306.1	PRS_all	age,sex,genotyping.array,PC1,PC2,PC3,PC4,PC5,PC6,PC7,PC8,PC9,PC10						187266					0			[Note: Column(s) dropped due to lack of variability: 306.1, sex ] [Error: non-varying phenotype or genotype]	Mental disorders durring/after pregnancy	295-306.99	Female	0	1	5	mental disorders
306.9	PRS_all	age,sex,genotyping.array,PC1,PC2,PC3,PC4,PC5,PC6,PC7,PC8,PC9,PC10	-0.0728114704763663	0.036933256408822	0.929776103749064	0.0486742767411911	logistic	331696	768	330928			0	`306.9` ~ `PRS_all` + `age` + `sex` + `genotyping.array` + `PC1` + `PC2` + `PC3` + `PC4` + `PC5` + `PC6` + `PC7` + `PC8` + `PC9` + `PC10`	(Intercept) + PRS_all + age + sexM + genotyping.arrayUKBL + PC1 + PC2 + PC3 + PC4 + PC5 + PC6 + PC7 + PC8 + PC9 + PC10		Tension headache	295-306.99	Both	1	1	5	mental disorders
312	PRS_all	age,sex,genotyping.array,PC1,PC2,PC3,PC4,PC5,PC6,PC7,PC8,PC9,PC10					logistic	429227	52	429175			0	`312` ~ `PRS_all` + `age` + `sex` + `genotyping.array` + `PC1` + `PC2` + `PC3` + `PC4` + `PC5` + `PC6` + `PC7` + `PC8` + `PC9` + `PC10`		[Error: < 200 cases or controls]	Conduct disorders	312-315.99		1	0	5	mental disorders
312.3	PRS_all	age,sex,genotyping.array,PC1,PC2,PC3,PC4,PC5,PC6,PC7,PC8,PC9,PC10					logistic	429197	22	429175			0	`312.3` ~ `PRS_all` + `age` + `sex` + `genotyping.array` + `PC1` + `PC2` + `PC3` + `PC4` + `PC5` + `PC6` + `PC7` + `PC8` + `PC9` + `PC10`		[Error: < 200 cases or controls]	Impulse control disorder	312-315.99	Both	1	1	5	mental disorders
313	PRS_all	age,sex,genotyping.array,PC1,PC2,PC3,PC4,PC5,PC6,PC7,PC8,PC9,PC10	-0.0826235784463968	0.0561997712692205	0.920697652440747	0.141513979669836	logistic	429501	326	429175			0	`313` ~ `PRS_all` + `age` + `sex` + `genotyping.array` + `PC1` + `PC2` + `PC3` + `PC4` + `PC5` + `PC6` + `PC7` + `PC8` + `PC9` + `PC10`	(Intercept) + PRS_all + age + sexM + genotyping.arrayUKBL + PC1 + PC2 + PC3 + PC4 + PC5 + PC6 + PC7 + PC8 + PC9 + PC10		Pervasive developmental disorders	312-315.99		1	0	5	mental disorders
313.1	PRS_all	age,sex,genotyping.array,PC1,PC2,PC3,PC4,PC5,PC6,PC7,PC8,PC9,PC10					logistic	429176	1	429175			0	`313.1` ~ `PRS_all` + `age` + `sex` + `genotyping.array` + `PC1` + `PC2` + `PC3` + `PC4` + `PC5` + `PC6` + `PC7` + `PC8` + `PC9` + `PC10`		[Error: < 200 cases or controls]	Attention deficit hyperactivity disorder	312-315.99	Both	1	1	5	mental disorders
313.2	PRS_all	age,sex,genotyping.array,PC1,PC2,PC3,PC4,PC5,PC6,PC7,PC8,PC9,PC10					logistic	429238	63	429175			0	`313.2` ~ `PRS_all` + `age` + `sex` + `genotyping.array` + `PC1` + `PC2` + `PC3` + `PC4` + `PC5` + `PC6` + `PC7` + `PC8` + `PC9` + `PC10`		[Error: < 200 cases or controls]	Tics and stuttering	312-315.99	Both	1	1	5	mental disorders
313.3	PRS_all	age,sex,genotyping.array,PC1,PC2,PC3,PC4,PC5,PC6,PC7,PC8,PC9,PC10	-0.0955948605897978	0.0642212911169535	0.908832145211143	0.136613055352509	logistic	429424	249	429175			0	`313.3` ~ `PRS_all` + `age` + `sex` + `genotyping.array` + `PC1` + `PC2` + `PC3` + `PC4` + `PC5` + `PC6` + `PC7` + `PC8` + `PC9` + `PC10`	(Intercept) + PRS_all + age + sexM + genotyping.arrayUKBL + PC1 + PC2 + PC3 + PC4 + PC5 + PC6 + PC7 + PC8 + PC9 + PC10		Autism	312-315.99	Both	1	1	5	mental disorders
315	PRS_all	age,sex,genotyping.array,PC1,PC2,PC3,PC4,PC5,PC6,PC7,PC8,PC9,PC10	-0.0133067595160607	0.0254411106545317	0.986781384006969	0.600945296282746	logistic	430805	1630	429175			0	`315` ~ `PRS_all` + `age` + `sex` + `genotyping.array` + `PC1` + `PC2` + `PC3` + `PC4` + `PC5` + `PC6` + `PC7` + `PC8` + `PC9` + `PC10`	(Intercept) + PRS_all + age + sexM + genotyping.arrayUKBL + PC1 + PC2 + PC3 + PC4 + PC5 + PC6 + PC7 + PC8 + PC9 + PC10		Develomental delays and disorders	312-315.99	Both	1	0	5	mental disorders
315.1	PRS_all	age,sex,genotyping.array,PC1,PC2,PC3,PC4,PC5,PC6,PC7,PC8,PC9,PC10	-0.0719240305475981	0.0524986619572641	0.930601590419085	0.170681766304287	logistic	429553	378	429175			0	`315.1` ~ `PRS_all` + `age` + `sex` + `genotyping.array` + `PC1` + `PC2` + `PC3` + `PC4` + `PC5` + `PC6` + `PC7` + `PC8` + `PC9` + `PC10`	(Intercept) + PRS_all + age + sexM + genotyping.arrayUKBL + PC1 + PC2 + PC3 + PC4 + PC5 + PC6 + PC7 + PC8 + PC9 + PC10		Learning disorder	312-315.99	Both	0	1	5	mental disorders
315.2	PRS_all	age,sex,genotyping.array,PC1,PC2,PC3,PC4,PC5,PC6,PC7,PC8,PC9,PC10	-0.0470216349287551	0.0647185841746407	0.954066756200786	0.467498376075933	logistic	429425	250	429175			0	`315.2` ~ `PRS_all` + `age` + `sex` + `genotyping.array` + `PC1` + `PC2` + `PC3` + `PC4` + `PC5` + `PC6` + `PC7` + `PC8` + `PC9` + `PC10`	(Intercept) + PRS_all + age + sexM + genotyping.arrayUKBL + PC1 + PC2 + PC3 + PC4 + PC5 + PC6 + PC7 + PC8 + PC9 + PC10		Speech and language disorder	312-315.99	Both	1	1	5	mental disorders
315.3	PRS_all	age,sex,genotyping.array,PC1,PC2,PC3,PC4,PC5,PC6,PC7,PC8,PC9,PC10	-0.0314810360313092	0.0693931226659694	0.969009332542141	0.650071984339178	logistic	429390	215	429175			0	`315.3` ~ `PRS_all` + `age` + `sex` + `genotyping.array` + `PC1` + `PC2` + `PC3` + `PC4` + `PC5` + `PC6` + `PC7` + `PC8` + `PC9` + `PC10`	(Intercept) + PRS_all + age + sexM + genotyping.arrayUKBL + PC1 + PC2 + PC3 + PC4 + PC5 + PC6 + PC7 + PC8 + PC9 + PC10		Mental retardation	312-315.99	Both	1	1	5	mental disorders
316	PRS_all	age,sex,genotyping.array,PC1,PC2,PC3,PC4,PC5,PC6,PC7,PC8,PC9,PC10	-0.0190440287419434	0.0302957912917994	0.981136163100875	0.529608921264092	logistic	377469	1150	376319			0	`316` ~ `PRS_all` + `age` + `sex` + `genotyping.array` + `PC1` + `PC2` + `PC3` + `PC4` + `PC5` + `PC6` + `PC7` + `PC8` + `PC9` + `PC10`	(Intercept) + PRS_all + age + sexM + genotyping.arrayUKBL + PC1 + PC2 + PC3 + PC4 + PC5 + PC6 + PC7 + PC8 + PC9 + PC10		Substance addiction and disorders	316-319.99		1	0	5	mental disorders
316.1	PRS_all	age,sex,genotyping.array,PC1,PC2,PC3,PC4,PC5,PC6,PC7,PC8,PC9,PC10	0.0790682336018467	0.05662660697653	1.08227816728848	0.162621503874939	logistic	376648	329	376319			0	`316.1` ~ `PRS_all` + `age` + `sex` + `genotyping.array` + `PC1` + `PC2` + `PC3` + `PC4` + `PC5` + `PC6` + `PC7` + `PC8` + `PC9` + `PC10`	(Intercept) + PRS_all + age + sexM + genotyping.arrayUKBL + PC1 + PC2 + PC3 + PC4 + PC5 + PC6 + PC7 + PC8 + PC9 + PC10		Polyneuropathy due to drugs	316-319.99	Both	1	1	5	mental disorders
317	PRS_all	age,sex,genotyping.array,PC1,PC2,PC3,PC4,PC5,PC6,PC7,PC8,PC9,PC10	-0.0188652521406395	0.0064028240738786	0.981311582969547	0.00321501015228069	logistic	403685	27366	376319			0	`317` ~ `PRS_all` + `age` + `sex` + `genotyping.array` + `PC1` + `PC2` + `PC3` + `PC4` + `PC5` + `PC6` + `PC7` + `PC8` + `PC9` + `PC10`	(Intercept) + PRS_all + age + sexM + genotyping.arrayUKBL + PC1 + PC2 + PC3 + PC4 + PC5 + PC6 + PC7 + PC8 + PC9 + PC10		Alcohol-related disorders	316-319.99		1	0	5	mental disorders
317.1	PRS_all	age,sex,genotyping.array,PC1,PC2,PC3,PC4,PC5,PC6,PC7,PC8,PC9,PC10	-0.0193107239243951	0.00741647884782345	0.980874533702047	0.00922075555164145	logistic	396223	19904	376319			0	`317.1` ~ `PRS_all` + `age` + `sex` + `genotyping.array` + `PC1` + `PC2` + `PC3` + `PC4` + `PC5` + `PC6` + `PC7` + `PC8` + `PC9` + `PC10`	(Intercept) + PRS_all + age + sexM + genotyping.arrayUKBL + PC1 + PC2 + PC3 + PC4 + PC5 + PC6 + PC7 + PC8 + PC9 + PC10		Alcoholism	316-319.99	Both	1	0	5	mental disorders
317.11	PRS_all	age,sex,genotyping.array,PC1,PC2,PC3,PC4,PC5,PC6,PC7,PC8,PC9,PC10	-0.0208931097249743	0.0229112810267609	0.97932363914814	0.361814179567387	logistic	378300	1981	376319			0	`317.11` ~ `PRS_all` + `age` + `sex` + `genotyping.array` + `PC1` + `PC2` + `PC3` + `PC4` + `PC5` + `PC6` + `PC7` + `PC8` + `PC9` + `PC10`	(Intercept) + PRS_all + age + sexM + genotyping.arrayUKBL + PC1 + PC2 + PC3 + PC4 + PC5 + PC6 + PC7 + PC8 + PC9 + PC10		Alcoholic liver damage	316-319.99	Both	1	1	5	mental disorders
318	PRS_all	age,sex,genotyping.array,PC1,PC2,PC3,PC4,PC5,PC6,PC7,PC8,PC9,PC10	-0.0365677893285902	0.00583482103117088	0.964092736481777	3.67679213707377e-10	logistic	410188	33869	376319			0	`318` ~ `PRS_all` + `age` + `sex` + `genotyping.array` + `PC1` + `PC2` + `PC3` + `PC4` + `PC5` + `PC6` + `PC7` + `PC8` + `PC9` + `PC10`	(Intercept) + PRS_all + age + sexM + genotyping.arrayUKBL + PC1 + PC2 + PC3 + PC4 + PC5 + PC6 + PC7 + PC8 + PC9 + PC10		Tobacco use disorder	316-319.99	Both	1	1	5	mental disorders
320	PRS_all	age,sex,genotyping.array,PC1,PC2,PC3,PC4,PC5,PC6,PC7,PC8,PC9,PC10	-0.00323902491672702	0.039348027139239	0.996766215065474	0.93439436612441	logistic	429980	675	429305			0	`320` ~ `PRS_all` + `age` + `sex` + `genotyping.array` + `PC1` + `PC2` + `PC3` + `PC4` + `PC5` + `PC6` + `PC7` + `PC8` + `PC9` + `PC10`	(Intercept) + PRS_all + age + sexM + genotyping.arrayUKBL + PC1 + PC2 + PC3 + PC4 + PC5 + PC6 + PC7 + PC8 + PC9 + PC10		Meningitis	320-326.9		1	1	6	neurological
323	PRS_all	age,sex,genotyping.array,PC1,PC2,PC3,PC4,PC5,PC6,PC7,PC8,PC9,PC10	-0.0343280785972592	0.0364602753304522	0.966254445227162	0.346438442613128	logistic	430091	786	429305			0	`323` ~ `PRS_all` + `age` + `sex` + `genotyping.array` + `PC1` + `PC2` + `PC3` + `PC4` + `PC5` + `PC6` + `PC7` + `PC8` + `PC9` + `PC10`	(Intercept) + PRS_all + age + sexM + genotyping.arrayUKBL + PC1 + PC2 + PC3 + PC4 + PC5 + PC6 + PC7 + PC8 + PC9 + PC10		Encephalitis	320-326.9		1	0	6	neurological
323.2	PRS_all	age,sex,genotyping.array,PC1,PC2,PC3,PC4,PC5,PC6,PC7,PC8,PC9,PC10					logistic	429437	132	429305			0	`323.2` ~ `PRS_all` + `age` + `sex` + `genotyping.array` + `PC1` + `PC2` + `PC3` + `PC4` + `PC5` + `PC6` + `PC7` + `PC8` + `PC9` + `PC10`		[Error: < 200 cases or controls]	Acute (transverse) myelitis	320-326.9	Both	1	1	6	neurological
323.8	PRS_all	age,sex,genotyping.array,PC1,PC2,PC3,PC4,PC5,PC6,PC7,PC8,PC9,PC10					logistic	429391	86	429305			0	`323.8` ~ `PRS_all` + `age` + `sex` + `genotyping.array` + `PC1` + `PC2` + `PC3` + `PC4` + `PC5` + `PC6` + `PC7` + `PC8` + `PC9` + `PC10`		[Error: < 200 cases or controls]	Encephalitis, non-infectious	320-326.9	Both	1	1	6	neurological
324	PRS_all	age,sex,genotyping.array,PC1,PC2,PC3,PC4,PC5,PC6,PC7,PC8,PC9,PC10	0.075250995912164	0.0395304876738448	1.07815472935591	0.0569597944692743	logistic	429982	677	429305			0	`324` ~ `PRS_all` + `age` + `sex` + `genotyping.array` + `PC1` + `PC2` + `PC3` + `PC4` + `PC5` + `PC6` + `PC7` + `PC8` + `PC9` + `PC10`	(Intercept) + PRS_all + age + sexM + genotyping.arrayUKBL + PC1 + PC2 + PC3 + PC4 + PC5 + PC6 + PC7 + PC8 + PC9 + PC10		Other CNS infection and poliomyelitis	320-326.9		1	0	6	neurological
324.1	PRS_all	age,sex,genotyping.array,PC1,PC2,PC3,PC4,PC5,PC6,PC7,PC8,PC9,PC10					logistic	429358	53	429305			0	`324.1` ~ `PRS_all` + `age` + `sex` + `genotyping.array` + `PC1` + `PC2` + `PC3` + `PC4` + `PC5` + `PC6` + `PC7` + `PC8` + `PC9` + `PC10`		[Error: < 200 cases or controls]	Jakob-Creutzfeldt disease	320-326.9	Both	1	1	6	neurological
325	PRS_all	age,sex,genotyping.array,PC1,PC2,PC3,PC4,PC5,PC6,PC7,PC8,PC9,PC10					logistic	429418	113	429305			0	`325` ~ `PRS_all` + `age` + `sex` + `genotyping.array` + `PC1` + `PC2` + `PC3` + `PC4` + `PC5` + `PC6` + `PC7` + `PC8` + `PC9` + `PC10`		[Error: < 200 cases or controls]	Phlebitis and thrombophlebitis of intracranial venous sinuses	320-326.9		1	1	6	neurological
327	PRS_all	age,sex,genotyping.array,PC1,PC2,PC3,PC4,PC5,PC6,PC7,PC8,PC9,PC10	0.00158257910251607	0.02051981484375	1.0015838320417	0.938524555487542	logistic	421717	2496	419221			0	`327` ~ `PRS_all` + `age` + `sex` + `genotyping.array` + `PC1` + `PC2` + `PC3` + `PC4` + `PC5` + `PC6` + `PC7` + `PC8` + `PC9` + `PC10`	(Intercept) + PRS_all + age + sexM + genotyping.arrayUKBL + PC1 + PC2 + PC3 + PC4 + PC5 + PC6 + PC7 + PC8 + PC9 + PC10		Sleep disorders	327-328.99	Both	1	0	6	neurological
327.1	PRS_all	age,sex,genotyping.array,PC1,PC2,PC3,PC4,PC5,PC6,PC7,PC8,PC9,PC10					logistic	419225	4	419221			0	`327.1` ~ `PRS_all` + `age` + `sex` + `genotyping.array` + `PC1` + `PC2` + `PC3` + `PC4` + `PC5` + `PC6` + `PC7` + `PC8` + `PC9` + `PC10`		[Error: < 200 cases or controls]	Hypersomnia	327-328.99	Both	1	1	6	neurological
327.3	PRS_all	age,sex,genotyping.array,PC1,PC2,PC3,PC4,PC5,PC6,PC7,PC8,PC9,PC10	-0.0326627765030035	0.0101292205140807	0.967864891345851	0.00126144787526502	logistic	429744	10523	419221			0	`327.3` ~ `PRS_all` + `age` + `sex` + `genotyping.array` + `PC1` + `PC2` + `PC3` + `PC4` + `PC5` + `PC6` + `PC7` + `PC8` + `PC9` + `PC10`	(Intercept) + PRS_all + age + sexM + genotyping.arrayUKBL + PC1 + PC2 + PC3 + PC4 + PC5 + PC6 + PC7 + PC8 + PC9 + PC10		Sleep apnea	327-328.99	Both	0	0	6	neurological
327.31	PRS_all	age,sex,genotyping.array,PC1,PC2,PC3,PC4,PC5,PC6,PC7,PC8,PC9,PC10						419221					0			[Note: Column(s) dropped due to lack of variability: 327.31 ] [Error: non-varying phenotype or genotype]	Central/nonobstroctive sleep apnea	327-328.99	Both	1	1	6	neurological
327.32	PRS_all	age,sex,genotyping.array,PC1,PC2,PC3,PC4,PC5,PC6,PC7,PC8,PC9,PC10						419221					0			[Note: Column(s) dropped due to lack of variability: 327.32 ] [Error: non-varying phenotype or genotype]	Obstructive sleep apnea	327-328.99	Both	1	1	6	neurological
327.4	PRS_all	age,sex,genotyping.array,PC1,PC2,PC3,PC4,PC5,PC6,PC7,PC8,PC9,PC10	0.0499950567398761	0.0371305008359222	1.05126589968238	0.178151412000765	logistic	419983	762	419221			0	`327.4` ~ `PRS_all` + `age` + `sex` + `genotyping.array` + `PC1` + `PC2` + `PC3` + `PC4` + `PC5` + `PC6` + `PC7` + `PC8` + `PC9` + `PC10`	(Intercept) + PRS_all + age + sexM + genotyping.arrayUKBL + PC1 + PC2 + PC3 + PC4 + PC5 + PC6 + PC7 + PC8 + PC9 + PC10		Insomnia	327-328.99	Both	1	0	6	neurological
327.41	PRS_all	age,sex,genotyping.array,PC1,PC2,PC3,PC4,PC5,PC6,PC7,PC8,PC9,PC10	0.0463811792767888	0.0390772234136631	1.04747361010204	0.235262799049488	logistic	419909	688	419221			0	`327.41` ~ `PRS_all` + `age` + `sex` + `genotyping.array` + `PC1` + `PC2` + `PC3` + `PC4` + `PC5` + `PC6` + `PC7` + `PC8` + `PC9` + `PC10`	(Intercept) + PRS_all + age + sexM + genotyping.arrayUKBL + PC1 + PC2 + PC3 + PC4 + PC5 + PC6 + PC7 + PC8 + PC9 + PC10		Organic or persistent insomnia	327-328.99	Both	1	1	6	neurological
327.5	PRS_all	age,sex,genotyping.array,PC1,PC2,PC3,PC4,PC5,PC6,PC7,PC8,PC9,PC10					logistic	419268	47	419221			0	`327.5` ~ `PRS_all` + `age` + `sex` + `genotyping.array` + `PC1` + `PC2` + `PC3` + `PC4` + `PC5` + `PC6` + `PC7` + `PC8` + `PC9` + `PC10`		[Error: < 200 cases or controls]	Parasomnia	327-328.99	Both	1	1	6	neurological
327.6	PRS_all	age,sex,genotyping.array,PC1,PC2,PC3,PC4,PC5,PC6,PC7,PC8,PC9,PC10					logistic	419289	68	419221			0	`327.6` ~ `PRS_all` + `age` + `sex` + `genotyping.array` + `PC1` + `PC2` + `PC3` + `PC4` + `PC5` + `PC6` + `PC7` + `PC8` + `PC9` + `PC10`		[Error: < 200 cases or controls]	Circadian rhythm sleep disorder	327-328.99	Both	1	1	6	neurological
327.7	PRS_all	age,sex,genotyping.array,PC1,PC2,PC3,PC4,PC5,PC6,PC7,PC8,PC9,PC10						419221					0			[Note: Column(s) dropped due to lack of variability: 327.7 ] [Error: non-varying phenotype or genotype]	Sleep related movement disorders	327-328.99	Both	1	0	6	neurological
327.71	PRS_all	age,sex,genotyping.array,PC1,PC2,PC3,PC4,PC5,PC6,PC7,PC8,PC9,PC10						419221					0			[Note: Column(s) dropped due to lack of variability: 327.71 ] [Error: non-varying phenotype or genotype]	Restless legs syndrome	327-328.99	Both	1	1	6	neurological
327.72	PRS_all	age,sex,genotyping.array,PC1,PC2,PC3,PC4,PC5,PC6,PC7,PC8,PC9,PC10						419221					0			[Note: Column(s) dropped due to lack of variability: 327.72 ] [Error: non-varying phenotype or genotype]	Sleep related leg cramps	327-328.99	Both	1	1	6	neurological
331	PRS_all	age,sex,genotyping.array,PC1,PC2,PC3,PC4,PC5,PC6,PC7,PC8,PC9,PC10	0.00189315476590096	0.0152734545652591	1.00189494791478	0.901354341721109	logistic	402523	4566	397957			0	`331` ~ `PRS_all` + `age` + `sex` + `genotyping.array` + `PC1` + `PC2` + `PC3` + `PC4` + `PC5` + `PC6` + `PC7` + `PC8` + `PC9` + `PC10`	(Intercept) + PRS_all + age + sexM + genotyping.arrayUKBL + PC1 + PC2 + PC3 + PC4 + PC5 + PC6 + PC7 + PC8 + PC9 + PC10		Other cerebral degenerations	330-337.99, 341-349.99		1	0	6	neurological
331.1	PRS_all	age,sex,genotyping.array,PC1,PC2,PC3,PC4,PC5,PC6,PC7,PC8,PC9,PC10	-0.0181802234786009	0.0275245802512373	0.981984039830086	0.508927466245871	logistic	399343	1386	397957			0	`331.1` ~ `PRS_all` + `age` + `sex` + `genotyping.array` + `PC1` + `PC2` + `PC3` + `PC4` + `PC5` + `PC6` + `PC7` + `PC8` + `PC9` + `PC10`	(Intercept) + PRS_all + age + sexM + genotyping.arrayUKBL + PC1 + PC2 + PC3 + PC4 + PC5 + PC6 + PC7 + PC8 + PC9 + PC10		Hydrocephalus	330-337.99, 341-349.99	Both	1	1	6	neurological
331.9	PRS_all	age,sex,genotyping.array,PC1,PC2,PC3,PC4,PC5,PC6,PC7,PC8,PC9,PC10	0.0213188310887926	0.0217507412889277	1.02154770088695	0.327015666115777	logistic	400194	2237	397957			0	`331.9` ~ `PRS_all` + `age` + `sex` + `genotyping.array` + `PC1` + `PC2` + `PC3` + `PC4` + `PC5` + `PC6` + `PC7` + `PC8` + `PC9` + `PC10`	(Intercept) + PRS_all + age + sexM + genotyping.arrayUKBL + PC1 + PC2 + PC3 + PC4 + PC5 + PC6 + PC7 + PC8 + PC9 + PC10		Cerebral degeneration, unspecified	330-337.99, 341-349.99	Both	1	1	6	neurological
332	PRS_all	age,sex,genotyping.array,PC1,PC2,PC3,PC4,PC5,PC6,PC7,PC8,PC9,PC10	0.0301374335696912	0.0161564618415796	1.03059616273057	0.0621325562478266	logistic	402054	4097	397957			0	`332` ~ `PRS_all` + `age` + `sex` + `genotyping.array` + `PC1` + `PC2` + `PC3` + `PC4` + `PC5` + `PC6` + `PC7` + `PC8` + `PC9` + `PC10`	(Intercept) + PRS_all + age + sexM + genotyping.arrayUKBL + PC1 + PC2 + PC3 + PC4 + PC5 + PC6 + PC7 + PC8 + PC9 + PC10		Parkinson's disease	330-337.99, 341-349.99		1	1	6	neurological
333	PRS_all	age,sex,genotyping.array,PC1,PC2,PC3,PC4,PC5,PC6,PC7,PC8,PC9,PC10	0.00043177093205972	0.0169442870187885	1.00043186415855	0.979670665312325	logistic	401629	3672	397957			0	`333` ~ `PRS_all` + `age` + `sex` + `genotyping.array` + `PC1` + `PC2` + `PC3` + `PC4` + `PC5` + `PC6` + `PC7` + `PC8` + `PC9` + `PC10`	(Intercept) + PRS_all + age + sexM + genotyping.arrayUKBL + PC1 + PC2 + PC3 + PC4 + PC5 + PC6 + PC7 + PC8 + PC9 + PC10		Extrapyramidal disease and abnormal movement disorders	330-337.99, 341-349.99	Both	1	0	6	neurological
333.1	PRS_all	age,sex,genotyping.array,PC1,PC2,PC3,PC4,PC5,PC6,PC7,PC8,PC9,PC10	-0.0100890985076939	0.0296025832507169	0.989961625716099	0.733240464334073	logistic	399150	1193	397957			0	`333.1` ~ `PRS_all` + `age` + `sex` + `genotyping.array` + `PC1` + `PC2` + `PC3` + `PC4` + `PC5` + `PC6` + `PC7` + `PC8` + `PC9` + `PC10`	(Intercept) + PRS_all + age + sexM + genotyping.arrayUKBL + PC1 + PC2 + PC3 + PC4 + PC5 + PC6 + PC7 + PC8 + PC9 + PC10		Essential tremor	330-337.99, 341-349.99	Both	1	1	6	neurological
333.2	PRS_all	age,sex,genotyping.array,PC1,PC2,PC3,PC4,PC5,PC6,PC7,PC8,PC9,PC10	0.0374474783156469	0.0627168834866081	1.03815746987097	0.550448844373972	logistic	398222	265	397957			0	`333.2` ~ `PRS_all` + `age` + `sex` + `genotyping.array` + `PC1` + `PC2` + `PC3` + `PC4` + `PC5` + `PC6` + `PC7` + `PC8` + `PC9` + `PC10`	(Intercept) + PRS_all + age + sexM + genotyping.arrayUKBL + PC1 + PC2 + PC3 + PC4 + PC5 + PC6 + PC7 + PC8 + PC9 + PC10		Myoclonus	330-337.99, 341-349.99	Both	1	1	6	neurological
333.3	PRS_all	age,sex,genotyping.array,PC1,PC2,PC3,PC4,PC5,PC6,PC7,PC8,PC9,PC10					logistic	398047	90	397957			0	`333.3` ~ `PRS_all` + `age` + `sex` + `genotyping.array` + `PC1` + `PC2` + `PC3` + `PC4` + `PC5` + `PC6` + `PC7` + `PC8` + `PC9` + `PC10`		[Error: < 200 cases or controls]	Tics and choreas	330-337.99, 341-349.99	Both	1	1	6	neurological
333.4	PRS_all	age,sex,genotyping.array,PC1,PC2,PC3,PC4,PC5,PC6,PC7,PC8,PC9,PC10	-0.0710014780472452	0.0410653271244541	0.931460515383926	0.0838111546124342	logistic	398576	619	397957			0	`333.4` ~ `PRS_all` + `age` + `sex` + `genotyping.array` + `PC1` + `PC2` + `PC3` + `PC4` + `PC5` + `PC6` + `PC7` + `PC8` + `PC9` + `PC10`	(Intercept) + PRS_all + age + sexM + genotyping.arrayUKBL + PC1 + PC2 + PC3 + PC4 + PC5 + PC6 + PC7 + PC8 + PC9 + PC10		Torsion dystonia	330-337.99, 341-349.99	Both	1	1	6	neurological
333.8	PRS_all	age,sex,genotyping.array,PC1,PC2,PC3,PC4,PC5,PC6,PC7,PC8,PC9,PC10	0.0478824177015601	0.0564017546647305	1.04904729867978	0.395907654021637	logistic	398288	331	397957			0	`333.8` ~ `PRS_all` + `age` + `sex` + `genotyping.array` + `PC1` + `PC2` + `PC3` + `PC4` + `PC5` + `PC6` + `PC7` + `PC8` + `PC9` + `PC10`	(Intercept) + PRS_all + age + sexM + genotyping.arrayUKBL + PC1 + PC2 + PC3 + PC4 + PC5 + PC6 + PC7 + PC8 + PC9 + PC10		Other degenerative diseases of the basal ganglia	330-337.99, 341-349.99	Both	1	1	6	neurological
334	PRS_all	age,sex,genotyping.array,PC1,PC2,PC3,PC4,PC5,PC6,PC7,PC8,PC9,PC10	-0.0122427837030648	0.0152456383126785	0.987831854270645	0.421954408822778	logistic	402519	4562	397957			0	`334` ~ `PRS_all` + `age` + `sex` + `genotyping.array` + `PC1` + `PC2` + `PC3` + `PC4` + `PC5` + `PC6` + `PC7` + `PC8` + `PC9` + `PC10`	(Intercept) + PRS_all + age + sexM + genotyping.arrayUKBL + PC1 + PC2 + PC3 + PC4 + PC5 + PC6 + PC7 + PC8 + PC9 + PC10		Degenerative disease of the spinal cord	330-337.99, 341-349.99		1	0	6	neurological
334.1	PRS_all	age,sex,genotyping.array,PC1,PC2,PC3,PC4,PC5,PC6,PC7,PC8,PC9,PC10	-0.04611314214593	0.0564441317102627	0.954933912806244	0.413945776372609	logistic	398283	326	397957			0	`334.1` ~ `PRS_all` + `age` + `sex` + `genotyping.array` + `PC1` + `PC2` + `PC3` + `PC4` + `PC5` + `PC6` + `PC7` + `PC8` + `PC9` + `PC10`	(Intercept) + PRS_all + age + sexM + genotyping.arrayUKBL + PC1 + PC2 + PC3 + PC4 + PC5 + PC6 + PC7 + PC8 + PC9 + PC10		Spinocerebellar disease	330-337.99, 341-349.99	Both	1	1	6	neurological
334.2	PRS_all	age,sex,genotyping.array,PC1,PC2,PC3,PC4,PC5,PC6,PC7,PC8,PC9,PC10	0.0140359339583131	0.0384228162931851	1.01413490016498	0.714885940553573	logistic	398663	706	397957			0	`334.2` ~ `PRS_all` + `age` + `sex` + `genotyping.array` + `PC1` + `PC2` + `PC3` + `PC4` + `PC5` + `PC6` + `PC7` + `PC8` + `PC9` + `PC10`	(Intercept) + PRS_all + age + sexM + genotyping.arrayUKBL + PC1 + PC2 + PC3 + PC4 + PC5 + PC6 + PC7 + PC8 + PC9 + PC10		Anterior horn cell disease	330-337.99, 341-349.99	Both	1	0	6	neurological
334.21	PRS_all	age,sex,genotyping.array,PC1,PC2,PC3,PC4,PC5,PC6,PC7,PC8,PC9,PC10						397957					0			[Note: Column(s) dropped due to lack of variability: 334.21 ] [Error: non-varying phenotype or genotype]	Amyotrophic Lateral Sclerosis	330-337.99, 341-349.99	Both	1	1	6	neurological
335	PRS_all	age,sex,genotyping.array,PC1,PC2,PC3,PC4,PC5,PC6,PC7,PC8,PC9,PC10	0.0276145241342795	0.0222462573344704	1.02799933910036	0.214490879408353	logistic	400039	2082	397957			0	`335` ~ `PRS_all` + `age` + `sex` + `genotyping.array` + `PC1` + `PC2` + `PC3` + `PC4` + `PC5` + `PC6` + `PC7` + `PC8` + `PC9` + `PC10`	(Intercept) + PRS_all + age + sexM + genotyping.arrayUKBL + PC1 + PC2 + PC3 + PC4 + PC5 + PC6 + PC7 + PC8 + PC9 + PC10		Multiple sclerosis	330-337.99, 341-349.99		1	1	6	neurological
337	PRS_all	age,sex,genotyping.array,PC1,PC2,PC3,PC4,PC5,PC6,PC7,PC8,PC9,PC10	-0.0610595890815602	0.0422919578867726	0.940767178653573	0.148805486212949	logistic	398540	583	397957			0	`337` ~ `PRS_all` + `age` + `sex` + `genotyping.array` + `PC1` + `PC2` + `PC3` + `PC4` + `PC5` + `PC6` + `PC7` + `PC8` + `PC9` + `PC10`	(Intercept) + PRS_all + age + sexM + genotyping.arrayUKBL + PC1 + PC2 + PC3 + PC4 + PC5 + PC6 + PC7 + PC8 + PC9 + PC10		Disorders of the autonomic nervous system	330-337.99, 341-349.99		1	0	6	neurological
337.1	PRS_all	age,sex,genotyping.array,PC1,PC2,PC3,PC4,PC5,PC6,PC7,PC8,PC9,PC10					logistic	398116	159	397957			0	`337.1` ~ `PRS_all` + `age` + `sex` + `genotyping.array` + `PC1` + `PC2` + `PC3` + `PC4` + `PC5` + `PC6` + `PC7` + `PC8` + `PC9` + `PC10`		[Error: < 200 cases or controls]	Peripheral autonomic neuropathy	330-337.99, 341-349.99	Both	1	1	6	neurological
338	PRS_all	age,sex,genotyping.array,PC1,PC2,PC3,PC4,PC5,PC6,PC7,PC8,PC9,PC10	0.018400954004764	0.0239991114057918	1.01857129476565	0.443239205530736	logistic	431422	1846	429576			0	`338` ~ `PRS_all` + `age` + `sex` + `genotyping.array` + `PC1` + `PC2` + `PC3` + `PC4` + `PC5` + `PC6` + `PC7` + `PC8` + `PC9` + `PC10`	(Intercept) + PRS_all + age + sexM + genotyping.arrayUKBL + PC1 + PC2 + PC3 + PC4 + PC5 + PC6 + PC7 + PC8 + PC9 + PC10		Pain	338-338.9	Both	1	0	6	neurological
338.1	PRS_all	age,sex,genotyping.array,PC1,PC2,PC3,PC4,PC5,PC6,PC7,PC8,PC9,PC10	0.00673410077405935	0.0355522330509697	1.00675682581294	0.849768129961588	logistic	430420	844	429576			0	`338.1` ~ `PRS_all` + `age` + `sex` + `genotyping.array` + `PC1` + `PC2` + `PC3` + `PC4` + `PC5` + `PC6` + `PC7` + `PC8` + `PC9` + `PC10`	(Intercept) + PRS_all + age + sexM + genotyping.arrayUKBL + PC1 + PC2 + PC3 + PC4 + PC5 + PC6 + PC7 + PC8 + PC9 + PC10		Acute pain	338-338.9	Both	1	1	6	neurological
338.2	PRS_all	age,sex,genotyping.array,PC1,PC2,PC3,PC4,PC5,PC6,PC7,PC8,PC9,PC10	0.0231602771254273	0.031867631500909	1.02343055891065	0.467369967239682	logistic	430616	1040	429576			0	`338.2` ~ `PRS_all` + `age` + `sex` + `genotyping.array` + `PC1` + `PC2` + `PC3` + `PC4` + `PC5` + `PC6` + `PC7` + `PC8` + `PC9` + `PC10`	(Intercept) + PRS_all + age + sexM + genotyping.arrayUKBL + PC1 + PC2 + PC3 + PC4 + PC5 + PC6 + PC7 + PC8 + PC9 + PC10		Chronic pain	338-338.9	Both	1	1	6	neurological
339	PRS_all	age,sex,genotyping.array,PC1,PC2,PC3,PC4,PC5,PC6,PC7,PC8,PC9,PC10	-0.0244733876656651	0.00829789059328266	0.975823657518289	0.00318442611858374	logistic	425129	15892	409237			0	`339` ~ `PRS_all` + `age` + `sex` + `genotyping.array` + `PC1` + `PC2` + `PC3` + `PC4` + `PC5` + `PC6` + `PC7` + `PC8` + `PC9` + `PC10`	(Intercept) + PRS_all + age + sexM + genotyping.arrayUKBL + PC1 + PC2 + PC3 + PC4 + PC5 + PC6 + PC7 + PC8 + PC9 + PC10		Other headache syndromes	339-340.99		1	1	6	neurological
340	PRS_all	age,sex,genotyping.array,PC1,PC2,PC3,PC4,PC5,PC6,PC7,PC8,PC9,PC10	-0.020081881629411	0.0116021213392833	0.980118416328069	0.0834731410704778	logistic	417140	7903	409237			0	`340` ~ `PRS_all` + `age` + `sex` + `genotyping.array` + `PC1` + `PC2` + `PC3` + `PC4` + `PC5` + `PC6` + `PC7` + `PC8` + `PC9` + `PC10`	(Intercept) + PRS_all + age + sexM + genotyping.arrayUKBL + PC1 + PC2 + PC3 + PC4 + PC5 + PC6 + PC7 + PC8 + PC9 + PC10		Migraine	339-340.99		1	0	6	neurological
340.1	PRS_all	age,sex,genotyping.array,PC1,PC2,PC3,PC4,PC5,PC6,PC7,PC8,PC9,PC10	-0.042241448531491	0.0399607683712797	0.958638290819629	0.290478281352206	logistic	409892	655	409237			0	`340.1` ~ `PRS_all` + `age` + `sex` + `genotyping.array` + `PC1` + `PC2` + `PC3` + `PC4` + `PC5` + `PC6` + `PC7` + `PC8` + `PC9` + `PC10`	(Intercept) + PRS_all + age + sexM + genotyping.arrayUKBL + PC1 + PC2 + PC3 + PC4 + PC5 + PC6 + PC7 + PC8 + PC9 + PC10		Migrain with aura	339-340.99	Both	1	1	6	neurological
341	PRS_all	age,sex,genotyping.array,PC1,PC2,PC3,PC4,PC5,PC6,PC7,PC8,PC9,PC10	-0.0118501992289981	0.0529059943162465	0.988219737853175	0.822768238264357	logistic	398326	369	397957			0	`341` ~ `PRS_all` + `age` + `sex` + `genotyping.array` + `PC1` + `PC2` + `PC3` + `PC4` + `PC5` + `PC6` + `PC7` + `PC8` + `PC9` + `PC10`	(Intercept) + PRS_all + age + sexM + genotyping.arrayUKBL + PC1 + PC2 + PC3 + PC4 + PC5 + PC6 + PC7 + PC8 + PC9 + PC10		Other demyelinating diseases of central nervous system	330-337.99, 341-349.99		1	1	6	neurological
342	PRS_all	age,sex,genotyping.array,PC1,PC2,PC3,PC4,PC5,PC6,PC7,PC8,PC9,PC10	-0.0452584899546664	0.0151302291948534	0.955750398023077	0.00277826391804366	logistic	402635	4678	397957			0	`342` ~ `PRS_all` + `age` + `sex` + `genotyping.array` + `PC1` + `PC2` + `PC3` + `PC4` + `PC5` + `PC6` + `PC7` + `PC8` + `PC9` + `PC10`	(Intercept) + PRS_all + age + sexM + genotyping.arrayUKBL + PC1 + PC2 + PC3 + PC4 + PC5 + PC6 + PC7 + PC8 + PC9 + PC10		Hemiplegia	330-337.99, 341-349.99		1	1	6	neurological
343	PRS_all	age,sex,genotyping.array,PC1,PC2,PC3,PC4,PC5,PC6,PC7,PC8,PC9,PC10	-0.0617883617611159	0.0643808871152407	0.940081823000519	0.337190393520776	logistic	398206	249	397957			0	`343` ~ `PRS_all` + `age` + `sex` + `genotyping.array` + `PC1` + `PC2` + `PC3` + `PC4` + `PC5` + `PC6` + `PC7` + `PC8` + `PC9` + `PC10`	(Intercept) + PRS_all + age + sexM + genotyping.arrayUKBL + PC1 + PC2 + PC3 + PC4 + PC5 + PC6 + PC7 + PC8 + PC9 + PC10		Infantile cerebral palsy	330-337.99, 341-349.99		1	1	6	neurological
344	PRS_all	age,sex,genotyping.array,PC1,PC2,PC3,PC4,PC5,PC6,PC7,PC8,PC9,PC10	-0.0418912530339865	0.0256697057367328	0.95897406042188	0.102693493410205	logistic	399544	1587	397957			0	`344` ~ `PRS_all` + `age` + `sex` + `genotyping.array` + `PC1` + `PC2` + `PC3` + `PC4` + `PC5` + `PC6` + `PC7` + `PC8` + `PC9` + `PC10`	(Intercept) + PRS_all + age + sexM + genotyping.arrayUKBL + PC1 + PC2 + PC3 + PC4 + PC5 + PC6 + PC7 + PC8 + PC9 + PC10		Other paralytic syndromes	330-337.99, 341-349.99		1	1	6	neurological
345	PRS_all	age,sex,genotyping.array,PC1,PC2,PC3,PC4,PC5,PC6,PC7,PC8,PC9,PC10	0.00261126951893833	0.0102584838373598	1.00261468185272	0.799072755255595	logistic	408092	10135	397957			0	`345` ~ `PRS_all` + `age` + `sex` + `genotyping.array` + `PC1` + `PC2` + `PC3` + `PC4` + `PC5` + `PC6` + `PC7` + `PC8` + `PC9` + `PC10`	(Intercept) + PRS_all + age + sexM + genotyping.arrayUKBL + PC1 + PC2 + PC3 + PC4 + PC5 + PC6 + PC7 + PC8 + PC9 + PC10		Epilepsy, recurrent seizures, convulsions	330-337.99, 341-349.99		1	0	6	neurological
345.1	PRS_all	age,sex,genotyping.array,PC1,PC2,PC3,PC4,PC5,PC6,PC7,PC8,PC9,PC10	-0.0120027918640195	0.0230394198733169	0.988068954303917	0.602389324367816	logistic	399921	1964	397957			0	`345.1` ~ `PRS_all` + `age` + `sex` + `genotyping.array` + `PC1` + `PC2` + `PC3` + `PC4` + `PC5` + `PC6` + `PC7` + `PC8` + `PC9` + `PC10`	(Intercept) + PRS_all + age + sexM + genotyping.arrayUKBL + PC1 + PC2 + PC3 + PC4 + PC5 + PC6 + PC7 + PC8 + PC9 + PC10		Epilepsy	330-337.99, 341-349.99	Both	1	0	6	neurological
345.11	PRS_all	age,sex,genotyping.array,PC1,PC2,PC3,PC4,PC5,PC6,PC7,PC8,PC9,PC10	-1.48926431279332e-05	0.0342677529031168	0.999985107467767	0.999653242228025	logistic	398841	884	397957			0	`345.11` ~ `PRS_all` + `age` + `sex` + `genotyping.array` + `PC1` + `PC2` + `PC3` + `PC4` + `PC5` + `PC6` + `PC7` + `PC8` + `PC9` + `PC10`	(Intercept) + PRS_all + age + sexM + genotyping.arrayUKBL + PC1 + PC2 + PC3 + PC4 + PC5 + PC6 + PC7 + PC8 + PC9 + PC10		Generalized convulsive epilepsy	330-337.99, 341-349.99	Both	1	1	6	neurological
345.12	PRS_all	age,sex,genotyping.array,PC1,PC2,PC3,PC4,PC5,PC6,PC7,PC8,PC9,PC10	-0.0254967707711419	0.0413363959717591	0.974825526895381	0.537358964179205	logistic	398564	607	397957			0	`345.12` ~ `PRS_all` + `age` + `sex` + `genotyping.array` + `PC1` + `PC2` + `PC3` + `PC4` + `PC5` + `PC6` + `PC7` + `PC8` + `PC9` + `PC10`	(Intercept) + PRS_all + age + sexM + genotyping.arrayUKBL + PC1 + PC2 + PC3 + PC4 + PC5 + PC6 + PC7 + PC8 + PC9 + PC10		Partial epilepsy	330-337.99, 341-349.99	Both	1	1	6	neurological
345.3	PRS_all	age,sex,genotyping.array,PC1,PC2,PC3,PC4,PC5,PC6,PC7,PC8,PC9,PC10	-0.00201901892084791	0.0143062150856743	0.997983017926811	0.887768194816334	logistic	403104	5147	397957			0	`345.3` ~ `PRS_all` + `age` + `sex` + `genotyping.array` + `PC1` + `PC2` + `PC3` + `PC4` + `PC5` + `PC6` + `PC7` + `PC8` + `PC9` + `PC10`	(Intercept) + PRS_all + age + sexM + genotyping.arrayUKBL + PC1 + PC2 + PC3 + PC4 + PC5 + PC6 + PC7 + PC8 + PC9 + PC10		Convulsions	330-337.99, 341-349.99	Both	1	1	6	neurological
346	PRS_all	age,sex,genotyping.array,PC1,PC2,PC3,PC4,PC5,PC6,PC7,PC8,PC9,PC10					logistic	398016	59	397957			0	`346` ~ `PRS_all` + `age` + `sex` + `genotyping.array` + `PC1` + `PC2` + `PC3` + `PC4` + `PC5` + `PC6` + `PC7` + `PC8` + `PC9` + `PC10`		[Error: < 200 cases or controls]	Abnormal findings on study of brain and/or nervous system	330-337.99, 341-349.99		1	0	6	neurological
346.1	PRS_all	age,sex,genotyping.array,PC1,PC2,PC3,PC4,PC5,PC6,PC7,PC8,PC9,PC10	-0.0898776184900042	0.0508209655244199	0.914043040394074	0.0769749169781983	logistic	398363	406	397957			0	`346.1` ~ `PRS_all` + `age` + `sex` + `genotyping.array` + `PC1` + `PC2` + `PC3` + `PC4` + `PC5` + `PC6` + `PC7` + `PC8` + `PC9` + `PC10`	(Intercept) + PRS_all + age + sexM + genotyping.arrayUKBL + PC1 + PC2 + PC3 + PC4 + PC5 + PC6 + PC7 + PC8 + PC9 + PC10		Nonspecific abnormal findings on radiological and other examination of skull and head	330-337.99, 341-349.99	Both	0	1	6	neurological
346.2	PRS_all	age,sex,genotyping.array,PC1,PC2,PC3,PC4,PC5,PC6,PC7,PC8,PC9,PC10					logistic	398007	50	397957			0	`346.2` ~ `PRS_all` + `age` + `sex` + `genotyping.array` + `PC1` + `PC2` + `PC3` + `PC4` + `PC5` + `PC6` + `PC7` + `PC8` + `PC9` + `PC10`		[Error: < 200 cases or controls]	Nonspecific abnormal results of function study of brain and central nervous system	330-337.99, 341-349.99	Both	1	1	6	neurological
346.3	PRS_all	age,sex,genotyping.array,PC1,PC2,PC3,PC4,PC5,PC6,PC7,PC8,PC9,PC10					logistic	398011	54	397957			0	`346.3` ~ `PRS_all` + `age` + `sex` + `genotyping.array` + `PC1` + `PC2` + `PC3` + `PC4` + `PC5` + `PC6` + `PC7` + `PC8` + `PC9` + `PC10`		[Error: < 200 cases or controls]	Nonspecific abnormal findings in cerebrospinal fluid	330-337.99, 341-349.99	Both	0	1	6	neurological
347	PRS_all	age,sex,genotyping.array,PC1,PC2,PC3,PC4,PC5,PC6,PC7,PC8,PC9,PC10					logistic	398049	92	397957			0	`347` ~ `PRS_all` + `age` + `sex` + `genotyping.array` + `PC1` + `PC2` + `PC3` + `PC4` + `PC5` + `PC6` + `PC7` + `PC8` + `PC9` + `PC10`		[Error: < 200 cases or controls]	Cataplexy and narcolepsy	330-337.99, 341-349.99		1	1	6	neurological
348	PRS_all	age,sex,genotyping.array,PC1,PC2,PC3,PC4,PC5,PC6,PC7,PC8,PC9,PC10	0.0163778662719028	0.022132928732236	1.01651271871627	0.459313729182069	logistic	400109	2152	397957			0	`348` ~ `PRS_all` + `age` + `sex` + `genotyping.array` + `PC1` + `PC2` + `PC3` + `PC4` + `PC5` + `PC6` + `PC7` + `PC8` + `PC9` + `PC10`	(Intercept) + PRS_all + age + sexM + genotyping.arrayUKBL + PC1 + PC2 + PC3 + PC4 + PC5 + PC6 + PC7 + PC8 + PC9 + PC10		Other conditions of brain	330-337.99, 341-349.99	Both	1	0	6	neurological
348.2	PRS_all	age,sex,genotyping.array,PC1,PC2,PC3,PC4,PC5,PC6,PC7,PC8,PC9,PC10	0.0270745647894451	0.033140516110374	1.02744441108349	0.413949756975148	logistic	398914	957	397957			0	`348.2` ~ `PRS_all` + `age` + `sex` + `genotyping.array` + `PC1` + `PC2` + `PC3` + `PC4` + `PC5` + `PC6` + `PC7` + `PC8` + `PC9` + `PC10`	(Intercept) + PRS_all + age + sexM + genotyping.arrayUKBL + PC1 + PC2 + PC3 + PC4 + PC5 + PC6 + PC7 + PC8 + PC9 + PC10		Cerebral edema and compression of brain	330-337.99, 341-349.99	Both	1	1	6	neurological
348.4	PRS_all	age,sex,genotyping.array,PC1,PC2,PC3,PC4,PC5,PC6,PC7,PC8,PC9,PC10	-0.0991534680285974	0.0544910072057656	0.90560371614141	0.0688153794344063	logistic	398307	350	397957			0	`348.4` ~ `PRS_all` + `age` + `sex` + `genotyping.array` + `PC1` + `PC2` + `PC3` + `PC4` + `PC5` + `PC6` + `PC7` + `PC8` + `PC9` + `PC10`	(Intercept) + PRS_all + age + sexM + genotyping.arrayUKBL + PC1 + PC2 + PC3 + PC4 + PC5 + PC6 + PC7 + PC8 + PC9 + PC10		Cerebral cysts	330-337.99, 341-349.99	Both	1	1	6	neurological
348.7	PRS_all	age,sex,genotyping.array,PC1,PC2,PC3,PC4,PC5,PC6,PC7,PC8,PC9,PC10	0.0198508671510584	0.0340073051056011	1.02004920583881	0.559406275055305	logistic	398865	908	397957			0	`348.7` ~ `PRS_all` + `age` + `sex` + `genotyping.array` + `PC1` + `PC2` + `PC3` + `PC4` + `PC5` + `PC6` + `PC7` + `PC8` + `PC9` + `PC10`	(Intercept) + PRS_all + age + sexM + genotyping.arrayUKBL + PC1 + PC2 + PC3 + PC4 + PC5 + PC6 + PC7 + PC8 + PC9 + PC10		Coma	330-337.99, 341-349.99	Both	0	1	6	neurological
348.8	PRS_all	age,sex,genotyping.array,PC1,PC2,PC3,PC4,PC5,PC6,PC7,PC8,PC9,PC10	-0.0571592478078719	0.0506348722877165	0.944443656808401	0.258960514305365	logistic	398367	410	397957			0	`348.8` ~ `PRS_all` + `age` + `sex` + `genotyping.array` + `PC1` + `PC2` + `PC3` + `PC4` + `PC5` + `PC6` + `PC7` + `PC8` + `PC9` + `PC10`	(Intercept) + PRS_all + age + sexM + genotyping.arrayUKBL + PC1 + PC2 + PC3 + PC4 + PC5 + PC6 + PC7 + PC8 + PC9 + PC10		Encephalopathy, not elsewhere classified	330-337.99, 341-349.99	Both	1	1	6	neurological
348.9	PRS_all	age,sex,genotyping.array,PC1,PC2,PC3,PC4,PC5,PC6,PC7,PC8,PC9,PC10	0.00172733803220711	0.0270129343272508	1.00172883073989	0.949014140235313	logistic	399396	1439	397957			0	`348.9` ~ `PRS_all` + `age` + `sex` + `genotyping.array` + `PC1` + `PC2` + `PC3` + `PC4` + `PC5` + `PC6` + `PC7` + `PC8` + `PC9` + `PC10`	(Intercept) + PRS_all + age + sexM + genotyping.arrayUKBL + PC1 + PC2 + PC3 + PC4 + PC5 + PC6 + PC7 + PC8 + PC9 + PC10		Other conditions of brain, NOS	330-337.99, 341-349.99	Both	0	1	6	neurological
349	PRS_all	age,sex,genotyping.array,PC1,PC2,PC3,PC4,PC5,PC6,PC7,PC8,PC9,PC10	0.00833249124639696	0.0312886459057671	1.00836730307416	0.790000177974147	logistic	399024	1067	397957			0	`349` ~ `PRS_all` + `age` + `sex` + `genotyping.array` + `PC1` + `PC2` + `PC3` + `PC4` + `PC5` + `PC6` + `PC7` + `PC8` + `PC9` + `PC10`	(Intercept) + PRS_all + age + sexM + genotyping.arrayUKBL + PC1 + PC2 + PC3 + PC4 + PC5 + PC6 + PC7 + PC8 + PC9 + PC10		Other and unspecified disorders of the nervous system	330-337.99, 341-349.99		1	1	6	neurological
350	PRS_all	age,sex,genotyping.array,PC1,PC2,PC3,PC4,PC5,PC6,PC7,PC8,PC9,PC10	-0.0126997893274331	0.00871564694283993	0.987380512697987	0.145081806513924	logistic	431285	14508	416777			0	`350` ~ `PRS_all` + `age` + `sex` + `genotyping.array` + `PC1` + `PC2` + `PC3` + `PC4` + `PC5` + `PC6` + `PC7` + `PC8` + `PC9` + `PC10`	(Intercept) + PRS_all + age + sexM + genotyping.arrayUKBL + PC1 + PC2 + PC3 + PC4 + PC5 + PC6 + PC7 + PC8 + PC9 + PC10		Abnormal movement	350-350.99	Both	1	0	6	neurological
350.1	PRS_all	age,sex,genotyping.array,PC1,PC2,PC3,PC4,PC5,PC6,PC7,PC8,PC9,PC10	-0.0210558191176642	0.0193142965920401	0.979164306956341	0.275639351112083	logistic	419600	2823	416777			0	`350.1` ~ `PRS_all` + `age` + `sex` + `genotyping.array` + `PC1` + `PC2` + `PC3` + `PC4` + `PC5` + `PC6` + `PC7` + `PC8` + `PC9` + `PC10`	(Intercept) + PRS_all + age + sexM + genotyping.arrayUKBL + PC1 + PC2 + PC3 + PC4 + PC5 + PC6 + PC7 + PC8 + PC9 + PC10		Abnormal involuntary movements	350-350.99	Both	1	1	6	neurological
350.2	PRS_all	age,sex,genotyping.array,PC1,PC2,PC3,PC4,PC5,PC6,PC7,PC8,PC9,PC10	-0.00769143339625283	0.00971774941325291	0.992338069988029	0.428662196332329	logistic	428397	11620	416777			0	`350.2` ~ `PRS_all` + `age` + `sex` + `genotyping.array` + `PC1` + `PC2` + `PC3` + `PC4` + `PC5` + `PC6` + `PC7` + `PC8` + `PC9` + `PC10`	(Intercept) + PRS_all + age + sexM + genotyping.arrayUKBL + PC1 + PC2 + PC3 + PC4 + PC5 + PC6 + PC7 + PC8 + PC9 + PC10		Abnormality of gait	350-350.99	Both	1	1	6	neurological
350.3	PRS_all	age,sex,genotyping.array,PC1,PC2,PC3,PC4,PC5,PC6,PC7,PC8,PC9,PC10	-0.0421479567609981	0.0328558537376222	0.958727919800421	0.199557166984528	logistic	417747	970	416777			0	`350.3` ~ `PRS_all` + `age` + `sex` + `genotyping.array` + `PC1` + `PC2` + `PC3` + `PC4` + `PC5` + `PC6` + `PC7` + `PC8` + `PC9` + `PC10`	(Intercept) + PRS_all + age + sexM + genotyping.arrayUKBL + PC1 + PC2 + PC3 + PC4 + PC5 + PC6 + PC7 + PC8 + PC9 + PC10		Lack of coordination	350-350.99	Both	1	1	6	neurological
350.5	PRS_all	age,sex,genotyping.array,PC1,PC2,PC3,PC4,PC5,PC6,PC7,PC8,PC9,PC10					logistic	416816	39	416777			0	`350.5` ~ `PRS_all` + `age` + `sex` + `genotyping.array` + `PC1` + `PC2` + `PC3` + `PC4` + `PC5` + `PC6` + `PC7` + `PC8` + `PC9` + `PC10`		[Error: < 200 cases or controls]	Abnormal reflex	350-350.99	Both	1	1	6	neurological
350.6	PRS_all	age,sex,genotyping.array,PC1,PC2,PC3,PC4,PC5,PC6,PC7,PC8,PC9,PC10					logistic	416939	162	416777			0	`350.6` ~ `PRS_all` + `age` + `sex` + `genotyping.array` + `PC1` + `PC2` + `PC3` + `PC4` + `PC5` + `PC6` + `PC7` + `PC8` + `PC9` + `PC10`		[Error: < 200 cases or controls]	Disturbances of sensation of smell and taste	350-350.99	Both	0	1	6	neurological
351	PRS_all	age,sex,genotyping.array,PC1,PC2,PC3,PC4,PC5,PC6,PC7,PC8,PC9,PC10	0.00563363341777658	0.00731385760625138	1.00564953217242	0.441140695323613	logistic	425903	20606	405297			0	`351` ~ `PRS_all` + `age` + `sex` + `genotyping.array` + `PC1` + `PC2` + `PC3` + `PC4` + `PC5` + `PC6` + `PC7` + `PC8` + `PC9` + `PC10`	(Intercept) + PRS_all + age + sexM + genotyping.arrayUKBL + PC1 + PC2 + PC3 + PC4 + PC5 + PC6 + PC7 + PC8 + PC9 + PC10		Other peripheral nerve disorders	351-355.99		1	1	6	neurological
352	PRS_all	age,sex,genotyping.array,PC1,PC2,PC3,PC4,PC5,PC6,PC7,PC8,PC9,PC10	-0.0236278677749401	0.0183471501997751	0.976649084738952	0.197807854213409	logistic	408432	3135	405297			0	`352` ~ `PRS_all` + `age` + `sex` + `genotyping.array` + `PC1` + `PC2` + `PC3` + `PC4` + `PC5` + `PC6` + `PC7` + `PC8` + `PC9` + `PC10`	(Intercept) + PRS_all + age + sexM + genotyping.arrayUKBL + PC1 + PC2 + PC3 + PC4 + PC5 + PC6 + PC7 + PC8 + PC9 + PC10		Disorders of other cranial nerves	351-355.99		1	0	6	neurological
352.1	PRS_all	age,sex,genotyping.array,PC1,PC2,PC3,PC4,PC5,PC6,PC7,PC8,PC9,PC10	-0.00925516375485618	0.0303954173359643	0.990787533448475	0.760753028035273	logistic	406431	1134	405297			0	`352.1` ~ `PRS_all` + `age` + `sex` + `genotyping.array` + `PC1` + `PC2` + `PC3` + `PC4` + `PC5` + `PC6` + `PC7` + `PC8` + `PC9` + `PC10`	(Intercept) + PRS_all + age + sexM + genotyping.arrayUKBL + PC1 + PC2 + PC3 + PC4 + PC5 + PC6 + PC7 + PC8 + PC9 + PC10		Trigeminal nerve disorders [CN5]	351-355.99	Both	1	1	6	neurological
352.2	PRS_all	age,sex,genotyping.array,PC1,PC2,PC3,PC4,PC5,PC6,PC7,PC8,PC9,PC10	-0.0324217434823737	0.0234401486945958	0.968098206861416	0.16661231434893	logistic	407215	1918	405297			0	`352.2` ~ `PRS_all` + `age` + `sex` + `genotyping.array` + `PC1` + `PC2` + `PC3` + `PC4` + `PC5` + `PC6` + `PC7` + `PC8` + `PC9` + `PC10`	(Intercept) + PRS_all + age + sexM + genotyping.arrayUKBL + PC1 + PC2 + PC3 + PC4 + PC5 + PC6 + PC7 + PC8 + PC9 + PC10		Facial nerve disorders [CN7]	351-355.99	Both	1	1	6	neurological
353	PRS_all	age,sex,genotyping.array,PC1,PC2,PC3,PC4,PC5,PC6,PC7,PC8,PC9,PC10	-0.0200312438228289	0.0182687834553957	0.980168048631488	0.272871449255772	logistic	408464	3167	405297			0	`353` ~ `PRS_all` + `age` + `sex` + `genotyping.array` + `PC1` + `PC2` + `PC3` + `PC4` + `PC5` + `PC6` + `PC7` + `PC8` + `PC9` + `PC10`	(Intercept) + PRS_all + age + sexM + genotyping.arrayUKBL + PC1 + PC2 + PC3 + PC4 + PC5 + PC6 + PC7 + PC8 + PC9 + PC10		Nerve root and plexus disorders	351-355.99		1	0	6	neurological
353.1	PRS_all	age,sex,genotyping.array,PC1,PC2,PC3,PC4,PC5,PC6,PC7,PC8,PC9,PC10	0.017870158021604	0.0675947159178143	1.01803078467681	0.791493196233004	logistic	405523	226	405297			0	`353.1` ~ `PRS_all` + `age` + `sex` + `genotyping.array` + `PC1` + `PC2` + `PC3` + `PC4` + `PC5` + `PC6` + `PC7` + `PC8` + `PC9` + `PC10`	(Intercept) + PRS_all + age + sexM + genotyping.arrayUKBL + PC1 + PC2 + PC3 + PC4 + PC5 + PC6 + PC7 + PC8 + PC9 + PC10		Nerve plexus lesions	351-355.99	Both	1	1	6	neurological
353.2	PRS_all	age,sex,genotyping.array,PC1,PC2,PC3,PC4,PC5,PC6,PC7,PC8,PC9,PC10					logistic	405425	128	405297			0	`353.2` ~ `PRS_all` + `age` + `sex` + `genotyping.array` + `PC1` + `PC2` + `PC3` + `PC4` + `PC5` + `PC6` + `PC7` + `PC8` + `PC9` + `PC10`		[Error: < 200 cases or controls]	Nerve root lesions	351-355.99	Both	1	1	6	neurological
355	PRS_all	age,sex,genotyping.array,PC1,PC2,PC3,PC4,PC5,PC6,PC7,PC8,PC9,PC10					logistic	405363	66	405297			0	`355` ~ `PRS_all` + `age` + `sex` + `genotyping.array` + `PC1` + `PC2` + `PC3` + `PC4` + `PC5` + `PC6` + `PC7` + `PC8` + `PC9` + `PC10`		[Error: < 200 cases or controls]	Complex regional/central pain syndrome	351-355.99	Both	1	1	6	neurological
355.1	PRS_all	age,sex,genotyping.array,PC1,PC2,PC3,PC4,PC5,PC6,PC7,PC8,PC9,PC10						405297					0			[Note: Column(s) dropped due to lack of variability: 355.1 ] [Error: non-varying phenotype or genotype]	Chronic pain syndrome	351-355.99	Both	0	1	6	neurological
356	PRS_all	age,sex,genotyping.array,PC1,PC2,PC3,PC4,PC5,PC6,PC7,PC8,PC9,PC10	-0.0303883737858098	0.0546960222384177	0.970068711121435	0.578493534522102	logistic	425892	347	425545			0	`356` ~ `PRS_all` + `age` + `sex` + `genotyping.array` + `PC1` + `PC2` + `PC3` + `PC4` + `PC5` + `PC6` + `PC7` + `PC8` + `PC9` + `PC10`	(Intercept) + PRS_all + age + sexM + genotyping.arrayUKBL + PC1 + PC2 + PC3 + PC4 + PC5 + PC6 + PC7 + PC8 + PC9 + PC10		Hereditary and idiopathic peripheral neuropathy	356-359.99		1	1	6	neurological
357	PRS_all	age,sex,genotyping.array,PC1,PC2,PC3,PC4,PC5,PC6,PC7,PC8,PC9,PC10	0.00275957135308885	0.0152085717662735	1.002763382475	0.856015614071895	logistic	430133	4588	425545			0	`357` ~ `PRS_all` + `age` + `sex` + `genotyping.array` + `PC1` + `PC2` + `PC3` + `PC4` + `PC5` + `PC6` + `PC7` + `PC8` + `PC9` + `PC10`	(Intercept) + PRS_all + age + sexM + genotyping.arrayUKBL + PC1 + PC2 + PC3 + PC4 + PC5 + PC6 + PC7 + PC8 + PC9 + PC10		Inflammatory and toxic neuropathy	356-359.99		1	1	6	neurological
358	PRS_all	age,sex,genotyping.array,PC1,PC2,PC3,PC4,PC5,PC6,PC7,PC8,PC9,PC10	0.0565287130252333	0.0469212707955554	1.0581569972526	0.228297259420396	logistic	426021	476	425545			0	`358` ~ `PRS_all` + `age` + `sex` + `genotyping.array` + `PC1` + `PC2` + `PC3` + `PC4` + `PC5` + `PC6` + `PC7` + `PC8` + `PC9` + `PC10`	(Intercept) + PRS_all + age + sexM + genotyping.arrayUKBL + PC1 + PC2 + PC3 + PC4 + PC5 + PC6 + PC7 + PC8 + PC9 + PC10		Myoneural disorders	356-359.99		1	0	6	neurological
358.1	PRS_all	age,sex,genotyping.array,PC1,PC2,PC3,PC4,PC5,PC6,PC7,PC8,PC9,PC10	0.0770105688966845	0.0502966438000905	1.08005349130604	0.125737911909624	logistic	425959	414	425545			0	`358.1` ~ `PRS_all` + `age` + `sex` + `genotyping.array` + `PC1` + `PC2` + `PC3` + `PC4` + `PC5` + `PC6` + `PC7` + `PC8` + `PC9` + `PC10`	(Intercept) + PRS_all + age + sexM + genotyping.arrayUKBL + PC1 + PC2 + PC3 + PC4 + PC5 + PC6 + PC7 + PC8 + PC9 + PC10		Myasthenia gravis	356-359.99		1	1	6	neurological
359	PRS_all	age,sex,genotyping.array,PC1,PC2,PC3,PC4,PC5,PC6,PC7,PC8,PC9,PC10	0.0358170535705796	0.0365894204277189	1.03646621135234	0.327633850128531	logistic	426327	782	425545			0	`359` ~ `PRS_all` + `age` + `sex` + `genotyping.array` + `PC1` + `PC2` + `PC3` + `PC4` + `PC5` + `PC6` + `PC7` + `PC8` + `PC9` + `PC10`	(Intercept) + PRS_all + age + sexM + genotyping.arrayUKBL + PC1 + PC2 + PC3 + PC4 + PC5 + PC6 + PC7 + PC8 + PC9 + PC10		Muscular dystrophies and other myopathies	356-359.99		1	0	6	neurological
359.1	PRS_all	age,sex,genotyping.array,PC1,PC2,PC3,PC4,PC5,PC6,PC7,PC8,PC9,PC10	-0.0312304524982809	0.0660688365673794	0.969252180749837	0.636430321299757	logistic	425782	237	425545			0	`359.1` ~ `PRS_all` + `age` + `sex` + `genotyping.array` + `PC1` + `PC2` + `PC3` + `PC4` + `PC5` + `PC6` + `PC7` + `PC8` + `PC9` + `PC10`	(Intercept) + PRS_all + age + sexM + genotyping.arrayUKBL + PC1 + PC2 + PC3 + PC4 + PC5 + PC6 + PC7 + PC8 + PC9 + PC10		Muscular dystrophies	356-359.99	Both	1	1	6	neurological
359.2	PRS_all	age,sex,genotyping.array,PC1,PC2,PC3,PC4,PC5,PC6,PC7,PC8,PC9,PC10	0.0666024506105075	0.042549161945805	1.06887046489755	0.117511220356318	logistic	426125	580	425545			0	`359.2` ~ `PRS_all` + `age` + `sex` + `genotyping.array` + `PC1` + `PC2` + `PC3` + `PC4` + `PC5` + `PC6` + `PC7` + `PC8` + `PC9` + `PC10`	(Intercept) + PRS_all + age + sexM + genotyping.arrayUKBL + PC1 + PC2 + PC3 + PC4 + PC5 + PC6 + PC7 + PC8 + PC9 + PC10		Myopathy	356-359.99	Both	1	1	6	neurological
360	PRS_all	age,sex,genotyping.array,PC1,PC2,PC3,PC4,PC5,PC6,PC7,PC8,PC9,PC10	0.0234659796992636	0.0369941787880876	1.02374347209339	0.52587496617966	logistic	397050	776	396274			0	`360` ~ `PRS_all` + `age` + `sex` + `genotyping.array` + `PC1` + `PC2` + `PC3` + `PC4` + `PC5` + `PC6` + `PC7` + `PC8` + `PC9` + `PC10`	(Intercept) + PRS_all + age + sexM + genotyping.arrayUKBL + PC1 + PC2 + PC3 + PC4 + PC5 + PC6 + PC7 + PC8 + PC9 + PC10		Disorders of the globe	360-365.99		1	0	7	sense organs
360.2	PRS_all	age,sex,genotyping.array,PC1,PC2,PC3,PC4,PC5,PC6,PC7,PC8,PC9,PC10	0.0677220332939273	0.045300730433244	1.070067823907	0.134929183710637	logistic	396788	514	396274			0	`360.2` ~ `PRS_all` + `age` + `sex` + `genotyping.array` + `PC1` + `PC2` + `PC3` + `PC4` + `PC5` + `PC6` + `PC7` + `PC8` + `PC9` + `PC10`	(Intercept) + PRS_all + age + sexM + genotyping.arrayUKBL + PC1 + PC2 + PC3 + PC4 + PC5 + PC6 + PC7 + PC8 + PC9 + PC10		Progressive myopia	360-365.99	Both	1	1	7	sense organs
360.3	PRS_all	age,sex,genotyping.array,PC1,PC2,PC3,PC4,PC5,PC6,PC7,PC8,PC9,PC10					logistic	396369	95	396274			0	`360.3` ~ `PRS_all` + `age` + `sex` + `genotyping.array` + `PC1` + `PC2` + `PC3` + `PC4` + `PC5` + `PC6` + `PC7` + `PC8` + `PC9` + `PC10`		[Error: < 200 cases or controls]	Hypotony of eye	360-365.99	Both	1	1	7	sense organs
361	PRS_all	age,sex,genotyping.array,PC1,PC2,PC3,PC4,PC5,PC6,PC7,PC8,PC9,PC10	0.00533476032198088	0.0134161391083957	1.00534901549386	0.690897397132932	logistic	402165	5891	396274			0	`361` ~ `PRS_all` + `age` + `sex` + `genotyping.array` + `PC1` + `PC2` + `PC3` + `PC4` + `PC5` + `PC6` + `PC7` + `PC8` + `PC9` + `PC10`	(Intercept) + PRS_all + age + sexM + genotyping.arrayUKBL + PC1 + PC2 + PC3 + PC4 + PC5 + PC6 + PC7 + PC8 + PC9 + PC10		Retinal detachments and defects	360-365.99		1	0	7	sense organs
361.1	PRS_all	age,sex,genotyping.array,PC1,PC2,PC3,PC4,PC5,PC6,PC7,PC8,PC9,PC10	0.0168520674475717	0.0191205947525231	1.01699486455059	0.378124696771632	logistic	399138	2864	396274			0	`361.1` ~ `PRS_all` + `age` + `sex` + `genotyping.array` + `PC1` + `PC2` + `PC3` + `PC4` + `PC5` + `PC6` + `PC7` + `PC8` + `PC9` + `PC10`	(Intercept) + PRS_all + age + sexM + genotyping.arrayUKBL + PC1 + PC2 + PC3 + PC4 + PC5 + PC6 + PC7 + PC8 + PC9 + PC10		Retinal detachment with retinal defect	360-365.99	Both	1	1	7	sense organs
361.2	PRS_all	age,sex,genotyping.array,PC1,PC2,PC3,PC4,PC5,PC6,PC7,PC8,PC9,PC10	0.015861678272878	0.0698404531177452	1.01598814245165	0.820335837279438	logistic	396490	216	396274			0	`361.2` ~ `PRS_all` + `age` + `sex` + `genotyping.array` + `PC1` + `PC2` + `PC3` + `PC4` + `PC5` + `PC6` + `PC7` + `PC8` + `PC9` + `PC10`	(Intercept) + PRS_all + age + sexM + genotyping.arrayUKBL + PC1 + PC2 + PC3 + PC4 + PC5 + PC6 + PC7 + PC8 + PC9 + PC10		Retinoschisis and retinal cysts	360-365.99	Both	1	1	7	sense organs
362	PRS_all	age,sex,genotyping.array,PC1,PC2,PC3,PC4,PC5,PC6,PC7,PC8,PC9,PC10	-0.0100167605528393	0.00872970676312773	0.990033240105676	0.251202380972727	logistic	408173	14750	393423			0	`362` ~ `PRS_all` + `age` + `sex` + `genotyping.array` + `PC1` + `PC2` + `PC3` + `PC4` + `PC5` + `PC6` + `PC7` + `PC8` + `PC9` + `PC10`	(Intercept) + PRS_all + age + sexM + genotyping.arrayUKBL + PC1 + PC2 + PC3 + PC4 + PC5 + PC6 + PC7 + PC8 + PC9 + PC10		Other retinal disorders	250.70-250.79,360-365.99		1	0	7	sense organs
362.1	PRS_all	age,sex,genotyping.array,PC1,PC2,PC3,PC4,PC5,PC6,PC7,PC8,PC9,PC10					logistic	393430	7	393423			0	`362.1` ~ `PRS_all` + `age` + `sex` + `genotyping.array` + `PC1` + `PC2` + `PC3` + `PC4` + `PC5` + `PC6` + `PC7` + `PC8` + `PC9` + `PC10`		[Error: < 200 cases or controls]	Retinopathy of prematurity	250.70-250.79,360-365.99	Both	1	1	7	sense organs
362.2	PRS_all	age,sex,genotyping.array,PC1,PC2,PC3,PC4,PC5,PC6,PC7,PC8,PC9,PC10	-0.0073165205576688	0.0102744548896177	0.992710180020739	0.476397958886838	logistic	403971	10548	393423			0	`362.2` ~ `PRS_all` + `age` + `sex` + `genotyping.array` + `PC1` + `PC2` + `PC3` + `PC4` + `PC5` + `PC6` + `PC7` + `PC8` + `PC9` + `PC10`	(Intercept) + PRS_all + age + sexM + genotyping.arrayUKBL + PC1 + PC2 + PC3 + PC4 + PC5 + PC6 + PC7 + PC8 + PC9 + PC10		Degeneration of macula and posterior pole of retina	250.70-250.79,360-365.99		1	0	7	sense organs
362.21	PRS_all	age,sex,genotyping.array,PC1,PC2,PC3,PC4,PC5,PC6,PC7,PC8,PC9,PC10						393423					0			[Note: Column(s) dropped due to lack of variability: 362.21 ] [Error: non-varying phenotype or genotype]	Macular degeneration, dry	250.70-250.79,360-365.99	Both	1	1	7	sense organs
362.22	PRS_all	age,sex,genotyping.array,PC1,PC2,PC3,PC4,PC5,PC6,PC7,PC8,PC9,PC10						393423					0			[Note: Column(s) dropped due to lack of variability: 362.22 ] [Error: non-varying phenotype or genotype]	Macular degeneration, wet	250.70-250.79,360-365.99	Both	1	1	7	sense organs
362.23	PRS_all	age,sex,genotyping.array,PC1,PC2,PC3,PC4,PC5,PC6,PC7,PC8,PC9,PC10						393423					0			[Note: Column(s) dropped due to lack of variability: 362.23 ] [Error: non-varying phenotype or genotype]	Cystoid macular degeneration of retina	250.70-250.79,360-365.99	Both	1	1	7	sense organs
362.26	PRS_all	age,sex,genotyping.array,PC1,PC2,PC3,PC4,PC5,PC6,PC7,PC8,PC9,PC10						393423					0			[Note: Column(s) dropped due to lack of variability: 362.26 ] [Error: non-varying phenotype or genotype]	Macular puckering of retina	250.70-250.79,360-365.99	Both	1	1	7	sense organs
362.27	PRS_all	age,sex,genotyping.array,PC1,PC2,PC3,PC4,PC5,PC6,PC7,PC8,PC9,PC10						393423					0			[Note: Column(s) dropped due to lack of variability: 362.27 ] [Error: non-varying phenotype or genotype]	Drusen (degenerative) of retina	250.70-250.79,360-365.99	Both	1	1	7	sense organs
362.29	PRS_all	age,sex,genotyping.array,PC1,PC2,PC3,PC4,PC5,PC6,PC7,PC8,PC9,PC10	-0.0073165205576688	0.0102744548896177	0.992710180020739	0.476397958886838	logistic	403971	10548	393423			0	`362.29` ~ `PRS_all` + `age` + `sex` + `genotyping.array` + `PC1` + `PC2` + `PC3` + `PC4` + `PC5` + `PC6` + `PC7` + `PC8` + `PC9` + `PC10`	(Intercept) + PRS_all + age + sexM + genotyping.arrayUKBL + PC1 + PC2 + PC3 + PC4 + PC5 + PC6 + PC7 + PC8 + PC9 + PC10		Macular degeneration (senile) of retina NOS	250.70-250.79,360-365.99	Both	1	1	7	sense organs
362.3	PRS_all	age,sex,genotyping.array,PC1,PC2,PC3,PC4,PC5,PC6,PC7,PC8,PC9,PC10	0.0337760488309953	0.0438924496981352	1.03435293623841	0.441585609938281	logistic	393974	551	393423			0	`362.3` ~ `PRS_all` + `age` + `sex` + `genotyping.array` + `PC1` + `PC2` + `PC3` + `PC4` + `PC5` + `PC6` + `PC7` + `PC8` + `PC9` + `PC10`	(Intercept) + PRS_all + age + sexM + genotyping.arrayUKBL + PC1 + PC2 + PC3 + PC4 + PC5 + PC6 + PC7 + PC8 + PC9 + PC10		Other nondiabetic retinopathy	250.70-250.79,360-365.99	Both	1	0	7	sense organs
362.31	PRS_all	age,sex,genotyping.array,PC1,PC2,PC3,PC4,PC5,PC6,PC7,PC8,PC9,PC10	-0.0116433652722004	0.0513431340589021	0.988424156391359	0.820598309905127	logistic	393824	401	393423			0	`362.31` ~ `PRS_all` + `age` + `sex` + `genotyping.array` + `PC1` + `PC2` + `PC3` + `PC4` + `PC5` + `PC6` + `PC7` + `PC8` + `PC9` + `PC10`	(Intercept) + PRS_all + age + sexM + genotyping.arrayUKBL + PC1 + PC2 + PC3 + PC4 + PC5 + PC6 + PC7 + PC8 + PC9 + PC10		Separation of retinal layers	250.70-250.79,360-365.99	Both	1	1	7	sense organs
362.4	PRS_all	age,sex,genotyping.array,PC1,PC2,PC3,PC4,PC5,PC6,PC7,PC8,PC9,PC10	-0.0404102790769547	0.0203887650886472	0.960395328201347	0.0474806312869503	logistic	396003	2580	393423			0	`362.4` ~ `PRS_all` + `age` + `sex` + `genotyping.array` + `PC1` + `PC2` + `PC3` + `PC4` + `PC5` + `PC6` + `PC7` + `PC8` + `PC9` + `PC10`	(Intercept) + PRS_all + age + sexM + genotyping.arrayUKBL + PC1 + PC2 + PC3 + PC4 + PC5 + PC6 + PC7 + PC8 + PC9 + PC10		Retinal vascular changes and abnomalities	250.70-250.79,360-365.99	Both	1	1	7	sense organs
362.5	PRS_all	age,sex,genotyping.array,PC1,PC2,PC3,PC4,PC5,PC6,PC7,PC8,PC9,PC10						393423					0			[Note: Column(s) dropped due to lack of variability: 362.5 ] [Error: non-varying phenotype or genotype]	Toxic maculopathy of retina	250.70-250.79,360-365.99	Both	1	1	7	sense organs
362.6	PRS_all	age,sex,genotyping.array,PC1,PC2,PC3,PC4,PC5,PC6,PC7,PC8,PC9,PC10	-0.0104968490104299	0.0477849769510837	0.989558050650083	0.826129423545035	logistic	393883	460	393423			0	`362.6` ~ `PRS_all` + `age` + `sex` + `genotyping.array` + `PC1` + `PC2` + `PC3` + `PC4` + `PC5` + `PC6` + `PC7` + `PC8` + `PC9` + `PC10`	(Intercept) + PRS_all + age + sexM + genotyping.arrayUKBL + PC1 + PC2 + PC3 + PC4 + PC5 + PC6 + PC7 + PC8 + PC9 + PC10		Peripheral retinal degenerations	250.70-250.79,360-365.99	Both	1	1	7	sense organs
362.7	PRS_all	age,sex,genotyping.array,PC1,PC2,PC3,PC4,PC5,PC6,PC7,PC8,PC9,PC10	-0.0203356029599394	0.0571545808627942	0.979869770924059	0.721990308606411	logistic	393748	325	393423			0	`362.7` ~ `PRS_all` + `age` + `sex` + `genotyping.array` + `PC1` + `PC2` + `PC3` + `PC4` + `PC5` + `PC6` + `PC7` + `PC8` + `PC9` + `PC10`	(Intercept) + PRS_all + age + sexM + genotyping.arrayUKBL + PC1 + PC2 + PC3 + PC4 + PC5 + PC6 + PC7 + PC8 + PC9 + PC10		Hereditary retinal dystrophies	250.70-250.79,360-365.99	Both	1	1	7	sense organs
362.8	PRS_all	age,sex,genotyping.array,PC1,PC2,PC3,PC4,PC5,PC6,PC7,PC8,PC9,PC10	-0.0687836019776409	0.0625729396118161	0.933528671980522	0.271656957475392	logistic	393692	269	393423			0	`362.8` ~ `PRS_all` + `age` + `sex` + `genotyping.array` + `PC1` + `PC2` + `PC3` + `PC4` + `PC5` + `PC6` + `PC7` + `PC8` + `PC9` + `PC10`	(Intercept) + PRS_all + age + sexM + genotyping.arrayUKBL + PC1 + PC2 + PC3 + PC4 + PC5 + PC6 + PC7 + PC8 + PC9 + PC10		Retinal hemorrhage/ischemia	250.70-250.79,360-365.99	Both	1	1	7	sense organs
362.9	PRS_all	age,sex,genotyping.array,PC1,PC2,PC3,PC4,PC5,PC6,PC7,PC8,PC9,PC10						393423					0			[Note: Column(s) dropped due to lack of variability: 362.9 ] [Error: non-varying phenotype or genotype]	Retinal edema	250.70-250.79,360-365.99	Both	1	1	7	sense organs
363	PRS_all	age,sex,genotyping.array,PC1,PC2,PC3,PC4,PC5,PC6,PC7,PC8,PC9,PC10	0.00412318781719647	0.0376113817383065	1.00413169985097	0.912705937559015	logistic	397038	764	396274			0	`363` ~ `PRS_all` + `age` + `sex` + `genotyping.array` + `PC1` + `PC2` + `PC3` + `PC4` + `PC5` + `PC6` + `PC7` + `PC8` + `PC9` + `PC10`	(Intercept) + PRS_all + age + sexM + genotyping.arrayUKBL + PC1 + PC2 + PC3 + PC4 + PC5 + PC6 + PC7 + PC8 + PC9 + PC10		Chorioretinal inflammations, scars, and other disorders of choroid	360-365.99		1	0	7	sense organs
363.3	PRS_all	age,sex,genotyping.array,PC1,PC2,PC3,PC4,PC5,PC6,PC7,PC8,PC9,PC10	0.02550826046186	0.0549482842838616	1.02583638011774	0.642487944112414	logistic	396636	362	396274			0	`363.3` ~ `PRS_all` + `age` + `sex` + `genotyping.array` + `PC1` + `PC2` + `PC3` + `PC4` + `PC5` + `PC6` + `PC7` + `PC8` + `PC9` + `PC10`	(Intercept) + PRS_all + age + sexM + genotyping.arrayUKBL + PC1 + PC2 + PC3 + PC4 + PC5 + PC6 + PC7 + PC8 + PC9 + PC10		Chorioretinal scars	360-365.99	Both	1	1	7	sense organs
363.4	PRS_all	age,sex,genotyping.array,PC1,PC2,PC3,PC4,PC5,PC6,PC7,PC8,PC9,PC10					logistic	396393	119	396274			0	`363.4` ~ `PRS_all` + `age` + `sex` + `genotyping.array` + `PC1` + `PC2` + `PC3` + `PC4` + `PC5` + `PC6` + `PC7` + `PC8` + `PC9` + `PC10`		[Error: < 200 cases or controls]	Choroidal degenerations	360-365.99	Both	1	1	7	sense organs
364	PRS_all	age,sex,genotyping.array,PC1,PC2,PC3,PC4,PC5,PC6,PC7,PC8,PC9,PC10	-0.0133154140164283	0.0152326179528186	0.986772843944073	0.382042968678472	logistic	400938	4664	396274			0	`364` ~ `PRS_all` + `age` + `sex` + `genotyping.array` + `PC1` + `PC2` + `PC3` + `PC4` + `PC5` + `PC6` + `PC7` + `PC8` + `PC9` + `PC10`	(Intercept) + PRS_all + age + sexM + genotyping.arrayUKBL + PC1 + PC2 + PC3 + PC4 + PC5 + PC6 + PC7 + PC8 + PC9 + PC10		Corneal opacity and other disorders of cornea	360-365.99	Both	1	0	7	sense organs
364.1	PRS_all	age,sex,genotyping.array,PC1,PC2,PC3,PC4,PC5,PC6,PC7,PC8,PC9,PC10	0.0084200667865268	0.0522595484609419	1.00845561525231	0.871998762649721	logistic	396670	396	396274			0	`364.1` ~ `PRS_all` + `age` + `sex` + `genotyping.array` + `PC1` + `PC2` + `PC3` + `PC4` + `PC5` + `PC6` + `PC7` + `PC8` + `PC9` + `PC10`	(Intercept) + PRS_all + age + sexM + genotyping.arrayUKBL + PC1 + PC2 + PC3 + PC4 + PC5 + PC6 + PC7 + PC8 + PC9 + PC10		Corneal opacity	360-365.99	Both	0	1	7	sense organs
364.2	PRS_all	age,sex,genotyping.array,PC1,PC2,PC3,PC4,PC5,PC6,PC7,PC8,PC9,PC10	-0.0014081187097653	0.0607184907480055	0.998592872224213	0.981497967679717	logistic	396566	292	396274			0	`364.2` ~ `PRS_all` + `age` + `sex` + `genotyping.array` + `PC1` + `PC2` + `PC3` + `PC4` + `PC5` + `PC6` + `PC7` + `PC8` + `PC9` + `PC10`	(Intercept) + PRS_all + age + sexM + genotyping.arrayUKBL + PC1 + PC2 + PC3 + PC4 + PC5 + PC6 + PC7 + PC8 + PC9 + PC10		Corneal edema	360-365.99	Both	1	1	7	sense organs
364.4	PRS_all	age,sex,genotyping.array,PC1,PC2,PC3,PC4,PC5,PC6,PC7,PC8,PC9,PC10	-0.00674108289924603	0.0193703175644455	0.993281587231069	0.727831949081205	logistic	399148	2874	396274			0	`364.4` ~ `PRS_all` + `age` + `sex` + `genotyping.array` + `PC1` + `PC2` + `PC3` + `PC4` + `PC5` + `PC6` + `PC7` + `PC8` + `PC9` + `PC10`	(Intercept) + PRS_all + age + sexM + genotyping.arrayUKBL + PC1 + PC2 + PC3 + PC4 + PC5 + PC6 + PC7 + PC8 + PC9 + PC10		Corneal degenerations	360-365.99	Both	1	0	7	sense organs
364.41	PRS_all	age,sex,genotyping.array,PC1,PC2,PC3,PC4,PC5,PC6,PC7,PC8,PC9,PC10					logistic	396452	178	396274			0	`364.41` ~ `PRS_all` + `age` + `sex` + `genotyping.array` + `PC1` + `PC2` + `PC3` + `PC4` + `PC5` + `PC6` + `PC7` + `PC8` + `PC9` + `PC10`		[Error: < 200 cases or controls]	Keratoconus	360-365.99	Both	1	1	7	sense organs
364.5	PRS_all	age,sex,genotyping.array,PC1,PC2,PC3,PC4,PC5,PC6,PC7,PC8,PC9,PC10	-0.0543175019123513	0.0346171432829855	0.947131342745221	0.11662637354563	logistic	397155	881	396274			0	`364.5` ~ `PRS_all` + `age` + `sex` + `genotyping.array` + `PC1` + `PC2` + `PC3` + `PC4` + `PC5` + `PC6` + `PC7` + `PC8` + `PC9` + `PC10`	(Intercept) + PRS_all + age + sexM + genotyping.arrayUKBL + PC1 + PC2 + PC3 + PC4 + PC5 + PC6 + PC7 + PC8 + PC9 + PC10		Corneal dystrophy	360-365.99	Both	1	0	7	sense organs
364.51	PRS_all	age,sex,genotyping.array,PC1,PC2,PC3,PC4,PC5,PC6,PC7,PC8,PC9,PC10						396274					0			[Note: Column(s) dropped due to lack of variability: 364.51 ] [Error: non-varying phenotype or genotype]	Fuchs' dystrophy	360-365.99	Both	1	1	7	sense organs
364.9	PRS_all	age,sex,genotyping.array,PC1,PC2,PC3,PC4,PC5,PC6,PC7,PC8,PC9,PC10	-0.00859536925354317	0.0585579997490905	0.991441465321618	0.883302624318266	logistic	396580	306	396274			0	`364.9` ~ `PRS_all` + `age` + `sex` + `genotyping.array` + `PC1` + `PC2` + `PC3` + `PC4` + `PC5` + `PC6` + `PC7` + `PC8` + `PC9` + `PC10`	(Intercept) + PRS_all + age + sexM + genotyping.arrayUKBL + PC1 + PC2 + PC3 + PC4 + PC5 + PC6 + PC7 + PC8 + PC9 + PC10		Cornea replaced by transplant	360-365.99	Both	1	1	7	sense organs
365	PRS_all	age,sex,genotyping.array,PC1,PC2,PC3,PC4,PC5,PC6,PC7,PC8,PC9,PC10	-0.0124325083161198	0.00873989054250445	0.987644456031921	0.154880686179708	logistic	410977	14703	396274			0	`365` ~ `PRS_all` + `age` + `sex` + `genotyping.array` + `PC1` + `PC2` + `PC3` + `PC4` + `PC5` + `PC6` + `PC7` + `PC8` + `PC9` + `PC10`	(Intercept) + PRS_all + age + sexM + genotyping.arrayUKBL + PC1 + PC2 + PC3 + PC4 + PC5 + PC6 + PC7 + PC8 + PC9 + PC10		Glaucoma	360-365.99		1	0	7	sense organs
365.1	PRS_all	age,sex,genotyping.array,PC1,PC2,PC3,PC4,PC5,PC6,PC7,PC8,PC9,PC10	0.00211457521443063	0.0165831654249596	1.00211681250529	0.898534096326127	logistic	400257	3983	396274			0	`365.1` ~ `PRS_all` + `age` + `sex` + `genotyping.array` + `PC1` + `PC2` + `PC3` + `PC4` + `PC5` + `PC6` + `PC7` + `PC8` + `PC9` + `PC10`	(Intercept) + PRS_all + age + sexM + genotyping.arrayUKBL + PC1 + PC2 + PC3 + PC4 + PC5 + PC6 + PC7 + PC8 + PC9 + PC10		Open-angle glaucoma	360-365.99	Both	1	0	7	sense organs
365.11	PRS_all	age,sex,genotyping.array,PC1,PC2,PC3,PC4,PC5,PC6,PC7,PC8,PC9,PC10	0.00211457521443063	0.0165831654249596	1.00211681250529	0.898534096326127	logistic	400257	3983	396274			0	`365.11` ~ `PRS_all` + `age` + `sex` + `genotyping.array` + `PC1` + `PC2` + `PC3` + `PC4` + `PC5` + `PC6` + `PC7` + `PC8` + `PC9` + `PC10`	(Intercept) + PRS_all + age + sexM + genotyping.arrayUKBL + PC1 + PC2 + PC3 + PC4 + PC5 + PC6 + PC7 + PC8 + PC9 + PC10		Primary open angle glaucoma	360-365.99	Both	1	1	7	sense organs
365.2	PRS_all	age,sex,genotyping.array,PC1,PC2,PC3,PC4,PC5,PC6,PC7,PC8,PC9,PC10	-0.00516875151779645	0.0238510902370189	0.994844583493318	0.8284349505847	logistic	398141	1867	396274			0	`365.2` ~ `PRS_all` + `age` + `sex` + `genotyping.array` + `PC1` + `PC2` + `PC3` + `PC4` + `PC5` + `PC6` + `PC7` + `PC8` + `PC9` + `PC10`	(Intercept) + PRS_all + age + sexM + genotyping.arrayUKBL + PC1 + PC2 + PC3 + PC4 + PC5 + PC6 + PC7 + PC8 + PC9 + PC10		Primary angle-closure glaucoma	360-365.99	Both	1	1	7	sense organs
365.5	PRS_all	age,sex,genotyping.array,PC1,PC2,PC3,PC4,PC5,PC6,PC7,PC8,PC9,PC10						396274					0			[Note: Column(s) dropped due to lack of variability: 365.5 ] [Error: non-varying phenotype or genotype]	Pseudoexfoliation glaucoma	360-365.99	Both	1	1	7	sense organs
366	PRS_all	age,sex,genotyping.array,PC1,PC2,PC3,PC4,PC5,PC6,PC7,PC8,PC9,PC10	-0.00442261680265023	0.00454851373900141	0.995587148565577	0.330890729356894	logistic	431422	67375	364047			0	`366` ~ `PRS_all` + `age` + `sex` + `genotyping.array` + `PC1` + `PC2` + `PC3` + `PC4` + `PC5` + `PC6` + `PC7` + `PC8` + `PC9` + `PC10`	(Intercept) + PRS_all + age + sexM + genotyping.arrayUKBL + PC1 + PC2 + PC3 + PC4 + PC5 + PC6 + PC7 + PC8 + PC9 + PC10		Cataract	366-366.99	Both	1	0	7	sense organs
366.1	PRS_all	age,sex,genotyping.array,PC1,PC2,PC3,PC4,PC5,PC6,PC7,PC8,PC9,PC10					logistic	364156	109	364047			0	`366.1` ~ `PRS_all` + `age` + `sex` + `genotyping.array` + `PC1` + `PC2` + `PC3` + `PC4` + `PC5` + `PC6` + `PC7` + `PC8` + `PC9` + `PC10`		[Error: < 200 cases or controls]	Nonsenile Cataract	366-366.99	Both	1	1	7	sense organs
366.2	PRS_all	age,sex,genotyping.array,PC1,PC2,PC3,PC4,PC5,PC6,PC7,PC8,PC9,PC10	-0.00468885214505559	0.00591157022880308	0.995322123361287	0.427681544158722	logistic	399849	35802	364047			0	`366.2` ~ `PRS_all` + `age` + `sex` + `genotyping.array` + `PC1` + `PC2` + `PC3` + `PC4` + `PC5` + `PC6` + `PC7` + `PC8` + `PC9` + `PC10`	(Intercept) + PRS_all + age + sexM + genotyping.arrayUKBL + PC1 + PC2 + PC3 + PC4 + PC5 + PC6 + PC7 + PC8 + PC9 + PC10		Senile cataract	366-366.99	Both	1	1	7	sense organs
366.3	PRS_all	age,sex,genotyping.array,PC1,PC2,PC3,PC4,PC5,PC6,PC7,PC8,PC9,PC10					logistic	364211	164	364047			0	`366.3` ~ `PRS_all` + `age` + `sex` + `genotyping.array` + `PC1` + `PC2` + `PC3` + `PC4` + `PC5` + `PC6` + `PC7` + `PC8` + `PC9` + `PC10`		[Error: < 200 cases or controls]	Traumatic cataract	366-366.99	Both	1	1	7	sense organs
367	PRS_all	age,sex,genotyping.array,PC1,PC2,PC3,PC4,PC5,PC6,PC7,PC8,PC9,PC10	-0.00860899648640025	0.00863186632635574	0.991427954809961	0.318594393033575	logistic	431422	14799	416623			0	`367` ~ `PRS_all` + `age` + `sex` + `genotyping.array` + `PC1` + `PC2` + `PC3` + `PC4` + `PC5` + `PC6` + `PC7` + `PC8` + `PC9` + `PC10`	(Intercept) + PRS_all + age + sexM + genotyping.arrayUKBL + PC1 + PC2 + PC3 + PC4 + PC5 + PC6 + PC7 + PC8 + PC9 + PC10		Disorders of refraction and accommodation; blindness and low vision	367-367.99		1	0	7	sense organs
367.1	PRS_all	age,sex,genotyping.array,PC1,PC2,PC3,PC4,PC5,PC6,PC7,PC8,PC9,PC10	-0.00195623970586156	0.0159613676293411	0.998045672483928	0.902454812073081	logistic	420809	4186	416623			0	`367.1` ~ `PRS_all` + `age` + `sex` + `genotyping.array` + `PC1` + `PC2` + `PC3` + `PC4` + `PC5` + `PC6` + `PC7` + `PC8` + `PC9` + `PC10`	(Intercept) + PRS_all + age + sexM + genotyping.arrayUKBL + PC1 + PC2 + PC3 + PC4 + PC5 + PC6 + PC7 + PC8 + PC9 + PC10		Myopia	367-367.99	Both	1	1	7	sense organs
367.2	PRS_all	age,sex,genotyping.array,PC1,PC2,PC3,PC4,PC5,PC6,PC7,PC8,PC9,PC10	-0.0118156719501482	0.0118590051402396	0.98825385898068	0.319082076416017	logistic	424339	7716	416623			0	`367.2` ~ `PRS_all` + `age` + `sex` + `genotyping.array` + `PC1` + `PC2` + `PC3` + `PC4` + `PC5` + `PC6` + `PC7` + `PC8` + `PC9` + `PC10`	(Intercept) + PRS_all + age + sexM + genotyping.arrayUKBL + PC1 + PC2 + PC3 + PC4 + PC5 + PC6 + PC7 + PC8 + PC9 + PC10		Astigmatism	367-367.99	Both	1	1	7	sense organs
367.4	PRS_all	age,sex,genotyping.array,PC1,PC2,PC3,PC4,PC5,PC6,PC7,PC8,PC9,PC10					logistic	431422	139	431283			0	`367.4` ~ `PRS_all` + `age` + `sex` + `genotyping.array` + `PC1` + `PC2` + `PC3` + `PC4` + `PC5` + `PC6` + `PC7` + `PC8` + `PC9` + `PC10`		[Error: < 200 cases or controls]	Presbyopia	367-367.99	Both	1	0	7	sense organs
367.8	PRS_all	age,sex,genotyping.array,PC1,PC2,PC3,PC4,PC5,PC6,PC7,PC8,PC9,PC10	-0.0202205726686061	0.0347142069211349	0.979982492112328	0.560238726116016	logistic	417503	880	416623			0	`367.8` ~ `PRS_all` + `age` + `sex` + `genotyping.array` + `PC1` + `PC2` + `PC3` + `PC4` + `PC5` + `PC6` + `PC7` + `PC8` + `PC9` + `PC10`	(Intercept) + PRS_all + age + sexM + genotyping.arrayUKBL + PC1 + PC2 + PC3 + PC4 + PC5 + PC6 + PC7 + PC8 + PC9 + PC10		Hypermetropia	367-367.99	Both	1	1	7	sense organs
367.9	PRS_all	age,sex,genotyping.array,PC1,PC2,PC3,PC4,PC5,PC6,PC7,PC8,PC9,PC10	-0.0153422400348376	0.0236401533592812	0.984774852544168	0.516344377617018	logistic	418530	1907	416623			0	`367.9` ~ `PRS_all` + `age` + `sex` + `genotyping.array` + `PC1` + `PC2` + `PC3` + `PC4` + `PC5` + `PC6` + `PC7` + `PC8` + `PC9` + `PC10`	(Intercept) + PRS_all + age + sexM + genotyping.arrayUKBL + PC1 + PC2 + PC3 + PC4 + PC5 + PC6 + PC7 + PC8 + PC9 + PC10		Blindness and low vision	367-367.99	Both	1	1	7	sense organs
368	PRS_all	age,sex,genotyping.array,PC1,PC2,PC3,PC4,PC5,PC6,PC7,PC8,PC9,PC10	-0.0110174018149705	0.0111775693056529	0.989043067481157	0.324294764729267	logistic	430311	8595	421716			0	`368` ~ `PRS_all` + `age` + `sex` + `genotyping.array` + `PC1` + `PC2` + `PC3` + `PC4` + `PC5` + `PC6` + `PC7` + `PC8` + `PC9` + `PC10`	(Intercept) + PRS_all + age + sexM + genotyping.arrayUKBL + PC1 + PC2 + PC3 + PC4 + PC5 + PC6 + PC7 + PC8 + PC9 + PC10		Visual disturbances	368-368.99		1	0	7	sense organs
368.1	PRS_all	age,sex,genotyping.array,PC1,PC2,PC3,PC4,PC5,PC6,PC7,PC8,PC9,PC10	-0.00747510919556967	0.0239048614701553	0.992552759948306	0.754506719818402	logistic	423563	1847	421716			0	`368.1` ~ `PRS_all` + `age` + `sex` + `genotyping.array` + `PC1` + `PC2` + `PC3` + `PC4` + `PC5` + `PC6` + `PC7` + `PC8` + `PC9` + `PC10`	(Intercept) + PRS_all + age + sexM + genotyping.arrayUKBL + PC1 + PC2 + PC3 + PC4 + PC5 + PC6 + PC7 + PC8 + PC9 + PC10		Amblyopia	368-368.99	Both	1	1	7	sense organs
368.2	PRS_all	age,sex,genotyping.array,PC1,PC2,PC3,PC4,PC5,PC6,PC7,PC8,PC9,PC10	0.026717247203798	0.0235543755703326	1.02707735270925	0.256677292338684	logistic	423611	1895	421716			0	`368.2` ~ `PRS_all` + `age` + `sex` + `genotyping.array` + `PC1` + `PC2` + `PC3` + `PC4` + `PC5` + `PC6` + `PC7` + `PC8` + `PC9` + `PC10`	(Intercept) + PRS_all + age + sexM + genotyping.arrayUKBL + PC1 + PC2 + PC3 + PC4 + PC5 + PC6 + PC7 + PC8 + PC9 + PC10		Diplopia and disorders of binocular vision	368-368.99	Both	1	1	7	sense organs
368.3	PRS_all	age,sex,genotyping.array,PC1,PC2,PC3,PC4,PC5,PC6,PC7,PC8,PC9,PC10	-0.0270476383665249	0.0387728423318731	0.973314873289214	0.485432164404538	logistic	422424	708	421716			0	`368.3` ~ `PRS_all` + `age` + `sex` + `genotyping.array` + `PC1` + `PC2` + `PC3` + `PC4` + `PC5` + `PC6` + `PC7` + `PC8` + `PC9` + `PC10`	(Intercept) + PRS_all + age + sexM + genotyping.arrayUKBL + PC1 + PC2 + PC3 + PC4 + PC5 + PC6 + PC7 + PC8 + PC9 + PC10		Anisometropia	368-368.99	Both	1	1	7	sense organs
368.4	PRS_all	age,sex,genotyping.array,PC1,PC2,PC3,PC4,PC5,PC6,PC7,PC8,PC9,PC10	0.00443134657955619	0.0293570388944267	1.00444117951483	0.880017803243557	logistic	422945	1229	421716			0	`368.4` ~ `PRS_all` + `age` + `sex` + `genotyping.array` + `PC1` + `PC2` + `PC3` + `PC4` + `PC5` + `PC6` + `PC7` + `PC8` + `PC9` + `PC10`	(Intercept) + PRS_all + age + sexM + genotyping.arrayUKBL + PC1 + PC2 + PC3 + PC4 + PC5 + PC6 + PC7 + PC8 + PC9 + PC10		Visual field defects	368-368.99	Both	0	1	7	sense organs
368.5	PRS_all	age,sex,genotyping.array,PC1,PC2,PC3,PC4,PC5,PC6,PC7,PC8,PC9,PC10					logistic	421764	48	421716			0	`368.5` ~ `PRS_all` + `age` + `sex` + `genotyping.array` + `PC1` + `PC2` + `PC3` + `PC4` + `PC5` + `PC6` + `PC7` + `PC8` + `PC9` + `PC10`		[Error: < 200 cases or controls]	Color vision deficiencies	368-368.99	Both	0	1	7	sense organs
368.7	PRS_all	age,sex,genotyping.array,PC1,PC2,PC3,PC4,PC5,PC6,PC7,PC8,PC9,PC10					logistic	421721	5	421716			0	`368.7` ~ `PRS_all` + `age` + `sex` + `genotyping.array` + `PC1` + `PC2` + `PC3` + `PC4` + `PC5` + `PC6` + `PC7` + `PC8` + `PC9` + `PC10`		[Error: < 200 cases or controls]	Disorders of accommodation	368-368.99	Both	1	1	7	sense organs
368.9	PRS_all	age,sex,genotyping.array,PC1,PC2,PC3,PC4,PC5,PC6,PC7,PC8,PC9,PC10	-0.0130457503230135	0.0243033416850227	0.987038976635282	0.591413830033403	logistic	423496	1780	421716			0	`368.9` ~ `PRS_all` + `age` + `sex` + `genotyping.array` + `PC1` + `PC2` + `PC3` + `PC4` + `PC5` + `PC6` + `PC7` + `PC8` + `PC9` + `PC10`	(Intercept) + PRS_all + age + sexM + genotyping.arrayUKBL + PC1 + PC2 + PC3 + PC4 + PC5 + PC6 + PC7 + PC8 + PC9 + PC10		Subjective visual disturbances	368-368.99	Both	1	0	7	sense organs
368.91	PRS_all	age,sex,genotyping.array,PC1,PC2,PC3,PC4,PC5,PC6,PC7,PC8,PC9,PC10						421716					0			[Note: Column(s) dropped due to lack of variability: 368.91 ] [Error: non-varying phenotype or genotype]	Psychophysical visual disturbances	368-368.99	Both	1	1	7	sense organs
369	PRS_all	age,sex,genotyping.array,PC1,PC2,PC3,PC4,PC5,PC6,PC7,PC8,PC9,PC10	0.0117238159707209	0.0258848823434422	1.0117928092591	0.650605373453949	logistic	413859	1579	412280			0	`369` ~ `PRS_all` + `age` + `sex` + `genotyping.array` + `PC1` + `PC2` + `PC3` + `PC4` + `PC5` + `PC6` + `PC7` + `PC8` + `PC9` + `PC10`	(Intercept) + PRS_all + age + sexM + genotyping.arrayUKBL + PC1 + PC2 + PC3 + PC4 + PC5 + PC6 + PC7 + PC8 + PC9 + PC10		Infection of the eye	369-374.99		1	0	7	sense organs
369.2	PRS_all	age,sex,genotyping.array,PC1,PC2,PC3,PC4,PC5,PC6,PC7,PC8,PC9,PC10	0.069826198102282	0.0510506364576584	1.07232179349474	0.171379977280343	logistic	412683	403	412280			0	`369.2` ~ `PRS_all` + `age` + `sex` + `genotyping.array` + `PC1` + `PC2` + `PC3` + `PC4` + `PC5` + `PC6` + `PC7` + `PC8` + `PC9` + `PC10`	(Intercept) + PRS_all + age + sexM + genotyping.arrayUKBL + PC1 + PC2 + PC3 + PC4 + PC5 + PC6 + PC7 + PC8 + PC9 + PC10		Eye infection, viral	369-374.99	Both	1	1	7	sense organs
369.5	PRS_all	age,sex,genotyping.array,PC1,PC2,PC3,PC4,PC5,PC6,PC7,PC8,PC9,PC10	-0.0562927291071861	0.0389781039907042	0.945262389571165	0.148678747373376	logistic	412976	696	412280			0	`369.5` ~ `PRS_all` + `age` + `sex` + `genotyping.array` + `PC1` + `PC2` + `PC3` + `PC4` + `PC5` + `PC6` + `PC7` + `PC8` + `PC9` + `PC10`	(Intercept) + PRS_all + age + sexM + genotyping.arrayUKBL + PC1 + PC2 + PC3 + PC4 + PC5 + PC6 + PC7 + PC8 + PC9 + PC10		Conjunctivitis, infectious	369-374.99	Both	1	1	7	sense organs
370	PRS_all	age,sex,genotyping.array,PC1,PC2,PC3,PC4,PC5,PC6,PC7,PC8,PC9,PC10	0.0130602926630575	0.0386074508801371	1.01314595078579	0.735148989604607	logistic	412991	711	412280			0	`370` ~ `PRS_all` + `age` + `sex` + `genotyping.array` + `PC1` + `PC2` + `PC3` + `PC4` + `PC5` + `PC6` + `PC7` + `PC8` + `PC9` + `PC10`	(Intercept) + PRS_all + age + sexM + genotyping.arrayUKBL + PC1 + PC2 + PC3 + PC4 + PC5 + PC6 + PC7 + PC8 + PC9 + PC10		Keratitis	369-374.99	Both	1	0	7	sense organs
370.1	PRS_all	age,sex,genotyping.array,PC1,PC2,PC3,PC4,PC5,PC6,PC7,PC8,PC9,PC10	-0.018295248996838	0.0572881282842345	0.981871093103007	0.749457346393959	logistic	412600	320	412280			0	`370.1` ~ `PRS_all` + `age` + `sex` + `genotyping.array` + `PC1` + `PC2` + `PC3` + `PC4` + `PC5` + `PC6` + `PC7` + `PC8` + `PC9` + `PC10`	(Intercept) + PRS_all + age + sexM + genotyping.arrayUKBL + PC1 + PC2 + PC3 + PC4 + PC5 + PC6 + PC7 + PC8 + PC9 + PC10		Corneal ulcer	369-374.99	Both	1	1	7	sense organs
370.2	PRS_all	age,sex,genotyping.array,PC1,PC2,PC3,PC4,PC5,PC6,PC7,PC8,PC9,PC10						412280					0			[Note: Column(s) dropped due to lack of variability: 370.2 ] [Error: non-varying phenotype or genotype]	Superficial keratitis	369-374.99	Both	1	1	7	sense organs
370.3	PRS_all	age,sex,genotyping.array,PC1,PC2,PC3,PC4,PC5,PC6,PC7,PC8,PC9,PC10					logistic	412346	66	412280			0	`370.3` ~ `PRS_all` + `age` + `sex` + `genotyping.array` + `PC1` + `PC2` + `PC3` + `PC4` + `PC5` + `PC6` + `PC7` + `PC8` + `PC9` + `PC10`		[Error: < 200 cases or controls]	Keratoconjunctivitis	369-374.99	Both	1	0	7	sense organs
370.31	PRS_all	age,sex,genotyping.array,PC1,PC2,PC3,PC4,PC5,PC6,PC7,PC8,PC9,PC10						412280					0			[Note: Column(s) dropped due to lack of variability: 370.31 ] [Error: non-varying phenotype or genotype]	Keratoconjunctivitis sicca	369-374.99	Both	1	1	7	sense organs
371	PRS_all	age,sex,genotyping.array,PC1,PC2,PC3,PC4,PC5,PC6,PC7,PC8,PC9,PC10	-0.0230219330560636	0.0135835982579816	0.97724104965549	0.0901070709050615	logistic	418091	5811	412280			0	`371` ~ `PRS_all` + `age` + `sex` + `genotyping.array` + `PC1` + `PC2` + `PC3` + `PC4` + `PC5` + `PC6` + `PC7` + `PC8` + `PC9` + `PC10`	(Intercept) + PRS_all + age + sexM + genotyping.arrayUKBL + PC1 + PC2 + PC3 + PC4 + PC5 + PC6 + PC7 + PC8 + PC9 + PC10		Inflammation of the eye	369-374.99		1	0	7	sense organs
371.1	PRS_all	age,sex,genotyping.array,PC1,PC2,PC3,PC4,PC5,PC6,PC7,PC8,PC9,PC10	0.0208613686018455	0.0288507115337497	1.02108048800949	0.469630818838846	logistic	413581	1301	412280			0	`371.1` ~ `PRS_all` + `age` + `sex` + `genotyping.array` + `PC1` + `PC2` + `PC3` + `PC4` + `PC5` + `PC6` + `PC7` + `PC8` + `PC9` + `PC10`	(Intercept) + PRS_all + age + sexM + genotyping.arrayUKBL + PC1 + PC2 + PC3 + PC4 + PC5 + PC6 + PC7 + PC8 + PC9 + PC10		Uveitis, noninfectious or NOS	369-374.99	Both	1	1	7	sense organs
371.2	PRS_all	age,sex,genotyping.array,PC1,PC2,PC3,PC4,PC5,PC6,PC7,PC8,PC9,PC10					logistic	412342	62	412280			0	`371.2` ~ `PRS_all` + `age` + `sex` + `genotyping.array` + `PC1` + `PC2` + `PC3` + `PC4` + `PC5` + `PC6` + `PC7` + `PC8` + `PC9` + `PC10`		[Error: < 200 cases or controls]	Conjunctivitis, noninfectious	369-374.99	Both	1	0	7	sense organs
371.21	PRS_all	age,sex,genotyping.array,PC1,PC2,PC3,PC4,PC5,PC6,PC7,PC8,PC9,PC10						412280					0			[Note: Column(s) dropped due to lack of variability: 371.21 ] [Error: non-varying phenotype or genotype]	Allergic conjunctivitis	369-374.99	Both	1	1	7	sense organs
371.3	PRS_all	age,sex,genotyping.array,PC1,PC2,PC3,PC4,PC5,PC6,PC7,PC8,PC9,PC10	-0.0337133791928928	0.0157103822834633	0.966848583848729	0.031878571318764	logistic	416578	4298	412280			0	`371.3` ~ `PRS_all` + `age` + `sex` + `genotyping.array` + `PC1` + `PC2` + `PC3` + `PC4` + `PC5` + `PC6` + `PC7` + `PC8` + `PC9` + `PC10`	(Intercept) + PRS_all + age + sexM + genotyping.arrayUKBL + PC1 + PC2 + PC3 + PC4 + PC5 + PC6 + PC7 + PC8 + PC9 + PC10		Inflammation of eyelids	369-374.99	Both	1	0	7	sense organs
371.33	PRS_all	age,sex,genotyping.array,PC1,PC2,PC3,PC4,PC5,PC6,PC7,PC8,PC9,PC10					logistic	412308	28	412280			0	`371.33` ~ `PRS_all` + `age` + `sex` + `genotyping.array` + `PC1` + `PC2` + `PC3` + `PC4` + `PC5` + `PC6` + `PC7` + `PC8` + `PC9` + `PC10`		[Error: < 200 cases or controls]	Noninfectious dermatoses of eyelid	369-374.99	Both	1	1	7	sense organs
371.9	PRS_all	age,sex,genotyping.array,PC1,PC2,PC3,PC4,PC5,PC6,PC7,PC8,PC9,PC10					logistic	412310	30	412280			0	`371.9` ~ `PRS_all` + `age` + `sex` + `genotyping.array` + `PC1` + `PC2` + `PC3` + `PC4` + `PC5` + `PC6` + `PC7` + `PC8` + `PC9` + `PC10`		[Error: < 200 cases or controls]	Chronic inflammatory disorders of orbit	369-374.99	Both	1	1	7	sense organs
372	PRS_all	age,sex,genotyping.array,PC1,PC2,PC3,PC4,PC5,PC6,PC7,PC8,PC9,PC10	-0.0107699831090618	0.0241016139188834	0.989287805512136	0.654978066523783	logistic	414166	1886	412280			0	`372` ~ `PRS_all` + `age` + `sex` + `genotyping.array` + `PC1` + `PC2` + `PC3` + `PC4` + `PC5` + `PC6` + `PC7` + `PC8` + `PC9` + `PC10`	(Intercept) + PRS_all + age + sexM + genotyping.arrayUKBL + PC1 + PC2 + PC3 + PC4 + PC5 + PC6 + PC7 + PC8 + PC9 + PC10		Disorders of conjunctiva	369-374.99		1	1	7	sense organs
374	PRS_all	age,sex,genotyping.array,PC1,PC2,PC3,PC4,PC5,PC6,PC7,PC8,PC9,PC10	-0.02854548153362	0.00990926986839507	0.971858091544479	0.00396812450603852	logistic	423311	11031	412280			0	`374` ~ `PRS_all` + `age` + `sex` + `genotyping.array` + `PC1` + `PC2` + `PC3` + `PC4` + `PC5` + `PC6` + `PC7` + `PC8` + `PC9` + `PC10`	(Intercept) + PRS_all + age + sexM + genotyping.arrayUKBL + PC1 + PC2 + PC3 + PC4 + PC5 + PC6 + PC7 + PC8 + PC9 + PC10		Other disorders of eyelids	369-374.99		1	0	7	sense organs
374.1	PRS_all	age,sex,genotyping.array,PC1,PC2,PC3,PC4,PC5,PC6,PC7,PC8,PC9,PC10	-0.00516809521988176	0.0202494702636871	0.994845236407958	0.798552215195488	logistic	414868	2588	412280			0	`374.1` ~ `PRS_all` + `age` + `sex` + `genotyping.array` + `PC1` + `PC2` + `PC3` + `PC4` + `PC5` + `PC6` + `PC7` + `PC8` + `PC9` + `PC10`	(Intercept) + PRS_all + age + sexM + genotyping.arrayUKBL + PC1 + PC2 + PC3 + PC4 + PC5 + PC6 + PC7 + PC8 + PC9 + PC10		Ectropion or entropion	369-374.99	Both	1	1	7	sense organs
374.2	PRS_all	age,sex,genotyping.array,PC1,PC2,PC3,PC4,PC5,PC6,PC7,PC8,PC9,PC10					logistic	412385	105	412280			0	`374.2` ~ `PRS_all` + `age` + `sex` + `genotyping.array` + `PC1` + `PC2` + `PC3` + `PC4` + `PC5` + `PC6` + `PC7` + `PC8` + `PC9` + `PC10`		[Error: < 200 cases or controls]	Lagophthalmos	369-374.99	Both	1	1	7	sense organs
374.3	PRS_all	age,sex,genotyping.array,PC1,PC2,PC3,PC4,PC5,PC6,PC7,PC8,PC9,PC10	-0.0326763997379718	0.0166987370952409	0.967851705984833	0.0503687966862546	logistic	416110	3830	412280			0	`374.3` ~ `PRS_all` + `age` + `sex` + `genotyping.array` + `PC1` + `PC2` + `PC3` + `PC4` + `PC5` + `PC6` + `PC7` + `PC8` + `PC9` + `PC10`	(Intercept) + PRS_all + age + sexM + genotyping.arrayUKBL + PC1 + PC2 + PC3 + PC4 + PC5 + PC6 + PC7 + PC8 + PC9 + PC10		Ptosis of eyelid	369-374.99	Both	1	1	7	sense organs
374.6	PRS_all	age,sex,genotyping.array,PC1,PC2,PC3,PC4,PC5,PC6,PC7,PC8,PC9,PC10						412280					0			[Note: Column(s) dropped due to lack of variability: 374.6 ] [Error: non-varying phenotype or genotype]	Dermatochalasis	369-374.99	Both	1	1	7	sense organs
375	PRS_all	age,sex,genotyping.array,PC1,PC2,PC3,PC4,PC5,PC6,PC7,PC8,PC9,PC10	-0.000621129678155703	0.0143590755002317	0.99937906318295	0.965496715373601	logistic	412061	5264	406797			0	`375` ~ `PRS_all` + `age` + `sex` + `genotyping.array` + `PC1` + `PC2` + `PC3` + `PC4` + `PC5` + `PC6` + `PC7` + `PC8` + `PC9` + `PC10`	(Intercept) + PRS_all + age + sexM + genotyping.arrayUKBL + PC1 + PC2 + PC3 + PC4 + PC5 + PC6 + PC7 + PC8 + PC9 + PC10		Disorders of lacrimal system	375-379.99		1	0	7	sense organs
375.1	PRS_all	age,sex,genotyping.array,PC1,PC2,PC3,PC4,PC5,PC6,PC7,PC8,PC9,PC10						406797					0			[Note: Column(s) dropped due to lack of variability: 375.1 ] [Error: non-varying phenotype or genotype]	Dry eyes	375-379.99	Both	0	1	7	sense organs
375.2	PRS_all	age,sex,genotyping.array,PC1,PC2,PC3,PC4,PC5,PC6,PC7,PC8,PC9,PC10	-0.013013622453746	0.0249261908782261	0.987070688603902	0.601610253571271	logistic	408516	1719	406797			0	`375.2` ~ `PRS_all` + `age` + `sex` + `genotyping.array` + `PC1` + `PC2` + `PC3` + `PC4` + `PC5` + `PC6` + `PC7` + `PC8` + `PC9` + `PC10`	(Intercept) + PRS_all + age + sexM + genotyping.arrayUKBL + PC1 + PC2 + PC3 + PC4 + PC5 + PC6 + PC7 + PC8 + PC9 + PC10		Epiphora	375-379.99	Both	1	1	7	sense organs
376	PRS_all	age,sex,genotyping.array,PC1,PC2,PC3,PC4,PC5,PC6,PC7,PC8,PC9,PC10					logistic	406946	149	406797			0	`376` ~ `PRS_all` + `age` + `sex` + `genotyping.array` + `PC1` + `PC2` + `PC3` + `PC4` + `PC5` + `PC6` + `PC7` + `PC8` + `PC9` + `PC10`		[Error: < 200 cases or controls]	Disorders of the orbit	375-379.99		1	1	7	sense organs
377	PRS_all	age,sex,genotyping.array,PC1,PC2,PC3,PC4,PC5,PC6,PC7,PC8,PC9,PC10	0.0218616410114938	0.0295162582800397	1.02210235763847	0.458896964514314	logistic	408011	1214	406797			0	`377` ~ `PRS_all` + `age` + `sex` + `genotyping.array` + `PC1` + `PC2` + `PC3` + `PC4` + `PC5` + `PC6` + `PC7` + `PC8` + `PC9` + `PC10`	(Intercept) + PRS_all + age + sexM + genotyping.arrayUKBL + PC1 + PC2 + PC3 + PC4 + PC5 + PC6 + PC7 + PC8 + PC9 + PC10		Disorders of optic nerve and visual pathways	375-379.99		1	0	7	sense organs
377.1	PRS_all	age,sex,genotyping.array,PC1,PC2,PC3,PC4,PC5,PC6,PC7,PC8,PC9,PC10					logistic	406991	194	406797			0	`377.1` ~ `PRS_all` + `age` + `sex` + `genotyping.array` + `PC1` + `PC2` + `PC3` + `PC4` + `PC5` + `PC6` + `PC7` + `PC8` + `PC9` + `PC10`		[Error: < 200 cases or controls]	Optic atrophy	375-379.99	Both	1	1	7	sense organs
377.3	PRS_all	age,sex,genotyping.array,PC1,PC2,PC3,PC4,PC5,PC6,PC7,PC8,PC9,PC10	0.0445426251030845	0.0480498732323589	1.04554954241767	0.353922291859489	logistic	407255	458	406797			0	`377.3` ~ `PRS_all` + `age` + `sex` + `genotyping.array` + `PC1` + `PC2` + `PC3` + `PC4` + `PC5` + `PC6` + `PC7` + `PC8` + `PC9` + `PC10`	(Intercept) + PRS_all + age + sexM + genotyping.arrayUKBL + PC1 + PC2 + PC3 + PC4 + PC5 + PC6 + PC7 + PC8 + PC9 + PC10		Optic neuritis/neuropathy	375-379.99		1	1	7	sense organs
378	PRS_all	age,sex,genotyping.array,PC1,PC2,PC3,PC4,PC5,PC6,PC7,PC8,PC9,PC10	-0.00118328926742682	0.0185612854401351	0.998817410543265	0.94916897739228	logistic	409853	3056	406797			0	`378` ~ `PRS_all` + `age` + `sex` + `genotyping.array` + `PC1` + `PC2` + `PC3` + `PC4` + `PC5` + `PC6` + `PC7` + `PC8` + `PC9` + `PC10`	(Intercept) + PRS_all + age + sexM + genotyping.arrayUKBL + PC1 + PC2 + PC3 + PC4 + PC5 + PC6 + PC7 + PC8 + PC9 + PC10		Strabismus and other disorders of binocular eye movements	375-379.99		1	0	7	sense organs
378.1	PRS_all	age,sex,genotyping.array,PC1,PC2,PC3,PC4,PC5,PC6,PC7,PC8,PC9,PC10	0.0324868601095817	0.0251313803325909	1.033020319281	0.196121380810152	logistic	408448	1651	406797			0	`378.1` ~ `PRS_all` + `age` + `sex` + `genotyping.array` + `PC1` + `PC2` + `PC3` + `PC4` + `PC5` + `PC6` + `PC7` + `PC8` + `PC9` + `PC10`	(Intercept) + PRS_all + age + sexM + genotyping.arrayUKBL + PC1 + PC2 + PC3 + PC4 + PC5 + PC6 + PC7 + PC8 + PC9 + PC10		Strabismus (not specified as paralytic)	375-379.99	Both	1	1	7	sense organs
378.2	PRS_all	age,sex,genotyping.array,PC1,PC2,PC3,PC4,PC5,PC6,PC7,PC8,PC9,PC10	-0.102289109033674	0.0389120494533107	0.902768515403604	0.00857054312634536	logistic	407493	696	406797			0	`378.2` ~ `PRS_all` + `age` + `sex` + `genotyping.array` + `PC1` + `PC2` + `PC3` + `PC4` + `PC5` + `PC6` + `PC7` + `PC8` + `PC9` + `PC10`	(Intercept) + PRS_all + age + sexM + genotyping.arrayUKBL + PC1 + PC2 + PC3 + PC4 + PC5 + PC6 + PC7 + PC8 + PC9 + PC10		Nystagmus and other irregular eye movements	375-379.99	Both	1	1	7	sense organs
378.5	PRS_all	age,sex,genotyping.array,PC1,PC2,PC3,PC4,PC5,PC6,PC7,PC8,PC9,PC10	-0.00834603029069069	0.0379027997873549	0.991688701129789	0.825718811934446	logistic	407531	734	406797			0	`378.5` ~ `PRS_all` + `age` + `sex` + `genotyping.array` + `PC1` + `PC2` + `PC3` + `PC4` + `PC5` + `PC6` + `PC7` + `PC8` + `PC9` + `PC10`	(Intercept) + PRS_all + age + sexM + genotyping.arrayUKBL + PC1 + PC2 + PC3 + PC4 + PC5 + PC6 + PC7 + PC8 + PC9 + PC10		Paralytic strabismus	375-379.99	Both	1	1	7	sense organs
379	PRS_all	age,sex,genotyping.array,PC1,PC2,PC3,PC4,PC5,PC6,PC7,PC8,PC9,PC10	-0.00123639614485974	0.00830399553660437	0.998764367877943	0.881639078049487	logistic	423015	16218	406797			0	`379` ~ `PRS_all` + `age` + `sex` + `genotyping.array` + `PC1` + `PC2` + `PC3` + `PC4` + `PC5` + `PC6` + `PC7` + `PC8` + `PC9` + `PC10`	(Intercept) + PRS_all + age + sexM + genotyping.arrayUKBL + PC1 + PC2 + PC3 + PC4 + PC5 + PC6 + PC7 + PC8 + PC9 + PC10		Other disorders of eye	375-379.99	Both	1	0	7	sense organs
379.1	PRS_all	age,sex,genotyping.array,PC1,PC2,PC3,PC4,PC5,PC6,PC7,PC8,PC9,PC10					logistic	406899	102	406797			0	`379.1` ~ `PRS_all` + `age` + `sex` + `genotyping.array` + `PC1` + `PC2` + `PC3` + `PC4` + `PC5` + `PC6` + `PC7` + `PC8` + `PC9` + `PC10`		[Error: < 200 cases or controls]	Scleritis and episcleritis	375-379.99	Both	1	1	7	sense organs
379.2	PRS_all	age,sex,genotyping.array,PC1,PC2,PC3,PC4,PC5,PC6,PC7,PC8,PC9,PC10	0.00813436125867252	0.0159072569479186	1.00816753506345	0.609097839022456	logistic	411033	4236	406797			0	`379.2` ~ `PRS_all` + `age` + `sex` + `genotyping.array` + `PC1` + `PC2` + `PC3` + `PC4` + `PC5` + `PC6` + `PC7` + `PC8` + `PC9` + `PC10`	(Intercept) + PRS_all + age + sexM + genotyping.arrayUKBL + PC1 + PC2 + PC3 + PC4 + PC5 + PC6 + PC7 + PC8 + PC9 + PC10		Disorders of vitreous body	375-379.99	Both	1	1	7	sense organs
379.3	PRS_all	age,sex,genotyping.array,PC1,PC2,PC3,PC4,PC5,PC6,PC7,PC8,PC9,PC10	0.00308053194085049	0.0102996944924459	1.00308528165533	0.764871649077894	logistic	417199	10402	406797			0	`379.3` ~ `PRS_all` + `age` + `sex` + `genotyping.array` + `PC1` + `PC2` + `PC3` + `PC4` + `PC5` + `PC6` + `PC7` + `PC8` + `PC9` + `PC10`	(Intercept) + PRS_all + age + sexM + genotyping.arrayUKBL + PC1 + PC2 + PC3 + PC4 + PC5 + PC6 + PC7 + PC8 + PC9 + PC10		Aphakia and other disorders of lens	375-379.99	Both	1	1	7	sense organs
379.4	PRS_all	age,sex,genotyping.array,PC1,PC2,PC3,PC4,PC5,PC6,PC7,PC8,PC9,PC10	-0.0610178517505895	0.0510096894418073	0.940806444584097	0.231618052481574	logistic	407202	405	406797			0	`379.4` ~ `PRS_all` + `age` + `sex` + `genotyping.array` + `PC1` + `PC2` + `PC3` + `PC4` + `PC5` + `PC6` + `PC7` + `PC8` + `PC9` + `PC10`	(Intercept) + PRS_all + age + sexM + genotyping.arrayUKBL + PC1 + PC2 + PC3 + PC4 + PC5 + PC6 + PC7 + PC8 + PC9 + PC10		Anomalies of pupillary function	375-379.99	Both	1	1	7	sense organs
379.5	PRS_all	age,sex,genotyping.array,PC1,PC2,PC3,PC4,PC5,PC6,PC7,PC8,PC9,PC10	-0.0280839349516835	0.0285411458643968	0.972306752855841	0.325125032375788	logistic	408112	1315	406797			0	`379.5` ~ `PRS_all` + `age` + `sex` + `genotyping.array` + `PC1` + `PC2` + `PC3` + `PC4` + `PC5` + `PC6` + `PC7` + `PC8` + `PC9` + `PC10`	(Intercept) + PRS_all + age + sexM + genotyping.arrayUKBL + PC1 + PC2 + PC3 + PC4 + PC5 + PC6 + PC7 + PC8 + PC9 + PC10		Disorders of iris and ciliary body	375-379.99	Both	1	0	7	sense organs
379.51	PRS_all	age,sex,genotyping.array,PC1,PC2,PC3,PC4,PC5,PC6,PC7,PC8,PC9,PC10						406797					0			[Note: Column(s) dropped due to lack of variability: 379.51 ] [Error: non-varying phenotype or genotype]	Pigmentary iris degeneration	375-379.99	Both	1	1	7	sense organs
379.9	PRS_all	age,sex,genotyping.array,PC1,PC2,PC3,PC4,PC5,PC6,PC7,PC8,PC9,PC10	-0.00216577469484821	0.0515020895413916	0.997836568902959	0.966457108139119	logistic	407196	399	406797			0	`379.9` ~ `PRS_all` + `age` + `sex` + `genotyping.array` + `PC1` + `PC2` + `PC3` + `PC4` + `PC5` + `PC6` + `PC7` + `PC8` + `PC9` + `PC10`	(Intercept) + PRS_all + age + sexM + genotyping.arrayUKBL + PC1 + PC2 + PC3 + PC4 + PC5 + PC6 + PC7 + PC8 + PC9 + PC10		Pain, swelling or discharge of eye	375-379.99	Both	0	1	7	sense organs
380	PRS_all	age,sex,genotyping.array,PC1,PC2,PC3,PC4,PC5,PC6,PC7,PC8,PC9,PC10	0.0357216007790894	0.0302809566857272	1.03636728248077	0.23813064123015	logistic	429829	1141	428688			0	`380` ~ `PRS_all` + `age` + `sex` + `genotyping.array` + `PC1` + `PC2` + `PC3` + `PC4` + `PC5` + `PC6` + `PC7` + `PC8` + `PC9` + `PC10`	(Intercept) + PRS_all + age + sexM + genotyping.arrayUKBL + PC1 + PC2 + PC3 + PC4 + PC5 + PC6 + PC7 + PC8 + PC9 + PC10		Disorders of external ear	380-380.99	Both	1	1	7	sense organs
380.1	PRS_all	age,sex,genotyping.array,PC1,PC2,PC3,PC4,PC5,PC6,PC7,PC8,PC9,PC10	0.0135433736067417	0.0313086181870998	1.01363550052434	0.665322438653281	logistic	429754	1066	428688			0	`380.1` ~ `PRS_all` + `age` + `sex` + `genotyping.array` + `PC1` + `PC2` + `PC3` + `PC4` + `PC5` + `PC6` + `PC7` + `PC8` + `PC9` + `PC10`	(Intercept) + PRS_all + age + sexM + genotyping.arrayUKBL + PC1 + PC2 + PC3 + PC4 + PC5 + PC6 + PC7 + PC8 + PC9 + PC10		Otitis externa	380-380.99	Both	0	1	7	sense organs
380.4	PRS_all	age,sex,genotyping.array,PC1,PC2,PC3,PC4,PC5,PC6,PC7,PC8,PC9,PC10	0.0234205326026262	0.0383809048498237	1.02369694698211	0.541720624166778	logistic	429398	710	428688			0	`380.4` ~ `PRS_all` + `age` + `sex` + `genotyping.array` + `PC1` + `PC2` + `PC3` + `PC4` + `PC5` + `PC6` + `PC7` + `PC8` + `PC9` + `PC10`	(Intercept) + PRS_all + age + sexM + genotyping.arrayUKBL + PC1 + PC2 + PC3 + PC4 + PC5 + PC6 + PC7 + PC8 + PC9 + PC10		Impacted cerumen	380-380.99	Both	0	1	7	sense organs
381	PRS_all	age,sex,genotyping.array,PC1,PC2,PC3,PC4,PC5,PC6,PC7,PC8,PC9,PC10	0.00180914014683104	0.0177207106969682	1.0018107776282	0.918683769592823	logistic	428710	3348	425362			0	`381` ~ `PRS_all` + `age` + `sex` + `genotyping.array` + `PC1` + `PC2` + `PC3` + `PC4` + `PC5` + `PC6` + `PC7` + `PC8` + `PC9` + `PC10`	(Intercept) + PRS_all + age + sexM + genotyping.arrayUKBL + PC1 + PC2 + PC3 + PC4 + PC5 + PC6 + PC7 + PC8 + PC9 + PC10		Otitis media and Eustachian tube disorders	381-385.99		1	0	7	sense organs
381.1	PRS_all	age,sex,genotyping.array,PC1,PC2,PC3,PC4,PC5,PC6,PC7,PC8,PC9,PC10	0.00634552653805007	0.019819828674783	1.00636570204373	0.748846654185248	logistic	428035	2673	425362			0	`381.1` ~ `PRS_all` + `age` + `sex` + `genotyping.array` + `PC1` + `PC2` + `PC3` + `PC4` + `PC5` + `PC6` + `PC7` + `PC8` + `PC9` + `PC10`	(Intercept) + PRS_all + age + sexM + genotyping.arrayUKBL + PC1 + PC2 + PC3 + PC4 + PC5 + PC6 + PC7 + PC8 + PC9 + PC10		Otitis media	381-385.99	Both	1	0	7	sense organs
381.11	PRS_all	age,sex,genotyping.array,PC1,PC2,PC3,PC4,PC5,PC6,PC7,PC8,PC9,PC10	0.0262524451825884	0.0284944783791045	1.02660007600795	0.356884987543215	logistic	426650	1288	425362			0	`381.11` ~ `PRS_all` + `age` + `sex` + `genotyping.array` + `PC1` + `PC2` + `PC3` + `PC4` + `PC5` + `PC6` + `PC7` + `PC8` + `PC9` + `PC10`	(Intercept) + PRS_all + age + sexM + genotyping.arrayUKBL + PC1 + PC2 + PC3 + PC4 + PC5 + PC6 + PC7 + PC8 + PC9 + PC10		Suppurative and unspecified otitis media	381-385.99	Both	1	1	7	sense organs
381.2	PRS_all	age,sex,genotyping.array,PC1,PC2,PC3,PC4,PC5,PC6,PC7,PC8,PC9,PC10	0.0194939685466599	0.0546671191450185	1.01968521665831	0.721395744374258	logistic	425708	346	425362			0	`381.2` ~ `PRS_all` + `age` + `sex` + `genotyping.array` + `PC1` + `PC2` + `PC3` + `PC4` + `PC5` + `PC6` + `PC7` + `PC8` + `PC9` + `PC10`	(Intercept) + PRS_all + age + sexM + genotyping.arrayUKBL + PC1 + PC2 + PC3 + PC4 + PC5 + PC6 + PC7 + PC8 + PC9 + PC10		Eustachian tube disorders	381-385.99	Both	1	1	7	sense organs
381.3	PRS_all	age,sex,genotyping.array,PC1,PC2,PC3,PC4,PC5,PC6,PC7,PC8,PC9,PC10	-0.0076403862596208	0.0629778289608305	0.992388727298017	0.903438635102126	logistic	425624	262	425362			0	`381.3` ~ `PRS_all` + `age` + `sex` + `genotyping.array` + `PC1` + `PC2` + `PC3` + `PC4` + `PC5` + `PC6` + `PC7` + `PC8` + `PC9` + `PC10`	(Intercept) + PRS_all + age + sexM + genotyping.arrayUKBL + PC1 + PC2 + PC3 + PC4 + PC5 + PC6 + PC7 + PC8 + PC9 + PC10		Mastoiditis & related conditions	381-385.99	Both	1	1	7	sense organs
381.9	PRS_all	age,sex,genotyping.array,PC1,PC2,PC3,PC4,PC5,PC6,PC7,PC8,PC9,PC10	0.00402950043330354	0.0521129467497149	1.00403762978558	0.938367036219605	logistic	425747	385	425362			0	`381.9` ~ `PRS_all` + `age` + `sex` + `genotyping.array` + `PC1` + `PC2` + `PC3` + `PC4` + `PC5` + `PC6` + `PC7` + `PC8` + `PC9` + `PC10`	(Intercept) + PRS_all + age + sexM + genotyping.arrayUKBL + PC1 + PC2 + PC3 + PC4 + PC5 + PC6 + PC7 + PC8 + PC9 + PC10		Otorrhea	381-385.99	Both	1	1	7	sense organs
382	PRS_all	age,sex,genotyping.array,PC1,PC2,PC3,PC4,PC5,PC6,PC7,PC8,PC9,PC10	0.0136438878502578	0.041975321183874	1.01373739045048	0.745146661195222	logistic	425956	594	425362			0	`382` ~ `PRS_all` + `age` + `sex` + `genotyping.array` + `PC1` + `PC2` + `PC3` + `PC4` + `PC5` + `PC6` + `PC7` + `PC8` + `PC9` + `PC10`	(Intercept) + PRS_all + age + sexM + genotyping.arrayUKBL + PC1 + PC2 + PC3 + PC4 + PC5 + PC6 + PC7 + PC8 + PC9 + PC10		Otalgia	381-385.99	Both	1	1	7	sense organs
383	PRS_all	age,sex,genotyping.array,PC1,PC2,PC3,PC4,PC5,PC6,PC7,PC8,PC9,PC10	0.080459920308716	0.048628463157396	1.08378540798718	0.098008730837477	logistic	425802	440	425362			0	`383` ~ `PRS_all` + `age` + `sex` + `genotyping.array` + `PC1` + `PC2` + `PC3` + `PC4` + `PC5` + `PC6` + `PC7` + `PC8` + `PC9` + `PC10`	(Intercept) + PRS_all + age + sexM + genotyping.arrayUKBL + PC1 + PC2 + PC3 + PC4 + PC5 + PC6 + PC7 + PC8 + PC9 + PC10		Otosclerosis	381-385.99		1	1	7	sense organs
384	PRS_all	age,sex,genotyping.array,PC1,PC2,PC3,PC4,PC5,PC6,PC7,PC8,PC9,PC10	0.0042443438531377	0.0234764738341644	1.0042533638373	0.856531337702398	logistic	427268	1906	425362			0	`384` ~ `PRS_all` + `age` + `sex` + `genotyping.array` + `PC1` + `PC2` + `PC3` + `PC4` + `PC5` + `PC6` + `PC7` + `PC8` + `PC9` + `PC10`	(Intercept) + PRS_all + age + sexM + genotyping.arrayUKBL + PC1 + PC2 + PC3 + PC4 + PC5 + PC6 + PC7 + PC8 + PC9 + PC10		Other disorders of tympanic membrane	381-385.99		1	0	7	sense organs
384.1	PRS_all	age,sex,genotyping.array,PC1,PC2,PC3,PC4,PC5,PC6,PC7,PC8,PC9,PC10					logistic	425388	26	425362			0	`384.1` ~ `PRS_all` + `age` + `sex` + `genotyping.array` + `PC1` + `PC2` + `PC3` + `PC4` + `PC5` + `PC6` + `PC7` + `PC8` + `PC9` + `PC10`		[Error: < 200 cases or controls]	Myringitis	381-385.99	Both	1	1	7	sense organs
384.4	PRS_all	age,sex,genotyping.array,PC1,PC2,PC3,PC4,PC5,PC6,PC7,PC8,PC9,PC10	0.0277412067325362	0.0266493757310335	1.0281295769769	0.297889365926992	logistic	426844	1482	425362			0	`384.4` ~ `PRS_all` + `age` + `sex` + `genotyping.array` + `PC1` + `PC2` + `PC3` + `PC4` + `PC5` + `PC6` + `PC7` + `PC8` + `PC9` + `PC10`	(Intercept) + PRS_all + age + sexM + genotyping.arrayUKBL + PC1 + PC2 + PC3 + PC4 + PC5 + PC6 + PC7 + PC8 + PC9 + PC10		Perforation of tympanic membrane	381-385.99	Both	1	1	7	sense organs
385	PRS_all	age,sex,genotyping.array,PC1,PC2,PC3,PC4,PC5,PC6,PC7,PC8,PC9,PC10	-0.0212959928079202	0.0286435901395803	0.978929165689876	0.457189933804875	logistic	426635	1273	425362			0	`385` ~ `PRS_all` + `age` + `sex` + `genotyping.array` + `PC1` + `PC2` + `PC3` + `PC4` + `PC5` + `PC6` + `PC7` + `PC8` + `PC9` + `PC10`	(Intercept) + PRS_all + age + sexM + genotyping.arrayUKBL + PC1 + PC2 + PC3 + PC4 + PC5 + PC6 + PC7 + PC8 + PC9 + PC10		Other disorders of middle ear and mastoid	381-385.99		1	0	7	sense organs
385.3	PRS_all	age,sex,genotyping.array,PC1,PC2,PC3,PC4,PC5,PC6,PC7,PC8,PC9,PC10	-0.0615370887816853	0.035239010144882	0.940318069841073	0.0807627522881196	logistic	426201	839	425362			0	`385.3` ~ `PRS_all` + `age` + `sex` + `genotyping.array` + `PC1` + `PC2` + `PC3` + `PC4` + `PC5` + `PC6` + `PC7` + `PC8` + `PC9` + `PC10`	(Intercept) + PRS_all + age + sexM + genotyping.arrayUKBL + PC1 + PC2 + PC3 + PC4 + PC5 + PC6 + PC7 + PC8 + PC9 + PC10		Cholesteatoma	381-385.99	Both	1	1	7	sense organs
385.5	PRS_all	age,sex,genotyping.array,PC1,PC2,PC3,PC4,PC5,PC6,PC7,PC8,PC9,PC10	0.0557981806401177	0.0540448312517279	1.05738426158615	0.301864871462599	logistic	425718	356	425362			0	`385.5` ~ `PRS_all` + `age` + `sex` + `genotyping.array` + `PC1` + `PC2` + `PC3` + `PC4` + `PC5` + `PC6` + `PC7` + `PC8` + `PC9` + `PC10`	(Intercept) + PRS_all + age + sexM + genotyping.arrayUKBL + PC1 + PC2 + PC3 + PC4 + PC5 + PC6 + PC7 + PC8 + PC9 + PC10		Tympanosclerosis and middle ear disease related to otitis media	381-385.99	Both	1	1	7	sense organs
386	PRS_all	age,sex,genotyping.array,PC1,PC2,PC3,PC4,PC5,PC6,PC7,PC8,PC9,PC10	-0.0135305179286028	0.0148663185510787	0.986560608072115	0.362745604373063	logistic	419632	4819	414813			0	`386` ~ `PRS_all` + `age` + `sex` + `genotyping.array` + `PC1` + `PC2` + `PC3` + `PC4` + `PC5` + `PC6` + `PC7` + `PC8` + `PC9` + `PC10`	(Intercept) + PRS_all + age + sexM + genotyping.arrayUKBL + PC1 + PC2 + PC3 + PC4 + PC5 + PC6 + PC7 + PC8 + PC9 + PC10		Vertiginous syndromes and other disorders of vestibular system	386-386.99		1	0	7	sense organs
386.1	PRS_all	age,sex,genotyping.array,PC1,PC2,PC3,PC4,PC5,PC6,PC7,PC8,PC9,PC10	-0.034662593429984	0.0281128494025601	0.965931272839039	0.217583061845823	logistic	416135	1322	414813			0	`386.1` ~ `PRS_all` + `age` + `sex` + `genotyping.array` + `PC1` + `PC2` + `PC3` + `PC4` + `PC5` + `PC6` + `PC7` + `PC8` + `PC9` + `PC10`	(Intercept) + PRS_all + age + sexM + genotyping.arrayUKBL + PC1 + PC2 + PC3 + PC4 + PC5 + PC6 + PC7 + PC8 + PC9 + PC10		Meniere's disease	386-386.99		1	1	7	sense organs
386.2	PRS_all	age,sex,genotyping.array,PC1,PC2,PC3,PC4,PC5,PC6,PC7,PC8,PC9,PC10	-0.0106759396700485	0.0230529086936433	0.989380845914392	0.643288410120151	logistic	416816	2003	414813			0	`386.2` ~ `PRS_all` + `age` + `sex` + `genotyping.array` + `PC1` + `PC2` + `PC3` + `PC4` + `PC5` + `PC6` + `PC7` + `PC8` + `PC9` + `PC10`	(Intercept) + PRS_all + age + sexM + genotyping.arrayUKBL + PC1 + PC2 + PC3 + PC4 + PC5 + PC6 + PC7 + PC8 + PC9 + PC10		Peripheral or central vertigo	386-386.99		1	0	7	sense organs
386.21	PRS_all	age,sex,genotyping.array,PC1,PC2,PC3,PC4,PC5,PC6,PC7,PC8,PC9,PC10					logistic	414850	37	414813			0	`386.21` ~ `PRS_all` + `age` + `sex` + `genotyping.array` + `PC1` + `PC2` + `PC3` + `PC4` + `PC5` + `PC6` + `PC7` + `PC8` + `PC9` + `PC10`		[Error: < 200 cases or controls]	Central origin vertigo	386-386.99	Both	1	1	7	sense organs
386.3	PRS_all	age,sex,genotyping.array,PC1,PC2,PC3,PC4,PC5,PC6,PC7,PC8,PC9,PC10	-0.00419033424782504	0.0263784476007175	0.995818432952621	0.873783534716872	logistic	416327	1514	414813			0	`386.3` ~ `PRS_all` + `age` + `sex` + `genotyping.array` + `PC1` + `PC2` + `PC3` + `PC4` + `PC5` + `PC6` + `PC7` + `PC8` + `PC9` + `PC10`	(Intercept) + PRS_all + age + sexM + genotyping.arrayUKBL + PC1 + PC2 + PC3 + PC4 + PC5 + PC6 + PC7 + PC8 + PC9 + PC10		Labyrinthitis	386-386.99	Both	1	1	7	sense organs
386.9	PRS_all	age,sex,genotyping.array,PC1,PC2,PC3,PC4,PC5,PC6,PC7,PC8,PC9,PC10	-0.0126943883053263	0.00925746226781477	0.987385845576366	0.170293900133981	logistic	427538	12725	414813			0	`386.9` ~ `PRS_all` + `age` + `sex` + `genotyping.array` + `PC1` + `PC2` + `PC3` + `PC4` + `PC5` + `PC6` + `PC7` + `PC8` + `PC9` + `PC10`	(Intercept) + PRS_all + age + sexM + genotyping.arrayUKBL + PC1 + PC2 + PC3 + PC4 + PC5 + PC6 + PC7 + PC8 + PC9 + PC10		Dizziness and giddiness (Light-headedness and vertigo)	386-386.99	Both	0	1	7	sense organs
388	PRS_all	age,sex,genotyping.array,PC1,PC2,PC3,PC4,PC5,PC6,PC7,PC8,PC9,PC10					logistic	413887	176	413711			0	`388` ~ `PRS_all` + `age` + `sex` + `genotyping.array` + `PC1` + `PC2` + `PC3` + `PC4` + `PC5` + `PC6` + `PC7` + `PC8` + `PC9` + `PC10`		[Error: < 200 cases or controls]	Other disorders of ear	387-389.99		1	1	7	sense organs
389	PRS_all	age,sex,genotyping.array,PC1,PC2,PC3,PC4,PC5,PC6,PC7,PC8,PC9,PC10	-0.0102004923603939	0.00793638602799285	0.989851356218371	0.198693834746689	logistic	431301	17590	413711			0	`389` ~ `PRS_all` + `age` + `sex` + `genotyping.array` + `PC1` + `PC2` + `PC3` + `PC4` + `PC5` + `PC6` + `PC7` + `PC8` + `PC9` + `PC10`	(Intercept) + PRS_all + age + sexM + genotyping.arrayUKBL + PC1 + PC2 + PC3 + PC4 + PC5 + PC6 + PC7 + PC8 + PC9 + PC10		Hearing loss	387-389.99		1	0	7	sense organs
389.1	PRS_all	age,sex,genotyping.array,PC1,PC2,PC3,PC4,PC5,PC6,PC7,PC8,PC9,PC10	0.0118075075102773	0.0212064139798706	1.01187749130055	0.577671294962342	logistic	416068	2357	413711			0	`389.1` ~ `PRS_all` + `age` + `sex` + `genotyping.array` + `PC1` + `PC2` + `PC3` + `PC4` + `PC5` + `PC6` + `PC7` + `PC8` + `PC9` + `PC10`	(Intercept) + PRS_all + age + sexM + genotyping.arrayUKBL + PC1 + PC2 + PC3 + PC4 + PC5 + PC6 + PC7 + PC8 + PC9 + PC10		Sensorineural hearing loss	387-389.99	Both	1	1	7	sense organs
389.2	PRS_all	age,sex,genotyping.array,PC1,PC2,PC3,PC4,PC5,PC6,PC7,PC8,PC9,PC10	0.0442144050213177	0.0365040824949737	1.0452064283729	0.225811831996681	logistic	414488	777	413711			0	`389.2` ~ `PRS_all` + `age` + `sex` + `genotyping.array` + `PC1` + `PC2` + `PC3` + `PC4` + `PC5` + `PC6` + `PC7` + `PC8` + `PC9` + `PC10`	(Intercept) + PRS_all + age + sexM + genotyping.arrayUKBL + PC1 + PC2 + PC3 + PC4 + PC5 + PC6 + PC7 + PC8 + PC9 + PC10		Conductive hearing loss	387-389.99	Both	1	1	7	sense organs
389.3	PRS_all	age,sex,genotyping.array,PC1,PC2,PC3,PC4,PC5,PC6,PC7,PC8,PC9,PC10	-0.0773736400190257	0.0330777788419507	0.925543968726219	0.0193280570655274	logistic	414681	970	413711			0	`389.3` ~ `PRS_all` + `age` + `sex` + `genotyping.array` + `PC1` + `PC2` + `PC3` + `PC4` + `PC5` + `PC6` + `PC7` + `PC8` + `PC9` + `PC10`	(Intercept) + PRS_all + age + sexM + genotyping.arrayUKBL + PC1 + PC2 + PC3 + PC4 + PC5 + PC6 + PC7 + PC8 + PC9 + PC10		Degenerative and vascular disorders of ear	387-389.99	Both	1	1	7	sense organs
389.4	PRS_all	age,sex,genotyping.array,PC1,PC2,PC3,PC4,PC5,PC6,PC7,PC8,PC9,PC10	-0.012057298237121	0.0236339075349468	0.988015099716567	0.609932734373357	logistic	415597	1886	413711			0	`389.4` ~ `PRS_all` + `age` + `sex` + `genotyping.array` + `PC1` + `PC2` + `PC3` + `PC4` + `PC5` + `PC6` + `PC7` + `PC8` + `PC9` + `PC10`	(Intercept) + PRS_all + age + sexM + genotyping.arrayUKBL + PC1 + PC2 + PC3 + PC4 + PC5 + PC6 + PC7 + PC8 + PC9 + PC10		Tinnitus	387-389.99	Both	1	1	7	sense organs
389.5	PRS_all	age,sex,genotyping.array,PC1,PC2,PC3,PC4,PC5,PC6,PC7,PC8,PC9,PC10					logistic	413780	69	413711			0	`389.5` ~ `PRS_all` + `age` + `sex` + `genotyping.array` + `PC1` + `PC2` + `PC3` + `PC4` + `PC5` + `PC6` + `PC7` + `PC8` + `PC9` + `PC10`		[Error: < 200 cases or controls]	Disorders of acoustic nerve	387-389.99	Both	1	1	7	sense organs
394	PRS_all	age,sex,genotyping.array,PC1,PC2,PC3,PC4,PC5,PC6,PC7,PC8,PC9,PC10	-0.0354176774116341	0.00774510562392929	0.965202188901985	4.80994867331815e-06	logistic	427254	18717	408537			0	`394` ~ `PRS_all` + `age` + `sex` + `genotyping.array` + `PC1` + `PC2` + `PC3` + `PC4` + `PC5` + `PC6` + `PC7` + `PC8` + `PC9` + `PC10`	(Intercept) + PRS_all + age + sexM + genotyping.arrayUKBL + PC1 + PC2 + PC3 + PC4 + PC5 + PC6 + PC7 + PC8 + PC9 + PC10		Rheumatic disease of the heart valves	394-399.99		1	0	8	circulatory system
394.1	PRS_all	age,sex,genotyping.array,PC1,PC2,PC3,PC4,PC5,PC6,PC7,PC8,PC9,PC10						408537					0			[Note: Column(s) dropped due to lack of variability: 394.1 ] [Error: non-varying phenotype or genotype]	Mitral valve stenosis and aortic valve stenosis	394-399.99	Both	1	1	8	circulatory system
394.2	PRS_all	age,sex,genotyping.array,PC1,PC2,PC3,PC4,PC5,PC6,PC7,PC8,PC9,PC10	-0.0180336174703789	0.0100703855405489	0.982128015143869	0.0733322334381421	logistic	419290	10753	408537			0	`394.2` ~ `PRS_all` + `age` + `sex` + `genotyping.array` + `PC1` + `PC2` + `PC3` + `PC4` + `PC5` + `PC6` + `PC7` + `PC8` + `PC9` + `PC10`	(Intercept) + PRS_all + age + sexM + genotyping.arrayUKBL + PC1 + PC2 + PC3 + PC4 + PC5 + PC6 + PC7 + PC8 + PC9 + PC10		Mitral valve disease	394-399.99	Both	1	1	8	circulatory system
394.3	PRS_all	age,sex,genotyping.array,PC1,PC2,PC3,PC4,PC5,PC6,PC7,PC8,PC9,PC10	-0.0614235330698701	0.0153423833279166	0.94042485439171	6.24070160462407e-05	logistic	413090	4553	408537			0	`394.3` ~ `PRS_all` + `age` + `sex` + `genotyping.array` + `PC1` + `PC2` + `PC3` + `PC4` + `PC5` + `PC6` + `PC7` + `PC8` + `PC9` + `PC10`	(Intercept) + PRS_all + age + sexM + genotyping.arrayUKBL + PC1 + PC2 + PC3 + PC4 + PC5 + PC6 + PC7 + PC8 + PC9 + PC10		Aortic valve disease	394-399.99	Both	1	1	8	circulatory system
394.4	PRS_all	age,sex,genotyping.array,PC1,PC2,PC3,PC4,PC5,PC6,PC7,PC8,PC9,PC10					logistic	408634	97	408537			0	`394.4` ~ `PRS_all` + `age` + `sex` + `genotyping.array` + `PC1` + `PC2` + `PC3` + `PC4` + `PC5` + `PC6` + `PC7` + `PC8` + `PC9` + `PC10`		[Error: < 200 cases or controls]	Acute rheumatic heart disease	394-399.99	Both	1	1	8	circulatory system
394.7	PRS_all	age,sex,genotyping.array,PC1,PC2,PC3,PC4,PC5,PC6,PC7,PC8,PC9,PC10	-0.0240952848300371	0.0135628325618017	0.976192688971793	0.0756394597348633	logistic	414397	5860	408537			0	`394.7` ~ `PRS_all` + `age` + `sex` + `genotyping.array` + `PC1` + `PC2` + `PC3` + `PC4` + `PC5` + `PC6` + `PC7` + `PC8` + `PC9` + `PC10`	(Intercept) + PRS_all + age + sexM + genotyping.arrayUKBL + PC1 + PC2 + PC3 + PC4 + PC5 + PC6 + PC7 + PC8 + PC9 + PC10		Disease of tricuspid valve	394-399.99	Both	1	1	8	circulatory system
395	PRS_all	age,sex,genotyping.array,PC1,PC2,PC3,PC4,PC5,PC6,PC7,PC8,PC9,PC10	-0.0298977731543251	0.0087408948713604	0.970544744205212	0.00062518171412316	logistic	423012	14475	408537			0	`395` ~ `PRS_all` + `age` + `sex` + `genotyping.array` + `PC1` + `PC2` + `PC3` + `PC4` + `PC5` + `PC6` + `PC7` + `PC8` + `PC9` + `PC10`	(Intercept) + PRS_all + age + sexM + genotyping.arrayUKBL + PC1 + PC2 + PC3 + PC4 + PC5 + PC6 + PC7 + PC8 + PC9 + PC10		Heart valve disorders	394-399.99	Both	1	0	8	circulatory system
395.1	PRS_all	age,sex,genotyping.array,PC1,PC2,PC3,PC4,PC5,PC6,PC7,PC8,PC9,PC10	-0.0223652055099869	0.0101903193821336	0.977883041555765	0.028181521511474	logistic	419025	10488	408537			0	`395.1` ~ `PRS_all` + `age` + `sex` + `genotyping.array` + `PC1` + `PC2` + `PC3` + `PC4` + `PC5` + `PC6` + `PC7` + `PC8` + `PC9` + `PC10`	(Intercept) + PRS_all + age + sexM + genotyping.arrayUKBL + PC1 + PC2 + PC3 + PC4 + PC5 + PC6 + PC7 + PC8 + PC9 + PC10		Nonrheumatic mitral valve disorders	394-399.99	Both	1	1	8	circulatory system
395.2	PRS_all	age,sex,genotyping.array,PC1,PC2,PC3,PC4,PC5,PC6,PC7,PC8,PC9,PC10	-0.0424685476248574	0.030527473372691	0.958420609651451	0.164177432532663	logistic	409678	1141	408537			0	`395.2` ~ `PRS_all` + `age` + `sex` + `genotyping.array` + `PC1` + `PC2` + `PC3` + `PC4` + `PC5` + `PC6` + `PC7` + `PC8` + `PC9` + `PC10`	(Intercept) + PRS_all + age + sexM + genotyping.arrayUKBL + PC1 + PC2 + PC3 + PC4 + PC5 + PC6 + PC7 + PC8 + PC9 + PC10		Nonrheumatic aortic valve disorders	394-399.99	Both	1	1	8	circulatory system
395.3	PRS_all	age,sex,genotyping.array,PC1,PC2,PC3,PC4,PC5,PC6,PC7,PC8,PC9,PC10	0.0924483564646745	0.0392836777761596	1.09685649455047	0.0186049682319285	logistic	409224	687	408537			0	`395.3` ~ `PRS_all` + `age` + `sex` + `genotyping.array` + `PC1` + `PC2` + `PC3` + `PC4` + `PC5` + `PC6` + `PC7` + `PC8` + `PC9` + `PC10`	(Intercept) + PRS_all + age + sexM + genotyping.arrayUKBL + PC1 + PC2 + PC3 + PC4 + PC5 + PC6 + PC7 + PC8 + PC9 + PC10		Nonrheumatic tricuspid valve disorders	394-399.99	Both	1	1	8	circulatory system
395.4	PRS_all	age,sex,genotyping.array,PC1,PC2,PC3,PC4,PC5,PC6,PC7,PC8,PC9,PC10	0.0072685216138608	0.0341909816876467	1.00729500143459	0.831649947424297	logistic	409441	904	408537			0	`395.4` ~ `PRS_all` + `age` + `sex` + `genotyping.array` + `PC1` + `PC2` + `PC3` + `PC4` + `PC5` + `PC6` + `PC7` + `PC8` + `PC9` + `PC10`	(Intercept) + PRS_all + age + sexM + genotyping.arrayUKBL + PC1 + PC2 + PC3 + PC4 + PC5 + PC6 + PC7 + PC8 + PC9 + PC10		Nonrheumatic pulmonary valve disorders	394-399.99	Both	1	1	8	circulatory system
395.6	PRS_all	age,sex,genotyping.array,PC1,PC2,PC3,PC4,PC5,PC6,PC7,PC8,PC9,PC10	-0.0631739999525257	0.0165094956546471	0.938780111782181	0.000129964888918701	logistic	412445	3908	408537			0	`395.6` ~ `PRS_all` + `age` + `sex` + `genotyping.array` + `PC1` + `PC2` + `PC3` + `PC4` + `PC5` + `PC6` + `PC7` + `PC8` + `PC9` + `PC10`	(Intercept) + PRS_all + age + sexM + genotyping.arrayUKBL + PC1 + PC2 + PC3 + PC4 + PC5 + PC6 + PC7 + PC8 + PC9 + PC10		Heart valve replaced	394-399.99	Both	1	1	8	circulatory system
396	PRS_all	age,sex,genotyping.array,PC1,PC2,PC3,PC4,PC5,PC6,PC7,PC8,PC9,PC10	-0.0327483886912791	0.0178240606389445	0.967782033861404	0.0661636160420928	logistic	411873	3336	408537			0	`396` ~ `PRS_all` + `age` + `sex` + `genotyping.array` + `PC1` + `PC2` + `PC3` + `PC4` + `PC5` + `PC6` + `PC7` + `PC8` + `PC9` + `PC10`	(Intercept) + PRS_all + age + sexM + genotyping.arrayUKBL + PC1 + PC2 + PC3 + PC4 + PC5 + PC6 + PC7 + PC8 + PC9 + PC10		Abnormal heart sounds	394-399.99	Both	1	1	8	circulatory system
401	PRS_all	age,sex,genotyping.array,PC1,PC2,PC3,PC4,PC5,PC6,PC7,PC8,PC9,PC10	-0.110855181594293	0.00344158790611473	0.895068361916803	1.25912628467475e-227	logistic	431422	155305	276117			0	`401` ~ `PRS_all` + `age` + `sex` + `genotyping.array` + `PC1` + `PC2` + `PC3` + `PC4` + `PC5` + `PC6` + `PC7` + `PC8` + `PC9` + `PC10`	(Intercept) + PRS_all + age + sexM + genotyping.arrayUKBL + PC1 + PC2 + PC3 + PC4 + PC5 + PC6 + PC7 + PC8 + PC9 + PC10		Hypertension	401-405.99		1	0	8	circulatory system
401.1	PRS_all	age,sex,genotyping.array,PC1,PC2,PC3,PC4,PC5,PC6,PC7,PC8,PC9,PC10	-0.111021424623476	0.00344391728704495	0.894919575408694	5.35876629628608e-228	logistic	431086	154969	276117			0	`401.1` ~ `PRS_all` + `age` + `sex` + `genotyping.array` + `PC1` + `PC2` + `PC3` + `PC4` + `PC5` + `PC6` + `PC7` + `PC8` + `PC9` + `PC10`	(Intercept) + PRS_all + age + sexM + genotyping.arrayUKBL + PC1 + PC2 + PC3 + PC4 + PC5 + PC6 + PC7 + PC8 + PC9 + PC10		Essential hypertension	401-405.99	Both	1	1	8	circulatory system
401.2	PRS_all	age,sex,genotyping.array,PC1,PC2,PC3,PC4,PC5,PC6,PC7,PC8,PC9,PC10	-0.123957360869964	0.018400834767113	0.883417508233704	1.62238955943322e-11	logistic	279347	3230	276117			0	`401.2` ~ `PRS_all` + `age` + `sex` + `genotyping.array` + `PC1` + `PC2` + `PC3` + `PC4` + `PC5` + `PC6` + `PC7` + `PC8` + `PC9` + `PC10`	(Intercept) + PRS_all + age + sexM + genotyping.arrayUKBL + PC1 + PC2 + PC3 + PC4 + PC5 + PC6 + PC7 + PC8 + PC9 + PC10		Hypertensive heart and/or renal disease	401-405.99	Both	1	0	8	circulatory system
401.21	PRS_all	age,sex,genotyping.array,PC1,PC2,PC3,PC4,PC5,PC6,PC7,PC8,PC9,PC10	-0.176125567496294	0.0327472960696306	0.838512686787609	7.51824392595337e-08	logistic	277116	999	276117			0	`401.21` ~ `PRS_all` + `age` + `sex` + `genotyping.array` + `PC1` + `PC2` + `PC3` + `PC4` + `PC5` + `PC6` + `PC7` + `PC8` + `PC9` + `PC10`	(Intercept) + PRS_all + age + sexM + genotyping.arrayUKBL + PC1 + PC2 + PC3 + PC4 + PC5 + PC6 + PC7 + PC8 + PC9 + PC10		Hypertensive heart disease	401-405.99	Both	1	1	8	circulatory system
401.22	PRS_all	age,sex,genotyping.array,PC1,PC2,PC3,PC4,PC5,PC6,PC7,PC8,PC9,PC10	-0.100383680483878	0.022492555060827	0.904490316169941	8.08299974556108e-06	logistic	278264	2147	276117			0	`401.22` ~ `PRS_all` + `age` + `sex` + `genotyping.array` + `PC1` + `PC2` + `PC3` + `PC4` + `PC5` + `PC6` + `PC7` + `PC8` + `PC9` + `PC10`	(Intercept) + PRS_all + age + sexM + genotyping.arrayUKBL + PC1 + PC2 + PC3 + PC4 + PC5 + PC6 + PC7 + PC8 + PC9 + PC10		Hypertensive chronic kidney disease	401-405.99	Both	1	1	8	circulatory system
401.3	PRS_all	age,sex,genotyping.array,PC1,PC2,PC3,PC4,PC5,PC6,PC7,PC8,PC9,PC10	-0.152861929810138	0.0601941374775482	0.858248212124812	0.0111016751604996	logistic	276410	293	276117			0	`401.3` ~ `PRS_all` + `age` + `sex` + `genotyping.array` + `PC1` + `PC2` + `PC3` + `PC4` + `PC5` + `PC6` + `PC7` + `PC8` + `PC9` + `PC10`	(Intercept) + PRS_all + age + sexM + genotyping.arrayUKBL + PC1 + PC2 + PC3 + PC4 + PC5 + PC6 + PC7 + PC8 + PC9 + PC10		Other hypertensive complications	401-405.99	Both	1	1	8	circulatory system
402	PRS_all	age,sex,genotyping.array,PC1,PC2,PC3,PC4,PC5,PC6,PC7,PC8,PC9,PC10	-0.0666942240573942	0.0176945703507067	0.935481205255316	0.000163777202606823	logistic	431422	3390	428032			0	`402` ~ `PRS_all` + `age` + `sex` + `genotyping.array` + `PC1` + `PC2` + `PC3` + `PC4` + `PC5` + `PC6` + `PC7` + `PC8` + `PC9` + `PC10`	(Intercept) + PRS_all + age + sexM + genotyping.arrayUKBL + PC1 + PC2 + PC3 + PC4 + PC5 + PC6 + PC7 + PC8 + PC9 + PC10		Elevated blood pressure reading without diagnosis of hypertension	401-405.99	Both	1	0	8	circulatory system
411	PRS_all	age,sex,genotyping.array,PC1,PC2,PC3,PC4,PC5,PC6,PC7,PC8,PC9,PC10	-0.0619937724084709	0.00461126943289402	0.939888740016019	3.34019990538424e-41	logistic	428794	62348	366446			0	`411` ~ `PRS_all` + `age` + `sex` + `genotyping.array` + `PC1` + `PC2` + `PC3` + `PC4` + `PC5` + `PC6` + `PC7` + `PC8` + `PC9` + `PC10`	(Intercept) + PRS_all + age + sexM + genotyping.arrayUKBL + PC1 + PC2 + PC3 + PC4 + PC5 + PC6 + PC7 + PC8 + PC9 + PC10		Ischemic Heart Disease	410-414.99		1	0	8	circulatory system
411.1	PRS_all	age,sex,genotyping.array,PC1,PC2,PC3,PC4,PC5,PC6,PC7,PC8,PC9,PC10	-0.0840971131113533	0.0115261838946759	0.919341971600588	2.96052647299572e-13	logistic	374685	8239	366446			0	`411.1` ~ `PRS_all` + `age` + `sex` + `genotyping.array` + `PC1` + `PC2` + `PC3` + `PC4` + `PC5` + `PC6` + `PC7` + `PC8` + `PC9` + `PC10`	(Intercept) + PRS_all + age + sexM + genotyping.arrayUKBL + PC1 + PC2 + PC3 + PC4 + PC5 + PC6 + PC7 + PC8 + PC9 + PC10		Unstable angina (intermediate coronary syndrome)	410-414.99	Both	1	1	8	circulatory system
411.2	PRS_all	age,sex,genotyping.array,PC1,PC2,PC3,PC4,PC5,PC6,PC7,PC8,PC9,PC10	-0.0708185107054339	0.00666013699574862	0.931630957830653	2.08841461046907e-26	logistic	393198	26752	366446			0	`411.2` ~ `PRS_all` + `age` + `sex` + `genotyping.array` + `PC1` + `PC2` + `PC3` + `PC4` + `PC5` + `PC6` + `PC7` + `PC8` + `PC9` + `PC10`	(Intercept) + PRS_all + age + sexM + genotyping.arrayUKBL + PC1 + PC2 + PC3 + PC4 + PC5 + PC6 + PC7 + PC8 + PC9 + PC10		Myocardial infarction	410-414.99	Both	1	1	8	circulatory system
411.3	PRS_all	age,sex,genotyping.array,PC1,PC2,PC3,PC4,PC5,PC6,PC7,PC8,PC9,PC10	-0.0726115373707717	0.00632845007764735	0.929962015357317	1.78584258907656e-30	logistic	396250	29804	366446			0	`411.3` ~ `PRS_all` + `age` + `sex` + `genotyping.array` + `PC1` + `PC2` + `PC3` + `PC4` + `PC5` + `PC6` + `PC7` + `PC8` + `PC9` + `PC10`	(Intercept) + PRS_all + age + sexM + genotyping.arrayUKBL + PC1 + PC2 + PC3 + PC4 + PC5 + PC6 + PC7 + PC8 + PC9 + PC10		Angina pectoris	410-414.99	Both	1	1	8	circulatory system
411.4	PRS_all	age,sex,genotyping.array,PC1,PC2,PC3,PC4,PC5,PC6,PC7,PC8,PC9,PC10	-0.0728824150830281	0.00551695911529007	0.92971014348889	7.62007264158703e-40	logistic	407621	41175	366446			0	`411.4` ~ `PRS_all` + `age` + `sex` + `genotyping.array` + `PC1` + `PC2` + `PC3` + `PC4` + `PC5` + `PC6` + `PC7` + `PC8` + `PC9` + `PC10`	(Intercept) + PRS_all + age + sexM + genotyping.arrayUKBL + PC1 + PC2 + PC3 + PC4 + PC5 + PC6 + PC7 + PC8 + PC9 + PC10		Coronary atherosclerosis	410-414.99	Both	1	0	8	circulatory system
411.41	PRS_all	age,sex,genotyping.array,PC1,PC2,PC3,PC4,PC5,PC6,PC7,PC8,PC9,PC10	-0.0238210238382159	0.0246849335254255	0.976460457264399	0.334543533756178	logistic	368168	1722	366446			0	`411.41` ~ `PRS_all` + `age` + `sex` + `genotyping.array` + `PC1` + `PC2` + `PC3` + `PC4` + `PC5` + `PC6` + `PC7` + `PC8` + `PC9` + `PC10`	(Intercept) + PRS_all + age + sexM + genotyping.arrayUKBL + PC1 + PC2 + PC3 + PC4 + PC5 + PC6 + PC7 + PC8 + PC9 + PC10		Aneurysm and dissection of heart	410-414.99	Both	1	1	8	circulatory system
411.8	PRS_all	age,sex,genotyping.array,PC1,PC2,PC3,PC4,PC5,PC6,PC7,PC8,PC9,PC10	-0.0768980758487547	0.00603923457305389	0.925984228953453	3.8724021830147e-37	logistic	400369	33923	366446			0	`411.8` ~ `PRS_all` + `age` + `sex` + `genotyping.array` + `PC1` + `PC2` + `PC3` + `PC4` + `PC5` + `PC6` + `PC7` + `PC8` + `PC9` + `PC10`	(Intercept) + PRS_all + age + sexM + genotyping.arrayUKBL + PC1 + PC2 + PC3 + PC4 + PC5 + PC6 + PC7 + PC8 + PC9 + PC10		Other chronic ischemic heart disease, unspecified	410-414.99	Both	1	1	8	circulatory system
411.9	PRS_all	age,sex,genotyping.array,PC1,PC2,PC3,PC4,PC5,PC6,PC7,PC8,PC9,PC10	-0.110688496912541	0.0164164277983621	0.895217568536739	1.5563642419055e-11	logistic	370410	3964	366446			0	`411.9` ~ `PRS_all` + `age` + `sex` + `genotyping.array` + `PC1` + `PC2` + `PC3` + `PC4` + `PC5` + `PC6` + `PC7` + `PC8` + `PC9` + `PC10`	(Intercept) + PRS_all + age + sexM + genotyping.arrayUKBL + PC1 + PC2 + PC3 + PC4 + PC5 + PC6 + PC7 + PC8 + PC9 + PC10		Other acute and subacute forms of ischemic heart disease	410-414.99	Both	1	1	8	circulatory system
414	PRS_all	age,sex,genotyping.array,PC1,PC2,PC3,PC4,PC5,PC6,PC7,PC8,PC9,PC10	-0.0789068402856308	0.0107718074551975	0.924126011750386	2.38345213350859e-13	logistic	375876	9430	366446			0	`414` ~ `PRS_all` + `age` + `sex` + `genotyping.array` + `PC1` + `PC2` + `PC3` + `PC4` + `PC5` + `PC6` + `PC7` + `PC8` + `PC9` + `PC10`	(Intercept) + PRS_all + age + sexM + genotyping.arrayUKBL + PC1 + PC2 + PC3 + PC4 + PC5 + PC6 + PC7 + PC8 + PC9 + PC10		Other forms of chronic heart disease	410-414.99	Both	1	0	8	circulatory system
414.2	PRS_all	age,sex,genotyping.array,PC1,PC2,PC3,PC4,PC5,PC6,PC7,PC8,PC9,PC10						366446					0			[Note: Column(s) dropped due to lack of variability: 414.2 ] [Error: non-varying phenotype or genotype]	ASCVD	410-414.99	Both	1	1	8	circulatory system
415	PRS_all	age,sex,genotyping.array,PC1,PC2,PC3,PC4,PC5,PC6,PC7,PC8,PC9,PC10	-0.00658714225042709	0.00976140894645369	0.993434505412927	0.499793499722149	logistic	421554	11354	410200			0	`415` ~ `PRS_all` + `age` + `sex` + `genotyping.array` + `PC1` + `PC2` + `PC3` + `PC4` + `PC5` + `PC6` + `PC7` + `PC8` + `PC9` + `PC10`	(Intercept) + PRS_all + age + sexM + genotyping.arrayUKBL + PC1 + PC2 + PC3 + PC4 + PC5 + PC6 + PC7 + PC8 + PC9 + PC10		Pulmonary heart disease	415-417.99		1	0	8	circulatory system
415.1	PRS_all	age,sex,genotyping.array,PC1,PC2,PC3,PC4,PC5,PC6,PC7,PC8,PC9,PC10	0.0883451859311564	0.0597962377997988	1.09236512602941	0.139558481576812	logistic	410493	293	410200			0	`415.1` ~ `PRS_all` + `age` + `sex` + `genotyping.array` + `PC1` + `PC2` + `PC3` + `PC4` + `PC5` + `PC6` + `PC7` + `PC8` + `PC9` + `PC10`	(Intercept) + PRS_all + age + sexM + genotyping.arrayUKBL + PC1 + PC2 + PC3 + PC4 + PC5 + PC6 + PC7 + PC8 + PC9 + PC10		Acute pulmonary heart disease	415-417.99	Both	1	0	8	circulatory system
415.11	PRS_all	age,sex,genotyping.array,PC1,PC2,PC3,PC4,PC5,PC6,PC7,PC8,PC9,PC10	0.0883451859311564	0.0597962377997988	1.09236512602941	0.139558481576812	logistic	410493	293	410200			0	`415.11` ~ `PRS_all` + `age` + `sex` + `genotyping.array` + `PC1` + `PC2` + `PC3` + `PC4` + `PC5` + `PC6` + `PC7` + `PC8` + `PC9` + `PC10`	(Intercept) + PRS_all + age + sexM + genotyping.arrayUKBL + PC1 + PC2 + PC3 + PC4 + PC5 + PC6 + PC7 + PC8 + PC9 + PC10		Pulmonary embolism and infarction, acute	415-417.99	Both	1	1	8	circulatory system
415.2	PRS_all	age,sex,genotyping.array,PC1,PC2,PC3,PC4,PC5,PC6,PC7,PC8,PC9,PC10	-0.0169209711928865	0.028423549233852	0.983221384377746	0.551632790487037	logistic	411517	1317	410200			0	`415.2` ~ `PRS_all` + `age` + `sex` + `genotyping.array` + `PC1` + `PC2` + `PC3` + `PC4` + `PC5` + `PC6` + `PC7` + `PC8` + `PC9` + `PC10`	(Intercept) + PRS_all + age + sexM + genotyping.arrayUKBL + PC1 + PC2 + PC3 + PC4 + PC5 + PC6 + PC7 + PC8 + PC9 + PC10		Chronic pulmonary heart disease	415-417.99	Both	1	0	8	circulatory system
415.21	PRS_all	age,sex,genotyping.array,PC1,PC2,PC3,PC4,PC5,PC6,PC7,PC8,PC9,PC10	-0.0274350399985542	0.0371781062421205	0.972937882546953	0.46055371742105	logistic	410972	772	410200			0	`415.21` ~ `PRS_all` + `age` + `sex` + `genotyping.array` + `PC1` + `PC2` + `PC3` + `PC4` + `PC5` + `PC6` + `PC7` + `PC8` + `PC9` + `PC10`	(Intercept) + PRS_all + age + sexM + genotyping.arrayUKBL + PC1 + PC2 + PC3 + PC4 + PC5 + PC6 + PC7 + PC8 + PC9 + PC10		Primary pulmonary hypertension	415-417.99	Both	1	1	8	circulatory system
416	PRS_all	age,sex,genotyping.array,PC1,PC2,PC3,PC4,PC5,PC6,PC7,PC8,PC9,PC10	-0.048744867809843	0.00998692863798865	0.952424092748081	1.05620598775545e-06	logistic	421212	11012	410200			0	`416` ~ `PRS_all` + `age` + `sex` + `genotyping.array` + `PC1` + `PC2` + `PC3` + `PC4` + `PC5` + `PC6` + `PC7` + `PC8` + `PC9` + `PC10`	(Intercept) + PRS_all + age + sexM + genotyping.arrayUKBL + PC1 + PC2 + PC3 + PC4 + PC5 + PC6 + PC7 + PC8 + PC9 + PC10		Cardiomegaly	415-417.99	Both	1	1	8	circulatory system
418	PRS_all	age,sex,genotyping.array,PC1,PC2,PC3,PC4,PC5,PC6,PC7,PC8,PC9,PC10	-0.0253744760487758	0.00490356272490048	0.974944750202591	2.28274971589451e-07	logistic	426229	49805	376424			0	`418` ~ `PRS_all` + `age` + `sex` + `genotyping.array` + `PC1` + `PC2` + `PC3` + `PC4` + `PC5` + `PC6` + `PC7` + `PC8` + `PC9` + `PC10`	(Intercept) + PRS_all + age + sexM + genotyping.arrayUKBL + PC1 + PC2 + PC3 + PC4 + PC5 + PC6 + PC7 + PC8 + PC9 + PC10		Nonspecific chest pain	418-418.99	Both	1	1	8	circulatory system
418.1	PRS_all	age,sex,genotyping.array,PC1,PC2,PC3,PC4,PC5,PC6,PC7,PC8,PC9,PC10	-0.00593071039240277	0.0108366704782474	0.994086841554829	0.584185280781867	logistic	385584	9160	376424			0	`418.1` ~ `PRS_all` + `age` + `sex` + `genotyping.array` + `PC1` + `PC2` + `PC3` + `PC4` + `PC5` + `PC6` + `PC7` + `PC8` + `PC9` + `PC10`	(Intercept) + PRS_all + age + sexM + genotyping.arrayUKBL + PC1 + PC2 + PC3 + PC4 + PC5 + PC6 + PC7 + PC8 + PC9 + PC10		Precordial pain	418-418.99	Both	0	1	8	circulatory system
420	PRS_all	age,sex,genotyping.array,PC1,PC2,PC3,PC4,PC5,PC6,PC7,PC8,PC9,PC10	-0.0565831267258606	0.0132607709235167	0.944987927477709	1.98158178176128e-05	logistic	428318	6099	422219			0	`420` ~ `PRS_all` + `age` + `sex` + `genotyping.array` + `PC1` + `PC2` + `PC3` + `PC4` + `PC5` + `PC6` + `PC7` + `PC8` + `PC9` + `PC10`	(Intercept) + PRS_all + age + sexM + genotyping.arrayUKBL + PC1 + PC2 + PC3 + PC4 + PC5 + PC6 + PC7 + PC8 + PC9 + PC10		Carditis	420-425.99		1	0	8	circulatory system
420.1	PRS_all	age,sex,genotyping.array,PC1,PC2,PC3,PC4,PC5,PC6,PC7,PC8,PC9,PC10	-0.190168225448334	0.0572115938566114	0.826820030073034	0.000887535081955303	logistic	422541	322	422219			0	`420.1` ~ `PRS_all` + `age` + `sex` + `genotyping.array` + `PC1` + `PC2` + `PC3` + `PC4` + `PC5` + `PC6` + `PC7` + `PC8` + `PC9` + `PC10`	(Intercept) + PRS_all + age + sexM + genotyping.arrayUKBL + PC1 + PC2 + PC3 + PC4 + PC5 + PC6 + PC7 + PC8 + PC9 + PC10		Myocarditis	420-425.99	Both	1	1	8	circulatory system
420.2	PRS_all	age,sex,genotyping.array,PC1,PC2,PC3,PC4,PC5,PC6,PC7,PC8,PC9,PC10	-0.036027744886403	0.0165829782199874	0.964613530019037	0.0298124055824388	logistic	426095	3876	422219			0	`420.2` ~ `PRS_all` + `age` + `sex` + `genotyping.array` + `PC1` + `PC2` + `PC3` + `PC4` + `PC5` + `PC6` + `PC7` + `PC8` + `PC9` + `PC10`	(Intercept) + PRS_all + age + sexM + genotyping.arrayUKBL + PC1 + PC2 + PC3 + PC4 + PC5 + PC6 + PC7 + PC8 + PC9 + PC10		Pericarditis	420-425.99	Both	1	0	8	circulatory system
420.21	PRS_all	age,sex,genotyping.array,PC1,PC2,PC3,PC4,PC5,PC6,PC7,PC8,PC9,PC10	-0.0490536222394284	0.0522338773872097	0.952130072982889	0.347671659683087	logistic	422603	384	422219			0	`420.21` ~ `PRS_all` + `age` + `sex` + `genotyping.array` + `PC1` + `PC2` + `PC3` + `PC4` + `PC5` + `PC6` + `PC7` + `PC8` + `PC9` + `PC10`	(Intercept) + PRS_all + age + sexM + genotyping.arrayUKBL + PC1 + PC2 + PC3 + PC4 + PC5 + PC6 + PC7 + PC8 + PC9 + PC10		Acute pericarditis	420-425.99	Both	1	1	8	circulatory system
420.22	PRS_all	age,sex,genotyping.array,PC1,PC2,PC3,PC4,PC5,PC6,PC7,PC8,PC9,PC10	-0.106518903147495	0.05125896368798	0.898958054863916	0.037704370304711	logistic	422620	401	422219			0	`420.22` ~ `PRS_all` + `age` + `sex` + `genotyping.array` + `PC1` + `PC2` + `PC3` + `PC4` + `PC5` + `PC6` + `PC7` + `PC8` + `PC9` + `PC10`	(Intercept) + PRS_all + age + sexM + genotyping.arrayUKBL + PC1 + PC2 + PC3 + PC4 + PC5 + PC6 + PC7 + PC8 + PC9 + PC10		Chronic pericarditis	420-425.99	Both	1	1	8	circulatory system
420.3	PRS_all	age,sex,genotyping.array,PC1,PC2,PC3,PC4,PC5,PC6,PC7,PC8,PC9,PC10	-0.0712676958371272	0.0222583499448116	0.931212577028423	0.00136552381696415	logistic	424358	2139	422219			0	`420.3` ~ `PRS_all` + `age` + `sex` + `genotyping.array` + `PC1` + `PC2` + `PC3` + `PC4` + `PC5` + `PC6` + `PC7` + `PC8` + `PC9` + `PC10`	(Intercept) + PRS_all + age + sexM + genotyping.arrayUKBL + PC1 + PC2 + PC3 + PC4 + PC5 + PC6 + PC7 + PC8 + PC9 + PC10		Endocarditis	420-425.99	Both	1	1	8	circulatory system
425	PRS_all	age,sex,genotyping.array,PC1,PC2,PC3,PC4,PC5,PC6,PC7,PC8,PC9,PC10	-0.11488413900375	0.0175142596617228	0.891469424459267	5.40018739855003e-11	logistic	425686	3467	422219			0	`425` ~ `PRS_all` + `age` + `sex` + `genotyping.array` + `PC1` + `PC2` + `PC3` + `PC4` + `PC5` + `PC6` + `PC7` + `PC8` + `PC9` + `PC10`	(Intercept) + PRS_all + age + sexM + genotyping.arrayUKBL + PC1 + PC2 + PC3 + PC4 + PC5 + PC6 + PC7 + PC8 + PC9 + PC10		Cardiomyopathy	420-425.99		1	0	8	circulatory system
425.1	PRS_all	age,sex,genotyping.array,PC1,PC2,PC3,PC4,PC5,PC6,PC7,PC8,PC9,PC10	-0.121537215473464	0.0177305174764412	0.885558096271782	7.14669141467573e-12	logistic	425601	3382	422219			0	`425.1` ~ `PRS_all` + `age` + `sex` + `genotyping.array` + `PC1` + `PC2` + `PC3` + `PC4` + `PC5` + `PC6` + `PC7` + `PC8` + `PC9` + `PC10`	(Intercept) + PRS_all + age + sexM + genotyping.arrayUKBL + PC1 + PC2 + PC3 + PC4 + PC5 + PC6 + PC7 + PC8 + PC9 + PC10		Primary/intrinsic cardiomyopathies	420-425.99	Both	1	0	8	circulatory system
425.11	PRS_all	age,sex,genotyping.array,PC1,PC2,PC3,PC4,PC5,PC6,PC7,PC8,PC9,PC10	-0.190279086396398	0.0544265415528565	0.826728373101306	0.000472161980675867	logistic	422579	360	422219			0	`425.11` ~ `PRS_all` + `age` + `sex` + `genotyping.array` + `PC1` + `PC2` + `PC3` + `PC4` + `PC5` + `PC6` + `PC7` + `PC8` + `PC9` + `PC10`	(Intercept) + PRS_all + age + sexM + genotyping.arrayUKBL + PC1 + PC2 + PC3 + PC4 + PC5 + PC6 + PC7 + PC8 + PC9 + PC10		Hypertrophic obstructive cardiomyopathy	420-425.99	Both	1	1	8	circulatory system
425.12	PRS_all	age,sex,genotyping.array,PC1,PC2,PC3,PC4,PC5,PC6,PC7,PC8,PC9,PC10	-0.207614643937474	0.0444780206069262	0.812520085931395	3.04437391620586e-06	logistic	422759	540	422219			0	`425.12` ~ `PRS_all` + `age` + `sex` + `genotyping.array` + `PC1` + `PC2` + `PC3` + `PC4` + `PC5` + `PC6` + `PC7` + `PC8` + `PC9` + `PC10`	(Intercept) + PRS_all + age + sexM + genotyping.arrayUKBL + PC1 + PC2 + PC3 + PC4 + PC5 + PC6 + PC7 + PC8 + PC9 + PC10		Other hypertrophic cardiomyopathy	420-425.99	Both	1	1	8	circulatory system
425.2	PRS_all	age,sex,genotyping.array,PC1,PC2,PC3,PC4,PC5,PC6,PC7,PC8,PC9,PC10					logistic	422234	15	422219			0	`425.2` ~ `PRS_all` + `age` + `sex` + `genotyping.array` + `PC1` + `PC2` + `PC3` + `PC4` + `PC5` + `PC6` + `PC7` + `PC8` + `PC9` + `PC10`		[Error: < 200 cases or controls]	Secondary/extrinsic cardiomyopathies	420-425.99	Both	1	1	8	circulatory system
425.8	PRS_all	age,sex,genotyping.array,PC1,PC2,PC3,PC4,PC5,PC6,PC7,PC8,PC9,PC10					logistic	422336	117	422219			0	`425.8` ~ `PRS_all` + `age` + `sex` + `genotyping.array` + `PC1` + `PC2` + `PC3` + `PC4` + `PC5` + `PC6` + `PC7` + `PC8` + `PC9` + `PC10`		[Error: < 200 cases or controls]	Other cardiomyopathy	420-425.99	Both	1	1	8	circulatory system
426	PRS_all	age,sex,genotyping.array,PC1,PC2,PC3,PC4,PC5,PC6,PC7,PC8,PC9,PC10	-0.071618858703217	0.00709741359248657	0.930885627160621	6.06488313179332e-24	logistic	393835	23067	370768			0	`426` ~ `PRS_all` + `age` + `sex` + `genotyping.array` + `PC1` + `PC2` + `PC3` + `PC4` + `PC5` + `PC6` + `PC7` + `PC8` + `PC9` + `PC10`	(Intercept) + PRS_all + age + sexM + genotyping.arrayUKBL + PC1 + PC2 + PC3 + PC4 + PC5 + PC6 + PC7 + PC8 + PC9 + PC10		Cardiac conduction disorders	426-427.99		1	0	8	circulatory system
426.2	PRS_all	age,sex,genotyping.array,PC1,PC2,PC3,PC4,PC5,PC6,PC7,PC8,PC9,PC10	-0.0672742964217238	0.0114152294802372	0.934938715817575	3.7837263744525e-09	logistic	379183	8415	370768			0	`426.2` ~ `PRS_all` + `age` + `sex` + `genotyping.array` + `PC1` + `PC2` + `PC3` + `PC4` + `PC5` + `PC6` + `PC7` + `PC8` + `PC9` + `PC10`	(Intercept) + PRS_all + age + sexM + genotyping.arrayUKBL + PC1 + PC2 + PC3 + PC4 + PC5 + PC6 + PC7 + PC8 + PC9 + PC10		Atrioventricular [AV] block	426-427.99	Both	1	0	8	circulatory system
426.21	PRS_all	age,sex,genotyping.array,PC1,PC2,PC3,PC4,PC5,PC6,PC7,PC8,PC9,PC10	-0.0473874619188157	0.0151244417295587	0.953717796664349	0.00172928674832879	logistic	375477	4709	370768			0	`426.21` ~ `PRS_all` + `age` + `sex` + `genotyping.array` + `PC1` + `PC2` + `PC3` + `PC4` + `PC5` + `PC6` + `PC7` + `PC8` + `PC9` + `PC10`	(Intercept) + PRS_all + age + sexM + genotyping.arrayUKBL + PC1 + PC2 + PC3 + PC4 + PC5 + PC6 + PC7 + PC8 + PC9 + PC10		First degree AV block	426-427.99	Both	1	1	8	circulatory system
426.22	PRS_all	age,sex,genotyping.array,PC1,PC2,PC3,PC4,PC5,PC6,PC7,PC8,PC9,PC10						370768					0			[Note: Column(s) dropped due to lack of variability: 426.22 ] [Error: non-varying phenotype or genotype]	Mobitz II AV block	426-427.99	Both	1	1	8	circulatory system
426.23	PRS_all	age,sex,genotyping.array,PC1,PC2,PC3,PC4,PC5,PC6,PC7,PC8,PC9,PC10	-0.0751235525284752	0.0253569275637667	0.927628868355857	0.00305008979053198	logistic	372412	1644	370768			0	`426.23` ~ `PRS_all` + `age` + `sex` + `genotyping.array` + `PC1` + `PC2` + `PC3` + `PC4` + `PC5` + `PC6` + `PC7` + `PC8` + `PC9` + `PC10`	(Intercept) + PRS_all + age + sexM + genotyping.arrayUKBL + PC1 + PC2 + PC3 + PC4 + PC5 + PC6 + PC7 + PC8 + PC9 + PC10		Second degree AV block	426-427.99	Both	1	1	8	circulatory system
426.24	PRS_all	age,sex,genotyping.array,PC1,PC2,PC3,PC4,PC5,PC6,PC7,PC8,PC9,PC10	-0.0958558549916205	0.0219778006338863	0.908594976060303	1.29182460803023e-05	logistic	372968	2200	370768			0	`426.24` ~ `PRS_all` + `age` + `sex` + `genotyping.array` + `PC1` + `PC2` + `PC3` + `PC4` + `PC5` + `PC6` + `PC7` + `PC8` + `PC9` + `PC10`	(Intercept) + PRS_all + age + sexM + genotyping.arrayUKBL + PC1 + PC2 + PC3 + PC4 + PC5 + PC6 + PC7 + PC8 + PC9 + PC10		Atrioventricular block, complete	426-427.99	Both	1	1	8	circulatory system
426.25	PRS_all	age,sex,genotyping.array,PC1,PC2,PC3,PC4,PC5,PC6,PC7,PC8,PC9,PC10	-0.0828571719029144	0.0539580068645684	0.920482608611099	0.124639895515014	logistic	371126	358	370768			0	`426.25` ~ `PRS_all` + `age` + `sex` + `genotyping.array` + `PC1` + `PC2` + `PC3` + `PC4` + `PC5` + `PC6` + `PC7` + `PC8` + `PC9` + `PC10`	(Intercept) + PRS_all + age + sexM + genotyping.arrayUKBL + PC1 + PC2 + PC3 + PC4 + PC5 + PC6 + PC7 + PC8 + PC9 + PC10		Other heart block	426-427.99	Both	1	1	8	circulatory system
426.3	PRS_all	age,sex,genotyping.array,PC1,PC2,PC3,PC4,PC5,PC6,PC7,PC8,PC9,PC10	-0.0903803596204305	0.00949813280479912	0.913583628854902	1.80680602318622e-21	logistic	383081	12313	370768			0	`426.3` ~ `PRS_all` + `age` + `sex` + `genotyping.array` + `PC1` + `PC2` + `PC3` + `PC4` + `PC5` + `PC6` + `PC7` + `PC8` + `PC9` + `PC10`	(Intercept) + PRS_all + age + sexM + genotyping.arrayUKBL + PC1 + PC2 + PC3 + PC4 + PC5 + PC6 + PC7 + PC8 + PC9 + PC10		Bundle branch block	426-427.99	Both	1	0	8	circulatory system
426.31	PRS_all	age,sex,genotyping.array,PC1,PC2,PC3,PC4,PC5,PC6,PC7,PC8,PC9,PC10	-0.0783796339689014	0.0132584851303784	0.924613345272603	3.38680511477271e-09	logistic	376919	6151	370768			0	`426.31` ~ `PRS_all` + `age` + `sex` + `genotyping.array` + `PC1` + `PC2` + `PC3` + `PC4` + `PC5` + `PC6` + `PC7` + `PC8` + `PC9` + `PC10`	(Intercept) + PRS_all + age + sexM + genotyping.arrayUKBL + PC1 + PC2 + PC3 + PC4 + PC5 + PC6 + PC7 + PC8 + PC9 + PC10		Right bundle branch block	426-427.99	Both	1	1	8	circulatory system
426.32	PRS_all	age,sex,genotyping.array,PC1,PC2,PC3,PC4,PC5,PC6,PC7,PC8,PC9,PC10	-0.112380599254224	0.0132254344546707	0.89370404966824	1.94036910957264e-17	logistic	376936	6168	370768			0	`426.32` ~ `PRS_all` + `age` + `sex` + `genotyping.array` + `PC1` + `PC2` + `PC3` + `PC4` + `PC5` + `PC6` + `PC7` + `PC8` + `PC9` + `PC10`	(Intercept) + PRS_all + age + sexM + genotyping.arrayUKBL + PC1 + PC2 + PC3 + PC4 + PC5 + PC6 + PC7 + PC8 + PC9 + PC10		Left bundle branch block	426-427.99	Both	1	1	8	circulatory system
426.4	PRS_all	age,sex,genotyping.array,PC1,PC2,PC3,PC4,PC5,PC6,PC7,PC8,PC9,PC10	-0.0733492004458748	0.0549762014213294	0.92927626967307	0.182138602576328	logistic	371112	344	370768			0	`426.4` ~ `PRS_all` + `age` + `sex` + `genotyping.array` + `PC1` + `PC2` + `PC3` + `PC4` + `PC5` + `PC6` + `PC7` + `PC8` + `PC9` + `PC10`	(Intercept) + PRS_all + age + sexM + genotyping.arrayUKBL + PC1 + PC2 + PC3 + PC4 + PC5 + PC6 + PC7 + PC8 + PC9 + PC10		Anomalous atrioventricular excitation	426-427.99	Both	1	1	8	circulatory system
426.7	PRS_all	age,sex,genotyping.array,PC1,PC2,PC3,PC4,PC5,PC6,PC7,PC8,PC9,PC10						370768					0			[Note: Column(s) dropped due to lack of variability: 426.7 ] [Error: non-varying phenotype or genotype]	Abnormal electrocardiogram [ECG] [EKG]	426-427.99	Both	1	1	8	circulatory system
426.8	PRS_all	age,sex,genotyping.array,PC1,PC2,PC3,PC4,PC5,PC6,PC7,PC8,PC9,PC10					logistic	370942	174	370768			0	`426.8` ~ `PRS_all` + `age` + `sex` + `genotyping.array` + `PC1` + `PC2` + `PC3` + `PC4` + `PC5` + `PC6` + `PC7` + `PC8` + `PC9` + `PC10`		[Error: < 200 cases or controls]	Other cardiac conduction disorders	426-427.99	Both	1	1	8	circulatory system
426.9	PRS_all	age,sex,genotyping.array,PC1,PC2,PC3,PC4,PC5,PC6,PC7,PC8,PC9,PC10	-0.0720654932893314	0.0117018387429835	0.930469954277667	7.34483030672943e-10	logistic	378754	7986	370768			0	`426.9` ~ `PRS_all` + `age` + `sex` + `genotyping.array` + `PC1` + `PC2` + `PC3` + `PC4` + `PC5` + `PC6` + `PC7` + `PC8` + `PC9` + `PC10`	(Intercept) + PRS_all + age + sexM + genotyping.arrayUKBL + PC1 + PC2 + PC3 + PC4 + PC5 + PC6 + PC7 + PC8 + PC9 + PC10		Cardiac pacemaker/device in situ	426-427.99	Both	1	0	8	circulatory system
426.91	PRS_all	age,sex,genotyping.array,PC1,PC2,PC3,PC4,PC5,PC6,PC7,PC8,PC9,PC10	-0.0755800185986735	0.0120180705249911	0.927205533877979	3.19796182949949e-10	logistic	378328	7560	370768			0	`426.91` ~ `PRS_all` + `age` + `sex` + `genotyping.array` + `PC1` + `PC2` + `PC3` + `PC4` + `PC5` + `PC6` + `PC7` + `PC8` + `PC9` + `PC10`	(Intercept) + PRS_all + age + sexM + genotyping.arrayUKBL + PC1 + PC2 + PC3 + PC4 + PC5 + PC6 + PC7 + PC8 + PC9 + PC10		Cardiac pacemaker in situ	426-427.99	Both	1	1	8	circulatory system
426.92	PRS_all	age,sex,genotyping.array,PC1,PC2,PC3,PC4,PC5,PC6,PC7,PC8,PC9,PC10						370768					0			[Note: Column(s) dropped due to lack of variability: 426.92 ] [Error: non-varying phenotype or genotype]	Cardiac defibrillator in situ	426-427.99	Both	1	1	8	circulatory system
427	PRS_all	age,sex,genotyping.array,PC1,PC2,PC3,PC4,PC5,PC6,PC7,PC8,PC9,PC10	-0.0100952280394908	0.00501256297108104	0.989955557733433	0.0440110789528739	logistic	419546	48778	370768			0	`427` ~ `PRS_all` + `age` + `sex` + `genotyping.array` + `PC1` + `PC2` + `PC3` + `PC4` + `PC5` + `PC6` + `PC7` + `PC8` + `PC9` + `PC10`	(Intercept) + PRS_all + age + sexM + genotyping.arrayUKBL + PC1 + PC2 + PC3 + PC4 + PC5 + PC6 + PC7 + PC8 + PC9 + PC10		Cardiac dysrhythmias	426-427.99		1	0	8	circulatory system
427.1	PRS_all	age,sex,genotyping.array,PC1,PC2,PC3,PC4,PC5,PC6,PC7,PC8,PC9,PC10	-0.0285703184235133	0.0120933300027327	0.97183395391182	0.0181528448917192	logistic	378070	7302	370768			0	`427.1` ~ `PRS_all` + `age` + `sex` + `genotyping.array` + `PC1` + `PC2` + `PC3` + `PC4` + `PC5` + `PC6` + `PC7` + `PC8` + `PC9` + `PC10`	(Intercept) + PRS_all + age + sexM + genotyping.arrayUKBL + PC1 + PC2 + PC3 + PC4 + PC5 + PC6 + PC7 + PC8 + PC9 + PC10		Paroxysmal tachycardia, unspecified	426-427.99		1	0	8	circulatory system
427.11	PRS_all	age,sex,genotyping.array,PC1,PC2,PC3,PC4,PC5,PC6,PC7,PC8,PC9,PC10	-0.0092201055985646	0.0142969146431216	0.990822269241557	0.518990842833321	logistic	375949	5181	370768			0	`427.11` ~ `PRS_all` + `age` + `sex` + `genotyping.array` + `PC1` + `PC2` + `PC3` + `PC4` + `PC5` + `PC6` + `PC7` + `PC8` + `PC9` + `PC10`	(Intercept) + PRS_all + age + sexM + genotyping.arrayUKBL + PC1 + PC2 + PC3 + PC4 + PC5 + PC6 + PC7 + PC8 + PC9 + PC10		Paroxysmal supraventricular tachycardia	426-427.99	Both	1	1	8	circulatory system
427.12	PRS_all	age,sex,genotyping.array,PC1,PC2,PC3,PC4,PC5,PC6,PC7,PC8,PC9,PC10	-0.0589194890400451	0.021027130363135	0.942782670439442	0.00507758709805583	logistic	373153	2385	370768			0	`427.12` ~ `PRS_all` + `age` + `sex` + `genotyping.array` + `PC1` + `PC2` + `PC3` + `PC4` + `PC5` + `PC6` + `PC7` + `PC8` + `PC9` + `PC10`	(Intercept) + PRS_all + age + sexM + genotyping.arrayUKBL + PC1 + PC2 + PC3 + PC4 + PC5 + PC6 + PC7 + PC8 + PC9 + PC10		Paroxysmal ventricular tachycardia	426-427.99	Both	1	1	8	circulatory system
427.2	PRS_all	age,sex,genotyping.array,PC1,PC2,PC3,PC4,PC5,PC6,PC7,PC8,PC9,PC10	-0.0026286434596561	0.00740936899105387	0.997374808398332	0.722759718424922	logistic	391863	21095	370768			0	`427.2` ~ `PRS_all` + `age` + `sex` + `genotyping.array` + `PC1` + `PC2` + `PC3` + `PC4` + `PC5` + `PC6` + `PC7` + `PC8` + `PC9` + `PC10`	(Intercept) + PRS_all + age + sexM + genotyping.arrayUKBL + PC1 + PC2 + PC3 + PC4 + PC5 + PC6 + PC7 + PC8 + PC9 + PC10		Atrial fibrillation and flutter	426-427.99		1	0	8	circulatory system
427.21	PRS_all	age,sex,genotyping.array,PC1,PC2,PC3,PC4,PC5,PC6,PC7,PC8,PC9,PC10						370768					0			[Note: Column(s) dropped due to lack of variability: 427.21 ] [Error: non-varying phenotype or genotype]	Atrial fibrillation	426-427.99	Both	1	1	8	circulatory system
427.22	PRS_all	age,sex,genotyping.array,PC1,PC2,PC3,PC4,PC5,PC6,PC7,PC8,PC9,PC10						370768					0			[Note: Column(s) dropped due to lack of variability: 427.22 ] [Error: non-varying phenotype or genotype]	Atrial flutter	426-427.99	Both	1	1	8	circulatory system
427.3	PRS_all	age,sex,genotyping.array,PC1,PC2,PC3,PC4,PC5,PC6,PC7,PC8,PC9,PC10	0.0195278833530114	0.0105023388157601	1.0197197996714	0.0629726930503002	logistic	380612	9844	370768			0	`427.3` ~ `PRS_all` + `age` + `sex` + `genotyping.array` + `PC1` + `PC2` + `PC3` + `PC4` + `PC5` + `PC6` + `PC7` + `PC8` + `PC9` + `PC10`	(Intercept) + PRS_all + age + sexM + genotyping.arrayUKBL + PC1 + PC2 + PC3 + PC4 + PC5 + PC6 + PC7 + PC8 + PC9 + PC10		Other specified cardiac dysrhythmias	426-427.99	Both	1	1	8	circulatory system
427.4	PRS_all	age,sex,genotyping.array,PC1,PC2,PC3,PC4,PC5,PC6,PC7,PC8,PC9,PC10	-0.055981938310871	0.0171498002237213	0.945556214078558	0.00109738396959858	logistic	374393	3625	370768			0	`427.4` ~ `PRS_all` + `age` + `sex` + `genotyping.array` + `PC1` + `PC2` + `PC3` + `PC4` + `PC5` + `PC6` + `PC7` + `PC8` + `PC9` + `PC10`	(Intercept) + PRS_all + age + sexM + genotyping.arrayUKBL + PC1 + PC2 + PC3 + PC4 + PC5 + PC6 + PC7 + PC8 + PC9 + PC10		Cardiac arrest and ventricular fibrillation	426-427.99	Both	1	0	8	circulatory system
427.41	PRS_all	age,sex,genotyping.array,PC1,PC2,PC3,PC4,PC5,PC6,PC7,PC8,PC9,PC10	-0.0466496309534676	0.0331298482269709	0.954421738850167	0.159106003891113	logistic	371721	953	370768			0	`427.41` ~ `PRS_all` + `age` + `sex` + `genotyping.array` + `PC1` + `PC2` + `PC3` + `PC4` + `PC5` + `PC6` + `PC7` + `PC8` + `PC9` + `PC10`	(Intercept) + PRS_all + age + sexM + genotyping.arrayUKBL + PC1 + PC2 + PC3 + PC4 + PC5 + PC6 + PC7 + PC8 + PC9 + PC10		Ventricular fibrillation and flutter	426-427.99	Both	1	1	8	circulatory system
427.42	PRS_all	age,sex,genotyping.array,PC1,PC2,PC3,PC4,PC5,PC6,PC7,PC8,PC9,PC10	-0.0633781411243561	0.018222182120218	0.938588487669922	0.000505026007703643	logistic	373975	3207	370768			0	`427.42` ~ `PRS_all` + `age` + `sex` + `genotyping.array` + `PC1` + `PC2` + `PC3` + `PC4` + `PC5` + `PC6` + `PC7` + `PC8` + `PC9` + `PC10`	(Intercept) + PRS_all + age + sexM + genotyping.arrayUKBL + PC1 + PC2 + PC3 + PC4 + PC5 + PC6 + PC7 + PC8 + PC9 + PC10		Cardiac arrest	426-427.99	Both	1	1	8	circulatory system
427.5	PRS_all	age,sex,genotyping.array,PC1,PC2,PC3,PC4,PC5,PC6,PC7,PC8,PC9,PC10	-0.0173519657160468	0.0200182809722725	0.98279771265268	0.386048323384388	logistic	373398	2630	370768			0	`427.5` ~ `PRS_all` + `age` + `sex` + `genotyping.array` + `PC1` + `PC2` + `PC3` + `PC4` + `PC5` + `PC6` + `PC7` + `PC8` + `PC9` + `PC10`	(Intercept) + PRS_all + age + sexM + genotyping.arrayUKBL + PC1 + PC2 + PC3 + PC4 + PC5 + PC6 + PC7 + PC8 + PC9 + PC10		Arrhythmia (cardiac) NOS	426-427.99	Both	1	1	8	circulatory system
427.6	PRS_all	age,sex,genotyping.array,PC1,PC2,PC3,PC4,PC5,PC6,PC7,PC8,PC9,PC10	-0.0355231847102421	0.0190707516471312	0.965100358398449	0.0625037800943376	logistic	373660	2892	370768			0	`427.6` ~ `PRS_all` + `age` + `sex` + `genotyping.array` + `PC1` + `PC2` + `PC3` + `PC4` + `PC5` + `PC6` + `PC7` + `PC8` + `PC9` + `PC10`	(Intercept) + PRS_all + age + sexM + genotyping.arrayUKBL + PC1 + PC2 + PC3 + PC4 + PC5 + PC6 + PC7 + PC8 + PC9 + PC10		Premature beats	426-427.99	Both	1	0	8	circulatory system
427.61	PRS_all	age,sex,genotyping.array,PC1,PC2,PC3,PC4,PC5,PC6,PC7,PC8,PC9,PC10	0.00663112079087747	0.0470663441782777	1.00665315535003	0.887957789536942	logistic	371239	471	370768			0	`427.61` ~ `PRS_all` + `age` + `sex` + `genotyping.array` + `PC1` + `PC2` + `PC3` + `PC4` + `PC5` + `PC6` + `PC7` + `PC8` + `PC9` + `PC10`	(Intercept) + PRS_all + age + sexM + genotyping.arrayUKBL + PC1 + PC2 + PC3 + PC4 + PC5 + PC6 + PC7 + PC8 + PC9 + PC10		Supraventricular premature beats	426-427.99	Both	1	1	8	circulatory system
427.7	PRS_all	age,sex,genotyping.array,PC1,PC2,PC3,PC4,PC5,PC6,PC7,PC8,PC9,PC10	-0.0436305083705247	0.0124926369258788	0.957307609281794	0.000478525338368588	logistic	377628	6860	370768			0	`427.7` ~ `PRS_all` + `age` + `sex` + `genotyping.array` + `PC1` + `PC2` + `PC3` + `PC4` + `PC5` + `PC6` + `PC7` + `PC8` + `PC9` + `PC10`	(Intercept) + PRS_all + age + sexM + genotyping.arrayUKBL + PC1 + PC2 + PC3 + PC4 + PC5 + PC6 + PC7 + PC8 + PC9 + PC10		Tachycardia NOS	426-427.99	Both	1	1	8	circulatory system
427.8	PRS_all	age,sex,genotyping.array,PC1,PC2,PC3,PC4,PC5,PC6,PC7,PC8,PC9,PC10	0.00679876366394085	0.0267622712388086	1.00682192772352	0.799462454035689	logistic	372237	1469	370768			0	`427.8` ~ `PRS_all` + `age` + `sex` + `genotyping.array` + `PC1` + `PC2` + `PC3` + `PC4` + `PC5` + `PC6` + `PC7` + `PC8` + `PC9` + `PC10`	(Intercept) + PRS_all + age + sexM + genotyping.arrayUKBL + PC1 + PC2 + PC3 + PC4 + PC5 + PC6 + PC7 + PC8 + PC9 + PC10		Sinoatrial node dysfunction (Bradycardia)	426-427.99	Both	1	1	8	circulatory system
427.9	PRS_all	age,sex,genotyping.array,PC1,PC2,PC3,PC4,PC5,PC6,PC7,PC8,PC9,PC10	-0.0230579560302183	0.0112930717389467	0.977205847160469	0.041173464327452	logistic	379186	8418	370768			0	`427.9` ~ `PRS_all` + `age` + `sex` + `genotyping.array` + `PC1` + `PC2` + `PC3` + `PC4` + `PC5` + `PC6` + `PC7` + `PC8` + `PC9` + `PC10`	(Intercept) + PRS_all + age + sexM + genotyping.arrayUKBL + PC1 + PC2 + PC3 + PC4 + PC5 + PC6 + PC7 + PC8 + PC9 + PC10		Palpitations	426-427.99	Both	1	1	8	circulatory system
428	PRS_all	age,sex,genotyping.array,PC1,PC2,PC3,PC4,PC5,PC6,PC7,PC8,PC9,PC10	-0.0314090114423482	0.00763995205849766	0.969079127554465	3.93688288484203e-05	logistic	429636	19536	410100			0	`428` ~ `PRS_all` + `age` + `sex` + `genotyping.array` + `PC1` + `PC2` + `PC3` + `PC4` + `PC5` + `PC6` + `PC7` + `PC8` + `PC9` + `PC10`	(Intercept) + PRS_all + age + sexM + genotyping.arrayUKBL + PC1 + PC2 + PC3 + PC4 + PC5 + PC6 + PC7 + PC8 + PC9 + PC10		Congestive heart failure; nonhypertensive	428-429.99		1	0	8	circulatory system
428.1	PRS_all	age,sex,genotyping.array,PC1,PC2,PC3,PC4,PC5,PC6,PC7,PC8,PC9,PC10	-0.0266334693883863	0.0113760240224459	0.97371807360646	0.0192222203082069	logistic	418615	8515	410100			0	`428.1` ~ `PRS_all` + `age` + `sex` + `genotyping.array` + `PC1` + `PC2` + `PC3` + `PC4` + `PC5` + `PC6` + `PC7` + `PC8` + `PC9` + `PC10`	(Intercept) + PRS_all + age + sexM + genotyping.arrayUKBL + PC1 + PC2 + PC3 + PC4 + PC5 + PC6 + PC7 + PC8 + PC9 + PC10		Congestive heart failure (CHF) NOS	428-429.99	Both	1	1	8	circulatory system
428.2	PRS_all	age,sex,genotyping.array,PC1,PC2,PC3,PC4,PC5,PC6,PC7,PC8,PC9,PC10	-0.0395146422686284	0.00843109468902299	0.961255878920753	2.77544052096217e-06	logistic	425905	15805	410100			0	`428.2` ~ `PRS_all` + `age` + `sex` + `genotyping.array` + `PC1` + `PC2` + `PC3` + `PC4` + `PC5` + `PC6` + `PC7` + `PC8` + `PC9` + `PC10`	(Intercept) + PRS_all + age + sexM + genotyping.arrayUKBL + PC1 + PC2 + PC3 + PC4 + PC5 + PC6 + PC7 + PC8 + PC9 + PC10		Heart failure NOS	428-429.99	Both	1	1	8	circulatory system
428.3	PRS_all	age,sex,genotyping.array,PC1,PC2,PC3,PC4,PC5,PC6,PC7,PC8,PC9,PC10						410100					0			[Note: Column(s) dropped due to lack of variability: 428.3 ] [Error: non-varying phenotype or genotype]	Heart failure with reduced EF [Systolic or combined heart failure]	428-429.99	Both	1	1	8	circulatory system
428.4	PRS_all	age,sex,genotyping.array,PC1,PC2,PC3,PC4,PC5,PC6,PC7,PC8,PC9,PC10						410100					0			[Note: Column(s) dropped due to lack of variability: 428.4 ] [Error: non-varying phenotype or genotype]	Heart failure with preserved EF [Diastolic heart failure]	428-429.99	Both	1	1	8	circulatory system
429	PRS_all	age,sex,genotyping.array,PC1,PC2,PC3,PC4,PC5,PC6,PC7,PC8,PC9,PC10	-0.0382307824927509	0.0222650144600615	0.96249078923424	0.0859647900578206	logistic	412251	2151	410100			0	`429` ~ `PRS_all` + `age` + `sex` + `genotyping.array` + `PC1` + `PC2` + `PC3` + `PC4` + `PC5` + `PC6` + `PC7` + `PC8` + `PC9` + `PC10`	(Intercept) + PRS_all + age + sexM + genotyping.arrayUKBL + PC1 + PC2 + PC3 + PC4 + PC5 + PC6 + PC7 + PC8 + PC9 + PC10		Ill-defined descriptions and complications of heart disease	428-429.99		1	0	8	circulatory system
429.1	PRS_all	age,sex,genotyping.array,PC1,PC2,PC3,PC4,PC5,PC6,PC7,PC8,PC9,PC10					logistic	410200	100	410100			0	`429.1` ~ `PRS_all` + `age` + `sex` + `genotyping.array` + `PC1` + `PC2` + `PC3` + `PC4` + `PC5` + `PC6` + `PC7` + `PC8` + `PC9` + `PC10`		[Error: < 200 cases or controls]	Heart transplant/surgery	428-429.99	Both	0	1	8	circulatory system
429.2	PRS_all	age,sex,genotyping.array,PC1,PC2,PC3,PC4,PC5,PC6,PC7,PC8,PC9,PC10	-0.0512086064137246	0.0263280074061895	0.950080456981956	0.0517720892165485	logistic	411643	1543	410100			0	`429.2` ~ `PRS_all` + `age` + `sex` + `genotyping.array` + `PC1` + `PC2` + `PC3` + `PC4` + `PC5` + `PC6` + `PC7` + `PC8` + `PC9` + `PC10`	(Intercept) + PRS_all + age + sexM + genotyping.arrayUKBL + PC1 + PC2 + PC3 + PC4 + PC5 + PC6 + PC7 + PC8 + PC9 + PC10		Abnormal function study of cardiovascular system	428-429.99	Both	1	1	8	circulatory system
429.3	PRS_all	age,sex,genotyping.array,PC1,PC2,PC3,PC4,PC5,PC6,PC7,PC8,PC9,PC10	-0.00827590406723846	0.0410849089497015	0.991758246951704	0.84035910783173	logistic	410722	622	410100			0	`429.3` ~ `PRS_all` + `age` + `sex` + `genotyping.array` + `PC1` + `PC2` + `PC3` + `PC4` + `PC5` + `PC6` + `PC7` + `PC8` + `PC9` + `PC10`	(Intercept) + PRS_all + age + sexM + genotyping.arrayUKBL + PC1 + PC2 + PC3 + PC4 + PC5 + PC6 + PC7 + PC8 + PC9 + PC10		Symptoms involving cardiovascular system	428-429.99	Both	1	1	8	circulatory system
429.9	PRS_all	age,sex,genotyping.array,PC1,PC2,PC3,PC4,PC5,PC6,PC7,PC8,PC9,PC10						410100					0			[Note: Column(s) dropped due to lack of variability: 429.9 ] [Error: non-varying phenotype or genotype]	Cardiac complications, not elsewhere classified	428-429.99	Both	1	1	8	circulatory system
430	PRS_all	age,sex,genotyping.array,PC1,PC2,PC3,PC4,PC5,PC6,PC7,PC8,PC9,PC10	-0.0448201676439158	0.015069719616654	0.95616941657192	0.00293765767960134	logistic	408111	4700	403411			0	`430` ~ `PRS_all` + `age` + `sex` + `genotyping.array` + `PC1` + `PC2` + `PC3` + `PC4` + `PC5` + `PC6` + `PC7` + `PC8` + `PC9` + `PC10`	(Intercept) + PRS_all + age + sexM + genotyping.arrayUKBL + PC1 + PC2 + PC3 + PC4 + PC5 + PC6 + PC7 + PC8 + PC9 + PC10		Intracranial hemorrhage	430-438.99		1	0	8	circulatory system
430.1	PRS_all	age,sex,genotyping.array,PC1,PC2,PC3,PC4,PC5,PC6,PC7,PC8,PC9,PC10	-0.0482797126377589	0.0254061695292666	0.952867220794501	0.0573918581073509	logistic	405036	1625	403411			0	`430.1` ~ `PRS_all` + `age` + `sex` + `genotyping.array` + `PC1` + `PC2` + `PC3` + `PC4` + `PC5` + `PC6` + `PC7` + `PC8` + `PC9` + `PC10`	(Intercept) + PRS_all + age + sexM + genotyping.arrayUKBL + PC1 + PC2 + PC3 + PC4 + PC5 + PC6 + PC7 + PC8 + PC9 + PC10		Subarachnoid hemorrhage	430-438.99	Both	1	1	8	circulatory system
430.2	PRS_all	age,sex,genotyping.array,PC1,PC2,PC3,PC4,PC5,PC6,PC7,PC8,PC9,PC10	-0.0693432338095388	0.0212111529605146	0.933006385777315	0.00107856844954478	logistic	405776	2365	403411			0	`430.2` ~ `PRS_all` + `age` + `sex` + `genotyping.array` + `PC1` + `PC2` + `PC3` + `PC4` + `PC5` + `PC6` + `PC7` + `PC8` + `PC9` + `PC10`	(Intercept) + PRS_all + age + sexM + genotyping.arrayUKBL + PC1 + PC2 + PC3 + PC4 + PC5 + PC6 + PC7 + PC8 + PC9 + PC10		Intracerebral hemorrhage	430-438.99	Both	1	1	8	circulatory system
430.3	PRS_all	age,sex,genotyping.array,PC1,PC2,PC3,PC4,PC5,PC6,PC7,PC8,PC9,PC10	0.0177816809750377	0.0352979720620548	1.01794071630422	0.614430545889702	logistic	404263	852	403411			0	`430.3` ~ `PRS_all` + `age` + `sex` + `genotyping.array` + `PC1` + `PC2` + `PC3` + `PC4` + `PC5` + `PC6` + `PC7` + `PC8` + `PC9` + `PC10`	(Intercept) + PRS_all + age + sexM + genotyping.arrayUKBL + PC1 + PC2 + PC3 + PC4 + PC5 + PC6 + PC7 + PC8 + PC9 + PC10		Subdural hemorrhage	430-438.99	Both	1	1	8	circulatory system
433	PRS_all	age,sex,genotyping.array,PC1,PC2,PC3,PC4,PC5,PC6,PC7,PC8,PC9,PC10	-0.0537490174770715	0.00673940071047452	0.947669925245117	1.51960913479228e-15	logistic	428769	25358	403411			0	`433` ~ `PRS_all` + `age` + `sex` + `genotyping.array` + `PC1` + `PC2` + `PC3` + `PC4` + `PC5` + `PC6` + `PC7` + `PC8` + `PC9` + `PC10`	(Intercept) + PRS_all + age + sexM + genotyping.arrayUKBL + PC1 + PC2 + PC3 + PC4 + PC5 + PC6 + PC7 + PC8 + PC9 + PC10		Cerebrovascular disease	430-438.99		1	0	8	circulatory system
433.1	PRS_all	age,sex,genotyping.array,PC1,PC2,PC3,PC4,PC5,PC6,PC7,PC8,PC9,PC10	-0.110240579845662	0.0164423872692939	0.895618641581282	2.01878909884326e-11	logistic	407373	3962	403411			0	`433.1` ~ `PRS_all` + `age` + `sex` + `genotyping.array` + `PC1` + `PC2` + `PC3` + `PC4` + `PC5` + `PC6` + `PC7` + `PC8` + `PC9` + `PC10`	(Intercept) + PRS_all + age + sexM + genotyping.arrayUKBL + PC1 + PC2 + PC3 + PC4 + PC5 + PC6 + PC7 + PC8 + PC9 + PC10		Occlusion and stenosis of precerebral arteries	430-438.99	Both	1	0	8	circulatory system
433.11	PRS_all	age,sex,genotyping.array,PC1,PC2,PC3,PC4,PC5,PC6,PC7,PC8,PC9,PC10	-0.0847266556191672	0.0539915414748041	0.918763388890561	0.116587846439602	logistic	403770	359	403411			0	`433.11` ~ `PRS_all` + `age` + `sex` + `genotyping.array` + `PC1` + `PC2` + `PC3` + `PC4` + `PC5` + `PC6` + `PC7` + `PC8` + `PC9` + `PC10`	(Intercept) + PRS_all + age + sexM + genotyping.arrayUKBL + PC1 + PC2 + PC3 + PC4 + PC5 + PC6 + PC7 + PC8 + PC9 + PC10		Occlusion of cerebral arteries, with cerebral infarction	430-438.99	Both	1	1	8	circulatory system
433.12	PRS_all	age,sex,genotyping.array,PC1,PC2,PC3,PC4,PC5,PC6,PC7,PC8,PC9,PC10	-0.108161269233588	0.0336327080817275	0.897482848387928	0.00130011304205907	logistic	404348	937	403411			0	`433.12` ~ `PRS_all` + `age` + `sex` + `genotyping.array` + `PC1` + `PC2` + `PC3` + `PC4` + `PC5` + `PC6` + `PC7` + `PC8` + `PC9` + `PC10`	(Intercept) + PRS_all + age + sexM + genotyping.arrayUKBL + PC1 + PC2 + PC3 + PC4 + PC5 + PC6 + PC7 + PC8 + PC9 + PC10		Cerebral atherosclerosis	430-438.99	Both	1	1	8	circulatory system
433.2	PRS_all	age,sex,genotyping.array,PC1,PC2,PC3,PC4,PC5,PC6,PC7,PC8,PC9,PC10	-0.0632657032569127	0.00972139594129941	0.938694026491051	7.6217456576659e-11	logistic	415046	11635	403411			0	`433.2` ~ `PRS_all` + `age` + `sex` + `genotyping.array` + `PC1` + `PC2` + `PC3` + `PC4` + `PC5` + `PC6` + `PC7` + `PC8` + `PC9` + `PC10`	(Intercept) + PRS_all + age + sexM + genotyping.arrayUKBL + PC1 + PC2 + PC3 + PC4 + PC5 + PC6 + PC7 + PC8 + PC9 + PC10		Occlusion of cerebral arteries	430-438.99	Both	1	0	8	circulatory system
433.21	PRS_all	age,sex,genotyping.array,PC1,PC2,PC3,PC4,PC5,PC6,PC7,PC8,PC9,PC10	-0.0649356283141393	0.0128256961221883	0.937127785931298	4.12856976953145e-07	logistic	409991	6580	403411			0	`433.21` ~ `PRS_all` + `age` + `sex` + `genotyping.array` + `PC1` + `PC2` + `PC3` + `PC4` + `PC5` + `PC6` + `PC7` + `PC8` + `PC9` + `PC10`	(Intercept) + PRS_all + age + sexM + genotyping.arrayUKBL + PC1 + PC2 + PC3 + PC4 + PC5 + PC6 + PC7 + PC8 + PC9 + PC10		Cerebral artery occlusion, with cerebral infarction	430-438.99	Both	1	1	8	circulatory system
433.3	PRS_all	age,sex,genotyping.array,PC1,PC2,PC3,PC4,PC5,PC6,PC7,PC8,PC9,PC10	-0.0400685327569073	0.0102532493238173	0.960723595859488	9.31070939588949e-05	logistic	413904	10493	403411			0	`433.3` ~ `PRS_all` + `age` + `sex` + `genotyping.array` + `PC1` + `PC2` + `PC3` + `PC4` + `PC5` + `PC6` + `PC7` + `PC8` + `PC9` + `PC10`	(Intercept) + PRS_all + age + sexM + genotyping.arrayUKBL + PC1 + PC2 + PC3 + PC4 + PC5 + PC6 + PC7 + PC8 + PC9 + PC10		Cerebral ischemia	430-438.99	Both	1	0	8	circulatory system
433.31	PRS_all	age,sex,genotyping.array,PC1,PC2,PC3,PC4,PC5,PC6,PC7,PC8,PC9,PC10	-0.0456075859166927	0.0150349200658878	0.955416807649336	0.00241779695047951	logistic	408131	4720	403411			0	`433.31` ~ `PRS_all` + `age` + `sex` + `genotyping.array` + `PC1` + `PC2` + `PC3` + `PC4` + `PC5` + `PC6` + `PC7` + `PC8` + `PC9` + `PC10`	(Intercept) + PRS_all + age + sexM + genotyping.arrayUKBL + PC1 + PC2 + PC3 + PC4 + PC5 + PC6 + PC7 + PC8 + PC9 + PC10		Transient cerebral ischemia	430-438.99	Both	1	1	8	circulatory system
433.32	PRS_all	age,sex,genotyping.array,PC1,PC2,PC3,PC4,PC5,PC6,PC7,PC8,PC9,PC10					logistic	403415	4	403411			0	`433.32` ~ `PRS_all` + `age` + `sex` + `genotyping.array` + `PC1` + `PC2` + `PC3` + `PC4` + `PC5` + `PC6` + `PC7` + `PC8` + `PC9` + `PC10`		[Error: < 200 cases or controls]	Moyamoya disease	430-438.99	Both	1	1	8	circulatory system
433.5	PRS_all	age,sex,genotyping.array,PC1,PC2,PC3,PC4,PC5,PC6,PC7,PC8,PC9,PC10	-0.0494540256333705	0.0336680737885934	0.951748913184123	0.141868036243101	logistic	404336	925	403411			0	`433.5` ~ `PRS_all` + `age` + `sex` + `genotyping.array` + `PC1` + `PC2` + `PC3` + `PC4` + `PC5` + `PC6` + `PC7` + `PC8` + `PC9` + `PC10`	(Intercept) + PRS_all + age + sexM + genotyping.arrayUKBL + PC1 + PC2 + PC3 + PC4 + PC5 + PC6 + PC7 + PC8 + PC9 + PC10		Cerebral aneurysm	430-438.99	Both	1	1	8	circulatory system
433.6	PRS_all	age,sex,genotyping.array,PC1,PC2,PC3,PC4,PC5,PC6,PC7,PC8,PC9,PC10						403411					0			[Note: Column(s) dropped due to lack of variability: 433.6 ] [Error: non-varying phenotype or genotype]	Acute, but ill-defined cerebrovascular disease	430-438.99	Both	1	1	8	circulatory system
433.8	PRS_all	age,sex,genotyping.array,PC1,PC2,PC3,PC4,PC5,PC6,PC7,PC8,PC9,PC10	-0.0677582635058135	0.0169794050670237	0.934486345728424	6.59022673532226e-05	logistic	407124	3713	403411			0	`433.8` ~ `PRS_all` + `age` + `sex` + `genotyping.array` + `PC1` + `PC2` + `PC3` + `PC4` + `PC5` + `PC6` + `PC7` + `PC8` + `PC9` + `PC10`	(Intercept) + PRS_all + age + sexM + genotyping.arrayUKBL + PC1 + PC2 + PC3 + PC4 + PC5 + PC6 + PC7 + PC8 + PC9 + PC10		Late effects of cerebrovascular disease	430-438.99	Both	1	1	8	circulatory system
440	PRS_all	age,sex,genotyping.array,PC1,PC2,PC3,PC4,PC5,PC6,PC7,PC8,PC9,PC10	-0.0734929147837232	0.0265046937861168	0.929142728945384	0.00555717569025886	logistic	411137	1502	409635			0	`440` ~ `PRS_all` + `age` + `sex` + `genotyping.array` + `PC1` + `PC2` + `PC3` + `PC4` + `PC5` + `PC6` + `PC7` + `PC8` + `PC9` + `PC10`	(Intercept) + PRS_all + age + sexM + genotyping.arrayUKBL + PC1 + PC2 + PC3 + PC4 + PC5 + PC6 + PC7 + PC8 + PC9 + PC10		Atherosclerosis	440-449.99		1	0	8	circulatory system
440.1	PRS_all	age,sex,genotyping.array,PC1,PC2,PC3,PC4,PC5,PC6,PC7,PC8,PC9,PC10					logistic	409753	118	409635			0	`440.1` ~ `PRS_all` + `age` + `sex` + `genotyping.array` + `PC1` + `PC2` + `PC3` + `PC4` + `PC5` + `PC6` + `PC7` + `PC8` + `PC9` + `PC10`		[Error: < 200 cases or controls]	Atherosclerosis of renal artery	440-449.99	Both	1	1	8	circulatory system
440.2	PRS_all	age,sex,genotyping.array,PC1,PC2,PC3,PC4,PC5,PC6,PC7,PC8,PC9,PC10	-0.0389485586920811	0.0401302476051381	0.961800184133255	0.331770591442481	logistic	410285	650	409635			0	`440.2` ~ `PRS_all` + `age` + `sex` + `genotyping.array` + `PC1` + `PC2` + `PC3` + `PC4` + `PC5` + `PC6` + `PC7` + `PC8` + `PC9` + `PC10`	(Intercept) + PRS_all + age + sexM + genotyping.arrayUKBL + PC1 + PC2 + PC3 + PC4 + PC5 + PC6 + PC7 + PC8 + PC9 + PC10		Atherosclerosis of the extremities	440-449.99	Both	1	0	8	circulatory system
440.21	PRS_all	age,sex,genotyping.array,PC1,PC2,PC3,PC4,PC5,PC6,PC7,PC8,PC9,PC10						409635					0			[Note: Column(s) dropped due to lack of variability: 440.21 ] [Error: non-varying phenotype or genotype]	Atherosclerosis of native arteries of the extremities with ulceration or gangrene	440-449.99	Both	1	1	8	circulatory system
440.22	PRS_all	age,sex,genotyping.array,PC1,PC2,PC3,PC4,PC5,PC6,PC7,PC8,PC9,PC10						409635					0			[Note: Column(s) dropped due to lack of variability: 440.22 ] [Error: non-varying phenotype or genotype]	Atherosclerosis of native arteries of the extremities with intermittent claudication	440-449.99	Both	1	1	8	circulatory system
440.9	PRS_all	age,sex,genotyping.array,PC1,PC2,PC3,PC4,PC5,PC6,PC7,PC8,PC9,PC10	-0.0651262555074574	0.0571149481076043	0.936949160917619	0.254175337110687	logistic	409957	322	409635			0	`440.9` ~ `PRS_all` + `age` + `sex` + `genotyping.array` + `PC1` + `PC2` + `PC3` + `PC4` + `PC5` + `PC6` + `PC7` + `PC8` + `PC9` + `PC10`	(Intercept) + PRS_all + age + sexM + genotyping.arrayUKBL + PC1 + PC2 + PC3 + PC4 + PC5 + PC6 + PC7 + PC8 + PC9 + PC10		Atherosclerosis of aorta	440-449.99	Both	1	1	8	circulatory system
441	PRS_all	age,sex,genotyping.array,PC1,PC2,PC3,PC4,PC5,PC6,PC7,PC8,PC9,PC10	-0.0166185395362434	0.0229643961752524	0.98351878661953	0.469271164066481	logistic	411630	1995	409635			0	`441` ~ `PRS_all` + `age` + `sex` + `genotyping.array` + `PC1` + `PC2` + `PC3` + `PC4` + `PC5` + `PC6` + `PC7` + `PC8` + `PC9` + `PC10`	(Intercept) + PRS_all + age + sexM + genotyping.arrayUKBL + PC1 + PC2 + PC3 + PC4 + PC5 + PC6 + PC7 + PC8 + PC9 + PC10		Vascular insufficiency of intestine	440-449.99		1	0	8	circulatory system
441.1	PRS_all	age,sex,genotyping.array,PC1,PC2,PC3,PC4,PC5,PC6,PC7,PC8,PC9,PC10	0.021220086698221	0.0347965878816368	1.02144683376189	0.541972836429346	logistic	410502	867	409635			0	`441.1` ~ `PRS_all` + `age` + `sex` + `genotyping.array` + `PC1` + `PC2` + `PC3` + `PC4` + `PC5` + `PC6` + `PC7` + `PC8` + `PC9` + `PC10`	(Intercept) + PRS_all + age + sexM + genotyping.arrayUKBL + PC1 + PC2 + PC3 + PC4 + PC5 + PC6 + PC7 + PC8 + PC9 + PC10		Acute vascular insufficiency of intestine	440-449.99	Both	1	1	8	circulatory system
441.2	PRS_all	age,sex,genotyping.array,PC1,PC2,PC3,PC4,PC5,PC6,PC7,PC8,PC9,PC10	-0.0202584979089971	0.0723183382178669	0.979945326745493	0.779378174055435	logistic	409835	200	409635			0	`441.2` ~ `PRS_all` + `age` + `sex` + `genotyping.array` + `PC1` + `PC2` + `PC3` + `PC4` + `PC5` + `PC6` + `PC7` + `PC8` + `PC9` + `PC10`	(Intercept) + PRS_all + age + sexM + genotyping.arrayUKBL + PC1 + PC2 + PC3 + PC4 + PC5 + PC6 + PC7 + PC8 + PC9 + PC10		Chronic vascular insufficiency of intestine	440-449.99	Both	1	1	8	circulatory system
442	PRS_all	age,sex,genotyping.array,PC1,PC2,PC3,PC4,PC5,PC6,PC7,PC8,PC9,PC10	-0.0718691672068648	0.0135824187005562	0.930652647731802	1.21424767925264e-07	logistic	415465	5830	409635			0	`442` ~ `PRS_all` + `age` + `sex` + `genotyping.array` + `PC1` + `PC2` + `PC3` + `PC4` + `PC5` + `PC6` + `PC7` + `PC8` + `PC9` + `PC10`	(Intercept) + PRS_all + age + sexM + genotyping.arrayUKBL + PC1 + PC2 + PC3 + PC4 + PC5 + PC6 + PC7 + PC8 + PC9 + PC10		Other aneurysm	440-449.99		1	0	8	circulatory system
442.1	PRS_all	age,sex,genotyping.array,PC1,PC2,PC3,PC4,PC5,PC6,PC7,PC8,PC9,PC10	-0.0767527629352624	0.015082093636783	0.926118796196552	3.5995807091822e-07	logistic	414357	4722	409635			0	`442.1` ~ `PRS_all` + `age` + `sex` + `genotyping.array` + `PC1` + `PC2` + `PC3` + `PC4` + `PC5` + `PC6` + `PC7` + `PC8` + `PC9` + `PC10`	(Intercept) + PRS_all + age + sexM + genotyping.arrayUKBL + PC1 + PC2 + PC3 + PC4 + PC5 + PC6 + PC7 + PC8 + PC9 + PC10		Aortic aneurysm	440-449.99	Both	1	0	8	circulatory system
442.11	PRS_all	age,sex,genotyping.array,PC1,PC2,PC3,PC4,PC5,PC6,PC7,PC8,PC9,PC10	-0.0619186552206586	0.0194295461062407	0.939959344466796	0.00143841425814294	logistic	412470	2835	409635			0	`442.11` ~ `PRS_all` + `age` + `sex` + `genotyping.array` + `PC1` + `PC2` + `PC3` + `PC4` + `PC5` + `PC6` + `PC7` + `PC8` + `PC9` + `PC10`	(Intercept) + PRS_all + age + sexM + genotyping.arrayUKBL + PC1 + PC2 + PC3 + PC4 + PC5 + PC6 + PC7 + PC8 + PC9 + PC10		Abdominal aortic aneurysm	440-449.99	Both	1	1	8	circulatory system
[truncated: 986 more rows]
