# Supplementary material for: Genome-wide analysis of cardiac ventricular phenotypes reveals novel loci and therapeutic targets for heart failure
Source: Nat Commun. 2026 Feb 27;17:3293. doi: 10.1038/s41467-026-69982-0 (PMC13066029; doi:10.1038/s41467-026-69982-0)
Supplement: Supplementary file 23 — Source Data [file 41467_2026_69982_MOESM23_ESM.zip › Source Data/SourceData_Figure4a.txt]

phenotype	predictor	covariates	beta	SE	OR	p	type	n_total	n_cases	n_controls	HWE_p	allele_freq	n_no_snp	formula	expanded_formula	note	phenotype_descr	phecode_exclude_range	sex	rollup	leaf	category_number	category
008	PRS_all	age,sex,genotyping.array,PC1,PC2,PC3,PC4,PC5,PC6,PC7,PC8,PC9,PC10	-0.0148300260679277	0.0114822428785335	0.985279397184277	0.196508946636683	logistic	431422	7958	423464			0	`008` ~ `PRS_all` + `age` + `sex` + `genotyping.array` + `PC1` + `PC2` + `PC3` + `PC4` + `PC5` + `PC6` + `PC7` + `PC8` + `PC9` + `PC10`	(Intercept) + PRS_all + age + sexM + genotyping.arrayUKBL + PC1 + PC2 + PC3 + PC4 + PC5 + PC6 + PC7 + PC8 + PC9 + PC10		Intestinal infection	001-009.99		1	0	1	infectious diseases
008.5	PRS_all	age,sex,genotyping.array,PC1,PC2,PC3,PC4,PC5,PC6,PC7,PC8,PC9,PC10	-0.0276710742265076	0.0140023222737834	0.972708263005101	0.0481346772710723	logistic	428794	5330	423464			0	`008.5` ~ `PRS_all` + `age` + `sex` + `genotyping.array` + `PC1` + `PC2` + `PC3` + `PC4` + `PC5` + `PC6` + `PC7` + `PC8` + `PC9` + `PC10`	(Intercept) + PRS_all + age + sexM + genotyping.arrayUKBL + PC1 + PC2 + PC3 + PC4 + PC5 + PC6 + PC7 + PC8 + PC9 + PC10		Bacterial enteritis	001-009.99	Both	1	0	1	infectious diseases
008.51	PRS_all	age,sex,genotyping.array,PC1,PC2,PC3,PC4,PC5,PC6,PC7,PC8,PC9,PC10					logistic	423524	60	423464			0	`008.51` ~ `PRS_all` + `age` + `sex` + `genotyping.array` + `PC1` + `PC2` + `PC3` + `PC4` + `PC5` + `PC6` + `PC7` + `PC8` + `PC9` + `PC10`		[Error: < 200 cases or controls]	Intestinal e.coli	001-009.99	Both	1	1	1	infectious diseases
008.52	PRS_all	age,sex,genotyping.array,PC1,PC2,PC3,PC4,PC5,PC6,PC7,PC8,PC9,PC10	-0.0427727253931944	0.0248470677881008	0.958129123743293	0.0851710911901064	logistic	425129	1665	423464			0	`008.52` ~ `PRS_all` + `age` + `sex` + `genotyping.array` + `PC1` + `PC2` + `PC3` + `PC4` + `PC5` + `PC6` + `PC7` + `PC8` + `PC9` + `PC10`	(Intercept) + PRS_all + age + sexM + genotyping.arrayUKBL + PC1 + PC2 + PC3 + PC4 + PC5 + PC6 + PC7 + PC8 + PC9 + PC10		Intestinal infection due to C. difficile	001-009.99	Both	1	1	1	infectious diseases
008.6	PRS_all	age,sex,genotyping.array,PC1,PC2,PC3,PC4,PC5,PC6,PC7,PC8,PC9,PC10	0.00686867023015419	0.022300964409872	1.00689231364747	0.758083247047489	logistic	425533	2069	423464			0	`008.6` ~ `PRS_all` + `age` + `sex` + `genotyping.array` + `PC1` + `PC2` + `PC3` + `PC4` + `PC5` + `PC6` + `PC7` + `PC8` + `PC9` + `PC10`	(Intercept) + PRS_all + age + sexM + genotyping.arrayUKBL + PC1 + PC2 + PC3 + PC4 + PC5 + PC6 + PC7 + PC8 + PC9 + PC10		Viral Enteritis	001-009.99	Both	1	1	1	infectious diseases
008.7	PRS_all	age,sex,genotyping.array,PC1,PC2,PC3,PC4,PC5,PC6,PC7,PC8,PC9,PC10					logistic	423569	105	423464			0	`008.7` ~ `PRS_all` + `age` + `sex` + `genotyping.array` + `PC1` + `PC2` + `PC3` + `PC4` + `PC5` + `PC6` + `PC7` + `PC8` + `PC9` + `PC10`		[Error: < 200 cases or controls]	Intestinal infection due to protozoa	001-009.99	Both	1	1	1	infectious diseases
010	PRS_all	age,sex,genotyping.array,PC1,PC2,PC3,PC4,PC5,PC6,PC7,PC8,PC9,PC10	0.0336863243962315	0.0505941761155793	1.03426013366925	0.505529823134353	logistic	393782	438	393344			0	`010` ~ `PRS_all` + `age` + `sex` + `genotyping.array` + `PC1` + `PC2` + `PC3` + `PC4` + `PC5` + `PC6` + `PC7` + `PC8` + `PC9` + `PC10`	(Intercept) + PRS_all + age + sexM + genotyping.arrayUKBL + PC1 + PC2 + PC3 + PC4 + PC5 + PC6 + PC7 + PC8 + PC9 + PC10		Tuberculosis	010-041.99		1	1	1	infectious diseases
031	PRS_all	age,sex,genotyping.array,PC1,PC2,PC3,PC4,PC5,PC6,PC7,PC8,PC9,PC10					logistic	393401	57	393344			0	`031` ~ `PRS_all` + `age` + `sex` + `genotyping.array` + `PC1` + `PC2` + `PC3` + `PC4` + `PC5` + `PC6` + `PC7` + `PC8` + `PC9` + `PC10`		[Error: < 200 cases or controls]	Diseases due to other mycobacteria	010-041.99		1	0	1	infectious diseases
031.1	PRS_all	age,sex,genotyping.array,PC1,PC2,PC3,PC4,PC5,PC6,PC7,PC8,PC9,PC10						393344					0			[Note: Column(s) dropped due to lack of variability: 031.1 ] [Error: non-varying phenotype or genotype]	Leprosy	010-041.99	Both	1	1	1	infectious diseases
038	PRS_all	age,sex,genotyping.array,PC1,PC2,PC3,PC4,PC5,PC6,PC7,PC8,PC9,PC10	-0.00524350716072789	0.0079074549189382	0.99477021602659	0.507260533409215	logistic	410630	17286	393344			0	`038` ~ `PRS_all` + `age` + `sex` + `genotyping.array` + `PC1` + `PC2` + `PC3` + `PC4` + `PC5` + `PC6` + `PC7` + `PC8` + `PC9` + `PC10`	(Intercept) + PRS_all + age + sexM + genotyping.arrayUKBL + PC1 + PC2 + PC3 + PC4 + PC5 + PC6 + PC7 + PC8 + PC9 + PC10		Septicemia	010-041.99		1	0	1	infectious diseases
038.1	PRS_all	age,sex,genotyping.array,PC1,PC2,PC3,PC4,PC5,PC6,PC7,PC8,PC9,PC10	-0.00748193379587872	0.0170265735589697	0.992545986195548	0.660352265902398	logistic	396906	3562	393344			0	`038.1` ~ `PRS_all` + `age` + `sex` + `genotyping.array` + `PC1` + `PC2` + `PC3` + `PC4` + `PC5` + `PC6` + `PC7` + `PC8` + `PC9` + `PC10`	(Intercept) + PRS_all + age + sexM + genotyping.arrayUKBL + PC1 + PC2 + PC3 + PC4 + PC5 + PC6 + PC7 + PC8 + PC9 + PC10		Gram negative septicemia	010-041.99	Both	1	1	1	infectious diseases
038.2	PRS_all	age,sex,genotyping.array,PC1,PC2,PC3,PC4,PC5,PC6,PC7,PC8,PC9,PC10	-0.0411589210497734	0.0269727509544797	0.959676605014897	0.127023686224429	logistic	394748	1404	393344			0	`038.2` ~ `PRS_all` + `age` + `sex` + `genotyping.array` + `PC1` + `PC2` + `PC3` + `PC4` + `PC5` + `PC6` + `PC7` + `PC8` + `PC9` + `PC10`	(Intercept) + PRS_all + age + sexM + genotyping.arrayUKBL + PC1 + PC2 + PC3 + PC4 + PC5 + PC6 + PC7 + PC8 + PC9 + PC10		Gram positive septicemia	010-041.99	Both	1	1	1	infectious diseases
038.3	PRS_all	age,sex,genotyping.array,PC1,PC2,PC3,PC4,PC5,PC6,PC7,PC8,PC9,PC10						393344					0			[Note: Column(s) dropped due to lack of variability: 038.3 ] [Error: non-varying phenotype or genotype]	Bacteremia	010-041.99	Both	1	1	1	infectious diseases
041	PRS_all	age,sex,genotyping.array,PC1,PC2,PC3,PC4,PC5,PC6,PC7,PC8,PC9,PC10	-0.00686663871731489	0.00643150063898832	0.99315688277766	0.285675118589872	logistic	420042	26698	393344			0	`041` ~ `PRS_all` + `age` + `sex` + `genotyping.array` + `PC1` + `PC2` + `PC3` + `PC4` + `PC5` + `PC6` + `PC7` + `PC8` + `PC9` + `PC10`	(Intercept) + PRS_all + age + sexM + genotyping.arrayUKBL + PC1 + PC2 + PC3 + PC4 + PC5 + PC6 + PC7 + PC8 + PC9 + PC10		Bacterial infection NOS	010-041.99		1	0	1	infectious diseases
041.1	PRS_all	age,sex,genotyping.array,PC1,PC2,PC3,PC4,PC5,PC6,PC7,PC8,PC9,PC10	-0.0176399583832525	0.012371454525368	0.982514714870689	0.153908845430298	logistic	400115	6771	393344			0	`041.1` ~ `PRS_all` + `age` + `sex` + `genotyping.array` + `PC1` + `PC2` + `PC3` + `PC4` + `PC5` + `PC6` + `PC7` + `PC8` + `PC9` + `PC10`	(Intercept) + PRS_all + age + sexM + genotyping.arrayUKBL + PC1 + PC2 + PC3 + PC4 + PC5 + PC6 + PC7 + PC8 + PC9 + PC10		Staphylococcus infections	010-041.99	Both	1	0	1	infectious diseases
041.11	PRS_all	age,sex,genotyping.array,PC1,PC2,PC3,PC4,PC5,PC6,PC7,PC8,PC9,PC10						393344					0			[Note: Column(s) dropped due to lack of variability: 041.11 ] [Error: non-varying phenotype or genotype]	Methicillin sensitive Staphylococcus aureus	010-041.99	Both	1	1	1	infectious diseases
041.12	PRS_all	age,sex,genotyping.array,PC1,PC2,PC3,PC4,PC5,PC6,PC7,PC8,PC9,PC10						393344					0			[Note: Column(s) dropped due to lack of variability: 041.12 ] [Error: non-varying phenotype or genotype]	Methicillin resistant Staphylococcus aureus	010-041.99	Both	1	1	1	infectious diseases
041.2	PRS_all	age,sex,genotyping.array,PC1,PC2,PC3,PC4,PC5,PC6,PC7,PC8,PC9,PC10	0.00821838189956802	0.0154652395619206	1.00825224550454	0.595134740638185	logistic	397641	4297	393344			0	`041.2` ~ `PRS_all` + `age` + `sex` + `genotyping.array` + `PC1` + `PC2` + `PC3` + `PC4` + `PC5` + `PC6` + `PC7` + `PC8` + `PC9` + `PC10`	(Intercept) + PRS_all + age + sexM + genotyping.arrayUKBL + PC1 + PC2 + PC3 + PC4 + PC5 + PC6 + PC7 + PC8 + PC9 + PC10		Streptococcus infection	010-041.99	Both	1	0	1	infectious diseases
041.21	PRS_all	age,sex,genotyping.array,PC1,PC2,PC3,PC4,PC5,PC6,PC7,PC8,PC9,PC10					logistic	393399	55	393344			0	`041.21` ~ `PRS_all` + `age` + `sex` + `genotyping.array` + `PC1` + `PC2` + `PC3` + `PC4` + `PC5` + `PC6` + `PC7` + `PC8` + `PC9` + `PC10`		[Error: < 200 cases or controls]	Rheumatic fever / chorea	010-041.99	Both	1	1	1	infectious diseases
041.4	PRS_all	age,sex,genotyping.array,PC1,PC2,PC3,PC4,PC5,PC6,PC7,PC8,PC9,PC10	-0.00196746183544962	0.0111157398403876	0.998034472348902	0.859510093734493	logistic	401867	8523	393344			0	`041.4` ~ `PRS_all` + `age` + `sex` + `genotyping.array` + `PC1` + `PC2` + `PC3` + `PC4` + `PC5` + `PC6` + `PC7` + `PC8` + `PC9` + `PC10`	(Intercept) + PRS_all + age + sexM + genotyping.arrayUKBL + PC1 + PC2 + PC3 + PC4 + PC5 + PC6 + PC7 + PC8 + PC9 + PC10		E. coli	010-041.99	Both	1	1	1	infectious diseases
041.8	PRS_all	age,sex,genotyping.array,PC1,PC2,PC3,PC4,PC5,PC6,PC7,PC8,PC9,PC10						393344					0			[Note: Column(s) dropped due to lack of variability: 041.8 ] [Error: non-varying phenotype or genotype]	H. pylori	010-041.99	Both	1	1	1	infectious diseases
041.9	PRS_all	age,sex,genotyping.array,PC1,PC2,PC3,PC4,PC5,PC6,PC7,PC8,PC9,PC10						393344					0			[Note: Column(s) dropped due to lack of variability: 041.9 ] [Error: non-varying phenotype or genotype]	Infection with drug-resistant microorganisms	010-041.99	Both	1	1	1	infectious diseases
053	PRS_all	age,sex,genotyping.array,PC1,PC2,PC3,PC4,PC5,PC6,PC7,PC8,PC9,PC10	0.0489212277956317	0.0302840440480448	1.05013762582618	0.106221362986761	logistic	420867	1123	419744			0	`053` ~ `PRS_all` + `age` + `sex` + `genotyping.array` + `PC1` + `PC2` + `PC3` + `PC4` + `PC5` + `PC6` + `PC7` + `PC8` + `PC9` + `PC10`	(Intercept) + PRS_all + age + sexM + genotyping.arrayUKBL + PC1 + PC2 + PC3 + PC4 + PC5 + PC6 + PC7 + PC8 + PC9 + PC10		Herpes zoster	050-079.99		1	0	1	infectious diseases
053.1	PRS_all	age,sex,genotyping.array,PC1,PC2,PC3,PC4,PC5,PC6,PC7,PC8,PC9,PC10	-0.00444271271343823	0.0593304125878568	0.995567141536088	0.940309500010345	logistic	420038	294	419744			0	`053.1` ~ `PRS_all` + `age` + `sex` + `genotyping.array` + `PC1` + `PC2` + `PC3` + `PC4` + `PC5` + `PC6` + `PC7` + `PC8` + `PC9` + `PC10`	(Intercept) + PRS_all + age + sexM + genotyping.arrayUKBL + PC1 + PC2 + PC3 + PC4 + PC5 + PC6 + PC7 + PC8 + PC9 + PC10		Herpes zoster with nervous system complications	050-079.99	Both	1	1	1	infectious diseases
054	PRS_all	age,sex,genotyping.array,PC1,PC2,PC3,PC4,PC5,PC6,PC7,PC8,PC9,PC10	-0.0168741796770218	0.0440911070542732	0.983267391873123	0.701933586488851	logistic	420268	524	419744			0	`054` ~ `PRS_all` + `age` + `sex` + `genotyping.array` + `PC1` + `PC2` + `PC3` + `PC4` + `PC5` + `PC6` + `PC7` + `PC8` + `PC9` + `PC10`	(Intercept) + PRS_all + age + sexM + genotyping.arrayUKBL + PC1 + PC2 + PC3 + PC4 + PC5 + PC6 + PC7 + PC8 + PC9 + PC10		Herpes simplex	050-079.99		1	1	1	infectious diseases
070	PRS_all	age,sex,genotyping.array,PC1,PC2,PC3,PC4,PC5,PC6,PC7,PC8,PC9,PC10	0.026387021302968	0.0289412433277275	1.02673824116002	0.361903198411962	logistic	421032	1288	419744			0	`070` ~ `PRS_all` + `age` + `sex` + `genotyping.array` + `PC1` + `PC2` + `PC3` + `PC4` + `PC5` + `PC6` + `PC7` + `PC8` + `PC9` + `PC10`	(Intercept) + PRS_all + age + sexM + genotyping.arrayUKBL + PC1 + PC2 + PC3 + PC4 + PC5 + PC6 + PC7 + PC8 + PC9 + PC10		Viral hepatitis	050-079.99	Both	1	0	1	infectious diseases
070.1	PRS_all	age,sex,genotyping.array,PC1,PC2,PC3,PC4,PC5,PC6,PC7,PC8,PC9,PC10					logistic	419874	130	419744			0	`070.1` ~ `PRS_all` + `age` + `sex` + `genotyping.array` + `PC1` + `PC2` + `PC3` + `PC4` + `PC5` + `PC6` + `PC7` + `PC8` + `PC9` + `PC10`		[Error: < 200 cases or controls]	Viral hepatitis A	050-079.99	Both	1	1	1	infectious diseases
070.2	PRS_all	age,sex,genotyping.array,PC1,PC2,PC3,PC4,PC5,PC6,PC7,PC8,PC9,PC10	-0.0168840260463735	0.0520716288594232	0.983257710306876	0.745751672549757	logistic	420166	422	419744			0	`070.2` ~ `PRS_all` + `age` + `sex` + `genotyping.array` + `PC1` + `PC2` + `PC3` + `PC4` + `PC5` + `PC6` + `PC7` + `PC8` + `PC9` + `PC10`	(Intercept) + PRS_all + age + sexM + genotyping.arrayUKBL + PC1 + PC2 + PC3 + PC4 + PC5 + PC6 + PC7 + PC8 + PC9 + PC10		Viral hepatitis B	050-079.99	Both	1	1	1	infectious diseases
070.3	PRS_all	age,sex,genotyping.array,PC1,PC2,PC3,PC4,PC5,PC6,PC7,PC8,PC9,PC10	0.00734032504288691	0.0449133238605824	1.00736733126647	0.87017742053317	logistic	420267	523	419744			0	`070.3` ~ `PRS_all` + `age` + `sex` + `genotyping.array` + `PC1` + `PC2` + `PC3` + `PC4` + `PC5` + `PC6` + `PC7` + `PC8` + `PC9` + `PC10`	(Intercept) + PRS_all + age + sexM + genotyping.arrayUKBL + PC1 + PC2 + PC3 + PC4 + PC5 + PC6 + PC7 + PC8 + PC9 + PC10		Viral hepatitis C	050-079.99	Both	1	1	1	infectious diseases
070.4	PRS_all	age,sex,genotyping.array,PC1,PC2,PC3,PC4,PC5,PC6,PC7,PC8,PC9,PC10	0.0489918973112781	0.0434036065001197	1.05021184116591	0.259002566912991	logistic	420293	549	419744			0	`070.4` ~ `PRS_all` + `age` + `sex` + `genotyping.array` + `PC1` + `PC2` + `PC3` + `PC4` + `PC5` + `PC6` + `PC7` + `PC8` + `PC9` + `PC10`	(Intercept) + PRS_all + age + sexM + genotyping.arrayUKBL + PC1 + PC2 + PC3 + PC4 + PC5 + PC6 + PC7 + PC8 + PC9 + PC10		Chronic hepatitis	050-079.99	Both	0	1	1	infectious diseases
070.9	PRS_all	age,sex,genotyping.array,PC1,PC2,PC3,PC4,PC5,PC6,PC7,PC8,PC9,PC10	0.00454701408878508	0.0286559267561429	1.00455736744368	0.873923975834022	logistic	420995	1251	419744			0	`070.9` ~ `PRS_all` + `age` + `sex` + `genotyping.array` + `PC1` + `PC2` + `PC3` + `PC4` + `PC5` + `PC6` + `PC7` + `PC8` + `PC9` + `PC10`	(Intercept) + PRS_all + age + sexM + genotyping.arrayUKBL + PC1 + PC2 + PC3 + PC4 + PC5 + PC6 + PC7 + PC8 + PC9 + PC10		Hepatitis NOS	050-079.99	Both	0	1	1	infectious diseases
071	PRS_all	age,sex,genotyping.array,PC1,PC2,PC3,PC4,PC5,PC6,PC7,PC8,PC9,PC10	-0.212093118880761	0.064516004886124	0.808889371186496	0.00101099259267318	logistic	420009	265	419744			0	`071` ~ `PRS_all` + `age` + `sex` + `genotyping.array` + `PC1` + `PC2` + `PC3` + `PC4` + `PC5` + `PC6` + `PC7` + `PC8` + `PC9` + `PC10`	(Intercept) + PRS_all + age + sexM + genotyping.arrayUKBL + PC1 + PC2 + PC3 + PC4 + PC5 + PC6 + PC7 + PC8 + PC9 + PC10		Human immunodeficiency virus [HIV] disease	050-079.99		1	0	1	infectious diseases
071.1	PRS_all	age,sex,genotyping.array,PC1,PC2,PC3,PC4,PC5,PC6,PC7,PC8,PC9,PC10	-0.146120749303307	0.0713922095971769	0.864053363043662	0.0406843650839658	logistic	419961	217	419744			0	`071.1` ~ `PRS_all` + `age` + `sex` + `genotyping.array` + `PC1` + `PC2` + `PC3` + `PC4` + `PC5` + `PC6` + `PC7` + `PC8` + `PC9` + `PC10`	(Intercept) + PRS_all + age + sexM + genotyping.arrayUKBL + PC1 + PC2 + PC3 + PC4 + PC5 + PC6 + PC7 + PC8 + PC9 + PC10		HIV infection, symptomatic	050-079.99	Both	1	1	1	infectious diseases
078	PRS_all	age,sex,genotyping.array,PC1,PC2,PC3,PC4,PC5,PC6,PC7,PC8,PC9,PC10	-0.0160721271767219	0.0249332689706968	0.98405634028997	0.519182743272363	logistic	421382	1638	419744			0	`078` ~ `PRS_all` + `age` + `sex` + `genotyping.array` + `PC1` + `PC2` + `PC3` + `PC4` + `PC5` + `PC6` + `PC7` + `PC8` + `PC9` + `PC10`	(Intercept) + PRS_all + age + sexM + genotyping.arrayUKBL + PC1 + PC2 + PC3 + PC4 + PC5 + PC6 + PC7 + PC8 + PC9 + PC10		Viral warts & HPV	050-079.99		1	1	1	infectious diseases
079	PRS_all	age,sex,genotyping.array,PC1,PC2,PC3,PC4,PC5,PC6,PC7,PC8,PC9,PC10	-0.00452881915037339	0.0134582651570163	0.99548142048742	0.736487525234018	logistic	425464	5720	419744			0	`079` ~ `PRS_all` + `age` + `sex` + `genotyping.array` + `PC1` + `PC2` + `PC3` + `PC4` + `PC5` + `PC6` + `PC7` + `PC8` + `PC9` + `PC10`	(Intercept) + PRS_all + age + sexM + genotyping.arrayUKBL + PC1 + PC2 + PC3 + PC4 + PC5 + PC6 + PC7 + PC8 + PC9 + PC10		Viral infection	050-079.99		1	0	1	infectious diseases
079.1	PRS_all	age,sex,genotyping.array,PC1,PC2,PC3,PC4,PC5,PC6,PC7,PC8,PC9,PC10					logistic	419842	98	419744			0	`079.1` ~ `PRS_all` + `age` + `sex` + `genotyping.array` + `PC1` + `PC2` + `PC3` + `PC4` + `PC5` + `PC6` + `PC7` + `PC8` + `PC9` + `PC10`		[Error: < 200 cases or controls]	Varicella infection	050-079.99	Both	1	1	1	infectious diseases
079.2	PRS_all	age,sex,genotyping.array,PC1,PC2,PC3,PC4,PC5,PC6,PC7,PC8,PC9,PC10					logistic	419848	104	419744			0	`079.2` ~ `PRS_all` + `age` + `sex` + `genotyping.array` + `PC1` + `PC2` + `PC3` + `PC4` + `PC5` + `PC6` + `PC7` + `PC8` + `PC9` + `PC10`		[Error: < 200 cases or controls]	Infectious mononucleosis	050-079.99	Both	1	1	1	infectious diseases
079.9	PRS_all	age,sex,genotyping.array,PC1,PC2,PC3,PC4,PC5,PC6,PC7,PC8,PC9,PC10						419744					0			[Note: Column(s) dropped due to lack of variability: 079.9 ] [Error: non-varying phenotype or genotype]	Viremia, NOS	050-079.99	Both	1	1	1	infectious diseases
080	PRS_all	age,sex,genotyping.array,PC1,PC2,PC3,PC4,PC5,PC6,PC7,PC8,PC9,PC10	-0.0126040180531684	0.0113503638487009	0.987475079916211	0.266804915259517	logistic	428948	8078	420870			0	`080` ~ `PRS_all` + `age` + `sex` + `genotyping.array` + `PC1` + `PC2` + `PC3` + `PC4` + `PC5` + `PC6` + `PC7` + `PC8` + `PC9` + `PC10`	(Intercept) + PRS_all + age + sexM + genotyping.arrayUKBL + PC1 + PC2 + PC3 + PC4 + PC5 + PC6 + PC7 + PC8 + PC9 + PC10		Postoperative infection	080-082.99		1	1	1	infectious diseases
081	PRS_all	age,sex,genotyping.array,PC1,PC2,PC3,PC4,PC5,PC6,PC7,PC8,PC9,PC10	-0.00257435994978128	0.0186886930289102	0.997428950873102	0.890438319553483	logistic	423806	2936	420870			0	`081` ~ `PRS_all` + `age` + `sex` + `genotyping.array` + `PC1` + `PC2` + `PC3` + `PC4` + `PC5` + `PC6` + `PC7` + `PC8` + `PC9` + `PC10`	(Intercept) + PRS_all + age + sexM + genotyping.arrayUKBL + PC1 + PC2 + PC3 + PC4 + PC5 + PC6 + PC7 + PC8 + PC9 + PC10		Infection/inflammation of internal prosthetic device; implant; and graft	080-082.99		1	0	1	infectious diseases
081.1	PRS_all	age,sex,genotyping.array,PC1,PC2,PC3,PC4,PC5,PC6,PC7,PC8,PC9,PC10						420870					0			[Note: Column(s) dropped due to lack of variability: 081.1 ] [Error: non-varying phenotype or genotype]	Graft-versus-host disease	080-082.99	Both	1	0	1	infectious diseases
081.11	PRS_all	age,sex,genotyping.array,PC1,PC2,PC3,PC4,PC5,PC6,PC7,PC8,PC9,PC10						420870					0			[Note: Column(s) dropped due to lack of variability: 081.11 ] [Error: non-varying phenotype or genotype]	Acute graft-versus-host disease	080-082.99	Both	1	1	1	infectious diseases
081.12	PRS_all	age,sex,genotyping.array,PC1,PC2,PC3,PC4,PC5,PC6,PC7,PC8,PC9,PC10						420870					0			[Note: Column(s) dropped due to lack of variability: 081.12 ] [Error: non-varying phenotype or genotype]	Chronic graft-versus-host disease	080-082.99	Both	1	1	1	infectious diseases
090	PRS_all	age,sex,genotyping.array,PC1,PC2,PC3,PC4,PC5,PC6,PC7,PC8,PC9,PC10					logistic	431422	85	431337			0	`090` ~ `PRS_all` + `age` + `sex` + `genotyping.array` + `PC1` + `PC2` + `PC3` + `PC4` + `PC5` + `PC6` + `PC7` + `PC8` + `PC9` + `PC10`		[Error: < 200 cases or controls]	Sexually transmitted infections (not HIV or hepatitis)	090-092.99		1	0	1	infectious diseases
090.2	PRS_all	age,sex,genotyping.array,PC1,PC2,PC3,PC4,PC5,PC6,PC7,PC8,PC9,PC10					logistic	431345	8	431337			0	`090.2` ~ `PRS_all` + `age` + `sex` + `genotyping.array` + `PC1` + `PC2` + `PC3` + `PC4` + `PC5` + `PC6` + `PC7` + `PC8` + `PC9` + `PC10`		[Error: < 200 cases or controls]	Gonococcal infections	090-092.99	Both	1	1	1	infectious diseases
090.3	PRS_all	age,sex,genotyping.array,PC1,PC2,PC3,PC4,PC5,PC6,PC7,PC8,PC9,PC10					logistic	431346	9	431337			0	`090.3` ~ `PRS_all` + `age` + `sex` + `genotyping.array` + `PC1` + `PC2` + `PC3` + `PC4` + `PC5` + `PC6` + `PC7` + `PC8` + `PC9` + `PC10`		[Error: < 200 cases or controls]	Venereal diseases due to Chlamydia trachomatis	090-092.99	Both	1	1	1	infectious diseases
1000	PRS_all	age,sex,genotyping.array,PC1,PC2,PC3,PC4,PC5,PC6,PC7,PC8,PC9,PC10	-0.0462348432555183	0.0310079068969352	0.954817703361025	0.135944103851956	logistic	431422	1060	430362			0	`1000` ~ `PRS_all` + `age` + `sex` + `genotyping.array` + `PC1` + `PC2` + `PC3` + `PC4` + `PC5` + `PC6` + `PC7` + `PC8` + `PC9` + `PC10`	(Intercept) + PRS_all + age + sexM + genotyping.arrayUKBL + PC1 + PC2 + PC3 + PC4 + PC5 + PC6 + PC7 + PC8 + PC9 + PC10		Burns		Both	1	0	0	NULL
1001	PRS_all	age,sex,genotyping.array,PC1,PC2,PC3,PC4,PC5,PC6,PC7,PC8,PC9,PC10	-0.0302610633114825	0.0219901977676488	0.970192218890927	0.168785718212839	logistic	431422	2128	429294			0	`1001` ~ `PRS_all` + `age` + `sex` + `genotyping.array` + `PC1` + `PC2` + `PC3` + `PC4` + `PC5` + `PC6` + `PC7` + `PC8` + `PC9` + `PC10`	(Intercept) + PRS_all + age + sexM + genotyping.arrayUKBL + PC1 + PC2 + PC3 + PC4 + PC5 + PC6 + PC7 + PC8 + PC9 + PC10		Foreign body injury		Both	1	0	0	NULL
1002	PRS_all	age,sex,genotyping.array,PC1,PC2,PC3,PC4,PC5,PC6,PC7,PC8,PC9,PC10	0.0123782299309758	0.00811202589773553	1.01245515729962	0.127032019126121	logistic	431422	16316	415106			0	`1002` ~ `PRS_all` + `age` + `sex` + `genotyping.array` + `PC1` + `PC2` + `PC3` + `PC4` + `PC5` + `PC6` + `PC7` + `PC8` + `PC9` + `PC10`	(Intercept) + PRS_all + age + sexM + genotyping.arrayUKBL + PC1 + PC2 + PC3 + PC4 + PC5 + PC6 + PC7 + PC8 + PC9 + PC10		Symptoms concerning nutrition, metabolism, and development		Both	1	0	0	NULL
1004	PRS_all	age,sex,genotyping.array,PC1,PC2,PC3,PC4,PC5,PC6,PC7,PC8,PC9,PC10	-0.00945383366255713	0.022278477888749	0.990590713332418	0.671311837409696	logistic	431422	2069	429353			0	`1004` ~ `PRS_all` + `age` + `sex` + `genotyping.array` + `PC1` + `PC2` + `PC3` + `PC4` + `PC5` + `PC6` + `PC7` + `PC8` + `PC9` + `PC10`	(Intercept) + PRS_all + age + sexM + genotyping.arrayUKBL + PC1 + PC2 + PC3 + PC4 + PC5 + PC6 + PC7 + PC8 + PC9 + PC10		Other signs and symptoms involving emotional state		Both	1	0	0	NULL
1005	PRS_all	age,sex,genotyping.array,PC1,PC2,PC3,PC4,PC5,PC6,PC7,PC8,PC9,PC10	0.0268407675847157	0.0148628443742084	1.02720422553061	0.0709344138484082	logistic	431422	4723	426699			0	`1005` ~ `PRS_all` + `age` + `sex` + `genotyping.array` + `PC1` + `PC2` + `PC3` + `PC4` + `PC5` + `PC6` + `PC7` + `PC8` + `PC9` + `PC10`	(Intercept) + PRS_all + age + sexM + genotyping.arrayUKBL + PC1 + PC2 + PC3 + PC4 + PC5 + PC6 + PC7 + PC8 + PC9 + PC10		Other symptoms		Both	1	0	0	NULL
1006	PRS_all	age,sex,genotyping.array,PC1,PC2,PC3,PC4,PC5,PC6,PC7,PC8,PC9,PC10	-0.0243246136980802	0.0550777399826196	0.975968845475308	0.658748674615334	logistic	431422	333	431089			0	`1006` ~ `PRS_all` + `age` + `sex` + `genotyping.array` + `PC1` + `PC2` + `PC3` + `PC4` + `PC5` + `PC6` + `PC7` + `PC8` + `PC9` + `PC10`	(Intercept) + PRS_all + age + sexM + genotyping.arrayUKBL + PC1 + PC2 + PC3 + PC4 + PC5 + PC6 + PC7 + PC8 + PC9 + PC10		Crushing injury		Both	1	0	0	NULL
1007	PRS_all	age,sex,genotyping.array,PC1,PC2,PC3,PC4,PC5,PC6,PC7,PC8,PC9,PC10	-0.0571996348583957	0.0441359281544298	0.944405514284954	0.194979606677883	logistic	431422	520	430902			0	`1007` ~ `PRS_all` + `age` + `sex` + `genotyping.array` + `PC1` + `PC2` + `PC3` + `PC4` + `PC5` + `PC6` + `PC7` + `PC8` + `PC9` + `PC10`	(Intercept) + PRS_all + age + sexM + genotyping.arrayUKBL + PC1 + PC2 + PC3 + PC4 + PC5 + PC6 + PC7 + PC8 + PC9 + PC10		Injury to blood vessels		Both	1	0	0	NULL
1008	PRS_all	age,sex,genotyping.array,PC1,PC2,PC3,PC4,PC5,PC6,PC7,PC8,PC9,PC10	-0.0869112725973241	0.0406066538664344	0.916758433619341	0.0323288368129861	logistic	431422	610	430812			0	`1008` ~ `PRS_all` + `age` + `sex` + `genotyping.array` + `PC1` + `PC2` + `PC3` + `PC4` + `PC5` + `PC6` + `PC7` + `PC8` + `PC9` + `PC10`	(Intercept) + PRS_all + age + sexM + genotyping.arrayUKBL + PC1 + PC2 + PC3 + PC4 + PC5 + PC6 + PC7 + PC8 + PC9 + PC10		Crushing or internal injury to organs		Both	1	0	0	NULL
1009	PRS_all	age,sex,genotyping.array,PC1,PC2,PC3,PC4,PC5,PC6,PC7,PC8,PC9,PC10	-0.00901587805895593	0.00852786904743121	0.991024643100248	0.290408821503727	logistic	431422	14478	416944			0	`1009` ~ `PRS_all` + `age` + `sex` + `genotyping.array` + `PC1` + `PC2` + `PC3` + `PC4` + `PC5` + `PC6` + `PC7` + `PC8` + `PC9` + `PC10`	(Intercept) + PRS_all + age + sexM + genotyping.arrayUKBL + PC1 + PC2 + PC3 + PC4 + PC5 + PC6 + PC7 + PC8 + PC9 + PC10		Injury, NOS			1	0	0	NULL
1010	PRS_all	age,sex,genotyping.array,PC1,PC2,PC3,PC4,PC5,PC6,PC7,PC8,PC9,PC10	-0.00309832846931867	0.00699394419318578	0.996906466397031	0.657764577261151	logistic	431422	22100	409322			0	`1010` ~ `PRS_all` + `age` + `sex` + `genotyping.array` + `PC1` + `PC2` + `PC3` + `PC4` + `PC5` + `PC6` + `PC7` + `PC8` + `PC9` + `PC10`	(Intercept) + PRS_all + age + sexM + genotyping.arrayUKBL + PC1 + PC2 + PC3 + PC4 + PC5 + PC6 + PC7 + PC8 + PC9 + PC10		Other tests		Both	1	0	0	NULL
1011	PRS_all	age,sex,genotyping.array,PC1,PC2,PC3,PC4,PC5,PC6,PC7,PC8,PC9,PC10	-0.0132688248073242	0.0116886919994599	0.986818817981377	0.25629792126115	logistic	431422	7649	423773			0	`1011` ~ `PRS_all` + `age` + `sex` + `genotyping.array` + `PC1` + `PC2` + `PC3` + `PC4` + `PC5` + `PC6` + `PC7` + `PC8` + `PC9` + `PC10`	(Intercept) + PRS_all + age + sexM + genotyping.arrayUKBL + PC1 + PC2 + PC3 + PC4 + PC5 + PC6 + PC7 + PC8 + PC9 + PC10		Complications of surgical and medical procedures		Both	1	0	0	NULL
1012	PRS_all	age,sex,genotyping.array,PC1,PC2,PC3,PC4,PC5,PC6,PC7,PC8,PC9,PC10					logistic	431422	33	431389			0	`1012` ~ `PRS_all` + `age` + `sex` + `genotyping.array` + `PC1` + `PC2` + `PC3` + `PC4` + `PC5` + `PC6` + `PC7` + `PC8` + `PC9` + `PC10`		[Error: < 200 cases or controls]	Late effect		Both	1	0	0	NULL
1013	PRS_all	age,sex,genotyping.array,PC1,PC2,PC3,PC4,PC5,PC6,PC7,PC8,PC9,PC10	-0.0345884450301902	0.0315708165319875	0.966002897752634	0.273261371999809	logistic	431422	1025	430397			0	`1013` ~ `PRS_all` + `age` + `sex` + `genotyping.array` + `PC1` + `PC2` + `PC3` + `PC4` + `PC5` + `PC6` + `PC7` + `PC8` + `PC9` + `PC10`	(Intercept) + PRS_all + age + sexM + genotyping.arrayUKBL + PC1 + PC2 + PC3 + PC4 + PC5 + PC6 + PC7 + PC8 + PC9 + PC10		Asphyxia and hypoxemia		Both	1	0	0	NULL
1014	PRS_all	age,sex,genotyping.array,PC1,PC2,PC3,PC4,PC5,PC6,PC7,PC8,PC9,PC10					logistic	431422	89	431333			0	`1014` ~ `PRS_all` + `age` + `sex` + `genotyping.array` + `PC1` + `PC2` + `PC3` + `PC4` + `PC5` + `PC6` + `PC7` + `PC8` + `PC9` + `PC10`		[Error: < 200 cases or controls]	Effects of heat, cold and air pressure		Both	1	0	0	NULL
1015	PRS_all	age,sex,genotyping.array,PC1,PC2,PC3,PC4,PC5,PC6,PC7,PC8,PC9,PC10	0.0100324877877021	0.0126854584992857	1.0100829819126	0.429022652422404	logistic	431422	6472	424950			0	`1015` ~ `PRS_all` + `age` + `sex` + `genotyping.array` + `PC1` + `PC2` + `PC3` + `PC4` + `PC5` + `PC6` + `PC7` + `PC8` + `PC9` + `PC10`	(Intercept) + PRS_all + age + sexM + genotyping.arrayUKBL + PC1 + PC2 + PC3 + PC4 + PC5 + PC6 + PC7 + PC8 + PC9 + PC10		Effects of other external causes		Both	1	0	0	NULL
1019	PRS_all	age,sex,genotyping.array,PC1,PC2,PC3,PC4,PC5,PC6,PC7,PC8,PC9,PC10	-0.00974497834423352	0.00594640484657229	0.990302350094262	0.101254565982956	logistic	431422	31254	400168			0	`1019` ~ `PRS_all` + `age` + `sex` + `genotyping.array` + `PC1` + `PC2` + `PC3` + `PC4` + `PC5` + `PC6` + `PC7` + `PC8` + `PC9` + `PC10`	(Intercept) + PRS_all + age + sexM + genotyping.arrayUKBL + PC1 + PC2 + PC3 + PC4 + PC5 + PC6 + PC7 + PC8 + PC9 + PC10		Other ill-defined and unknown causes of morbidity and mortality		Both	1	0	0	NULL
110	PRS_all	age,sex,genotyping.array,PC1,PC2,PC3,PC4,PC5,PC6,PC7,PC8,PC9,PC10	-0.0254624991785595	0.0348751334607999	0.974858936291172	0.465326182959788	logistic	423764	840	422924			0	`110` ~ `PRS_all` + `age` + `sex` + `genotyping.array` + `PC1` + `PC2` + `PC3` + `PC4` + `PC5` + `PC6` + `PC7` + `PC8` + `PC9` + `PC10`	(Intercept) + PRS_all + age + sexM + genotyping.arrayUKBL + PC1 + PC2 + PC3 + PC4 + PC5 + PC6 + PC7 + PC8 + PC9 + PC10		Dermatophytosis / Dermatomycosis	110-118.99		1	0	1	infectious diseases
110.1	PRS_all	age,sex,genotyping.array,PC1,PC2,PC3,PC4,PC5,PC6,PC7,PC8,PC9,PC10	-0.0252072078997221	0.0353178895843503	0.975107841045958	0.475398169706811	logistic	423742	818	422924			0	`110.1` ~ `PRS_all` + `age` + `sex` + `genotyping.array` + `PC1` + `PC2` + `PC3` + `PC4` + `PC5` + `PC6` + `PC7` + `PC8` + `PC9` + `PC10`	(Intercept) + PRS_all + age + sexM + genotyping.arrayUKBL + PC1 + PC2 + PC3 + PC4 + PC5 + PC6 + PC7 + PC8 + PC9 + PC10		Dermatophytosis	110-118.99	Both	1	0	1	infectious diseases
110.11	PRS_all	age,sex,genotyping.array,PC1,PC2,PC3,PC4,PC5,PC6,PC7,PC8,PC9,PC10	-0.0323755107227523	0.0668366610900675	0.968142965747759	0.628103801005013	logistic	423152	228	422924			0	`110.11` ~ `PRS_all` + `age` + `sex` + `genotyping.array` + `PC1` + `PC2` + `PC3` + `PC4` + `PC5` + `PC6` + `PC7` + `PC8` + `PC9` + `PC10`	(Intercept) + PRS_all + age + sexM + genotyping.arrayUKBL + PC1 + PC2 + PC3 + PC4 + PC5 + PC6 + PC7 + PC8 + PC9 + PC10		Dermatophytosis of nail	110-118.99	Both	1	1	1	infectious diseases
110.12	PRS_all	age,sex,genotyping.array,PC1,PC2,PC3,PC4,PC5,PC6,PC7,PC8,PC9,PC10	-0.116719258860134	0.0583145506346912	0.889834971384419	0.0453335756343683	logistic	423223	299	422924			0	`110.12` ~ `PRS_all` + `age` + `sex` + `genotyping.array` + `PC1` + `PC2` + `PC3` + `PC4` + `PC5` + `PC6` + `PC7` + `PC8` + `PC9` + `PC10`	(Intercept) + PRS_all + age + sexM + genotyping.arrayUKBL + PC1 + PC2 + PC3 + PC4 + PC5 + PC6 + PC7 + PC8 + PC9 + PC10		Althete's foot	110-118.99	Both	1	1	1	infectious diseases
110.13	PRS_all	age,sex,genotyping.array,PC1,PC2,PC3,PC4,PC5,PC6,PC7,PC8,PC9,PC10					logistic	423057	133	422924			0	`110.13` ~ `PRS_all` + `age` + `sex` + `genotyping.array` + `PC1` + `PC2` + `PC3` + `PC4` + `PC5` + `PC6` + `PC7` + `PC8` + `PC9` + `PC10`		[Error: < 200 cases or controls]	Dermatophytosis of the body	110-118.99	Both	1	1	1	infectious diseases
110.2	PRS_all	age,sex,genotyping.array,PC1,PC2,PC3,PC4,PC5,PC6,PC7,PC8,PC9,PC10					logistic	422948	24	422924			0	`110.2` ~ `PRS_all` + `age` + `sex` + `genotyping.array` + `PC1` + `PC2` + `PC3` + `PC4` + `PC5` + `PC6` + `PC7` + `PC8` + `PC9` + `PC10`		[Error: < 200 cases or controls]	Dermatomycoses	110-118.99	Both	1	1	1	infectious diseases
1100	PRS_all	age,sex,genotyping.array,PC1,PC2,PC3,PC4,PC5,PC6,PC7,PC8,PC9,PC10	-0.0138216297416334	0.0122424716568844	0.986273450424354	0.258901994776748	logistic	431422	7028	424394			0	`1100` ~ `PRS_all` + `age` + `sex` + `genotyping.array` + `PC1` + `PC2` + `PC3` + `PC4` + `PC5` + `PC6` + `PC7` + `PC8` + `PC9` + `PC10`	(Intercept) + PRS_all + age + sexM + genotyping.arrayUKBL + PC1 + PC2 + PC3 + PC4 + PC5 + PC6 + PC7 + PC8 + PC9 + PC10		Family history		Both	1	0	0	NULL
112	PRS_all	age,sex,genotyping.array,PC1,PC2,PC3,PC4,PC5,PC6,PC7,PC8,PC9,PC10	0.00828387797360587	0.0121259105729091	1.00831828423087	0.494508824328021	logistic	430035	7111	422924			0	`112` ~ `PRS_all` + `age` + `sex` + `genotyping.array` + `PC1` + `PC2` + `PC3` + `PC4` + `PC5` + `PC6` + `PC7` + `PC8` + `PC9` + `PC10`	(Intercept) + PRS_all + age + sexM + genotyping.arrayUKBL + PC1 + PC2 + PC3 + PC4 + PC5 + PC6 + PC7 + PC8 + PC9 + PC10		Candidiasis	110-118.99	Both	1	0	1	infectious diseases
112.3	PRS_all	age,sex,genotyping.array,PC1,PC2,PC3,PC4,PC5,PC6,PC7,PC8,PC9,PC10					logistic	423070	146	422924			0	`112.3` ~ `PRS_all` + `age` + `sex` + `genotyping.array` + `PC1` + `PC2` + `PC3` + `PC4` + `PC5` + `PC6` + `PC7` + `PC8` + `PC9` + `PC10`		[Error: < 200 cases or controls]	Candidiasis of skin and nails	110-118.99	Both	1	1	1	infectious diseases
117	PRS_all	age,sex,genotyping.array,PC1,PC2,PC3,PC4,PC5,PC6,PC7,PC8,PC9,PC10	-0.0526801337996588	0.0371722874958151	0.948683415715003	0.156427858967581	logistic	423666	742	422924			0	`117` ~ `PRS_all` + `age` + `sex` + `genotyping.array` + `PC1` + `PC2` + `PC3` + `PC4` + `PC5` + `PC6` + `PC7` + `PC8` + `PC9` + `PC10`	(Intercept) + PRS_all + age + sexM + genotyping.arrayUKBL + PC1 + PC2 + PC3 + PC4 + PC5 + PC6 + PC7 + PC8 + PC9 + PC10		Mycoses	110-118.99		1	0	1	infectious diseases
117.1	PRS_all	age,sex,genotyping.array,PC1,PC2,PC3,PC4,PC5,PC6,PC7,PC8,PC9,PC10					logistic	422932	8	422924			0	`117.1` ~ `PRS_all` + `age` + `sex` + `genotyping.array` + `PC1` + `PC2` + `PC3` + `PC4` + `PC5` + `PC6` + `PC7` + `PC8` + `PC9` + `PC10`		[Error: < 200 cases or controls]	Histoplasmosis	110-118.99	Both	1	1	1	infectious diseases
117.2	PRS_all	age,sex,genotyping.array,PC1,PC2,PC3,PC4,PC5,PC6,PC7,PC8,PC9,PC10					logistic	422928	4	422924			0	`117.2` ~ `PRS_all` + `age` + `sex` + `genotyping.array` + `PC1` + `PC2` + `PC3` + `PC4` + `PC5` + `PC6` + `PC7` + `PC8` + `PC9` + `PC10`		[Error: < 200 cases or controls]	Coccidioidomycosis	110-118.99	Both	1	1	1	infectious diseases
117.3	PRS_all	age,sex,genotyping.array,PC1,PC2,PC3,PC4,PC5,PC6,PC7,PC8,PC9,PC10					logistic	422925	1	422924			0	`117.3` ~ `PRS_all` + `age` + `sex` + `genotyping.array` + `PC1` + `PC2` + `PC3` + `PC4` + `PC5` + `PC6` + `PC7` + `PC8` + `PC9` + `PC10`		[Error: < 200 cases or controls]	Blastomycotic infection	110-118.99	Both	1	1	1	infectious diseases
117.4	PRS_all	age,sex,genotyping.array,PC1,PC2,PC3,PC4,PC5,PC6,PC7,PC8,PC9,PC10	-0.0633056441970412	0.0492163942768319	0.938656534917869	0.198348333042937	logistic	423347	423	422924			0	`117.4` ~ `PRS_all` + `age` + `sex` + `genotyping.array` + `PC1` + `PC2` + `PC3` + `PC4` + `PC5` + `PC6` + `PC7` + `PC8` + `PC9` + `PC10`	(Intercept) + PRS_all + age + sexM + genotyping.arrayUKBL + PC1 + PC2 + PC3 + PC4 + PC5 + PC6 + PC7 + PC8 + PC9 + PC10		Aspergillosis	110-118.99	Both	1	1	1	infectious diseases
130	PRS_all	age,sex,genotyping.array,PC1,PC2,PC3,PC4,PC5,PC6,PC7,PC8,PC9,PC10					logistic	429627	166	429461			0	`130` ~ `PRS_all` + `age` + `sex` + `genotyping.array` + `PC1` + `PC2` + `PC3` + `PC4` + `PC5` + `PC6` + `PC7` + `PC8` + `PC9` + `PC10`		[Error: < 200 cases or controls]	Spirochetal infection	130-136.99		1	0	1	infectious diseases
130.1	PRS_all	age,sex,genotyping.array,PC1,PC2,PC3,PC4,PC5,PC6,PC7,PC8,PC9,PC10					logistic	429535	74	429461			0	`130.1` ~ `PRS_all` + `age` + `sex` + `genotyping.array` + `PC1` + `PC2` + `PC3` + `PC4` + `PC5` + `PC6` + `PC7` + `PC8` + `PC9` + `PC10`		[Error: < 200 cases or controls]	Lyme disease	130-136.99	Both	1	1	1	infectious diseases
131	PRS_all	age,sex,genotyping.array,PC1,PC2,PC3,PC4,PC5,PC6,PC7,PC8,PC9,PC10					logistic	429495	34	429461			0	`131` ~ `PRS_all` + `age` + `sex` + `genotyping.array` + `PC1` + `PC2` + `PC3` + `PC4` + `PC5` + `PC6` + `PC7` + `PC8` + `PC9` + `PC10`		[Error: < 200 cases or controls]	Protozoan infection	130-136.99	Both	1	1	1	infectious diseases
132	PRS_all	age,sex,genotyping.array,PC1,PC2,PC3,PC4,PC5,PC6,PC7,PC8,PC9,PC10					logistic	429560	99	429461			0	`132` ~ `PRS_all` + `age` + `sex` + `genotyping.array` + `PC1` + `PC2` + `PC3` + `PC4` + `PC5` + `PC6` + `PC7` + `PC8` + `PC9` + `PC10`		[Error: < 200 cases or controls]	Infestation (lice, mites)	130-136.99		1	0	1	infectious diseases
132.1	PRS_all	age,sex,genotyping.array,PC1,PC2,PC3,PC4,PC5,PC6,PC7,PC8,PC9,PC10					logistic	429477	16	429461			0	`132.1` ~ `PRS_all` + `age` + `sex` + `genotyping.array` + `PC1` + `PC2` + `PC3` + `PC4` + `PC5` + `PC6` + `PC7` + `PC8` + `PC9` + `PC10`		[Error: < 200 cases or controls]	Pediculosis and phthirus infestation	130-136.99	Both	1	1	1	infectious diseases
133	PRS_all	age,sex,genotyping.array,PC1,PC2,PC3,PC4,PC5,PC6,PC7,PC8,PC9,PC10	-0.159461144239332	0.0771868664501383	0.85260309529463	0.0388369479042199	logistic	429692	231	429461			0	`133` ~ `PRS_all` + `age` + `sex` + `genotyping.array` + `PC1` + `PC2` + `PC3` + `PC4` + `PC5` + `PC6` + `PC7` + `PC8` + `PC9` + `PC10`	(Intercept) + PRS_all + age + sexM + genotyping.arrayUKBL + PC1 + PC2 + PC3 + PC4 + PC5 + PC6 + PC7 + PC8 + PC9 + PC10		Arthropod-borne diseases	130-136.99		1	1	1	infectious diseases
134	PRS_all	age,sex,genotyping.array,PC1,PC2,PC3,PC4,PC5,PC6,PC7,PC8,PC9,PC10	0.142720927214172	0.0598893986863159	1.15340787199916	0.0171686972954897	logistic	429743	282	429461			0	`134` ~ `PRS_all` + `age` + `sex` + `genotyping.array` + `PC1` + `PC2` + `PC3` + `PC4` + `PC5` + `PC6` + `PC7` + `PC8` + `PC9` + `PC10`	(Intercept) + PRS_all + age + sexM + genotyping.arrayUKBL + PC1 + PC2 + PC3 + PC4 + PC5 + PC6 + PC7 + PC8 + PC9 + PC10		Helminthiases	130-136.99		1	0	1	infectious diseases
134.1	PRS_all	age,sex,genotyping.array,PC1,PC2,PC3,PC4,PC5,PC6,PC7,PC8,PC9,PC10	0.119393069904849	0.0654239627393887	1.12681274743066	0.0680140904049044	logistic	429697	236	429461			0	`134.1` ~ `PRS_all` + `age` + `sex` + `genotyping.array` + `PC1` + `PC2` + `PC3` + `PC4` + `PC5` + `PC6` + `PC7` + `PC8` + `PC9` + `PC10`	(Intercept) + PRS_all + age + sexM + genotyping.arrayUKBL + PC1 + PC2 + PC3 + PC4 + PC5 + PC6 + PC7 + PC8 + PC9 + PC10		Intestinal helminthiases	130-136.99	Both	1	1	1	infectious diseases
136	PRS_all	age,sex,genotyping.array,PC1,PC2,PC3,PC4,PC5,PC6,PC7,PC8,PC9,PC10	0.00792826277879673	0.0297848687215664	1.0079597746773	0.790097316494172	logistic	430617	1156	429461			0	`136` ~ `PRS_all` + `age` + `sex` + `genotyping.array` + `PC1` + `PC2` + `PC3` + `PC4` + `PC5` + `PC6` + `PC7` + `PC8` + `PC9` + `PC10`	(Intercept) + PRS_all + age + sexM + genotyping.arrayUKBL + PC1 + PC2 + PC3 + PC4 + PC5 + PC6 + PC7 + PC8 + PC9 + PC10		Other infectious and parasitic diseases	130-136.99		1	1	1	infectious diseases
145	PRS_all	age,sex,genotyping.array,PC1,PC2,PC3,PC4,PC5,PC6,PC7,PC8,PC9,PC10	0.0303594898595173	0.0274225917609398	1.03082503850149	0.268251664739425	logistic	428777	1353	427424			0	`145` ~ `PRS_all` + `age` + `sex` + `genotyping.array` + `PC1` + `PC2` + `PC3` + `PC4` + `PC5` + `PC6` + `PC7` + `PC8` + `PC9` + `PC10`	(Intercept) + PRS_all + age + sexM + genotyping.arrayUKBL + PC1 + PC2 + PC3 + PC4 + PC5 + PC6 + PC7 + PC8 + PC9 + PC10		Cancer of mouth	140-149.99, 210-210.99	Both	1	0	2	neoplasms
145.1	PRS_all	age,sex,genotyping.array,PC1,PC2,PC3,PC4,PC5,PC6,PC7,PC8,PC9,PC10					logistic	427530	106	427424			0	`145.1` ~ `PRS_all` + `age` + `sex` + `genotyping.array` + `PC1` + `PC2` + `PC3` + `PC4` + `PC5` + `PC6` + `PC7` + `PC8` + `PC9` + `PC10`		[Error: < 200 cases or controls]	Cancer of lip	140-149.99, 210-210.99	Both	1	1	2	neoplasms
145.2	PRS_all	age,sex,genotyping.array,PC1,PC2,PC3,PC4,PC5,PC6,PC7,PC8,PC9,PC10	0.0589614371713933	0.0399989760224322	1.06073433503509	0.140461758296161	logistic	428056	632	427424			0	`145.2` ~ `PRS_all` + `age` + `sex` + `genotyping.array` + `PC1` + `PC2` + `PC3` + `PC4` + `PC5` + `PC6` + `PC7` + `PC8` + `PC9` + `PC10`	(Intercept) + PRS_all + age + sexM + genotyping.arrayUKBL + PC1 + PC2 + PC3 + PC4 + PC5 + PC6 + PC7 + PC8 + PC9 + PC10		Cancer of tongue	140-149.99, 210-210.99	Both	1	1	2	neoplasms
145.3	PRS_all	age,sex,genotyping.array,PC1,PC2,PC3,PC4,PC5,PC6,PC7,PC8,PC9,PC10	0.0115970659710246	0.0627473261912646	1.011664572648	0.853368906012409	logistic	427684	260	427424			0	`145.3` ~ `PRS_all` + `age` + `sex` + `genotyping.array` + `PC1` + `PC2` + `PC3` + `PC4` + `PC5` + `PC6` + `PC7` + `PC8` + `PC9` + `PC10`	(Intercept) + PRS_all + age + sexM + genotyping.arrayUKBL + PC1 + PC2 + PC3 + PC4 + PC5 + PC6 + PC7 + PC8 + PC9 + PC10		Cancer of major salivary glands	140-149.99, 210-210.99	Both	1	1	2	neoplasms
145.4	PRS_all	age,sex,genotyping.array,PC1,PC2,PC3,PC4,PC5,PC6,PC7,PC8,PC9,PC10					logistic	427511	87	427424			0	`145.4` ~ `PRS_all` + `age` + `sex` + `genotyping.array` + `PC1` + `PC2` + `PC3` + `PC4` + `PC5` + `PC6` + `PC7` + `PC8` + `PC9` + `PC10`		[Error: < 200 cases or controls]	Cancer of the gums	140-149.99, 210-210.99	Both	1	1	2	neoplasms
145.5	PRS_all	age,sex,genotyping.array,PC1,PC2,PC3,PC4,PC5,PC6,PC7,PC8,PC9,PC10					logistic	427518	94	427424			0	`145.5` ~ `PRS_all` + `age` + `sex` + `genotyping.array` + `PC1` + `PC2` + `PC3` + `PC4` + `PC5` + `PC6` + `PC7` + `PC8` + `PC9` + `PC10`		[Error: < 200 cases or controls]	Cancer of the mouth floor	140-149.99, 210-210.99	Both	1	1	2	neoplasms
149	PRS_all	age,sex,genotyping.array,PC1,PC2,PC3,PC4,PC5,PC6,PC7,PC8,PC9,PC10	0.0311188149151924	0.0275406760897774	1.03160806703021	0.2585091065466	logistic	428758	1334	427424			0	`149` ~ `PRS_all` + `age` + `sex` + `genotyping.array` + `PC1` + `PC2` + `PC3` + `PC4` + `PC5` + `PC6` + `PC7` + `PC8` + `PC9` + `PC10`	(Intercept) + PRS_all + age + sexM + genotyping.arrayUKBL + PC1 + PC2 + PC3 + PC4 + PC5 + PC6 + PC7 + PC8 + PC9 + PC10		Cancer of larynx, pharynx, nasal cavities	140-149.99, 210-210.99	Both	1	0	2	neoplasms
149.1	PRS_all	age,sex,genotyping.array,PC1,PC2,PC3,PC4,PC5,PC6,PC7,PC8,PC9,PC10	0.0514546801487311	0.0427510293968859	1.0528014724048	0.228748369802773	logistic	427973	549	427424			0	`149.1` ~ `PRS_all` + `age` + `sex` + `genotyping.array` + `PC1` + `PC2` + `PC3` + `PC4` + `PC5` + `PC6` + `PC7` + `PC8` + `PC9` + `PC10`	(Intercept) + PRS_all + age + sexM + genotyping.arrayUKBL + PC1 + PC2 + PC3 + PC4 + PC5 + PC6 + PC7 + PC8 + PC9 + PC10		Cancer of oropharynx	140-149.99, 210-210.99	Both	1	1	2	neoplasms
149.2	PRS_all	age,sex,genotyping.array,PC1,PC2,PC3,PC4,PC5,PC6,PC7,PC8,PC9,PC10					logistic	427507	83	427424			0	`149.2` ~ `PRS_all` + `age` + `sex` + `genotyping.array` + `PC1` + `PC2` + `PC3` + `PC4` + `PC5` + `PC6` + `PC7` + `PC8` + `PC9` + `PC10`		[Error: < 200 cases or controls]	Cancer of nasopharynx	140-149.99, 210-210.99	Both	1	1	2	neoplasms
149.3	PRS_all	age,sex,genotyping.array,PC1,PC2,PC3,PC4,PC5,PC6,PC7,PC8,PC9,PC10					logistic	427548	124	427424			0	`149.3` ~ `PRS_all` + `age` + `sex` + `genotyping.array` + `PC1` + `PC2` + `PC3` + `PC4` + `PC5` + `PC6` + `PC7` + `PC8` + `PC9` + `PC10`		[Error: < 200 cases or controls]	Cancer of hypopharynx	140-149.99, 210-210.99	Both	1	1	2	neoplasms
149.4	PRS_all	age,sex,genotyping.array,PC1,PC2,PC3,PC4,PC5,PC6,PC7,PC8,PC9,PC10	-0.0149309302738701	0.0448000684963915	0.985179983364793	0.738923550794855	logistic	427928	504	427424			0	`149.4` ~ `PRS_all` + `age` + `sex` + `genotyping.array` + `PC1` + `PC2` + `PC3` + `PC4` + `PC5` + `PC6` + `PC7` + `PC8` + `PC9` + `PC10`	(Intercept) + PRS_all + age + sexM + genotyping.arrayUKBL + PC1 + PC2 + PC3 + PC4 + PC5 + PC6 + PC7 + PC8 + PC9 + PC10		Cancer of larynx	140-149.99, 210-210.99	Both	1	1	2	neoplasms
149.5	PRS_all	age,sex,genotyping.array,PC1,PC2,PC3,PC4,PC5,PC6,PC7,PC8,PC9,PC10						427424					0			[Note: Column(s) dropped due to lack of variability: 149.5 ] [Error: non-varying phenotype or genotype]	Hx of malignant neoplasm of oral cavity and pharynx	140-149.99, 210-210.99	Both	1	1	2	neoplasms
149.9	PRS_all	age,sex,genotyping.array,PC1,PC2,PC3,PC4,PC5,PC6,PC7,PC8,PC9,PC10					logistic	427540	116	427424			0	`149.9` ~ `PRS_all` + `age` + `sex` + `genotyping.array` + `PC1` + `PC2` + `PC3` + `PC4` + `PC5` + `PC6` + `PC7` + `PC8` + `PC9` + `PC10`		[Error: < 200 cases or controls]	Cancer of of nasal cavities	140-149.99, 210-210.99	Both	1	1	2	neoplasms
150	PRS_all	age,sex,genotyping.array,PC1,PC2,PC3,PC4,PC5,PC6,PC7,PC8,PC9,PC10	0.0356065970831921	0.0228486014706214	1.03624810326613	0.11914533573571	logistic	396496	1943	394553			0	`150` ~ `PRS_all` + `age` + `sex` + `genotyping.array` + `PC1` + `PC2` + `PC3` + `PC4` + `PC5` + `PC6` + `PC7` + `PC8` + `PC9` + `PC10`	(Intercept) + PRS_all + age + sexM + genotyping.arrayUKBL + PC1 + PC2 + PC3 + PC4 + PC5 + PC6 + PC7 + PC8 + PC9 + PC10		Cancer of esophagus	140-159.99, 210-211.99		1	1	2	neoplasms
151	PRS_all	age,sex,genotyping.array,PC1,PC2,PC3,PC4,PC5,PC6,PC7,PC8,PC9,PC10	-0.022040124295806	0.0264285330916388	0.978200984638102	0.404308112490437	logistic	396020	1467	394553			0	`151` ~ `PRS_all` + `age` + `sex` + `genotyping.array` + `PC1` + `PC2` + `PC3` + `PC4` + `PC5` + `PC6` + `PC7` + `PC8` + `PC9` + `PC10`	(Intercept) + PRS_all + age + sexM + genotyping.arrayUKBL + PC1 + PC2 + PC3 + PC4 + PC5 + PC6 + PC7 + PC8 + PC9 + PC10		Cancer of stomach	140-159.99, 210-211.99		1	1	2	neoplasms
153	PRS_all	age,sex,genotyping.array,PC1,PC2,PC3,PC4,PC5,PC6,PC7,PC8,PC9,PC10	0.00616629810209631	0.0101966162741856	1.00618534885565	0.545352002027101	logistic	378871	10160	368711			0	`153` ~ `PRS_all` + `age` + `sex` + `genotyping.array` + `PC1` + `PC2` + `PC3` + `PC4` + `PC5` + `PC6` + `PC7` + `PC8` + `PC9` + `PC10`	(Intercept) + PRS_all + age + sexM + genotyping.arrayUKBL + PC1 + PC2 + PC3 + PC4 + PC5 + PC6 + PC7 + PC8 + PC9 + PC10		Colorectal cancer	150-159.99, 208-208.99	Both	1	0	2	neoplasms
153.2	PRS_all	age,sex,genotyping.array,PC1,PC2,PC3,PC4,PC5,PC6,PC7,PC8,PC9,PC10	-0.00271762037265537	0.0121258042498848	0.997286069014715	0.822664885100412	logistic	375829	7118	368711			0	`153.2` ~ `PRS_all` + `age` + `sex` + `genotyping.array` + `PC1` + `PC2` + `PC3` + `PC4` + `PC5` + `PC6` + `PC7` + `PC8` + `PC9` + `PC10`	(Intercept) + PRS_all + age + sexM + genotyping.arrayUKBL + PC1 + PC2 + PC3 + PC4 + PC5 + PC6 + PC7 + PC8 + PC9 + PC10		Colon cancer	150-159.99, 208-208.99	Both	1	1	2	neoplasms
153.3	PRS_all	age,sex,genotyping.array,PC1,PC2,PC3,PC4,PC5,PC6,PC7,PC8,PC9,PC10	0.0288049766134805	0.0149661058283155	1.02922385217991	0.0542693033247426	logistic	373316	4605	368711			0	`153.3` ~ `PRS_all` + `age` + `sex` + `genotyping.array` + `PC1` + `PC2` + `PC3` + `PC4` + `PC5` + `PC6` + `PC7` + `PC8` + `PC9` + `PC10`	(Intercept) + PRS_all + age + sexM + genotyping.arrayUKBL + PC1 + PC2 + PC3 + PC4 + PC5 + PC6 + PC7 + PC8 + PC9 + PC10		Malignant neoplasm of rectum, rectosigmoid junction, and anus	150-159.99, 208-208.99	Both	1	1	2	neoplasms
155	PRS_all	age,sex,genotyping.array,PC1,PC2,PC3,PC4,PC5,PC6,PC7,PC8,PC9,PC10	-0.0204867722495364	0.0284774187375988	0.979721655902394	0.471891961605453	logistic	395820	1267	394553			0	`155` ~ `PRS_all` + `age` + `sex` + `genotyping.array` + `PC1` + `PC2` + `PC3` + `PC4` + `PC5` + `PC6` + `PC7` + `PC8` + `PC9` + `PC10`	(Intercept) + PRS_all + age + sexM + genotyping.arrayUKBL + PC1 + PC2 + PC3 + PC4 + PC5 + PC6 + PC7 + PC8 + PC9 + PC10		Cancer of liver and intrahepatic bile duct	140-159.99, 210-211.99		1	0	2	neoplasms
155.1	PRS_all	age,sex,genotyping.array,PC1,PC2,PC3,PC4,PC5,PC6,PC7,PC8,PC9,PC10	-0.0256779208430254	0.0426470589262357	0.974648953174764	0.547105597654507	logistic	395116	563	394553			0	`155.1` ~ `PRS_all` + `age` + `sex` + `genotyping.array` + `PC1` + `PC2` + `PC3` + `PC4` + `PC5` + `PC6` + `PC7` + `PC8` + `PC9` + `PC10`	(Intercept) + PRS_all + age + sexM + genotyping.arrayUKBL + PC1 + PC2 + PC3 + PC4 + PC5 + PC6 + PC7 + PC8 + PC9 + PC10		Malignant neoplasm of liver, primary	140-159.99, 210-211.99	Both	1	1	2	neoplasms
157	PRS_all	age,sex,genotyping.array,PC1,PC2,PC3,PC4,PC5,PC6,PC7,PC8,PC9,PC10	-0.0526256161802109	0.022121543941272	0.948735137086288	0.0173629480044392	logistic	396656	2103	394553			0	`157` ~ `PRS_all` + `age` + `sex` + `genotyping.array` + `PC1` + `PC2` + `PC3` + `PC4` + `PC5` + `PC6` + `PC7` + `PC8` + `PC9` + `PC10`	(Intercept) + PRS_all + age + sexM + genotyping.arrayUKBL + PC1 + PC2 + PC3 + PC4 + PC5 + PC6 + PC7 + PC8 + PC9 + PC10		Pancreatic cancer	140-159.99, 210-211.99		1	1	2	neoplasms
158	PRS_all	age,sex,genotyping.array,PC1,PC2,PC3,PC4,PC5,PC6,PC7,PC8,PC9,PC10	-0.0275394733775022	0.0205457602811739	0.972836280661778	0.180116343219359	logistic	396989	2436	394553			0	`158` ~ `PRS_all` + `age` + `sex` + `genotyping.array` + `PC1` + `PC2` + `PC3` + `PC4` + `PC5` + `PC6` + `PC7` + `PC8` + `PC9` + `PC10`	(Intercept) + PRS_all + age + sexM + genotyping.arrayUKBL + PC1 + PC2 + PC3 + PC4 + PC5 + PC6 + PC7 + PC8 + PC9 + PC10		Neoplasm of unspecified nature of digestive system	140-159.99, 210-211.99	Both	1	1	2	neoplasms
159	PRS_all	age,sex,genotyping.array,PC1,PC2,PC3,PC4,PC5,PC6,PC7,PC8,PC9,PC10	-0.00532931264643105	0.00922831191722429	0.994684862946975	0.563604481872328	logistic	407019	12466	394553			0	`159` ~ `PRS_all` + `age` + `sex` + `genotyping.array` + `PC1` + `PC2` + `PC3` + `PC4` + `PC5` + `PC6` + `PC7` + `PC8` + `PC9` + `PC10`	(Intercept) + PRS_all + age + sexM + genotyping.arrayUKBL + PC1 + PC2 + PC3 + PC4 + PC5 + PC6 + PC7 + PC8 + PC9 + PC10		Malignant neoplasm of other and ill-defined sites within the digestive organs and peritoneum	140-159.99, 210-211.99		1	0	2	neoplasms
159.2	PRS_all	age,sex,genotyping.array,PC1,PC2,PC3,PC4,PC5,PC6,PC7,PC8,PC9,PC10	0.0126278276547429	0.0473866638584068	1.01270789534241	0.789865831432508	logistic	395010	457	394553			0	`159.2` ~ `PRS_all` + `age` + `sex` + `genotyping.array` + `PC1` + `PC2` + `PC3` + `PC4` + `PC5` + `PC6` + `PC7` + `PC8` + `PC9` + `PC10`	(Intercept) + PRS_all + age + sexM + genotyping.arrayUKBL + PC1 + PC2 + PC3 + PC4 + PC5 + PC6 + PC7 + PC8 + PC9 + PC10		Malignant neoplasm of small intestine, including duodenum	140-159.99, 210-211.99	Both	1	1	2	neoplasms
159.3	PRS_all	age,sex,genotyping.array,PC1,PC2,PC3,PC4,PC5,PC6,PC7,PC8,PC9,PC10	0.00578296996134996	0.0423722227782557	1.00579972361185	0.89144166645137	logistic	395125	572	394553			0	`159.3` ~ `PRS_all` + `age` + `sex` + `genotyping.array` + `PC1` + `PC2` + `PC3` + `PC4` + `PC5` + `PC6` + `PC7` + `PC8` + `PC9` + `PC10`	(Intercept) + PRS_all + age + sexM + genotyping.arrayUKBL + PC1 + PC2 + PC3 + PC4 + PC5 + PC6 + PC7 + PC8 + PC9 + PC10		Malignant neoplasm of gallbladder and extrahepatic bile ducts	140-159.99, 210-211.99	Both	1	1	2	neoplasms
159.4	PRS_all	age,sex,genotyping.array,PC1,PC2,PC3,PC4,PC5,PC6,PC7,PC8,PC9,PC10	-0.0631676677754178	0.0465791386503403	0.938786056322935	0.175055757045172	logistic	395024	471	394553			0	`159.4` ~ `PRS_all` + `age` + `sex` + `genotyping.array` + `PC1` + `PC2` + `PC3` + `PC4` + `PC5` + `PC6` + `PC7` + `PC8` + `PC9` + `PC10`	(Intercept) + PRS_all + age + sexM + genotyping.arrayUKBL + PC1 + PC2 + PC3 + PC4 + PC5 + PC6 + PC7 + PC8 + PC9 + PC10		Malignant neoplasm of retroperitoneum and peritoneum	140-159.99, 210-211.99	Both	1	1	2	neoplasms
164	PRS_all	age,sex,genotyping.array,PC1,PC2,PC3,PC4,PC5,PC6,PC7,PC8,PC9,PC10					logistic	423688	135	423553			0	`164` ~ `PRS_all` + `age` + `sex` + `genotyping.array` + `PC1` + `PC2` + `PC3` + `PC4` + `PC5` + `PC6` + `PC7` + `PC8` + `PC9` + `PC10`		[Error: < 200 cases or controls]	Cancer of intrathoracic organs	160-165.99		1	1	2	neoplasms
165	PRS_all	age,sex,genotyping.array,PC1,PC2,PC3,PC4,PC5,PC6,PC7,PC8,PC9,PC10	0.00389419015963076	0.0116159099445266	1.0039017823701	0.737439341945919	logistic	431347	7794	423553			0	`165` ~ `PRS_all` + `age` + `sex` + `genotyping.array` + `PC1` + `PC2` + `PC3` + `PC4` + `PC5` + `PC6` + `PC7` + `PC8` + `PC9` + `PC10`	(Intercept) + PRS_all + age + sexM + genotyping.arrayUKBL + PC1 + PC2 + PC3 + PC4 + PC5 + PC6 + PC7 + PC8 + PC9 + PC10		Cancer within the respiratory system	160-165.99		1	0	2	neoplasms
165.1	PRS_all	age,sex,genotyping.array,PC1,PC2,PC3,PC4,PC5,PC6,PC7,PC8,PC9,PC10	0.00337446608830697	0.0123098120922147	1.00338016600859	0.783986137019875	logistic	430478	6925	423553			0	`165.1` ~ `PRS_all` + `age` + `sex` + `genotyping.array` + `PC1` + `PC2` + `PC3` + `PC4` + `PC5` + `PC6` + `PC7` + `PC8` + `PC9` + `PC10`	(Intercept) + PRS_all + age + sexM + genotyping.arrayUKBL + PC1 + PC2 + PC3 + PC4 + PC5 + PC6 + PC7 + PC8 + PC9 + PC10		Cancer of bronchus; lung	160-165.99	Both	1	1	2	neoplasms
170	PRS_all	age,sex,genotyping.array,PC1,PC2,PC3,PC4,PC5,PC6,PC7,PC8,PC9,PC10	-0.0163386939976199	0.0327306235456996	0.983794058479122	0.617647819379621	logistic	431422	957	430465			0	`170` ~ `PRS_all` + `age` + `sex` + `genotyping.array` + `PC1` + `PC2` + `PC3` + `PC4` + `PC5` + `PC6` + `PC7` + `PC8` + `PC9` + `PC10`	(Intercept) + PRS_all + age + sexM + genotyping.arrayUKBL + PC1 + PC2 + PC3 + PC4 + PC5 + PC6 + PC7 + PC8 + PC9 + PC10		Cancer of bone and connective tissue	170-171.99		1	0	2	neoplasms
170.1	PRS_all	age,sex,genotyping.array,PC1,PC2,PC3,PC4,PC5,PC6,PC7,PC8,PC9,PC10	0.0214709359625762	0.0609760846886461	1.02170309508886	0.724747814571071	logistic	430740	275	430465			0	`170.1` ~ `PRS_all` + `age` + `sex` + `genotyping.array` + `PC1` + `PC2` + `PC3` + `PC4` + `PC5` + `PC6` + `PC7` + `PC8` + `PC9` + `PC10`	(Intercept) + PRS_all + age + sexM + genotyping.arrayUKBL + PC1 + PC2 + PC3 + PC4 + PC5 + PC6 + PC7 + PC8 + PC9 + PC10		Bone cancer	170-171.99	Both	1	1	2	neoplasms
170.2	PRS_all	age,sex,genotyping.array,PC1,PC2,PC3,PC4,PC5,PC6,PC7,PC8,PC9,PC10	-0.0163809576523125	0.0377970423985748	0.983752480625368	0.664729591466412	logistic	431182	717	430465			0	`170.2` ~ `PRS_all` + `age` + `sex` + `genotyping.array` + `PC1` + `PC2` + `PC3` + `PC4` + `PC5` + `PC6` + `PC7` + `PC8` + `PC9` + `PC10`	(Intercept) + PRS_all + age + sexM + genotyping.arrayUKBL + PC1 + PC2 + PC3 + PC4 + PC5 + PC6 + PC7 + PC8 + PC9 + PC10		Cancer of connective tissue	170-171.99	Both	1	1	2	neoplasms
172	PRS_all	age,sex,genotyping.array,PC1,PC2,PC3,PC4,PC5,PC6,PC7,PC8,PC9,PC10	0.00667382759321439	0.00605158470494818	1.00669614720537	0.270103980905169	logistic	431236	30398	400838			0	`172` ~ `PRS_all` + `age` + `sex` + `genotyping.array` + `PC1` + `PC2` + `PC3` + `PC4` + `PC5` + `PC6` + `PC7` + `PC8` + `PC9` + `PC10`	(Intercept) + PRS_all + age + sexM + genotyping.arrayUKBL + PC1 + PC2 + PC3 + PC4 + PC5 + PC6 + PC7 + PC8 + PC9 + PC10		Skin cancer	172-173.99		1	0	2	neoplasms
172.1	PRS_all	age,sex,genotyping.array,PC1,PC2,PC3,PC4,PC5,PC6,PC7,PC8,PC9,PC10	0.00550221795535218	0.0132869100479531	1.00551738295752	0.678794892454109	logistic	406650	5812	400838			0	`172.1` ~ `PRS_all` + `age` + `sex` + `genotyping.array` + `PC1` + `PC2` + `PC3` + `PC4` + `PC5` + `PC6` + `PC7` + `PC8` + `PC9` + `PC10`	(Intercept) + PRS_all + age + sexM + genotyping.arrayUKBL + PC1 + PC2 + PC3 + PC4 + PC5 + PC6 + PC7 + PC8 + PC9 + PC10		Melanomas of skin, dx or hx	172-173.99	Both	1	0	2	neoplasms
172.11	PRS_all	age,sex,genotyping.array,PC1,PC2,PC3,PC4,PC5,PC6,PC7,PC8,PC9,PC10	0.00550221795535218	0.0132869100479531	1.00551738295752	0.678794892454109	logistic	406650	5812	400838			0	`172.11` ~ `PRS_all` + `age` + `sex` + `genotyping.array` + `PC1` + `PC2` + `PC3` + `PC4` + `PC5` + `PC6` + `PC7` + `PC8` + `PC9` + `PC10`	(Intercept) + PRS_all + age + sexM + genotyping.arrayUKBL + PC1 + PC2 + PC3 + PC4 + PC5 + PC6 + PC7 + PC8 + PC9 + PC10		Melanomas of skin	172-173.99	Both	1	1	2	neoplasms
172.2	PRS_all	age,sex,genotyping.array,PC1,PC2,PC3,PC4,PC5,PC6,PC7,PC8,PC9,PC10	0.00422493742214059	0.00661221410417625	1.0042338750528	0.522849239345124	logistic	426003	25165	400838			0	`172.2` ~ `PRS_all` + `age` + `sex` + `genotyping.array` + `PC1` + `PC2` + `PC3` + `PC4` + `PC5` + `PC6` + `PC7` + `PC8` + `PC9` + `PC10`	(Intercept) + PRS_all + age + sexM + genotyping.arrayUKBL + PC1 + PC2 + PC3 + PC4 + PC5 + PC6 + PC7 + PC8 + PC9 + PC10		Other non-epithelial cancer of skin	172-173.99	Both	1	0	2	neoplasms
172.21	PRS_all	age,sex,genotyping.array,PC1,PC2,PC3,PC4,PC5,PC6,PC7,PC8,PC9,PC10						400838					0			[Note: Column(s) dropped due to lack of variability: 172.21 ] [Error: non-varying phenotype or genotype]	Basal cell carcinoma	172-173.99	Both	1	1	2	neoplasms
172.22	PRS_all	age,sex,genotyping.array,PC1,PC2,PC3,PC4,PC5,PC6,PC7,PC8,PC9,PC10						400838					0			[Note: Column(s) dropped due to lack of variability: 172.22 ] [Error: non-varying phenotype or genotype]	Squamous cell carcinoma	172-173.99	Both	1	1	2	neoplasms
172.3	PRS_all	age,sex,genotyping.array,PC1,PC2,PC3,PC4,PC5,PC6,PC7,PC8,PC9,PC10	0.0388601123970725	0.0225495363166739	1.03962504282253	0.0848303084912382	logistic	402857	2019	400838			0	`172.3` ~ `PRS_all` + `age` + `sex` + `genotyping.array` + `PC1` + `PC2` + `PC3` + `PC4` + `PC5` + `PC6` + `PC7` + `PC8` + `PC9` + `PC10`	(Intercept) + PRS_all + age + sexM + genotyping.arrayUKBL + PC1 + PC2 + PC3 + PC4 + PC5 + PC6 + PC7 + PC8 + PC9 + PC10		Carcinoma in situ of skin	172-173.99	Both	1	1	2	neoplasms
173	PRS_all	age,sex,genotyping.array,PC1,PC2,PC3,PC4,PC5,PC6,PC7,PC8,PC9,PC10	-0.0695273406097421	0.0612929857997206	0.932834628768363	0.256650211447648	logistic	401108	270	400838			0	`173` ~ `PRS_all` + `age` + `sex` + `genotyping.array` + `PC1` + `PC2` + `PC3` + `PC4` + `PC5` + `PC6` + `PC7` + `PC8` + `PC9` + `PC10`	(Intercept) + PRS_all + age + sexM + genotyping.arrayUKBL + PC1 + PC2 + PC3 + PC4 + PC5 + PC6 + PC7 + PC8 + PC9 + PC10		Neoplasm of uncertain behavior of skin	172-173.99	Both	1	1	2	neoplasms
174	PRS_all	age,sex,genotyping.array,PC1,PC2,PC3,PC4,PC5,PC6,PC7,PC8,PC9,PC10	-0.0155487588151751	0.00713697658285345	0.984571499041594	0.0293599207162653	logistic	420920	22438	398482			0	`174` ~ `PRS_all` + `age` + `sex` + `genotyping.array` + `PC1` + `PC2` + `PC3` + `PC4` + `PC5` + `PC6` + `PC7` + `PC8` + `PC9` + `PC10`	(Intercept) + PRS_all + age + sexM + genotyping.arrayUKBL + PC1 + PC2 + PC3 + PC4 + PC5 + PC6 + PC7 + PC8 + PC9 + PC10		Breast cancer	174-184.99, 610-610.99	Both	1	0	2	neoplasms
174.1	PRS_all	age,sex,genotyping.array,PC1,PC2,PC3,PC4,PC5,PC6,PC7,PC8,PC9,PC10	-0.0146223223307501	0.00719914816675706	0.985484064651599	0.0422429850075296	logistic	224993	22075	202918			0	`174.1` ~ `PRS_all` + `age` + `genotyping.array` + `PC1` + `PC2` + `PC3` + `PC4` + `PC5` + `PC6` + `PC7` + `PC8` + `PC9` + `PC10`	(Intercept) + PRS_all + age + genotyping.arrayUKBL + PC1 + PC2 + PC3 + PC4 + PC5 + PC6 + PC7 + PC8 + PC9 + PC10	[Note: Column(s) dropped due to lack of variability: sex ]	Breast cancer [female]	174-184.99, 610-610.99	Female	1	0	2	neoplasms
174.11	PRS_all	age,sex,genotyping.array,PC1,PC2,PC3,PC4,PC5,PC6,PC7,PC8,PC9,PC10	-0.0158210291396651	0.00736676716180559	0.984303465930454	0.0317438187839762	logistic	223907	20989	202918			0	`174.11` ~ `PRS_all` + `age` + `genotyping.array` + `PC1` + `PC2` + `PC3` + `PC4` + `PC5` + `PC6` + `PC7` + `PC8` + `PC9` + `PC10`	(Intercept) + PRS_all + age + genotyping.arrayUKBL + PC1 + PC2 + PC3 + PC4 + PC5 + PC6 + PC7 + PC8 + PC9 + PC10	[Note: Column(s) dropped due to lack of variability: sex ]	Malignant neoplasm of female breast	174-184.99, 610-610.99	Female	1	1	2	neoplasms
174.2	PRS_all	age,sex,genotyping.array,PC1,PC2,PC3,PC4,PC5,PC6,PC7,PC8,PC9,PC10						195564					0			[Note: Column(s) dropped due to lack of variability: 174.2, sex ] [Error: non-varying phenotype or genotype]	Breast cancer [male]	174-184.99, 610-610.99	Male	1	1	2	neoplasms
174.3	PRS_all	age,sex,genotyping.array,PC1,PC2,PC3,PC4,PC5,PC6,PC7,PC8,PC9,PC10					logistic	398641	159	398482			0	`174.3` ~ `PRS_all` + `age` + `sex` + `genotyping.array` + `PC1` + `PC2` + `PC3` + `PC4` + `PC5` + `PC6` + `PC7` + `PC8` + `PC9` + `PC10`		[Error: < 200 cases or controls]	Neoplasm of uncertain behavior of breast	174-184.99, 610-610.99	Both	1	1	2	neoplasms
175	PRS_all	age,sex,genotyping.array,PC1,PC2,PC3,PC4,PC5,PC6,PC7,PC8,PC9,PC10	-0.0313575274184559	0.0136370477402292	0.969129020931766	0.0214801566063591	logistic	207194	5683	201511			0	`175` ~ `PRS_all` + `age` + `genotyping.array` + `PC1` + `PC2` + `PC3` + `PC4` + `PC5` + `PC6` + `PC7` + `PC8` + `PC9` + `PC10`	(Intercept) + PRS_all + age + genotyping.arrayUKBL + PC1 + PC2 + PC3 + PC4 + PC5 + PC6 + PC7 + PC8 + PC9 + PC10	[Note: Column(s) dropped due to lack of variability: sex ]	Acquired absence of breast	174-184.99, 610-611.99	Female	1	1	2	neoplasms
180	PRS_all	age,sex,genotyping.array,PC1,PC2,PC3,PC4,PC5,PC6,PC7,PC8,PC9,PC10	-0.0432641076583052	0.0187573649531162	0.957658431738522	0.021081979975932	logistic	196241	2961	193280			0	`180` ~ `PRS_all` + `age` + `genotyping.array` + `PC1` + `PC2` + `PC3` + `PC4` + `PC5` + `PC6` + `PC7` + `PC8` + `PC9` + `PC10`	(Intercept) + PRS_all + age + genotyping.arrayUKBL + PC1 + PC2 + PC3 + PC4 + PC5 + PC6 + PC7 + PC8 + PC9 + PC10	[Note: Column(s) dropped due to lack of variability: sex ]	Cervical cancer and dysplasia	174-184.99, 218-218.99, 792-792.99	Female	1	0	2	neoplasms
180.1	PRS_all	age,sex,genotyping.array,PC1,PC2,PC3,PC4,PC5,PC6,PC7,PC8,PC9,PC10	0.0247868739978397	0.0490534550863167	1.02509662249647	0.613345807241475	logistic	193706	426	193280			0	`180.1` ~ `PRS_all` + `age` + `genotyping.array` + `PC1` + `PC2` + `PC3` + `PC4` + `PC5` + `PC6` + `PC7` + `PC8` + `PC9` + `PC10`	(Intercept) + PRS_all + age + genotyping.arrayUKBL + PC1 + PC2 + PC3 + PC4 + PC5 + PC6 + PC7 + PC8 + PC9 + PC10	[Note: Column(s) dropped due to lack of variability: sex ]	Cervical cancer	174-184.99, 218-218.99, 792-792.99	Female	1	1	2	neoplasms
180.3	PRS_all	age,sex,genotyping.array,PC1,PC2,PC3,PC4,PC5,PC6,PC7,PC8,PC9,PC10	-0.0454704918502302	0.0200049982689098	0.955547798603499	0.0230287984402668	logistic	195879	2599	193280			0	`180.3` ~ `PRS_all` + `age` + `genotyping.array` + `PC1` + `PC2` + `PC3` + `PC4` + `PC5` + `PC6` + `PC7` + `PC8` + `PC9` + `PC10`	(Intercept) + PRS_all + age + genotyping.arrayUKBL + PC1 + PC2 + PC3 + PC4 + PC5 + PC6 + PC7 + PC8 + PC9 + PC10	[Note: Column(s) dropped due to lack of variability: sex ]	Cervical intraepithelial neoplasia [CIN] [Cervical dysplasia]	174-184.99, 218-218.99, 792-792.99	Female	1	1	2	neoplasms
182	PRS_all	age,sex,genotyping.array,PC1,PC2,PC3,PC4,PC5,PC6,PC7,PC8,PC9,PC10	-0.0238109944047104	0.0199489319015305	0.976470250658737	0.23263546888387	logistic	195909	2629	193280			0	`182` ~ `PRS_all` + `age` + `genotyping.array` + `PC1` + `PC2` + `PC3` + `PC4` + `PC5` + `PC6` + `PC7` + `PC8` + `PC9` + `PC10`	(Intercept) + PRS_all + age + genotyping.arrayUKBL + PC1 + PC2 + PC3 + PC4 + PC5 + PC6 + PC7 + PC8 + PC9 + PC10	[Note: Column(s) dropped due to lack of variability: sex ]	Malignant neoplasm of uterus	174-184.99, 218-218.99	Female	1	1	2	neoplasms
184	PRS_all	age,sex,genotyping.array,PC1,PC2,PC3,PC4,PC5,PC6,PC7,PC8,PC9,PC10	0.033282710749286	0.0192579679021102	1.03384277639603	0.0839422244971208	logistic	206599	2807	203792			0	`184` ~ `PRS_all` + `age` + `genotyping.array` + `PC1` + `PC2` + `PC3` + `PC4` + `PC5` + `PC6` + `PC7` + `PC8` + `PC9` + `PC10`	(Intercept) + PRS_all + age + genotyping.arrayUKBL + PC1 + PC2 + PC3 + PC4 + PC5 + PC6 + PC7 + PC8 + PC9 + PC10	[Note: Column(s) dropped due to lack of variability: sex ]	Cancer of other female genital organs	174-184.99, 220-221.99	Female	1	0	2	neoplasms
184.1	PRS_all	age,sex,genotyping.array,PC1,PC2,PC3,PC4,PC5,PC6,PC7,PC8,PC9,PC10	0.0214965479523943	0.0224979161107413	1.02172926327324	0.339329643488654	logistic	205844	2052	203792			0	`184.1` ~ `PRS_all` + `age` + `genotyping.array` + `PC1` + `PC2` + `PC3` + `PC4` + `PC5` + `PC6` + `PC7` + `PC8` + `PC9` + `PC10`	(Intercept) + PRS_all + age + genotyping.arrayUKBL + PC1 + PC2 + PC3 + PC4 + PC5 + PC6 + PC7 + PC8 + PC9 + PC10	[Note: Column(s) dropped due to lack of variability: sex ]	Malignant neoplasm of ovary and other uterine adnexa	174-184.99, 220-221.99	Female	1	0	2	neoplasms
184.11	PRS_all	age,sex,genotyping.array,PC1,PC2,PC3,PC4,PC5,PC6,PC7,PC8,PC9,PC10	0.0148783022661668	0.0232041936254071	1.01498953517295	0.521399095976762	logistic	205720	1928	203792			0	`184.11` ~ `PRS_all` + `age` + `genotyping.array` + `PC1` + `PC2` + `PC3` + `PC4` + `PC5` + `PC6` + `PC7` + `PC8` + `PC9` + `PC10`	(Intercept) + PRS_all + age + genotyping.arrayUKBL + PC1 + PC2 + PC3 + PC4 + PC5 + PC6 + PC7 + PC8 + PC9 + PC10	[Note: Column(s) dropped due to lack of variability: sex ]	Malignant neoplasm of ovary	174-184.99, 220-221.99	Female	1	1	2	neoplasms
184.2	PRS_all	age,sex,genotyping.array,PC1,PC2,PC3,PC4,PC5,PC6,PC7,PC8,PC9,PC10	0.0421549848253998	0.0423548168361261	1.04305612409543	0.319599152538798	logistic	204363	571	203792			0	`184.2` ~ `PRS_all` + `age` + `genotyping.array` + `PC1` + `PC2` + `PC3` + `PC4` + `PC5` + `PC6` + `PC7` + `PC8` + `PC9` + `PC10`	(Intercept) + PRS_all + age + genotyping.arrayUKBL + PC1 + PC2 + PC3 + PC4 + PC5 + PC6 + PC7 + PC8 + PC9 + PC10	[Note: Column(s) dropped due to lack of variability: sex ]	Cancer of other female genital organs (excluding uterus and ovary)	174-184.99, 220-221.99	Female	1	1	2	neoplasms
185	PRS_all	age,sex,genotyping.array,PC1,PC2,PC3,PC4,PC5,PC6,PC7,PC8,PC9,PC10	-0.0312770952322032	0.00877788005597746	0.969206973232576	0.000366400623752284	logistic	168626	15140	153486			0	`185` ~ `PRS_all` + `age` + `genotyping.array` + `PC1` + `PC2` + `PC3` + `PC4` + `PC5` + `PC6` + `PC7` + `PC8` + `PC9` + `PC10`	(Intercept) + PRS_all + age + genotyping.arrayUKBL + PC1 + PC2 + PC3 + PC4 + PC5 + PC6 + PC7 + PC8 + PC9 + PC10	[Note: Column(s) dropped due to lack of variability: sex ]	Cancer of prostate	185-187.99, 796-796.99, 600-602.99	Male	1	1	2	neoplasms
187	PRS_all	age,sex,genotyping.array,PC1,PC2,PC3,PC4,PC5,PC6,PC7,PC8,PC9,PC10	-0.0027855681998743	0.0375020628757756	0.997218307895346	0.94078939485459	logistic	180641	715	179926			0	`187` ~ `PRS_all` + `age` + `genotyping.array` + `PC1` + `PC2` + `PC3` + `PC4` + `PC5` + `PC6` + `PC7` + `PC8` + `PC9` + `PC10`	(Intercept) + PRS_all + age + genotyping.arrayUKBL + PC1 + PC2 + PC3 + PC4 + PC5 + PC6 + PC7 + PC8 + PC9 + PC10	[Note: Column(s) dropped due to lack of variability: sex ]	Cancer of other male genital organs	185-187.99, 222-222.99	Male	1	0	2	neoplasms
187.1	PRS_all	age,sex,genotyping.array,PC1,PC2,PC3,PC4,PC5,PC6,PC7,PC8,PC9,PC10					logistic	180086	160	179926			0	`187.1` ~ `PRS_all` + `age` + `genotyping.array` + `PC1` + `PC2` + `PC3` + `PC4` + `PC5` + `PC6` + `PC7` + `PC8` + `PC9` + `PC10`		[Note: Column(s) dropped due to lack of variability: sex ] [Error: < 200 cases or controls]	Malignant neoplasm of unspecified male genital organ	185-187.99, 222-222.99	Male	1	1	2	neoplasms
187.2	PRS_all	age,sex,genotyping.array,PC1,PC2,PC3,PC4,PC5,PC6,PC7,PC8,PC9,PC10	0.0173876001542284	0.0538308134776605	1.01753964442376	0.746691761453697	logistic	180271	345	179926			0	`187.2` ~ `PRS_all` + `age` + `genotyping.array` + `PC1` + `PC2` + `PC3` + `PC4` + `PC5` + `PC6` + `PC7` + `PC8` + `PC9` + `PC10`	(Intercept) + PRS_all + age + genotyping.arrayUKBL + PC1 + PC2 + PC3 + PC4 + PC5 + PC6 + PC7 + PC8 + PC9 + PC10	[Note: Column(s) dropped due to lack of variability: sex ]	Malignant neoplasm of testis	185-187.99, 222-222.99	Male	1	1	2	neoplasms
187.8	PRS_all	age,sex,genotyping.array,PC1,PC2,PC3,PC4,PC5,PC6,PC7,PC8,PC9,PC10					logistic	180106	180	179926			0	`187.8` ~ `PRS_all` + `age` + `genotyping.array` + `PC1` + `PC2` + `PC3` + `PC4` + `PC5` + `PC6` + `PC7` + `PC8` + `PC9` + `PC10`		[Note: Column(s) dropped due to lack of variability: sex ] [Error: < 200 cases or controls]	Neoplasm of uncertain behavior of male genital organs	185-187.99, 222-222.99	Male	1	1	2	neoplasms
189	PRS_all	age,sex,genotyping.array,PC1,PC2,PC3,PC4,PC5,PC6,PC7,PC8,PC9,PC10	-0.0190925489768458	0.0108003213383431	0.981088559298653	0.0770983567792606	logistic	431422	9033	422389			0	`189` ~ `PRS_all` + `age` + `sex` + `genotyping.array` + `PC1` + `PC2` + `PC3` + `PC4` + `PC5` + `PC6` + `PC7` + `PC8` + `PC9` + `PC10`	(Intercept) + PRS_all + age + sexM + genotyping.arrayUKBL + PC1 + PC2 + PC3 + PC4 + PC5 + PC6 + PC7 + PC8 + PC9 + PC10		Cancer of urinary organs (incl. kidney and bladder)	188-189.99		1	0	2	neoplasms
189.1	PRS_all	age,sex,genotyping.array,PC1,PC2,PC3,PC4,PC5,PC6,PC7,PC8,PC9,PC10	0.000631403147604988	0.0200685070365169	1.00063160252453	0.974900787605414	logistic	424932	2543	422389			0	`189.1` ~ `PRS_all` + `age` + `sex` + `genotyping.array` + `PC1` + `PC2` + `PC3` + `PC4` + `PC5` + `PC6` + `PC7` + `PC8` + `PC9` + `PC10`	(Intercept) + PRS_all + age + sexM + genotyping.arrayUKBL + PC1 + PC2 + PC3 + PC4 + PC5 + PC6 + PC7 + PC8 + PC9 + PC10		Cancer of kidney and renal pelvis	188-189.99	Both	1	0	2	neoplasms
189.11	PRS_all	age,sex,genotyping.array,PC1,PC2,PC3,PC4,PC5,PC6,PC7,PC8,PC9,PC10	-0.00661124134298191	0.0204518107319742	0.993410564831308	0.746498751549968	logistic	424836	2447	422389			0	`189.11` ~ `PRS_all` + `age` + `sex` + `genotyping.array` + `PC1` + `PC2` + `PC3` + `PC4` + `PC5` + `PC6` + `PC7` + `PC8` + `PC9` + `PC10`	(Intercept) + PRS_all + age + sexM + genotyping.arrayUKBL + PC1 + PC2 + PC3 + PC4 + PC5 + PC6 + PC7 + PC8 + PC9 + PC10		Malignant neoplasm of kidney, except pelvis	188-189.99	Both	1	1	2	neoplasms
189.12	PRS_all	age,sex,genotyping.array,PC1,PC2,PC3,PC4,PC5,PC6,PC7,PC8,PC9,PC10					logistic	422564	175	422389			0	`189.12` ~ `PRS_all` + `age` + `sex` + `genotyping.array` + `PC1` + `PC2` + `PC3` + `PC4` + `PC5` + `PC6` + `PC7` + `PC8` + `PC9` + `PC10`		[Error: < 200 cases or controls]	Malignant neoplasm of renal pelvis	188-189.99	Both	1	1	2	neoplasms
189.2	PRS_all	age,sex,genotyping.array,PC1,PC2,PC3,PC4,PC5,PC6,PC7,PC8,PC9,PC10	-0.0256647667330811	0.0142383818576321	0.974661773898574	0.0714658535935102	logistic	427511	5122	422389			0	`189.2` ~ `PRS_all` + `age` + `sex` + `genotyping.array` + `PC1` + `PC2` + `PC3` + `PC4` + `PC5` + `PC6` + `PC7` + `PC8` + `PC9` + `PC10`	(Intercept) + PRS_all + age + sexM + genotyping.arrayUKBL + PC1 + PC2 + PC3 + PC4 + PC5 + PC6 + PC7 + PC8 + PC9 + PC10		Cancer of bladder	188-189.99	Both	1	0	2	neoplasms
189.21	PRS_all	age,sex,genotyping.array,PC1,PC2,PC3,PC4,PC5,PC6,PC7,PC8,PC9,PC10	-0.0224899226497295	0.0149887130449473	0.977761090384678	0.133496008061488	logistic	427005	4616	422389			0	`189.21` ~ `PRS_all` + `age` + `sex` + `genotyping.array` + `PC1` + `PC2` + `PC3` + `PC4` + `PC5` + `PC6` + `PC7` + `PC8` + `PC9` + `PC10`	(Intercept) + PRS_all + age + sexM + genotyping.arrayUKBL + PC1 + PC2 + PC3 + PC4 + PC5 + PC6 + PC7 + PC8 + PC9 + PC10		Malignant neoplasm of bladder	188-189.99	Both	1	1	2	neoplasms
189.4	PRS_all	age,sex,genotyping.array,PC1,PC2,PC3,PC4,PC5,PC6,PC7,PC8,PC9,PC10	0.015852933783868	0.0516516545154623	1.01597925819335	0.758904147916262	logistic	422771	382	422389			0	`189.4` ~ `PRS_all` + `age` + `sex` + `genotyping.array` + `PC1` + `PC2` + `PC3` + `PC4` + `PC5` + `PC6` + `PC7` + `PC8` + `PC9` + `PC10`	(Intercept) + PRS_all + age + sexM + genotyping.arrayUKBL + PC1 + PC2 + PC3 + PC4 + PC5 + PC6 + PC7 + PC8 + PC9 + PC10		Malignant neoplasm of other urinary organs	188-189.99	Both	1	1	2	neoplasms
190	PRS_all	age,sex,genotyping.array,PC1,PC2,PC3,PC4,PC5,PC6,PC7,PC8,PC9,PC10	-0.065258958509688	0.0570409418259813	0.936824833200541	0.252593676018065	logistic	427709	312	427397			0	`190` ~ `PRS_all` + `age` + `sex` + `genotyping.array` + `PC1` + `PC2` + `PC3` + `PC4` + `PC5` + `PC6` + `PC7` + `PC8` + `PC9` + `PC10`	(Intercept) + PRS_all + age + sexM + genotyping.arrayUKBL + PC1 + PC2 + PC3 + PC4 + PC5 + PC6 + PC7 + PC8 + PC9 + PC10		Cancer of eye	224-225.99, 190-192.99		1	1	2	neoplasms
191	PRS_all	age,sex,genotyping.array,PC1,PC2,PC3,PC4,PC5,PC6,PC7,PC8,PC9,PC10	0.0125475763984206	0.0249447647410647	1.01262662752249	0.614954133045839	logistic	429037	1640	427397			0	`191` ~ `PRS_all` + `age` + `sex` + `genotyping.array` + `PC1` + `PC2` + `PC3` + `PC4` + `PC5` + `PC6` + `PC7` + `PC8` + `PC9` + `PC10`	(Intercept) + PRS_all + age + sexM + genotyping.arrayUKBL + PC1 + PC2 + PC3 + PC4 + PC5 + PC6 + PC7 + PC8 + PC9 + PC10		Manlignant and unknown neoplasms of brain and nervous system	224-225.99, 190-192.99		1	0	2	neoplasms
191.1	PRS_all	age,sex,genotyping.array,PC1,PC2,PC3,PC4,PC5,PC6,PC7,PC8,PC9,PC10	5.79611413311494e-05	0.0276224463840213	1.00005796282111	0.998325772264535	logistic	428732	1335	427397			0	`191.1` ~ `PRS_all` + `age` + `sex` + `genotyping.array` + `PC1` + `PC2` + `PC3` + `PC4` + `PC5` + `PC6` + `PC7` + `PC8` + `PC9` + `PC10`	(Intercept) + PRS_all + age + sexM + genotyping.arrayUKBL + PC1 + PC2 + PC3 + PC4 + PC5 + PC6 + PC7 + PC8 + PC9 + PC10		Cancer of brain and nervous system	224-225.99, 190-192.99	Both	1	0	2	neoplasms
191.11	PRS_all	age,sex,genotyping.array,PC1,PC2,PC3,PC4,PC5,PC6,PC7,PC8,PC9,PC10	0.00356543646266779	0.0286092857588747	1.00357180019216	0.900820318637547	logistic	428641	1244	427397			0	`191.11` ~ `PRS_all` + `age` + `sex` + `genotyping.array` + `PC1` + `PC2` + `PC3` + `PC4` + `PC5` + `PC6` + `PC7` + `PC8` + `PC9` + `PC10`	(Intercept) + PRS_all + age + sexM + genotyping.arrayUKBL + PC1 + PC2 + PC3 + PC4 + PC5 + PC6 + PC7 + PC8 + PC9 + PC10		Cancer of brain	224-225.99, 190-192.99	Both	1	1	2	neoplasms
193	PRS_all	age,sex,genotyping.array,PC1,PC2,PC3,PC4,PC5,PC6,PC7,PC8,PC9,PC10	0.0039682246281726	0.0374162799821801	1.00397610845634	0.915537843949078	logistic	428613	741	427872			0	`193` ~ `PRS_all` + `age` + `sex` + `genotyping.array` + `PC1` + `PC2` + `PC3` + `PC4` + `PC5` + `PC6` + `PC7` + `PC8` + `PC9` + `PC10`	(Intercept) + PRS_all + age + sexM + genotyping.arrayUKBL + PC1 + PC2 + PC3 + PC4 + PC5 + PC6 + PC7 + PC8 + PC9 + PC10		Thyroid cancer	193-194.99, 226-227.99		1	1	2	neoplasms
194	PRS_all	age,sex,genotyping.array,PC1,PC2,PC3,PC4,PC5,PC6,PC7,PC8,PC9,PC10					logistic	428062	190	427872			0	`194` ~ `PRS_all` + `age` + `sex` + `genotyping.array` + `PC1` + `PC2` + `PC3` + `PC4` + `PC5` + `PC6` + `PC7` + `PC8` + `PC9` + `PC10`		[Error: < 200 cases or controls]	Cancer of other endocrine glands	193-194.99, 226-227.99		1	1	2	neoplasms
195	PRS_all	age,sex,genotyping.array,PC1,PC2,PC3,PC4,PC5,PC6,PC7,PC8,PC9,PC10	-0.00786027326103559	0.00521731730861595	0.992170537905919	0.13191995213487	logistic	398308	42942	355366			0	`195` ~ `PRS_all` + `age` + `sex` + `genotyping.array` + `PC1` + `PC2` + `PC3` + `PC4` + `PC5` + `PC6` + `PC7` + `PC8` + `PC9` + `PC10`	(Intercept) + PRS_all + age + sexM + genotyping.arrayUKBL + PC1 + PC2 + PC3 + PC4 + PC5 + PC6 + PC7 + PC8 + PC9 + PC10		Cancer, suspected or other	195-199.99		1	0	2	neoplasms
195.1	PRS_all	age,sex,genotyping.array,PC1,PC2,PC3,PC4,PC5,PC6,PC7,PC8,PC9,PC10	-0.00713223274062046	0.00528139593667091	0.992893141271024	0.17687340568413	logistic	397175	41809	355366			0	`195.1` ~ `PRS_all` + `age` + `sex` + `genotyping.array` + `PC1` + `PC2` + `PC3` + `PC4` + `PC5` + `PC6` + `PC7` + `PC8` + `PC9` + `PC10`	(Intercept) + PRS_all + age + sexM + genotyping.arrayUKBL + PC1 + PC2 + PC3 + PC4 + PC5 + PC6 + PC7 + PC8 + PC9 + PC10		Malignant neoplasm, other	195-199.99	Both	1	1	2	neoplasms
195.3	PRS_all	age,sex,genotyping.array,PC1,PC2,PC3,PC4,PC5,PC6,PC7,PC8,PC9,PC10					logistic	355454	88	355366			0	`195.3` ~ `PRS_all` + `age` + `sex` + `genotyping.array` + `PC1` + `PC2` + `PC3` + `PC4` + `PC5` + `PC6` + `PC7` + `PC8` + `PC9` + `PC10`		[Error: < 200 cases or controls]	Malignant neoplasm of head, face, and neck	195-199.99	Both	1	0	2	neoplasms
196	PRS_all	age,sex,genotyping.array,PC1,PC2,PC3,PC4,PC5,PC6,PC7,PC8,PC9,PC10					logistic	355371	5	355366			0	`196` ~ `PRS_all` + `age` + `sex` + `genotyping.array` + `PC1` + `PC2` + `PC3` + `PC4` + `PC5` + `PC6` + `PC7` + `PC8` + `PC9` + `PC10`		[Error: < 200 cases or controls]	Radiotherapy	195-199.99		1	1	2	neoplasms
197	PRS_all	age,sex,genotyping.array,PC1,PC2,PC3,PC4,PC5,PC6,PC7,PC8,PC9,PC10	-0.00902056419049486	0.00639809826532162	0.991019999039294	0.158574500244047	logistic	382386	27020	355366			0	`197` ~ `PRS_all` + `age` + `sex` + `genotyping.array` + `PC1` + `PC2` + `PC3` + `PC4` + `PC5` + `PC6` + `PC7` + `PC8` + `PC9` + `PC10`	(Intercept) + PRS_all + age + sexM + genotyping.arrayUKBL + PC1 + PC2 + PC3 + PC4 + PC5 + PC6 + PC7 + PC8 + PC9 + PC10		Chemotherapy	195-199.99		1	1	2	neoplasms
198	PRS_all	age,sex,genotyping.array,PC1,PC2,PC3,PC4,PC5,PC6,PC7,PC8,PC9,PC10	-0.00908829300334554	0.00674012027062383	0.990952880704196	0.177533826055249	logistic	379736	24370	355366			0	`198` ~ `PRS_all` + `age` + `sex` + `genotyping.array` + `PC1` + `PC2` + `PC3` + `PC4` + `PC5` + `PC6` + `PC7` + `PC8` + `PC9` + `PC10`	(Intercept) + PRS_all + age + sexM + genotyping.arrayUKBL + PC1 + PC2 + PC3 + PC4 + PC5 + PC6 + PC7 + PC8 + PC9 + PC10		Secondary malignant neoplasm	195-199.99		1	0	2	neoplasms
198.1	PRS_all	age,sex,genotyping.array,PC1,PC2,PC3,PC4,PC5,PC6,PC7,PC8,PC9,PC10	-0.0102941285370036	0.00904844640418959	0.989758674661204	0.255259112030596	logistic	368313	12947	355366			0	`198.1` ~ `PRS_all` + `age` + `sex` + `genotyping.array` + `PC1` + `PC2` + `PC3` + `PC4` + `PC5` + `PC6` + `PC7` + `PC8` + `PC9` + `PC10`	(Intercept) + PRS_all + age + sexM + genotyping.arrayUKBL + PC1 + PC2 + PC3 + PC4 + PC5 + PC6 + PC7 + PC8 + PC9 + PC10		Secondary malignancy of lymph nodes	195-199.99	Both	1	1	2	neoplasms
198.2	PRS_all	age,sex,genotyping.array,PC1,PC2,PC3,PC4,PC5,PC6,PC7,PC8,PC9,PC10	0.000105304045945101	0.0122013377263319	1.00010530959061	0.993113916581418	logistic	362378	7012	355366			0	`198.2` ~ `PRS_all` + `age` + `sex` + `genotyping.array` + `PC1` + `PC2` + `PC3` + `PC4` + `PC5` + `PC6` + `PC7` + `PC8` + `PC9` + `PC10`	(Intercept) + PRS_all + age + sexM + genotyping.arrayUKBL + PC1 + PC2 + PC3 + PC4 + PC5 + PC6 + PC7 + PC8 + PC9 + PC10		Secondary malignancy of respiratory organs	195-199.99	Both	1	1	2	neoplasms
198.3	PRS_all	age,sex,genotyping.array,PC1,PC2,PC3,PC4,PC5,PC6,PC7,PC8,PC9,PC10	0.0192192517331255	0.0148457103129591	1.01940513045873	0.195458364870593	logistic	360078	4712	355366			0	`198.3` ~ `PRS_all` + `age` + `sex` + `genotyping.array` + `PC1` + `PC2` + `PC3` + `PC4` + `PC5` + `PC6` + `PC7` + `PC8` + `PC9` + `PC10`	(Intercept) + PRS_all + age + sexM + genotyping.arrayUKBL + PC1 + PC2 + PC3 + PC4 + PC5 + PC6 + PC7 + PC8 + PC9 + PC10		Secondary malignant neoplasm of digestive systems	195-199.99	Both	1	1	2	neoplasms
198.4	PRS_all	age,sex,genotyping.array,PC1,PC2,PC3,PC4,PC5,PC6,PC7,PC8,PC9,PC10	-0.00661209489671815	0.0115621842875352	0.993409716902371	0.567408375565126	logistic	363202	7836	355366			0	`198.4` ~ `PRS_all` + `age` + `sex` + `genotyping.array` + `PC1` + `PC2` + `PC3` + `PC4` + `PC5` + `PC6` + `PC7` + `PC8` + `PC9` + `PC10`	(Intercept) + PRS_all + age + sexM + genotyping.arrayUKBL + PC1 + PC2 + PC3 + PC4 + PC5 + PC6 + PC7 + PC8 + PC9 + PC10		Secondary malignant neoplasm of liver	195-199.99	Both	1	1	2	neoplasms
198.5	PRS_all	age,sex,genotyping.array,PC1,PC2,PC3,PC4,PC5,PC6,PC7,PC8,PC9,PC10	-0.00965969609882553	0.0210276694644022	0.990386808903678	0.645961126923011	logistic	357679	2313	355366			0	`198.5` ~ `PRS_all` + `age` + `sex` + `genotyping.array` + `PC1` + `PC2` + `PC3` + `PC4` + `PC5` + `PC6` + `PC7` + `PC8` + `PC9` + `PC10`	(Intercept) + PRS_all + age + sexM + genotyping.arrayUKBL + PC1 + PC2 + PC3 + PC4 + PC5 + PC6 + PC7 + PC8 + PC9 + PC10		Secondary malignancy of brain/spine	195-199.99	Both	1	1	2	neoplasms
198.6	PRS_all	age,sex,genotyping.array,PC1,PC2,PC3,PC4,PC5,PC6,PC7,PC8,PC9,PC10	-0.0199483369659344	0.0125467205339172	0.980249314652337	0.111851849650902	logistic	362001	6635	355366			0	`198.6` ~ `PRS_all` + `age` + `sex` + `genotyping.array` + `PC1` + `PC2` + `PC3` + `PC4` + `PC5` + `PC6` + `PC7` + `PC8` + `PC9` + `PC10`	(Intercept) + PRS_all + age + sexM + genotyping.arrayUKBL + PC1 + PC2 + PC3 + PC4 + PC5 + PC6 + PC7 + PC8 + PC9 + PC10		Secondary malignancy of bone	195-199.99	Both	1	1	2	neoplasms
198.7	PRS_all	age,sex,genotyping.array,PC1,PC2,PC3,PC4,PC5,PC6,PC7,PC8,PC9,PC10	0.0399997098161347	0.0444073007582239	1.04081047216594	0.367723249604986	logistic	355881	515	355366			0	`198.7` ~ `PRS_all` + `age` + `sex` + `genotyping.array` + `PC1` + `PC2` + `PC3` + `PC4` + `PC5` + `PC6` + `PC7` + `PC8` + `PC9` + `PC10`	(Intercept) + PRS_all + age + sexM + genotyping.arrayUKBL + PC1 + PC2 + PC3 + PC4 + PC5 + PC6 + PC7 + PC8 + PC9 + PC10		Secondary malignant neoplasm of skin	195-199.99	Both	1	1	2	neoplasms
199	PRS_all	age,sex,genotyping.array,PC1,PC2,PC3,PC4,PC5,PC6,PC7,PC8,PC9,PC10	-0.0330665806036468	0.0201747799037201	0.967474142432173	0.101212058711657	logistic	357890	2524	355366			0	`199` ~ `PRS_all` + `age` + `sex` + `genotyping.array` + `PC1` + `PC2` + `PC3` + `PC4` + `PC5` + `PC6` + `PC7` + `PC8` + `PC9` + `PC10`	(Intercept) + PRS_all + age + sexM + genotyping.arrayUKBL + PC1 + PC2 + PC3 + PC4 + PC5 + PC6 + PC7 + PC8 + PC9 + PC10		Neoplasm of uncertain behavior	195-199.99	Both	1	0	2	neoplasms
199.4	PRS_all	age,sex,genotyping.array,PC1,PC2,PC3,PC4,PC5,PC6,PC7,PC8,PC9,PC10					logistic	355529	163	355366			0	`199.4` ~ `PRS_all` + `age` + `sex` + `genotyping.array` + `PC1` + `PC2` + `PC3` + `PC4` + `PC5` + `PC6` + `PC7` + `PC8` + `PC9` + `PC10`		[Error: < 200 cases or controls]	Neurofibromatosis	195-199.99	Both	1	1	2	neoplasms
200	PRS_all	age,sex,genotyping.array,PC1,PC2,PC3,PC4,PC5,PC6,PC7,PC8,PC9,PC10	-0.000590792720101465	0.0203914053346582	0.999409381763555	0.976886416466464	logistic	423613	2487	421126			0	`200` ~ `PRS_all` + `age` + `sex` + `genotyping.array` + `PC1` + `PC2` + `PC3` + `PC4` + `PC5` + `PC6` + `PC7` + `PC8` + `PC9` + `PC10`	(Intercept) + PRS_all + age + sexM + genotyping.arrayUKBL + PC1 + PC2 + PC3 + PC4 + PC5 + PC6 + PC7 + PC8 + PC9 + PC10		Myeloproliferative disease	200-204.99		1	0	2	neoplasms
200.1	PRS_all	age,sex,genotyping.array,PC1,PC2,PC3,PC4,PC5,PC6,PC7,PC8,PC9,PC10	0.0577646081567884	0.0381987257639196	1.05946557680091	0.130479695092919	logistic	413351	696	412655			0	`200.1` ~ `PRS_all` + `age` + `sex` + `genotyping.array` + `PC1` + `PC2` + `PC3` + `PC4` + `PC5` + `PC6` + `PC7` + `PC8` + `PC9` + `PC10`	(Intercept) + PRS_all + age + sexM + genotyping.arrayUKBL + PC1 + PC2 + PC3 + PC4 + PC5 + PC6 + PC7 + PC8 + PC9 + PC10		Polycythemia vera	200-204.99, 289-289.99	Both	1	1	2	neoplasms
201	PRS_all	age,sex,genotyping.array,PC1,PC2,PC3,PC4,PC5,PC6,PC7,PC8,PC9,PC10	-0.0035644320661249	0.0458320641894166	0.996441912980784	0.938009753494196	logistic	421609	483	421126			0	`201` ~ `PRS_all` + `age` + `sex` + `genotyping.array` + `PC1` + `PC2` + `PC3` + `PC4` + `PC5` + `PC6` + `PC7` + `PC8` + `PC9` + `PC10`	(Intercept) + PRS_all + age + sexM + genotyping.arrayUKBL + PC1 + PC2 + PC3 + PC4 + PC5 + PC6 + PC7 + PC8 + PC9 + PC10		Hodgkin's disease	200-204.99		1	1	2	neoplasms
202	PRS_all	age,sex,genotyping.array,PC1,PC2,PC3,PC4,PC5,PC6,PC7,PC8,PC9,PC10	0.0344557366619178	0.0142097391125969	1.03505621231908	0.0153169373265458	logistic	426246	5120	421126			0	`202` ~ `PRS_all` + `age` + `sex` + `genotyping.array` + `PC1` + `PC2` + `PC3` + `PC4` + `PC5` + `PC6` + `PC7` + `PC8` + `PC9` + `PC10`	(Intercept) + PRS_all + age + sexM + genotyping.arrayUKBL + PC1 + PC2 + PC3 + PC4 + PC5 + PC6 + PC7 + PC8 + PC9 + PC10		Cancer of other lymphoid, histiocytic tissue	200-204.99		1	0	2	neoplasms
202.2	PRS_all	age,sex,genotyping.array,PC1,PC2,PC3,PC4,PC5,PC6,PC7,PC8,PC9,PC10	0.0342764139029783	0.0163425778821301	1.0348706198244	0.0359609356833027	logistic	424987	3861	421126			0	`202.2` ~ `PRS_all` + `age` + `sex` + `genotyping.array` + `PC1` + `PC2` + `PC3` + `PC4` + `PC5` + `PC6` + `PC7` + `PC8` + `PC9` + `PC10`	(Intercept) + PRS_all + age + sexM + genotyping.arrayUKBL + PC1 + PC2 + PC3 + PC4 + PC5 + PC6 + PC7 + PC8 + PC9 + PC10		Non-Hodgkins lymphoma	200-204.99	Both	1	0	2	neoplasms
202.21	PRS_all	age,sex,genotyping.array,PC1,PC2,PC3,PC4,PC5,PC6,PC7,PC8,PC9,PC10	0.0441618786443808	0.038037267722799	1.04515152890792	0.245635369021872	logistic	421829	703	421126			0	`202.21` ~ `PRS_all` + `age` + `sex` + `genotyping.array` + `PC1` + `PC2` + `PC3` + `PC4` + `PC5` + `PC6` + `PC7` + `PC8` + `PC9` + `PC10`	(Intercept) + PRS_all + age + sexM + genotyping.arrayUKBL + PC1 + PC2 + PC3 + PC4 + PC5 + PC6 + PC7 + PC8 + PC9 + PC10		Nodular lymphoma	200-204.99	Both	1	1	2	neoplasms
202.22	PRS_all	age,sex,genotyping.array,PC1,PC2,PC3,PC4,PC5,PC6,PC7,PC8,PC9,PC10						421126					0			[Note: Column(s) dropped due to lack of variability: 202.22 ] [Error: non-varying phenotype or genotype]	Reticulosarcoma	200-204.99	Both	1	1	2	neoplasms
202.23	PRS_all	age,sex,genotyping.array,PC1,PC2,PC3,PC4,PC5,PC6,PC7,PC8,PC9,PC10					logistic	421139	13	421126			0	`202.23` ~ `PRS_all` + `age` + `sex` + `genotyping.array` + `PC1` + `PC2` + `PC3` + `PC4` + `PC5` + `PC6` + `PC7` + `PC8` + `PC9` + `PC10`		[Error: < 200 cases or controls]	Lymphosarcoma	200-204.99	Both	1	1	2	neoplasms
202.24	PRS_all	age,sex,genotyping.array,PC1,PC2,PC3,PC4,PC5,PC6,PC7,PC8,PC9,PC10	0.0411231887941329	0.0270076051947828	1.04198045795565	0.127845748943873	logistic	422530	1404	421126			0	`202.24` ~ `PRS_all` + `age` + `sex` + `genotyping.array` + `PC1` + `PC2` + `PC3` + `PC4` + `PC5` + `PC6` + `PC7` + `PC8` + `PC9` + `PC10`	(Intercept) + PRS_all + age + sexM + genotyping.arrayUKBL + PC1 + PC2 + PC3 + PC4 + PC5 + PC6 + PC7 + PC8 + PC9 + PC10		Large cell lymphoma	200-204.99	Both	1	1	2	neoplasms
204	PRS_all	age,sex,genotyping.array,PC1,PC2,PC3,PC4,PC5,PC6,PC7,PC8,PC9,PC10	0.0104991311615908	0.0157864800356147	1.01055444043613	0.50600503768626	logistic	425283	4157	421126			0	`204` ~ `PRS_all` + `age` + `sex` + `genotyping.array` + `PC1` + `PC2` + `PC3` + `PC4` + `PC5` + `PC6` + `PC7` + `PC8` + `PC9` + `PC10`	(Intercept) + PRS_all + age + sexM + genotyping.arrayUKBL + PC1 + PC2 + PC3 + PC4 + PC5 + PC6 + PC7 + PC8 + PC9 + PC10		Leukemia	200-204.99		1	0	2	neoplasms
204.1	PRS_all	age,sex,genotyping.array,PC1,PC2,PC3,PC4,PC5,PC6,PC7,PC8,PC9,PC10	0.00278084405151266	0.0275259947953389	1.00278471418491	0.919529737074987	logistic	422477	1351	421126			0	`204.1` ~ `PRS_all` + `age` + `sex` + `genotyping.array` + `PC1` + `PC2` + `PC3` + `PC4` + `PC5` + `PC6` + `PC7` + `PC8` + `PC9` + `PC10`	(Intercept) + PRS_all + age + sexM + genotyping.arrayUKBL + PC1 + PC2 + PC3 + PC4 + PC5 + PC6 + PC7 + PC8 + PC9 + PC10		Lymphoid leukemia	200-204.99	Both	1	0	2	neoplasms
204.11	PRS_all	age,sex,genotyping.array,PC1,PC2,PC3,PC4,PC5,PC6,PC7,PC8,PC9,PC10					logistic	421254	128	421126			0	`204.11` ~ `PRS_all` + `age` + `sex` + `genotyping.array` + `PC1` + `PC2` + `PC3` + `PC4` + `PC5` + `PC6` + `PC7` + `PC8` + `PC9` + `PC10`		[Error: < 200 cases or controls]	Lymphoid leukemia, acute	200-204.99	Both	1	1	2	neoplasms
204.12	PRS_all	age,sex,genotyping.array,PC1,PC2,PC3,PC4,PC5,PC6,PC7,PC8,PC9,PC10	0.00982443651452572	0.0292439182174325	1.00987285472157	0.736910062196819	logistic	422321	1195	421126			0	`204.12` ~ `PRS_all` + `age` + `sex` + `genotyping.array` + `PC1` + `PC2` + `PC3` + `PC4` + `PC5` + `PC6` + `PC7` + `PC8` + `PC9` + `PC10`	(Intercept) + PRS_all + age + sexM + genotyping.arrayUKBL + PC1 + PC2 + PC3 + PC4 + PC5 + PC6 + PC7 + PC8 + PC9 + PC10		Lymphoid leukemia, chronic	200-204.99	Both	1	1	2	neoplasms
204.2	PRS_all	age,sex,genotyping.array,PC1,PC2,PC3,PC4,PC5,PC6,PC7,PC8,PC9,PC10	-0.00218192944315051	0.0306114496932586	0.997820449234547	0.943176334321876	logistic	422217	1091	421126			0	`204.2` ~ `PRS_all` + `age` + `sex` + `genotyping.array` + `PC1` + `PC2` + `PC3` + `PC4` + `PC5` + `PC6` + `PC7` + `PC8` + `PC9` + `PC10`	(Intercept) + PRS_all + age + sexM + genotyping.arrayUKBL + PC1 + PC2 + PC3 + PC4 + PC5 + PC6 + PC7 + PC8 + PC9 + PC10		Myeloid leukemia	200-204.99	Both	1	0	2	neoplasms
204.21	PRS_all	age,sex,genotyping.array,PC1,PC2,PC3,PC4,PC5,PC6,PC7,PC8,PC9,PC10	-0.0171608086902966	0.0355620797657277	0.982985599297699	0.629408756008992	logistic	421934	808	421126			0	`204.21` ~ `PRS_all` + `age` + `sex` + `genotyping.array` + `PC1` + `PC2` + `PC3` + `PC4` + `PC5` + `PC6` + `PC7` + `PC8` + `PC9` + `PC10`	(Intercept) + PRS_all + age + sexM + genotyping.arrayUKBL + PC1 + PC2 + PC3 + PC4 + PC5 + PC6 + PC7 + PC8 + PC9 + PC10		Myeloid leukemia, acute	200-204.99	Both	1	1	2	neoplasms
204.22	PRS_all	age,sex,genotyping.array,PC1,PC2,PC3,PC4,PC5,PC6,PC7,PC8,PC9,PC10	0.0198998492753022	0.0582084409726448	1.02009917123944	0.73244705223136	logistic	421427	301	421126			0	`204.22` ~ `PRS_all` + `age` + `sex` + `genotyping.array` + `PC1` + `PC2` + `PC3` + `PC4` + `PC5` + `PC6` + `PC7` + `PC8` + `PC9` + `PC10`	(Intercept) + PRS_all + age + sexM + genotyping.arrayUKBL + PC1 + PC2 + PC3 + PC4 + PC5 + PC6 + PC7 + PC8 + PC9 + PC10		Myeloid leukemia, chronic	200-204.99	Both	1	1	2	neoplasms
204.3	PRS_all	age,sex,genotyping.array,PC1,PC2,PC3,PC4,PC5,PC6,PC7,PC8,PC9,PC10					logistic	421266	140	421126			0	`204.3` ~ `PRS_all` + `age` + `sex` + `genotyping.array` + `PC1` + `PC2` + `PC3` + `PC4` + `PC5` + `PC6` + `PC7` + `PC8` + `PC9` + `PC10`		[Error: < 200 cases or controls]	Monocytic leukemia	200-204.99	Both	1	1	2	neoplasms
204.4	PRS_all	age,sex,genotyping.array,PC1,PC2,PC3,PC4,PC5,PC6,PC7,PC8,PC9,PC10	0.0197091846032427	0.0258374645510704	1.01990469290615	0.445574217003422	logistic	422676	1550	421126			0	`204.4` ~ `PRS_all` + `age` + `sex` + `genotyping.array` + `PC1` + `PC2` + `PC3` + `PC4` + `PC5` + `PC6` + `PC7` + `PC8` + `PC9` + `PC10`	(Intercept) + PRS_all + age + sexM + genotyping.arrayUKBL + PC1 + PC2 + PC3 + PC4 + PC5 + PC6 + PC7 + PC8 + PC9 + PC10		Multiple myeloma	200-204.99	Both	1	1	2	neoplasms
208	PRS_all	age,sex,genotyping.array,PC1,PC2,PC3,PC4,PC5,PC6,PC7,PC8,PC9,PC10	-0.00852408029187137	0.0048643219346612	0.991512146673609	0.0797106140719493	logistic	425986	49315	376671			0	`208` ~ `PRS_all` + `age` + `sex` + `genotyping.array` + `PC1` + `PC2` + `PC3` + `PC4` + `PC5` + `PC6` + `PC7` + `PC8` + `PC9` + `PC10`	(Intercept) + PRS_all + age + sexM + genotyping.arrayUKBL + PC1 + PC2 + PC3 + PC4 + PC5 + PC6 + PC7 + PC8 + PC9 + PC10		Benign neoplasm of colon	153-153.99, 208-208.99		1	1	2	neoplasms
210	PRS_all	age,sex,genotyping.array,PC1,PC2,PC3,PC4,PC5,PC6,PC7,PC8,PC9,PC10	0.000802883005524264	0.0252726269548148	1.00080320540236	0.974656365764485	logistic	429021	1597	427424			0	`210` ~ `PRS_all` + `age` + `sex` + `genotyping.array` + `PC1` + `PC2` + `PC3` + `PC4` + `PC5` + `PC6` + `PC7` + `PC8` + `PC9` + `PC10`	(Intercept) + PRS_all + age + sexM + genotyping.arrayUKBL + PC1 + PC2 + PC3 + PC4 + PC5 + PC6 + PC7 + PC8 + PC9 + PC10		Benign neoplasm of lip, oral cavity, and pharynx	140-149.99, 210-210.99		1	1	2	neoplasms
211	PRS_all	age,sex,genotyping.array,PC1,PC2,PC3,PC4,PC5,PC6,PC7,PC8,PC9,PC10	-0.0124458388956492	0.00860130376066618	0.987631290246707	0.147904987584634	logistic	412275	14340	397935			0	`211` ~ `PRS_all` + `age` + `sex` + `genotyping.array` + `PC1` + `PC2` + `PC3` + `PC4` + `PC5` + `PC6` + `PC7` + `PC8` + `PC9` + `PC10`	(Intercept) + PRS_all + age + sexM + genotyping.arrayUKBL + PC1 + PC2 + PC3 + PC4 + PC5 + PC6 + PC7 + PC8 + PC9 + PC10		Benign neoplasm of other parts of digestive system	211-211.99, 150-159.99		1	1	2	neoplasms
212	PRS_all	age,sex,genotyping.array,PC1,PC2,PC3,PC4,PC5,PC6,PC7,PC8,PC9,PC10	0.0342004236597782	0.0391890562332443	1.03479198274218	0.382824749519437	logistic	431422	668	430754			0	`212` ~ `PRS_all` + `age` + `sex` + `genotyping.array` + `PC1` + `PC2` + `PC3` + `PC4` + `PC5` + `PC6` + `PC7` + `PC8` + `PC9` + `PC10`	(Intercept) + PRS_all + age + sexM + genotyping.arrayUKBL + PC1 + PC2 + PC3 + PC4 + PC5 + PC6 + PC7 + PC8 + PC9 + PC10		Benign neoplasm of respiratory and intrathoracic organs	212-212.99		1	1	2	neoplasms
213	PRS_all	age,sex,genotyping.array,PC1,PC2,PC3,PC4,PC5,PC6,PC7,PC8,PC9,PC10	-0.0175212175249877	0.0451311061716704	0.982631386437894	0.697846355878393	logistic	368191	503	367688			0	`213` ~ `PRS_all` + `age` + `sex` + `genotyping.array` + `PC1` + `PC2` + `PC3` + `PC4` + `PC5` + `PC6` + `PC7` + `PC8` + `PC9` + `PC10`	(Intercept) + PRS_all + age + sexM + genotyping.arrayUKBL + PC1 + PC2 + PC3 + PC4 + PC5 + PC6 + PC7 + PC8 + PC9 + PC10		Benign neoplasm of bone and articular cartilage	210-229.99		1	1	2	neoplasms
214	PRS_all	age,sex,genotyping.array,PC1,PC2,PC3,PC4,PC5,PC6,PC7,PC8,PC9,PC10	-0.00762381273325105	0.00995656342606673	0.992405174815054	0.443850516251286	logistic	429657	10605	419052			0	`214` ~ `PRS_all` + `age` + `sex` + `genotyping.array` + `PC1` + `PC2` + `PC3` + `PC4` + `PC5` + `PC6` + `PC7` + `PC8` + `PC9` + `PC10`	(Intercept) + PRS_all + age + sexM + genotyping.arrayUKBL + PC1 + PC2 + PC3 + PC4 + PC5 + PC6 + PC7 + PC8 + PC9 + PC10		Lipoma	214-215.99		1	0	2	neoplasms
214.1	PRS_all	age,sex,genotyping.array,PC1,PC2,PC3,PC4,PC5,PC6,PC7,PC8,PC9,PC10	-0.0100703729024034	0.0119366341343823	0.98998016352032	0.398863539554813	logistic	426395	7343	419052			0	`214.1` ~ `PRS_all` + `age` + `sex` + `genotyping.array` + `PC1` + `PC2` + `PC3` + `PC4` + `PC5` + `PC6` + `PC7` + `PC8` + `PC9` + `PC10`	(Intercept) + PRS_all + age + sexM + genotyping.arrayUKBL + PC1 + PC2 + PC3 + PC4 + PC5 + PC6 + PC7 + PC8 + PC9 + PC10		Lipoma of skin and subcutaneous tissue	214-215.99	Both	1	1	2	neoplasms
215	PRS_all	age,sex,genotyping.array,PC1,PC2,PC3,PC4,PC5,PC6,PC7,PC8,PC9,PC10	-0.0452666089513755	0.0235946700339606	0.955742638320241	0.0550463831726776	logistic	420898	1846	419052			0	`215` ~ `PRS_all` + `age` + `sex` + `genotyping.array` + `PC1` + `PC2` + `PC3` + `PC4` + `PC5` + `PC6` + `PC7` + `PC8` + `PC9` + `PC10`	(Intercept) + PRS_all + age + sexM + genotyping.arrayUKBL + PC1 + PC2 + PC3 + PC4 + PC5 + PC6 + PC7 + PC8 + PC9 + PC10		Other benign neoplasm of connective and other soft tissue	214-215.99		1	1	2	neoplasms
216	PRS_all	age,sex,genotyping.array,PC1,PC2,PC3,PC4,PC5,PC6,PC7,PC8,PC9,PC10	-0.00638007322199274	0.00900598040412046	0.993640236230281	0.478680575497217	logistic	430245	12852	417393			0	`216` ~ `PRS_all` + `age` + `sex` + `genotyping.array` + `PC1` + `PC2` + `PC3` + `PC4` + `PC5` + `PC6` + `PC7` + `PC8` + `PC9` + `PC10`	(Intercept) + PRS_all + age + sexM + genotyping.arrayUKBL + PC1 + PC2 + PC3 + PC4 + PC5 + PC6 + PC7 + PC8 + PC9 + PC10		Benign neoplasm of skin	216-217.99		1	1	2	neoplasms
216.1	PRS_all	age,sex,genotyping.array,PC1,PC2,PC3,PC4,PC5,PC6,PC7,PC8,PC9,PC10						417393					0			[Note: Column(s) dropped due to lack of variability: 216.1 ] [Error: non-varying phenotype or genotype]	Screening for malignant neoplasms of the skin	216-217.99	Both	0	1	2	neoplasms
217	PRS_all	age,sex,genotyping.array,PC1,PC2,PC3,PC4,PC5,PC6,PC7,PC8,PC9,PC10	-0.0843230767451372	0.0287051770933805	0.919134257216827	0.00330809991316996	logistic	418633	1240	417393			0	`217` ~ `PRS_all` + `age` + `sex` + `genotyping.array` + `PC1` + `PC2` + `PC3` + `PC4` + `PC5` + `PC6` + `PC7` + `PC8` + `PC9` + `PC10`	(Intercept) + PRS_all + age + sexM + genotyping.arrayUKBL + PC1 + PC2 + PC3 + PC4 + PC5 + PC6 + PC7 + PC8 + PC9 + PC10		Vascular hamartomas and non-neoplastic nevi	216-217.99	Both	1	0	2	neoplasms
217.1	PRS_all	age,sex,genotyping.array,PC1,PC2,PC3,PC4,PC5,PC6,PC7,PC8,PC9,PC10	-0.0969601768721501	0.0296280006692045	0.907592148571783	0.00106568488985565	logistic	418557	1164	417393			0	`217.1` ~ `PRS_all` + `age` + `sex` + `genotyping.array` + `PC1` + `PC2` + `PC3` + `PC4` + `PC5` + `PC6` + `PC7` + `PC8` + `PC9` + `PC10`	(Intercept) + PRS_all + age + sexM + genotyping.arrayUKBL + PC1 + PC2 + PC3 + PC4 + PC5 + PC6 + PC7 + PC8 + PC9 + PC10		Nevus, non-neoplastic	216-217.99	Both	1	1	2	neoplasms
218	PRS_all	age,sex,genotyping.array,PC1,PC2,PC3,PC4,PC5,PC6,PC7,PC8,PC9,PC10	-0.0194650038612555	0.00855559680384837	0.980723216113854	0.0228987710326989	logistic	226295	15471	210824			0	`218` ~ `PRS_all` + `age` + `genotyping.array` + `PC1` + `PC2` + `PC3` + `PC4` + `PC5` + `PC6` + `PC7` + `PC8` + `PC9` + `PC10`	(Intercept) + PRS_all + age + genotyping.arrayUKBL + PC1 + PC2 + PC3 + PC4 + PC5 + PC6 + PC7 + PC8 + PC9 + PC10	[Note: Column(s) dropped due to lack of variability: sex ]	Benign neoplasm of uterus	217-223.99, 180-184.99	Female	1	0	2	neoplasms
218.1	PRS_all	age,sex,genotyping.array,PC1,PC2,PC3,PC4,PC5,PC6,PC7,PC8,PC9,PC10	-0.018108116945542	0.00865167329249808	0.982054849847619	0.0363474547628538	logistic	225939	15115	210824			0	`218.1` ~ `PRS_all` + `age` + `genotyping.array` + `PC1` + `PC2` + `PC3` + `PC4` + `PC5` + `PC6` + `PC7` + `PC8` + `PC9` + `PC10`	(Intercept) + PRS_all + age + genotyping.arrayUKBL + PC1 + PC2 + PC3 + PC4 + PC5 + PC6 + PC7 + PC8 + PC9 + PC10	[Note: Column(s) dropped due to lack of variability: sex ]	Uterine leiomyoma	217-223.99, 180-184.99	Female	1	1	2	neoplasms
218.2	PRS_all	age,sex,genotyping.array,PC1,PC2,PC3,PC4,PC5,PC6,PC7,PC8,PC9,PC10	-0.0571442360954024	0.0444616434783579	0.944457834631437	0.198705652795496	logistic	211350	526	210824			0	`218.2` ~ `PRS_all` + `age` + `genotyping.array` + `PC1` + `PC2` + `PC3` + `PC4` + `PC5` + `PC6` + `PC7` + `PC8` + `PC9` + `PC10`	(Intercept) + PRS_all + age + genotyping.arrayUKBL + PC1 + PC2 + PC3 + PC4 + PC5 + PC6 + PC7 + PC8 + PC9 + PC10	[Note: Column(s) dropped due to lack of variability: sex ]	Other benign neoplasm of uterus	217-223.99, 180-184.99	Female	1	1	2	neoplasms
220	PRS_all	age,sex,genotyping.array,PC1,PC2,PC3,PC4,PC5,PC6,PC7,PC8,PC9,PC10	-0.0168792697304667	0.020524873808235	0.983262387002286	0.410859992947848	logistic	193545	2443	191102			0	`220` ~ `PRS_all` + `age` + `genotyping.array` + `PC1` + `PC2` + `PC3` + `PC4` + `PC5` + `PC6` + `PC7` + `PC8` + `PC9` + `PC10`	(Intercept) + PRS_all + age + genotyping.arrayUKBL + PC1 + PC2 + PC3 + PC4 + PC5 + PC6 + PC7 + PC8 + PC9 + PC10	[Note: Column(s) dropped due to lack of variability: sex ]	Benign neoplasm of ovary	174-184.99, 217-221.99	Female	1	1	2	neoplasms
221	PRS_all	age,sex,genotyping.array,PC1,PC2,PC3,PC4,PC5,PC6,PC7,PC8,PC9,PC10	-0.166074422993583	0.0559704543297026	0.846983196818693	0.00300544771847326	logistic	191322	325	190997			0	`221` ~ `PRS_all` + `age` + `genotyping.array` + `PC1` + `PC2` + `PC3` + `PC4` + `PC5` + `PC6` + `PC7` + `PC8` + `PC9` + `PC10`	(Intercept) + PRS_all + age + genotyping.arrayUKBL + PC1 + PC2 + PC3 + PC4 + PC5 + PC6 + PC7 + PC8 + PC9 + PC10	[Note: Column(s) dropped due to lack of variability: sex ]	Benign neoplasm of other female genital organs	217-223.99, 174-184.99	Female	1	1	2	neoplasms
222	PRS_all	age,sex,genotyping.array,PC1,PC2,PC3,PC4,PC5,PC6,PC7,PC8,PC9,PC10	-0.0277256541966241	0.0598598102934566	0.972655174065984	0.64323789790289	logistic	180211	285	179926			0	`222` ~ `PRS_all` + `age` + `genotyping.array` + `PC1` + `PC2` + `PC3` + `PC4` + `PC5` + `PC6` + `PC7` + `PC8` + `PC9` + `PC10`	(Intercept) + PRS_all + age + genotyping.arrayUKBL + PC1 + PC2 + PC3 + PC4 + PC5 + PC6 + PC7 + PC8 + PC9 + PC10	[Note: Column(s) dropped due to lack of variability: sex ]	Benign neoplasm of male genital organs	185-187.99, 222-222.99	Male	1	1	2	neoplasms
223	PRS_all	age,sex,genotyping.array,PC1,PC2,PC3,PC4,PC5,PC6,PC7,PC8,PC9,PC10	-0.0836793072558145	0.0490527682123368	0.919726158311705	0.0880259786289051	logistic	368114	426	367688			0	`223` ~ `PRS_all` + `age` + `sex` + `genotyping.array` + `PC1` + `PC2` + `PC3` + `PC4` + `PC5` + `PC6` + `PC7` + `PC8` + `PC9` + `PC10`	(Intercept) + PRS_all + age + sexM + genotyping.arrayUKBL + PC1 + PC2 + PC3 + PC4 + PC5 + PC6 + PC7 + PC8 + PC9 + PC10		Benign neoplasm of kidney and other urinary organs	210-229.99		1	1	2	neoplasms
224	PRS_all	age,sex,genotyping.array,PC1,PC2,PC3,PC4,PC5,PC6,PC7,PC8,PC9,PC10	0.0978773349464424	0.0523303992419537	1.10282749841704	0.0614321205442711	logistic	427769	372	427397			0	`224` ~ `PRS_all` + `age` + `sex` + `genotyping.array` + `PC1` + `PC2` + `PC3` + `PC4` + `PC5` + `PC6` + `PC7` + `PC8` + `PC9` + `PC10`	(Intercept) + PRS_all + age + sexM + genotyping.arrayUKBL + PC1 + PC2 + PC3 + PC4 + PC5 + PC6 + PC7 + PC8 + PC9 + PC10		Benign neoplasm of eye	224-225.99, 190-192.99	Both	1	0	2	neoplasms
224.1	PRS_all	age,sex,genotyping.array,PC1,PC2,PC3,PC4,PC5,PC6,PC7,PC8,PC9,PC10	0.11108708180787	0.0638889637447274	1.11749221585991	0.0820783445408542	logistic	427647	250	427397			0	`224.1` ~ `PRS_all` + `age` + `sex` + `genotyping.array` + `PC1` + `PC2` + `PC3` + `PC4` + `PC5` + `PC6` + `PC7` + `PC8` + `PC9` + `PC10`	(Intercept) + PRS_all + age + sexM + genotyping.arrayUKBL + PC1 + PC2 + PC3 + PC4 + PC5 + PC6 + PC7 + PC8 + PC9 + PC10		Benign neoplasm of eye, uveal	224-225.99, 190-192.99	Both	1	1	2	neoplasms
225	PRS_all	age,sex,genotyping.array,PC1,PC2,PC3,PC4,PC5,PC6,PC7,PC8,PC9,PC10	0.03436718250041	0.0233336116450403	1.03496455784233	0.14078833601341	logistic	429292	1895	427397			0	`225` ~ `PRS_all` + `age` + `sex` + `genotyping.array` + `PC1` + `PC2` + `PC3` + `PC4` + `PC5` + `PC6` + `PC7` + `PC8` + `PC9` + `PC10`	(Intercept) + PRS_all + age + sexM + genotyping.arrayUKBL + PC1 + PC2 + PC3 + PC4 + PC5 + PC6 + PC7 + PC8 + PC9 + PC10		Benign neoplasm of brain and other parts of nervous system	224-225.99, 190-192.99		1	0	2	neoplasms
225.1	PRS_all	age,sex,genotyping.array,PC1,PC2,PC3,PC4,PC5,PC6,PC7,PC8,PC9,PC10	0.0397178677977935	0.0239793258624703	1.04051716937622	0.0976533962514903	logistic	429192	1795	427397			0	`225.1` ~ `PRS_all` + `age` + `sex` + `genotyping.array` + `PC1` + `PC2` + `PC3` + `PC4` + `PC5` + `PC6` + `PC7` + `PC8` + `PC9` + `PC10`	(Intercept) + PRS_all + age + sexM + genotyping.arrayUKBL + PC1 + PC2 + PC3 + PC4 + PC5 + PC6 + PC7 + PC8 + PC9 + PC10		Benign neoplasm of brain, cranial nerves, meninges	224-225.99, 190-192.99	Both	1	1	2	neoplasms
225.2	PRS_all	age,sex,genotyping.array,PC1,PC2,PC3,PC4,PC5,PC6,PC7,PC8,PC9,PC10					logistic	427505	108	427397			0	`225.2` ~ `PRS_all` + `age` + `sex` + `genotyping.array` + `PC1` + `PC2` + `PC3` + `PC4` + `PC5` + `PC6` + `PC7` + `PC8` + `PC9` + `PC10`		[Error: < 200 cases or controls]	Benign neoplasm of spinal cord, meninges	224-225.99, 190-192.99	Both	1	1	2	neoplasms
226	PRS_all	age,sex,genotyping.array,PC1,PC2,PC3,PC4,PC5,PC6,PC7,PC8,PC9,PC10	0.00859569579716159	0.0459675732629927	1.00863274486838	0.851664733429923	logistic	428358	486	427872			0	`226` ~ `PRS_all` + `age` + `sex` + `genotyping.array` + `PC1` + `PC2` + `PC3` + `PC4` + `PC5` + `PC6` + `PC7` + `PC8` + `PC9` + `PC10`	(Intercept) + PRS_all + age + sexM + genotyping.arrayUKBL + PC1 + PC2 + PC3 + PC4 + PC5 + PC6 + PC7 + PC8 + PC9 + PC10		Benign neoplasm of thyroid glands	193-194.99, 226-227.99		1	1	2	neoplasms
227	PRS_all	age,sex,genotyping.array,PC1,PC2,PC3,PC4,PC5,PC6,PC7,PC8,PC9,PC10	-0.0121923160183103	0.0215870781085055	0.987881709115275	0.572211877302961	logistic	430113	2241	427872			0	`227` ~ `PRS_all` + `age` + `sex` + `genotyping.array` + `PC1` + `PC2` + `PC3` + `PC4` + `PC5` + `PC6` + `PC7` + `PC8` + `PC9` + `PC10`	(Intercept) + PRS_all + age + sexM + genotyping.arrayUKBL + PC1 + PC2 + PC3 + PC4 + PC5 + PC6 + PC7 + PC8 + PC9 + PC10		Benign neoplasm of other endocrine glands and related structures	193-194.99, 226-227.99		1	0	2	neoplasms
227.1	PRS_all	age,sex,genotyping.array,PC1,PC2,PC3,PC4,PC5,PC6,PC7,PC8,PC9,PC10	-0.0572453176104239	0.0404475629316609	0.944362372227462	0.156981411516915	logistic	428507	635	427872			0	`227.1` ~ `PRS_all` + `age` + `sex` + `genotyping.array` + `PC1` + `PC2` + `PC3` + `PC4` + `PC5` + `PC6` + `PC7` + `PC8` + `PC9` + `PC10`	(Intercept) + PRS_all + age + sexM + genotyping.arrayUKBL + PC1 + PC2 + PC3 + PC4 + PC5 + PC6 + PC7 + PC8 + PC9 + PC10		Benign neoplasm of adrenal gland	193-194.99, 226-227.99	Both	1	1	2	neoplasms
227.2	PRS_all	age,sex,genotyping.array,PC1,PC2,PC3,PC4,PC5,PC6,PC7,PC8,PC9,PC10	-0.00565856794208936	0.0338954807768415	0.994357411598842	0.867415950478842	logistic	428778	906	427872			0	`227.2` ~ `PRS_all` + `age` + `sex` + `genotyping.array` + `PC1` + `PC2` + `PC3` + `PC4` + `PC5` + `PC6` + `PC7` + `PC8` + `PC9` + `PC10`	(Intercept) + PRS_all + age + sexM + genotyping.arrayUKBL + PC1 + PC2 + PC3 + PC4 + PC5 + PC6 + PC7 + PC8 + PC9 + PC10		Benign neoplasm of parathyroid gland	193-194.99, 226-227.99	Both	1	1	2	neoplasms
227.3	PRS_all	age,sex,genotyping.array,PC1,PC2,PC3,PC4,PC5,PC6,PC7,PC8,PC9,PC10	0.0253261109598621	0.038458314231393	1.02564954154876	0.510194999231505	logistic	428577	705	427872			0	`227.3` ~ `PRS_all` + `age` + `sex` + `genotyping.array` + `PC1` + `PC2` + `PC3` + `PC4` + `PC5` + `PC6` + `PC7` + `PC8` + `PC9` + `PC10`	(Intercept) + PRS_all + age + sexM + genotyping.arrayUKBL + PC1 + PC2 + PC3 + PC4 + PC5 + PC6 + PC7 + PC8 + PC9 + PC10		Benign neoplasm of pituitary gland and craniopharyngeal duct (pouch)	193-194.99, 226-227.99	Both	1	1	2	neoplasms
228	PRS_all	age,sex,genotyping.array,PC1,PC2,PC3,PC4,PC5,PC6,PC7,PC8,PC9,PC10	-0.00958538001814529	0.0182222250831632	0.990460413304634	0.59886953805328	logistic	431422	3090	428332			0	`228` ~ `PRS_all` + `age` + `sex` + `genotyping.array` + `PC1` + `PC2` + `PC3` + `PC4` + `PC5` + `PC6` + `PC7` + `PC8` + `PC9` + `PC10`	(Intercept) + PRS_all + age + sexM + genotyping.arrayUKBL + PC1 + PC2 + PC3 + PC4 + PC5 + PC6 + PC7 + PC8 + PC9 + PC10		Hemangioma and lymphangioma, any site	228-228.99	Both	1	0	2	neoplasms
228.1	PRS_all	age,sex,genotyping.array,PC1,PC2,PC3,PC4,PC5,PC6,PC7,PC8,PC9,PC10						428332					0			[Note: Column(s) dropped due to lack of variability: 228.1 ] [Error: non-varying phenotype or genotype]	Hemangioma of skin and subcutaneous tissue	228-228.99	Both	1	1	2	neoplasms
229	PRS_all	age,sex,genotyping.array,PC1,PC2,PC3,PC4,PC5,PC6,PC7,PC8,PC9,PC10	-0.0257691831602984	0.0172999434999971	0.97456000851148	0.13634180146628	logistic	431422	3413	428009			0	`229` ~ `PRS_all` + `age` + `sex` + `genotyping.array` + `PC1` + `PC2` + `PC3` + `PC4` + `PC5` + `PC6` + `PC7` + `PC8` + `PC9` + `PC10`	(Intercept) + PRS_all + age + sexM + genotyping.arrayUKBL + PC1 + PC2 + PC3 + PC4 + PC5 + PC6 + PC7 + PC8 + PC9 + PC10		Benign neoplasm of unspecified sites	229-229.99		1	0	2	neoplasms
229.1	PRS_all	age,sex,genotyping.array,PC1,PC2,PC3,PC4,PC5,PC6,PC7,PC8,PC9,PC10					logistic	428078	69	428009			0	`229.1` ~ `PRS_all` + `age` + `sex` + `genotyping.array` + `PC1` + `PC2` + `PC3` + `PC4` + `PC5` + `PC6` + `PC7` + `PC8` + `PC9` + `PC10`		[Error: < 200 cases or controls]	Benign neoplasm of lymph nodes	229-229.99	Both	1	1	2	neoplasms
230	PRS_all	age,sex,genotyping.array,PC1,PC2,PC3,PC4,PC5,PC6,PC7,PC8,PC9,PC10					logistic	431422	20	431402			0	`230` ~ `PRS_all` + `age` + `sex` + `genotyping.array` + `PC1` + `PC2` + `PC3` + `PC4` + `PC5` + `PC6` + `PC7` + `PC8` + `PC9` + `PC10`		[Error: < 200 cases or controls]	Kaposi's sarcoma	230-230.99		1	1	2	neoplasms
240	PRS_all	age,sex,genotyping.array,PC1,PC2,PC3,PC4,PC5,PC6,PC7,PC8,PC9,PC10	0.0025062317768303	0.0295676368570933	1.00250937500102	0.932450073568048	logistic	396050	1196	394854			0	`240` ~ `PRS_all` + `age` + `sex` + `genotyping.array` + `PC1` + `PC2` + `PC3` + `PC4` + `PC5` + `PC6` + `PC7` + `PC8` + `PC9` + `PC10`	(Intercept) + PRS_all + age + sexM + genotyping.arrayUKBL + PC1 + PC2 + PC3 + PC4 + PC5 + PC6 + PC7 + PC8 + PC9 + PC10		Simple and unspecified goiter	240-246.99		1	1	3	endocrine/metabolic
241	PRS_all	age,sex,genotyping.array,PC1,PC2,PC3,PC4,PC5,PC6,PC7,PC8,PC9,PC10	0.0453989034558846	0.0200501433719851	1.0464452072721	0.0235576198535819	logistic	397470	2616	394854			0	`241` ~ `PRS_all` + `age` + `sex` + `genotyping.array` + `PC1` + `PC2` + `PC3` + `PC4` + `PC5` + `PC6` + `PC7` + `PC8` + `PC9` + `PC10`	(Intercept) + PRS_all + age + sexM + genotyping.arrayUKBL + PC1 + PC2 + PC3 + PC4 + PC5 + PC6 + PC7 + PC8 + PC9 + PC10		Nontoxic nodular goiter	240-246.99	Both	1	0	3	endocrine/metabolic
241.1	PRS_all	age,sex,genotyping.array,PC1,PC2,PC3,PC4,PC5,PC6,PC7,PC8,PC9,PC10	0.0035354560732351	0.028686825996734	1.00354171316978	0.901914522072592	logistic	396119	1265	394854			0	`241.1` ~ `PRS_all` + `age` + `sex` + `genotyping.array` + `PC1` + `PC2` + `PC3` + `PC4` + `PC5` + `PC6` + `PC7` + `PC8` + `PC9` + `PC10`	(Intercept) + PRS_all + age + sexM + genotyping.arrayUKBL + PC1 + PC2 + PC3 + PC4 + PC5 + PC6 + PC7 + PC8 + PC9 + PC10		Nontoxic uninodular goiter	240-246.99	Both	1	1	3	endocrine/metabolic
241.2	PRS_all	age,sex,genotyping.array,PC1,PC2,PC3,PC4,PC5,PC6,PC7,PC8,PC9,PC10	0.0855036106604257	0.0273017916427572	1.08926549430478	0.00173741227133405	logistic	396265	1411	394854			0	`241.2` ~ `PRS_all` + `age` + `sex` + `genotyping.array` + `PC1` + `PC2` + `PC3` + `PC4` + `PC5` + `PC6` + `PC7` + `PC8` + `PC9` + `PC10`	(Intercept) + PRS_all + age + sexM + genotyping.arrayUKBL + PC1 + PC2 + PC3 + PC4 + PC5 + PC6 + PC7 + PC8 + PC9 + PC10		Nontoxic multinodular goiter	240-246.99	Both	1	1	3	endocrine/metabolic
242	PRS_all	age,sex,genotyping.array,PC1,PC2,PC3,PC4,PC5,PC6,PC7,PC8,PC9,PC10	0.0493264135421865	0.0155402122314971	1.05056321283916	0.00150294370484272	logistic	399195	4341	394854			0	`242` ~ `PRS_all` + `age` + `sex` + `genotyping.array` + `PC1` + `PC2` + `PC3` + `PC4` + `PC5` + `PC6` + `PC7` + `PC8` + `PC9` + `PC10`	(Intercept) + PRS_all + age + sexM + genotyping.arrayUKBL + PC1 + PC2 + PC3 + PC4 + PC5 + PC6 + PC7 + PC8 + PC9 + PC10		Thyrotoxicosis with or without goiter	240-246.99		1	0	3	endocrine/metabolic
242.1	PRS_all	age,sex,genotyping.array,PC1,PC2,PC3,PC4,PC5,PC6,PC7,PC8,PC9,PC10	0.0137856005201305	0.031815945566962	1.0138810600623	0.6648025160951	logistic	395878	1024	394854			0	`242.1` ~ `PRS_all` + `age` + `sex` + `genotyping.array` + `PC1` + `PC2` + `PC3` + `PC4` + `PC5` + `PC6` + `PC7` + `PC8` + `PC9` + `PC10`	(Intercept) + PRS_all + age + sexM + genotyping.arrayUKBL + PC1 + PC2 + PC3 + PC4 + PC5 + PC6 + PC7 + PC8 + PC9 + PC10		Graves' disease	240-246.99		1	1	3	endocrine/metabolic
242.2	PRS_all	age,sex,genotyping.array,PC1,PC2,PC3,PC4,PC5,PC6,PC7,PC8,PC9,PC10	0.158883709731014	0.0675861702430175	1.17220162311226	0.0187315053636243	logistic	395083	229	394854			0	`242.2` ~ `PRS_all` + `age` + `sex` + `genotyping.array` + `PC1` + `PC2` + `PC3` + `PC4` + `PC5` + `PC6` + `PC7` + `PC8` + `PC9` + `PC10`	(Intercept) + PRS_all + age + sexM + genotyping.arrayUKBL + PC1 + PC2 + PC3 + PC4 + PC5 + PC6 + PC7 + PC8 + PC9 + PC10		Toxic multinodular goiter	240-246.99	Both	1	1	3	endocrine/metabolic
242.3	PRS_all	age,sex,genotyping.array,PC1,PC2,PC3,PC4,PC5,PC6,PC7,PC8,PC9,PC10	-0.0158045008539798	0.0692712039714048	0.984319734913788	0.819526536901073	logistic	395071	217	394854			0	`242.3` ~ `PRS_all` + `age` + `sex` + `genotyping.array` + `PC1` + `PC2` + `PC3` + `PC4` + `PC5` + `PC6` + `PC7` + `PC8` + `PC9` + `PC10`	(Intercept) + PRS_all + age + sexM + genotyping.arrayUKBL + PC1 + PC2 + PC3 + PC4 + PC5 + PC6 + PC7 + PC8 + PC9 + PC10		Exophthalmos	240-246.99	Both	0	0	3	endocrine/metabolic
242.31	PRS_all	age,sex,genotyping.array,PC1,PC2,PC3,PC4,PC5,PC6,PC7,PC8,PC9,PC10						394854					0			[Note: Column(s) dropped due to lack of variability: 242.31 ] [Error: non-varying phenotype or genotype]	Thyrotoxic exophthalmos	240-246.99	Both	1	1	3	endocrine/metabolic
244	PRS_all	age,sex,genotyping.array,PC1,PC2,PC3,PC4,PC5,PC6,PC7,PC8,PC9,PC10	0.00374947077296027	0.00602351238584173	1.00375650883208	0.533631225385192	logistic	426248	31394	394854			0	`244` ~ `PRS_all` + `age` + `sex` + `genotyping.array` + `PC1` + `PC2` + `PC3` + `PC4` + `PC5` + `PC6` + `PC7` + `PC8` + `PC9` + `PC10`	(Intercept) + PRS_all + age + sexM + genotyping.arrayUKBL + PC1 + PC2 + PC3 + PC4 + PC5 + PC6 + PC7 + PC8 + PC9 + PC10		Hypothyroidism	240-246.99	Both	1	0	3	endocrine/metabolic
244.1	PRS_all	age,sex,genotyping.array,PC1,PC2,PC3,PC4,PC5,PC6,PC7,PC8,PC9,PC10	0.0156329190942579	0.0188610926715015	1.01575575242038	0.407192218723833	logistic	397794	2940	394854			0	`244.1` ~ `PRS_all` + `age` + `sex` + `genotyping.array` + `PC1` + `PC2` + `PC3` + `PC4` + `PC5` + `PC6` + `PC7` + `PC8` + `PC9` + `PC10`	(Intercept) + PRS_all + age + sexM + genotyping.arrayUKBL + PC1 + PC2 + PC3 + PC4 + PC5 + PC6 + PC7 + PC8 + PC9 + PC10		Secondary hypothyroidism	240-246.99		1	1	3	endocrine/metabolic
244.2	PRS_all	age,sex,genotyping.array,PC1,PC2,PC3,PC4,PC5,PC6,PC7,PC8,PC9,PC10	-0.0402428558393274	0.0464520658812234	0.960556134157548	0.386308775278072	logistic	395332	478	394854			0	`244.2` ~ `PRS_all` + `age` + `sex` + `genotyping.array` + `PC1` + `PC2` + `PC3` + `PC4` + `PC5` + `PC6` + `PC7` + `PC8` + `PC9` + `PC10`	(Intercept) + PRS_all + age + sexM + genotyping.arrayUKBL + PC1 + PC2 + PC3 + PC4 + PC5 + PC6 + PC7 + PC8 + PC9 + PC10		Acquired hypothyroidism	240-246.99	Both	1	1	3	endocrine/metabolic
244.3	PRS_all	age,sex,genotyping.array,PC1,PC2,PC3,PC4,PC5,PC6,PC7,PC8,PC9,PC10						394854					0			[Note: Column(s) dropped due to lack of variability: 244.3 ] [Error: non-varying phenotype or genotype]	Iodine hypothyroidism	240-246.99	Both	1	1	3	endocrine/metabolic
244.4	PRS_all	age,sex,genotyping.array,PC1,PC2,PC3,PC4,PC5,PC6,PC7,PC8,PC9,PC10	0.00350158741067358	0.00616794998084202	1.0035077251297	0.570234044323115	logistic	424654	29800	394854			0	`244.4` ~ `PRS_all` + `age` + `sex` + `genotyping.array` + `PC1` + `PC2` + `PC3` + `PC4` + `PC5` + `PC6` + `PC7` + `PC8` + `PC9` + `PC10`	(Intercept) + PRS_all + age + sexM + genotyping.arrayUKBL + PC1 + PC2 + PC3 + PC4 + PC5 + PC6 + PC7 + PC8 + PC9 + PC10		Hypothyroidism NOS	240-246.99	Both	1	1	3	endocrine/metabolic
244.5	PRS_all	age,sex,genotyping.array,PC1,PC2,PC3,PC4,PC5,PC6,PC7,PC8,PC9,PC10					logistic	394954	100	394854			0	`244.5` ~ `PRS_all` + `age` + `sex` + `genotyping.array` + `PC1` + `PC2` + `PC3` + `PC4` + `PC5` + `PC6` + `PC7` + `PC8` + `PC9` + `PC10`		[Error: < 200 cases or controls]	Congenital hypothyroidism	240-246.99	Both	1	1	3	endocrine/metabolic
245	PRS_all	age,sex,genotyping.array,PC1,PC2,PC3,PC4,PC5,PC6,PC7,PC8,PC9,PC10	0.0331139316360287	0.0410341763159923	1.03366830005337	0.419675590485315	logistic	395465	611	394854			0	`245` ~ `PRS_all` + `age` + `sex` + `genotyping.array` + `PC1` + `PC2` + `PC3` + `PC4` + `PC5` + `PC6` + `PC7` + `PC8` + `PC9` + `PC10`	(Intercept) + PRS_all + age + sexM + genotyping.arrayUKBL + PC1 + PC2 + PC3 + PC4 + PC5 + PC6 + PC7 + PC8 + PC9 + PC10		Thyroiditis	240-246.99	Both	1	0	3	endocrine/metabolic
245.1	PRS_all	age,sex,genotyping.array,PC1,PC2,PC3,PC4,PC5,PC6,PC7,PC8,PC9,PC10					logistic	394884	30	394854			0	`245.1` ~ `PRS_all` + `age` + `sex` + `genotyping.array` + `PC1` + `PC2` + `PC3` + `PC4` + `PC5` + `PC6` + `PC7` + `PC8` + `PC9` + `PC10`		[Error: < 200 cases or controls]	Thyroiditis, acute and subacute	240-246.99	Both	1	1	3	endocrine/metabolic
245.2	PRS_all	age,sex,genotyping.array,PC1,PC2,PC3,PC4,PC5,PC6,PC7,PC8,PC9,PC10	0.0264966652249656	0.0476559192429615	1.02685082293948	0.578211225932155	logistic	395307	453	394854			0	`245.2` ~ `PRS_all` + `age` + `sex` + `genotyping.array` + `PC1` + `PC2` + `PC3` + `PC4` + `PC5` + `PC6` + `PC7` + `PC8` + `PC9` + `PC10`	(Intercept) + PRS_all + age + sexM + genotyping.arrayUKBL + PC1 + PC2 + PC3 + PC4 + PC5 + PC6 + PC7 + PC8 + PC9 + PC10		Chronic thyroiditis	240-246.99	Both	1	0	3	endocrine/metabolic
245.21	PRS_all	age,sex,genotyping.array,PC1,PC2,PC3,PC4,PC5,PC6,PC7,PC8,PC9,PC10	0.0342659551631808	0.0488522760802353	1.03485979643846	0.483041050485223	logistic	395285	431	394854			0	`245.21` ~ `PRS_all` + `age` + `sex` + `genotyping.array` + `PC1` + `PC2` + `PC3` + `PC4` + `PC5` + `PC6` + `PC7` + `PC8` + `PC9` + `PC10`	(Intercept) + PRS_all + age + sexM + genotyping.arrayUKBL + PC1 + PC2 + PC3 + PC4 + PC5 + PC6 + PC7 + PC8 + PC9 + PC10		Chronic lymphocytic thyroiditis	240-246.99	Both	1	1	3	endocrine/metabolic
246	PRS_all	age,sex,genotyping.array,PC1,PC2,PC3,PC4,PC5,PC6,PC7,PC8,PC9,PC10	0.0158820014057357	0.0273172479631369	1.01600879072347	0.560976979172587	logistic	396245	1391	394854			0	`246` ~ `PRS_all` + `age` + `sex` + `genotyping.array` + `PC1` + `PC2` + `PC3` + `PC4` + `PC5` + `PC6` + `PC7` + `PC8` + `PC9` + `PC10`	(Intercept) + PRS_all + age + sexM + genotyping.arrayUKBL + PC1 + PC2 + PC3 + PC4 + PC5 + PC6 + PC7 + PC8 + PC9 + PC10		Other disorders of thyroid	240-246.99	Both	1	0	3	endocrine/metabolic
246.2	PRS_all	age,sex,genotyping.array,PC1,PC2,PC3,PC4,PC5,PC6,PC7,PC8,PC9,PC10						394854					0			[Note: Column(s) dropped due to lack of variability: 246.2 ] [Error: non-varying phenotype or genotype]	Thyroid cyst	240-246.99	Both	1	1	3	endocrine/metabolic
246.7	PRS_all	age,sex,genotyping.array,PC1,PC2,PC3,PC4,PC5,PC6,PC7,PC8,PC9,PC10					logistic	395026	172	394854			0	`246.7` ~ `PRS_all` + `age` + `sex` + `genotyping.array` + `PC1` + `PC2` + `PC3` + `PC4` + `PC5` + `PC6` + `PC7` + `PC8` + `PC9` + `PC10`		[Error: < 200 cases or controls]	Abnormal results of function study of thyroid	240-246.99	Both	0	1	3	endocrine/metabolic
249	PRS_all	age,sex,genotyping.array,PC1,PC2,PC3,PC4,PC5,PC6,PC7,PC8,PC9,PC10					logistic	384061	7	384054			0	`249` ~ `PRS_all` + `age` + `sex` + `genotyping.array` + `PC1` + `PC2` + `PC3` + `PC4` + `PC5` + `PC6` + `PC7` + `PC8` + `PC9` + `PC10`		[Error: < 200 cases or controls]	Secondary diabetes mellitus	249-250.99		1	1	3	endocrine/metabolic
250	PRS_all	age,sex,genotyping.array,PC1,PC2,PC3,PC4,PC5,PC6,PC7,PC8,PC9,PC10	-0.0302559576867722	0.00519282980036935	0.970197172340939	5.66061201310226e-09	logistic	428671	44617	384054			0	`250` ~ `PRS_all` + `age` + `sex` + `genotyping.array` + `PC1` + `PC2` + `PC3` + `PC4` + `PC5` + `PC6` + `PC7` + `PC8` + `PC9` + `PC10`	(Intercept) + PRS_all + age + sexM + genotyping.arrayUKBL + PC1 + PC2 + PC3 + PC4 + PC5 + PC6 + PC7 + PC8 + PC9 + PC10		Diabetes mellitus	249-250.99	Both	1	0	3	endocrine/metabolic
250.1	PRS_all	age,sex,genotyping.array,PC1,PC2,PC3,PC4,PC5,PC6,PC7,PC8,PC9,PC10	-0.0063329647888761	0.0146644247778772	0.993687046167454	0.665843847132948	logistic	388929	4875	384054			0	`250.1` ~ `PRS_all` + `age` + `sex` + `genotyping.array` + `PC1` + `PC2` + `PC3` + `PC4` + `PC5` + `PC6` + `PC7` + `PC8` + `PC9` + `PC10`	(Intercept) + PRS_all + age + sexM + genotyping.arrayUKBL + PC1 + PC2 + PC3 + PC4 + PC5 + PC6 + PC7 + PC8 + PC9 + PC10		Type 1 diabetes	249-250.99	Both	1	0	3	endocrine/metabolic
250.11	PRS_all	age,sex,genotyping.array,PC1,PC2,PC3,PC4,PC5,PC6,PC7,PC8,PC9,PC10	0.00947810347530549	0.0453772400511083	1.00952316294498	0.834546982762726	logistic	384548	494	384054			0	`250.11` ~ `PRS_all` + `age` + `sex` + `genotyping.array` + `PC1` + `PC2` + `PC3` + `PC4` + `PC5` + `PC6` + `PC7` + `PC8` + `PC9` + `PC10`	(Intercept) + PRS_all + age + sexM + genotyping.arrayUKBL + PC1 + PC2 + PC3 + PC4 + PC5 + PC6 + PC7 + PC8 + PC9 + PC10		Type 1 diabetes with ketoacidosis	249-250.99	Both	1	1	3	endocrine/metabolic
250.12	PRS_all	age,sex,genotyping.array,PC1,PC2,PC3,PC4,PC5,PC6,PC7,PC8,PC9,PC10					logistic	384220	166	384054			0	`250.12` ~ `PRS_all` + `age` + `sex` + `genotyping.array` + `PC1` + `PC2` + `PC3` + `PC4` + `PC5` + `PC6` + `PC7` + `PC8` + `PC9` + `PC10`		[Error: < 200 cases or controls]	Type 1 diabetes with renal manifestations	249-250.99	Both	1	1	3	endocrine/metabolic
250.13	PRS_all	age,sex,genotyping.array,PC1,PC2,PC3,PC4,PC5,PC6,PC7,PC8,PC9,PC10	-0.00540358119865447	0.0326806124250895	0.994610991885467	0.868672312806342	logistic	385017	963	384054			0	`250.13` ~ `PRS_all` + `age` + `sex` + `genotyping.array` + `PC1` + `PC2` + `PC3` + `PC4` + `PC5` + `PC6` + `PC7` + `PC8` + `PC9` + `PC10`	(Intercept) + PRS_all + age + sexM + genotyping.arrayUKBL + PC1 + PC2 + PC3 + PC4 + PC5 + PC6 + PC7 + PC8 + PC9 + PC10		Type 1 diabetes with ophthalmic manifestations	249-250.99	Both	1	1	3	endocrine/metabolic
250.14	PRS_all	age,sex,genotyping.array,PC1,PC2,PC3,PC4,PC5,PC6,PC7,PC8,PC9,PC10	0.0193880981825423	0.0542252530066109	1.01957726792752	0.720682048574775	logistic	384400	346	384054			0	`250.14` ~ `PRS_all` + `age` + `sex` + `genotyping.array` + `PC1` + `PC2` + `PC3` + `PC4` + `PC5` + `PC6` + `PC7` + `PC8` + `PC9` + `PC10`	(Intercept) + PRS_all + age + sexM + genotyping.arrayUKBL + PC1 + PC2 + PC3 + PC4 + PC5 + PC6 + PC7 + PC8 + PC9 + PC10		Type 1 diabetes with neurological manifestations	249-250.99	Both	1	1	3	endocrine/metabolic
250.15	PRS_all	age,sex,genotyping.array,PC1,PC2,PC3,PC4,PC5,PC6,PC7,PC8,PC9,PC10						384054					0			[Note: Column(s) dropped due to lack of variability: 250.15 ] [Error: non-varying phenotype or genotype]	Diabetes type 1 with peripheral circulatory disorders	249-250.99	Both	1	1	3	endocrine/metabolic
250.2	PRS_all	age,sex,genotyping.array,PC1,PC2,PC3,PC4,PC5,PC6,PC7,PC8,PC9,PC10	-0.030646409974319	0.00525055325507149	0.969818430580732	5.32140779584512e-09	logistic	427703	43649	384054			0	`250.2` ~ `PRS_all` + `age` + `sex` + `genotyping.array` + `PC1` + `PC2` + `PC3` + `PC4` + `PC5` + `PC6` + `PC7` + `PC8` + `PC9` + `PC10`	(Intercept) + PRS_all + age + sexM + genotyping.arrayUKBL + PC1 + PC2 + PC3 + PC4 + PC5 + PC6 + PC7 + PC8 + PC9 + PC10		Type 2 diabetes	249-250.99	Both	1	0	3	endocrine/metabolic
250.21	PRS_all	age,sex,genotyping.array,PC1,PC2,PC3,PC4,PC5,PC6,PC7,PC8,PC9,PC10	-0.00362821492755757	0.0452159604249485	0.996378359091169	0.936044859995162	logistic	384577	523	384054			0	`250.21` ~ `PRS_all` + `age` + `sex` + `genotyping.array` + `PC1` + `PC2` + `PC3` + `PC4` + `PC5` + `PC6` + `PC7` + `PC8` + `PC9` + `PC10`	(Intercept) + PRS_all + age + sexM + genotyping.arrayUKBL + PC1 + PC2 + PC3 + PC4 + PC5 + PC6 + PC7 + PC8 + PC9 + PC10		Type 2 diabetes with ketoacidosis	249-250.99	Both	1	1	3	endocrine/metabolic
250.22	PRS_all	age,sex,genotyping.array,PC1,PC2,PC3,PC4,PC5,PC6,PC7,PC8,PC9,PC10	-0.0193097193082379	0.0368158305842974	0.980875519104947	0.599934291915899	logistic	384848	794	384054			0	`250.22` ~ `PRS_all` + `age` + `sex` + `genotyping.array` + `PC1` + `PC2` + `PC3` + `PC4` + `PC5` + `PC6` + `PC7` + `PC8` + `PC9` + `PC10`	(Intercept) + PRS_all + age + sexM + genotyping.arrayUKBL + PC1 + PC2 + PC3 + PC4 + PC5 + PC6 + PC7 + PC8 + PC9 + PC10		Type 2 diabetes with renal manifestations	249-250.99	Both	1	1	3	endocrine/metabolic
250.23	PRS_all	age,sex,genotyping.array,PC1,PC2,PC3,PC4,PC5,PC6,PC7,PC8,PC9,PC10	-0.0191791454161311	0.0146865392516483	0.981003604201252	0.191586710012487	logistic	389055	5001	384054			0	`250.23` ~ `PRS_all` + `age` + `sex` + `genotyping.array` + `PC1` + `PC2` + `PC3` + `PC4` + `PC5` + `PC6` + `PC7` + `PC8` + `PC9` + `PC10`	(Intercept) + PRS_all + age + sexM + genotyping.arrayUKBL + PC1 + PC2 + PC3 + PC4 + PC5 + PC6 + PC7 + PC8 + PC9 + PC10		Type 2 diabetes with ophthalmic manifestations	249-250.99	Both	1	1	3	endocrine/metabolic
250.24	PRS_all	age,sex,genotyping.array,PC1,PC2,PC3,PC4,PC5,PC6,PC7,PC8,PC9,PC10	-0.00993960148845068	0.0245661467280299	0.990109633091364	0.685767413067235	logistic	385779	1725	384054			0	`250.24` ~ `PRS_all` + `age` + `sex` + `genotyping.array` + `PC1` + `PC2` + `PC3` + `PC4` + `PC5` + `PC6` + `PC7` + `PC8` + `PC9` + `PC10`	(Intercept) + PRS_all + age + sexM + genotyping.arrayUKBL + PC1 + PC2 + PC3 + PC4 + PC5 + PC6 + PC7 + PC8 + PC9 + PC10		Type 2 diabetes with neurological manifestations	249-250.99	Both	1	1	3	endocrine/metabolic
250.25	PRS_all	age,sex,genotyping.array,PC1,PC2,PC3,PC4,PC5,PC6,PC7,PC8,PC9,PC10						384054					0			[Note: Column(s) dropped due to lack of variability: 250.25 ] [Error: non-varying phenotype or genotype]	Diabetes type 2 with peripheral circulatory disorders	249-250.99	Both	1	1	3	endocrine/metabolic
250.3	PRS_all	age,sex,genotyping.array,PC1,PC2,PC3,PC4,PC5,PC6,PC7,PC8,PC9,PC10					logistic	384196	142	384054			0	`250.3` ~ `PRS_all` + `age` + `sex` + `genotyping.array` + `PC1` + `PC2` + `PC3` + `PC4` + `PC5` + `PC6` + `PC7` + `PC8` + `PC9` + `PC10`		[Error: < 200 cases or controls]	Insulin pump user	249-250.99	Both	1	1	3	endocrine/metabolic
250.4	PRS_all	age,sex,genotyping.array,PC1,PC2,PC3,PC4,PC5,PC6,PC7,PC8,PC9,PC10	-0.0281665143859733	0.0161626465444417	0.972226463629399	0.0813874346453418	logistic	388083	4029	384054			0	`250.4` ~ `PRS_all` + `age` + `sex` + `genotyping.array` + `PC1` + `PC2` + `PC3` + `PC4` + `PC5` + `PC6` + `PC7` + `PC8` + `PC9` + `PC10`	(Intercept) + PRS_all + age + sexM + genotyping.arrayUKBL + PC1 + PC2 + PC3 + PC4 + PC5 + PC6 + PC7 + PC8 + PC9 + PC10		Abnormal glucose	249-250.99	Both	0	0	3	endocrine/metabolic
250.41	PRS_all	age,sex,genotyping.array,PC1,PC2,PC3,PC4,PC5,PC6,PC7,PC8,PC9,PC10	-0.0336948711528646	0.0193007981126394	0.966866478486617	0.080849873644629	logistic	386854	2800	384054			0	`250.41` ~ `PRS_all` + `age` + `sex` + `genotyping.array` + `PC1` + `PC2` + `PC3` + `PC4` + `PC5` + `PC6` + `PC7` + `PC8` + `PC9` + `PC10`	(Intercept) + PRS_all + age + sexM + genotyping.arrayUKBL + PC1 + PC2 + PC3 + PC4 + PC5 + PC6 + PC7 + PC8 + PC9 + PC10		Impaired fasting glucose	249-250.99	Both	1	1	3	endocrine/metabolic
250.42	PRS_all	age,sex,genotyping.array,PC1,PC2,PC3,PC4,PC5,PC6,PC7,PC8,PC9,PC10	-0.0155521269437668	0.0288711305070658	0.984568182883763	0.590111826799634	logistic	385321	1267	384054			0	`250.42` ~ `PRS_all` + `age` + `sex` + `genotyping.array` + `PC1` + `PC2` + `PC3` + `PC4` + `PC5` + `PC6` + `PC7` + `PC8` + `PC9` + `PC10`	(Intercept) + PRS_all + age + sexM + genotyping.arrayUKBL + PC1 + PC2 + PC3 + PC4 + PC5 + PC6 + PC7 + PC8 + PC9 + PC10		Other abnormal glucose	249-250.99	Both	1	1	3	endocrine/metabolic
250.5	PRS_all	age,sex,genotyping.array,PC1,PC2,PC3,PC4,PC5,PC6,PC7,PC8,PC9,PC10					logistic	384233	179	384054			0	`250.5` ~ `PRS_all` + `age` + `sex` + `genotyping.array` + `PC1` + `PC2` + `PC3` + `PC4` + `PC5` + `PC6` + `PC7` + `PC8` + `PC9` + `PC10`		[Error: < 200 cases or controls]	Glycosuria or Acetonuria	249-250.99	Both	1	1	3	endocrine/metabolic
250.6	PRS_all	age,sex,genotyping.array,PC1,PC2,PC3,PC4,PC5,PC6,PC7,PC8,PC9,PC10	-0.0193860205238798	0.0272571529948909	0.980800679965641	0.476943639531467	logistic	385453	1399	384054			0	`250.6` ~ `PRS_all` + `age` + `sex` + `genotyping.array` + `PC1` + `PC2` + `PC3` + `PC4` + `PC5` + `PC6` + `PC7` + `PC8` + `PC9` + `PC10`	(Intercept) + PRS_all + age + sexM + genotyping.arrayUKBL + PC1 + PC2 + PC3 + PC4 + PC5 + PC6 + PC7 + PC8 + PC9 + PC10		Polyneuropathy in diabetes	249-250.99	Both	1	1	3	endocrine/metabolic
250.7	PRS_all	age,sex,genotyping.array,PC1,PC2,PC3,PC4,PC5,PC6,PC7,PC8,PC9,PC10	-0.0189408789565327	0.015497872817299	0.981237372305321	0.221647158396747	logistic	397907	4484	393423			0	`250.7` ~ `PRS_all` + `age` + `sex` + `genotyping.array` + `PC1` + `PC2` + `PC3` + `PC4` + `PC5` + `PC6` + `PC7` + `PC8` + `PC9` + `PC10`	(Intercept) + PRS_all + age + sexM + genotyping.arrayUKBL + PC1 + PC2 + PC3 + PC4 + PC5 + PC6 + PC7 + PC8 + PC9 + PC10		Diabetic retinopathy	250.70-250.79,360-365.99	Both	1	1	3	endocrine/metabolic
251	PRS_all	age,sex,genotyping.array,PC1,PC2,PC3,PC4,PC5,PC6,PC7,PC8,PC9,PC10					logistic	420898	28	420870			0	`251` ~ `PRS_all` + `age` + `sex` + `genotyping.array` + `PC1` + `PC2` + `PC3` + `PC4` + `PC5` + `PC6` + `PC7` + `PC8` + `PC9` + `PC10`		[Error: < 200 cases or controls]	Other disorders of pancreatic internal secretion	251-259.99	Both	1	0	3	endocrine/metabolic
251.1	PRS_all	age,sex,genotyping.array,PC1,PC2,PC3,PC4,PC5,PC6,PC7,PC8,PC9,PC10	-0.0132584562868298	0.0169675542343406	0.98682904988556	0.434566945112767	logistic	381627	3668	377959			0	`251.1` ~ `PRS_all` + `age` + `sex` + `genotyping.array` + `PC1` + `PC2` + `PC3` + `PC4` + `PC5` + `PC6` + `PC7` + `PC8` + `PC9` + `PC10`	(Intercept) + PRS_all + age + sexM + genotyping.arrayUKBL + PC1 + PC2 + PC3 + PC4 + PC5 + PC6 + PC7 + PC8 + PC9 + PC10		Hypoglycemia	249-259.99	Both	0	1	3	endocrine/metabolic
251.8	PRS_all	age,sex,genotyping.array,PC1,PC2,PC3,PC4,PC5,PC6,PC7,PC8,PC9,PC10					logistic	420877	7	420870			0	`251.8` ~ `PRS_all` + `age` + `sex` + `genotyping.array` + `PC1` + `PC2` + `PC3` + `PC4` + `PC5` + `PC6` + `PC7` + `PC8` + `PC9` + `PC10`		[Error: < 200 cases or controls]	Abnormality of secretion of glucagon or gastrin	251-259.99	Both	1	1	3	endocrine/metabolic
252	PRS_all	age,sex,genotyping.array,PC1,PC2,PC3,PC4,PC5,PC6,PC7,PC8,PC9,PC10	0.0147200060051731	0.0200462203497054	1.01482887884057	0.462763899517628	logistic	423466	2596	420870			0	`252` ~ `PRS_all` + `age` + `sex` + `genotyping.array` + `PC1` + `PC2` + `PC3` + `PC4` + `PC5` + `PC6` + `PC7` + `PC8` + `PC9` + `PC10`	(Intercept) + PRS_all + age + sexM + genotyping.arrayUKBL + PC1 + PC2 + PC3 + PC4 + PC5 + PC6 + PC7 + PC8 + PC9 + PC10		Disorders of parathyroid gland	251-259.99		1	0	3	endocrine/metabolic
252.1	PRS_all	age,sex,genotyping.array,PC1,PC2,PC3,PC4,PC5,PC6,PC7,PC8,PC9,PC10	0.022382926526988	0.0212473816808967	1.02263530368932	0.292137551990308	logistic	423181	2311	420870			0	`252.1` ~ `PRS_all` + `age` + `sex` + `genotyping.array` + `PC1` + `PC2` + `PC3` + `PC4` + `PC5` + `PC6` + `PC7` + `PC8` + `PC9` + `PC10`	(Intercept) + PRS_all + age + sexM + genotyping.arrayUKBL + PC1 + PC2 + PC3 + PC4 + PC5 + PC6 + PC7 + PC8 + PC9 + PC10		Hyperparathyroidism	251-259.99		1	1	3	endocrine/metabolic
252.2	PRS_all	age,sex,genotyping.array,PC1,PC2,PC3,PC4,PC5,PC6,PC7,PC8,PC9,PC10	-0.0245729364573102	0.0433852815493297	0.975726520287352	0.571129523908306	logistic	421417	547	420870			0	`252.2` ~ `PRS_all` + `age` + `sex` + `genotyping.array` + `PC1` + `PC2` + `PC3` + `PC4` + `PC5` + `PC6` + `PC7` + `PC8` + `PC9` + `PC10`	(Intercept) + PRS_all + age + sexM + genotyping.arrayUKBL + PC1 + PC2 + PC3 + PC4 + PC5 + PC6 + PC7 + PC8 + PC9 + PC10		Hypoparathyroidism	251-259.99	Both	1	1	3	endocrine/metabolic
253	PRS_all	age,sex,genotyping.array,PC1,PC2,PC3,PC4,PC5,PC6,PC7,PC8,PC9,PC10	0.0305067644083233	0.0239488433226353	1.03097686397367	0.202723532749322	logistic	422672	1802	420870			0	`253` ~ `PRS_all` + `age` + `sex` + `genotyping.array` + `PC1` + `PC2` + `PC3` + `PC4` + `PC5` + `PC6` + `PC7` + `PC8` + `PC9` + `PC10`	(Intercept) + PRS_all + age + sexM + genotyping.arrayUKBL + PC1 + PC2 + PC3 + PC4 + PC5 + PC6 + PC7 + PC8 + PC9 + PC10		Disorders of the pituitary gland and its hypothalamic control	251-259.99		1	0	3	endocrine/metabolic
253.1	PRS_all	age,sex,genotyping.array,PC1,PC2,PC3,PC4,PC5,PC6,PC7,PC8,PC9,PC10	-0.0188027885649714	0.0545121149852983	0.981372881114294	0.730148034278175	logistic	421220	350	420870			0	`253.1` ~ `PRS_all` + `age` + `sex` + `genotyping.array` + `PC1` + `PC2` + `PC3` + `PC4` + `PC5` + `PC6` + `PC7` + `PC8` + `PC9` + `PC10`	(Intercept) + PRS_all + age + sexM + genotyping.arrayUKBL + PC1 + PC2 + PC3 + PC4 + PC5 + PC6 + PC7 + PC8 + PC9 + PC10		Pituitary hyperfunction	251-259.99	Both	1	0	3	endocrine/metabolic
253.11	PRS_all	age,sex,genotyping.array,PC1,PC2,PC3,PC4,PC5,PC6,PC7,PC8,PC9,PC10					logistic	421019	149	420870			0	`253.11` ~ `PRS_all` + `age` + `sex` + `genotyping.array` + `PC1` + `PC2` + `PC3` + `PC4` + `PC5` + `PC6` + `PC7` + `PC8` + `PC9` + `PC10`		[Error: < 200 cases or controls]	Acromegaly and gigantism	251-259.99	Both	1	1	3	endocrine/metabolic
253.2	PRS_all	age,sex,genotyping.array,PC1,PC2,PC3,PC4,PC5,PC6,PC7,PC8,PC9,PC10	0.00828517849135562	0.0430386014180287	1.00831959556755	0.847346059813395	logistic	421424	554	420870			0	`253.2` ~ `PRS_all` + `age` + `sex` + `genotyping.array` + `PC1` + `PC2` + `PC3` + `PC4` + `PC5` + `PC6` + `PC7` + `PC8` + `PC9` + `PC10`	(Intercept) + PRS_all + age + sexM + genotyping.arrayUKBL + PC1 + PC2 + PC3 + PC4 + PC5 + PC6 + PC7 + PC8 + PC9 + PC10		Pituitary hypofunction	251-259.99	Both	1	1	3	endocrine/metabolic
253.3	PRS_all	age,sex,genotyping.array,PC1,PC2,PC3,PC4,PC5,PC6,PC7,PC8,PC9,PC10					logistic	421044	174	420870			0	`253.3` ~ `PRS_all` + `age` + `sex` + `genotyping.array` + `PC1` + `PC2` + `PC3` + `PC4` + `PC5` + `PC6` + `PC7` + `PC8` + `PC9` + `PC10`		[Error: < 200 cases or controls]	Diabetes insipidus	251-259.99	Both	1	1	3	endocrine/metabolic
253.4	PRS_all	age,sex,genotyping.array,PC1,PC2,PC3,PC4,PC5,PC6,PC7,PC8,PC9,PC10						420870					0			[Note: Column(s) dropped due to lack of variability: 253.4 ] [Error: non-varying phenotype or genotype]	Anterior pituitary disorders	251-259.99	Both	1	1	3	endocrine/metabolic
253.5	PRS_all	age,sex,genotyping.array,PC1,PC2,PC3,PC4,PC5,PC6,PC7,PC8,PC9,PC10						420870					0			[Note: Column(s) dropped due to lack of variability: 253.5 ] [Error: non-varying phenotype or genotype]	Pituitary dwarfism	251-259.99	Both	1	1	3	endocrine/metabolic
253.7	PRS_all	age,sex,genotyping.array,PC1,PC2,PC3,PC4,PC5,PC6,PC7,PC8,PC9,PC10	0.0537040307016337	0.038213344683503	1.05517225734246	0.159910174620676	logistic	421575	705	420870			0	`253.7` ~ `PRS_all` + `age` + `sex` + `genotyping.array` + `PC1` + `PC2` + `PC3` + `PC4` + `PC5` + `PC6` + `PC7` + `PC8` + `PC9` + `PC10`	(Intercept) + PRS_all + age + sexM + genotyping.arrayUKBL + PC1 + PC2 + PC3 + PC4 + PC5 + PC6 + PC7 + PC8 + PC9 + PC10		Other disorders of neurohypophysis	251-259.99	Both	1	1	3	endocrine/metabolic
254	PRS_all	age,sex,genotyping.array,PC1,PC2,PC3,PC4,PC5,PC6,PC7,PC8,PC9,PC10					logistic	420920	50	420870			0	`254` ~ `PRS_all` + `age` + `sex` + `genotyping.array` + `PC1` + `PC2` + `PC3` + `PC4` + `PC5` + `PC6` + `PC7` + `PC8` + `PC9` + `PC10`		[Error: < 200 cases or controls]	Diseases of thymus gland	251-259.99	Both	1	1	3	endocrine/metabolic
255	PRS_all	age,sex,genotyping.array,PC1,PC2,PC3,PC4,PC5,PC6,PC7,PC8,PC9,PC10	-0.0240101646812794	0.0231024113781412	0.976275786175267	0.298668685547983	logistic	422806	1936	420870			0	`255` ~ `PRS_all` + `age` + `sex` + `genotyping.array` + `PC1` + `PC2` + `PC3` + `PC4` + `PC5` + `PC6` + `PC7` + `PC8` + `PC9` + `PC10`	(Intercept) + PRS_all + age + sexM + genotyping.arrayUKBL + PC1 + PC2 + PC3 + PC4 + PC5 + PC6 + PC7 + PC8 + PC9 + PC10		Disorders of adrenal glands	251-259.99		1	0	3	endocrine/metabolic
255.1	PRS_all	age,sex,genotyping.array,PC1,PC2,PC3,PC4,PC5,PC6,PC7,PC8,PC9,PC10	-0.0520985915161806	0.0528008727130332	0.949235275684276	0.323790004880479	logistic	421244	374	420870			0	`255.1` ~ `PRS_all` + `age` + `sex` + `genotyping.array` + `PC1` + `PC2` + `PC3` + `PC4` + `PC5` + `PC6` + `PC7` + `PC8` + `PC9` + `PC10`	(Intercept) + PRS_all + age + sexM + genotyping.arrayUKBL + PC1 + PC2 + PC3 + PC4 + PC5 + PC6 + PC7 + PC8 + PC9 + PC10		Adrenal hyperfunction	251-259.99	Both	1	0	3	endocrine/metabolic
255.11	PRS_all	age,sex,genotyping.array,PC1,PC2,PC3,PC4,PC5,PC6,PC7,PC8,PC9,PC10	0.0349607881881416	0.0708957187722764	1.0355791010706	0.621920910108471	logistic	421075	205	420870			0	`255.11` ~ `PRS_all` + `age` + `sex` + `genotyping.array` + `PC1` + `PC2` + `PC3` + `PC4` + `PC5` + `PC6` + `PC7` + `PC8` + `PC9` + `PC10`	(Intercept) + PRS_all + age + sexM + genotyping.arrayUKBL + PC1 + PC2 + PC3 + PC4 + PC5 + PC6 + PC7 + PC8 + PC9 + PC10		Cushing's syndrome	251-259.99	Both	1	1	3	endocrine/metabolic
255.12	PRS_all	age,sex,genotyping.array,PC1,PC2,PC3,PC4,PC5,PC6,PC7,PC8,PC9,PC10					logistic	421032	162	420870			0	`255.12` ~ `PRS_all` + `age` + `sex` + `genotyping.array` + `PC1` + `PC2` + `PC3` + `PC4` + `PC5` + `PC6` + `PC7` + `PC8` + `PC9` + `PC10`		[Error: < 200 cases or controls]	Hyperaldosteronism	251-259.99	Both	1	1	3	endocrine/metabolic
255.13	PRS_all	age,sex,genotyping.array,PC1,PC2,PC3,PC4,PC5,PC6,PC7,PC8,PC9,PC10					logistic	420882	12	420870			0	`255.13` ~ `PRS_all` + `age` + `sex` + `genotyping.array` + `PC1` + `PC2` + `PC3` + `PC4` + `PC5` + `PC6` + `PC7` + `PC8` + `PC9` + `PC10`		[Error: < 200 cases or controls]	Medulloadrenal hyperfunction	251-259.99	Both	1	1	3	endocrine/metabolic
255.2	PRS_all	age,sex,genotyping.array,PC1,PC2,PC3,PC4,PC5,PC6,PC7,PC8,PC9,PC10	0.0151493297493793	0.0319599933103527	1.01526466251401	0.635493371495288	logistic	421874	1004	420870			0	`255.2` ~ `PRS_all` + `age` + `sex` + `genotyping.array` + `PC1` + `PC2` + `PC3` + `PC4` + `PC5` + `PC6` + `PC7` + `PC8` + `PC9` + `PC10`	(Intercept) + PRS_all + age + sexM + genotyping.arrayUKBL + PC1 + PC2 + PC3 + PC4 + PC5 + PC6 + PC7 + PC8 + PC9 + PC10		Adrenal hypofunction	251-259.99	Both	1	0	3	endocrine/metabolic
255.21	PRS_all	age,sex,genotyping.array,PC1,PC2,PC3,PC4,PC5,PC6,PC7,PC8,PC9,PC10	0.0151493297493793	0.0319599933103527	1.01526466251401	0.635493371495288	logistic	421874	1004	420870			0	`255.21` ~ `PRS_all` + `age` + `sex` + `genotyping.array` + `PC1` + `PC2` + `PC3` + `PC4` + `PC5` + `PC6` + `PC7` + `PC8` + `PC9` + `PC10`	(Intercept) + PRS_all + age + sexM + genotyping.arrayUKBL + PC1 + PC2 + PC3 + PC4 + PC5 + PC6 + PC7 + PC8 + PC9 + PC10		Glucocorticoid deficiency	251-259.99	Both	1	1	3	endocrine/metabolic
255.22	PRS_all	age,sex,genotyping.array,PC1,PC2,PC3,PC4,PC5,PC6,PC7,PC8,PC9,PC10						420870					0			[Note: Column(s) dropped due to lack of variability: 255.22 ] [Error: non-varying phenotype or genotype]	Mineralocorticoid deficiency	251-259.99	Both	1	1	3	endocrine/metabolic
255.3	PRS_all	age,sex,genotyping.array,PC1,PC2,PC3,PC4,PC5,PC6,PC7,PC8,PC9,PC10					logistic	420900	30	420870			0	`255.3` ~ `PRS_all` + `age` + `sex` + `genotyping.array` + `PC1` + `PC2` + `PC3` + `PC4` + `PC5` + `PC6` + `PC7` + `PC8` + `PC9` + `PC10`		[Error: < 200 cases or controls]	Adrenogenital disorders	251-259.99	Both	1	1	3	endocrine/metabolic
256	PRS_all	age,sex,genotyping.array,PC1,PC2,PC3,PC4,PC5,PC6,PC7,PC8,PC9,PC10	-0.119248169820609	0.046648695993558	0.887587500996307	0.0105791161287965	logistic	230273	472	229801			0	`256` ~ `PRS_all` + `age` + `genotyping.array` + `PC1` + `PC2` + `PC3` + `PC4` + `PC5` + `PC6` + `PC7` + `PC8` + `PC9` + `PC10`	(Intercept) + PRS_all + age + genotyping.arrayUKBL + PC1 + PC2 + PC3 + PC4 + PC5 + PC6 + PC7 + PC8 + PC9 + PC10	[Note: Column(s) dropped due to lack of variability: sex ]	Ovarian dysfunction	251-259.99	Female	1	0	3	endocrine/metabolic
256.1	PRS_all	age,sex,genotyping.array,PC1,PC2,PC3,PC4,PC5,PC6,PC7,PC8,PC9,PC10						420870					0			[Note: Column(s) dropped due to lack of variability: 256.1 ] [Error: non-varying phenotype or genotype]	Hyperestrogenism	251-259.99	Both	1	1	3	endocrine/metabolic
256.4	PRS_all	age,sex,genotyping.array,PC1,PC2,PC3,PC4,PC5,PC6,PC7,PC8,PC9,PC10	-0.113679507985314	0.0491785679779757	0.892543963261401	0.0208016095155913	logistic	230226	425	229801			0	`256.4` ~ `PRS_all` + `age` + `genotyping.array` + `PC1` + `PC2` + `PC3` + `PC4` + `PC5` + `PC6` + `PC7` + `PC8` + `PC9` + `PC10`	(Intercept) + PRS_all + age + genotyping.arrayUKBL + PC1 + PC2 + PC3 + PC4 + PC5 + PC6 + PC7 + PC8 + PC9 + PC10	[Note: Column(s) dropped due to lack of variability: sex ]	Polycystic ovaries	251-259.99	Female	1	1	3	endocrine/metabolic
257	PRS_all	age,sex,genotyping.array,PC1,PC2,PC3,PC4,PC5,PC6,PC7,PC8,PC9,PC10	-0.0243387584688519	0.0498436533228712	0.975955040717341	0.625335904367905	logistic	191477	408	191069			0	`257` ~ `PRS_all` + `age` + `genotyping.array` + `PC1` + `PC2` + `PC3` + `PC4` + `PC5` + `PC6` + `PC7` + `PC8` + `PC9` + `PC10`	(Intercept) + PRS_all + age + genotyping.arrayUKBL + PC1 + PC2 + PC3 + PC4 + PC5 + PC6 + PC7 + PC8 + PC9 + PC10	[Note: Column(s) dropped due to lack of variability: sex ]	Testicular dysfunction	251-259.99	Male	1	0	3	endocrine/metabolic
257.1	PRS_all	age,sex,genotyping.array,PC1,PC2,PC3,PC4,PC5,PC6,PC7,PC8,PC9,PC10	-0.0258715362655275	0.0509806573864667	0.974460264373025	0.611819823713926	logistic	191459	390	191069			0	`257.1` ~ `PRS_all` + `age` + `genotyping.array` + `PC1` + `PC2` + `PC3` + `PC4` + `PC5` + `PC6` + `PC7` + `PC8` + `PC9` + `PC10`	(Intercept) + PRS_all + age + genotyping.arrayUKBL + PC1 + PC2 + PC3 + PC4 + PC5 + PC6 + PC7 + PC8 + PC9 + PC10	[Note: Column(s) dropped due to lack of variability: sex ]	Testicular hypofunction	251-259.99	Male	1	1	3	endocrine/metabolic
258	PRS_all	age,sex,genotyping.array,PC1,PC2,PC3,PC4,PC5,PC6,PC7,PC8,PC9,PC10	-0.0492065794816586	0.0701698702593228	0.951984448930092	0.483147385049669	logistic	421077	207	420870			0	`258` ~ `PRS_all` + `age` + `sex` + `genotyping.array` + `PC1` + `PC2` + `PC3` + `PC4` + `PC5` + `PC6` + `PC7` + `PC8` + `PC9` + `PC10`	(Intercept) + PRS_all + age + sexM + genotyping.arrayUKBL + PC1 + PC2 + PC3 + PC4 + PC5 + PC6 + PC7 + PC8 + PC9 + PC10		Iatrogenic endocrine disorders	251-259.99		1	1	3	endocrine/metabolic
258.1	PRS_all	age,sex,genotyping.array,PC1,PC2,PC3,PC4,PC5,PC6,PC7,PC8,PC9,PC10					logistic	229828	27	229801			0	`258.1` ~ `PRS_all` + `age` + `genotyping.array` + `PC1` + `PC2` + `PC3` + `PC4` + `PC5` + `PC6` + `PC7` + `PC8` + `PC9` + `PC10`		[Note: Column(s) dropped due to lack of variability: sex ] [Error: < 200 cases or controls]	Postablative ovarian failure	251-259.99	Female	0	1	3	endocrine/metabolic
259	PRS_all	age,sex,genotyping.array,PC1,PC2,PC3,PC4,PC5,PC6,PC7,PC8,PC9,PC10	0.0555616260402243	0.0561773381244244	1.05713416205748	0.32264364513513	logistic	421194	324	420870			0	`259` ~ `PRS_all` + `age` + `sex` + `genotyping.array` + `PC1` + `PC2` + `PC3` + `PC4` + `PC5` + `PC6` + `PC7` + `PC8` + `PC9` + `PC10`	(Intercept) + PRS_all + age + sexM + genotyping.arrayUKBL + PC1 + PC2 + PC3 + PC4 + PC5 + PC6 + PC7 + PC8 + PC9 + PC10		Other endocrine disorders	251-259.99		1	0	3	endocrine/metabolic
259.1	PRS_all	age,sex,genotyping.array,PC1,PC2,PC3,PC4,PC5,PC6,PC7,PC8,PC9,PC10					logistic	420962	92	420870			0	`259.1` ~ `PRS_all` + `age` + `sex` + `genotyping.array` + `PC1` + `PC2` + `PC3` + `PC4` + `PC5` + `PC6` + `PC7` + `PC8` + `PC9` + `PC10`		[Error: < 200 cases or controls]	Nonspecific abnormal results of other endocrine function study	251-259.99	Both	1	1	3	endocrine/metabolic
259.2	PRS_all	age,sex,genotyping.array,PC1,PC2,PC3,PC4,PC5,PC6,PC7,PC8,PC9,PC10					logistic	420951	81	420870			0	`259.2` ~ `PRS_all` + `age` + `sex` + `genotyping.array` + `PC1` + `PC2` + `PC3` + `PC4` + `PC5` + `PC6` + `PC7` + `PC8` + `PC9` + `PC10`		[Error: < 200 cases or controls]	Carcinoid syndrome	251-259.99	Both	0	1	3	endocrine/metabolic
259.3	PRS_all	age,sex,genotyping.array,PC1,PC2,PC3,PC4,PC5,PC6,PC7,PC8,PC9,PC10					logistic	420871	1	420870			0	`259.3` ~ `PRS_all` + `age` + `sex` + `genotyping.array` + `PC1` + `PC2` + `PC3` + `PC4` + `PC5` + `PC6` + `PC7` + `PC8` + `PC9` + `PC10`		[Error: < 200 cases or controls]	Delay in sexual development and puberty NEC	251-259.99	Both	0	1	3	endocrine/metabolic
259.4	PRS_all	age,sex,genotyping.array,PC1,PC2,PC3,PC4,PC5,PC6,PC7,PC8,PC9,PC10						420870					0			[Note: Column(s) dropped due to lack of variability: 259.4 ] [Error: non-varying phenotype or genotype]	Precocious sexual development and puberty NEC	251-259.99	Both	0	1	3	endocrine/metabolic
259.8	PRS_all	age,sex,genotyping.array,PC1,PC2,PC3,PC4,PC5,PC6,PC7,PC8,PC9,PC10						420870					0			[Note: Column(s) dropped due to lack of variability: 259.8 ] [Error: non-varying phenotype or genotype]	Polyglandular activity in multiple endocrine adenomatosis	251-259.99	Both	0	1	3	endocrine/metabolic
260	PRS_all	age,sex,genotyping.array,PC1,PC2,PC3,PC4,PC5,PC6,PC7,PC8,PC9,PC10	0.0207158700755592	0.0394578752459593	1.02093193311079	0.599574636196082	logistic	417966	658	417308			0	`260` ~ `PRS_all` + `age` + `sex` + `genotyping.array` + `PC1` + `PC2` + `PC3` + `PC4` + `PC5` + `PC6` + `PC7` + `PC8` + `PC9` + `PC10`	(Intercept) + PRS_all + age + sexM + genotyping.arrayUKBL + PC1 + PC2 + PC3 + PC4 + PC5 + PC6 + PC7 + PC8 + PC9 + PC10		Protein-calorie malnutrition	260-264.99		1	0	3	endocrine/metabolic
260.1	PRS_all	age,sex,genotyping.array,PC1,PC2,PC3,PC4,PC5,PC6,PC7,PC8,PC9,PC10	-0.00215666919066042	0.0598122817295922	0.997845654749382	0.971236672437705	logistic	417595	287	417308			0	`260.1` ~ `PRS_all` + `age` + `sex` + `genotyping.array` + `PC1` + `PC2` + `PC3` + `PC4` + `PC5` + `PC6` + `PC7` + `PC8` + `PC9` + `PC10`	(Intercept) + PRS_all + age + sexM + genotyping.arrayUKBL + PC1 + PC2 + PC3 + PC4 + PC5 + PC6 + PC7 + PC8 + PC9 + PC10		Cachexia	260-264.99	Both	0	1	3	endocrine/metabolic
260.2	PRS_all	age,sex,genotyping.array,PC1,PC2,PC3,PC4,PC5,PC6,PC7,PC8,PC9,PC10					logistic	417335	27	417308			0	`260.2` ~ `PRS_all` + `age` + `sex` + `genotyping.array` + `PC1` + `PC2` + `PC3` + `PC4` + `PC5` + `PC6` + `PC7` + `PC8` + `PC9` + `PC10`		[Error: < 200 cases or controls]	severe protein-calorie malnutrition	260-264.99	Both	1	0	3	endocrine/metabolic
260.21	PRS_all	age,sex,genotyping.array,PC1,PC2,PC3,PC4,PC5,PC6,PC7,PC8,PC9,PC10					logistic	417309	1	417308			0	`260.21` ~ `PRS_all` + `age` + `sex` + `genotyping.array` + `PC1` + `PC2` + `PC3` + `PC4` + `PC5` + `PC6` + `PC7` + `PC8` + `PC9` + `PC10`		[Error: < 200 cases or controls]	Kwashiorkor	260-264.99	Both	1	1	3	endocrine/metabolic
260.22	PRS_all	age,sex,genotyping.array,PC1,PC2,PC3,PC4,PC5,PC6,PC7,PC8,PC9,PC10					logistic	417331	23	417308			0	`260.22` ~ `PRS_all` + `age` + `sex` + `genotyping.array` + `PC1` + `PC2` + `PC3` + `PC4` + `PC5` + `PC6` + `PC7` + `PC8` + `PC9` + `PC10`		[Error: < 200 cases or controls]	Nutritional marasmus	260-264.99	Both	1	1	3	endocrine/metabolic
260.3	PRS_all	age,sex,genotyping.array,PC1,PC2,PC3,PC4,PC5,PC6,PC7,PC8,PC9,PC10						417308					0			[Note: Column(s) dropped due to lack of variability: 260.3 ] [Error: non-varying phenotype or genotype]	Adult failure to thrive	260-264.99	Both	1	1	3	endocrine/metabolic
260.6	PRS_all	age,sex,genotyping.array,PC1,PC2,PC3,PC4,PC5,PC6,PC7,PC8,PC9,PC10	-0.0357232513527457	0.0191906013741031	0.96490729332365	0.0626739910561135	logistic	420119	2811	417308			0	`260.6` ~ `PRS_all` + `age` + `sex` + `genotyping.array` + `PC1` + `PC2` + `PC3` + `PC4` + `PC5` + `PC6` + `PC7` + `PC8` + `PC9` + `PC10`	(Intercept) + PRS_all + age + sexM + genotyping.arrayUKBL + PC1 + PC2 + PC3 + PC4 + PC5 + PC6 + PC7 + PC8 + PC9 + PC10		Anorexia	260-264.99	Both	0	1	3	endocrine/metabolic
260.7	PRS_all	age,sex,genotyping.array,PC1,PC2,PC3,PC4,PC5,PC6,PC7,PC8,PC9,PC10					logistic	417312	4	417308			0	`260.7` ~ `PRS_all` + `age` + `sex` + `genotyping.array` + `PC1` + `PC2` + `PC3` + `PC4` + `PC5` + `PC6` + `PC7` + `PC8` + `PC9` + `PC10`		[Error: < 200 cases or controls]	Polyphagia	260-264.99	Both	0	1	3	endocrine/metabolic
261	PRS_all	age,sex,genotyping.array,PC1,PC2,PC3,PC4,PC5,PC6,PC7,PC8,PC9,PC10	0.00276278490197334	0.0104608748917148	1.00276660490932	0.791697866637518	logistic	427072	9764	417308			0	`261` ~ `PRS_all` + `age` + `sex` + `genotyping.array` + `PC1` + `PC2` + `PC3` + `PC4` + `PC5` + `PC6` + `PC7` + `PC8` + `PC9` + `PC10`	(Intercept) + PRS_all + age + sexM + genotyping.arrayUKBL + PC1 + PC2 + PC3 + PC4 + PC5 + PC6 + PC7 + PC8 + PC9 + PC10		Vitamin deficiency	260-264.99	Both	1	0	3	endocrine/metabolic
261.1	PRS_all	age,sex,genotyping.array,PC1,PC2,PC3,PC4,PC5,PC6,PC7,PC8,PC9,PC10					logistic	417321	13	417308			0	`261.1` ~ `PRS_all` + `age` + `sex` + `genotyping.array` + `PC1` + `PC2` + `PC3` + `PC4` + `PC5` + `PC6` + `PC7` + `PC8` + `PC9` + `PC10`		[Error: < 200 cases or controls]	Vitamin A deficiency	260-264.99	Both	1	1	3	endocrine/metabolic
261.2	PRS_all	age,sex,genotyping.array,PC1,PC2,PC3,PC4,PC5,PC6,PC7,PC8,PC9,PC10	0.00945502176886779	0.0159843184532829	1.0094998616966	0.554172992333237	logistic	421363	4055	417308			0	`261.2` ~ `PRS_all` + `age` + `sex` + `genotyping.array` + `PC1` + `PC2` + `PC3` + `PC4` + `PC5` + `PC6` + `PC7` + `PC8` + `PC9` + `PC10`	(Intercept) + PRS_all + age + sexM + genotyping.arrayUKBL + PC1 + PC2 + PC3 + PC4 + PC5 + PC6 + PC7 + PC8 + PC9 + PC10		Vitamin B-complex deficiencies	260-264.99	Both	1	1	3	endocrine/metabolic
261.3	PRS_all	age,sex,genotyping.array,PC1,PC2,PC3,PC4,PC5,PC6,PC7,PC8,PC9,PC10					logistic	417330	22	417308			0	`261.3` ~ `PRS_all` + `age` + `sex` + `genotyping.array` + `PC1` + `PC2` + `PC3` + `PC4` + `PC5` + `PC6` + `PC7` + `PC8` + `PC9` + `PC10`		[Error: < 200 cases or controls]	Vitamin C deficiencies	260-264.99	Both	1	1	3	endocrine/metabolic
261.4	PRS_all	age,sex,genotyping.array,PC1,PC2,PC3,PC4,PC5,PC6,PC7,PC8,PC9,PC10	-0.000738986279766785	0.0131044545450258	0.999261286703346	0.955029537242465	logistic	423535	6227	417308			0	`261.4` ~ `PRS_all` + `age` + `sex` + `genotyping.array` + `PC1` + `PC2` + `PC3` + `PC4` + `PC5` + `PC6` + `PC7` + `PC8` + `PC9` + `PC10`	(Intercept) + PRS_all + age + sexM + genotyping.arrayUKBL + PC1 + PC2 + PC3 + PC4 + PC5 + PC6 + PC7 + PC8 + PC9 + PC10		Vitamin D deficiency	260-264.99	Both	1	0	3	endocrine/metabolic
261.41	PRS_all	age,sex,genotyping.array,PC1,PC2,PC3,PC4,PC5,PC6,PC7,PC8,PC9,PC10					logistic	417365	57	417308			0	`261.41` ~ `PRS_all` + `age` + `sex` + `genotyping.array` + `PC1` + `PC2` + `PC3` + `PC4` + `PC5` + `PC6` + `PC7` + `PC8` + `PC9` + `PC10`		[Error: < 200 cases or controls]	Rickets or osteomalacia	260-264.99	Both	1	1	3	endocrine/metabolic
262	PRS_all	age,sex,genotyping.array,PC1,PC2,PC3,PC4,PC5,PC6,PC7,PC8,PC9,PC10	-0.0564620313577014	0.0275709024938202	0.945102368067666	0.0405712913514486	logistic	418667	1359	417308			0	`262` ~ `PRS_all` + `age` + `sex` + `genotyping.array` + `PC1` + `PC2` + `PC3` + `PC4` + `PC5` + `PC6` + `PC7` + `PC8` + `PC9` + `PC10`	(Intercept) + PRS_all + age + sexM + genotyping.arrayUKBL + PC1 + PC2 + PC3 + PC4 + PC5 + PC6 + PC7 + PC8 + PC9 + PC10		Mineral deficiency NEC	260-264.99	Both	1	1	3	endocrine/metabolic
263	PRS_all	age,sex,genotyping.array,PC1,PC2,PC3,PC4,PC5,PC6,PC7,PC8,PC9,PC10					logistic	417389	81	417308			0	`263` ~ `PRS_all` + `age` + `sex` + `genotyping.array` + `PC1` + `PC2` + `PC3` + `PC4` + `PC5` + `PC6` + `PC7` + `PC8` + `PC9` + `PC10`		[Error: < 200 cases or controls]	Other nutritional deficiency	260-264.99		1	1	3	endocrine/metabolic
264	PRS_all	age,sex,genotyping.array,PC1,PC2,PC3,PC4,PC5,PC6,PC7,PC8,PC9,PC10					logistic	417382	74	417308			0	`264` ~ `PRS_all` + `age` + `sex` + `genotyping.array` + `PC1` + `PC2` + `PC3` + `PC4` + `PC5` + `PC6` + `PC7` + `PC8` + `PC9` + `PC10`		[Error: < 200 cases or controls]	Lack of normal physiological development	260-264.99		1	0	3	endocrine/metabolic
264.1	PRS_all	age,sex,genotyping.array,PC1,PC2,PC3,PC4,PC5,PC6,PC7,PC8,PC9,PC10						417308					0			[Note: Column(s) dropped due to lack of variability: 264.1 ] [Error: non-varying phenotype or genotype]	Short stature	260-264.99	Both	1	1	3	endocrine/metabolic
264.2	PRS_all	age,sex,genotyping.array,PC1,PC2,PC3,PC4,PC5,PC6,PC7,PC8,PC9,PC10						417308					0			[Note: Column(s) dropped due to lack of variability: 264.2 ] [Error: non-varying phenotype or genotype]	Failure to thrive (childhood)	260-264.99	Both	1	1	3	endocrine/metabolic
264.3	PRS_all	age,sex,genotyping.array,PC1,PC2,PC3,PC4,PC5,PC6,PC7,PC8,PC9,PC10						417308					0			[Note: Column(s) dropped due to lack of variability: 264.3 ] [Error: non-varying phenotype or genotype]	Delayed milestones	260-264.99	Both	1	1	3	endocrine/metabolic
264.9	PRS_all	age,sex,genotyping.array,PC1,PC2,PC3,PC4,PC5,PC6,PC7,PC8,PC9,PC10					logistic	417382	74	417308			0	`264.9` ~ `PRS_all` + `age` + `sex` + `genotyping.array` + `PC1` + `PC2` + `PC3` + `PC4` + `PC5` + `PC6` + `PC7` + `PC8` + `PC9` + `PC10`		[Error: < 200 cases or controls]	Lack of normal physiological development, unspecified	260-264.99	Both	1	1	3	endocrine/metabolic
269	PRS_all	age,sex,genotyping.array,PC1,PC2,PC3,PC4,PC5,PC6,PC7,PC8,PC9,PC10	0.0147623715753956	0.0386471595339051	1.01487187355544	0.702477551161297	logistic	429432	695	428737			0	`269` ~ `PRS_all` + `age` + `sex` + `genotyping.array` + `PC1` + `PC2` + `PC3` + `PC4` + `PC5` + `PC6` + `PC7` + `PC8` + `PC9` + `PC10`	(Intercept) + PRS_all + age + sexM + genotyping.arrayUKBL + PC1 + PC2 + PC3 + PC4 + PC5 + PC6 + PC7 + PC8 + PC9 + PC10		Proteinuria	269-270.99	Both	1	1	3	endocrine/metabolic
270	PRS_all	age,sex,genotyping.array,PC1,PC2,PC3,PC4,PC5,PC6,PC7,PC8,PC9,PC10	0.00782483421338406	0.0260753900772619	1.00785552823493	0.764112297643734	logistic	430267	1530	428737			0	`270` ~ `PRS_all` + `age` + `sex` + `genotyping.array` + `PC1` + `PC2` + `PC3` + `PC4` + `PC5` + `PC6` + `PC7` + `PC8` + `PC9` + `PC10`	(Intercept) + PRS_all + age + sexM + genotyping.arrayUKBL + PC1 + PC2 + PC3 + PC4 + PC5 + PC6 + PC7 + PC8 + PC9 + PC10		Disorders of protein plasma/amino-acid transport and metabolism	269-270.99		1	0	3	endocrine/metabolic
270.1	PRS_all	age,sex,genotyping.array,PC1,PC2,PC3,PC4,PC5,PC6,PC7,PC8,PC9,PC10					logistic	428806	69	428737			0	`270.1` ~ `PRS_all` + `age` + `sex` + `genotyping.array` + `PC1` + `PC2` + `PC3` + `PC4` + `PC5` + `PC6` + `PC7` + `PC8` + `PC9` + `PC10`		[Error: < 200 cases or controls]	Disturbances of amino-acid transport	269-270.99	Both	1	0	3	endocrine/metabolic
270.11	PRS_all	age,sex,genotyping.array,PC1,PC2,PC3,PC4,PC5,PC6,PC7,PC8,PC9,PC10					logistic	428749	12	428737			0	`270.11` ~ `PRS_all` + `age` + `sex` + `genotyping.array` + `PC1` + `PC2` + `PC3` + `PC4` + `PC5` + `PC6` + `PC7` + `PC8` + `PC9` + `PC10`		[Error: < 200 cases or controls]	Disturbances of sulphur-bearing amino-acid metabolism	269-270.99	Both	1	1	3	endocrine/metabolic
270.12	PRS_all	age,sex,genotyping.array,PC1,PC2,PC3,PC4,PC5,PC6,PC7,PC8,PC9,PC10					logistic	428740	3	428737			0	`270.12` ~ `PRS_all` + `age` + `sex` + `genotyping.array` + `PC1` + `PC2` + `PC3` + `PC4` + `PC5` + `PC6` + `PC7` + `PC8` + `PC9` + `PC10`		[Error: < 200 cases or controls]	Phenylketonuria [PKU]	269-270.99	Both	1	1	3	endocrine/metabolic
270.2	PRS_all	age,sex,genotyping.array,PC1,PC2,PC3,PC4,PC5,PC6,PC7,PC8,PC9,PC10					logistic	428768	31	428737			0	`270.2` ~ `PRS_all` + `age` + `sex` + `genotyping.array` + `PC1` + `PC2` + `PC3` + `PC4` + `PC5` + `PC6` + `PC7` + `PC8` + `PC9` + `PC10`		[Error: < 200 cases or controls]	Disorders of amino-acid metabolism	269-270.99	Both	1	0	3	endocrine/metabolic
270.21	PRS_all	age,sex,genotyping.array,PC1,PC2,PC3,PC4,PC5,PC6,PC7,PC8,PC9,PC10					logistic	428758	21	428737			0	`270.21` ~ `PRS_all` + `age` + `sex` + `genotyping.array` + `PC1` + `PC2` + `PC3` + `PC4` + `PC5` + `PC6` + `PC7` + `PC8` + `PC9` + `PC10`		[Error: < 200 cases or controls]	Disorders of urea cycle metabolism	269-270.99	Both	1	1	3	endocrine/metabolic
270.3	PRS_all	age,sex,genotyping.array,PC1,PC2,PC3,PC4,PC5,PC6,PC7,PC8,PC9,PC10	0.0120102302276625	0.0269783996735879	1.01208264264896	0.656190046896534	logistic	430167	1430	428737			0	`270.3` ~ `PRS_all` + `age` + `sex` + `genotyping.array` + `PC1` + `PC2` + `PC3` + `PC4` + `PC5` + `PC6` + `PC7` + `PC8` + `PC9` + `PC10`	(Intercept) + PRS_all + age + sexM + genotyping.arrayUKBL + PC1 + PC2 + PC3 + PC4 + PC5 + PC6 + PC7 + PC8 + PC9 + PC10		Disorders of plasma protein metabolism	269-270.99	Both	1	0	3	endocrine/metabolic
270.31	PRS_all	age,sex,genotyping.array,PC1,PC2,PC3,PC4,PC5,PC6,PC7,PC8,PC9,PC10					logistic	428778	41	428737			0	`270.31` ~ `PRS_all` + `age` + `sex` + `genotyping.array` + `PC1` + `PC2` + `PC3` + `PC4` + `PC5` + `PC6` + `PC7` + `PC8` + `PC9` + `PC10`		[Error: < 200 cases or controls]	Polyclonal hypergammaglobulinemia	269-270.99	Both	1	1	3	endocrine/metabolic
270.32	PRS_all	age,sex,genotyping.array,PC1,PC2,PC3,PC4,PC5,PC6,PC7,PC8,PC9,PC10	0.00520299548299586	0.0287568004231175	1.00521655456975	0.856421767975071	logistic	429997	1260	428737			0	`270.32` ~ `PRS_all` + `age` + `sex` + `genotyping.array` + `PC1` + `PC2` + `PC3` + `PC4` + `PC5` + `PC6` + `PC7` + `PC8` + `PC9` + `PC10`	(Intercept) + PRS_all + age + sexM + genotyping.arrayUKBL + PC1 + PC2 + PC3 + PC4 + PC5 + PC6 + PC7 + PC8 + PC9 + PC10		Paraproteinemia	269-270.99	Both	1	1	3	endocrine/metabolic
270.33	PRS_all	age,sex,genotyping.array,PC1,PC2,PC3,PC4,PC5,PC6,PC7,PC8,PC9,PC10	-0.00168057595931072	0.0438805537593532	0.998320835417714	0.969449385642925	logistic	429279	542	428737			0	`270.33` ~ `PRS_all` + `age` + `sex` + `genotyping.array` + `PC1` + `PC2` + `PC3` + `PC4` + `PC5` + `PC6` + `PC7` + `PC8` + `PC9` + `PC10`	(Intercept) + PRS_all + age + sexM + genotyping.arrayUKBL + PC1 + PC2 + PC3 + PC4 + PC5 + PC6 + PC7 + PC8 + PC9 + PC10		Amyloidosis	269-270.99	Both	0	1	3	endocrine/metabolic
270.34	PRS_all	age,sex,genotyping.array,PC1,PC2,PC3,PC4,PC5,PC6,PC7,PC8,PC9,PC10						428737					0			[Note: Column(s) dropped due to lack of variability: 270.34 ] [Error: non-varying phenotype or genotype]	Alpha-1-antitrypsin deficiency	269-270.99	Both	1	1	3	endocrine/metabolic
270.35	PRS_all	age,sex,genotyping.array,PC1,PC2,PC3,PC4,PC5,PC6,PC7,PC8,PC9,PC10					logistic	428924	187	428737			0	`270.35` ~ `PRS_all` + `age` + `sex` + `genotyping.array` + `PC1` + `PC2` + `PC3` + `PC4` + `PC5` + `PC6` + `PC7` + `PC8` + `PC9` + `PC10`		[Error: < 200 cases or controls]	Macroglobulinemia	269-270.99	Both	1	1	3	endocrine/metabolic
270.38	PRS_all	age,sex,genotyping.array,PC1,PC2,PC3,PC4,PC5,PC6,PC7,PC8,PC9,PC10						428737					0			[Note: Column(s) dropped due to lack of variability: 270.38 ] [Error: non-varying phenotype or genotype]	Other specified disorders of plasma protein metabolism	269-270.99	Both	1	1	3	endocrine/metabolic
271	PRS_all	age,sex,genotyping.array,PC1,PC2,PC3,PC4,PC5,PC6,PC7,PC8,PC9,PC10	0.0685406955437433	0.0439842777630209	1.07094420672099	0.119162173181499	logistic	431422	537	430885			0	`271` ~ `PRS_all` + `age` + `sex` + `genotyping.array` + `PC1` + `PC2` + `PC3` + `PC4` + `PC5` + `PC6` + `PC7` + `PC8` + `PC9` + `PC10`	(Intercept) + PRS_all + age + sexM + genotyping.arrayUKBL + PC1 + PC2 + PC3 + PC4 + PC5 + PC6 + PC7 + PC8 + PC9 + PC10		Disorders of carbohydrate transport and metabolism	271-271.99		1	0	3	endocrine/metabolic
271.3	PRS_all	age,sex,genotyping.array,PC1,PC2,PC3,PC4,PC5,PC6,PC7,PC8,PC9,PC10	0.0619895649513362	0.0462992723461279	1.06395124228712	0.180606962387787	logistic	431370	485	430885			0	`271.3` ~ `PRS_all` + `age` + `sex` + `genotyping.array` + `PC1` + `PC2` + `PC3` + `PC4` + `PC5` + `PC6` + `PC7` + `PC8` + `PC9` + `PC10`	(Intercept) + PRS_all + age + sexM + genotyping.arrayUKBL + PC1 + PC2 + PC3 + PC4 + PC5 + PC6 + PC7 + PC8 + PC9 + PC10		Intestinal disaccharidase deficiencies and disaccharide malabsorption	271-271.99	Both	1	1	3	endocrine/metabolic
271.9	PRS_all	age,sex,genotyping.array,PC1,PC2,PC3,PC4,PC5,PC6,PC7,PC8,PC9,PC10					logistic	430941	56	430885			0	`271.9` ~ `PRS_all` + `age` + `sex` + `genotyping.array` + `PC1` + `PC2` + `PC3` + `PC4` + `PC5` + `PC6` + `PC7` + `PC8` + `PC9` + `PC10`		[Error: < 200 cases or controls]	Other disorders of carbohydrate transport and metabolism	271-271.99	Both	1	1	3	endocrine/metabolic
272	PRS_all	age,sex,genotyping.array,PC1,PC2,PC3,PC4,PC5,PC6,PC7,PC8,PC9,PC10	-0.0321459349696969	0.00411222996569867	0.968365253413139	5.40309825223756e-15	logistic	431422	79939	351483			0	`272` ~ `PRS_all` + `age` + `sex` + `genotyping.array` + `PC1` + `PC2` + `PC3` + `PC4` + `PC5` + `PC6` + `PC7` + `PC8` + `PC9` + `PC10`	(Intercept) + PRS_all + age + sexM + genotyping.arrayUKBL + PC1 + PC2 + PC3 + PC4 + PC5 + PC6 + PC7 + PC8 + PC9 + PC10		Disorders of lipoid metabolism	272-272.99		1	0	3	endocrine/metabolic
272.1	PRS_all	age,sex,genotyping.array,PC1,PC2,PC3,PC4,PC5,PC6,PC7,PC8,PC9,PC10	-0.0319085676117299	0.00411964726870971	0.968595138997476	9.52356162406529e-15	logistic	431066	79583	351483			0	`272.1` ~ `PRS_all` + `age` + `sex` + `genotyping.array` + `PC1` + `PC2` + `PC3` + `PC4` + `PC5` + `PC6` + `PC7` + `PC8` + `PC9` + `PC10`	(Intercept) + PRS_all + age + sexM + genotyping.arrayUKBL + PC1 + PC2 + PC3 + PC4 + PC5 + PC6 + PC7 + PC8 + PC9 + PC10		Hyperlipidemia	272-272.99		1	0	3	endocrine/metabolic
272.11	PRS_all	age,sex,genotyping.array,PC1,PC2,PC3,PC4,PC5,PC6,PC7,PC8,PC9,PC10	-0.0318307022487549	0.00424994772121358	0.968670561945929	6.90474559333971e-14	logistic	425146	73663	351483			0	`272.11` ~ `PRS_all` + `age` + `sex` + `genotyping.array` + `PC1` + `PC2` + `PC3` + `PC4` + `PC5` + `PC6` + `PC7` + `PC8` + `PC9` + `PC10`	(Intercept) + PRS_all + age + sexM + genotyping.arrayUKBL + PC1 + PC2 + PC3 + PC4 + PC5 + PC6 + PC7 + PC8 + PC9 + PC10		Hypercholesterolemia	272-272.99	Both	1	1	3	endocrine/metabolic
272.12	PRS_all	age,sex,genotyping.array,PC1,PC2,PC3,PC4,PC5,PC6,PC7,PC8,PC9,PC10					logistic	351665	182	351483			0	`272.12` ~ `PRS_all` + `age` + `sex` + `genotyping.array` + `PC1` + `PC2` + `PC3` + `PC4` + `PC5` + `PC6` + `PC7` + `PC8` + `PC9` + `PC10`		[Error: < 200 cases or controls]	Hyperglyceridemia	272-272.99	Both	1	1	3	endocrine/metabolic
272.13	PRS_all	age,sex,genotyping.array,PC1,PC2,PC3,PC4,PC5,PC6,PC7,PC8,PC9,PC10	0.0113513369821837	0.0474452789192957	1.01141600787655	0.810910851299121	logistic	351945	462	351483			0	`272.13` ~ `PRS_all` + `age` + `sex` + `genotyping.array` + `PC1` + `PC2` + `PC3` + `PC4` + `PC5` + `PC6` + `PC7` + `PC8` + `PC9` + `PC10`	(Intercept) + PRS_all + age + sexM + genotyping.arrayUKBL + PC1 + PC2 + PC3 + PC4 + PC5 + PC6 + PC7 + PC8 + PC9 + PC10		Mixed hyperlipidemia	272-272.99	Both	1	1	3	endocrine/metabolic
272.14	PRS_all	age,sex,genotyping.array,PC1,PC2,PC3,PC4,PC5,PC6,PC7,PC8,PC9,PC10					logistic	351499	16	351483			0	`272.14` ~ `PRS_all` + `age` + `sex` + `genotyping.array` + `PC1` + `PC2` + `PC3` + `PC4` + `PC5` + `PC6` + `PC7` + `PC8` + `PC9` + `PC10`		[Error: < 200 cases or controls]	Hyperchylomicronemia	272-272.99	Both	1	1	3	endocrine/metabolic
272.9	PRS_all	age,sex,genotyping.array,PC1,PC2,PC3,PC4,PC5,PC6,PC7,PC8,PC9,PC10	-0.0581894287906733	0.0313284535753956	0.943471209897989	0.0632544520002878	logistic	352535	1052	351483			0	`272.9` ~ `PRS_all` + `age` + `sex` + `genotyping.array` + `PC1` + `PC2` + `PC3` + `PC4` + `PC5` + `PC6` + `PC7` + `PC8` + `PC9` + `PC10`	(Intercept) + PRS_all + age + sexM + genotyping.arrayUKBL + PC1 + PC2 + PC3 + PC4 + PC5 + PC6 + PC7 + PC8 + PC9 + PC10		Unspecified disorder of lipoid metabolism	272-272.99	Both	1	1	3	endocrine/metabolic
274	PRS_all	age,sex,genotyping.array,PC1,PC2,PC3,PC4,PC5,PC6,PC7,PC8,PC9,PC10	-0.0334416433859322	0.0109607381395319	0.967111346928322	0.00228050683808281	logistic	431422	8816	422606			0	`274` ~ `PRS_all` + `age` + `sex` + `genotyping.array` + `PC1` + `PC2` + `PC3` + `PC4` + `PC5` + `PC6` + `PC7` + `PC8` + `PC9` + `PC10`	(Intercept) + PRS_all + age + sexM + genotyping.arrayUKBL + PC1 + PC2 + PC3 + PC4 + PC5 + PC6 + PC7 + PC8 + PC9 + PC10		Gout and other crystal arthropathies	274-274.99		1	0	3	endocrine/metabolic
274.1	PRS_all	age,sex,genotyping.array,PC1,PC2,PC3,PC4,PC5,PC6,PC7,PC8,PC9,PC10	-0.0359691803184806	0.0113095171316905	0.964670023847887	0.00147054295645295	logistic	430886	8280	422606			0	`274.1` ~ `PRS_all` + `age` + `sex` + `genotyping.array` + `PC1` + `PC2` + `PC3` + `PC4` + `PC5` + `PC6` + `PC7` + `PC8` + `PC9` + `PC10`	(Intercept) + PRS_all + age + sexM + genotyping.arrayUKBL + PC1 + PC2 + PC3 + PC4 + PC5 + PC6 + PC7 + PC8 + PC9 + PC10		Gout	274-274.99	Both	1	0	3	endocrine/metabolic
274.11	PRS_all	age,sex,genotyping.array,PC1,PC2,PC3,PC4,PC5,PC6,PC7,PC8,PC9,PC10					logistic	422734	128	422606			0	`274.11` ~ `PRS_all` + `age` + `sex` + `genotyping.array` + `PC1` + `PC2` + `PC3` + `PC4` + `PC5` + `PC6` + `PC7` + `PC8` + `PC9` + `PC10`		[Error: < 200 cases or controls]	Gouty arthropathy	274-274.99	Both	1	1	3	endocrine/metabolic
274.2	PRS_all	age,sex,genotyping.array,PC1,PC2,PC3,PC4,PC5,PC6,PC7,PC8,PC9,PC10	0.0096027563762077	0.0414679179029449	1.00964901077925	0.816871436988161	logistic	423200	594	422606			0	`274.2` ~ `PRS_all` + `age` + `sex` + `genotyping.array` + `PC1` + `PC2` + `PC3` + `PC4` + `PC5` + `PC6` + `PC7` + `PC8` + `PC9` + `PC10`	(Intercept) + PRS_all + age + sexM + genotyping.arrayUKBL + PC1 + PC2 + PC3 + PC4 + PC5 + PC6 + PC7 + PC8 + PC9 + PC10		Crystal arthropathies	274-274.99	Both	1	0	3	endocrine/metabolic
274.21	PRS_all	age,sex,genotyping.array,PC1,PC2,PC3,PC4,PC5,PC6,PC7,PC8,PC9,PC10	0.0312101241629276	0.0447214272701907	1.03170226668735	0.485253159023205	logistic	423117	511	422606			0	`274.21` ~ `PRS_all` + `age` + `sex` + `genotyping.array` + `PC1` + `PC2` + `PC3` + `PC4` + `PC5` + `PC6` + `PC7` + `PC8` + `PC9` + `PC10`	(Intercept) + PRS_all + age + sexM + genotyping.arrayUKBL + PC1 + PC2 + PC3 + PC4 + PC5 + PC6 + PC7 + PC8 + PC9 + PC10		Chondrocalcinosis	274-274.99	Both	1	1	3	endocrine/metabolic
275	PRS_all	age,sex,genotyping.array,PC1,PC2,PC3,PC4,PC5,PC6,PC7,PC8,PC9,PC10	-0.0358790495360429	0.0103396461307057	0.964756974230325	0.000520368892134943	logistic	431422	9840	421582			0	`275` ~ `PRS_all` + `age` + `sex` + `genotyping.array` + `PC1` + `PC2` + `PC3` + `PC4` + `PC5` + `PC6` + `PC7` + `PC8` + `PC9` + `PC10`	(Intercept) + PRS_all + age + sexM + genotyping.arrayUKBL + PC1 + PC2 + PC3 + PC4 + PC5 + PC6 + PC7 + PC8 + PC9 + PC10		Disorders of mineral metabolism	275-275.99		1	0	3	endocrine/metabolic
275.1	PRS_all	age,sex,genotyping.array,PC1,PC2,PC3,PC4,PC5,PC6,PC7,PC8,PC9,PC10	-0.115331348915462	0.0264129245085215	0.891070839628847	1.26268293125901e-05	logistic	423028	1446	421582			0	`275.1` ~ `PRS_all` + `age` + `sex` + `genotyping.array` + `PC1` + `PC2` + `PC3` + `PC4` + `PC5` + `PC6` + `PC7` + `PC8` + `PC9` + `PC10`	(Intercept) + PRS_all + age + sexM + genotyping.arrayUKBL + PC1 + PC2 + PC3 + PC4 + PC5 + PC6 + PC7 + PC8 + PC9 + PC10		Disorders of iron metabolism	275-275.99		1	0	4	hematopoietic
275.11	PRS_all	age,sex,genotyping.array,PC1,PC2,PC3,PC4,PC5,PC6,PC7,PC8,PC9,PC10						421582					0			[Note: Column(s) dropped due to lack of variability: 275.11 ] [Error: non-varying phenotype or genotype]	Hereditary hemochromatosis	275-275.99	Both	1	1	4	hematopoietic
275.2	PRS_all	age,sex,genotyping.array,PC1,PC2,PC3,PC4,PC5,PC6,PC7,PC8,PC9,PC10					logistic	421599	17	421582			0	`275.2` ~ `PRS_all` + `age` + `sex` + `genotyping.array` + `PC1` + `PC2` + `PC3` + `PC4` + `PC5` + `PC6` + `PC7` + `PC8` + `PC9` + `PC10`		[Error: < 200 cases or controls]	Disorders of copper metabolism	275-275.99		1	1	3	endocrine/metabolic
275.3	PRS_all	age,sex,genotyping.array,PC1,PC2,PC3,PC4,PC5,PC6,PC7,PC8,PC9,PC10	-0.0625979182736718	0.0173708743882834	0.939321081611494	0.000313823556581673	logistic	425008	3426	421582			0	`275.3` ~ `PRS_all` + `age` + `sex` + `genotyping.array` + `PC1` + `PC2` + `PC3` + `PC4` + `PC5` + `PC6` + `PC7` + `PC8` + `PC9` + `PC10`	(Intercept) + PRS_all + age + sexM + genotyping.arrayUKBL + PC1 + PC2 + PC3 + PC4 + PC5 + PC6 + PC7 + PC8 + PC9 + PC10		Disorders of magnesium metabolism	275-275.99		1	1	3	endocrine/metabolic
275.5	PRS_all	age,sex,genotyping.array,PC1,PC2,PC3,PC4,PC5,PC6,PC7,PC8,PC9,PC10	-0.00838022599001362	0.0127847926042142	0.99165479022095	0.512156235147828	logistic	427980	6398	421582			0	`275.5` ~ `PRS_all` + `age` + `sex` + `genotyping.array` + `PC1` + `PC2` + `PC3` + `PC4` + `PC5` + `PC6` + `PC7` + `PC8` + `PC9` + `PC10`	(Intercept) + PRS_all + age + sexM + genotyping.arrayUKBL + PC1 + PC2 + PC3 + PC4 + PC5 + PC6 + PC7 + PC8 + PC9 + PC10		Disorders of calcium/phosphorus metabolism	275-275.99		1	0	3	endocrine/metabolic
275.51	PRS_all	age,sex,genotyping.array,PC1,PC2,PC3,PC4,PC5,PC6,PC7,PC8,PC9,PC10						421582					0			[Note: Column(s) dropped due to lack of variability: 275.51 ] [Error: non-varying phenotype or genotype]	Hypocalcemia	275-275.99	Both	1	1	3	endocrine/metabolic
275.53	PRS_all	age,sex,genotyping.array,PC1,PC2,PC3,PC4,PC5,PC6,PC7,PC8,PC9,PC10	0.00241121834891598	0.0220037199905636	1.00241412767375	0.912740644921045	logistic	423706	2124	421582			0	`275.53` ~ `PRS_all` + `age` + `sex` + `genotyping.array` + `PC1` + `PC2` + `PC3` + `PC4` + `PC5` + `PC6` + `PC7` + `PC8` + `PC9` + `PC10`	(Intercept) + PRS_all + age + sexM + genotyping.arrayUKBL + PC1 + PC2 + PC3 + PC4 + PC5 + PC6 + PC7 + PC8 + PC9 + PC10		Disorders of phosphorus metabolism	275-275.99	Both	1	1	3	endocrine/metabolic
275.6	PRS_all	age,sex,genotyping.array,PC1,PC2,PC3,PC4,PC5,PC6,PC7,PC8,PC9,PC10						421582					0			[Note: Column(s) dropped due to lack of variability: 275.6 ] [Error: non-varying phenotype or genotype]	Hypercalcemia	275-275.99	Both	1	1	3	endocrine/metabolic
276	PRS_all	age,sex,genotyping.array,PC1,PC2,PC3,PC4,PC5,PC6,PC7,PC8,PC9,PC10	-0.00591410680022647	0.00610478440914208	0.994103347104359	0.332662017256416	logistic	428973	30386	398587			0	`276` ~ `PRS_all` + `age` + `sex` + `genotyping.array` + `PC1` + `PC2` + `PC3` + `PC4` + `PC5` + `PC6` + `PC7` + `PC8` + `PC9` + `PC10`	(Intercept) + PRS_all + age + sexM + genotyping.arrayUKBL + PC1 + PC2 + PC3 + PC4 + PC5 + PC6 + PC7 + PC8 + PC9 + PC10		Disorders of fluid, electrolyte, and acid-base balance	276-276.99	Both	1	0	3	endocrine/metabolic
276.1	PRS_all	age,sex,genotyping.array,PC1,PC2,PC3,PC4,PC5,PC6,PC7,PC8,PC9,PC10	-0.00863461775027225	0.00718855177375716	0.991402553498129	0.229688230439964	logistic	419932	21345	398587			0	`276.1` ~ `PRS_all` + `age` + `sex` + `genotyping.array` + `PC1` + `PC2` + `PC3` + `PC4` + `PC5` + `PC6` + `PC7` + `PC8` + `PC9` + `PC10`	(Intercept) + PRS_all + age + sexM + genotyping.arrayUKBL + PC1 + PC2 + PC3 + PC4 + PC5 + PC6 + PC7 + PC8 + PC9 + PC10		Electrolyte imbalance	276-276.99	Both	1	0	3	endocrine/metabolic
276.11	PRS_all	age,sex,genotyping.array,PC1,PC2,PC3,PC4,PC5,PC6,PC7,PC8,PC9,PC10	-0.0266125069403906	0.0243931916762522	0.973738485334879	0.275281273890367	logistic	400340	1753	398587			0	`276.11` ~ `PRS_all` + `age` + `sex` + `genotyping.array` + `PC1` + `PC2` + `PC3` + `PC4` + `PC5` + `PC6` + `PC7` + `PC8` + `PC9` + `PC10`	(Intercept) + PRS_all + age + sexM + genotyping.arrayUKBL + PC1 + PC2 + PC3 + PC4 + PC5 + PC6 + PC7 + PC8 + PC9 + PC10		Hyperosmolality and/or hypernatremia	276-276.99	Both	1	1	3	endocrine/metabolic
276.12	PRS_all	age,sex,genotyping.array,PC1,PC2,PC3,PC4,PC5,PC6,PC7,PC8,PC9,PC10	-0.00381923197312183	0.0101816274091229	0.996188052017277	0.707578534905388	logistic	408860	10273	398587			0	`276.12` ~ `PRS_all` + `age` + `sex` + `genotyping.array` + `PC1` + `PC2` + `PC3` + `PC4` + `PC5` + `PC6` + `PC7` + `PC8` + `PC9` + `PC10`	(Intercept) + PRS_all + age + sexM + genotyping.arrayUKBL + PC1 + PC2 + PC3 + PC4 + PC5 + PC6 + PC7 + PC8 + PC9 + PC10		Hyposmolality and/or hyponatremia	276-276.99	Both	1	1	3	endocrine/metabolic
276.13	PRS_all	age,sex,genotyping.array,PC1,PC2,PC3,PC4,PC5,PC6,PC7,PC8,PC9,PC10	-0.0132571188506208	0.0154847650349167	0.986830369707346	0.391920627338795	logistic	402946	4359	398587			0	`276.13` ~ `PRS_all` + `age` + `sex` + `genotyping.array` + `PC1` + `PC2` + `PC3` + `PC4` + `PC5` + `PC6` + `PC7` + `PC8` + `PC9` + `PC10`	(Intercept) + PRS_all + age + sexM + genotyping.arrayUKBL + PC1 + PC2 + PC3 + PC4 + PC5 + PC6 + PC7 + PC8 + PC9 + PC10		Hyperpotassemia	276-276.99	Both	1	1	3	endocrine/metabolic
276.14	PRS_all	age,sex,genotyping.array,PC1,PC2,PC3,PC4,PC5,PC6,PC7,PC8,PC9,PC10	-0.00621640480431705	0.0112804274399844	0.993802877064705	0.581579634002584	logistic	406869	8282	398587			0	`276.14` ~ `PRS_all` + `age` + `sex` + `genotyping.array` + `PC1` + `PC2` + `PC3` + `PC4` + `PC5` + `PC6` + `PC7` + `PC8` + `PC9` + `PC10`	(Intercept) + PRS_all + age + sexM + genotyping.arrayUKBL + PC1 + PC2 + PC3 + PC4 + PC5 + PC6 + PC7 + PC8 + PC9 + PC10		Hypopotassemia	276-276.99	Both	1	1	3	endocrine/metabolic
276.4	PRS_all	age,sex,genotyping.array,PC1,PC2,PC3,PC4,PC5,PC6,PC7,PC8,PC9,PC10	-0.0176736036558431	0.0138493216022136	0.982481658451382	0.201907810431769	logistic	404025	5438	398587			0	`276.4` ~ `PRS_all` + `age` + `sex` + `genotyping.array` + `PC1` + `PC2` + `PC3` + `PC4` + `PC5` + `PC6` + `PC7` + `PC8` + `PC9` + `PC10`	(Intercept) + PRS_all + age + sexM + genotyping.arrayUKBL + PC1 + PC2 + PC3 + PC4 + PC5 + PC6 + PC7 + PC8 + PC9 + PC10		Acid-base balance disorder	276-276.99	Both	0	0	3	endocrine/metabolic
276.41	PRS_all	age,sex,genotyping.array,PC1,PC2,PC3,PC4,PC5,PC6,PC7,PC8,PC9,PC10	-0.0261398157865381	0.0148713482138006	0.974198871704773	0.0787934505986239	logistic	403298	4711	398587			0	`276.41` ~ `PRS_all` + `age` + `sex` + `genotyping.array` + `PC1` + `PC2` + `PC3` + `PC4` + `PC5` + `PC6` + `PC7` + `PC8` + `PC9` + `PC10`	(Intercept) + PRS_all + age + sexM + genotyping.arrayUKBL + PC1 + PC2 + PC3 + PC4 + PC5 + PC6 + PC7 + PC8 + PC9 + PC10		Acidosis	276-276.99	Both	1	1	3	endocrine/metabolic
276.42	PRS_all	age,sex,genotyping.array,PC1,PC2,PC3,PC4,PC5,PC6,PC7,PC8,PC9,PC10	0.017148137039304	0.0350464215572612	1.0172960103828	0.624630876898213	logistic	399418	831	398587			0	`276.42` ~ `PRS_all` + `age` + `sex` + `genotyping.array` + `PC1` + `PC2` + `PC3` + `PC4` + `PC5` + `PC6` + `PC7` + `PC8` + `PC9` + `PC10`	(Intercept) + PRS_all + age + sexM + genotyping.arrayUKBL + PC1 + PC2 + PC3 + PC4 + PC5 + PC6 + PC7 + PC8 + PC9 + PC10		Alkalosis	276-276.99	Both	1	1	3	endocrine/metabolic
276.5	PRS_all	age,sex,genotyping.array,PC1,PC2,PC3,PC4,PC5,PC6,PC7,PC8,PC9,PC10	-0.00379067740640721	0.00933827063560398	0.9962164981416	0.68479456893204	logistic	410847	12260	398587			0	`276.5` ~ `PRS_all` + `age` + `sex` + `genotyping.array` + `PC1` + `PC2` + `PC3` + `PC4` + `PC5` + `PC6` + `PC7` + `PC8` + `PC9` + `PC10`	(Intercept) + PRS_all + age + sexM + genotyping.arrayUKBL + PC1 + PC2 + PC3 + PC4 + PC5 + PC6 + PC7 + PC8 + PC9 + PC10		Hypovolemia	276-276.99	Both	1	1	3	endocrine/metabolic
276.6	PRS_all	age,sex,genotyping.array,PC1,PC2,PC3,PC4,PC5,PC6,PC7,PC8,PC9,PC10	-0.00139240221430541	0.0169951342816237	0.998608566727887	0.934702805620417	logistic	402212	3625	398587			0	`276.6` ~ `PRS_all` + `age` + `sex` + `genotyping.array` + `PC1` + `PC2` + `PC3` + `PC4` + `PC5` + `PC6` + `PC7` + `PC8` + `PC9` + `PC10`	(Intercept) + PRS_all + age + sexM + genotyping.arrayUKBL + PC1 + PC2 + PC3 + PC4 + PC5 + PC6 + PC7 + PC8 + PC9 + PC10		Fluid overload	276-276.99	Both	1	1	3	endocrine/metabolic
276.8	PRS_all	age,sex,genotyping.array,PC1,PC2,PC3,PC4,PC5,PC6,PC7,PC8,PC9,PC10	-0.0324263781355139	0.0646367278211382	0.968093720072419	0.61589889900748	logistic	398834	247	398587			0	`276.8` ~ `PRS_all` + `age` + `sex` + `genotyping.array` + `PC1` + `PC2` + `PC3` + `PC4` + `PC5` + `PC6` + `PC7` + `PC8` + `PC9` + `PC10`	(Intercept) + PRS_all + age + sexM + genotyping.arrayUKBL + PC1 + PC2 + PC3 + PC4 + PC5 + PC6 + PC7 + PC8 + PC9 + PC10		Polydipsia	276-276.99	Both	0	1	3	endocrine/metabolic
277	PRS_all	age,sex,genotyping.array,PC1,PC2,PC3,PC4,PC5,PC6,PC7,PC8,PC9,PC10	0.0150301630926258	0.0155076630204632	1.0151436840269	0.3324410333356	logistic	429713	4333	425380			0	`277` ~ `PRS_all` + `age` + `sex` + `genotyping.array` + `PC1` + `PC2` + `PC3` + `PC4` + `PC5` + `PC6` + `PC7` + `PC8` + `PC9` + `PC10`	(Intercept) + PRS_all + age + sexM + genotyping.arrayUKBL + PC1 + PC2 + PC3 + PC4 + PC5 + PC6 + PC7 + PC8 + PC9 + PC10		Other disorders of metabolism	277-277.99		1	0	3	endocrine/metabolic
277.1	PRS_all	age,sex,genotyping.array,PC1,PC2,PC3,PC4,PC5,PC6,PC7,PC8,PC9,PC10					logistic	425435	55	425380			0	`277.1` ~ `PRS_all` + `age` + `sex` + `genotyping.array` + `PC1` + `PC2` + `PC3` + `PC4` + `PC5` + `PC6` + `PC7` + `PC8` + `PC9` + `PC10`		[Error: < 200 cases or controls]	Disorders of porphyrin metabolism	277-277.99	Both	1	1	3	endocrine/metabolic
277.2	PRS_all	age,sex,genotyping.array,PC1,PC2,PC3,PC4,PC5,PC6,PC7,PC8,PC9,PC10					logistic	425393	13	425380			0	`277.2` ~ `PRS_all` + `age` + `sex` + `genotyping.array` + `PC1` + `PC2` + `PC3` + `PC4` + `PC5` + `PC6` + `PC7` + `PC8` + `PC9` + `PC10`		[Error: < 200 cases or controls]	Other disorders of purine and pyrimidine metabolism	277-277.99	Both	1	1	3	endocrine/metabolic
277.4	PRS_all	age,sex,genotyping.array,PC1,PC2,PC3,PC4,PC5,PC6,PC7,PC8,PC9,PC10	0.00673372649139371	0.031080850068764	1.00675644900138	0.828479603987338	logistic	426429	1049	425380			0	`277.4` ~ `PRS_all` + `age` + `sex` + `genotyping.array` + `PC1` + `PC2` + `PC3` + `PC4` + `PC5` + `PC6` + `PC7` + `PC8` + `PC9` + `PC10`	(Intercept) + PRS_all + age + sexM + genotyping.arrayUKBL + PC1 + PC2 + PC3 + PC4 + PC5 + PC6 + PC7 + PC8 + PC9 + PC10		Disorders of bilirubin excretion	277-277.99		0	1	3	endocrine/metabolic
277.5	PRS_all	age,sex,genotyping.array,PC1,PC2,PC3,PC4,PC5,PC6,PC7,PC8,PC9,PC10	-0.00270792880422176	0.0355596372223266	0.997295734327736	0.939298364602673	logistic	426196	816	425380			0	`277.5` ~ `PRS_all` + `age` + `sex` + `genotyping.array` + `PC1` + `PC2` + `PC3` + `PC4` + `PC5` + `PC6` + `PC7` + `PC8` + `PC9` + `PC10`	(Intercept) + PRS_all + age + sexM + genotyping.arrayUKBL + PC1 + PC2 + PC3 + PC4 + PC5 + PC6 + PC7 + PC8 + PC9 + PC10		Other disorders of lipoid metabolism	277-277.99		0	0	3	endocrine/metabolic
277.51	PRS_all	age,sex,genotyping.array,PC1,PC2,PC3,PC4,PC5,PC6,PC7,PC8,PC9,PC10					logistic	425511	131	425380			0	`277.51` ~ `PRS_all` + `age` + `sex` + `genotyping.array` + `PC1` + `PC2` + `PC3` + `PC4` + `PC5` + `PC6` + `PC7` + `PC8` + `PC9` + `PC10`		[Error: < 200 cases or controls]	Lipoprotein disorders	277-277.99	Both	1	1	3	endocrine/metabolic
277.6	PRS_all	age,sex,genotyping.array,PC1,PC2,PC3,PC4,PC5,PC6,PC7,PC8,PC9,PC10						425380					0			[Note: Column(s) dropped due to lack of variability: 277.6 ] [Error: non-varying phenotype or genotype]	Other deficiencies of circulating enzymes	277-277.99		0	1	3	endocrine/metabolic
277.7	PRS_all	age,sex,genotyping.array,PC1,PC2,PC3,PC4,PC5,PC6,PC7,PC8,PC9,PC10						425380					0			[Note: Column(s) dropped due to lack of variability: 277.7 ] [Error: non-varying phenotype or genotype]	Dysmetabolic syndrome X	277-277.99		0	1	3	endocrine/metabolic
277.8	PRS_all	age,sex,genotyping.array,PC1,PC2,PC3,PC4,PC5,PC6,PC7,PC8,PC9,PC10						425380					0			[Note: Column(s) dropped due to lack of variability: 277.8 ] [Error: non-varying phenotype or genotype]	Carnitine deficiencies	277-277.99		1	1	3	endocrine/metabolic
278	PRS_all	age,sex,genotyping.array,PC1,PC2,PC3,PC4,PC5,PC6,PC7,PC8,PC9,PC10	-0.000792061313385937	0.0053914792566644	0.999208252284375	0.883203191087969	logistic	431422	38711	392711			0	`278` ~ `PRS_all` + `age` + `sex` + `genotyping.array` + `PC1` + `PC2` + `PC3` + `PC4` + `PC5` + `PC6` + `PC7` + `PC8` + `PC9` + `PC10`	(Intercept) + PRS_all + age + sexM + genotyping.arrayUKBL + PC1 + PC2 + PC3 + PC4 + PC5 + PC6 + PC7 + PC8 + PC9 + PC10		Overweight, obesity and other hyperalimentation	278-278.99	Both	1	0	3	endocrine/metabolic
278.1	PRS_all	age,sex,genotyping.array,PC1,PC2,PC3,PC4,PC5,PC6,PC7,PC8,PC9,PC10	-0.00063055231307528	0.00540285043492889	0.999369646443257	0.907091972025272	logistic	431245	38534	392711			0	`278.1` ~ `PRS_all` + `age` + `sex` + `genotyping.array` + `PC1` + `PC2` + `PC3` + `PC4` + `PC5` + `PC6` + `PC7` + `PC8` + `PC9` + `PC10`	(Intercept) + PRS_all + age + sexM + genotyping.arrayUKBL + PC1 + PC2 + PC3 + PC4 + PC5 + PC6 + PC7 + PC8 + PC9 + PC10		Obesity	278-278.99	Both	1	0	3	endocrine/metabolic
278.11	PRS_all	age,sex,genotyping.array,PC1,PC2,PC3,PC4,PC5,PC6,PC7,PC8,PC9,PC10						392711					0			[Note: Column(s) dropped due to lack of variability: 278.11 ] [Error: non-varying phenotype or genotype]	Morbid obesity	278-278.99	Both	1	1	3	endocrine/metabolic
278.3	PRS_all	age,sex,genotyping.array,PC1,PC2,PC3,PC4,PC5,PC6,PC7,PC8,PC9,PC10					logistic	392821	110	392711			0	`278.3` ~ `PRS_all` + `age` + `sex` + `genotyping.array` + `PC1` + `PC2` + `PC3` + `PC4` + `PC5` + `PC6` + `PC7` + `PC8` + `PC9` + `PC10`		[Error: < 200 cases or controls]	Localized adiposity	278-278.99	Both	1	1	3	endocrine/metabolic
278.4	PRS_all	age,sex,genotyping.array,PC1,PC2,PC3,PC4,PC5,PC6,PC7,PC8,PC9,PC10					logistic	392858	147	392711			0	`278.4` ~ `PRS_all` + `age` + `sex` + `genotyping.array` + `PC1` + `PC2` + `PC3` + `PC4` + `PC5` + `PC6` + `PC7` + `PC8` + `PC9` + `PC10`		[Error: < 200 cases or controls]	Abnormal weight gain	278-278.99	Both	1	1	3	endocrine/metabolic
279	PRS_all	age,sex,genotyping.array,PC1,PC2,PC3,PC4,PC5,PC6,PC7,PC8,PC9,PC10	0.0705895585708173	0.0375509148894241	1.07314067407221	0.0601304436082278	logistic	430940	722	430218			0	`279` ~ `PRS_all` + `age` + `sex` + `genotyping.array` + `PC1` + `PC2` + `PC3` + `PC4` + `PC5` + `PC6` + `PC7` + `PC8` + `PC9` + `PC10`	(Intercept) + PRS_all + age + sexM + genotyping.arrayUKBL + PC1 + PC2 + PC3 + PC4 + PC5 + PC6 + PC7 + PC8 + PC9 + PC10		Disorders involving the immune mechanism	279-279.99		1	0	3	endocrine/metabolic
279.1	PRS_all	age,sex,genotyping.array,PC1,PC2,PC3,PC4,PC5,PC6,PC7,PC8,PC9,PC10	0.100138746740085	0.0428897588307812	1.10532426757589	0.0195541906947878	logistic	430770	552	430218			0	`279.1` ~ `PRS_all` + `age` + `sex` + `genotyping.array` + `PC1` + `PC2` + `PC3` + `PC4` + `PC5` + `PC6` + `PC7` + `PC8` + `PC9` + `PC10`	(Intercept) + PRS_all + age + sexM + genotyping.arrayUKBL + PC1 + PC2 + PC3 + PC4 + PC5 + PC6 + PC7 + PC8 + PC9 + PC10		Immunity deficiency	279-279.99	Both	1	0	3	endocrine/metabolic
279.11	PRS_all	age,sex,genotyping.array,PC1,PC2,PC3,PC4,PC5,PC6,PC7,PC8,PC9,PC10	0.144762381865815	0.0511141125985243	1.15576490693608	0.00462374323018048	logistic	430605	387	430218			0	`279.11` ~ `PRS_all` + `age` + `sex` + `genotyping.array` + `PC1` + `PC2` + `PC3` + `PC4` + `PC5` + `PC6` + `PC7` + `PC8` + `PC9` + `PC10`	(Intercept) + PRS_all + age + sexM + genotyping.arrayUKBL + PC1 + PC2 + PC3 + PC4 + PC5 + PC6 + PC7 + PC8 + PC9 + PC10		Deficiency of humoral immunity	279-279.99	Both	1	1	3	endocrine/metabolic
279.2	PRS_all	age,sex,genotyping.array,PC1,PC2,PC3,PC4,PC5,PC6,PC7,PC8,PC9,PC10						430218					0			[Note: Column(s) dropped due to lack of variability: 279.2 ] [Error: non-varying phenotype or genotype]	Autoimmune disease NEC	279-279.99	Both	1	1	3	endocrine/metabolic
279.7	PRS_all	age,sex,genotyping.array,PC1,PC2,PC3,PC4,PC5,PC6,PC7,PC8,PC9,PC10	0.0336014751857215	0.0452935765155511	1.03417238123637	0.458172397153992	logistic	430720	502	430218			0	`279.7` ~ `PRS_all` + `age` + `sex` + `genotyping.array` + `PC1` + `PC2` + `PC3` + `PC4` + `PC5` + `PC6` + `PC7` + `PC8` + `PC9` + `PC10`	(Intercept) + PRS_all + age + sexM + genotyping.arrayUKBL + PC1 + PC2 + PC3 + PC4 + PC5 + PC6 + PC7 + PC8 + PC9 + PC10		Other immunological findings	279-279.99	Both	0	1	3	endocrine/metabolic
279.8	PRS_all	age,sex,genotyping.array,PC1,PC2,PC3,PC4,PC5,PC6,PC7,PC8,PC9,PC10					logistic	430294	76	430218			0	`279.8` ~ `PRS_all` + `age` + `sex` + `genotyping.array` + `PC1` + `PC2` + `PC3` + `PC4` + `PC5` + `PC6` + `PC7` + `PC8` + `PC9` + `PC10`		[Error: < 200 cases or controls]	Other specified disorders involving the immune mechanism	279-279.99	Both	1	1	3	endocrine/metabolic
280	PRS_all	age,sex,genotyping.array,PC1,PC2,PC3,PC4,PC5,PC6,PC7,PC8,PC9,PC10	-0.00761992146841996	0.00682389943099862	0.992409036533923	0.264143116020717	logistic	405619	23613	382006			0	`280` ~ `PRS_all` + `age` + `sex` + `genotyping.array` + `PC1` + `PC2` + `PC3` + `PC4` + `PC5` + `PC6` + `PC7` + `PC8` + `PC9` + `PC10`	(Intercept) + PRS_all + age + sexM + genotyping.arrayUKBL + PC1 + PC2 + PC3 + PC4 + PC5 + PC6 + PC7 + PC8 + PC9 + PC10		Iron deficiency anemias	280-285.99		1	0	4	hematopoietic
280.1	PRS_all	age,sex,genotyping.array,PC1,PC2,PC3,PC4,PC5,PC6,PC7,PC8,PC9,PC10	-0.00792052206217905	0.0069274624595555	0.992110762621193	0.25289283232667	logistic	404872	22866	382006			0	`280.1` ~ `PRS_all` + `age` + `sex` + `genotyping.array` + `PC1` + `PC2` + `PC3` + `PC4` + `PC5` + `PC6` + `PC7` + `PC8` + `PC9` + `PC10`	(Intercept) + PRS_all + age + sexM + genotyping.arrayUKBL + PC1 + PC2 + PC3 + PC4 + PC5 + PC6 + PC7 + PC8 + PC9 + PC10		Iron deficiency anemias, unspecified or not due to blood loss	280-285.99	Both	1	1	4	hematopoietic
280.2	PRS_all	age,sex,genotyping.array,PC1,PC2,PC3,PC4,PC5,PC6,PC7,PC8,PC9,PC10	-0.00830254471590376	0.0308020492956685	0.99173182622062	0.787510159783277	logistic	383105	1099	382006			0	`280.2` ~ `PRS_all` + `age` + `sex` + `genotyping.array` + `PC1` + `PC2` + `PC3` + `PC4` + `PC5` + `PC6` + `PC7` + `PC8` + `PC9` + `PC10`	(Intercept) + PRS_all + age + sexM + genotyping.arrayUKBL + PC1 + PC2 + PC3 + PC4 + PC5 + PC6 + PC7 + PC8 + PC9 + PC10		Iron deficiency anemia secondary to blood loss (chronic)	280-285.99	Both	1	1	4	hematopoietic
281	PRS_all	age,sex,genotyping.array,PC1,PC2,PC3,PC4,PC5,PC6,PC7,PC8,PC9,PC10	0.0081340054104039	0.018432270044474	1.00816717630884	0.659001927297871	logistic	385032	3026	382006			0	`281` ~ `PRS_all` + `age` + `sex` + `genotyping.array` + `PC1` + `PC2` + `PC3` + `PC4` + `PC5` + `PC6` + `PC7` + `PC8` + `PC9` + `PC10`	(Intercept) + PRS_all + age + sexM + genotyping.arrayUKBL + PC1 + PC2 + PC3 + PC4 + PC5 + PC6 + PC7 + PC8 + PC9 + PC10		Other deficiency anemia	280-285.99		1	0	4	hematopoietic
281.1	PRS_all	age,sex,genotyping.array,PC1,PC2,PC3,PC4,PC5,PC6,PC7,PC8,PC9,PC10	0.00596780448654671	0.0189125311397758	1.00598564730824	0.752345888880961	logistic	384877	2871	382006			0	`281.1` ~ `PRS_all` + `age` + `sex` + `genotyping.array` + `PC1` + `PC2` + `PC3` + `PC4` + `PC5` + `PC6` + `PC7` + `PC8` + `PC9` + `PC10`	(Intercept) + PRS_all + age + sexM + genotyping.arrayUKBL + PC1 + PC2 + PC3 + PC4 + PC5 + PC6 + PC7 + PC8 + PC9 + PC10		Megaloblastic anemia	280-285.99		1	0	4	hematopoietic
281.11	PRS_all	age,sex,genotyping.array,PC1,PC2,PC3,PC4,PC5,PC6,PC7,PC8,PC9,PC10	-0.00011720982803863	0.025177549719823	0.999882797040765	0.996285596675904	logistic	383615	1609	382006			0	`281.11` ~ `PRS_all` + `age` + `sex` + `genotyping.array` + `PC1` + `PC2` + `PC3` + `PC4` + `PC5` + `PC6` + `PC7` + `PC8` + `PC9` + `PC10`	(Intercept) + PRS_all + age + sexM + genotyping.arrayUKBL + PC1 + PC2 + PC3 + PC4 + PC5 + PC6 + PC7 + PC8 + PC9 + PC10		Pernicious anemia	280-285.99	Both	1	1	4	hematopoietic
281.12	PRS_all	age,sex,genotyping.array,PC1,PC2,PC3,PC4,PC5,PC6,PC7,PC8,PC9,PC10	0.014240148099635	0.0464479729868881	1.01434202200068	0.759160971977001	logistic	382483	477	382006			0	`281.12` ~ `PRS_all` + `age` + `sex` + `genotyping.array` + `PC1` + `PC2` + `PC3` + `PC4` + `PC5` + `PC6` + `PC7` + `PC8` + `PC9` + `PC10`	(Intercept) + PRS_all + age + sexM + genotyping.arrayUKBL + PC1 + PC2 + PC3 + PC4 + PC5 + PC6 + PC7 + PC8 + PC9 + PC10		Other vitamin B12 deficiency anemia	280-285.99	Both	1	1	4	hematopoietic
281.13	PRS_all	age,sex,genotyping.array,PC1,PC2,PC3,PC4,PC5,PC6,PC7,PC8,PC9,PC10	0.0236539911241492	0.0341708646399655	1.02393596565723	0.488794858734066	logistic	382882	876	382006			0	`281.13` ~ `PRS_all` + `age` + `sex` + `genotyping.array` + `PC1` + `PC2` + `PC3` + `PC4` + `PC5` + `PC6` + `PC7` + `PC8` + `PC9` + `PC10`	(Intercept) + PRS_all + age + sexM + genotyping.arrayUKBL + PC1 + PC2 + PC3 + PC4 + PC5 + PC6 + PC7 + PC8 + PC9 + PC10		Folate-deficiency anemia	280-285.99	Both	1	1	4	hematopoietic
281.9	PRS_all	age,sex,genotyping.array,PC1,PC2,PC3,PC4,PC5,PC6,PC7,PC8,PC9,PC10					logistic	382165	159	382006			0	`281.9` ~ `PRS_all` + `age` + `sex` + `genotyping.array` + `PC1` + `PC2` + `PC3` + `PC4` + `PC5` + `PC6` + `PC7` + `PC8` + `PC9` + `PC10`		[Error: < 200 cases or controls]	Deficiency anemias	280-285.99	Both	1	1	4	hematopoietic
282	PRS_all	age,sex,genotyping.array,PC1,PC2,PC3,PC4,PC5,PC6,PC7,PC8,PC9,PC10	-0.0333525032466067	0.0325540865224462	0.967197559210961	0.30558696635915	logistic	383323	1317	382006			0	`282` ~ `PRS_all` + `age` + `sex` + `genotyping.array` + `PC1` + `PC2` + `PC3` + `PC4` + `PC5` + `PC6` + `PC7` + `PC8` + `PC9` + `PC10`	(Intercept) + PRS_all + age + sexM + genotyping.arrayUKBL + PC1 + PC2 + PC3 + PC4 + PC5 + PC6 + PC7 + PC8 + PC9 + PC10		Hereditary hemolytic anemias	280-285.99		1	0	4	hematopoietic
282.5	PRS_all	age,sex,genotyping.array,PC1,PC2,PC3,PC4,PC5,PC6,PC7,PC8,PC9,PC10	-0.0245480553065238	0.0536931897558634	0.975750797788054	0.647533603545842	logistic	382615	609	382006			0	`282.5` ~ `PRS_all` + `age` + `sex` + `genotyping.array` + `PC1` + `PC2` + `PC3` + `PC4` + `PC5` + `PC6` + `PC7` + `PC8` + `PC9` + `PC10`	(Intercept) + PRS_all + age + sexM + genotyping.arrayUKBL + PC1 + PC2 + PC3 + PC4 + PC5 + PC6 + PC7 + PC8 + PC9 + PC10		Sickle cell anemia	280-285.99		1	1	4	hematopoietic
282.8	PRS_all	age,sex,genotyping.array,PC1,PC2,PC3,PC4,PC5,PC6,PC7,PC8,PC9,PC10	-0.02845151716643	0.0494662446746896	0.971949415865598	0.565176094559523	logistic	382525	519	382006			0	`282.8` ~ `PRS_all` + `age` + `sex` + `genotyping.array` + `PC1` + `PC2` + `PC3` + `PC4` + `PC5` + `PC6` + `PC7` + `PC8` + `PC9` + `PC10`	(Intercept) + PRS_all + age + sexM + genotyping.arrayUKBL + PC1 + PC2 + PC3 + PC4 + PC5 + PC6 + PC7 + PC8 + PC9 + PC10		Other hemoglobinopathies	280-285.99	Both	1	1	4	hematopoietic
282.9	PRS_all	age,sex,genotyping.array,PC1,PC2,PC3,PC4,PC5,PC6,PC7,PC8,PC9,PC10	0.00117412457763272	0.067096677748227	1.00117481413174	0.986038532824238	logistic	382236	230	382006			0	`282.9` ~ `PRS_all` + `age` + `sex` + `genotyping.array` + `PC1` + `PC2` + `PC3` + `PC4` + `PC5` + `PC6` + `PC7` + `PC8` + `PC9` + `PC10`	(Intercept) + PRS_all + age + sexM + genotyping.arrayUKBL + PC1 + PC2 + PC3 + PC4 + PC5 + PC6 + PC7 + PC8 + PC9 + PC10		Other hereditary hemolytic anemias	280-285.99	Both	1	1	4	hematopoietic
283	PRS_all	age,sex,genotyping.array,PC1,PC2,PC3,PC4,PC5,PC6,PC7,PC8,PC9,PC10	-0.0394542400406134	0.0563304118096066	0.961313942671105	0.483672885587532	logistic	382326	320	382006			0	`283` ~ `PRS_all` + `age` + `sex` + `genotyping.array` + `PC1` + `PC2` + `PC3` + `PC4` + `PC5` + `PC6` + `PC7` + `PC8` + `PC9` + `PC10`	(Intercept) + PRS_all + age + sexM + genotyping.arrayUKBL + PC1 + PC2 + PC3 + PC4 + PC5 + PC6 + PC7 + PC8 + PC9 + PC10		Acquired hemolytic anemias	280-285.99		1	0	4	hematopoietic
283.1	PRS_all	age,sex,genotyping.array,PC1,PC2,PC3,PC4,PC5,PC6,PC7,PC8,PC9,PC10	-0.0459976429986469	0.0642499189360979	0.955044213228565	0.474042276028907	logistic	382252	246	382006			0	`283.1` ~ `PRS_all` + `age` + `sex` + `genotyping.array` + `PC1` + `PC2` + `PC3` + `PC4` + `PC5` + `PC6` + `PC7` + `PC8` + `PC9` + `PC10`	(Intercept) + PRS_all + age + sexM + genotyping.arrayUKBL + PC1 + PC2 + PC3 + PC4 + PC5 + PC6 + PC7 + PC8 + PC9 + PC10		Autoimmune hemolytic anemias	280-285.99		1	1	4	hematopoietic
283.2	PRS_all	age,sex,genotyping.array,PC1,PC2,PC3,PC4,PC5,PC6,PC7,PC8,PC9,PC10					logistic	382042	36	382006			0	`283.2` ~ `PRS_all` + `age` + `sex` + `genotyping.array` + `PC1` + `PC2` + `PC3` + `PC4` + `PC5` + `PC6` + `PC7` + `PC8` + `PC9` + `PC10`		[Error: < 200 cases or controls]	Non-autoimmune hemolytic anemias	280-285.99	Both	1	0	4	hematopoietic
283.21	PRS_all	age,sex,genotyping.array,PC1,PC2,PC3,PC4,PC5,PC6,PC7,PC8,PC9,PC10					logistic	382016	10	382006			0	`283.21` ~ `PRS_all` + `age` + `sex` + `genotyping.array` + `PC1` + `PC2` + `PC3` + `PC4` + `PC5` + `PC6` + `PC7` + `PC8` + `PC9` + `PC10`		[Error: < 200 cases or controls]	Hemolytic-uremic syndrome	280-285.99	Both	1	1	4	hematopoietic
284	PRS_all	age,sex,genotyping.array,PC1,PC2,PC3,PC4,PC5,PC6,PC7,PC8,PC9,PC10	0.0325251675347436	0.0264475411668825	1.03305989238754	0.21877227154405	logistic	383468	1462	382006			0	`284` ~ `PRS_all` + `age` + `sex` + `genotyping.array` + `PC1` + `PC2` + `PC3` + `PC4` + `PC5` + `PC6` + `PC7` + `PC8` + `PC9` + `PC10`	(Intercept) + PRS_all + age + sexM + genotyping.arrayUKBL + PC1 + PC2 + PC3 + PC4 + PC5 + PC6 + PC7 + PC8 + PC9 + PC10		Aplastic anemia	280-285.99		1	0	4	hematopoietic
284.1	PRS_all	age,sex,genotyping.array,PC1,PC2,PC3,PC4,PC5,PC6,PC7,PC8,PC9,PC10						382006					0			[Note: Column(s) dropped due to lack of variability: 284.1 ] [Error: non-varying phenotype or genotype]	Pancytopenia	280-285.99	Both	1	1	4	hematopoietic
284.2	PRS_all	age,sex,genotyping.array,PC1,PC2,PC3,PC4,PC5,PC6,PC7,PC8,PC9,PC10					logistic	382037	31	382006			0	`284.2` ~ `PRS_all` + `age` + `sex` + `genotyping.array` + `PC1` + `PC2` + `PC3` + `PC4` + `PC5` + `PC6` + `PC7` + `PC8` + `PC9` + `PC10`		[Error: < 200 cases or controls]	Constitutional aplastic anemia	280-285.99	Both	1	1	4	hematopoietic
285	PRS_all	age,sex,genotyping.array,PC1,PC2,PC3,PC4,PC5,PC6,PC7,PC8,PC9,PC10	0.00360891698729225	0.00598169006304553	1.0036154369692	0.546290967114809	logistic	413513	31507	382006			0	`285` ~ `PRS_all` + `age` + `sex` + `genotyping.array` + `PC1` + `PC2` + `PC3` + `PC4` + `PC5` + `PC6` + `PC7` + `PC8` + `PC9` + `PC10`	(Intercept) + PRS_all + age + sexM + genotyping.arrayUKBL + PC1 + PC2 + PC3 + PC4 + PC5 + PC6 + PC7 + PC8 + PC9 + PC10		Other anemias	280-285.99		1	0	4	hematopoietic
285.1	PRS_all	age,sex,genotyping.array,PC1,PC2,PC3,PC4,PC5,PC6,PC7,PC8,PC9,PC10	0.0597538288985687	0.0468441575391241	1.06157518524428	0.202101321562477	logistic	382470	464	382006			0	`285.1` ~ `PRS_all` + `age` + `sex` + `genotyping.array` + `PC1` + `PC2` + `PC3` + `PC4` + `PC5` + `PC6` + `PC7` + `PC8` + `PC9` + `PC10`	(Intercept) + PRS_all + age + sexM + genotyping.arrayUKBL + PC1 + PC2 + PC3 + PC4 + PC5 + PC6 + PC7 + PC8 + PC9 + PC10		Acute posthemorrhagic anemia	280-285.99	Both	1	1	4	hematopoietic
285.2	PRS_all	age,sex,genotyping.array,PC1,PC2,PC3,PC4,PC5,PC6,PC7,PC8,PC9,PC10	-0.00127711665975462	0.023715243551523	0.998723698506669	0.957052966567417	logistic	383842	1836	382006			0	`285.2` ~ `PRS_all` + `age` + `sex` + `genotyping.array` + `PC1` + `PC2` + `PC3` + `PC4` + `PC5` + `PC6` + `PC7` + `PC8` + `PC9` + `PC10`	(Intercept) + PRS_all + age + sexM + genotyping.arrayUKBL + PC1 + PC2 + PC3 + PC4 + PC5 + PC6 + PC7 + PC8 + PC9 + PC10		Anemia of chronic disease	280-285.99	Both	1	0	4	hematopoietic
285.21	PRS_all	age,sex,genotyping.array,PC1,PC2,PC3,PC4,PC5,PC6,PC7,PC8,PC9,PC10						382006					0			[Note: Column(s) dropped due to lack of variability: 285.21 ] [Error: non-varying phenotype or genotype]	Anemia in chronic kidney disease	280-285.99	Both	1	1	4	hematopoietic
285.22	PRS_all	age,sex,genotyping.array,PC1,PC2,PC3,PC4,PC5,PC6,PC7,PC8,PC9,PC10	0.00886820248092982	0.0331381941138096	1.00890764148671	0.788997433774915	logistic	382942	936	382006			0	`285.22` ~ `PRS_all` + `age` + `sex` + `genotyping.array` + `PC1` + `PC2` + `PC3` + `PC4` + `PC5` + `PC6` + `PC7` + `PC8` + `PC9` + `PC10`	(Intercept) + PRS_all + age + sexM + genotyping.arrayUKBL + PC1 + PC2 + PC3 + PC4 + PC5 + PC6 + PC7 + PC8 + PC9 + PC10		Anemia in neoplastic disease	280-285.99	Both	1	1	4	hematopoietic
285.3	PRS_all	age,sex,genotyping.array,PC1,PC2,PC3,PC4,PC5,PC6,PC7,PC8,PC9,PC10					logistic	382043	37	382006			0	`285.3` ~ `PRS_all` + `age` + `sex` + `genotyping.array` + `PC1` + `PC2` + `PC3` + `PC4` + `PC5` + `PC6` + `PC7` + `PC8` + `PC9` + `PC10`		[Error: < 200 cases or controls]	Sideroblastic anemia	280-285.99	Both	1	1	4	hematopoietic
285.8	PRS_all	age,sex,genotyping.array,PC1,PC2,PC3,PC4,PC5,PC6,PC7,PC8,PC9,PC10					logistic	382041	35	382006			0	`285.8` ~ `PRS_all` + `age` + `sex` + `genotyping.array` + `PC1` + `PC2` + `PC3` + `PC4` + `PC5` + `PC6` + `PC7` + `PC8` + `PC9` + `PC10`		[Error: < 200 cases or controls]	Hemoglobinuria	280-285.99	Both	0	1	4	hematopoietic
286	PRS_all	age,sex,genotyping.array,PC1,PC2,PC3,PC4,PC5,PC6,PC7,PC8,PC9,PC10	0.0077273677985097	0.0241254404438571	1.00775730095689	0.748741261713219	logistic	426099	1763	424336			0	`286` ~ `PRS_all` + `age` + `sex` + `genotyping.array` + `PC1` + `PC2` + `PC3` + `PC4` + `PC5` + `PC6` + `PC7` + `PC8` + `PC9` + `PC10`	(Intercept) + PRS_all + age + sexM + genotyping.arrayUKBL + PC1 + PC2 + PC3 + PC4 + PC5 + PC6 + PC7 + PC8 + PC9 + PC10		Coagulation defects	286-287.99	Both	1	0	4	hematopoietic
286.1	PRS_all	age,sex,genotyping.array,PC1,PC2,PC3,PC4,PC5,PC6,PC7,PC8,PC9,PC10	0.043494493393151	0.035818400411172	1.0444542428973	0.224630950051982	logistic	425126	790	424336			0	`286.1` ~ `PRS_all` + `age` + `sex` + `genotyping.array` + `PC1` + `PC2` + `PC3` + `PC4` + `PC5` + `PC6` + `PC7` + `PC8` + `PC9` + `PC10`	(Intercept) + PRS_all + age + sexM + genotyping.arrayUKBL + PC1 + PC2 + PC3 + PC4 + PC5 + PC6 + PC7 + PC8 + PC9 + PC10		Congenital coagulation defects	286-287.99	Both	1	0	4	hematopoietic
286.11	PRS_all	age,sex,genotyping.array,PC1,PC2,PC3,PC4,PC5,PC6,PC7,PC8,PC9,PC10					logistic	424511	175	424336			0	`286.11` ~ `PRS_all` + `age` + `sex` + `genotyping.array` + `PC1` + `PC2` + `PC3` + `PC4` + `PC5` + `PC6` + `PC7` + `PC8` + `PC9` + `PC10`		[Error: < 200 cases or controls]	Von willebrand's disease	286-287.99	Both	1	1	4	hematopoietic
286.12	PRS_all	age,sex,genotyping.array,PC1,PC2,PC3,PC4,PC5,PC6,PC7,PC8,PC9,PC10	0.0755232372265615	0.0449533163196457	1.07844828757408	0.0929501060840601	logistic	424835	499	424336			0	`286.12` ~ `PRS_all` + `age` + `sex` + `genotyping.array` + `PC1` + `PC2` + `PC3` + `PC4` + `PC5` + `PC6` + `PC7` + `PC8` + `PC9` + `PC10`	(Intercept) + PRS_all + age + sexM + genotyping.arrayUKBL + PC1 + PC2 + PC3 + PC4 + PC5 + PC6 + PC7 + PC8 + PC9 + PC10		Congenital deficiency of other clotting factors (including factor VII)	286-287.99	Both	1	1	4	hematopoietic
286.13	PRS_all	age,sex,genotyping.array,PC1,PC2,PC3,PC4,PC5,PC6,PC7,PC8,PC9,PC10					logistic	424447	111	424336			0	`286.13` ~ `PRS_all` + `age` + `sex` + `genotyping.array` + `PC1` + `PC2` + `PC3` + `PC4` + `PC5` + `PC6` + `PC7` + `PC8` + `PC9` + `PC10`		[Error: < 200 cases or controls]	Congenital factor VIII disorder	286-287.99	Both	1	1	4	hematopoietic
286.2	PRS_all	age,sex,genotyping.array,PC1,PC2,PC3,PC4,PC5,PC6,PC7,PC8,PC9,PC10						424336					0			[Note: Column(s) dropped due to lack of variability: 286.2 ] [Error: non-varying phenotype or genotype]	Encounter for long-term (current) use of anticoagulants	286-287.99	Both	0	1	4	hematopoietic
286.3	PRS_all	age,sex,genotyping.array,PC1,PC2,PC3,PC4,PC5,PC6,PC7,PC8,PC9,PC10					logistic	232333	76	232257			0	`286.3` ~ `PRS_all` + `age` + `genotyping.array` + `PC1` + `PC2` + `PC3` + `PC4` + `PC5` + `PC6` + `PC7` + `PC8` + `PC9` + `PC10`		[Note: Column(s) dropped due to lack of variability: sex ] [Error: < 200 cases or controls]	Coagulation defects complicating pregnancy or postpartum	286-287.99	Female	0	1	4	hematopoietic
286.4	PRS_all	age,sex,genotyping.array,PC1,PC2,PC3,PC4,PC5,PC6,PC7,PC8,PC9,PC10					logistic	424360	24	424336			0	`286.4` ~ `PRS_all` + `age` + `sex` + `genotyping.array` + `PC1` + `PC2` + `PC3` + `PC4` + `PC5` + `PC6` + `PC7` + `PC8` + `PC9` + `PC10`		[Error: < 200 cases or controls]	Acquired coagulation factor deficiency	286-287.99	Both	1	1	4	hematopoietic
286.5	PRS_all	age,sex,genotyping.array,PC1,PC2,PC3,PC4,PC5,PC6,PC7,PC8,PC9,PC10					logistic	424474	138	424336			0	`286.5` ~ `PRS_all` + `age` + `sex` + `genotyping.array` + `PC1` + `PC2` + `PC3` + `PC4` + `PC5` + `PC6` + `PC7` + `PC8` + `PC9` + `PC10`		[Error: < 200 cases or controls]	Hemorrhagic disorder due to intrinsic circulating anticoagulants	286-287.99	Both	1	1	4	hematopoietic
286.6	PRS_all	age,sex,genotyping.array,PC1,PC2,PC3,PC4,PC5,PC6,PC7,PC8,PC9,PC10					logistic	424439	103	424336			0	`286.6` ~ `PRS_all` + `age` + `sex` + `genotyping.array` + `PC1` + `PC2` + `PC3` + `PC4` + `PC5` + `PC6` + `PC7` + `PC8` + `PC9` + `PC10`		[Error: < 200 cases or controls]	Defibrination syndrome	286-287.99	Both	1	1	4	hematopoietic
286.7	PRS_all	age,sex,genotyping.array,PC1,PC2,PC3,PC4,PC5,PC6,PC7,PC8,PC9,PC10	-0.00569448665323377	0.0357486043728324	0.994321696203629	0.873438383362787	logistic	425144	808	424336			0	`286.7` ~ `PRS_all` + `age` + `sex` + `genotyping.array` + `PC1` + `PC2` + `PC3` + `PC4` + `PC5` + `PC6` + `PC7` + `PC8` + `PC9` + `PC10`	(Intercept) + PRS_all + age + sexM + genotyping.arrayUKBL + PC1 + PC2 + PC3 + PC4 + PC5 + PC6 + PC7 + PC8 + PC9 + PC10		Other and unspecified coagulation defects	286-287.99	Both	1	1	4	hematopoietic
286.8	PRS_all	age,sex,genotyping.array,PC1,PC2,PC3,PC4,PC5,PC6,PC7,PC8,PC9,PC10						424336					0			[Note: Column(s) dropped due to lack of variability: 286.8 ] [Error: non-varying phenotype or genotype]	Hypercoagulable state	286-287.99	Both	1	0	4	hematopoietic
286.81	PRS_all	age,sex,genotyping.array,PC1,PC2,PC3,PC4,PC5,PC6,PC7,PC8,PC9,PC10						424336					0			[Note: Column(s) dropped due to lack of variability: 286.81 ] [Error: non-varying phenotype or genotype]	Primary hypercoagulable state	286-287.99	Both	1	1	4	hematopoietic
286.9	PRS_all	age,sex,genotyping.array,PC1,PC2,PC3,PC4,PC5,PC6,PC7,PC8,PC9,PC10						424336					0			[Note: Column(s) dropped due to lack of variability: 286.9 ] [Error: non-varying phenotype or genotype]	Abnormal coagulation profile	286-287.99	Both	1	1	4	hematopoietic
287	PRS_all	age,sex,genotyping.array,PC1,PC2,PC3,PC4,PC5,PC6,PC7,PC8,PC9,PC10	-0.0118783826191069	0.0141399259683418	0.988191886863259	0.400874888452129	logistic	429541	5205	424336			0	`287` ~ `PRS_all` + `age` + `sex` + `genotyping.array` + `PC1` + `PC2` + `PC3` + `PC4` + `PC5` + `PC6` + `PC7` + `PC8` + `PC9` + `PC10`	(Intercept) + PRS_all + age + sexM + genotyping.arrayUKBL + PC1 + PC2 + PC3 + PC4 + PC5 + PC6 + PC7 + PC8 + PC9 + PC10		Purpura and other hemorrhagic conditions	286-287.99		1	0	4	hematopoietic
287.1	PRS_all	age,sex,genotyping.array,PC1,PC2,PC3,PC4,PC5,PC6,PC7,PC8,PC9,PC10	0.0555594835012047	0.0548902478184748	1.05713189710872	0.31144614051064	logistic	424673	337	424336			0	`287.1` ~ `PRS_all` + `age` + `sex` + `genotyping.array` + `PC1` + `PC2` + `PC3` + `PC4` + `PC5` + `PC6` + `PC7` + `PC8` + `PC9` + `PC10`	(Intercept) + PRS_all + age + sexM + genotyping.arrayUKBL + PC1 + PC2 + PC3 + PC4 + PC5 + PC6 + PC7 + PC8 + PC9 + PC10		Spontaneous ecchymoses	286-287.99	Both	0	1	4	hematopoietic
287.2	PRS_all	age,sex,genotyping.array,PC1,PC2,PC3,PC4,PC5,PC6,PC7,PC8,PC9,PC10					logistic	424421	85	424336			0	`287.2` ~ `PRS_all` + `age` + `sex` + `genotyping.array` + `PC1` + `PC2` + `PC3` + `PC4` + `PC5` + `PC6` + `PC7` + `PC8` + `PC9` + `PC10`		[Error: < 200 cases or controls]	Allergic purpura	286-287.99	Both	1	1	4	hematopoietic
287.3	PRS_all	age,sex,genotyping.array,PC1,PC2,PC3,PC4,PC5,PC6,PC7,PC8,PC9,PC10	-0.007790313331795	0.0147471929235611	0.992239952514637	0.597320716242417	logistic	429116	4780	424336			0	`287.3` ~ `PRS_all` + `age` + `sex` + `genotyping.array` + `PC1` + `PC2` + `PC3` + `PC4` + `PC5` + `PC6` + `PC7` + `PC8` + `PC9` + `PC10`	(Intercept) + PRS_all + age + sexM + genotyping.arrayUKBL + PC1 + PC2 + PC3 + PC4 + PC5 + PC6 + PC7 + PC8 + PC9 + PC10		Thrombocytopenia	286-287.99	Both	1	0	4	hematopoietic
287.31	PRS_all	age,sex,genotyping.array,PC1,PC2,PC3,PC4,PC5,PC6,PC7,PC8,PC9,PC10	-0.0404075772688722	0.0330015826873474	0.960397923008712	0.220796348781599	logistic	425285	949	424336			0	`287.31` ~ `PRS_all` + `age` + `sex` + `genotyping.array` + `PC1` + `PC2` + `PC3` + `PC4` + `PC5` + `PC6` + `PC7` + `PC8` + `PC9` + `PC10`	(Intercept) + PRS_all + age + sexM + genotyping.arrayUKBL + PC1 + PC2 + PC3 + PC4 + PC5 + PC6 + PC7 + PC8 + PC9 + PC10		Primary thrombocytopenia	286-287.99	Both	1	1	4	hematopoietic
287.32	PRS_all	age,sex,genotyping.array,PC1,PC2,PC3,PC4,PC5,PC6,PC7,PC8,PC9,PC10	-0.0554358825044799	0.0642059551365125	0.946072681536719	0.387913634518921	logistic	424582	246	424336			0	`287.32` ~ `PRS_all` + `age` + `sex` + `genotyping.array` + `PC1` + `PC2` + `PC3` + `PC4` + `PC5` + `PC6` + `PC7` + `PC8` + `PC9` + `PC10`	(Intercept) + PRS_all + age + sexM + genotyping.arrayUKBL + PC1 + PC2 + PC3 + PC4 + PC5 + PC6 + PC7 + PC8 + PC9 + PC10		Secondary thrombocytopenia	286-287.99	Both	1	1	4	hematopoietic
287.4	PRS_all	age,sex,genotyping.array,PC1,PC2,PC3,PC4,PC5,PC6,PC7,PC8,PC9,PC10					logistic	424356	20	424336			0	`287.4` ~ `PRS_all` + `age` + `sex` + `genotyping.array` + `PC1` + `PC2` + `PC3` + `PC4` + `PC5` + `PC6` + `PC7` + `PC8` + `PC9` + `PC10`		[Error: < 200 cases or controls]	Qualitative platelet defects	286-287.99	Both	1	1	4	hematopoietic
288	PRS_all	age,sex,genotyping.array,PC1,PC2,PC3,PC4,PC5,PC6,PC7,PC8,PC9,PC10	-0.0516053313677138	0.0221535119595415	0.949703611113396	0.0198356379799613	logistic	415034	2095	412939			0	`288` ~ `PRS_all` + `age` + `sex` + `genotyping.array` + `PC1` + `PC2` + `PC3` + `PC4` + `PC5` + `PC6` + `PC7` + `PC8` + `PC9` + `PC10`	(Intercept) + PRS_all + age + sexM + genotyping.arrayUKBL + PC1 + PC2 + PC3 + PC4 + PC5 + PC6 + PC7 + PC8 + PC9 + PC10		Diseases of white blood cells	288-289.99	Both	1	0	4	hematopoietic
288.1	PRS_all	age,sex,genotyping.array,PC1,PC2,PC3,PC4,PC5,PC6,PC7,PC8,PC9,PC10	0.0131138144266802	0.0119777046539916	1.01320017759503	0.273581461390432	logistic	420203	7264	412939			0	`288.1` ~ `PRS_all` + `age` + `sex` + `genotyping.array` + `PC1` + `PC2` + `PC3` + `PC4` + `PC5` + `PC6` + `PC7` + `PC8` + `PC9` + `PC10`	(Intercept) + PRS_all + age + sexM + genotyping.arrayUKBL + PC1 + PC2 + PC3 + PC4 + PC5 + PC6 + PC7 + PC8 + PC9 + PC10		Decreased white blood cell count	288-289.99	Both	0	0	4	hematopoietic
288.11	PRS_all	age,sex,genotyping.array,PC1,PC2,PC3,PC4,PC5,PC6,PC7,PC8,PC9,PC10	0.0131138144266802	0.0119777046539916	1.01320017759503	0.273581461390432	logistic	420203	7264	412939			0	`288.11` ~ `PRS_all` + `age` + `sex` + `genotyping.array` + `PC1` + `PC2` + `PC3` + `PC4` + `PC5` + `PC6` + `PC7` + `PC8` + `PC9` + `PC10`	(Intercept) + PRS_all + age + sexM + genotyping.arrayUKBL + PC1 + PC2 + PC3 + PC4 + PC5 + PC6 + PC7 + PC8 + PC9 + PC10		Neutropenia	288-289.99	Both	1	1	4	hematopoietic
288.2	PRS_all	age,sex,genotyping.array,PC1,PC2,PC3,PC4,PC5,PC6,PC7,PC8,PC9,PC10						412939					0			[Note: Column(s) dropped due to lack of variability: 288.2 ] [Error: non-varying phenotype or genotype]	Elevated white blood cell count	288-289.99	Both	1	1	4	hematopoietic
288.3	PRS_all	age,sex,genotyping.array,PC1,PC2,PC3,PC4,PC5,PC6,PC7,PC8,PC9,PC10	-0.139030204590667	0.0656657551344736	0.870201743973824	0.0342394309838433	logistic	413177	238	412939			0	`288.3` ~ `PRS_all` + `age` + `sex` + `genotyping.array` + `PC1` + `PC2` + `PC3` + `PC4` + `PC5` + `PC6` + `PC7` + `PC8` + `PC9` + `PC10`	(Intercept) + PRS_all + age + sexM + genotyping.arrayUKBL + PC1 + PC2 + PC3 + PC4 + PC5 + PC6 + PC7 + PC8 + PC9 + PC10		Eosinophilia	288-289.99	Both	1	1	4	hematopoietic
289	PRS_all	age,sex,genotyping.array,PC1,PC2,PC3,PC4,PC5,PC6,PC7,PC8,PC9,PC10	0.00836213777450482	0.0204722206909869	1.00839719810689	0.682934036857667	logistic	415418	2479	412939			0	`289` ~ `PRS_all` + `age` + `sex` + `genotyping.array` + `PC1` + `PC2` + `PC3` + `PC4` + `PC5` + `PC6` + `PC7` + `PC8` + `PC9` + `PC10`	(Intercept) + PRS_all + age + sexM + genotyping.arrayUKBL + PC1 + PC2 + PC3 + PC4 + PC5 + PC6 + PC7 + PC8 + PC9 + PC10		Other diseases of blood and blood-forming organs	288-289.99		1	0	4	hematopoietic
289.1	PRS_all	age,sex,genotyping.array,PC1,PC2,PC3,PC4,PC5,PC6,PC7,PC8,PC9,PC10						412939					0			[Note: Column(s) dropped due to lack of variability: 289.1 ] [Error: non-varying phenotype or genotype]	Myelofibrosis	288-289.99	Both	1	1	4	hematopoietic
289.3	PRS_all	age,sex,genotyping.array,PC1,PC2,PC3,PC4,PC5,PC6,PC7,PC8,PC9,PC10	0.0108170064016576	0.0287833839734315	1.01087572173247	0.707060145227556	logistic	414188	1249	412939			0	`289.3` ~ `PRS_all` + `age` + `sex` + `genotyping.array` + `PC1` + `PC2` + `PC3` + `PC4` + `PC5` + `PC6` + `PC7` + `PC8` + `PC9` + `PC10`	(Intercept) + PRS_all + age + sexM + genotyping.arrayUKBL + PC1 + PC2 + PC3 + PC4 + PC5 + PC6 + PC7 + PC8 + PC9 + PC10		Personal history of diseases of blood and blood-forming organs	288-289.99	Both	1	1	4	hematopoietic
289.4	PRS_all	age,sex,genotyping.array,PC1,PC2,PC3,PC4,PC5,PC6,PC7,PC8,PC9,PC10	0.0106026726923262	0.0128062081073172	1.01065908020697	0.407708869632866	logistic	419298	6359	412939			0	`289.4` ~ `PRS_all` + `age` + `sex` + `genotyping.array` + `PC1` + `PC2` + `PC3` + `PC4` + `PC5` + `PC6` + `PC7` + `PC8` + `PC9` + `PC10`	(Intercept) + PRS_all + age + sexM + genotyping.arrayUKBL + PC1 + PC2 + PC3 + PC4 + PC5 + PC6 + PC7 + PC8 + PC9 + PC10		Lymphadenitis	288-289.99	Both	0	1	4	hematopoietic
289.5	PRS_all	age,sex,genotyping.array,PC1,PC2,PC3,PC4,PC5,PC6,PC7,PC8,PC9,PC10	-0.0552208742871449	0.0268789767695972	0.946276116806789	0.0399344587646052	logistic	414353	1414	412939			0	`289.5` ~ `PRS_all` + `age` + `sex` + `genotyping.array` + `PC1` + `PC2` + `PC3` + `PC4` + `PC5` + `PC6` + `PC7` + `PC8` + `PC9` + `PC10`	(Intercept) + PRS_all + age + sexM + genotyping.arrayUKBL + PC1 + PC2 + PC3 + PC4 + PC5 + PC6 + PC7 + PC8 + PC9 + PC10		Diseases of spleen	288-289.99	Both	0	1	4	hematopoietic
289.8	PRS_all	age,sex,genotyping.array,PC1,PC2,PC3,PC4,PC5,PC6,PC7,PC8,PC9,PC10	0.0240009476959796	0.0354659583505882	1.0242912886069	0.49857603137094	logistic	412301	805	411496			0	`289.8` ~ `PRS_all` + `age` + `sex` + `genotyping.array` + `PC1` + `PC2` + `PC3` + `PC4` + `PC5` + `PC6` + `PC7` + `PC8` + `PC9` + `PC10`	(Intercept) + PRS_all + age + sexM + genotyping.arrayUKBL + PC1 + PC2 + PC3 + PC4 + PC5 + PC6 + PC7 + PC8 + PC9 + PC10		Polycythemia, secondary	288-289.99, 200-200.99	Both	0	1	4	hematopoietic
289.9	PRS_all	age,sex,genotyping.array,PC1,PC2,PC3,PC4,PC5,PC6,PC7,PC8,PC9,PC10					logistic	413136	197	412939			0	`289.9` ~ `PRS_all` + `age` + `sex` + `genotyping.array` + `PC1` + `PC2` + `PC3` + `PC4` + `PC5` + `PC6` + `PC7` + `PC8` + `PC9` + `PC10`		[Error: < 200 cases or controls]	Abnormality of red blood cells	288-289.99	Both	1	1	4	hematopoietic
290	PRS_all	age,sex,genotyping.array,PC1,PC2,PC3,PC4,PC5,PC6,PC7,PC8,PC9,PC10	-0.00522568080380464	0.00814068298912412	0.994787949313577	0.520924044527316	logistic	418949	16872	402077			0	`290` ~ `PRS_all` + `age` + `sex` + `genotyping.array` + `PC1` + `PC2` + `PC3` + `PC4` + `PC5` + `PC6` + `PC7` + `PC8` + `PC9` + `PC10`	(Intercept) + PRS_all + age + sexM + genotyping.arrayUKBL + PC1 + PC2 + PC3 + PC4 + PC5 + PC6 + PC7 + PC8 + PC9 + PC10		Delirium dementia and amnestic and other cognitive disorders	290-292.99		1	0	5	mental disorders
290.1	PRS_all	age,sex,genotyping.array,PC1,PC2,PC3,PC4,PC5,PC6,PC7,PC8,PC9,PC10	-0.0106238285143828	0.0111923554740291	0.989432405037057	0.342516870782946	logistic	410754	8677	402077			0	`290.1` ~ `PRS_all` + `age` + `sex` + `genotyping.array` + `PC1` + `PC2` + `PC3` + `PC4` + `PC5` + `PC6` + `PC7` + `PC8` + `PC9` + `PC10`	(Intercept) + PRS_all + age + sexM + genotyping.arrayUKBL + PC1 + PC2 + PC3 + PC4 + PC5 + PC6 + PC7 + PC8 + PC9 + PC10		Dementias	290-292.99	Both	1	0	5	mental disorders
290.11	PRS_all	age,sex,genotyping.array,PC1,PC2,PC3,PC4,PC5,PC6,PC7,PC8,PC9,PC10	-0.0161548008610883	0.0161001494772085	0.983974988089584	0.315670573928469	logistic	406168	4091	402077			0	`290.11` ~ `PRS_all` + `age` + `sex` + `genotyping.array` + `PC1` + `PC2` + `PC3` + `PC4` + `PC5` + `PC6` + `PC7` + `PC8` + `PC9` + `PC10`	(Intercept) + PRS_all + age + sexM + genotyping.arrayUKBL + PC1 + PC2 + PC3 + PC4 + PC5 + PC6 + PC7 + PC8 + PC9 + PC10		Alzheimer's disease	290-292.99	Both	1	1	5	mental disorders
290.12	PRS_all	age,sex,genotyping.array,PC1,PC2,PC3,PC4,PC5,PC6,PC7,PC8,PC9,PC10	0.0441301289578695	0.0451565129654985	1.04511834620129	0.328435243138751	logistic	402581	504	402077			0	`290.12` ~ `PRS_all` + `age` + `sex` + `genotyping.array` + `PC1` + `PC2` + `PC3` + `PC4` + `PC5` + `PC6` + `PC7` + `PC8` + `PC9` + `PC10`	(Intercept) + PRS_all + age + sexM + genotyping.arrayUKBL + PC1 + PC2 + PC3 + PC4 + PC5 + PC6 + PC7 + PC8 + PC9 + PC10		Dementia with cerebral degenerations	290-292.99	Both	1	1	5	mental disorders
290.13	PRS_all	age,sex,genotyping.array,PC1,PC2,PC3,PC4,PC5,PC6,PC7,PC8,PC9,PC10						402077					0			[Note: Column(s) dropped due to lack of variability: 290.13 ] [Error: non-varying phenotype or genotype]	Senile dementia	290-292.99	Both	1	1	5	mental disorders
290.16	PRS_all	age,sex,genotyping.array,PC1,PC2,PC3,PC4,PC5,PC6,PC7,PC8,PC9,PC10	-0.0238044407759011	0.0229286539942851	0.976476650103273	0.299178735073003	logistic	404065	1988	402077			0	`290.16` ~ `PRS_all` + `age` + `sex` + `genotyping.array` + `PC1` + `PC2` + `PC3` + `PC4` + `PC5` + `PC6` + `PC7` + `PC8` + `PC9` + `PC10`	(Intercept) + PRS_all + age + sexM + genotyping.arrayUKBL + PC1 + PC2 + PC3 + PC4 + PC5 + PC6 + PC7 + PC8 + PC9 + PC10		Vascular dementia	290-292.99	Both	1	1	5	mental disorders
290.2	PRS_all	age,sex,genotyping.array,PC1,PC2,PC3,PC4,PC5,PC6,PC7,PC8,PC9,PC10	-0.0132757139536698	0.0116872887093764	0.98681201966554	0.255994023700045	logistic	409882	7805	402077			0	`290.2` ~ `PRS_all` + `age` + `sex` + `genotyping.array` + `PC1` + `PC2` + `PC3` + `PC4` + `PC5` + `PC6` + `PC7` + `PC8` + `PC9` + `PC10`	(Intercept) + PRS_all + age + sexM + genotyping.arrayUKBL + PC1 + PC2 + PC3 + PC4 + PC5 + PC6 + PC7 + PC8 + PC9 + PC10		Delirium due to conditions classified elsewhere	290-292.99	Both	1	1	5	mental disorders
290.3	PRS_all	age,sex,genotyping.array,PC1,PC2,PC3,PC4,PC5,PC6,PC7,PC8,PC9,PC10					logistic	402253	176	402077			0	`290.3` ~ `PRS_all` + `age` + `sex` + `genotyping.array` + `PC1` + `PC2` + `PC3` + `PC4` + `PC5` + `PC6` + `PC7` + `PC8` + `PC9` + `PC10`		[Error: < 200 cases or controls]	Other persistent mental disorders due to conditions classified elsewhere	290-292.99	Both	0	1	5	mental disorders
291	PRS_all	age,sex,genotyping.array,PC1,PC2,PC3,PC4,PC5,PC6,PC7,PC8,PC9,PC10	-0.0135870639487728	0.0236062222614191	0.986504823573282	0.564904987087567	logistic	403934	1857	402077			0	`291` ~ `PRS_all` + `age` + `sex` + `genotyping.array` + `PC1` + `PC2` + `PC3` + `PC4` + `PC5` + `PC6` + `PC7` + `PC8` + `PC9` + `PC10`	(Intercept) + PRS_all + age + sexM + genotyping.arrayUKBL + PC1 + PC2 + PC3 + PC4 + PC5 + PC6 + PC7 + PC8 + PC9 + PC10		Other specified nonpsychotic and/or transient mental disorders	290-292.99		1	0	5	mental disorders
291.1	PRS_all	age,sex,genotyping.array,PC1,PC2,PC3,PC4,PC5,PC6,PC7,PC8,PC9,PC10	0.0105532439972584	0.0631122810951091	1.01060912588208	0.867201830841954	logistic	402336	259	402077			0	`291.1` ~ `PRS_all` + `age` + `sex` + `genotyping.array` + `PC1` + `PC2` + `PC3` + `PC4` + `PC5` + `PC6` + `PC7` + `PC8` + `PC9` + `PC10`	(Intercept) + PRS_all + age + sexM + genotyping.arrayUKBL + PC1 + PC2 + PC3 + PC4 + PC5 + PC6 + PC7 + PC8 + PC9 + PC10		Transient mental disorders due to conditions classified elsewhere	290-292.99	Both	1	1	5	mental disorders
291.4	PRS_all	age,sex,genotyping.array,PC1,PC2,PC3,PC4,PC5,PC6,PC7,PC8,PC9,PC10					logistic	402205	128	402077			0	`291.4` ~ `PRS_all` + `age` + `sex` + `genotyping.array` + `PC1` + `PC2` + `PC3` + `PC4` + `PC5` + `PC6` + `PC7` + `PC8` + `PC9` + `PC10`		[Error: < 200 cases or controls]	Specific nonpsychotic mental disorders due to brain damage	290-292.99	Both	1	1	5	mental disorders
291.8	PRS_all	age,sex,genotyping.array,PC1,PC2,PC3,PC4,PC5,PC6,PC7,PC8,PC9,PC10	-0.0123051461770218	0.026464115910085	0.987770252553197	0.641949525327275	logistic	403557	1480	402077			0	`291.8` ~ `PRS_all` + `age` + `sex` + `genotyping.array` + `PC1` + `PC2` + `PC3` + `PC4` + `PC5` + `PC6` + `PC7` + `PC8` + `PC9` + `PC10`	(Intercept) + PRS_all + age + sexM + genotyping.arrayUKBL + PC1 + PC2 + PC3 + PC4 + PC5 + PC6 + PC7 + PC8 + PC9 + PC10		Alteration of consciousness	290-292.99	Both	1	1	5	mental disorders
292	PRS_all	age,sex,genotyping.array,PC1,PC2,PC3,PC4,PC5,PC6,PC7,PC8,PC9,PC10	-0.0218844013273601	0.00796784076557668	0.978353324860295	0.00602181411922821	logistic	419186	17109	402077			0	`292` ~ `PRS_all` + `age` + `sex` + `genotyping.array` + `PC1` + `PC2` + `PC3` + `PC4` + `PC5` + `PC6` + `PC7` + `PC8` + `PC9` + `PC10`	(Intercept) + PRS_all + age + sexM + genotyping.arrayUKBL + PC1 + PC2 + PC3 + PC4 + PC5 + PC6 + PC7 + PC8 + PC9 + PC10		Neurological disorders	290-292.99	Both	1	0	5	mental disorders
292.1	PRS_all	age,sex,genotyping.array,PC1,PC2,PC3,PC4,PC5,PC6,PC7,PC8,PC9,PC10	-0.0128003866787559	0.0143148575761476	0.987281189829555	0.371213358805726	logistic	407152	5075	402077			0	`292.1` ~ `PRS_all` + `age` + `sex` + `genotyping.array` + `PC1` + `PC2` + `PC3` + `PC4` + `PC5` + `PC6` + `PC7` + `PC8` + `PC9` + `PC10`	(Intercept) + PRS_all + age + sexM + genotyping.arrayUKBL + PC1 + PC2 + PC3 + PC4 + PC5 + PC6 + PC7 + PC8 + PC9 + PC10		Aphasia/speech disturbance	290-292.99	Both	1	0	5	mental disorders
292.11	PRS_all	age,sex,genotyping.array,PC1,PC2,PC3,PC4,PC5,PC6,PC7,PC8,PC9,PC10						402077					0			[Note: Column(s) dropped due to lack of variability: 292.11 ] [Error: non-varying phenotype or genotype]	Aphasia	290-292.99	Both	1	1	5	mental disorders
292.12	PRS_all	age,sex,genotyping.array,PC1,PC2,PC3,PC4,PC5,PC6,PC7,PC8,PC9,PC10					logistic	402167	90	402077			0	`292.12` ~ `PRS_all` + `age` + `sex` + `genotyping.array` + `PC1` + `PC2` + `PC3` + `PC4` + `PC5` + `PC6` + `PC7` + `PC8` + `PC9` + `PC10`		[Error: < 200 cases or controls]	Symbolic dysfunction	290-292.99	Both	1	1	5	mental disorders
292.2	PRS_all	age,sex,genotyping.array,PC1,PC2,PC3,PC4,PC5,PC6,PC7,PC8,PC9,PC10	-0.0147084792224121	0.0290567451527681	0.985399162065331	0.612717346301213	logistic	403304	1227	402077			0	`292.2` ~ `PRS_all` + `age` + `sex` + `genotyping.array` + `PC1` + `PC2` + `PC3` + `PC4` + `PC5` + `PC6` + `PC7` + `PC8` + `PC9` + `PC10`	(Intercept) + PRS_all + age + sexM + genotyping.arrayUKBL + PC1 + PC2 + PC3 + PC4 + PC5 + PC6 + PC7 + PC8 + PC9 + PC10		Mild cognitive impairment	290-292.99	Both	1	1	5	mental disorders
292.3	PRS_all	age,sex,genotyping.array,PC1,PC2,PC3,PC4,PC5,PC6,PC7,PC8,PC9,PC10	-0.0293074768517001	0.0224068481654588	0.97111782230555	0.190883611195488	logistic	404115	2038	402077			0	`292.3` ~ `PRS_all` + `age` + `sex` + `genotyping.array` + `PC1` + `PC2` + `PC3` + `PC4` + `PC5` + `PC6` + `PC7` + `PC8` + `PC9` + `PC10`	(Intercept) + PRS_all + age + sexM + genotyping.arrayUKBL + PC1 + PC2 + PC3 + PC4 + PC5 + PC6 + PC7 + PC8 + PC9 + PC10		Memory loss	290-292.99	Both	1	1	5	mental disorders
292.4	PRS_all	age,sex,genotyping.array,PC1,PC2,PC3,PC4,PC5,PC6,PC7,PC8,PC9,PC10	-0.0221122735883593	0.0111906966651033	0.978130410675047	0.0481602732844524	logistic	410527	8450	402077			0	`292.4` ~ `PRS_all` + `age` + `sex` + `genotyping.array` + `PC1` + `PC2` + `PC3` + `PC4` + `PC5` + `PC6` + `PC7` + `PC8` + `PC9` + `PC10`	(Intercept) + PRS_all + age + sexM + genotyping.arrayUKBL + PC1 + PC2 + PC3 + PC4 + PC5 + PC6 + PC7 + PC8 + PC9 + PC10		Altered mental status	290-292.99	Both	1	1	5	mental disorders
292.5	PRS_all	age,sex,genotyping.array,PC1,PC2,PC3,PC4,PC5,PC6,PC7,PC8,PC9,PC10						402077					0			[Note: Column(s) dropped due to lack of variability: 292.5 ] [Error: non-varying phenotype or genotype]	Transient alteration of awareness	290-292.99	Both	1	1	5	mental disorders
292.6	PRS_all	age,sex,genotyping.array,PC1,PC2,PC3,PC4,PC5,PC6,PC7,PC8,PC9,PC10	-0.00797970096896242	0.0304268559361551	0.992052052328075	0.79312217062253	logistic	403175	1098	402077			0	`292.6` ~ `PRS_all` + `age` + `sex` + `genotyping.array` + `PC1` + `PC2` + `PC3` + `PC4` + `PC5` + `PC6` + `PC7` + `PC8` + `PC9` + `PC10`	(Intercept) + PRS_all + age + sexM + genotyping.arrayUKBL + PC1 + PC2 + PC3 + PC4 + PC5 + PC6 + PC7 + PC8 + PC9 + PC10		Hallucinations	290-292.99	Both	1	1	5	mental disorders
293	PRS_all	age,sex,genotyping.array,PC1,PC2,PC3,PC4,PC5,PC6,PC7,PC8,PC9,PC10	0.0219885283645354	0.0185215785557698	1.02223205772965	0.235154909017498	logistic	429574	3003	426571			0	`293` ~ `PRS_all` + `age` + `sex` + `genotyping.array` + `PC1` + `PC2` + `PC3` + `PC4` + `PC5` + `PC6` + `PC7` + `PC8` + `PC9` + `PC10`	(Intercept) + PRS_all + age + sexM + genotyping.arrayUKBL + PC1 + PC2 + PC3 + PC4 + PC5 + PC6 + PC7 + PC8 + PC9 + PC10		Symptoms involving head and neck	293-293.99		1	1	5	mental disorders
293.1	PRS_all	age,sex,genotyping.array,PC1,PC2,PC3,PC4,PC5,PC6,PC7,PC8,PC9,PC10	0.0439966284589383	0.02352221849328	1.04497883169347	0.0614243337726292	logistic	428433	1862	426571			0	`293.1` ~ `PRS_all` + `age` + `sex` + `genotyping.array` + `PC1` + `PC2` + `PC3` + `PC4` + `PC5` + `PC6` + `PC7` + `PC8` + `PC9` + `PC10`	(Intercept) + PRS_all + age + sexM + genotyping.arrayUKBL + PC1 + PC2 + PC3 + PC4 + PC5 + PC6 + PC7 + PC8 + PC9 + PC10		Swelling, mass, or lump in head and neck [Space-occupying lesion, intracranial NOS]	293-293.99	Both	0	1	5	mental disorders
295	PRS_all	age,sex,genotyping.array,PC1,PC2,PC3,PC4,PC5,PC6,PC7,PC8,PC9,PC10	0.0109264090471502	0.0227346252107866	1.01098632026046	0.63079618249488	logistic	332940	2012	330928			0	`295` ~ `PRS_all` + `age` + `sex` + `genotyping.array` + `PC1` + `PC2` + `PC3` + `PC4` + `PC5` + `PC6` + `PC7` + `PC8` + `PC9` + `PC10`	(Intercept) + PRS_all + age + sexM + genotyping.arrayUKBL + PC1 + PC2 + PC3 + PC4 + PC5 + PC6 + PC7 + PC8 + PC9 + PC10		Schizophrenia and other psychotic disorders	295-306.99		1	0	5	mental disorders
295.1	PRS_all	age,sex,genotyping.array,PC1,PC2,PC3,PC4,PC5,PC6,PC7,PC8,PC9,PC10	0.0166447240122311	0.0292110304245895	1.01678401920111	0.568806879621925	logistic	332153	1225	330928			0	`295.1` ~ `PRS_all` + `age` + `sex` + `genotyping.array` + `PC1` + `PC2` + `PC3` + `PC4` + `PC5` + `PC6` + `PC7` + `PC8` + `PC9` + `PC10`	(Intercept) + PRS_all + age + sexM + genotyping.arrayUKBL + PC1 + PC2 + PC3 + PC4 + PC5 + PC6 + PC7 + PC8 + PC9 + PC10		Schizophrenia	295-306.99	Both	1	1	5	mental disorders
295.2	PRS_all	age,sex,genotyping.array,PC1,PC2,PC3,PC4,PC5,PC6,PC7,PC8,PC9,PC10	0.0399931702869436	0.0431227493894254	1.04080366577773	0.353705260345667	logistic	331482	554	330928			0	`295.2` ~ `PRS_all` + `age` + `sex` + `genotyping.array` + `PC1` + `PC2` + `PC3` + `PC4` + `PC5` + `PC6` + `PC7` + `PC8` + `PC9` + `PC10`	(Intercept) + PRS_all + age + sexM + genotyping.arrayUKBL + PC1 + PC2 + PC3 + PC4 + PC5 + PC6 + PC7 + PC8 + PC9 + PC10		Paranoid disorders	295-306.99	Both	1	1	5	mental disorders
295.3	PRS_all	age,sex,genotyping.array,PC1,PC2,PC3,PC4,PC5,PC6,PC7,PC8,PC9,PC10	-0.0422287549672061	0.0451566237021684	0.958650459433631	0.349704859326415	logistic	331432	504	330928			0	`295.3` ~ `PRS_all` + `age` + `sex` + `genotyping.array` + `PC1` + `PC2` + `PC3` + `PC4` + `PC5` + `PC6` + `PC7` + `PC8` + `PC9` + `PC10`	(Intercept) + PRS_all + age + sexM + genotyping.arrayUKBL + PC1 + PC2 + PC3 + PC4 + PC5 + PC6 + PC7 + PC8 + PC9 + PC10		Psychosis	295-306.99	Both	1	1	5	mental disorders
296	PRS_all	age,sex,genotyping.array,PC1,PC2,PC3,PC4,PC5,PC6,PC7,PC8,PC9,PC10	-0.0216476987340276	0.0191822046612372	0.978584931039295	0.259096037732997	logistic	333709	2781	330928			0	`296` ~ `PRS_all` + `age` + `sex` + `genotyping.array` + `PC1` + `PC2` + `PC3` + `PC4` + `PC5` + `PC6` + `PC7` + `PC8` + `PC9` + `PC10`	(Intercept) + PRS_all + age + sexM + genotyping.arrayUKBL + PC1 + PC2 + PC3 + PC4 + PC5 + PC6 + PC7 + PC8 + PC9 + PC10		Mood disorders	295-306.99		1	0	5	mental disorders
296.1	PRS_all	age,sex,genotyping.array,PC1,PC2,PC3,PC4,PC5,PC6,PC7,PC8,PC9,PC10	-0.0281701249109763	0.022186371121216	0.97222295338778	0.204190075349059	logistic	333002	2074	330928			0	`296.1` ~ `PRS_all` + `age` + `sex` + `genotyping.array` + `PC1` + `PC2` + `PC3` + `PC4` + `PC5` + `PC6` + `PC7` + `PC8` + `PC9` + `PC10`	(Intercept) + PRS_all + age + sexM + genotyping.arrayUKBL + PC1 + PC2 + PC3 + PC4 + PC5 + PC6 + PC7 + PC8 + PC9 + PC10		Bipolar	295-306.99		1	1	5	mental disorders
296.2	PRS_all	age,sex,genotyping.array,PC1,PC2,PC3,PC4,PC5,PC6,PC7,PC8,PC9,PC10	-0.0468466314484273	0.0379754592963221	0.954233735814167	0.217350963586571	logistic	331629	701	330928			0	`296.2` ~ `PRS_all` + `age` + `sex` + `genotyping.array` + `PC1` + `PC2` + `PC3` + `PC4` + `PC5` + `PC6` + `PC7` + `PC8` + `PC9` + `PC10`	(Intercept) + PRS_all + age + sexM + genotyping.arrayUKBL + PC1 + PC2 + PC3 + PC4 + PC5 + PC6 + PC7 + PC8 + PC9 + PC10		Depression	295-306.99		1	0	5	mental disorders
296.22	PRS_all	age,sex,genotyping.array,PC1,PC2,PC3,PC4,PC5,PC6,PC7,PC8,PC9,PC10	-0.0468466314484273	0.0379754592963221	0.954233735814167	0.217350963586571	logistic	331629	701	330928			0	`296.22` ~ `PRS_all` + `age` + `sex` + `genotyping.array` + `PC1` + `PC2` + `PC3` + `PC4` + `PC5` + `PC6` + `PC7` + `PC8` + `PC9` + `PC10`	(Intercept) + PRS_all + age + sexM + genotyping.arrayUKBL + PC1 + PC2 + PC3 + PC4 + PC5 + PC6 + PC7 + PC8 + PC9 + PC10		Major depressive disorder	295-306.99	Both	1	1	5	mental disorders
297	PRS_all	age,sex,genotyping.array,PC1,PC2,PC3,PC4,PC5,PC6,PC7,PC8,PC9,PC10	-0.0171203645579418	0.0200437246106899	0.983025356101339	0.393021408069033	logistic	333446	2518	330928			0	`297` ~ `PRS_all` + `age` + `sex` + `genotyping.array` + `PC1` + `PC2` + `PC3` + `PC4` + `PC5` + `PC6` + `PC7` + `PC8` + `PC9` + `PC10`	(Intercept) + PRS_all + age + sexM + genotyping.arrayUKBL + PC1 + PC2 + PC3 + PC4 + PC5 + PC6 + PC7 + PC8 + PC9 + PC10		Suicidal ideation or attempt	295-306.99		1	0	5	mental disorders
297.1	PRS_all	age,sex,genotyping.array,PC1,PC2,PC3,PC4,PC5,PC6,PC7,PC8,PC9,PC10						330928					0			[Note: Column(s) dropped due to lack of variability: 297.1 ] [Error: non-varying phenotype or genotype]	Suicidal ideation	295-306.99	Both	1	1	5	mental disorders
297.2	PRS_all	age,sex,genotyping.array,PC1,PC2,PC3,PC4,PC5,PC6,PC7,PC8,PC9,PC10	-0.018766187174143	0.0201833499607382	0.981408801384026	0.352482128657943	logistic	333410	2482	330928			0	`297.2` ~ `PRS_all` + `age` + `sex` + `genotyping.array` + `PC1` + `PC2` + `PC3` + `PC4` + `PC5` + `PC6` + `PC7` + `PC8` + `PC9` + `PC10`	(Intercept) + PRS_all + age + sexM + genotyping.arrayUKBL + PC1 + PC2 + PC3 + PC4 + PC5 + PC6 + PC7 + PC8 + PC9 + PC10		Suicide or self-inflicted injury	295-306.99	Both	1	1	5	mental disorders
300	PRS_all	age,sex,genotyping.array,PC1,PC2,PC3,PC4,PC5,PC6,PC7,PC8,PC9,PC10	-0.0223495967385468	0.0063837194646192	0.977898305227779	0.000463462747389935	logistic	357980	27052	330928			0	`300` ~ `PRS_all` + `age` + `sex` + `genotyping.array` + `PC1` + `PC2` + `PC3` + `PC4` + `PC5` + `PC6` + `PC7` + `PC8` + `PC9` + `PC10`	(Intercept) + PRS_all + age + sexM + genotyping.arrayUKBL + PC1 + PC2 + PC3 + PC4 + PC5 + PC6 + PC7 + PC8 + PC9 + PC10		Anxiety disorders	295-306.99	Both	1	0	5	mental disorders
300.1	PRS_all	age,sex,genotyping.array,PC1,PC2,PC3,PC4,PC5,PC6,PC7,PC8,PC9,PC10	-0.0199773654799884	0.00652836322072557	0.980220859884332	0.00221272019232476	logistic	356712	25784	330928			0	`300.1` ~ `PRS_all` + `age` + `sex` + `genotyping.array` + `PC1` + `PC2` + `PC3` + `PC4` + `PC5` + `PC6` + `PC7` + `PC8` + `PC9` + `PC10`	(Intercept) + PRS_all + age + sexM + genotyping.arrayUKBL + PC1 + PC2 + PC3 + PC4 + PC5 + PC6 + PC7 + PC8 + PC9 + PC10		Anxiety disorder	295-306.99	Both	1	0	5	mental disorders
300.11	PRS_all	age,sex,genotyping.array,PC1,PC2,PC3,PC4,PC5,PC6,PC7,PC8,PC9,PC10	-0.0268727751625774	0.0466457007287176	0.973485085127867	0.564544882283894	logistic	331392	464	330928			0	`300.11` ~ `PRS_all` + `age` + `sex` + `genotyping.array` + `PC1` + `PC2` + `PC3` + `PC4` + `PC5` + `PC6` + `PC7` + `PC8` + `PC9` + `PC10`	(Intercept) + PRS_all + age + sexM + genotyping.arrayUKBL + PC1 + PC2 + PC3 + PC4 + PC5 + PC6 + PC7 + PC8 + PC9 + PC10		Generalized anxiety disorder	295-306.99	Both	1	1	5	mental disorders
300.12	PRS_all	age,sex,genotyping.array,PC1,PC2,PC3,PC4,PC5,PC6,PC7,PC8,PC9,PC10	-0.0159210240826851	0.0211610028001384	0.984205045482319	0.451825161666125	logistic	333215	2287	330928			0	`300.12` ~ `PRS_all` + `age` + `sex` + `genotyping.array` + `PC1` + `PC2` + `PC3` + `PC4` + `PC5` + `PC6` + `PC7` + `PC8` + `PC9` + `PC10`	(Intercept) + PRS_all + age + sexM + genotyping.arrayUKBL + PC1 + PC2 + PC3 + PC4 + PC5 + PC6 + PC7 + PC8 + PC9 + PC10		Agorophobia, social phobia, and panic disorder	295-306.99	Both	1	1	5	mental disorders
300.13	PRS_all	age,sex,genotyping.array,PC1,PC2,PC3,PC4,PC5,PC6,PC7,PC8,PC9,PC10	0.00699052848360712	0.0212773284854918	1.00701501926242	0.742500741422736	logistic	333228	2300	330928			0	`300.13` ~ `PRS_all` + `age` + `sex` + `genotyping.array` + `PC1` + `PC2` + `PC3` + `PC4` + `PC5` + `PC6` + `PC7` + `PC8` + `PC9` + `PC10`	(Intercept) + PRS_all + age + sexM + genotyping.arrayUKBL + PC1 + PC2 + PC3 + PC4 + PC5 + PC6 + PC7 + PC8 + PC9 + PC10		Phobia	295-306.99	Both	1	1	5	mental disorders
300.2	PRS_all	age,sex,genotyping.array,PC1,PC2,PC3,PC4,PC5,PC6,PC7,PC8,PC9,PC10						330928					0			[Note: Column(s) dropped due to lack of variability: 300.2 ] [Error: non-varying phenotype or genotype]	Generalized anxiety & phobic disorders	295-306.99	Both	1	1	5	mental disorders
300.3	PRS_all	age,sex,genotyping.array,PC1,PC2,PC3,PC4,PC5,PC6,PC7,PC8,PC9,PC10	-0.104188848039029	0.0512396627165648	0.901055118860513	0.0420158355026926	logistic	331310	382	330928			0	`300.3` ~ `PRS_all` + `age` + `sex` + `genotyping.array` + `PC1` + `PC2` + `PC3` + `PC4` + `PC5` + `PC6` + `PC7` + `PC8` + `PC9` + `PC10`	(Intercept) + PRS_all + age + sexM + genotyping.arrayUKBL + PC1 + PC2 + PC3 + PC4 + PC5 + PC6 + PC7 + PC8 + PC9 + PC10		Obsessive-compulsive disorders	295-306.99	Both	1	1	5	mental disorders
300.4	PRS_all	age,sex,genotyping.array,PC1,PC2,PC3,PC4,PC5,PC6,PC7,PC8,PC9,PC10					logistic	331037	109	330928			0	`300.4` ~ `PRS_all` + `age` + `sex` + `genotyping.array` + `PC1` + `PC2` + `PC3` + `PC4` + `PC5` + `PC6` + `PC7` + `PC8` + `PC9` + `PC10`		[Error: < 200 cases or controls]	Dysthymic disorder	295-306.99	Both	1	1	5	mental disorders
300.8	PRS_all	age,sex,genotyping.array,PC1,PC2,PC3,PC4,PC5,PC6,PC7,PC8,PC9,PC10	-0.0387841875460069	0.0659982336520608	0.961958289325425	0.556763931320643	logistic	331163	235	330928			0	`300.8` ~ `PRS_all` + `age` + `sex` + `genotyping.array` + `PC1` + `PC2` + `PC3` + `PC4` + `PC5` + `PC6` + `PC7` + `PC8` + `PC9` + `PC10`	(Intercept) + PRS_all + age + sexM + genotyping.arrayUKBL + PC1 + PC2 + PC3 + PC4 + PC5 + PC6 + PC7 + PC8 + PC9 + PC10		Acute reaction to stress	295-306.99	Both	1	1	5	mental disorders
300.9	PRS_all	age,sex,genotyping.array,PC1,PC2,PC3,PC4,PC5,PC6,PC7,PC8,PC9,PC10	0.000841315043340797	0.0420196609321895	1.00084166904811	0.984025872128815	logistic	331501	573	330928			0	`300.9` ~ `PRS_all` + `age` + `sex` + `genotyping.array` + `PC1` + `PC2` + `PC3` + `PC4` + `PC5` + `PC6` + `PC7` + `PC8` + `PC9` + `PC10`	(Intercept) + PRS_all + age + sexM + genotyping.arrayUKBL + PC1 + PC2 + PC3 + PC4 + PC5 + PC6 + PC7 + PC8 + PC9 + PC10		Posttraumatic stress disorder	295-306.99	Both	1	1	5	mental disorders
301	PRS_all	age,sex,genotyping.array,PC1,PC2,PC3,PC4,PC5,PC6,PC7,PC8,PC9,PC10	-0.0553702550214782	0.0370287927430001	0.946134771942941	0.134828407172139	logistic	331664	736	330928			0	`301` ~ `PRS_all` + `age` + `sex` + `genotyping.array` + `PC1` + `PC2` + `PC3` + `PC4` + `PC5` + `PC6` + `PC7` + `PC8` + `PC9` + `PC10`	(Intercept) + PRS_all + age + sexM + genotyping.arrayUKBL + PC1 + PC2 + PC3 + PC4 + PC5 + PC6 + PC7 + PC8 + PC9 + PC10		Personality disorders	295-306.99		1	0	5	mental disorders
301.1	PRS_all	age,sex,genotyping.array,PC1,PC2,PC3,PC4,PC5,PC6,PC7,PC8,PC9,PC10					logistic	331004	76	330928			0	`301.1` ~ `PRS_all` + `age` + `sex` + `genotyping.array` + `PC1` + `PC2` + `PC3` + `PC4` + `PC5` + `PC6` + `PC7` + `PC8` + `PC9` + `PC10`		[Error: < 200 cases or controls]	Schizoid personality disorder	295-306.99	Both	1	1	5	mental disorders
301.2	PRS_all	age,sex,genotyping.array,PC1,PC2,PC3,PC4,PC5,PC6,PC7,PC8,PC9,PC10	-0.00101562280592096	0.059557917910827	0.998984892764365	0.986394580059204	logistic	331213	285	330928			0	`301.2` ~ `PRS_all` + `age` + `sex` + `genotyping.array` + `PC1` + `PC2` + `PC3` + `PC4` + `PC5` + `PC6` + `PC7` + `PC8` + `PC9` + `PC10`	(Intercept) + PRS_all + age + sexM + genotyping.arrayUKBL + PC1 + PC2 + PC3 + PC4 + PC5 + PC6 + PC7 + PC8 + PC9 + PC10		Antisocial/borderline personality disorder	295-306.99	Both	1	1	5	mental disorders
302	PRS_all	age,sex,genotyping.array,PC1,PC2,PC3,PC4,PC5,PC6,PC7,PC8,PC9,PC10	-0.0123698829842462	0.0336306443296701	0.987706309530531	0.713010572877097	logistic	331840	912	330928			0	`302` ~ `PRS_all` + `age` + `sex` + `genotyping.array` + `PC1` + `PC2` + `PC3` + `PC4` + `PC5` + `PC6` + `PC7` + `PC8` + `PC9` + `PC10`	(Intercept) + PRS_all + age + sexM + genotyping.arrayUKBL + PC1 + PC2 + PC3 + PC4 + PC5 + PC6 + PC7 + PC8 + PC9 + PC10		Sexual and gender identity disorders	295-306.99		1	0	5	mental disorders
302.1	PRS_all	age,sex,genotyping.array,PC1,PC2,PC3,PC4,PC5,PC6,PC7,PC8,PC9,PC10					logistic	330952	24	330928			0	`302.1` ~ `PRS_all` + `age` + `sex` + `genotyping.array` + `PC1` + `PC2` + `PC3` + `PC4` + `PC5` + `PC6` + `PC7` + `PC8` + `PC9` + `PC10`		[Error: < 200 cases or controls]	Decreased libido	295-306.99		1	1	5	mental disorders
303	PRS_all	age,sex,genotyping.array,PC1,PC2,PC3,PC4,PC5,PC6,PC7,PC8,PC9,PC10	-0.0514606910143978	0.033643610155883	0.949840986514027	0.126120003132348	logistic	331828	900	330928			0	`303` ~ `PRS_all` + `age` + `sex` + `genotyping.array` + `PC1` + `PC2` + `PC3` + `PC4` + `PC5` + `PC6` + `PC7` + `PC8` + `PC9` + `PC10`	(Intercept) + PRS_all + age + sexM + genotyping.arrayUKBL + PC1 + PC2 + PC3 + PC4 + PC5 + PC6 + PC7 + PC8 + PC9 + PC10		Psychogenic and somatoform disorders	295-306.99	Both	1	0	5	mental disorders
303.1	PRS_all	age,sex,genotyping.array,PC1,PC2,PC3,PC4,PC5,PC6,PC7,PC8,PC9,PC10					logistic	331025	97	330928			0	`303.1` ~ `PRS_all` + `age` + `sex` + `genotyping.array` + `PC1` + `PC2` + `PC3` + `PC4` + `PC5` + `PC6` + `PC7` + `PC8` + `PC9` + `PC10`		[Error: < 200 cases or controls]	Dissociative disorder	295-306.99	Both	0	1	5	mental disorders
303.3	PRS_all	age,sex,genotyping.array,PC1,PC2,PC3,PC4,PC5,PC6,PC7,PC8,PC9,PC10	-0.0651323101342344	0.0406383213706699	0.936943488057314	0.108993987338072	logistic	331544	616	330928			0	`303.3` ~ `PRS_all` + `age` + `sex` + `genotyping.array` + `PC1` + `PC2` + `PC3` + `PC4` + `PC5` + `PC6` + `PC7` + `PC8` + `PC9` + `PC10`	(Intercept) + PRS_all + age + sexM + genotyping.arrayUKBL + PC1 + PC2 + PC3 + PC4 + PC5 + PC6 + PC7 + PC8 + PC9 + PC10		Psychogenic disorder	295-306.99	Both	1	0	5	mental disorders
303.31	PRS_all	age,sex,genotyping.array,PC1,PC2,PC3,PC4,PC5,PC6,PC7,PC8,PC9,PC10						330928					0			[Note: Column(s) dropped due to lack of variability: 303.31 ] [Error: non-varying phenotype or genotype]	Gastrointestinal malfunction arising from mental factors	295-306.99	Both	1	1	5	mental disorders
303.4	PRS_all	age,sex,genotyping.array,PC1,PC2,PC3,PC4,PC5,PC6,PC7,PC8,PC9,PC10	-0.0200481158534158	0.0600431736385312	0.9801515113457	0.738458787989661	logistic	331210	282	330928			0	`303.4` ~ `PRS_all` + `age` + `sex` + `genotyping.array` + `PC1` + `PC2` + `PC3` + `PC4` + `PC5` + `PC6` + `PC7` + `PC8` + `PC9` + `PC10`	(Intercept) + PRS_all + age + sexM + genotyping.arrayUKBL + PC1 + PC2 + PC3 + PC4 + PC5 + PC6 + PC7 + PC8 + PC9 + PC10		Somatoform disorder	295-306.99	Both	1	1	5	mental disorders
304	PRS_all	age,sex,genotyping.array,PC1,PC2,PC3,PC4,PC5,PC6,PC7,PC8,PC9,PC10	-0.107665721526354	0.0442744438837292	0.897927704170257	0.0150248167798775	logistic	331441	513	330928			0	`304` ~ `PRS_all` + `age` + `sex` + `genotyping.array` + `PC1` + `PC2` + `PC3` + `PC4` + `PC5` + `PC6` + `PC7` + `PC8` + `PC9` + `PC10`	(Intercept) + PRS_all + age + sexM + genotyping.arrayUKBL + PC1 + PC2 + PC3 + PC4 + PC5 + PC6 + PC7 + PC8 + PC9 + PC10		Adjustment reaction	295-306.99	Both	1	1	5	mental disorders
305.2	PRS_all	age,sex,genotyping.array,PC1,PC2,PC3,PC4,PC5,PC6,PC7,PC8,PC9,PC10	-0.0740057680481909	0.069494020065425	0.928666337233652	0.286910855884181	logistic	331136	208	330928			0	`305.2` ~ `PRS_all` + `age` + `sex` + `genotyping.array` + `PC1` + `PC2` + `PC3` + `PC4` + `PC5` + `PC6` + `PC7` + `PC8` + `PC9` + `PC10`	(Intercept) + PRS_all + age + sexM + genotyping.arrayUKBL + PC1 + PC2 + PC3 + PC4 + PC5 + PC6 + PC7 + PC8 + PC9 + PC10		Eating disorder	295-306.99	Both	0	0	5	mental disorders
305.21	PRS_all	age,sex,genotyping.array,PC1,PC2,PC3,PC4,PC5,PC6,PC7,PC8,PC9,PC10					logistic	331024	96	330928			0	`305.21` ~ `PRS_all` + `age` + `sex` + `genotyping.array` + `PC1` + `PC2` + `PC3` + `PC4` + `PC5` + `PC6` + `PC7` + `PC8` + `PC9` + `PC10`		[Error: < 200 cases or controls]	Anorexia nervosa	295-306.99	Both	1	1	5	mental disorders
306	PRS_all	age,sex,genotyping.array,PC1,PC2,PC3,PC4,PC5,PC6,PC7,PC8,PC9,PC10	-0.0229751506416745	0.00406507323688764	0.977286768420642	1.58737702340156e-08	logistic	410000	79072	330928			0	`306` ~ `PRS_all` + `age` + `sex` + `genotyping.array` + `PC1` + `PC2` + `PC3` + `PC4` + `PC5` + `PC6` + `PC7` + `PC8` + `PC9` + `PC10`	(Intercept) + PRS_all + age + sexM + genotyping.arrayUKBL + PC1 + PC2 + PC3 + PC4 + PC5 + PC6 + PC7 + PC8 + PC9 + PC10		Other mental disorder	295-306.99	Both	1	0	5	mental disorders
306.1	PRS_all	age,sex,genotyping.array,PC1,PC2,PC3,PC4,PC5,PC6,PC7,PC8,PC9,PC10						187266					0			[Note: Column(s) dropped due to lack of variability: 306.1, sex ] [Error: non-varying phenotype or genotype]	Mental disorders durring/after pregnancy	295-306.99	Female	0	1	5	mental disorders
306.9	PRS_all	age,sex,genotyping.array,PC1,PC2,PC3,PC4,PC5,PC6,PC7,PC8,PC9,PC10	-0.0460014201134447	0.0365495705982957	0.955040605923747	0.208173556165375	logistic	331696	768	330928			0	`306.9` ~ `PRS_all` + `age` + `sex` + `genotyping.array` + `PC1` + `PC2` + `PC3` + `PC4` + `PC5` + `PC6` + `PC7` + `PC8` + `PC9` + `PC10`	(Intercept) + PRS_all + age + sexM + genotyping.arrayUKBL + PC1 + PC2 + PC3 + PC4 + PC5 + PC6 + PC7 + PC8 + PC9 + PC10		Tension headache	295-306.99	Both	1	1	5	mental disorders
312	PRS_all	age,sex,genotyping.array,PC1,PC2,PC3,PC4,PC5,PC6,PC7,PC8,PC9,PC10					logistic	429227	52	429175			0	`312` ~ `PRS_all` + `age` + `sex` + `genotyping.array` + `PC1` + `PC2` + `PC3` + `PC4` + `PC5` + `PC6` + `PC7` + `PC8` + `PC9` + `PC10`		[Error: < 200 cases or controls]	Conduct disorders	312-315.99		1	0	5	mental disorders
312.3	PRS_all	age,sex,genotyping.array,PC1,PC2,PC3,PC4,PC5,PC6,PC7,PC8,PC9,PC10					logistic	429197	22	429175			0	`312.3` ~ `PRS_all` + `age` + `sex` + `genotyping.array` + `PC1` + `PC2` + `PC3` + `PC4` + `PC5` + `PC6` + `PC7` + `PC8` + `PC9` + `PC10`		[Error: < 200 cases or controls]	Impulse control disorder	312-315.99	Both	1	1	5	mental disorders
313	PRS_all	age,sex,genotyping.array,PC1,PC2,PC3,PC4,PC5,PC6,PC7,PC8,PC9,PC10	-0.0586184982766836	0.055545155691443	0.943066482025292	0.291274185452356	logistic	429501	326	429175			0	`313` ~ `PRS_all` + `age` + `sex` + `genotyping.array` + `PC1` + `PC2` + `PC3` + `PC4` + `PC5` + `PC6` + `PC7` + `PC8` + `PC9` + `PC10`	(Intercept) + PRS_all + age + sexM + genotyping.arrayUKBL + PC1 + PC2 + PC3 + PC4 + PC5 + PC6 + PC7 + PC8 + PC9 + PC10		Pervasive developmental disorders	312-315.99		1	0	5	mental disorders
313.1	PRS_all	age,sex,genotyping.array,PC1,PC2,PC3,PC4,PC5,PC6,PC7,PC8,PC9,PC10					logistic	429176	1	429175			0	`313.1` ~ `PRS_all` + `age` + `sex` + `genotyping.array` + `PC1` + `PC2` + `PC3` + `PC4` + `PC5` + `PC6` + `PC7` + `PC8` + `PC9` + `PC10`		[Error: < 200 cases or controls]	Attention deficit hyperactivity disorder	312-315.99	Both	1	1	5	mental disorders
313.2	PRS_all	age,sex,genotyping.array,PC1,PC2,PC3,PC4,PC5,PC6,PC7,PC8,PC9,PC10					logistic	429238	63	429175			0	`313.2` ~ `PRS_all` + `age` + `sex` + `genotyping.array` + `PC1` + `PC2` + `PC3` + `PC4` + `PC5` + `PC6` + `PC7` + `PC8` + `PC9` + `PC10`		[Error: < 200 cases or controls]	Tics and stuttering	312-315.99	Both	1	1	5	mental disorders
313.3	PRS_all	age,sex,genotyping.array,PC1,PC2,PC3,PC4,PC5,PC6,PC7,PC8,PC9,PC10	-0.0535793175031646	0.0634722190527551	0.947830758453014	0.398592247331564	logistic	429424	249	429175			0	`313.3` ~ `PRS_all` + `age` + `sex` + `genotyping.array` + `PC1` + `PC2` + `PC3` + `PC4` + `PC5` + `PC6` + `PC7` + `PC8` + `PC9` + `PC10`	(Intercept) + PRS_all + age + sexM + genotyping.arrayUKBL + PC1 + PC2 + PC3 + PC4 + PC5 + PC6 + PC7 + PC8 + PC9 + PC10		Autism	312-315.99	Both	1	1	5	mental disorders
315	PRS_all	age,sex,genotyping.array,PC1,PC2,PC3,PC4,PC5,PC6,PC7,PC8,PC9,PC10	0.00364123613850433	0.0251145804138525	1.00364787349243	0.884722755870895	logistic	430805	1630	429175			0	`315` ~ `PRS_all` + `age` + `sex` + `genotyping.array` + `PC1` + `PC2` + `PC3` + `PC4` + `PC5` + `PC6` + `PC7` + `PC8` + `PC9` + `PC10`	(Intercept) + PRS_all + age + sexM + genotyping.arrayUKBL + PC1 + PC2 + PC3 + PC4 + PC5 + PC6 + PC7 + PC8 + PC9 + PC10		Develomental delays and disorders	312-315.99	Both	1	0	5	mental disorders
315.1	PRS_all	age,sex,genotyping.array,PC1,PC2,PC3,PC4,PC5,PC6,PC7,PC8,PC9,PC10	-0.0488207549691991	0.0518712669768906	0.952351818731549	0.346607132928775	logistic	429553	378	429175			0	`315.1` ~ `PRS_all` + `age` + `sex` + `genotyping.array` + `PC1` + `PC2` + `PC3` + `PC4` + `PC5` + `PC6` + `PC7` + `PC8` + `PC9` + `PC10`	(Intercept) + PRS_all + age + sexM + genotyping.arrayUKBL + PC1 + PC2 + PC3 + PC4 + PC5 + PC6 + PC7 + PC8 + PC9 + PC10		Learning disorder	312-315.99	Both	0	1	5	mental disorders
315.2	PRS_all	age,sex,genotyping.array,PC1,PC2,PC3,PC4,PC5,PC6,PC7,PC8,PC9,PC10	-0.0324690395091243	0.0638927808186069	0.968052420745486	0.6113270479412	logistic	429425	250	429175			0	`315.2` ~ `PRS_all` + `age` + `sex` + `genotyping.array` + `PC1` + `PC2` + `PC3` + `PC4` + `PC5` + `PC6` + `PC7` + `PC8` + `PC9` + `PC10`	(Intercept) + PRS_all + age + sexM + genotyping.arrayUKBL + PC1 + PC2 + PC3 + PC4 + PC5 + PC6 + PC7 + PC8 + PC9 + PC10		Speech and language disorder	312-315.99	Both	1	1	5	mental disorders
315.3	PRS_all	age,sex,genotyping.array,PC1,PC2,PC3,PC4,PC5,PC6,PC7,PC8,PC9,PC10	-0.0457955477980889	0.0685273552105178	0.955237242584875	0.503954068501564	logistic	429390	215	429175			0	`315.3` ~ `PRS_all` + `age` + `sex` + `genotyping.array` + `PC1` + `PC2` + `PC3` + `PC4` + `PC5` + `PC6` + `PC7` + `PC8` + `PC9` + `PC10`	(Intercept) + PRS_all + age + sexM + genotyping.arrayUKBL + PC1 + PC2 + PC3 + PC4 + PC5 + PC6 + PC7 + PC8 + PC9 + PC10		Mental retardation	312-315.99	Both	1	1	5	mental disorders
316	PRS_all	age,sex,genotyping.array,PC1,PC2,PC3,PC4,PC5,PC6,PC7,PC8,PC9,PC10	-0.0391312444833992	0.0299065067028971	0.961624492954157	0.190719864019545	logistic	377469	1150	376319			0	`316` ~ `PRS_all` + `age` + `sex` + `genotyping.array` + `PC1` + `PC2` + `PC3` + `PC4` + `PC5` + `PC6` + `PC7` + `PC8` + `PC9` + `PC10`	(Intercept) + PRS_all + age + sexM + genotyping.arrayUKBL + PC1 + PC2 + PC3 + PC4 + PC5 + PC6 + PC7 + PC8 + PC9 + PC10		Substance addiction and disorders	316-319.99		1	0	5	mental disorders
316.1	PRS_all	age,sex,genotyping.array,PC1,PC2,PC3,PC4,PC5,PC6,PC7,PC8,PC9,PC10	0.00907992050473362	0.0560323116794333	1.00912126803226	0.871268104554484	logistic	376648	329	376319			0	`316.1` ~ `PRS_all` + `age` + `sex` + `genotyping.array` + `PC1` + `PC2` + `PC3` + `PC4` + `PC5` + `PC6` + `PC7` + `PC8` + `PC9` + `PC10`	(Intercept) + PRS_all + age + sexM + genotyping.arrayUKBL + PC1 + PC2 + PC3 + PC4 + PC5 + PC6 + PC7 + PC8 + PC9 + PC10		Polyneuropathy due to drugs	316-319.99	Both	1	1	5	mental disorders
317	PRS_all	age,sex,genotyping.array,PC1,PC2,PC3,PC4,PC5,PC6,PC7,PC8,PC9,PC10	-0.0172089530597161	0.00632525784746915	0.982938275215075	0.00651493336373194	logistic	403685	27366	376319			0	`317` ~ `PRS_all` + `age` + `sex` + `genotyping.array` + `PC1` + `PC2` + `PC3` + `PC4` + `PC5` + `PC6` + `PC7` + `PC8` + `PC9` + `PC10`	(Intercept) + PRS_all + age + sexM + genotyping.arrayUKBL + PC1 + PC2 + PC3 + PC4 + PC5 + PC6 + PC7 + PC8 + PC9 + PC10		Alcohol-related disorders	316-319.99		1	0	5	mental disorders
317.1	PRS_all	age,sex,genotyping.array,PC1,PC2,PC3,PC4,PC5,PC6,PC7,PC8,PC9,PC10	-0.0164472667709247	0.00732705150640866	0.983687251028128	0.0247853443008986	logistic	396223	19904	376319			0	`317.1` ~ `PRS_all` + `age` + `sex` + `genotyping.array` + `PC1` + `PC2` + `PC3` + `PC4` + `PC5` + `PC6` + `PC7` + `PC8` + `PC9` + `PC10`	(Intercept) + PRS_all + age + sexM + genotyping.arrayUKBL + PC1 + PC2 + PC3 + PC4 + PC5 + PC6 + PC7 + PC8 + PC9 + PC10		Alcoholism	316-319.99	Both	1	0	5	mental disorders
317.11	PRS_all	age,sex,genotyping.array,PC1,PC2,PC3,PC4,PC5,PC6,PC7,PC8,PC9,PC10	-0.0246978376225549	0.0225986301424514	0.975604658518504	0.274441696683006	logistic	378300	1981	376319			0	`317.11` ~ `PRS_all` + `age` + `sex` + `genotyping.array` + `PC1` + `PC2` + `PC3` + `PC4` + `PC5` + `PC6` + `PC7` + `PC8` + `PC9` + `PC10`	(Intercept) + PRS_all + age + sexM + genotyping.arrayUKBL + PC1 + PC2 + PC3 + PC4 + PC5 + PC6 + PC7 + PC8 + PC9 + PC10		Alcoholic liver damage	316-319.99	Both	1	1	5	mental disorders
318	PRS_all	age,sex,genotyping.array,PC1,PC2,PC3,PC4,PC5,PC6,PC7,PC8,PC9,PC10	-0.0278495901321907	0.00576116070478702	0.972534634606742	1.33800326008201e-06	logistic	410188	33869	376319			0	`318` ~ `PRS_all` + `age` + `sex` + `genotyping.array` + `PC1` + `PC2` + `PC3` + `PC4` + `PC5` + `PC6` + `PC7` + `PC8` + `PC9` + `PC10`	(Intercept) + PRS_all + age + sexM + genotyping.arrayUKBL + PC1 + PC2 + PC3 + PC4 + PC5 + PC6 + PC7 + PC8 + PC9 + PC10		Tobacco use disorder	316-319.99	Both	1	1	5	mental disorders
320	PRS_all	age,sex,genotyping.array,PC1,PC2,PC3,PC4,PC5,PC6,PC7,PC8,PC9,PC10	-0.0203110252432787	0.0389108460424683	0.979893854181607	0.601678139256777	logistic	429980	675	429305			0	`320` ~ `PRS_all` + `age` + `sex` + `genotyping.array` + `PC1` + `PC2` + `PC3` + `PC4` + `PC5` + `PC6` + `PC7` + `PC8` + `PC9` + `PC10`	(Intercept) + PRS_all + age + sexM + genotyping.arrayUKBL + PC1 + PC2 + PC3 + PC4 + PC5 + PC6 + PC7 + PC8 + PC9 + PC10		Meningitis	320-326.9		1	1	6	neurological
323	PRS_all	age,sex,genotyping.array,PC1,PC2,PC3,PC4,PC5,PC6,PC7,PC8,PC9,PC10	-0.0462359681041986	0.0360219639960977	0.954816629336195	0.199299685253117	logistic	430091	786	429305			0	`323` ~ `PRS_all` + `age` + `sex` + `genotyping.array` + `PC1` + `PC2` + `PC3` + `PC4` + `PC5` + `PC6` + `PC7` + `PC8` + `PC9` + `PC10`	(Intercept) + PRS_all + age + sexM + genotyping.arrayUKBL + PC1 + PC2 + PC3 + PC4 + PC5 + PC6 + PC7 + PC8 + PC9 + PC10		Encephalitis	320-326.9		1	0	6	neurological
323.2	PRS_all	age,sex,genotyping.array,PC1,PC2,PC3,PC4,PC5,PC6,PC7,PC8,PC9,PC10					logistic	429437	132	429305			0	`323.2` ~ `PRS_all` + `age` + `sex` + `genotyping.array` + `PC1` + `PC2` + `PC3` + `PC4` + `PC5` + `PC6` + `PC7` + `PC8` + `PC9` + `PC10`		[Error: < 200 cases or controls]	Acute (transverse) myelitis	320-326.9	Both	1	1	6	neurological
323.8	PRS_all	age,sex,genotyping.array,PC1,PC2,PC3,PC4,PC5,PC6,PC7,PC8,PC9,PC10					logistic	429391	86	429305			0	`323.8` ~ `PRS_all` + `age` + `sex` + `genotyping.array` + `PC1` + `PC2` + `PC3` + `PC4` + `PC5` + `PC6` + `PC7` + `PC8` + `PC9` + `PC10`		[Error: < 200 cases or controls]	Encephalitis, non-infectious	320-326.9	Both	1	1	6	neurological
324	PRS_all	age,sex,genotyping.array,PC1,PC2,PC3,PC4,PC5,PC6,PC7,PC8,PC9,PC10	0.0860504571087808	0.039054342567709	1.08986131816889	0.0275699606198385	logistic	429982	677	429305			0	`324` ~ `PRS_all` + `age` + `sex` + `genotyping.array` + `PC1` + `PC2` + `PC3` + `PC4` + `PC5` + `PC6` + `PC7` + `PC8` + `PC9` + `PC10`	(Intercept) + PRS_all + age + sexM + genotyping.arrayUKBL + PC1 + PC2 + PC3 + PC4 + PC5 + PC6 + PC7 + PC8 + PC9 + PC10		Other CNS infection and poliomyelitis	320-326.9		1	0	6	neurological
324.1	PRS_all	age,sex,genotyping.array,PC1,PC2,PC3,PC4,PC5,PC6,PC7,PC8,PC9,PC10					logistic	429358	53	429305			0	`324.1` ~ `PRS_all` + `age` + `sex` + `genotyping.array` + `PC1` + `PC2` + `PC3` + `PC4` + `PC5` + `PC6` + `PC7` + `PC8` + `PC9` + `PC10`		[Error: < 200 cases or controls]	Jakob-Creutzfeldt disease	320-326.9	Both	1	1	6	neurological
325	PRS_all	age,sex,genotyping.array,PC1,PC2,PC3,PC4,PC5,PC6,PC7,PC8,PC9,PC10					logistic	429418	113	429305			0	`325` ~ `PRS_all` + `age` + `sex` + `genotyping.array` + `PC1` + `PC2` + `PC3` + `PC4` + `PC5` + `PC6` + `PC7` + `PC8` + `PC9` + `PC10`		[Error: < 200 cases or controls]	Phlebitis and thrombophlebitis of intracranial venous sinuses	320-326.9		1	1	6	neurological
327	PRS_all	age,sex,genotyping.array,PC1,PC2,PC3,PC4,PC5,PC6,PC7,PC8,PC9,PC10	0.01045958664764	0.0202753243539842	1.01051447934209	0.605939866049026	logistic	421717	2496	419221			0	`327` ~ `PRS_all` + `age` + `sex` + `genotyping.array` + `PC1` + `PC2` + `PC3` + `PC4` + `PC5` + `PC6` + `PC7` + `PC8` + `PC9` + `PC10`	(Intercept) + PRS_all + age + sexM + genotyping.arrayUKBL + PC1 + PC2 + PC3 + PC4 + PC5 + PC6 + PC7 + PC8 + PC9 + PC10		Sleep disorders	327-328.99	Both	1	0	6	neurological
327.1	PRS_all	age,sex,genotyping.array,PC1,PC2,PC3,PC4,PC5,PC6,PC7,PC8,PC9,PC10					logistic	419225	4	419221			0	`327.1` ~ `PRS_all` + `age` + `sex` + `genotyping.array` + `PC1` + `PC2` + `PC3` + `PC4` + `PC5` + `PC6` + `PC7` + `PC8` + `PC9` + `PC10`		[Error: < 200 cases or controls]	Hypersomnia	327-328.99	Both	1	1	6	neurological
327.3	PRS_all	age,sex,genotyping.array,PC1,PC2,PC3,PC4,PC5,PC6,PC7,PC8,PC9,PC10	-0.0165379199681303	0.00999878272563144	0.983598080675621	0.0981288672959239	logistic	429744	10523	419221			0	`327.3` ~ `PRS_all` + `age` + `sex` + `genotyping.array` + `PC1` + `PC2` + `PC3` + `PC4` + `PC5` + `PC6` + `PC7` + `PC8` + `PC9` + `PC10`	(Intercept) + PRS_all + age + sexM + genotyping.arrayUKBL + PC1 + PC2 + PC3 + PC4 + PC5 + PC6 + PC7 + PC8 + PC9 + PC10		Sleep apnea	327-328.99	Both	0	0	6	neurological
327.31	PRS_all	age,sex,genotyping.array,PC1,PC2,PC3,PC4,PC5,PC6,PC7,PC8,PC9,PC10						419221					0			[Note: Column(s) dropped due to lack of variability: 327.31 ] [Error: non-varying phenotype or genotype]	Central/nonobstroctive sleep apnea	327-328.99	Both	1	1	6	neurological
327.32	PRS_all	age,sex,genotyping.array,PC1,PC2,PC3,PC4,PC5,PC6,PC7,PC8,PC9,PC10						419221					0			[Note: Column(s) dropped due to lack of variability: 327.32 ] [Error: non-varying phenotype or genotype]	Obstructive sleep apnea	327-328.99	Both	1	1	6	neurological
327.4	PRS_all	age,sex,genotyping.array,PC1,PC2,PC3,PC4,PC5,PC6,PC7,PC8,PC9,PC10	0.0326862846570827	0.0367290507716567	1.03322634943378	0.373503466714823	logistic	419983	762	419221			0	`327.4` ~ `PRS_all` + `age` + `sex` + `genotyping.array` + `PC1` + `PC2` + `PC3` + `PC4` + `PC5` + `PC6` + `PC7` + `PC8` + `PC9` + `PC10`	(Intercept) + PRS_all + age + sexM + genotyping.arrayUKBL + PC1 + PC2 + PC3 + PC4 + PC5 + PC6 + PC7 + PC8 + PC9 + PC10		Insomnia	327-328.99	Both	1	0	6	neurological
327.41	PRS_all	age,sex,genotyping.array,PC1,PC2,PC3,PC4,PC5,PC6,PC7,PC8,PC9,PC10	0.0373445204967739	0.0386507910871385	1.03805058894443	0.333942480038945	logistic	419909	688	419221			0	`327.41` ~ `PRS_all` + `age` + `sex` + `genotyping.array` + `PC1` + `PC2` + `PC3` + `PC4` + `PC5` + `PC6` + `PC7` + `PC8` + `PC9` + `PC10`	(Intercept) + PRS_all + age + sexM + genotyping.arrayUKBL + PC1 + PC2 + PC3 + PC4 + PC5 + PC6 + PC7 + PC8 + PC9 + PC10		Organic or persistent insomnia	327-328.99	Both	1	1	6	neurological
327.5	PRS_all	age,sex,genotyping.array,PC1,PC2,PC3,PC4,PC5,PC6,PC7,PC8,PC9,PC10					logistic	419268	47	419221			0	`327.5` ~ `PRS_all` + `age` + `sex` + `genotyping.array` + `PC1` + `PC2` + `PC3` + `PC4` + `PC5` + `PC6` + `PC7` + `PC8` + `PC9` + `PC10`		[Error: < 200 cases or controls]	Parasomnia	327-328.99	Both	1	1	6	neurological
327.6	PRS_all	age,sex,genotyping.array,PC1,PC2,PC3,PC4,PC5,PC6,PC7,PC8,PC9,PC10					logistic	419289	68	419221			0	`327.6` ~ `PRS_all` + `age` + `sex` + `genotyping.array` + `PC1` + `PC2` + `PC3` + `PC4` + `PC5` + `PC6` + `PC7` + `PC8` + `PC9` + `PC10`		[Error: < 200 cases or controls]	Circadian rhythm sleep disorder	327-328.99	Both	1	1	6	neurological
327.7	PRS_all	age,sex,genotyping.array,PC1,PC2,PC3,PC4,PC5,PC6,PC7,PC8,PC9,PC10						419221					0			[Note: Column(s) dropped due to lack of variability: 327.7 ] [Error: non-varying phenotype or genotype]	Sleep related movement disorders	327-328.99	Both	1	0	6	neurological
327.71	PRS_all	age,sex,genotyping.array,PC1,PC2,PC3,PC4,PC5,PC6,PC7,PC8,PC9,PC10						419221					0			[Note: Column(s) dropped due to lack of variability: 327.71 ] [Error: non-varying phenotype or genotype]	Restless legs syndrome	327-328.99	Both	1	1	6	neurological
327.72	PRS_all	age,sex,genotyping.array,PC1,PC2,PC3,PC4,PC5,PC6,PC7,PC8,PC9,PC10						419221					0			[Note: Column(s) dropped due to lack of variability: 327.72 ] [Error: non-varying phenotype or genotype]	Sleep related leg cramps	327-328.99	Both	1	1	6	neurological
331	PRS_all	age,sex,genotyping.array,PC1,PC2,PC3,PC4,PC5,PC6,PC7,PC8,PC9,PC10	0.00250675211782466	0.0150842782344679	1.00250989664788	0.868012858784362	logistic	402523	4566	397957			0	`331` ~ `PRS_all` + `age` + `sex` + `genotyping.array` + `PC1` + `PC2` + `PC3` + `PC4` + `PC5` + `PC6` + `PC7` + `PC8` + `PC9` + `PC10`	(Intercept) + PRS_all + age + sexM + genotyping.arrayUKBL + PC1 + PC2 + PC3 + PC4 + PC5 + PC6 + PC7 + PC8 + PC9 + PC10		Other cerebral degenerations	330-337.99, 341-349.99		1	0	6	neurological
331.1	PRS_all	age,sex,genotyping.array,PC1,PC2,PC3,PC4,PC5,PC6,PC7,PC8,PC9,PC10	0.00124650849036322	0.0272084577488177	1.00124728570497	0.963459079958271	logistic	399343	1386	397957			0	`331.1` ~ `PRS_all` + `age` + `sex` + `genotyping.array` + `PC1` + `PC2` + `PC3` + `PC4` + `PC5` + `PC6` + `PC7` + `PC8` + `PC9` + `PC10`	(Intercept) + PRS_all + age + sexM + genotyping.arrayUKBL + PC1 + PC2 + PC3 + PC4 + PC5 + PC6 + PC7 + PC8 + PC9 + PC10		Hydrocephalus	330-337.99, 341-349.99	Both	1	1	6	neurological
331.9	PRS_all	age,sex,genotyping.array,PC1,PC2,PC3,PC4,PC5,PC6,PC7,PC8,PC9,PC10	0.00269181766075433	0.0214763113619275	1.00269544385487	0.900255241813704	logistic	400194	2237	397957			0	`331.9` ~ `PRS_all` + `age` + `sex` + `genotyping.array` + `PC1` + `PC2` + `PC3` + `PC4` + `PC5` + `PC6` + `PC7` + `PC8` + `PC9` + `PC10`	(Intercept) + PRS_all + age + sexM + genotyping.arrayUKBL + PC1 + PC2 + PC3 + PC4 + PC5 + PC6 + PC7 + PC8 + PC9 + PC10		Cerebral degeneration, unspecified	330-337.99, 341-349.99	Both	1	1	6	neurological
332	PRS_all	age,sex,genotyping.array,PC1,PC2,PC3,PC4,PC5,PC6,PC7,PC8,PC9,PC10	0.0219145106406408	0.0159496536789487	1.02215639723959	0.169447784880425	logistic	402054	4097	397957			0	`332` ~ `PRS_all` + `age` + `sex` + `genotyping.array` + `PC1` + `PC2` + `PC3` + `PC4` + `PC5` + `PC6` + `PC7` + `PC8` + `PC9` + `PC10`	(Intercept) + PRS_all + age + sexM + genotyping.arrayUKBL + PC1 + PC2 + PC3 + PC4 + PC5 + PC6 + PC7 + PC8 + PC9 + PC10		Parkinson's disease	330-337.99, 341-349.99		1	1	6	neurological
333	PRS_all	age,sex,genotyping.array,PC1,PC2,PC3,PC4,PC5,PC6,PC7,PC8,PC9,PC10	0.00427830730568627	0.0167413061599722	1.00428747232799	0.798295262450276	logistic	401629	3672	397957			0	`333` ~ `PRS_all` + `age` + `sex` + `genotyping.array` + `PC1` + `PC2` + `PC3` + `PC4` + `PC5` + `PC6` + `PC7` + `PC8` + `PC9` + `PC10`	(Intercept) + PRS_all + age + sexM + genotyping.arrayUKBL + PC1 + PC2 + PC3 + PC4 + PC5 + PC6 + PC7 + PC8 + PC9 + PC10		Extrapyramidal disease and abnormal movement disorders	330-337.99, 341-349.99	Both	1	0	6	neurological
333.1	PRS_all	age,sex,genotyping.array,PC1,PC2,PC3,PC4,PC5,PC6,PC7,PC8,PC9,PC10	-0.0211709564775523	0.0292390125784837	0.979051575053093	0.469025603272286	logistic	399150	1193	397957			0	`333.1` ~ `PRS_all` + `age` + `sex` + `genotyping.array` + `PC1` + `PC2` + `PC3` + `PC4` + `PC5` + `PC6` + `PC7` + `PC8` + `PC9` + `PC10`	(Intercept) + PRS_all + age + sexM + genotyping.arrayUKBL + PC1 + PC2 + PC3 + PC4 + PC5 + PC6 + PC7 + PC8 + PC9 + PC10		Essential tremor	330-337.99, 341-349.99	Both	1	1	6	neurological
333.2	PRS_all	age,sex,genotyping.array,PC1,PC2,PC3,PC4,PC5,PC6,PC7,PC8,PC9,PC10	0.0583645926432054	0.0619706070370898	1.06010143044297	0.346289468094103	logistic	398222	265	397957			0	`333.2` ~ `PRS_all` + `age` + `sex` + `genotyping.array` + `PC1` + `PC2` + `PC3` + `PC4` + `PC5` + `PC6` + `PC7` + `PC8` + `PC9` + `PC10`	(Intercept) + PRS_all + age + sexM + genotyping.arrayUKBL + PC1 + PC2 + PC3 + PC4 + PC5 + PC6 + PC7 + PC8 + PC9 + PC10		Myoclonus	330-337.99, 341-349.99	Both	1	1	6	neurological
333.3	PRS_all	age,sex,genotyping.array,PC1,PC2,PC3,PC4,PC5,PC6,PC7,PC8,PC9,PC10					logistic	398047	90	397957			0	`333.3` ~ `PRS_all` + `age` + `sex` + `genotyping.array` + `PC1` + `PC2` + `PC3` + `PC4` + `PC5` + `PC6` + `PC7` + `PC8` + `PC9` + `PC10`		[Error: < 200 cases or controls]	Tics and choreas	330-337.99, 341-349.99	Both	1	1	6	neurological
333.4	PRS_all	age,sex,genotyping.array,PC1,PC2,PC3,PC4,PC5,PC6,PC7,PC8,PC9,PC10	-0.070232241587845	0.040598368512002	0.932177304427639	0.0836431965071849	logistic	398576	619	397957			0	`333.4` ~ `PRS_all` + `age` + `sex` + `genotyping.array` + `PC1` + `PC2` + `PC3` + `PC4` + `PC5` + `PC6` + `PC7` + `PC8` + `PC9` + `PC10`	(Intercept) + PRS_all + age + sexM + genotyping.arrayUKBL + PC1 + PC2 + PC3 + PC4 + PC5 + PC6 + PC7 + PC8 + PC9 + PC10		Torsion dystonia	330-337.99, 341-349.99	Both	1	1	6	neurological
333.8	PRS_all	age,sex,genotyping.array,PC1,PC2,PC3,PC4,PC5,PC6,PC7,PC8,PC9,PC10	-4.32993858915811e-05	0.0557174104678706	0.999956701551513	0.999379944119304	logistic	398288	331	397957			0	`333.8` ~ `PRS_all` + `age` + `sex` + `genotyping.array` + `PC1` + `PC2` + `PC3` + `PC4` + `PC5` + `PC6` + `PC7` + `PC8` + `PC9` + `PC10`	(Intercept) + PRS_all + age + sexM + genotyping.arrayUKBL + PC1 + PC2 + PC3 + PC4 + PC5 + PC6 + PC7 + PC8 + PC9 + PC10		Other degenerative diseases of the basal ganglia	330-337.99, 341-349.99	Both	1	1	6	neurological
334	PRS_all	age,sex,genotyping.array,PC1,PC2,PC3,PC4,PC5,PC6,PC7,PC8,PC9,PC10	-0.0105020907110808	0.0150656016721496	0.989552863696599	0.485746038260049	logistic	402519	4562	397957			0	`334` ~ `PRS_all` + `age` + `sex` + `genotyping.array` + `PC1` + `PC2` + `PC3` + `PC4` + `PC5` + `PC6` + `PC7` + `PC8` + `PC9` + `PC10`	(Intercept) + PRS_all + age + sexM + genotyping.arrayUKBL + PC1 + PC2 + PC3 + PC4 + PC5 + PC6 + PC7 + PC8 + PC9 + PC10		Degenerative disease of the spinal cord	330-337.99, 341-349.99		1	0	6	neurological
334.1	PRS_all	age,sex,genotyping.array,PC1,PC2,PC3,PC4,PC5,PC6,PC7,PC8,PC9,PC10	-0.0583163714547588	0.0557765675695292	0.94335145075055	0.29577562500007	logistic	398283	326	397957			0	`334.1` ~ `PRS_all` + `age` + `sex` + `genotyping.array` + `PC1` + `PC2` + `PC3` + `PC4` + `PC5` + `PC6` + `PC7` + `PC8` + `PC9` + `PC10`	(Intercept) + PRS_all + age + sexM + genotyping.arrayUKBL + PC1 + PC2 + PC3 + PC4 + PC5 + PC6 + PC7 + PC8 + PC9 + PC10		Spinocerebellar disease	330-337.99, 341-349.99	Both	1	1	6	neurological
334.2	PRS_all	age,sex,genotyping.array,PC1,PC2,PC3,PC4,PC5,PC6,PC7,PC8,PC9,PC10	0.0162276761436583	0.0379628944469914	1.01636006000489	0.669043214837543	logistic	398663	706	397957			0	`334.2` ~ `PRS_all` + `age` + `sex` + `genotyping.array` + `PC1` + `PC2` + `PC3` + `PC4` + `PC5` + `PC6` + `PC7` + `PC8` + `PC9` + `PC10`	(Intercept) + PRS_all + age + sexM + genotyping.arrayUKBL + PC1 + PC2 + PC3 + PC4 + PC5 + PC6 + PC7 + PC8 + PC9 + PC10		Anterior horn cell disease	330-337.99, 341-349.99	Both	1	0	6	neurological
334.21	PRS_all	age,sex,genotyping.array,PC1,PC2,PC3,PC4,PC5,PC6,PC7,PC8,PC9,PC10						397957					0			[Note: Column(s) dropped due to lack of variability: 334.21 ] [Error: non-varying phenotype or genotype]	Amyotrophic Lateral Sclerosis	330-337.99, 341-349.99	Both	1	1	6	neurological
335	PRS_all	age,sex,genotyping.array,PC1,PC2,PC3,PC4,PC5,PC6,PC7,PC8,PC9,PC10	0.0242323566725505	0.0220388477080625	1.02452834623328	0.271537302975151	logistic	400039	2082	397957			0	`335` ~ `PRS_all` + `age` + `sex` + `genotyping.array` + `PC1` + `PC2` + `PC3` + `PC4` + `PC5` + `PC6` + `PC7` + `PC8` + `PC9` + `PC10`	(Intercept) + PRS_all + age + sexM + genotyping.arrayUKBL + PC1 + PC2 + PC3 + PC4 + PC5 + PC6 + PC7 + PC8 + PC9 + PC10		Multiple sclerosis	330-337.99, 341-349.99		1	1	6	neurological
337	PRS_all	age,sex,genotyping.array,PC1,PC2,PC3,PC4,PC5,PC6,PC7,PC8,PC9,PC10	-0.101097120785296	0.0417737568508505	0.903845246462867	0.0155157779442212	logistic	398540	583	397957			0	`337` ~ `PRS_all` + `age` + `sex` + `genotyping.array` + `PC1` + `PC2` + `PC3` + `PC4` + `PC5` + `PC6` + `PC7` + `PC8` + `PC9` + `PC10`	(Intercept) + PRS_all + age + sexM + genotyping.arrayUKBL + PC1 + PC2 + PC3 + PC4 + PC5 + PC6 + PC7 + PC8 + PC9 + PC10		Disorders of the autonomic nervous system	330-337.99, 341-349.99		1	0	6	neurological
337.1	PRS_all	age,sex,genotyping.array,PC1,PC2,PC3,PC4,PC5,PC6,PC7,PC8,PC9,PC10					logistic	398116	159	397957			0	`337.1` ~ `PRS_all` + `age` + `sex` + `genotyping.array` + `PC1` + `PC2` + `PC3` + `PC4` + `PC5` + `PC6` + `PC7` + `PC8` + `PC9` + `PC10`		[Error: < 200 cases or controls]	Peripheral autonomic neuropathy	330-337.99, 341-349.99	Both	1	1	6	neurological
338	PRS_all	age,sex,genotyping.array,PC1,PC2,PC3,PC4,PC5,PC6,PC7,PC8,PC9,PC10	0.0119907116340286	0.0237253928929728	1.01206288841193	0.613280935898509	logistic	431422	1846	429576			0	`338` ~ `PRS_all` + `age` + `sex` + `genotyping.array` + `PC1` + `PC2` + `PC3` + `PC4` + `PC5` + `PC6` + `PC7` + `PC8` + `PC9` + `PC10`	(Intercept) + PRS_all + age + sexM + genotyping.arrayUKBL + PC1 + PC2 + PC3 + PC4 + PC5 + PC6 + PC7 + PC8 + PC9 + PC10		Pain	338-338.9	Both	1	0	6	neurological
338.1	PRS_all	age,sex,genotyping.array,PC1,PC2,PC3,PC4,PC5,PC6,PC7,PC8,PC9,PC10	0.0307261018369517	0.0351231445861435	1.03120302058939	0.381676927654594	logistic	430420	844	429576			0	`338.1` ~ `PRS_all` + `age` + `sex` + `genotyping.array` + `PC1` + `PC2` + `PC3` + `PC4` + `PC5` + `PC6` + `PC7` + `PC8` + `PC9` + `PC10`	(Intercept) + PRS_all + age + sexM + genotyping.arrayUKBL + PC1 + PC2 + PC3 + PC4 + PC5 + PC6 + PC7 + PC8 + PC9 + PC10		Acute pain	338-338.9	Both	1	1	6	neurological
338.2	PRS_all	age,sex,genotyping.array,PC1,PC2,PC3,PC4,PC5,PC6,PC7,PC8,PC9,PC10	-0.010191475172161	0.0315200956554211	0.989860281934615	0.746443350939162	logistic	430616	1040	429576			0	`338.2` ~ `PRS_all` + `age` + `sex` + `genotyping.array` + `PC1` + `PC2` + `PC3` + `PC4` + `PC5` + `PC6` + `PC7` + `PC8` + `PC9` + `PC10`	(Intercept) + PRS_all + age + sexM + genotyping.arrayUKBL + PC1 + PC2 + PC3 + PC4 + PC5 + PC6 + PC7 + PC8 + PC9 + PC10		Chronic pain	338-338.9	Both	1	1	6	neurological
339	PRS_all	age,sex,genotyping.array,PC1,PC2,PC3,PC4,PC5,PC6,PC7,PC8,PC9,PC10	-0.00618673064280224	0.00820218851389208	0.993832367769347	0.450682288122371	logistic	425129	15892	409237			0	`339` ~ `PRS_all` + `age` + `sex` + `genotyping.array` + `PC1` + `PC2` + `PC3` + `PC4` + `PC5` + `PC6` + `PC7` + `PC8` + `PC9` + `PC10`	(Intercept) + PRS_all + age + sexM + genotyping.arrayUKBL + PC1 + PC2 + PC3 + PC4 + PC5 + PC6 + PC7 + PC8 + PC9 + PC10		Other headache syndromes	339-340.99		1	1	6	neurological
340	PRS_all	age,sex,genotyping.array,PC1,PC2,PC3,PC4,PC5,PC6,PC7,PC8,PC9,PC10	-0.0273599344308098	0.0114863070074563	0.973010958343167	0.0172207247723368	logistic	417140	7903	409237			0	`340` ~ `PRS_all` + `age` + `sex` + `genotyping.array` + `PC1` + `PC2` + `PC3` + `PC4` + `PC5` + `PC6` + `PC7` + `PC8` + `PC9` + `PC10`	(Intercept) + PRS_all + age + sexM + genotyping.arrayUKBL + PC1 + PC2 + PC3 + PC4 + PC5 + PC6 + PC7 + PC8 + PC9 + PC10		Migraine	339-340.99		1	0	6	neurological
340.1	PRS_all	age,sex,genotyping.array,PC1,PC2,PC3,PC4,PC5,PC6,PC7,PC8,PC9,PC10	-0.0271348086164491	0.0395377100485678	0.973230032886288	0.492522701839433	logistic	409892	655	409237			0	`340.1` ~ `PRS_all` + `age` + `sex` + `genotyping.array` + `PC1` + `PC2` + `PC3` + `PC4` + `PC5` + `PC6` + `PC7` + `PC8` + `PC9` + `PC10`	(Intercept) + PRS_all + age + sexM + genotyping.arrayUKBL + PC1 + PC2 + PC3 + PC4 + PC5 + PC6 + PC7 + PC8 + PC9 + PC10		Migrain with aura	339-340.99	Both	1	1	6	neurological
341	PRS_all	age,sex,genotyping.array,PC1,PC2,PC3,PC4,PC5,PC6,PC7,PC8,PC9,PC10	-0.0681863693464826	0.0523638128541341	0.934086372287384	0.19285969339532	logistic	398326	369	397957			0	`341` ~ `PRS_all` + `age` + `sex` + `genotyping.array` + `PC1` + `PC2` + `PC3` + `PC4` + `PC5` + `PC6` + `PC7` + `PC8` + `PC9` + `PC10`	(Intercept) + PRS_all + age + sexM + genotyping.arrayUKBL + PC1 + PC2 + PC3 + PC4 + PC5 + PC6 + PC7 + PC8 + PC9 + PC10		Other demyelinating diseases of central nervous system	330-337.99, 341-349.99		1	1	6	neurological
342	PRS_all	age,sex,genotyping.array,PC1,PC2,PC3,PC4,PC5,PC6,PC7,PC8,PC9,PC10	-0.0303380549228166	0.0149352521598473	0.970117525104125	0.0422240472880965	logistic	402635	4678	397957			0	`342` ~ `PRS_all` + `age` + `sex` + `genotyping.array` + `PC1` + `PC2` + `PC3` + `PC4` + `PC5` + `PC6` + `PC7` + `PC8` + `PC9` + `PC10`	(Intercept) + PRS_all + age + sexM + genotyping.arrayUKBL + PC1 + PC2 + PC3 + PC4 + PC5 + PC6 + PC7 + PC8 + PC9 + PC10		Hemiplegia	330-337.99, 341-349.99		1	1	6	neurological
343	PRS_all	age,sex,genotyping.array,PC1,PC2,PC3,PC4,PC5,PC6,PC7,PC8,PC9,PC10	-0.0783984725003571	0.0636627962574446	0.92459592707908	0.218149192380362	logistic	398206	249	397957			0	`343` ~ `PRS_all` + `age` + `sex` + `genotyping.array` + `PC1` + `PC2` + `PC3` + `PC4` + `PC5` + `PC6` + `PC7` + `PC8` + `PC9` + `PC10`	(Intercept) + PRS_all + age + sexM + genotyping.arrayUKBL + PC1 + PC2 + PC3 + PC4 + PC5 + PC6 + PC7 + PC8 + PC9 + PC10		Infantile cerebral palsy	330-337.99, 341-349.99		1	1	6	neurological
344	PRS_all	age,sex,genotyping.array,PC1,PC2,PC3,PC4,PC5,PC6,PC7,PC8,PC9,PC10	-0.027403953527361	0.0253642854578014	0.972968128222525	0.279957435779618	logistic	399544	1587	397957			0	`344` ~ `PRS_all` + `age` + `sex` + `genotyping.array` + `PC1` + `PC2` + `PC3` + `PC4` + `PC5` + `PC6` + `PC7` + `PC8` + `PC9` + `PC10`	(Intercept) + PRS_all + age + sexM + genotyping.arrayUKBL + PC1 + PC2 + PC3 + PC4 + PC5 + PC6 + PC7 + PC8 + PC9 + PC10		Other paralytic syndromes	330-337.99, 341-349.99		1	1	6	neurological
345	PRS_all	age,sex,genotyping.array,PC1,PC2,PC3,PC4,PC5,PC6,PC7,PC8,PC9,PC10	0.00124374272525579	0.0101387387695103	1.001244516494	0.902366574463717	logistic	408092	10135	397957			0	`345` ~ `PRS_all` + `age` + `sex` + `genotyping.array` + `PC1` + `PC2` + `PC3` + `PC4` + `PC5` + `PC6` + `PC7` + `PC8` + `PC9` + `PC10`	(Intercept) + PRS_all + age + sexM + genotyping.arrayUKBL + PC1 + PC2 + PC3 + PC4 + PC5 + PC6 + PC7 + PC8 + PC9 + PC10		Epilepsy, recurrent seizures, convulsions	330-337.99, 341-349.99		1	0	6	neurological
345.1	PRS_all	age,sex,genotyping.array,PC1,PC2,PC3,PC4,PC5,PC6,PC7,PC8,PC9,PC10	-0.00137072822229966	0.0227693906000831	0.998630210796535	0.951995964164465	logistic	399921	1964	397957			0	`345.1` ~ `PRS_all` + `age` + `sex` + `genotyping.array` + `PC1` + `PC2` + `PC3` + `PC4` + `PC5` + `PC6` + `PC7` + `PC8` + `PC9` + `PC10`	(Intercept) + PRS_all + age + sexM + genotyping.arrayUKBL + PC1 + PC2 + PC3 + PC4 + PC5 + PC6 + PC7 + PC8 + PC9 + PC10		Epilepsy	330-337.99, 341-349.99	Both	1	0	6	neurological
345.11	PRS_all	age,sex,genotyping.array,PC1,PC2,PC3,PC4,PC5,PC6,PC7,PC8,PC9,PC10	0.00970664641292637	0.0338674656995797	1.00975390870088	0.774413397081915	logistic	398841	884	397957			0	`345.11` ~ `PRS_all` + `age` + `sex` + `genotyping.array` + `PC1` + `PC2` + `PC3` + `PC4` + `PC5` + `PC6` + `PC7` + `PC8` + `PC9` + `PC10`	(Intercept) + PRS_all + age + sexM + genotyping.arrayUKBL + PC1 + PC2 + PC3 + PC4 + PC5 + PC6 + PC7 + PC8 + PC9 + PC10		Generalized convulsive epilepsy	330-337.99, 341-349.99	Both	1	1	6	neurological
345.12	PRS_all	age,sex,genotyping.array,PC1,PC2,PC3,PC4,PC5,PC6,PC7,PC8,PC9,PC10	-0.0362784245505965	0.0408724628596588	0.964371751329022	0.374755604569021	logistic	398564	607	397957			0	`345.12` ~ `PRS_all` + `age` + `sex` + `genotyping.array` + `PC1` + `PC2` + `PC3` + `PC4` + `PC5` + `PC6` + `PC7` + `PC8` + `PC9` + `PC10`	(Intercept) + PRS_all + age + sexM + genotyping.arrayUKBL + PC1 + PC2 + PC3 + PC4 + PC5 + PC6 + PC7 + PC8 + PC9 + PC10		Partial epilepsy	330-337.99, 341-349.99	Both	1	1	6	neurological
345.3	PRS_all	age,sex,genotyping.array,PC1,PC2,PC3,PC4,PC5,PC6,PC7,PC8,PC9,PC10	-0.00287442287378835	0.0141367062868988	0.997129704324256	0.83887675567364	logistic	403104	5147	397957			0	`345.3` ~ `PRS_all` + `age` + `sex` + `genotyping.array` + `PC1` + `PC2` + `PC3` + `PC4` + `PC5` + `PC6` + `PC7` + `PC8` + `PC9` + `PC10`	(Intercept) + PRS_all + age + sexM + genotyping.arrayUKBL + PC1 + PC2 + PC3 + PC4 + PC5 + PC6 + PC7 + PC8 + PC9 + PC10		Convulsions	330-337.99, 341-349.99	Both	1	1	6	neurological
346	PRS_all	age,sex,genotyping.array,PC1,PC2,PC3,PC4,PC5,PC6,PC7,PC8,PC9,PC10					logistic	398016	59	397957			0	`346` ~ `PRS_all` + `age` + `sex` + `genotyping.array` + `PC1` + `PC2` + `PC3` + `PC4` + `PC5` + `PC6` + `PC7` + `PC8` + `PC9` + `PC10`		[Error: < 200 cases or controls]	Abnormal findings on study of brain and/or nervous system	330-337.99, 341-349.99		1	0	6	neurological
346.1	PRS_all	age,sex,genotyping.array,PC1,PC2,PC3,PC4,PC5,PC6,PC7,PC8,PC9,PC10	-0.0422856154480325	0.050240192175115	0.958595951657247	0.399973219980411	logistic	398363	406	397957			0	`346.1` ~ `PRS_all` + `age` + `sex` + `genotyping.array` + `PC1` + `PC2` + `PC3` + `PC4` + `PC5` + `PC6` + `PC7` + `PC8` + `PC9` + `PC10`	(Intercept) + PRS_all + age + sexM + genotyping.arrayUKBL + PC1 + PC2 + PC3 + PC4 + PC5 + PC6 + PC7 + PC8 + PC9 + PC10		Nonspecific abnormal findings on radiological and other examination of skull and head	330-337.99, 341-349.99	Both	0	1	6	neurological
346.2	PRS_all	age,sex,genotyping.array,PC1,PC2,PC3,PC4,PC5,PC6,PC7,PC8,PC9,PC10					logistic	398007	50	397957			0	`346.2` ~ `PRS_all` + `age` + `sex` + `genotyping.array` + `PC1` + `PC2` + `PC3` + `PC4` + `PC5` + `PC6` + `PC7` + `PC8` + `PC9` + `PC10`		[Error: < 200 cases or controls]	Nonspecific abnormal results of function study of brain and central nervous system	330-337.99, 341-349.99	Both	1	1	6	neurological
346.3	PRS_all	age,sex,genotyping.array,PC1,PC2,PC3,PC4,PC5,PC6,PC7,PC8,PC9,PC10					logistic	398011	54	397957			0	`346.3` ~ `PRS_all` + `age` + `sex` + `genotyping.array` + `PC1` + `PC2` + `PC3` + `PC4` + `PC5` + `PC6` + `PC7` + `PC8` + `PC9` + `PC10`		[Error: < 200 cases or controls]	Nonspecific abnormal findings in cerebrospinal fluid	330-337.99, 341-349.99	Both	0	1	6	neurological
347	PRS_all	age,sex,genotyping.array,PC1,PC2,PC3,PC4,PC5,PC6,PC7,PC8,PC9,PC10					logistic	398049	92	397957			0	`347` ~ `PRS_all` + `age` + `sex` + `genotyping.array` + `PC1` + `PC2` + `PC3` + `PC4` + `PC5` + `PC6` + `PC7` + `PC8` + `PC9` + `PC10`		[Error: < 200 cases or controls]	Cataplexy and narcolepsy	330-337.99, 341-349.99		1	1	6	neurological
348	PRS_all	age,sex,genotyping.array,PC1,PC2,PC3,PC4,PC5,PC6,PC7,PC8,PC9,PC10	-0.00381596038267295	0.0218741720848695	0.996191311141924	0.861511424949897	logistic	400109	2152	397957			0	`348` ~ `PRS_all` + `age` + `sex` + `genotyping.array` + `PC1` + `PC2` + `PC3` + `PC4` + `PC5` + `PC6` + `PC7` + `PC8` + `PC9` + `PC10`	(Intercept) + PRS_all + age + sexM + genotyping.arrayUKBL + PC1 + PC2 + PC3 + PC4 + PC5 + PC6 + PC7 + PC8 + PC9 + PC10		Other conditions of brain	330-337.99, 341-349.99	Both	1	0	6	neurological
348.2	PRS_all	age,sex,genotyping.array,PC1,PC2,PC3,PC4,PC5,PC6,PC7,PC8,PC9,PC10	0.0395389823506643	0.0327679027679692	1.04033105264441	0.227571753952543	logistic	398914	957	397957			0	`348.2` ~ `PRS_all` + `age` + `sex` + `genotyping.array` + `PC1` + `PC2` + `PC3` + `PC4` + `PC5` + `PC6` + `PC7` + `PC8` + `PC9` + `PC10`	(Intercept) + PRS_all + age + sexM + genotyping.arrayUKBL + PC1 + PC2 + PC3 + PC4 + PC5 + PC6 + PC7 + PC8 + PC9 + PC10		Cerebral edema and compression of brain	330-337.99, 341-349.99	Both	1	1	6	neurological
348.4	PRS_all	age,sex,genotyping.array,PC1,PC2,PC3,PC4,PC5,PC6,PC7,PC8,PC9,PC10	-0.110741814619502	0.0538333875351487	0.895169838861183	0.0396745477557528	logistic	398307	350	397957			0	`348.4` ~ `PRS_all` + `age` + `sex` + `genotyping.array` + `PC1` + `PC2` + `PC3` + `PC4` + `PC5` + `PC6` + `PC7` + `PC8` + `PC9` + `PC10`	(Intercept) + PRS_all + age + sexM + genotyping.arrayUKBL + PC1 + PC2 + PC3 + PC4 + PC5 + PC6 + PC7 + PC8 + PC9 + PC10		Cerebral cysts	330-337.99, 341-349.99	Both	1	1	6	neurological
348.7	PRS_all	age,sex,genotyping.array,PC1,PC2,PC3,PC4,PC5,PC6,PC7,PC8,PC9,PC10	0.0339804608524542	0.033592444665539	1.03456439202433	0.311752928970509	logistic	398865	908	397957			0	`348.7` ~ `PRS_all` + `age` + `sex` + `genotyping.array` + `PC1` + `PC2` + `PC3` + `PC4` + `PC5` + `PC6` + `PC7` + `PC8` + `PC9` + `PC10`	(Intercept) + PRS_all + age + sexM + genotyping.arrayUKBL + PC1 + PC2 + PC3 + PC4 + PC5 + PC6 + PC7 + PC8 + PC9 + PC10		Coma	330-337.99, 341-349.99	Both	0	1	6	neurological
348.8	PRS_all	age,sex,genotyping.array,PC1,PC2,PC3,PC4,PC5,PC6,PC7,PC8,PC9,PC10	-0.0221628202612114	0.0499861921774001	0.978080970686696	0.657491733352892	logistic	398367	410	397957			0	`348.8` ~ `PRS_all` + `age` + `sex` + `genotyping.array` + `PC1` + `PC2` + `PC3` + `PC4` + `PC5` + `PC6` + `PC7` + `PC8` + `PC9` + `PC10`	(Intercept) + PRS_all + age + sexM + genotyping.arrayUKBL + PC1 + PC2 + PC3 + PC4 + PC5 + PC6 + PC7 + PC8 + PC9 + PC10		Encephalopathy, not elsewhere classified	330-337.99, 341-349.99	Both	1	1	6	neurological
348.9	PRS_all	age,sex,genotyping.array,PC1,PC2,PC3,PC4,PC5,PC6,PC7,PC8,PC9,PC10	0.0132518602756471	0.0266829306785768	1.01334005532826	0.61944162980259	logistic	399396	1439	397957			0	`348.9` ~ `PRS_all` + `age` + `sex` + `genotyping.array` + `PC1` + `PC2` + `PC3` + `PC4` + `PC5` + `PC6` + `PC7` + `PC8` + `PC9` + `PC10`	(Intercept) + PRS_all + age + sexM + genotyping.arrayUKBL + PC1 + PC2 + PC3 + PC4 + PC5 + PC6 + PC7 + PC8 + PC9 + PC10		Other conditions of brain, NOS	330-337.99, 341-349.99	Both	0	1	6	neurological
349	PRS_all	age,sex,genotyping.array,PC1,PC2,PC3,PC4,PC5,PC6,PC7,PC8,PC9,PC10	-0.00863035674970316	0.0309381280490459	0.991406777873974	0.780279080389908	logistic	399024	1067	397957			0	`349` ~ `PRS_all` + `age` + `sex` + `genotyping.array` + `PC1` + `PC2` + `PC3` + `PC4` + `PC5` + `PC6` + `PC7` + `PC8` + `PC9` + `PC10`	(Intercept) + PRS_all + age + sexM + genotyping.arrayUKBL + PC1 + PC2 + PC3 + PC4 + PC5 + PC6 + PC7 + PC8 + PC9 + PC10		Other and unspecified disorders of the nervous system	330-337.99, 341-349.99		1	1	6	neurological
350	PRS_all	age,sex,genotyping.array,PC1,PC2,PC3,PC4,PC5,PC6,PC7,PC8,PC9,PC10	-0.0163200903267145	0.00860606189783949	0.98381236083027	0.0579140114485496	logistic	431285	14508	416777			0	`350` ~ `PRS_all` + `age` + `sex` + `genotyping.array` + `PC1` + `PC2` + `PC3` + `PC4` + `PC5` + `PC6` + `PC7` + `PC8` + `PC9` + `PC10`	(Intercept) + PRS_all + age + sexM + genotyping.arrayUKBL + PC1 + PC2 + PC3 + PC4 + PC5 + PC6 + PC7 + PC8 + PC9 + PC10		Abnormal movement	350-350.99	Both	1	0	6	neurological
350.1	PRS_all	age,sex,genotyping.array,PC1,PC2,PC3,PC4,PC5,PC6,PC7,PC8,PC9,PC10	-0.00296044294752709	0.0190897101589271	0.997043934842564	0.87675780739589	logistic	419600	2823	416777			0	`350.1` ~ `PRS_all` + `age` + `sex` + `genotyping.array` + `PC1` + `PC2` + `PC3` + `PC4` + `PC5` + `PC6` + `PC7` + `PC8` + `PC9` + `PC10`	(Intercept) + PRS_all + age + sexM + genotyping.arrayUKBL + PC1 + PC2 + PC3 + PC4 + PC5 + PC6 + PC7 + PC8 + PC9 + PC10		Abnormal involuntary movements	350-350.99	Both	1	1	6	neurological
350.2	PRS_all	age,sex,genotyping.array,PC1,PC2,PC3,PC4,PC5,PC6,PC7,PC8,PC9,PC10	-0.0159494076472529	0.00959214401223959	0.98417711063131	0.09636102364845	logistic	428397	11620	416777			0	`350.2` ~ `PRS_all` + `age` + `sex` + `genotyping.array` + `PC1` + `PC2` + `PC3` + `PC4` + `PC5` + `PC6` + `PC7` + `PC8` + `PC9` + `PC10`	(Intercept) + PRS_all + age + sexM + genotyping.arrayUKBL + PC1 + PC2 + PC3 + PC4 + PC5 + PC6 + PC7 + PC8 + PC9 + PC10		Abnormality of gait	350-350.99	Both	1	1	6	neurological
350.3	PRS_all	age,sex,genotyping.array,PC1,PC2,PC3,PC4,PC5,PC6,PC7,PC8,PC9,PC10	-0.0345278183941414	0.032459607267375	0.966061465034089	0.287457167568953	logistic	417747	970	416777			0	`350.3` ~ `PRS_all` + `age` + `sex` + `genotyping.array` + `PC1` + `PC2` + `PC3` + `PC4` + `PC5` + `PC6` + `PC7` + `PC8` + `PC9` + `PC10`	(Intercept) + PRS_all + age + sexM + genotyping.arrayUKBL + PC1 + PC2 + PC3 + PC4 + PC5 + PC6 + PC7 + PC8 + PC9 + PC10		Lack of coordination	350-350.99	Both	1	1	6	neurological
350.5	PRS_all	age,sex,genotyping.array,PC1,PC2,PC3,PC4,PC5,PC6,PC7,PC8,PC9,PC10					logistic	416816	39	416777			0	`350.5` ~ `PRS_all` + `age` + `sex` + `genotyping.array` + `PC1` + `PC2` + `PC3` + `PC4` + `PC5` + `PC6` + `PC7` + `PC8` + `PC9` + `PC10`		[Error: < 200 cases or controls]	Abnormal reflex	350-350.99	Both	1	1	6	neurological
350.6	PRS_all	age,sex,genotyping.array,PC1,PC2,PC3,PC4,PC5,PC6,PC7,PC8,PC9,PC10					logistic	416939	162	416777			0	`350.6` ~ `PRS_all` + `age` + `sex` + `genotyping.array` + `PC1` + `PC2` + `PC3` + `PC4` + `PC5` + `PC6` + `PC7` + `PC8` + `PC9` + `PC10`		[Error: < 200 cases or controls]	Disturbances of sensation of smell and taste	350-350.99	Both	0	1	6	neurological
351	PRS_all	age,sex,genotyping.array,PC1,PC2,PC3,PC4,PC5,PC6,PC7,PC8,PC9,PC10	0.00344248815007519	0.00723254601770167	1.00344842031759	0.634094448408315	logistic	425903	20606	405297			0	`351` ~ `PRS_all` + `age` + `sex` + `genotyping.array` + `PC1` + `PC2` + `PC3` + `PC4` + `PC5` + `PC6` + `PC7` + `PC8` + `PC9` + `PC10`	(Intercept) + PRS_all + age + sexM + genotyping.arrayUKBL + PC1 + PC2 + PC3 + PC4 + PC5 + PC6 + PC7 + PC8 + PC9 + PC10		Other peripheral nerve disorders	351-355.99		1	1	6	neurological
352	PRS_all	age,sex,genotyping.array,PC1,PC2,PC3,PC4,PC5,PC6,PC7,PC8,PC9,PC10	-0.00845229636590935	0.0181365126504553	0.991583323862795	0.641188605346524	logistic	408432	3135	405297			0	`352` ~ `PRS_all` + `age` + `sex` + `genotyping.array` + `PC1` + `PC2` + `PC3` + `PC4` + `PC5` + `PC6` + `PC7` + `PC8` + `PC9` + `PC10`	(Intercept) + PRS_all + age + sexM + genotyping.arrayUKBL + PC1 + PC2 + PC3 + PC4 + PC5 + PC6 + PC7 + PC8 + PC9 + PC10		Disorders of other cranial nerves	351-355.99		1	0	6	neurological
352.1	PRS_all	age,sex,genotyping.array,PC1,PC2,PC3,PC4,PC5,PC6,PC7,PC8,PC9,PC10	0.000365280394784406	0.0300651428606175	1.00036534711779	0.990306235413356	logistic	406431	1134	405297			0	`352.1` ~ `PRS_all` + `age` + `sex` + `genotyping.array` + `PC1` + `PC2` + `PC3` + `PC4` + `PC5` + `PC6` + `PC7` + `PC8` + `PC9` + `PC10`	(Intercept) + PRS_all + age + sexM + genotyping.arrayUKBL + PC1 + PC2 + PC3 + PC4 + PC5 + PC6 + PC7 + PC8 + PC9 + PC10		Trigeminal nerve disorders [CN5]	351-355.99	Both	1	1	6	neurological
352.2	PRS_all	age,sex,genotyping.array,PC1,PC2,PC3,PC4,PC5,PC6,PC7,PC8,PC9,PC10	-0.0222574672095792	0.0231620788241443	0.977988402688272	0.336580183810764	logistic	407215	1918	405297			0	`352.2` ~ `PRS_all` + `age` + `sex` + `genotyping.array` + `PC1` + `PC2` + `PC3` + `PC4` + `PC5` + `PC6` + `PC7` + `PC8` + `PC9` + `PC10`	(Intercept) + PRS_all + age + sexM + genotyping.arrayUKBL + PC1 + PC2 + PC3 + PC4 + PC5 + PC6 + PC7 + PC8 + PC9 + PC10		Facial nerve disorders [CN7]	351-355.99	Both	1	1	6	neurological
353	PRS_all	age,sex,genotyping.array,PC1,PC2,PC3,PC4,PC5,PC6,PC7,PC8,PC9,PC10	-0.0207325128939448	0.018052653454371	0.979480928050851	0.250784144762299	logistic	408464	3167	405297			0	`353` ~ `PRS_all` + `age` + `sex` + `genotyping.array` + `PC1` + `PC2` + `PC3` + `PC4` + `PC5` + `PC6` + `PC7` + `PC8` + `PC9` + `PC10`	(Intercept) + PRS_all + age + sexM + genotyping.arrayUKBL + PC1 + PC2 + PC3 + PC4 + PC5 + PC6 + PC7 + PC8 + PC9 + PC10		Nerve root and plexus disorders	351-355.99		1	0	6	neurological
353.1	PRS_all	age,sex,genotyping.array,PC1,PC2,PC3,PC4,PC5,PC6,PC7,PC8,PC9,PC10	0.0137121008195506	0.0668669216070117	1.01380654284649	0.837520926000912	logistic	405523	226	405297			0	`353.1` ~ `PRS_all` + `age` + `sex` + `genotyping.array` + `PC1` + `PC2` + `PC3` + `PC4` + `PC5` + `PC6` + `PC7` + `PC8` + `PC9` + `PC10`	(Intercept) + PRS_all + age + sexM + genotyping.arrayUKBL + PC1 + PC2 + PC3 + PC4 + PC5 + PC6 + PC7 + PC8 + PC9 + PC10		Nerve plexus lesions	351-355.99	Both	1	1	6	neurological
353.2	PRS_all	age,sex,genotyping.array,PC1,PC2,PC3,PC4,PC5,PC6,PC7,PC8,PC9,PC10					logistic	405425	128	405297			0	`353.2` ~ `PRS_all` + `age` + `sex` + `genotyping.array` + `PC1` + `PC2` + `PC3` + `PC4` + `PC5` + `PC6` + `PC7` + `PC8` + `PC9` + `PC10`		[Error: < 200 cases or controls]	Nerve root lesions	351-355.99	Both	1	1	6	neurological
355	PRS_all	age,sex,genotyping.array,PC1,PC2,PC3,PC4,PC5,PC6,PC7,PC8,PC9,PC10					logistic	405363	66	405297			0	`355` ~ `PRS_all` + `age` + `sex` + `genotyping.array` + `PC1` + `PC2` + `PC3` + `PC4` + `PC5` + `PC6` + `PC7` + `PC8` + `PC9` + `PC10`		[Error: < 200 cases or controls]	Complex regional/central pain syndrome	351-355.99	Both	1	1	6	neurological
355.1	PRS_all	age,sex,genotyping.array,PC1,PC2,PC3,PC4,PC5,PC6,PC7,PC8,PC9,PC10						405297					0			[Note: Column(s) dropped due to lack of variability: 355.1 ] [Error: non-varying phenotype or genotype]	Chronic pain syndrome	351-355.99	Both	0	1	6	neurological
356	PRS_all	age,sex,genotyping.array,PC1,PC2,PC3,PC4,PC5,PC6,PC7,PC8,PC9,PC10	-0.0436407045579245	0.0540249303329005	0.957297848443772	0.419212483676643	logistic	425892	347	425545			0	`356` ~ `PRS_all` + `age` + `sex` + `genotyping.array` + `PC1` + `PC2` + `PC3` + `PC4` + `PC5` + `PC6` + `PC7` + `PC8` + `PC9` + `PC10`	(Intercept) + PRS_all + age + sexM + genotyping.arrayUKBL + PC1 + PC2 + PC3 + PC4 + PC5 + PC6 + PC7 + PC8 + PC9 + PC10		Hereditary and idiopathic peripheral neuropathy	356-359.99		1	1	6	neurological
357	PRS_all	age,sex,genotyping.array,PC1,PC2,PC3,PC4,PC5,PC6,PC7,PC8,PC9,PC10	0.0030128469156368	0.0150203773219646	1.0030173901004	0.841023893335411	logistic	430133	4588	425545			0	`357` ~ `PRS_all` + `age` + `sex` + `genotyping.array` + `PC1` + `PC2` + `PC3` + `PC4` + `PC5` + `PC6` + `PC7` + `PC8` + `PC9` + `PC10`	(Intercept) + PRS_all + age + sexM + genotyping.arrayUKBL + PC1 + PC2 + PC3 + PC4 + PC5 + PC6 + PC7 + PC8 + PC9 + PC10		Inflammatory and toxic neuropathy	356-359.99		1	1	6	neurological
358	PRS_all	age,sex,genotyping.array,PC1,PC2,PC3,PC4,PC5,PC6,PC7,PC8,PC9,PC10	0.0585375879918591	0.0463434924603861	1.06028483892348	0.206544539324158	logistic	426021	476	425545			0	`358` ~ `PRS_all` + `age` + `sex` + `genotyping.array` + `PC1` + `PC2` + `PC3` + `PC4` + `PC5` + `PC6` + `PC7` + `PC8` + `PC9` + `PC10`	(Intercept) + PRS_all + age + sexM + genotyping.arrayUKBL + PC1 + PC2 + PC3 + PC4 + PC5 + PC6 + PC7 + PC8 + PC9 + PC10		Myoneural disorders	356-359.99		1	0	6	neurological
358.1	PRS_all	age,sex,genotyping.array,PC1,PC2,PC3,PC4,PC5,PC6,PC7,PC8,PC9,PC10	0.0854585083219077	0.0496890844887379	1.08921636699161	0.0854570167465679	logistic	425959	414	425545			0	`358.1` ~ `PRS_all` + `age` + `sex` + `genotyping.array` + `PC1` + `PC2` + `PC3` + `PC4` + `PC5` + `PC6` + `PC7` + `PC8` + `PC9` + `PC10`	(Intercept) + PRS_all + age + sexM + genotyping.arrayUKBL + PC1 + PC2 + PC3 + PC4 + PC5 + PC6 + PC7 + PC8 + PC9 + PC10		Myasthenia gravis	356-359.99		1	1	6	neurological
359	PRS_all	age,sex,genotyping.array,PC1,PC2,PC3,PC4,PC5,PC6,PC7,PC8,PC9,PC10	0.0320438093651861	0.0361479241780982	1.03256274023242	0.375367904047791	logistic	426327	782	425545			0	`359` ~ `PRS_all` + `age` + `sex` + `genotyping.array` + `PC1` + `PC2` + `PC3` + `PC4` + `PC5` + `PC6` + `PC7` + `PC8` + `PC9` + `PC10`	(Intercept) + PRS_all + age + sexM + genotyping.arrayUKBL + PC1 + PC2 + PC3 + PC4 + PC5 + PC6 + PC7 + PC8 + PC9 + PC10		Muscular dystrophies and other myopathies	356-359.99		1	0	6	neurological
359.1	PRS_all	age,sex,genotyping.array,PC1,PC2,PC3,PC4,PC5,PC6,PC7,PC8,PC9,PC10	-0.0115534722656299	0.0652859865104325	0.988513012804269	0.859534225295342	logistic	425782	237	425545			0	`359.1` ~ `PRS_all` + `age` + `sex` + `genotyping.array` + `PC1` + `PC2` + `PC3` + `PC4` + `PC5` + `PC6` + `PC7` + `PC8` + `PC9` + `PC10`	(Intercept) + PRS_all + age + sexM + genotyping.arrayUKBL + PC1 + PC2 + PC3 + PC4 + PC5 + PC6 + PC7 + PC8 + PC9 + PC10		Muscular dystrophies	356-359.99	Both	1	1	6	neurological
359.2	PRS_all	age,sex,genotyping.array,PC1,PC2,PC3,PC4,PC5,PC6,PC7,PC8,PC9,PC10	0.0602756944644969	0.0420340159120365	1.06212932936089	0.151579624684026	logistic	426125	580	425545			0	`359.2` ~ `PRS_all` + `age` + `sex` + `genotyping.array` + `PC1` + `PC2` + `PC3` + `PC4` + `PC5` + `PC6` + `PC7` + `PC8` + `PC9` + `PC10`	(Intercept) + PRS_all + age + sexM + genotyping.arrayUKBL + PC1 + PC2 + PC3 + PC4 + PC5 + PC6 + PC7 + PC8 + PC9 + PC10		Myopathy	356-359.99	Both	1	1	6	neurological
360	PRS_all	age,sex,genotyping.array,PC1,PC2,PC3,PC4,PC5,PC6,PC7,PC8,PC9,PC10	0.012278347751308	0.0365874819610894	1.01235403612188	0.73718100016586	logistic	397050	776	396274			0	`360` ~ `PRS_all` + `age` + `sex` + `genotyping.array` + `PC1` + `PC2` + `PC3` + `PC4` + `PC5` + `PC6` + `PC7` + `PC8` + `PC9` + `PC10`	(Intercept) + PRS_all + age + sexM + genotyping.arrayUKBL + PC1 + PC2 + PC3 + PC4 + PC5 + PC6 + PC7 + PC8 + PC9 + PC10		Disorders of the globe	360-365.99		1	0	7	sense organs
360.2	PRS_all	age,sex,genotyping.array,PC1,PC2,PC3,PC4,PC5,PC6,PC7,PC8,PC9,PC10	0.0749298821951813	0.0448228708240358	1.07780857466377	0.0945857431989299	logistic	396788	514	396274			0	`360.2` ~ `PRS_all` + `age` + `sex` + `genotyping.array` + `PC1` + `PC2` + `PC3` + `PC4` + `PC5` + `PC6` + `PC7` + `PC8` + `PC9` + `PC10`	(Intercept) + PRS_all + age + sexM + genotyping.arrayUKBL + PC1 + PC2 + PC3 + PC4 + PC5 + PC6 + PC7 + PC8 + PC9 + PC10		Progressive myopia	360-365.99	Both	1	1	7	sense organs
360.3	PRS_all	age,sex,genotyping.array,PC1,PC2,PC3,PC4,PC5,PC6,PC7,PC8,PC9,PC10					logistic	396369	95	396274			0	`360.3` ~ `PRS_all` + `age` + `sex` + `genotyping.array` + `PC1` + `PC2` + `PC3` + `PC4` + `PC5` + `PC6` + `PC7` + `PC8` + `PC9` + `PC10`		[Error: < 200 cases or controls]	Hypotony of eye	360-365.99	Both	1	1	7	sense organs
361	PRS_all	age,sex,genotyping.array,PC1,PC2,PC3,PC4,PC5,PC6,PC7,PC8,PC9,PC10	0.00831976072620672	0.0132592104779327	1.00835446611556	0.530351001099926	logistic	402165	5891	396274			0	`361` ~ `PRS_all` + `age` + `sex` + `genotyping.array` + `PC1` + `PC2` + `PC3` + `PC4` + `PC5` + `PC6` + `PC7` + `PC8` + `PC9` + `PC10`	(Intercept) + PRS_all + age + sexM + genotyping.arrayUKBL + PC1 + PC2 + PC3 + PC4 + PC5 + PC6 + PC7 + PC8 + PC9 + PC10		Retinal detachments and defects	360-365.99		1	0	7	sense organs
361.1	PRS_all	age,sex,genotyping.array,PC1,PC2,PC3,PC4,PC5,PC6,PC7,PC8,PC9,PC10	0.0124377178945862	0.0188952393266489	1.01251538798666	0.510379996332169	logistic	399138	2864	396274			0	`361.1` ~ `PRS_all` + `age` + `sex` + `genotyping.array` + `PC1` + `PC2` + `PC3` + `PC4` + `PC5` + `PC6` + `PC7` + `PC8` + `PC9` + `PC10`	(Intercept) + PRS_all + age + sexM + genotyping.arrayUKBL + PC1 + PC2 + PC3 + PC4 + PC5 + PC6 + PC7 + PC8 + PC9 + PC10		Retinal detachment with retinal defect	360-365.99	Both	1	1	7	sense organs
361.2	PRS_all	age,sex,genotyping.array,PC1,PC2,PC3,PC4,PC5,PC6,PC7,PC8,PC9,PC10	0.0698304252336529	0.0689990676368753	1.07232632634941	0.311514709741496	logistic	396490	216	396274			0	`361.2` ~ `PRS_all` + `age` + `sex` + `genotyping.array` + `PC1` + `PC2` + `PC3` + `PC4` + `PC5` + `PC6` + `PC7` + `PC8` + `PC9` + `PC10`	(Intercept) + PRS_all + age + sexM + genotyping.arrayUKBL + PC1 + PC2 + PC3 + PC4 + PC5 + PC6 + PC7 + PC8 + PC9 + PC10		Retinoschisis and retinal cysts	360-365.99	Both	1	1	7	sense organs
362	PRS_all	age,sex,genotyping.array,PC1,PC2,PC3,PC4,PC5,PC6,PC7,PC8,PC9,PC10	-0.00363751289636956	0.00861961956870441	0.99636909483933	0.673022185885218	logistic	408173	14750	393423			0	`362` ~ `PRS_all` + `age` + `sex` + `genotyping.array` + `PC1` + `PC2` + `PC3` + `PC4` + `PC5` + `PC6` + `PC7` + `PC8` + `PC9` + `PC10`	(Intercept) + PRS_all + age + sexM + genotyping.arrayUKBL + PC1 + PC2 + PC3 + PC4 + PC5 + PC6 + PC7 + PC8 + PC9 + PC10		Other retinal disorders	250.70-250.79,360-365.99		1	0	7	sense organs
362.1	PRS_all	age,sex,genotyping.array,PC1,PC2,PC3,PC4,PC5,PC6,PC7,PC8,PC9,PC10					logistic	393430	7	393423			0	`362.1` ~ `PRS_all` + `age` + `sex` + `genotyping.array` + `PC1` + `PC2` + `PC3` + `PC4` + `PC5` + `PC6` + `PC7` + `PC8` + `PC9` + `PC10`		[Error: < 200 cases or controls]	Retinopathy of prematurity	250.70-250.79,360-365.99	Both	1	1	7	sense organs
362.2	PRS_all	age,sex,genotyping.array,PC1,PC2,PC3,PC4,PC5,PC6,PC7,PC8,PC9,PC10	-0.000524319793279935	0.0101434703903161	0.999475817638323	0.958775406232552	logistic	403971	10548	393423			0	`362.2` ~ `PRS_all` + `age` + `sex` + `genotyping.array` + `PC1` + `PC2` + `PC3` + `PC4` + `PC5` + `PC6` + `PC7` + `PC8` + `PC9` + `PC10`	(Intercept) + PRS_all + age + sexM + genotyping.arrayUKBL + PC1 + PC2 + PC3 + PC4 + PC5 + PC6 + PC7 + PC8 + PC9 + PC10		Degeneration of macula and posterior pole of retina	250.70-250.79,360-365.99		1	0	7	sense organs
362.21	PRS_all	age,sex,genotyping.array,PC1,PC2,PC3,PC4,PC5,PC6,PC7,PC8,PC9,PC10						393423					0			[Note: Column(s) dropped due to lack of variability: 362.21 ] [Error: non-varying phenotype or genotype]	Macular degeneration, dry	250.70-250.79,360-365.99	Both	1	1	7	sense organs
362.22	PRS_all	age,sex,genotyping.array,PC1,PC2,PC3,PC4,PC5,PC6,PC7,PC8,PC9,PC10						393423					0			[Note: Column(s) dropped due to lack of variability: 362.22 ] [Error: non-varying phenotype or genotype]	Macular degeneration, wet	250.70-250.79,360-365.99	Both	1	1	7	sense organs
362.23	PRS_all	age,sex,genotyping.array,PC1,PC2,PC3,PC4,PC5,PC6,PC7,PC8,PC9,PC10						393423					0			[Note: Column(s) dropped due to lack of variability: 362.23 ] [Error: non-varying phenotype or genotype]	Cystoid macular degeneration of retina	250.70-250.79,360-365.99	Both	1	1	7	sense organs
362.26	PRS_all	age,sex,genotyping.array,PC1,PC2,PC3,PC4,PC5,PC6,PC7,PC8,PC9,PC10						393423					0			[Note: Column(s) dropped due to lack of variability: 362.26 ] [Error: non-varying phenotype or genotype]	Macular puckering of retina	250.70-250.79,360-365.99	Both	1	1	7	sense organs
362.27	PRS_all	age,sex,genotyping.array,PC1,PC2,PC3,PC4,PC5,PC6,PC7,PC8,PC9,PC10						393423					0			[Note: Column(s) dropped due to lack of variability: 362.27 ] [Error: non-varying phenotype or genotype]	Drusen (degenerative) of retina	250.70-250.79,360-365.99	Both	1	1	7	sense organs
362.29	PRS_all	age,sex,genotyping.array,PC1,PC2,PC3,PC4,PC5,PC6,PC7,PC8,PC9,PC10	-0.000524319793279935	0.0101434703903161	0.999475817638323	0.958775406232552	logistic	403971	10548	393423			0	`362.29` ~ `PRS_all` + `age` + `sex` + `genotyping.array` + `PC1` + `PC2` + `PC3` + `PC4` + `PC5` + `PC6` + `PC7` + `PC8` + `PC9` + `PC10`	(Intercept) + PRS_all + age + sexM + genotyping.arrayUKBL + PC1 + PC2 + PC3 + PC4 + PC5 + PC6 + PC7 + PC8 + PC9 + PC10		Macular degeneration (senile) of retina NOS	250.70-250.79,360-365.99	Both	1	1	7	sense organs
362.3	PRS_all	age,sex,genotyping.array,PC1,PC2,PC3,PC4,PC5,PC6,PC7,PC8,PC9,PC10	0.00475984150642288	0.0433627279102461	1.00477118754665	0.912593340884236	logistic	393974	551	393423			0	`362.3` ~ `PRS_all` + `age` + `sex` + `genotyping.array` + `PC1` + `PC2` + `PC3` + `PC4` + `PC5` + `PC6` + `PC7` + `PC8` + `PC9` + `PC10`	(Intercept) + PRS_all + age + sexM + genotyping.arrayUKBL + PC1 + PC2 + PC3 + PC4 + PC5 + PC6 + PC7 + PC8 + PC9 + PC10		Other nondiabetic retinopathy	250.70-250.79,360-365.99	Both	1	0	7	sense organs
362.31	PRS_all	age,sex,genotyping.array,PC1,PC2,PC3,PC4,PC5,PC6,PC7,PC8,PC9,PC10	-0.02953950081688	0.0506955892521464	0.970892525835862	0.560106151184156	logistic	393824	401	393423			0	`362.31` ~ `PRS_all` + `age` + `sex` + `genotyping.array` + `PC1` + `PC2` + `PC3` + `PC4` + `PC5` + `PC6` + `PC7` + `PC8` + `PC9` + `PC10`	(Intercept) + PRS_all + age + sexM + genotyping.arrayUKBL + PC1 + PC2 + PC3 + PC4 + PC5 + PC6 + PC7 + PC8 + PC9 + PC10		Separation of retinal layers	250.70-250.79,360-365.99	Both	1	1	7	sense organs
362.4	PRS_all	age,sex,genotyping.array,PC1,PC2,PC3,PC4,PC5,PC6,PC7,PC8,PC9,PC10	-0.0219128227261568	0.0201307729675538	0.978325519085426	0.276363996154313	logistic	396003	2580	393423			0	`362.4` ~ `PRS_all` + `age` + `sex` + `genotyping.array` + `PC1` + `PC2` + `PC3` + `PC4` + `PC5` + `PC6` + `PC7` + `PC8` + `PC9` + `PC10`	(Intercept) + PRS_all + age + sexM + genotyping.arrayUKBL + PC1 + PC2 + PC3 + PC4 + PC5 + PC6 + PC7 + PC8 + PC9 + PC10		Retinal vascular changes and abnomalities	250.70-250.79,360-365.99	Both	1	1	7	sense organs
362.5	PRS_all	age,sex,genotyping.array,PC1,PC2,PC3,PC4,PC5,PC6,PC7,PC8,PC9,PC10						393423					0			[Note: Column(s) dropped due to lack of variability: 362.5 ] [Error: non-varying phenotype or genotype]	Toxic maculopathy of retina	250.70-250.79,360-365.99	Both	1	1	7	sense organs
362.6	PRS_all	age,sex,genotyping.array,PC1,PC2,PC3,PC4,PC5,PC6,PC7,PC8,PC9,PC10	-0.0120481796479842	0.0472470669634954	0.988024109061398	0.798720196410588	logistic	393883	460	393423			0	`362.6` ~ `PRS_all` + `age` + `sex` + `genotyping.array` + `PC1` + `PC2` + `PC3` + `PC4` + `PC5` + `PC6` + `PC7` + `PC8` + `PC9` + `PC10`	(Intercept) + PRS_all + age + sexM + genotyping.arrayUKBL + PC1 + PC2 + PC3 + PC4 + PC5 + PC6 + PC7 + PC8 + PC9 + PC10		Peripheral retinal degenerations	250.70-250.79,360-365.99	Both	1	1	7	sense organs
362.7	PRS_all	age,sex,genotyping.array,PC1,PC2,PC3,PC4,PC5,PC6,PC7,PC8,PC9,PC10	-0.00911989421303125	0.056489198864616	0.990921565889219	0.871742989328223	logistic	393748	325	393423			0	`362.7` ~ `PRS_all` + `age` + `sex` + `genotyping.array` + `PC1` + `PC2` + `PC3` + `PC4` + `PC5` + `PC6` + `PC7` + `PC8` + `PC9` + `PC10`	(Intercept) + PRS_all + age + sexM + genotyping.arrayUKBL + PC1 + PC2 + PC3 + PC4 + PC5 + PC6 + PC7 + PC8 + PC9 + PC10		Hereditary retinal dystrophies	250.70-250.79,360-365.99	Both	1	1	7	sense organs
362.8	PRS_all	age,sex,genotyping.array,PC1,PC2,PC3,PC4,PC5,PC6,PC7,PC8,PC9,PC10	0.00988639338044622	0.0618376400649061	1.00993542521695	0.872978259787888	logistic	393692	269	393423			0	`362.8` ~ `PRS_all` + `age` + `sex` + `genotyping.array` + `PC1` + `PC2` + `PC3` + `PC4` + `PC5` + `PC6` + `PC7` + `PC8` + `PC9` + `PC10`	(Intercept) + PRS_all + age + sexM + genotyping.arrayUKBL + PC1 + PC2 + PC3 + PC4 + PC5 + PC6 + PC7 + PC8 + PC9 + PC10		Retinal hemorrhage/ischemia	250.70-250.79,360-365.99	Both	1	1	7	sense organs
362.9	PRS_all	age,sex,genotyping.array,PC1,PC2,PC3,PC4,PC5,PC6,PC7,PC8,PC9,PC10						393423					0			[Note: Column(s) dropped due to lack of variability: 362.9 ] [Error: non-varying phenotype or genotype]	Retinal edema	250.70-250.79,360-365.99	Both	1	1	7	sense organs
363	PRS_all	age,sex,genotyping.array,PC1,PC2,PC3,PC4,PC5,PC6,PC7,PC8,PC9,PC10	0.0237819388453581	0.0371460389936352	1.02406698431229	0.522024301442555	logistic	397038	764	396274			0	`363` ~ `PRS_all` + `age` + `sex` + `genotyping.array` + `PC1` + `PC2` + `PC3` + `PC4` + `PC5` + `PC6` + `PC7` + `PC8` + `PC9` + `PC10`	(Intercept) + PRS_all + age + sexM + genotyping.arrayUKBL + PC1 + PC2 + PC3 + PC4 + PC5 + PC6 + PC7 + PC8 + PC9 + PC10		Chorioretinal inflammations, scars, and other disorders of choroid	360-365.99		1	0	7	sense organs
363.3	PRS_all	age,sex,genotyping.array,PC1,PC2,PC3,PC4,PC5,PC6,PC7,PC8,PC9,PC10	0.0546672819072227	0.0542738022735882	1.05618914297098	0.313814698924042	logistic	396636	362	396274			0	`363.3` ~ `PRS_all` + `age` + `sex` + `genotyping.array` + `PC1` + `PC2` + `PC3` + `PC4` + `PC5` + `PC6` + `PC7` + `PC8` + `PC9` + `PC10`	(Intercept) + PRS_all + age + sexM + genotyping.arrayUKBL + PC1 + PC2 + PC3 + PC4 + PC5 + PC6 + PC7 + PC8 + PC9 + PC10		Chorioretinal scars	360-365.99	Both	1	1	7	sense organs
363.4	PRS_all	age,sex,genotyping.array,PC1,PC2,PC3,PC4,PC5,PC6,PC7,PC8,PC9,PC10					logistic	396393	119	396274			0	`363.4` ~ `PRS_all` + `age` + `sex` + `genotyping.array` + `PC1` + `PC2` + `PC3` + `PC4` + `PC5` + `PC6` + `PC7` + `PC8` + `PC9` + `PC10`		[Error: < 200 cases or controls]	Choroidal degenerations	360-365.99	Both	1	1	7	sense organs
364	PRS_all	age,sex,genotyping.array,PC1,PC2,PC3,PC4,PC5,PC6,PC7,PC8,PC9,PC10	-0.00619314736343031	0.0150451859825134	0.993825990645152	0.680605890731969	logistic	400938	4664	396274			0	`364` ~ `PRS_all` + `age` + `sex` + `genotyping.array` + `PC1` + `PC2` + `PC3` + `PC4` + `PC5` + `PC6` + `PC7` + `PC8` + `PC9` + `PC10`	(Intercept) + PRS_all + age + sexM + genotyping.arrayUKBL + PC1 + PC2 + PC3 + PC4 + PC5 + PC6 + PC7 + PC8 + PC9 + PC10		Corneal opacity and other disorders of cornea	360-365.99	Both	1	0	7	sense organs
364.1	PRS_all	age,sex,genotyping.array,PC1,PC2,PC3,PC4,PC5,PC6,PC7,PC8,PC9,PC10	-0.017114478450054	0.0516093827283251	0.983031142311671	0.7401795087467	logistic	396670	396	396274			0	`364.1` ~ `PRS_all` + `age` + `sex` + `genotyping.array` + `PC1` + `PC2` + `PC3` + `PC4` + `PC5` + `PC6` + `PC7` + `PC8` + `PC9` + `PC10`	(Intercept) + PRS_all + age + sexM + genotyping.arrayUKBL + PC1 + PC2 + PC3 + PC4 + PC5 + PC6 + PC7 + PC8 + PC9 + PC10		Corneal opacity	360-365.99	Both	0	1	7	sense organs
364.2	PRS_all	age,sex,genotyping.array,PC1,PC2,PC3,PC4,PC5,PC6,PC7,PC8,PC9,PC10	-0.0545503030589167	0.0599555540037188	0.946910875146233	0.362903889120346	logistic	396566	292	396274			0	`364.2` ~ `PRS_all` + `age` + `sex` + `genotyping.array` + `PC1` + `PC2` + `PC3` + `PC4` + `PC5` + `PC6` + `PC7` + `PC8` + `PC9` + `PC10`	(Intercept) + PRS_all + age + sexM + genotyping.arrayUKBL + PC1 + PC2 + PC3 + PC4 + PC5 + PC6 + PC7 + PC8 + PC9 + PC10		Corneal edema	360-365.99	Both	1	1	7	sense organs
364.4	PRS_all	age,sex,genotyping.array,PC1,PC2,PC3,PC4,PC5,PC6,PC7,PC8,PC9,PC10	-0.00463903956259629	0.0191197202550499	0.995371704161494	0.808291154036599	logistic	399148	2874	396274			0	`364.4` ~ `PRS_all` + `age` + `sex` + `genotyping.array` + `PC1` + `PC2` + `PC3` + `PC4` + `PC5` + `PC6` + `PC7` + `PC8` + `PC9` + `PC10`	(Intercept) + PRS_all + age + sexM + genotyping.arrayUKBL + PC1 + PC2 + PC3 + PC4 + PC5 + PC6 + PC7 + PC8 + PC9 + PC10		Corneal degenerations	360-365.99	Both	1	0	7	sense organs
364.41	PRS_all	age,sex,genotyping.array,PC1,PC2,PC3,PC4,PC5,PC6,PC7,PC8,PC9,PC10					logistic	396452	178	396274			0	`364.41` ~ `PRS_all` + `age` + `sex` + `genotyping.array` + `PC1` + `PC2` + `PC3` + `PC4` + `PC5` + `PC6` + `PC7` + `PC8` + `PC9` + `PC10`		[Error: < 200 cases or controls]	Keratoconus	360-365.99	Both	1	1	7	sense organs
364.5	PRS_all	age,sex,genotyping.array,PC1,PC2,PC3,PC4,PC5,PC6,PC7,PC8,PC9,PC10	-0.0276922659353158	0.0342052657078831	0.97268764987325	0.418175439330674	logistic	397155	881	396274			0	`364.5` ~ `PRS_all` + `age` + `sex` + `genotyping.array` + `PC1` + `PC2` + `PC3` + `PC4` + `PC5` + `PC6` + `PC7` + `PC8` + `PC9` + `PC10`	(Intercept) + PRS_all + age + sexM + genotyping.arrayUKBL + PC1 + PC2 + PC3 + PC4 + PC5 + PC6 + PC7 + PC8 + PC9 + PC10		Corneal dystrophy	360-365.99	Both	1	0	7	sense organs
364.51	PRS_all	age,sex,genotyping.array,PC1,PC2,PC3,PC4,PC5,PC6,PC7,PC8,PC9,PC10						396274					0			[Note: Column(s) dropped due to lack of variability: 364.51 ] [Error: non-varying phenotype or genotype]	Fuchs' dystrophy	360-365.99	Both	1	1	7	sense organs
364.9	PRS_all	age,sex,genotyping.array,PC1,PC2,PC3,PC4,PC5,PC6,PC7,PC8,PC9,PC10	-0.00990582108933732	0.0578789610617862	0.990143079954856	0.864108037174868	logistic	396580	306	396274			0	`364.9` ~ `PRS_all` + `age` + `sex` + `genotyping.array` + `PC1` + `PC2` + `PC3` + `PC4` + `PC5` + `PC6` + `PC7` + `PC8` + `PC9` + `PC10`	(Intercept) + PRS_all + age + sexM + genotyping.arrayUKBL + PC1 + PC2 + PC3 + PC4 + PC5 + PC6 + PC7 + PC8 + PC9 + PC10		Cornea replaced by transplant	360-365.99	Both	1	1	7	sense organs
365	PRS_all	age,sex,genotyping.array,PC1,PC2,PC3,PC4,PC5,PC6,PC7,PC8,PC9,PC10	-0.0110781183540097	0.00863385107073635	0.988983018032155	0.199456068208213	logistic	410977	14703	396274			0	`365` ~ `PRS_all` + `age` + `sex` + `genotyping.array` + `PC1` + `PC2` + `PC3` + `PC4` + `PC5` + `PC6` + `PC7` + `PC8` + `PC9` + `PC10`	(Intercept) + PRS_all + age + sexM + genotyping.arrayUKBL + PC1 + PC2 + PC3 + PC4 + PC5 + PC6 + PC7 + PC8 + PC9 + PC10		Glaucoma	360-365.99		1	0	7	sense organs
365.1	PRS_all	age,sex,genotyping.array,PC1,PC2,PC3,PC4,PC5,PC6,PC7,PC8,PC9,PC10	-0.00729353253895779	0.016383604299184	0.992733000723232	0.656194990252999	logistic	400257	3983	396274			0	`365.1` ~ `PRS_all` + `age` + `sex` + `genotyping.array` + `PC1` + `PC2` + `PC3` + `PC4` + `PC5` + `PC6` + `PC7` + `PC8` + `PC9` + `PC10`	(Intercept) + PRS_all + age + sexM + genotyping.arrayUKBL + PC1 + PC2 + PC3 + PC4 + PC5 + PC6 + PC7 + PC8 + PC9 + PC10		Open-angle glaucoma	360-365.99	Both	1	0	7	sense organs
365.11	PRS_all	age,sex,genotyping.array,PC1,PC2,PC3,PC4,PC5,PC6,PC7,PC8,PC9,PC10	-0.00729353253895779	0.016383604299184	0.992733000723232	0.656194990252999	logistic	400257	3983	396274			0	`365.11` ~ `PRS_all` + `age` + `sex` + `genotyping.array` + `PC1` + `PC2` + `PC3` + `PC4` + `PC5` + `PC6` + `PC7` + `PC8` + `PC9` + `PC10`	(Intercept) + PRS_all + age + sexM + genotyping.arrayUKBL + PC1 + PC2 + PC3 + PC4 + PC5 + PC6 + PC7 + PC8 + PC9 + PC10		Primary open angle glaucoma	360-365.99	Both	1	1	7	sense organs
365.2	PRS_all	age,sex,genotyping.array,PC1,PC2,PC3,PC4,PC5,PC6,PC7,PC8,PC9,PC10	-0.00281274936017674	0.0235739793921325	0.997191202713039	0.905025127688205	logistic	398141	1867	396274			0	`365.2` ~ `PRS_all` + `age` + `sex` + `genotyping.array` + `PC1` + `PC2` + `PC3` + `PC4` + `PC5` + `PC6` + `PC7` + `PC8` + `PC9` + `PC10`	(Intercept) + PRS_all + age + sexM + genotyping.arrayUKBL + PC1 + PC2 + PC3 + PC4 + PC5 + PC6 + PC7 + PC8 + PC9 + PC10		Primary angle-closure glaucoma	360-365.99	Both	1	1	7	sense organs
365.5	PRS_all	age,sex,genotyping.array,PC1,PC2,PC3,PC4,PC5,PC6,PC7,PC8,PC9,PC10						396274					0			[Note: Column(s) dropped due to lack of variability: 365.5 ] [Error: non-varying phenotype or genotype]	Pseudoexfoliation glaucoma	360-365.99	Both	1	1	7	sense organs
366	PRS_all	age,sex,genotyping.array,PC1,PC2,PC3,PC4,PC5,PC6,PC7,PC8,PC9,PC10	-0.000926244323950259	0.00449278840171214	0.999074184507912	0.836664007927053	logistic	431422	67375	364047			0	`366` ~ `PRS_all` + `age` + `sex` + `genotyping.array` + `PC1` + `PC2` + `PC3` + `PC4` + `PC5` + `PC6` + `PC7` + `PC8` + `PC9` + `PC10`	(Intercept) + PRS_all + age + sexM + genotyping.arrayUKBL + PC1 + PC2 + PC3 + PC4 + PC5 + PC6 + PC7 + PC8 + PC9 + PC10		Cataract	366-366.99	Both	1	0	7	sense organs
366.1	PRS_all	age,sex,genotyping.array,PC1,PC2,PC3,PC4,PC5,PC6,PC7,PC8,PC9,PC10					logistic	364156	109	364047			0	`366.1` ~ `PRS_all` + `age` + `sex` + `genotyping.array` + `PC1` + `PC2` + `PC3` + `PC4` + `PC5` + `PC6` + `PC7` + `PC8` + `PC9` + `PC10`		[Error: < 200 cases or controls]	Nonsenile Cataract	366-366.99	Both	1	1	7	sense organs
366.2	PRS_all	age,sex,genotyping.array,PC1,PC2,PC3,PC4,PC5,PC6,PC7,PC8,PC9,PC10	0.00351818693839404	0.00583498532041022	1.00352438302226	0.546543942838835	logistic	399849	35802	364047			0	`366.2` ~ `PRS_all` + `age` + `sex` + `genotyping.array` + `PC1` + `PC2` + `PC3` + `PC4` + `PC5` + `PC6` + `PC7` + `PC8` + `PC9` + `PC10`	(Intercept) + PRS_all + age + sexM + genotyping.arrayUKBL + PC1 + PC2 + PC3 + PC4 + PC5 + PC6 + PC7 + PC8 + PC9 + PC10		Senile cataract	366-366.99	Both	1	1	7	sense organs
366.3	PRS_all	age,sex,genotyping.array,PC1,PC2,PC3,PC4,PC5,PC6,PC7,PC8,PC9,PC10					logistic	364211	164	364047			0	`366.3` ~ `PRS_all` + `age` + `sex` + `genotyping.array` + `PC1` + `PC2` + `PC3` + `PC4` + `PC5` + `PC6` + `PC7` + `PC8` + `PC9` + `PC10`		[Error: < 200 cases or controls]	Traumatic cataract	366-366.99	Both	1	1	7	sense organs
367	PRS_all	age,sex,genotyping.array,PC1,PC2,PC3,PC4,PC5,PC6,PC7,PC8,PC9,PC10	-0.00659412319090684	0.00852593795947149	0.993427570329981	0.439274394849828	logistic	431422	14799	416623			0	`367` ~ `PRS_all` + `age` + `sex` + `genotyping.array` + `PC1` + `PC2` + `PC3` + `PC4` + `PC5` + `PC6` + `PC7` + `PC8` + `PC9` + `PC10`	(Intercept) + PRS_all + age + sexM + genotyping.arrayUKBL + PC1 + PC2 + PC3 + PC4 + PC5 + PC6 + PC7 + PC8 + PC9 + PC10		Disorders of refraction and accommodation; blindness and low vision	367-367.99		1	0	7	sense organs
367.1	PRS_all	age,sex,genotyping.array,PC1,PC2,PC3,PC4,PC5,PC6,PC7,PC8,PC9,PC10	0.00528876269595035	0.0157789894115631	1.00530277288935	0.737491171161558	logistic	420809	4186	416623			0	`367.1` ~ `PRS_all` + `age` + `sex` + `genotyping.array` + `PC1` + `PC2` + `PC3` + `PC4` + `PC5` + `PC6` + `PC7` + `PC8` + `PC9` + `PC10`	(Intercept) + PRS_all + age + sexM + genotyping.arrayUKBL + PC1 + PC2 + PC3 + PC4 + PC5 + PC6 + PC7 + PC8 + PC9 + PC10		Myopia	367-367.99	Both	1	1	7	sense organs
367.2	PRS_all	age,sex,genotyping.array,PC1,PC2,PC3,PC4,PC5,PC6,PC7,PC8,PC9,PC10	-0.00901532317718153	0.0117011784416079	0.991025193001913	0.441025389591619	logistic	424339	7716	416623			0	`367.2` ~ `PRS_all` + `age` + `sex` + `genotyping.array` + `PC1` + `PC2` + `PC3` + `PC4` + `PC5` + `PC6` + `PC7` + `PC8` + `PC9` + `PC10`	(Intercept) + PRS_all + age + sexM + genotyping.arrayUKBL + PC1 + PC2 + PC3 + PC4 + PC5 + PC6 + PC7 + PC8 + PC9 + PC10		Astigmatism	367-367.99	Both	1	1	7	sense organs
367.4	PRS_all	age,sex,genotyping.array,PC1,PC2,PC3,PC4,PC5,PC6,PC7,PC8,PC9,PC10					logistic	431422	139	431283			0	`367.4` ~ `PRS_all` + `age` + `sex` + `genotyping.array` + `PC1` + `PC2` + `PC3` + `PC4` + `PC5` + `PC6` + `PC7` + `PC8` + `PC9` + `PC10`		[Error: < 200 cases or controls]	Presbyopia	367-367.99	Both	1	0	7	sense organs
367.8	PRS_all	age,sex,genotyping.array,PC1,PC2,PC3,PC4,PC5,PC6,PC7,PC8,PC9,PC10	0.00341643866514556	0.0342887233630772	1.00342228134354	0.920632214077382	logistic	417503	880	416623			0	`367.8` ~ `PRS_all` + `age` + `sex` + `genotyping.array` + `PC1` + `PC2` + `PC3` + `PC4` + `PC5` + `PC6` + `PC7` + `PC8` + `PC9` + `PC10`	(Intercept) + PRS_all + age + sexM + genotyping.arrayUKBL + PC1 + PC2 + PC3 + PC4 + PC5 + PC6 + PC7 + PC8 + PC9 + PC10		Hypermetropia	367-367.99	Both	1	1	7	sense organs
367.9	PRS_all	age,sex,genotyping.array,PC1,PC2,PC3,PC4,PC5,PC6,PC7,PC8,PC9,PC10	-0.0335503534134937	0.0233393450428153	0.967006217941534	0.150575426410071	logistic	418530	1907	416623			0	`367.9` ~ `PRS_all` + `age` + `sex` + `genotyping.array` + `PC1` + `PC2` + `PC3` + `PC4` + `PC5` + `PC6` + `PC7` + `PC8` + `PC9` + `PC10`	(Intercept) + PRS_all + age + sexM + genotyping.arrayUKBL + PC1 + PC2 + PC3 + PC4 + PC5 + PC6 + PC7 + PC8 + PC9 + PC10		Blindness and low vision	367-367.99	Both	1	1	7	sense organs
368	PRS_all	age,sex,genotyping.array,PC1,PC2,PC3,PC4,PC5,PC6,PC7,PC8,PC9,PC10	0.00474788476129124	0.0110452981832457	1.00475917382547	0.667300587228779	logistic	430311	8595	421716			0	`368` ~ `PRS_all` + `age` + `sex` + `genotyping.array` + `PC1` + `PC2` + `PC3` + `PC4` + `PC5` + `PC6` + `PC7` + `PC8` + `PC9` + `PC10`	(Intercept) + PRS_all + age + sexM + genotyping.arrayUKBL + PC1 + PC2 + PC3 + PC4 + PC5 + PC6 + PC7 + PC8 + PC9 + PC10		Visual disturbances	368-368.99		1	0	7	sense organs
368.1	PRS_all	age,sex,genotyping.array,PC1,PC2,PC3,PC4,PC5,PC6,PC7,PC8,PC9,PC10	-0.00158541868278203	0.023614468142881	0.998415837429509	0.946472162069433	logistic	423563	1847	421716			0	`368.1` ~ `PRS_all` + `age` + `sex` + `genotyping.array` + `PC1` + `PC2` + `PC3` + `PC4` + `PC5` + `PC6` + `PC7` + `PC8` + `PC9` + `PC10`	(Intercept) + PRS_all + age + sexM + genotyping.arrayUKBL + PC1 + PC2 + PC3 + PC4 + PC5 + PC6 + PC7 + PC8 + PC9 + PC10		Amblyopia	368-368.99	Both	1	1	7	sense organs
368.2	PRS_all	age,sex,genotyping.array,PC1,PC2,PC3,PC4,PC5,PC6,PC7,PC8,PC9,PC10	0.0373072511446158	0.0232763621163151	1.03801190219239	0.108979785167849	logistic	423611	1895	421716			0	`368.2` ~ `PRS_all` + `age` + `sex` + `genotyping.array` + `PC1` + `PC2` + `PC3` + `PC4` + `PC5` + `PC6` + `PC7` + `PC8` + `PC9` + `PC10`	(Intercept) + PRS_all + age + sexM + genotyping.arrayUKBL + PC1 + PC2 + PC3 + PC4 + PC5 + PC6 + PC7 + PC8 + PC9 + PC10		Diplopia and disorders of binocular vision	368-368.99	Both	1	1	7	sense organs
368.3	PRS_all	age,sex,genotyping.array,PC1,PC2,PC3,PC4,PC5,PC6,PC7,PC8,PC9,PC10	0.00573040567290543	0.0382999614375953	1.00574685585455	0.881065139992596	logistic	422424	708	421716			0	`368.3` ~ `PRS_all` + `age` + `sex` + `genotyping.array` + `PC1` + `PC2` + `PC3` + `PC4` + `PC5` + `PC6` + `PC7` + `PC8` + `PC9` + `PC10`	(Intercept) + PRS_all + age + sexM + genotyping.arrayUKBL + PC1 + PC2 + PC3 + PC4 + PC5 + PC6 + PC7 + PC8 + PC9 + PC10		Anisometropia	368-368.99	Both	1	1	7	sense organs
368.4	PRS_all	age,sex,genotyping.array,PC1,PC2,PC3,PC4,PC5,PC6,PC7,PC8,PC9,PC10	0.00626031731667281	0.0289939687004099	1.00627995405915	0.829051731045236	logistic	422945	1229	421716			0	`368.4` ~ `PRS_all` + `age` + `sex` + `genotyping.array` + `PC1` + `PC2` + `PC3` + `PC4` + `PC5` + `PC6` + `PC7` + `PC8` + `PC9` + `PC10`	(Intercept) + PRS_all + age + sexM + genotyping.arrayUKBL + PC1 + PC2 + PC3 + PC4 + PC5 + PC6 + PC7 + PC8 + PC9 + PC10		Visual field defects	368-368.99	Both	0	1	7	sense organs
368.5	PRS_all	age,sex,genotyping.array,PC1,PC2,PC3,PC4,PC5,PC6,PC7,PC8,PC9,PC10					logistic	421764	48	421716			0	`368.5` ~ `PRS_all` + `age` + `sex` + `genotyping.array` + `PC1` + `PC2` + `PC3` + `PC4` + `PC5` + `PC6` + `PC7` + `PC8` + `PC9` + `PC10`		[Error: < 200 cases or controls]	Color vision deficiencies	368-368.99	Both	0	1	7	sense organs
368.7	PRS_all	age,sex,genotyping.array,PC1,PC2,PC3,PC4,PC5,PC6,PC7,PC8,PC9,PC10					logistic	421721	5	421716			0	`368.7` ~ `PRS_all` + `age` + `sex` + `genotyping.array` + `PC1` + `PC2` + `PC3` + `PC4` + `PC5` + `PC6` + `PC7` + `PC8` + `PC9` + `PC10`		[Error: < 200 cases or controls]	Disorders of accommodation	368-368.99	Both	1	1	7	sense organs
368.9	PRS_all	age,sex,genotyping.array,PC1,PC2,PC3,PC4,PC5,PC6,PC7,PC8,PC9,PC10	0.000725515890740744	0.0240221193837649	1.00072577914105	0.975905958766093	logistic	423496	1780	421716			0	`368.9` ~ `PRS_all` + `age` + `sex` + `genotyping.array` + `PC1` + `PC2` + `PC3` + `PC4` + `PC5` + `PC6` + `PC7` + `PC8` + `PC9` + `PC10`	(Intercept) + PRS_all + age + sexM + genotyping.arrayUKBL + PC1 + PC2 + PC3 + PC4 + PC5 + PC6 + PC7 + PC8 + PC9 + PC10		Subjective visual disturbances	368-368.99	Both	1	0	7	sense organs
368.91	PRS_all	age,sex,genotyping.array,PC1,PC2,PC3,PC4,PC5,PC6,PC7,PC8,PC9,PC10						421716					0			[Note: Column(s) dropped due to lack of variability: 368.91 ] [Error: non-varying phenotype or genotype]	Psychophysical visual disturbances	368-368.99	Both	1	1	7	sense organs
369	PRS_all	age,sex,genotyping.array,PC1,PC2,PC3,PC4,PC5,PC6,PC7,PC8,PC9,PC10	0.0142195022049905	0.02557530980097	1.01432108021834	0.578220745919323	logistic	413859	1579	412280			0	`369` ~ `PRS_all` + `age` + `sex` + `genotyping.array` + `PC1` + `PC2` + `PC3` + `PC4` + `PC5` + `PC6` + `PC7` + `PC8` + `PC9` + `PC10`	(Intercept) + PRS_all + age + sexM + genotyping.arrayUKBL + PC1 + PC2 + PC3 + PC4 + PC5 + PC6 + PC7 + PC8 + PC9 + PC10		Infection of the eye	369-374.99		1	0	7	sense organs
369.2	PRS_all	age,sex,genotyping.array,PC1,PC2,PC3,PC4,PC5,PC6,PC7,PC8,PC9,PC10	0.0538423382243479	0.050451158503679	1.05531820569606	0.285873820091298	logistic	412683	403	412280			0	`369.2` ~ `PRS_all` + `age` + `sex` + `genotyping.array` + `PC1` + `PC2` + `PC3` + `PC4` + `PC5` + `PC6` + `PC7` + `PC8` + `PC9` + `PC10`	(Intercept) + PRS_all + age + sexM + genotyping.arrayUKBL + PC1 + PC2 + PC3 + PC4 + PC5 + PC6 + PC7 + PC8 + PC9 + PC10		Eye infection, viral	369-374.99	Both	1	1	7	sense organs
369.5	PRS_all	age,sex,genotyping.array,PC1,PC2,PC3,PC4,PC5,PC6,PC7,PC8,PC9,PC10	-0.0266187782514231	0.0384934482941068	0.973732378737122	0.489242261879431	logistic	412976	696	412280			0	`369.5` ~ `PRS_all` + `age` + `sex` + `genotyping.array` + `PC1` + `PC2` + `PC3` + `PC4` + `PC5` + `PC6` + `PC7` + `PC8` + `PC9` + `PC10`	(Intercept) + PRS_all + age + sexM + genotyping.arrayUKBL + PC1 + PC2 + PC3 + PC4 + PC5 + PC6 + PC7 + PC8 + PC9 + PC10		Conjunctivitis, infectious	369-374.99	Both	1	1	7	sense organs
370	PRS_all	age,sex,genotyping.array,PC1,PC2,PC3,PC4,PC5,PC6,PC7,PC8,PC9,PC10	-0.00300669922738529	0.038168246077556	0.996997816365926	0.937211680154544	logistic	412991	711	412280			0	`370` ~ `PRS_all` + `age` + `sex` + `genotyping.array` + `PC1` + `PC2` + `PC3` + `PC4` + `PC5` + `PC6` + `PC7` + `PC8` + `PC9` + `PC10`	(Intercept) + PRS_all + age + sexM + genotyping.arrayUKBL + PC1 + PC2 + PC3 + PC4 + PC5 + PC6 + PC7 + PC8 + PC9 + PC10		Keratitis	369-374.99	Both	1	0	7	sense organs
370.1	PRS_all	age,sex,genotyping.array,PC1,PC2,PC3,PC4,PC5,PC6,PC7,PC8,PC9,PC10	-0.0272572717763675	0.0566435195813928	0.97311085535871	0.630369215045235	logistic	412600	320	412280			0	`370.1` ~ `PRS_all` + `age` + `sex` + `genotyping.array` + `PC1` + `PC2` + `PC3` + `PC4` + `PC5` + `PC6` + `PC7` + `PC8` + `PC9` + `PC10`	(Intercept) + PRS_all + age + sexM + genotyping.arrayUKBL + PC1 + PC2 + PC3 + PC4 + PC5 + PC6 + PC7 + PC8 + PC9 + PC10		Corneal ulcer	369-374.99	Both	1	1	7	sense organs
370.2	PRS_all	age,sex,genotyping.array,PC1,PC2,PC3,PC4,PC5,PC6,PC7,PC8,PC9,PC10						412280					0			[Note: Column(s) dropped due to lack of variability: 370.2 ] [Error: non-varying phenotype or genotype]	Superficial keratitis	369-374.99	Both	1	1	7	sense organs
370.3	PRS_all	age,sex,genotyping.array,PC1,PC2,PC3,PC4,PC5,PC6,PC7,PC8,PC9,PC10					logistic	412346	66	412280			0	`370.3` ~ `PRS_all` + `age` + `sex` + `genotyping.array` + `PC1` + `PC2` + `PC3` + `PC4` + `PC5` + `PC6` + `PC7` + `PC8` + `PC9` + `PC10`		[Error: < 200 cases or controls]	Keratoconjunctivitis	369-374.99	Both	1	0	7	sense organs
370.31	PRS_all	age,sex,genotyping.array,PC1,PC2,PC3,PC4,PC5,PC6,PC7,PC8,PC9,PC10						412280					0			[Note: Column(s) dropped due to lack of variability: 370.31 ] [Error: non-varying phenotype or genotype]	Keratoconjunctivitis sicca	369-374.99	Both	1	1	7	sense organs
371	PRS_all	age,sex,genotyping.array,PC1,PC2,PC3,PC4,PC5,PC6,PC7,PC8,PC9,PC10	-0.0249472972167044	0.0134202120952403	0.975361314929798	0.0630364025314074	logistic	418091	5811	412280			0	`371` ~ `PRS_all` + `age` + `sex` + `genotyping.array` + `PC1` + `PC2` + `PC3` + `PC4` + `PC5` + `PC6` + `PC7` + `PC8` + `PC9` + `PC10`	(Intercept) + PRS_all + age + sexM + genotyping.arrayUKBL + PC1 + PC2 + PC3 + PC4 + PC5 + PC6 + PC7 + PC8 + PC9 + PC10		Inflammation of the eye	369-374.99		1	0	7	sense organs
371.1	PRS_all	age,sex,genotyping.array,PC1,PC2,PC3,PC4,PC5,PC6,PC7,PC8,PC9,PC10	-0.00762124850617647	0.0284983067189102	0.992407719570535	0.78913955321097	logistic	413581	1301	412280			0	`371.1` ~ `PRS_all` + `age` + `sex` + `genotyping.array` + `PC1` + `PC2` + `PC3` + `PC4` + `PC5` + `PC6` + `PC7` + `PC8` + `PC9` + `PC10`	(Intercept) + PRS_all + age + sexM + genotyping.arrayUKBL + PC1 + PC2 + PC3 + PC4 + PC5 + PC6 + PC7 + PC8 + PC9 + PC10		Uveitis, noninfectious or NOS	369-374.99	Both	1	1	7	sense organs
371.2	PRS_all	age,sex,genotyping.array,PC1,PC2,PC3,PC4,PC5,PC6,PC7,PC8,PC9,PC10					logistic	412342	62	412280			0	`371.2` ~ `PRS_all` + `age` + `sex` + `genotyping.array` + `PC1` + `PC2` + `PC3` + `PC4` + `PC5` + `PC6` + `PC7` + `PC8` + `PC9` + `PC10`		[Error: < 200 cases or controls]	Conjunctivitis, noninfectious	369-374.99	Both	1	0	7	sense organs
371.21	PRS_all	age,sex,genotyping.array,PC1,PC2,PC3,PC4,PC5,PC6,PC7,PC8,PC9,PC10						412280					0			[Note: Column(s) dropped due to lack of variability: 371.21 ] [Error: non-varying phenotype or genotype]	Allergic conjunctivitis	369-374.99	Both	1	1	7	sense organs
371.3	PRS_all	age,sex,genotyping.array,PC1,PC2,PC3,PC4,PC5,PC6,PC7,PC8,PC9,PC10	-0.0280744107334313	0.0155222967213591	0.972316013361663	0.0705053075828861	logistic	416578	4298	412280			0	`371.3` ~ `PRS_all` + `age` + `sex` + `genotyping.array` + `PC1` + `PC2` + `PC3` + `PC4` + `PC5` + `PC6` + `PC7` + `PC8` + `PC9` + `PC10`	(Intercept) + PRS_all + age + sexM + genotyping.arrayUKBL + PC1 + PC2 + PC3 + PC4 + PC5 + PC6 + PC7 + PC8 + PC9 + PC10		Inflammation of eyelids	369-374.99	Both	1	0	7	sense organs
371.33	PRS_all	age,sex,genotyping.array,PC1,PC2,PC3,PC4,PC5,PC6,PC7,PC8,PC9,PC10					logistic	412308	28	412280			0	`371.33` ~ `PRS_all` + `age` + `sex` + `genotyping.array` + `PC1` + `PC2` + `PC3` + `PC4` + `PC5` + `PC6` + `PC7` + `PC8` + `PC9` + `PC10`		[Error: < 200 cases or controls]	Noninfectious dermatoses of eyelid	369-374.99	Both	1	1	7	sense organs
371.9	PRS_all	age,sex,genotyping.array,PC1,PC2,PC3,PC4,PC5,PC6,PC7,PC8,PC9,PC10					logistic	412310	30	412280			0	`371.9` ~ `PRS_all` + `age` + `sex` + `genotyping.array` + `PC1` + `PC2` + `PC3` + `PC4` + `PC5` + `PC6` + `PC7` + `PC8` + `PC9` + `PC10`		[Error: < 200 cases or controls]	Chronic inflammatory disorders of orbit	369-374.99	Both	1	1	7	sense organs
372	PRS_all	age,sex,genotyping.array,PC1,PC2,PC3,PC4,PC5,PC6,PC7,PC8,PC9,PC10	0.0149683989409685	0.0237960816530949	1.01508098647469	0.529330799924209	logistic	414166	1886	412280			0	`372` ~ `PRS_all` + `age` + `sex` + `genotyping.array` + `PC1` + `PC2` + `PC3` + `PC4` + `PC5` + `PC6` + `PC7` + `PC8` + `PC9` + `PC10`	(Intercept) + PRS_all + age + sexM + genotyping.arrayUKBL + PC1 + PC2 + PC3 + PC4 + PC5 + PC6 + PC7 + PC8 + PC9 + PC10		Disorders of conjunctiva	369-374.99		1	1	7	sense organs
374	PRS_all	age,sex,genotyping.array,PC1,PC2,PC3,PC4,PC5,PC6,PC7,PC8,PC9,PC10	-0.0195573704577364	0.00978690478568893	0.980632634231726	0.0456819466144749	logistic	423311	11031	412280			0	`374` ~ `PRS_all` + `age` + `sex` + `genotyping.array` + `PC1` + `PC2` + `PC3` + `PC4` + `PC5` + `PC6` + `PC7` + `PC8` + `PC9` + `PC10`	(Intercept) + PRS_all + age + sexM + genotyping.arrayUKBL + PC1 + PC2 + PC3 + PC4 + PC5 + PC6 + PC7 + PC8 + PC9 + PC10		Other disorders of eyelids	369-374.99		1	0	7	sense organs
374.1	PRS_all	age,sex,genotyping.array,PC1,PC2,PC3,PC4,PC5,PC6,PC7,PC8,PC9,PC10	-0.0229036582750569	0.0199844919208272	0.977356639462174	0.251765534838427	logistic	414868	2588	412280			0	`374.1` ~ `PRS_all` + `age` + `sex` + `genotyping.array` + `PC1` + `PC2` + `PC3` + `PC4` + `PC5` + `PC6` + `PC7` + `PC8` + `PC9` + `PC10`	(Intercept) + PRS_all + age + sexM + genotyping.arrayUKBL + PC1 + PC2 + PC3 + PC4 + PC5 + PC6 + PC7 + PC8 + PC9 + PC10		Ectropion or entropion	369-374.99	Both	1	1	7	sense organs
374.2	PRS_all	age,sex,genotyping.array,PC1,PC2,PC3,PC4,PC5,PC6,PC7,PC8,PC9,PC10					logistic	412385	105	412280			0	`374.2` ~ `PRS_all` + `age` + `sex` + `genotyping.array` + `PC1` + `PC2` + `PC3` + `PC4` + `PC5` + `PC6` + `PC7` + `PC8` + `PC9` + `PC10`		[Error: < 200 cases or controls]	Lagophthalmos	369-374.99	Both	1	1	7	sense organs
374.3	PRS_all	age,sex,genotyping.array,PC1,PC2,PC3,PC4,PC5,PC6,PC7,PC8,PC9,PC10	-0.0172469683416809	0.0164923110693989	0.982900909249632	0.295672718011006	logistic	416110	3830	412280			0	`374.3` ~ `PRS_all` + `age` + `sex` + `genotyping.array` + `PC1` + `PC2` + `PC3` + `PC4` + `PC5` + `PC6` + `PC7` + `PC8` + `PC9` + `PC10`	(Intercept) + PRS_all + age + sexM + genotyping.arrayUKBL + PC1 + PC2 + PC3 + PC4 + PC5 + PC6 + PC7 + PC8 + PC9 + PC10		Ptosis of eyelid	369-374.99	Both	1	1	7	sense organs
374.6	PRS_all	age,sex,genotyping.array,PC1,PC2,PC3,PC4,PC5,PC6,PC7,PC8,PC9,PC10						412280					0			[Note: Column(s) dropped due to lack of variability: 374.6 ] [Error: non-varying phenotype or genotype]	Dermatochalasis	369-374.99	Both	1	1	7	sense organs
375	PRS_all	age,sex,genotyping.array,PC1,PC2,PC3,PC4,PC5,PC6,PC7,PC8,PC9,PC10	-0.0140056464511338	0.0141855713586777	0.986091976326985	0.323487580761164	logistic	412061	5264	406797			0	`375` ~ `PRS_all` + `age` + `sex` + `genotyping.array` + `PC1` + `PC2` + `PC3` + `PC4` + `PC5` + `PC6` + `PC7` + `PC8` + `PC9` + `PC10`	(Intercept) + PRS_all + age + sexM + genotyping.arrayUKBL + PC1 + PC2 + PC3 + PC4 + PC5 + PC6 + PC7 + PC8 + PC9 + PC10		Disorders of lacrimal system	375-379.99		1	0	7	sense organs
375.1	PRS_all	age,sex,genotyping.array,PC1,PC2,PC3,PC4,PC5,PC6,PC7,PC8,PC9,PC10						406797					0			[Note: Column(s) dropped due to lack of variability: 375.1 ] [Error: non-varying phenotype or genotype]	Dry eyes	375-379.99	Both	0	1	7	sense organs
375.2	PRS_all	age,sex,genotyping.array,PC1,PC2,PC3,PC4,PC5,PC6,PC7,PC8,PC9,PC10	-0.0311397175067786	0.0246270873331305	0.96934012982819	0.20606860097551	logistic	408516	1719	406797			0	`375.2` ~ `PRS_all` + `age` + `sex` + `genotyping.array` + `PC1` + `PC2` + `PC3` + `PC4` + `PC5` + `PC6` + `PC7` + `PC8` + `PC9` + `PC10`	(Intercept) + PRS_all + age + sexM + genotyping.arrayUKBL + PC1 + PC2 + PC3 + PC4 + PC5 + PC6 + PC7 + PC8 + PC9 + PC10		Epiphora	375-379.99	Both	1	1	7	sense organs
376	PRS_all	age,sex,genotyping.array,PC1,PC2,PC3,PC4,PC5,PC6,PC7,PC8,PC9,PC10					logistic	406946	149	406797			0	`376` ~ `PRS_all` + `age` + `sex` + `genotyping.array` + `PC1` + `PC2` + `PC3` + `PC4` + `PC5` + `PC6` + `PC7` + `PC8` + `PC9` + `PC10`		[Error: < 200 cases or controls]	Disorders of the orbit	375-379.99		1	1	7	sense organs
377	PRS_all	age,sex,genotyping.array,PC1,PC2,PC3,PC4,PC5,PC6,PC7,PC8,PC9,PC10	0.00031871320771122	0.0291711679026588	1.00031876400216	0.991282786842764	logistic	408011	1214	406797			0	`377` ~ `PRS_all` + `age` + `sex` + `genotyping.array` + `PC1` + `PC2` + `PC3` + `PC4` + `PC5` + `PC6` + `PC7` + `PC8` + `PC9` + `PC10`	(Intercept) + PRS_all + age + sexM + genotyping.arrayUKBL + PC1 + PC2 + PC3 + PC4 + PC5 + PC6 + PC7 + PC8 + PC9 + PC10		Disorders of optic nerve and visual pathways	375-379.99		1	0	7	sense organs
377.1	PRS_all	age,sex,genotyping.array,PC1,PC2,PC3,PC4,PC5,PC6,PC7,PC8,PC9,PC10					logistic	406991	194	406797			0	`377.1` ~ `PRS_all` + `age` + `sex` + `genotyping.array` + `PC1` + `PC2` + `PC3` + `PC4` + `PC5` + `PC6` + `PC7` + `PC8` + `PC9` + `PC10`		[Error: < 200 cases or controls]	Optic atrophy	375-379.99	Both	1	1	7	sense organs
377.3	PRS_all	age,sex,genotyping.array,PC1,PC2,PC3,PC4,PC5,PC6,PC7,PC8,PC9,PC10	0.00285328107830411	0.0474952878641435	1.00285735555905	0.95209587326751	logistic	407255	458	406797			0	`377.3` ~ `PRS_all` + `age` + `sex` + `genotyping.array` + `PC1` + `PC2` + `PC3` + `PC4` + `PC5` + `PC6` + `PC7` + `PC8` + `PC9` + `PC10`	(Intercept) + PRS_all + age + sexM + genotyping.arrayUKBL + PC1 + PC2 + PC3 + PC4 + PC5 + PC6 + PC7 + PC8 + PC9 + PC10		Optic neuritis/neuropathy	375-379.99		1	1	7	sense organs
378	PRS_all	age,sex,genotyping.array,PC1,PC2,PC3,PC4,PC5,PC6,PC7,PC8,PC9,PC10	-0.00187795309424807	0.0183508283987342	0.99812380915635	0.918489863813069	logistic	409853	3056	406797			0	`378` ~ `PRS_all` + `age` + `sex` + `genotyping.array` + `PC1` + `PC2` + `PC3` + `PC4` + `PC5` + `PC6` + `PC7` + `PC8` + `PC9` + `PC10`	(Intercept) + PRS_all + age + sexM + genotyping.arrayUKBL + PC1 + PC2 + PC3 + PC4 + PC5 + PC6 + PC7 + PC8 + PC9 + PC10		Strabismus and other disorders of binocular eye movements	375-379.99		1	0	7	sense organs
378.1	PRS_all	age,sex,genotyping.array,PC1,PC2,PC3,PC4,PC5,PC6,PC7,PC8,PC9,PC10	0.021081738622957	0.0248586034977657	1.02130552833335	0.396401166357843	logistic	408448	1651	406797			0	`378.1` ~ `PRS_all` + `age` + `sex` + `genotyping.array` + `PC1` + `PC2` + `PC3` + `PC4` + `PC5` + `PC6` + `PC7` + `PC8` + `PC9` + `PC10`	(Intercept) + PRS_all + age + sexM + genotyping.arrayUKBL + PC1 + PC2 + PC3 + PC4 + PC5 + PC6 + PC7 + PC8 + PC9 + PC10		Strabismus (not specified as paralytic)	375-379.99	Both	1	1	7	sense organs
378.2	PRS_all	age,sex,genotyping.array,PC1,PC2,PC3,PC4,PC5,PC6,PC7,PC8,PC9,PC10	-0.0614791054108399	0.0384463066246528	0.940372594233168	0.109800600835268	logistic	407493	696	406797			0	`378.2` ~ `PRS_all` + `age` + `sex` + `genotyping.array` + `PC1` + `PC2` + `PC3` + `PC4` + `PC5` + `PC6` + `PC7` + `PC8` + `PC9` + `PC10`	(Intercept) + PRS_all + age + sexM + genotyping.arrayUKBL + PC1 + PC2 + PC3 + PC4 + PC5 + PC6 + PC7 + PC8 + PC9 + PC10		Nystagmus and other irregular eye movements	375-379.99	Both	1	1	7	sense organs
378.5	PRS_all	age,sex,genotyping.array,PC1,PC2,PC3,PC4,PC5,PC6,PC7,PC8,PC9,PC10	-0.0238214886048502	0.037446850506311	0.976460003438264	0.524684321132567	logistic	407531	734	406797			0	`378.5` ~ `PRS_all` + `age` + `sex` + `genotyping.array` + `PC1` + `PC2` + `PC3` + `PC4` + `PC5` + `PC6` + `PC7` + `PC8` + `PC9` + `PC10`	(Intercept) + PRS_all + age + sexM + genotyping.arrayUKBL + PC1 + PC2 + PC3 + PC4 + PC5 + PC6 + PC7 + PC8 + PC9 + PC10		Paralytic strabismus	375-379.99	Both	1	1	7	sense organs
379	PRS_all	age,sex,genotyping.array,PC1,PC2,PC3,PC4,PC5,PC6,PC7,PC8,PC9,PC10	0.00315987870553905	0.00819887922248351	1.00316487638489	0.699938313037325	logistic	423015	16218	406797			0	`379` ~ `PRS_all` + `age` + `sex` + `genotyping.array` + `PC1` + `PC2` + `PC3` + `PC4` + `PC5` + `PC6` + `PC7` + `PC8` + `PC9` + `PC10`	(Intercept) + PRS_all + age + sexM + genotyping.arrayUKBL + PC1 + PC2 + PC3 + PC4 + PC5 + PC6 + PC7 + PC8 + PC9 + PC10		Other disorders of eye	375-379.99	Both	1	0	7	sense organs
379.1	PRS_all	age,sex,genotyping.array,PC1,PC2,PC3,PC4,PC5,PC6,PC7,PC8,PC9,PC10					logistic	406899	102	406797			0	`379.1` ~ `PRS_all` + `age` + `sex` + `genotyping.array` + `PC1` + `PC2` + `PC3` + `PC4` + `PC5` + `PC6` + `PC7` + `PC8` + `PC9` + `PC10`		[Error: < 200 cases or controls]	Scleritis and episcleritis	375-379.99	Both	1	1	7	sense organs
379.2	PRS_all	age,sex,genotyping.array,PC1,PC2,PC3,PC4,PC5,PC6,PC7,PC8,PC9,PC10	0.0456176988943322	0.0157178893485995	1.04667418975929	0.00370458540999565	logistic	411033	4236	406797			0	`379.2` ~ `PRS_all` + `age` + `sex` + `genotyping.array` + `PC1` + `PC2` + `PC3` + `PC4` + `PC5` + `PC6` + `PC7` + `PC8` + `PC9` + `PC10`	(Intercept) + PRS_all + age + sexM + genotyping.arrayUKBL + PC1 + PC2 + PC3 + PC4 + PC5 + PC6 + PC7 + PC8 + PC9 + PC10		Disorders of vitreous body	375-379.99	Both	1	1	7	sense organs
379.3	PRS_all	age,sex,genotyping.array,PC1,PC2,PC3,PC4,PC5,PC6,PC7,PC8,PC9,PC10	-0.00814452510864564	0.0101627831636145	0.991888551676827	0.422896090114306	logistic	417199	10402	406797			0	`379.3` ~ `PRS_all` + `age` + `sex` + `genotyping.array` + `PC1` + `PC2` + `PC3` + `PC4` + `PC5` + `PC6` + `PC7` + `PC8` + `PC9` + `PC10`	(Intercept) + PRS_all + age + sexM + genotyping.arrayUKBL + PC1 + PC2 + PC3 + PC4 + PC5 + PC6 + PC7 + PC8 + PC9 + PC10		Aphakia and other disorders of lens	375-379.99	Both	1	1	7	sense organs
379.4	PRS_all	age,sex,genotyping.array,PC1,PC2,PC3,PC4,PC5,PC6,PC7,PC8,PC9,PC10	0.0423376087728877	0.0503722779191203	1.04324662851707	0.400631337294683	logistic	407202	405	406797			0	`379.4` ~ `PRS_all` + `age` + `sex` + `genotyping.array` + `PC1` + `PC2` + `PC3` + `PC4` + `PC5` + `PC6` + `PC7` + `PC8` + `PC9` + `PC10`	(Intercept) + PRS_all + age + sexM + genotyping.arrayUKBL + PC1 + PC2 + PC3 + PC4 + PC5 + PC6 + PC7 + PC8 + PC9 + PC10		Anomalies of pupillary function	375-379.99	Both	1	1	7	sense organs
379.5	PRS_all	age,sex,genotyping.array,PC1,PC2,PC3,PC4,PC5,PC6,PC7,PC8,PC9,PC10	-0.030483671459269	0.0281730042194564	0.96997627023494	0.279244943347729	logistic	408112	1315	406797			0	`379.5` ~ `PRS_all` + `age` + `sex` + `genotyping.array` + `PC1` + `PC2` + `PC3` + `PC4` + `PC5` + `PC6` + `PC7` + `PC8` + `PC9` + `PC10`	(Intercept) + PRS_all + age + sexM + genotyping.arrayUKBL + PC1 + PC2 + PC3 + PC4 + PC5 + PC6 + PC7 + PC8 + PC9 + PC10		Disorders of iris and ciliary body	375-379.99	Both	1	0	7	sense organs
379.51	PRS_all	age,sex,genotyping.array,PC1,PC2,PC3,PC4,PC5,PC6,PC7,PC8,PC9,PC10						406797					0			[Note: Column(s) dropped due to lack of variability: 379.51 ] [Error: non-varying phenotype or genotype]	Pigmentary iris degeneration	375-379.99	Both	1	1	7	sense organs
379.9	PRS_all	age,sex,genotyping.array,PC1,PC2,PC3,PC4,PC5,PC6,PC7,PC8,PC9,PC10	0.00826933316624683	0.0508662806568176	1.00830361854233	0.870856979523739	logistic	407196	399	406797			0	`379.9` ~ `PRS_all` + `age` + `sex` + `genotyping.array` + `PC1` + `PC2` + `PC3` + `PC4` + `PC5` + `PC6` + `PC7` + `PC8` + `PC9` + `PC10`	(Intercept) + PRS_all + age + sexM + genotyping.arrayUKBL + PC1 + PC2 + PC3 + PC4 + PC5 + PC6 + PC7 + PC8 + PC9 + PC10		Pain, swelling or discharge of eye	375-379.99	Both	0	1	7	sense organs
380	PRS_all	age,sex,genotyping.array,PC1,PC2,PC3,PC4,PC5,PC6,PC7,PC8,PC9,PC10	-0.01377377299174	0.0299213763910118	0.986320651395631	0.645277792717816	logistic	429829	1141	428688			0	`380` ~ `PRS_all` + `age` + `sex` + `genotyping.array` + `PC1` + `PC2` + `PC3` + `PC4` + `PC5` + `PC6` + `PC7` + `PC8` + `PC9` + `PC10`	(Intercept) + PRS_all + age + sexM + genotyping.arrayUKBL + PC1 + PC2 + PC3 + PC4 + PC5 + PC6 + PC7 + PC8 + PC9 + PC10		Disorders of external ear	380-380.99	Both	1	1	7	sense organs
380.1	PRS_all	age,sex,genotyping.array,PC1,PC2,PC3,PC4,PC5,PC6,PC7,PC8,PC9,PC10	0.00356472929129832	0.0309313827962754	1.00357109049517	0.908249853116884	logistic	429754	1066	428688			0	`380.1` ~ `PRS_all` + `age` + `sex` + `genotyping.array` + `PC1` + `PC2` + `PC3` + `PC4` + `PC5` + `PC6` + `PC7` + `PC8` + `PC9` + `PC10`	(Intercept) + PRS_all + age + sexM + genotyping.arrayUKBL + PC1 + PC2 + PC3 + PC4 + PC5 + PC6 + PC7 + PC8 + PC9 + PC10		Otitis externa	380-380.99	Both	0	1	7	sense organs
380.4	PRS_all	age,sex,genotyping.array,PC1,PC2,PC3,PC4,PC5,PC6,PC7,PC8,PC9,PC10	0.022705013010251	0.0379246451441702	1.02296473374759	0.549381258806578	logistic	429398	710	428688			0	`380.4` ~ `PRS_all` + `age` + `sex` + `genotyping.array` + `PC1` + `PC2` + `PC3` + `PC4` + `PC5` + `PC6` + `PC7` + `PC8` + `PC9` + `PC10`	(Intercept) + PRS_all + age + sexM + genotyping.arrayUKBL + PC1 + PC2 + PC3 + PC4 + PC5 + PC6 + PC7 + PC8 + PC9 + PC10		Impacted cerumen	380-380.99	Both	0	1	7	sense organs
381	PRS_all	age,sex,genotyping.array,PC1,PC2,PC3,PC4,PC5,PC6,PC7,PC8,PC9,PC10	-0.00210274260310007	0.0175138254946625	0.997899466611386	0.904434138832756	logistic	428710	3348	425362			0	`381` ~ `PRS_all` + `age` + `sex` + `genotyping.array` + `PC1` + `PC2` + `PC3` + `PC4` + `PC5` + `PC6` + `PC7` + `PC8` + `PC9` + `PC10`	(Intercept) + PRS_all + age + sexM + genotyping.arrayUKBL + PC1 + PC2 + PC3 + PC4 + PC5 + PC6 + PC7 + PC8 + PC9 + PC10		Otitis media and Eustachian tube disorders	381-385.99		1	0	7	sense organs
381.1	PRS_all	age,sex,genotyping.array,PC1,PC2,PC3,PC4,PC5,PC6,PC7,PC8,PC9,PC10	0.00764963342497655	0.0195875290613022	1.0076789666191	0.696140309156272	logistic	428035	2673	425362			0	`381.1` ~ `PRS_all` + `age` + `sex` + `genotyping.array` + `PC1` + `PC2` + `PC3` + `PC4` + `PC5` + `PC6` + `PC7` + `PC8` + `PC9` + `PC10`	(Intercept) + PRS_all + age + sexM + genotyping.arrayUKBL + PC1 + PC2 + PC3 + PC4 + PC5 + PC6 + PC7 + PC8 + PC9 + PC10		Otitis media	381-385.99	Both	1	0	7	sense organs
381.11	PRS_all	age,sex,genotyping.array,PC1,PC2,PC3,PC4,PC5,PC6,PC7,PC8,PC9,PC10	0.0306824062049038	0.0281664371296828	1.03115796250607	0.276010559454925	logistic	426650	1288	425362			0	`381.11` ~ `PRS_all` + `age` + `sex` + `genotyping.array` + `PC1` + `PC2` + `PC3` + `PC4` + `PC5` + `PC6` + `PC7` + `PC8` + `PC9` + `PC10`	(Intercept) + PRS_all + age + sexM + genotyping.arrayUKBL + PC1 + PC2 + PC3 + PC4 + PC5 + PC6 + PC7 + PC8 + PC9 + PC10		Suppurative and unspecified otitis media	381-385.99	Both	1	1	7	sense organs
381.2	PRS_all	age,sex,genotyping.array,PC1,PC2,PC3,PC4,PC5,PC6,PC7,PC8,PC9,PC10	-0.0608292296446125	0.0540778245084888	0.94098391821419	0.260654258295887	logistic	425708	346	425362			0	`381.2` ~ `PRS_all` + `age` + `sex` + `genotyping.array` + `PC1` + `PC2` + `PC3` + `PC4` + `PC5` + `PC6` + `PC7` + `PC8` + `PC9` + `PC10`	(Intercept) + PRS_all + age + sexM + genotyping.arrayUKBL + PC1 + PC2 + PC3 + PC4 + PC5 + PC6 + PC7 + PC8 + PC9 + PC10		Eustachian tube disorders	381-385.99	Both	1	1	7	sense organs
381.3	PRS_all	age,sex,genotyping.array,PC1,PC2,PC3,PC4,PC5,PC6,PC7,PC8,PC9,PC10	-0.0365225092485847	0.0622352872651885	0.964136391666365	0.557307356876946	logistic	425624	262	425362			0	`381.3` ~ `PRS_all` + `age` + `sex` + `genotyping.array` + `PC1` + `PC2` + `PC3` + `PC4` + `PC5` + `PC6` + `PC7` + `PC8` + `PC9` + `PC10`	(Intercept) + PRS_all + age + sexM + genotyping.arrayUKBL + PC1 + PC2 + PC3 + PC4 + PC5 + PC6 + PC7 + PC8 + PC9 + PC10		Mastoiditis & related conditions	381-385.99	Both	1	1	7	sense organs
381.9	PRS_all	age,sex,genotyping.array,PC1,PC2,PC3,PC4,PC5,PC6,PC7,PC8,PC9,PC10	-0.0296420533057246	0.0515078790509916	0.970792963496207	0.56496278728402	logistic	425747	385	425362			0	`381.9` ~ `PRS_all` + `age` + `sex` + `genotyping.array` + `PC1` + `PC2` + `PC3` + `PC4` + `PC5` + `PC6` + `PC7` + `PC8` + `PC9` + `PC10`	(Intercept) + PRS_all + age + sexM + genotyping.arrayUKBL + PC1 + PC2 + PC3 + PC4 + PC5 + PC6 + PC7 + PC8 + PC9 + PC10		Otorrhea	381-385.99	Both	1	1	7	sense organs
382	PRS_all	age,sex,genotyping.array,PC1,PC2,PC3,PC4,PC5,PC6,PC7,PC8,PC9,PC10	0.052057379461753	0.0415129609324912	1.0534361863806	0.209840898261467	logistic	425956	594	425362			0	`382` ~ `PRS_all` + `age` + `sex` + `genotyping.array` + `PC1` + `PC2` + `PC3` + `PC4` + `PC5` + `PC6` + `PC7` + `PC8` + `PC9` + `PC10`	(Intercept) + PRS_all + age + sexM + genotyping.arrayUKBL + PC1 + PC2 + PC3 + PC4 + PC5 + PC6 + PC7 + PC8 + PC9 + PC10		Otalgia	381-385.99	Both	1	1	7	sense organs
383	PRS_all	age,sex,genotyping.array,PC1,PC2,PC3,PC4,PC5,PC6,PC7,PC8,PC9,PC10	0.106549216538895	0.0481102329157473	1.11243267518443	0.0267813999671802	logistic	425802	440	425362			0	`383` ~ `PRS_all` + `age` + `sex` + `genotyping.array` + `PC1` + `PC2` + `PC3` + `PC4` + `PC5` + `PC6` + `PC7` + `PC8` + `PC9` + `PC10`	(Intercept) + PRS_all + age + sexM + genotyping.arrayUKBL + PC1 + PC2 + PC3 + PC4 + PC5 + PC6 + PC7 + PC8 + PC9 + PC10		Otosclerosis	381-385.99		1	1	7	sense organs
384	PRS_all	age,sex,genotyping.array,PC1,PC2,PC3,PC4,PC5,PC6,PC7,PC8,PC9,PC10	-0.00827340006156185	0.0232007111032407	0.991760730323093	0.721390422847785	logistic	427268	1906	425362			0	`384` ~ `PRS_all` + `age` + `sex` + `genotyping.array` + `PC1` + `PC2` + `PC3` + `PC4` + `PC5` + `PC6` + `PC7` + `PC8` + `PC9` + `PC10`	(Intercept) + PRS_all + age + sexM + genotyping.arrayUKBL + PC1 + PC2 + PC3 + PC4 + PC5 + PC6 + PC7 + PC8 + PC9 + PC10		Other disorders of tympanic membrane	381-385.99		1	0	7	sense organs
384.1	PRS_all	age,sex,genotyping.array,PC1,PC2,PC3,PC4,PC5,PC6,PC7,PC8,PC9,PC10					logistic	425388	26	425362			0	`384.1` ~ `PRS_all` + `age` + `sex` + `genotyping.array` + `PC1` + `PC2` + `PC3` + `PC4` + `PC5` + `PC6` + `PC7` + `PC8` + `PC9` + `PC10`		[Error: < 200 cases or controls]	Myringitis	381-385.99	Both	1	1	7	sense organs
384.4	PRS_all	age,sex,genotyping.array,PC1,PC2,PC3,PC4,PC5,PC6,PC7,PC8,PC9,PC10	0.0199129191439315	0.0263428004530632	1.02011250388872	0.449700134000328	logistic	426844	1482	425362			0	`384.4` ~ `PRS_all` + `age` + `sex` + `genotyping.array` + `PC1` + `PC2` + `PC3` + `PC4` + `PC5` + `PC6` + `PC7` + `PC8` + `PC9` + `PC10`	(Intercept) + PRS_all + age + sexM + genotyping.arrayUKBL + PC1 + PC2 + PC3 + PC4 + PC5 + PC6 + PC7 + PC8 + PC9 + PC10		Perforation of tympanic membrane	381-385.99	Both	1	1	7	sense organs
385	PRS_all	age,sex,genotyping.array,PC1,PC2,PC3,PC4,PC5,PC6,PC7,PC8,PC9,PC10	-0.0108484470444698	0.0283093295917211	0.989210185142904	0.701563308417174	logistic	426635	1273	425362			0	`385` ~ `PRS_all` + `age` + `sex` + `genotyping.array` + `PC1` + `PC2` + `PC3` + `PC4` + `PC5` + `PC6` + `PC7` + `PC8` + `PC9` + `PC10`	(Intercept) + PRS_all + age + sexM + genotyping.arrayUKBL + PC1 + PC2 + PC3 + PC4 + PC5 + PC6 + PC7 + PC8 + PC9 + PC10		Other disorders of middle ear and mastoid	381-385.99		1	0	7	sense organs
385.3	PRS_all	age,sex,genotyping.array,PC1,PC2,PC3,PC4,PC5,PC6,PC7,PC8,PC9,PC10	-0.0316905168441341	0.0348221994959537	0.968806364939176	0.362787445990639	logistic	426201	839	425362			0	`385.3` ~ `PRS_all` + `age` + `sex` + `genotyping.array` + `PC1` + `PC2` + `PC3` + `PC4` + `PC5` + `PC6` + `PC7` + `PC8` + `PC9` + `PC10`	(Intercept) + PRS_all + age + sexM + genotyping.arrayUKBL + PC1 + PC2 + PC3 + PC4 + PC5 + PC6 + PC7 + PC8 + PC9 + PC10		Cholesteatoma	381-385.99	Both	1	1	7	sense organs
385.5	PRS_all	age,sex,genotyping.array,PC1,PC2,PC3,PC4,PC5,PC6,PC7,PC8,PC9,PC10	0.0361995381023899	0.0534517091584522	1.0368627194702	0.498254848557776	logistic	425718	356	425362			0	`385.5` ~ `PRS_all` + `age` + `sex` + `genotyping.array` + `PC1` + `PC2` + `PC3` + `PC4` + `PC5` + `PC6` + `PC7` + `PC8` + `PC9` + `PC10`	(Intercept) + PRS_all + age + sexM + genotyping.arrayUKBL + PC1 + PC2 + PC3 + PC4 + PC5 + PC6 + PC7 + PC8 + PC9 + PC10		Tympanosclerosis and middle ear disease related to otitis media	381-385.99	Both	1	1	7	sense organs
386	PRS_all	age,sex,genotyping.array,PC1,PC2,PC3,PC4,PC5,PC6,PC7,PC8,PC9,PC10	-0.0142209643238319	0.0146933127278973	0.985879675957209	0.333117874293995	logistic	419632	4819	414813			0	`386` ~ `PRS_all` + `age` + `sex` + `genotyping.array` + `PC1` + `PC2` + `PC3` + `PC4` + `PC5` + `PC6` + `PC7` + `PC8` + `PC9` + `PC10`	(Intercept) + PRS_all + age + sexM + genotyping.arrayUKBL + PC1 + PC2 + PC3 + PC4 + PC5 + PC6 + PC7 + PC8 + PC9 + PC10		Vertiginous syndromes and other disorders of vestibular system	386-386.99		1	0	7	sense organs
386.1	PRS_all	age,sex,genotyping.array,PC1,PC2,PC3,PC4,PC5,PC6,PC7,PC8,PC9,PC10	-0.0402509828571341	0.0277901536932273	0.960548327732463	0.147507988294444	logistic	416135	1322	414813			0	`386.1` ~ `PRS_all` + `age` + `sex` + `genotyping.array` + `PC1` + `PC2` + `PC3` + `PC4` + `PC5` + `PC6` + `PC7` + `PC8` + `PC9` + `PC10`	(Intercept) + PRS_all + age + sexM + genotyping.arrayUKBL + PC1 + PC2 + PC3 + PC4 + PC5 + PC6 + PC7 + PC8 + PC9 + PC10		Meniere's disease	386-386.99		1	1	7	sense organs
386.2	PRS_all	age,sex,genotyping.array,PC1,PC2,PC3,PC4,PC5,PC6,PC7,PC8,PC9,PC10	-0.00930216127244407	0.0227842278880752	0.990740969988138	0.683074026209015	logistic	416816	2003	414813			0	`386.2` ~ `PRS_all` + `age` + `sex` + `genotyping.array` + `PC1` + `PC2` + `PC3` + `PC4` + `PC5` + `PC6` + `PC7` + `PC8` + `PC9` + `PC10`	(Intercept) + PRS_all + age + sexM + genotyping.arrayUKBL + PC1 + PC2 + PC3 + PC4 + PC5 + PC6 + PC7 + PC8 + PC9 + PC10		Peripheral or central vertigo	386-386.99		1	0	7	sense organs
386.21	PRS_all	age,sex,genotyping.array,PC1,PC2,PC3,PC4,PC5,PC6,PC7,PC8,PC9,PC10					logistic	414850	37	414813			0	`386.21` ~ `PRS_all` + `age` + `sex` + `genotyping.array` + `PC1` + `PC2` + `PC3` + `PC4` + `PC5` + `PC6` + `PC7` + `PC8` + `PC9` + `PC10`		[Error: < 200 cases or controls]	Central origin vertigo	386-386.99	Both	1	1	7	sense organs
386.3	PRS_all	age,sex,genotyping.array,PC1,PC2,PC3,PC4,PC5,PC6,PC7,PC8,PC9,PC10	0.00520058026394389	0.0260764084226574	1.00521412675451	0.841921531948931	logistic	416327	1514	414813			0	`386.3` ~ `PRS_all` + `age` + `sex` + `genotyping.array` + `PC1` + `PC2` + `PC3` + `PC4` + `PC5` + `PC6` + `PC7` + `PC8` + `PC9` + `PC10`	(Intercept) + PRS_all + age + sexM + genotyping.arrayUKBL + PC1 + PC2 + PC3 + PC4 + PC5 + PC6 + PC7 + PC8 + PC9 + PC10		Labyrinthitis	386-386.99	Both	1	1	7	sense organs
386.9	PRS_all	age,sex,genotyping.array,PC1,PC2,PC3,PC4,PC5,PC6,PC7,PC8,PC9,PC10	-0.00878640785516843	0.00914783296677106	0.991252079821036	0.33680834424273	logistic	427538	12725	414813			0	`386.9` ~ `PRS_all` + `age` + `sex` + `genotyping.array` + `PC1` + `PC2` + `PC3` + `PC4` + `PC5` + `PC6` + `PC7` + `PC8` + `PC9` + `PC10`	(Intercept) + PRS_all + age + sexM + genotyping.arrayUKBL + PC1 + PC2 + PC3 + PC4 + PC5 + PC6 + PC7 + PC8 + PC9 + PC10		Dizziness and giddiness (Light-headedness and vertigo)	386-386.99	Both	0	1	7	sense organs
388	PRS_all	age,sex,genotyping.array,PC1,PC2,PC3,PC4,PC5,PC6,PC7,PC8,PC9,PC10					logistic	413887	176	413711			0	`388` ~ `PRS_all` + `age` + `sex` + `genotyping.array` + `PC1` + `PC2` + `PC3` + `PC4` + `PC5` + `PC6` + `PC7` + `PC8` + `PC9` + `PC10`		[Error: < 200 cases or controls]	Other disorders of ear	387-389.99		1	1	7	sense organs
389	PRS_all	age,sex,genotyping.array,PC1,PC2,PC3,PC4,PC5,PC6,PC7,PC8,PC9,PC10	-0.000419761799290874	0.00783608108459731	0.999580326288367	0.957279493749335	logistic	431301	17590	413711			0	`389` ~ `PRS_all` + `age` + `sex` + `genotyping.array` + `PC1` + `PC2` + `PC3` + `PC4` + `PC5` + `PC6` + `PC7` + `PC8` + `PC9` + `PC10`	(Intercept) + PRS_all + age + sexM + genotyping.arrayUKBL + PC1 + PC2 + PC3 + PC4 + PC5 + PC6 + PC7 + PC8 + PC9 + PC10		Hearing loss	387-389.99		1	0	7	sense organs
389.1	PRS_all	age,sex,genotyping.array,PC1,PC2,PC3,PC4,PC5,PC6,PC7,PC8,PC9,PC10	0.00342798306119065	0.0209421153246778	1.00343386531463	0.869976385508272	logistic	416068	2357	413711			0	`389.1` ~ `PRS_all` + `age` + `sex` + `genotyping.array` + `PC1` + `PC2` + `PC3` + `PC4` + `PC5` + `PC6` + `PC7` + `PC8` + `PC9` + `PC10`	(Intercept) + PRS_all + age + sexM + genotyping.arrayUKBL + PC1 + PC2 + PC3 + PC4 + PC5 + PC6 + PC7 + PC8 + PC9 + PC10		Sensorineural hearing loss	387-389.99	Both	1	1	7	sense organs
389.2	PRS_all	age,sex,genotyping.array,PC1,PC2,PC3,PC4,PC5,PC6,PC7,PC8,PC9,PC10	0.0774798866399991	0.0360652856237479	1.08056049853768	0.031688096109461	logistic	414488	777	413711			0	`389.2` ~ `PRS_all` + `age` + `sex` + `genotyping.array` + `PC1` + `PC2` + `PC3` + `PC4` + `PC5` + `PC6` + `PC7` + `PC8` + `PC9` + `PC10`	(Intercept) + PRS_all + age + sexM + genotyping.arrayUKBL + PC1 + PC2 + PC3 + PC4 + PC5 + PC6 + PC7 + PC8 + PC9 + PC10		Conductive hearing loss	387-389.99	Both	1	1	7	sense organs
389.3	PRS_all	age,sex,genotyping.array,PC1,PC2,PC3,PC4,PC5,PC6,PC7,PC8,PC9,PC10	-0.0197321752291737	0.0325807732131563	0.980461229949815	0.544754736804786	logistic	414681	970	413711			0	`389.3` ~ `PRS_all` + `age` + `sex` + `genotyping.array` + `PC1` + `PC2` + `PC3` + `PC4` + `PC5` + `PC6` + `PC7` + `PC8` + `PC9` + `PC10`	(Intercept) + PRS_all + age + sexM + genotyping.arrayUKBL + PC1 + PC2 + PC3 + PC4 + PC5 + PC6 + PC7 + PC8 + PC9 + PC10		Degenerative and vascular disorders of ear	387-389.99	Both	1	1	7	sense organs
389.4	PRS_all	age,sex,genotyping.array,PC1,PC2,PC3,PC4,PC5,PC6,PC7,PC8,PC9,PC10	-0.000419721642463048	0.0233465889426386	0.999580366428343	0.985656517939741	logistic	415597	1886	413711			0	`389.4` ~ `PRS_all` + `age` + `sex` + `genotyping.array` + `PC1` + `PC2` + `PC3` + `PC4` + `PC5` + `PC6` + `PC7` + `PC8` + `PC9` + `PC10`	(Intercept) + PRS_all + age + sexM + genotyping.arrayUKBL + PC1 + PC2 + PC3 + PC4 + PC5 + PC6 + PC7 + PC8 + PC9 + PC10		Tinnitus	387-389.99	Both	1	1	7	sense organs
389.5	PRS_all	age,sex,genotyping.array,PC1,PC2,PC3,PC4,PC5,PC6,PC7,PC8,PC9,PC10					logistic	413780	69	413711			0	`389.5` ~ `PRS_all` + `age` + `sex` + `genotyping.array` + `PC1` + `PC2` + `PC3` + `PC4` + `PC5` + `PC6` + `PC7` + `PC8` + `PC9` + `PC10`		[Error: < 200 cases or controls]	Disorders of acoustic nerve	387-389.99	Both	1	1	7	sense organs
394	PRS_all	age,sex,genotyping.array,PC1,PC2,PC3,PC4,PC5,PC6,PC7,PC8,PC9,PC10	-0.0321919932337194	0.00764317341306211	0.968320653217738	2.5327403381481e-05	logistic	427254	18717	408537			0	`394` ~ `PRS_all` + `age` + `sex` + `genotyping.array` + `PC1` + `PC2` + `PC3` + `PC4` + `PC5` + `PC6` + `PC7` + `PC8` + `PC9` + `PC10`	(Intercept) + PRS_all + age + sexM + genotyping.arrayUKBL + PC1 + PC2 + PC3 + PC4 + PC5 + PC6 + PC7 + PC8 + PC9 + PC10		Rheumatic disease of the heart valves	394-399.99		1	0	8	circulatory system
394.1	PRS_all	age,sex,genotyping.array,PC1,PC2,PC3,PC4,PC5,PC6,PC7,PC8,PC9,PC10						408537					0			[Note: Column(s) dropped due to lack of variability: 394.1 ] [Error: non-varying phenotype or genotype]	Mitral valve stenosis and aortic valve stenosis	394-399.99	Both	1	1	8	circulatory system
394.2	PRS_all	age,sex,genotyping.array,PC1,PC2,PC3,PC4,PC5,PC6,PC7,PC8,PC9,PC10	-0.038463578278933	0.00994388971879539	0.962266751512797	0.000109703941208671	logistic	419290	10753	408537			0	`394.2` ~ `PRS_all` + `age` + `sex` + `genotyping.array` + `PC1` + `PC2` + `PC3` + `PC4` + `PC5` + `PC6` + `PC7` + `PC8` + `PC9` + `PC10`	(Intercept) + PRS_all + age + sexM + genotyping.arrayUKBL + PC1 + PC2 + PC3 + PC4 + PC5 + PC6 + PC7 + PC8 + PC9 + PC10		Mitral valve disease	394-399.99	Both	1	1	8	circulatory system
394.3	PRS_all	age,sex,genotyping.array,PC1,PC2,PC3,PC4,PC5,PC6,PC7,PC8,PC9,PC10	-0.0170625743567508	0.015132329387369	0.983082166975984	0.259506764031875	logistic	413090	4553	408537			0	`394.3` ~ `PRS_all` + `age` + `sex` + `genotyping.array` + `PC1` + `PC2` + `PC3` + `PC4` + `PC5` + `PC6` + `PC7` + `PC8` + `PC9` + `PC10`	(Intercept) + PRS_all + age + sexM + genotyping.arrayUKBL + PC1 + PC2 + PC3 + PC4 + PC5 + PC6 + PC7 + PC8 + PC9 + PC10		Aortic valve disease	394-399.99	Both	1	1	8	circulatory system
394.4	PRS_all	age,sex,genotyping.array,PC1,PC2,PC3,PC4,PC5,PC6,PC7,PC8,PC9,PC10					logistic	408634	97	408537			0	`394.4` ~ `PRS_all` + `age` + `sex` + `genotyping.array` + `PC1` + `PC2` + `PC3` + `PC4` + `PC5` + `PC6` + `PC7` + `PC8` + `PC9` + `PC10`		[Error: < 200 cases or controls]	Acute rheumatic heart disease	394-399.99	Both	1	1	8	circulatory system
394.7	PRS_all	age,sex,genotyping.array,PC1,PC2,PC3,PC4,PC5,PC6,PC7,PC8,PC9,PC10	-0.03476259405518	0.0133884349742763	0.965834683937415	0.00941886804607453	logistic	414397	5860	408537			0	`394.7` ~ `PRS_all` + `age` + `sex` + `genotyping.array` + `PC1` + `PC2` + `PC3` + `PC4` + `PC5` + `PC6` + `PC7` + `PC8` + `PC9` + `PC10`	(Intercept) + PRS_all + age + sexM + genotyping.arrayUKBL + PC1 + PC2 + PC3 + PC4 + PC5 + PC6 + PC7 + PC8 + PC9 + PC10		Disease of tricuspid valve	394-399.99	Both	1	1	8	circulatory system
395	PRS_all	age,sex,genotyping.array,PC1,PC2,PC3,PC4,PC5,PC6,PC7,PC8,PC9,PC10	-0.0327700394473408	0.00862917044195991	0.967761080875493	0.000146110548635299	logistic	423012	14475	408537			0	`395` ~ `PRS_all` + `age` + `sex` + `genotyping.array` + `PC1` + `PC2` + `PC3` + `PC4` + `PC5` + `PC6` + `PC7` + `PC8` + `PC9` + `PC10`	(Intercept) + PRS_all + age + sexM + genotyping.arrayUKBL + PC1 + PC2 + PC3 + PC4 + PC5 + PC6 + PC7 + PC8 + PC9 + PC10		Heart valve disorders	394-399.99	Both	1	0	8	circulatory system
395.1	PRS_all	age,sex,genotyping.array,PC1,PC2,PC3,PC4,PC5,PC6,PC7,PC8,PC9,PC10	-0.0434226673728135	0.0100615775138214	0.957506597728686	1.59103850120944e-05	logistic	419025	10488	408537			0	`395.1` ~ `PRS_all` + `age` + `sex` + `genotyping.array` + `PC1` + `PC2` + `PC3` + `PC4` + `PC5` + `PC6` + `PC7` + `PC8` + `PC9` + `PC10`	(Intercept) + PRS_all + age + sexM + genotyping.arrayUKBL + PC1 + PC2 + PC3 + PC4 + PC5 + PC6 + PC7 + PC8 + PC9 + PC10		Nonrheumatic mitral valve disorders	394-399.99	Both	1	1	8	circulatory system
395.2	PRS_all	age,sex,genotyping.array,PC1,PC2,PC3,PC4,PC5,PC6,PC7,PC8,PC9,PC10	0.00101979777332757	0.0301092399454901	1.00102031794388	0.972980873820473	logistic	409678	1141	408537			0	`395.2` ~ `PRS_all` + `age` + `sex` + `genotyping.array` + `PC1` + `PC2` + `PC3` + `PC4` + `PC5` + `PC6` + `PC7` + `PC8` + `PC9` + `PC10`	(Intercept) + PRS_all + age + sexM + genotyping.arrayUKBL + PC1 + PC2 + PC3 + PC4 + PC5 + PC6 + PC7 + PC8 + PC9 + PC10		Nonrheumatic aortic valve disorders	394-399.99	Both	1	1	8	circulatory system
395.3	PRS_all	age,sex,genotyping.array,PC1,PC2,PC3,PC4,PC5,PC6,PC7,PC8,PC9,PC10	0.0749974363549924	0.0388007081242549	1.07788138757585	0.0532499544446053	logistic	409224	687	408537			0	`395.3` ~ `PRS_all` + `age` + `sex` + `genotyping.array` + `PC1` + `PC2` + `PC3` + `PC4` + `PC5` + `PC6` + `PC7` + `PC8` + `PC9` + `PC10`	(Intercept) + PRS_all + age + sexM + genotyping.arrayUKBL + PC1 + PC2 + PC3 + PC4 + PC5 + PC6 + PC7 + PC8 + PC9 + PC10		Nonrheumatic tricuspid valve disorders	394-399.99	Both	1	1	8	circulatory system
395.4	PRS_all	age,sex,genotyping.array,PC1,PC2,PC3,PC4,PC5,PC6,PC7,PC8,PC9,PC10	0.0418489366506778	0.0337543633357244	1.04273694751671	0.215046342320539	logistic	409441	904	408537			0	`395.4` ~ `PRS_all` + `age` + `sex` + `genotyping.array` + `PC1` + `PC2` + `PC3` + `PC4` + `PC5` + `PC6` + `PC7` + `PC8` + `PC9` + `PC10`	(Intercept) + PRS_all + age + sexM + genotyping.arrayUKBL + PC1 + PC2 + PC3 + PC4 + PC5 + PC6 + PC7 + PC8 + PC9 + PC10		Nonrheumatic pulmonary valve disorders	394-399.99	Both	1	1	8	circulatory system
395.6	PRS_all	age,sex,genotyping.array,PC1,PC2,PC3,PC4,PC5,PC6,PC7,PC8,PC9,PC10	-0.0362534491793891	0.0162845485087911	0.964395837172268	0.0259975512851939	logistic	412445	3908	408537			0	`395.6` ~ `PRS_all` + `age` + `sex` + `genotyping.array` + `PC1` + `PC2` + `PC3` + `PC4` + `PC5` + `PC6` + `PC7` + `PC8` + `PC9` + `PC10`	(Intercept) + PRS_all + age + sexM + genotyping.arrayUKBL + PC1 + PC2 + PC3 + PC4 + PC5 + PC6 + PC7 + PC8 + PC9 + PC10		Heart valve replaced	394-399.99	Both	1	1	8	circulatory system
396	PRS_all	age,sex,genotyping.array,PC1,PC2,PC3,PC4,PC5,PC6,PC7,PC8,PC9,PC10	0.0448039459309849	0.0176163018250918	1.04582280199236	0.0109803667273344	logistic	411873	3336	408537			0	`396` ~ `PRS_all` + `age` + `sex` + `genotyping.array` + `PC1` + `PC2` + `PC3` + `PC4` + `PC5` + `PC6` + `PC7` + `PC8` + `PC9` + `PC10`	(Intercept) + PRS_all + age + sexM + genotyping.arrayUKBL + PC1 + PC2 + PC3 + PC4 + PC5 + PC6 + PC7 + PC8 + PC9 + PC10		Abnormal heart sounds	394-399.99	Both	1	1	8	circulatory system
401	PRS_all	age,sex,genotyping.array,PC1,PC2,PC3,PC4,PC5,PC6,PC7,PC8,PC9,PC10	-0.0408579450665802	0.00338963545401263	0.959965488095893	1.85238621532176e-33	logistic	431422	155305	276117			0	`401` ~ `PRS_all` + `age` + `sex` + `genotyping.array` + `PC1` + `PC2` + `PC3` + `PC4` + `PC5` + `PC6` + `PC7` + `PC8` + `PC9` + `PC10`	(Intercept) + PRS_all + age + sexM + genotyping.arrayUKBL + PC1 + PC2 + PC3 + PC4 + PC5 + PC6 + PC7 + PC8 + PC9 + PC10		Hypertension	401-405.99		1	0	8	circulatory system
401.1	PRS_all	age,sex,genotyping.array,PC1,PC2,PC3,PC4,PC5,PC6,PC7,PC8,PC9,PC10	-0.0409782103630407	0.00339194997309574	0.959850044503943	1.3306123178472e-33	logistic	431086	154969	276117			0	`401.1` ~ `PRS_all` + `age` + `sex` + `genotyping.array` + `PC1` + `PC2` + `PC3` + `PC4` + `PC5` + `PC6` + `PC7` + `PC8` + `PC9` + `PC10`	(Intercept) + PRS_all + age + sexM + genotyping.arrayUKBL + PC1 + PC2 + PC3 + PC4 + PC5 + PC6 + PC7 + PC8 + PC9 + PC10		Essential hypertension	401-405.99	Both	1	1	8	circulatory system
401.2	PRS_all	age,sex,genotyping.array,PC1,PC2,PC3,PC4,PC5,PC6,PC7,PC8,PC9,PC10	-0.0554555137393392	0.0181451406094169	0.946054109144014	0.00224147873687659	logistic	279347	3230	276117			0	`401.2` ~ `PRS_all` + `age` + `sex` + `genotyping.array` + `PC1` + `PC2` + `PC3` + `PC4` + `PC5` + `PC6` + `PC7` + `PC8` + `PC9` + `PC10`	(Intercept) + PRS_all + age + sexM + genotyping.arrayUKBL + PC1 + PC2 + PC3 + PC4 + PC5 + PC6 + PC7 + PC8 + PC9 + PC10		Hypertensive heart and/or renal disease	401-405.99	Both	1	0	8	circulatory system
401.21	PRS_all	age,sex,genotyping.array,PC1,PC2,PC3,PC4,PC5,PC6,PC7,PC8,PC9,PC10	-0.0904617758139303	0.0323006070047037	0.913509251381204	0.00510042963903862	logistic	277116	999	276117			0	`401.21` ~ `PRS_all` + `age` + `sex` + `genotyping.array` + `PC1` + `PC2` + `PC3` + `PC4` + `PC5` + `PC6` + `PC7` + `PC8` + `PC9` + `PC10`	(Intercept) + PRS_all + age + sexM + genotyping.arrayUKBL + PC1 + PC2 + PC3 + PC4 + PC5 + PC6 + PC7 + PC8 + PC9 + PC10		Hypertensive heart disease	401-405.99	Both	1	1	8	circulatory system
401.22	PRS_all	age,sex,genotyping.array,PC1,PC2,PC3,PC4,PC5,PC6,PC7,PC8,PC9,PC10	-0.0363818251083356	0.0221829706571666	0.964272039907264	0.100988734887569	logistic	278264	2147	276117			0	`401.22` ~ `PRS_all` + `age` + `sex` + `genotyping.array` + `PC1` + `PC2` + `PC3` + `PC4` + `PC5` + `PC6` + `PC7` + `PC8` + `PC9` + `PC10`	(Intercept) + PRS_all + age + sexM + genotyping.arrayUKBL + PC1 + PC2 + PC3 + PC4 + PC5 + PC6 + PC7 + PC8 + PC9 + PC10		Hypertensive chronic kidney disease	401-405.99	Both	1	1	8	circulatory system
401.3	PRS_all	age,sex,genotyping.array,PC1,PC2,PC3,PC4,PC5,PC6,PC7,PC8,PC9,PC10	-0.0861567663488738	0.0594346298500195	0.917450394597441	0.147168561273198	logistic	276410	293	276117			0	`401.3` ~ `PRS_all` + `age` + `sex` + `genotyping.array` + `PC1` + `PC2` + `PC3` + `PC4` + `PC5` + `PC6` + `PC7` + `PC8` + `PC9` + `PC10`	(Intercept) + PRS_all + age + sexM + genotyping.arrayUKBL + PC1 + PC2 + PC3 + PC4 + PC5 + PC6 + PC7 + PC8 + PC9 + PC10		Other hypertensive complications	401-405.99	Both	1	1	8	circulatory system
402	PRS_all	age,sex,genotyping.array,PC1,PC2,PC3,PC4,PC5,PC6,PC7,PC8,PC9,PC10	-0.00646101460765925	0.0174776174619376	0.99355981286754	0.711625668762518	logistic	431422	3390	428032			0	`402` ~ `PRS_all` + `age` + `sex` + `genotyping.array` + `PC1` + `PC2` + `PC3` + `PC4` + `PC5` + `PC6` + `PC7` + `PC8` + `PC9` + `PC10`	(Intercept) + PRS_all + age + sexM + genotyping.arrayUKBL + PC1 + PC2 + PC3 + PC4 + PC5 + PC6 + PC7 + PC8 + PC9 + PC10		Elevated blood pressure reading without diagnosis of hypertension	401-405.99	Both	1	0	8	circulatory system
411	PRS_all	age,sex,genotyping.array,PC1,PC2,PC3,PC4,PC5,PC6,PC7,PC8,PC9,PC10	-0.0346422292488635	0.00454924181198363	0.965950943438716	2.63802403526964e-14	logistic	428794	62348	366446			0	`411` ~ `PRS_all` + `age` + `sex` + `genotyping.array` + `PC1` + `PC2` + `PC3` + `PC4` + `PC5` + `PC6` + `PC7` + `PC8` + `PC9` + `PC10`	(Intercept) + PRS_all + age + sexM + genotyping.arrayUKBL + PC1 + PC2 + PC3 + PC4 + PC5 + PC6 + PC7 + PC8 + PC9 + PC10		Ischemic Heart Disease	410-414.99		1	0	8	circulatory system
411.1	PRS_all	age,sex,genotyping.array,PC1,PC2,PC3,PC4,PC5,PC6,PC7,PC8,PC9,PC10	-0.0464926678793601	0.0113739306987288	0.954571559578146	4.3576160643377e-05	logistic	374685	8239	366446			0	`411.1` ~ `PRS_all` + `age` + `sex` + `genotyping.array` + `PC1` + `PC2` + `PC3` + `PC4` + `PC5` + `PC6` + `PC7` + `PC8` + `PC9` + `PC10`	(Intercept) + PRS_all + age + sexM + genotyping.arrayUKBL + PC1 + PC2 + PC3 + PC4 + PC5 + PC6 + PC7 + PC8 + PC9 + PC10		Unstable angina (intermediate coronary syndrome)	410-414.99	Both	1	1	8	circulatory system
411.2	PRS_all	age,sex,genotyping.array,PC1,PC2,PC3,PC4,PC5,PC6,PC7,PC8,PC9,PC10	-0.0437604689993358	0.0065684838243468	0.957183205066926	2.69782040297204e-11	logistic	393198	26752	366446			0	`411.2` ~ `PRS_all` + `age` + `sex` + `genotyping.array` + `PC1` + `PC2` + `PC3` + `PC4` + `PC5` + `PC6` + `PC7` + `PC8` + `PC9` + `PC10`	(Intercept) + PRS_all + age + sexM + genotyping.arrayUKBL + PC1 + PC2 + PC3 + PC4 + PC5 + PC6 + PC7 + PC8 + PC9 + PC10		Myocardial infarction	410-414.99	Both	1	1	8	circulatory system
411.3	PRS_all	age,sex,genotyping.array,PC1,PC2,PC3,PC4,PC5,PC6,PC7,PC8,PC9,PC10	-0.034141194931792	0.00624157297934946	0.966435039274173	4.50120720616285e-08	logistic	396250	29804	366446			0	`411.3` ~ `PRS_all` + `age` + `sex` + `genotyping.array` + `PC1` + `PC2` + `PC3` + `PC4` + `PC5` + `PC6` + `PC7` + `PC8` + `PC9` + `PC10`	(Intercept) + PRS_all + age + sexM + genotyping.arrayUKBL + PC1 + PC2 + PC3 + PC4 + PC5 + PC6 + PC7 + PC8 + PC9 + PC10		Angina pectoris	410-414.99	Both	1	1	8	circulatory system
411.4	PRS_all	age,sex,genotyping.array,PC1,PC2,PC3,PC4,PC5,PC6,PC7,PC8,PC9,PC10	-0.0360086427110979	0.00544390388849686	0.964631956411781	3.7283722946854e-11	logistic	407621	41175	366446			0	`411.4` ~ `PRS_all` + `age` + `sex` + `genotyping.array` + `PC1` + `PC2` + `PC3` + `PC4` + `PC5` + `PC6` + `PC7` + `PC8` + `PC9` + `PC10`	(Intercept) + PRS_all + age + sexM + genotyping.arrayUKBL + PC1 + PC2 + PC3 + PC4 + PC5 + PC6 + PC7 + PC8 + PC9 + PC10		Coronary atherosclerosis	410-414.99	Both	1	0	8	circulatory system
411.41	PRS_all	age,sex,genotyping.array,PC1,PC2,PC3,PC4,PC5,PC6,PC7,PC8,PC9,PC10	-0.0760389316382516	0.0243956174248966	0.926780124788469	0.00182757667776652	logistic	368168	1722	366446			0	`411.41` ~ `PRS_all` + `age` + `sex` + `genotyping.array` + `PC1` + `PC2` + `PC3` + `PC4` + `PC5` + `PC6` + `PC7` + `PC8` + `PC9` + `PC10`	(Intercept) + PRS_all + age + sexM + genotyping.arrayUKBL + PC1 + PC2 + PC3 + PC4 + PC5 + PC6 + PC7 + PC8 + PC9 + PC10		Aneurysm and dissection of heart	410-414.99	Both	1	1	8	circulatory system
411.8	PRS_all	age,sex,genotyping.array,PC1,PC2,PC3,PC4,PC5,PC6,PC7,PC8,PC9,PC10	-0.0463075504599394	0.00595649639815721	0.954748283758765	7.5869723160503e-15	logistic	400369	33923	366446			0	`411.8` ~ `PRS_all` + `age` + `sex` + `genotyping.array` + `PC1` + `PC2` + `PC3` + `PC4` + `PC5` + `PC6` + `PC7` + `PC8` + `PC9` + `PC10`	(Intercept) + PRS_all + age + sexM + genotyping.arrayUKBL + PC1 + PC2 + PC3 + PC4 + PC5 + PC6 + PC7 + PC8 + PC9 + PC10		Other chronic ischemic heart disease, unspecified	410-414.99	Both	1	1	8	circulatory system
411.9	PRS_all	age,sex,genotyping.array,PC1,PC2,PC3,PC4,PC5,PC6,PC7,PC8,PC9,PC10	-0.0671243424641645	0.0162109059213333	0.935078924090217	3.46262060305981e-05	logistic	370410	3964	366446			0	`411.9` ~ `PRS_all` + `age` + `sex` + `genotyping.array` + `PC1` + `PC2` + `PC3` + `PC4` + `PC5` + `PC6` + `PC7` + `PC8` + `PC9` + `PC10`	(Intercept) + PRS_all + age + sexM + genotyping.arrayUKBL + PC1 + PC2 + PC3 + PC4 + PC5 + PC6 + PC7 + PC8 + PC9 + PC10		Other acute and subacute forms of ischemic heart disease	410-414.99	Both	1	1	8	circulatory system
414	PRS_all	age,sex,genotyping.array,PC1,PC2,PC3,PC4,PC5,PC6,PC7,PC8,PC9,PC10	-0.120932322004864	0.0106342067479111	0.886093926624085	5.76436103610933e-30	logistic	375876	9430	366446			0	`414` ~ `PRS_all` + `age` + `sex` + `genotyping.array` + `PC1` + `PC2` + `PC3` + `PC4` + `PC5` + `PC6` + `PC7` + `PC8` + `PC9` + `PC10`	(Intercept) + PRS_all + age + sexM + genotyping.arrayUKBL + PC1 + PC2 + PC3 + PC4 + PC5 + PC6 + PC7 + PC8 + PC9 + PC10		Other forms of chronic heart disease	410-414.99	Both	1	0	8	circulatory system
414.2	PRS_all	age,sex,genotyping.array,PC1,PC2,PC3,PC4,PC5,PC6,PC7,PC8,PC9,PC10						366446					0			[Note: Column(s) dropped due to lack of variability: 414.2 ] [Error: non-varying phenotype or genotype]	ASCVD	410-414.99	Both	1	1	8	circulatory system
415	PRS_all	age,sex,genotyping.array,PC1,PC2,PC3,PC4,PC5,PC6,PC7,PC8,PC9,PC10	-0.0160735989778787	0.00964413656066522	0.984054891955776	0.0955799197289141	logistic	421554	11354	410200			0	`415` ~ `PRS_all` + `age` + `sex` + `genotyping.array` + `PC1` + `PC2` + `PC3` + `PC4` + `PC5` + `PC6` + `PC7` + `PC8` + `PC9` + `PC10`	(Intercept) + PRS_all + age + sexM + genotyping.arrayUKBL + PC1 + PC2 + PC3 + PC4 + PC5 + PC6 + PC7 + PC8 + PC9 + PC10		Pulmonary heart disease	415-417.99		1	0	8	circulatory system
415.1	PRS_all	age,sex,genotyping.array,PC1,PC2,PC3,PC4,PC5,PC6,PC7,PC8,PC9,PC10	0.0147354171619008	0.0591444890549439	1.01484451864799	0.803250407707119	logistic	410493	293	410200			0	`415.1` ~ `PRS_all` + `age` + `sex` + `genotyping.array` + `PC1` + `PC2` + `PC3` + `PC4` + `PC5` + `PC6` + `PC7` + `PC8` + `PC9` + `PC10`	(Intercept) + PRS_all + age + sexM + genotyping.arrayUKBL + PC1 + PC2 + PC3 + PC4 + PC5 + PC6 + PC7 + PC8 + PC9 + PC10		Acute pulmonary heart disease	415-417.99	Both	1	0	8	circulatory system
415.11	PRS_all	age,sex,genotyping.array,PC1,PC2,PC3,PC4,PC5,PC6,PC7,PC8,PC9,PC10	0.0147354171619008	0.0591444890549439	1.01484451864799	0.803250407707119	logistic	410493	293	410200			0	`415.11` ~ `PRS_all` + `age` + `sex` + `genotyping.array` + `PC1` + `PC2` + `PC3` + `PC4` + `PC5` + `PC6` + `PC7` + `PC8` + `PC9` + `PC10`	(Intercept) + PRS_all + age + sexM + genotyping.arrayUKBL + PC1 + PC2 + PC3 + PC4 + PC5 + PC6 + PC7 + PC8 + PC9 + PC10		Pulmonary embolism and infarction, acute	415-417.99	Both	1	1	8	circulatory system
415.2	PRS_all	age,sex,genotyping.array,PC1,PC2,PC3,PC4,PC5,PC6,PC7,PC8,PC9,PC10	-0.0140093859307531	0.0280673376623303	0.986088288863031	0.617684398911871	logistic	411517	1317	410200			0	`415.2` ~ `PRS_all` + `age` + `sex` + `genotyping.array` + `PC1` + `PC2` + `PC3` + `PC4` + `PC5` + `PC6` + `PC7` + `PC8` + `PC9` + `PC10`	(Intercept) + PRS_all + age + sexM + genotyping.arrayUKBL + PC1 + PC2 + PC3 + PC4 + PC5 + PC6 + PC7 + PC8 + PC9 + PC10		Chronic pulmonary heart disease	415-417.99	Both	1	0	8	circulatory system
415.21	PRS_all	age,sex,genotyping.array,PC1,PC2,PC3,PC4,PC5,PC6,PC7,PC8,PC9,PC10	-0.0397408943718809	0.0367201890339133	0.961038417357879	0.279135773371921	logistic	410972	772	410200			0	`415.21` ~ `PRS_all` + `age` + `sex` + `genotyping.array` + `PC1` + `PC2` + `PC3` + `PC4` + `PC5` + `PC6` + `PC7` + `PC8` + `PC9` + `PC10`	(Intercept) + PRS_all + age + sexM + genotyping.arrayUKBL + PC1 + PC2 + PC3 + PC4 + PC5 + PC6 + PC7 + PC8 + PC9 + PC10		Primary pulmonary hypertension	415-417.99	Both	1	1	8	circulatory system
416	PRS_all	age,sex,genotyping.array,PC1,PC2,PC3,PC4,PC5,PC6,PC7,PC8,PC9,PC10	-0.0343257218147931	0.00985433262577017	0.96625672248138	0.000495249560676197	logistic	421212	11012	410200			0	`416` ~ `PRS_all` + `age` + `sex` + `genotyping.array` + `PC1` + `PC2` + `PC3` + `PC4` + `PC5` + `PC6` + `PC7` + `PC8` + `PC9` + `PC10`	(Intercept) + PRS_all + age + sexM + genotyping.arrayUKBL + PC1 + PC2 + PC3 + PC4 + PC5 + PC6 + PC7 + PC8 + PC9 + PC10		Cardiomegaly	415-417.99	Both	1	1	8	circulatory system
418	PRS_all	age,sex,genotyping.array,PC1,PC2,PC3,PC4,PC5,PC6,PC7,PC8,PC9,PC10	-0.0166436796509327	0.00484593780305804	0.983494061155237	0.000593509654493978	logistic	426229	49805	376424			0	`418` ~ `PRS_all` + `age` + `sex` + `genotyping.array` + `PC1` + `PC2` + `PC3` + `PC4` + `PC5` + `PC6` + `PC7` + `PC8` + `PC9` + `PC10`	(Intercept) + PRS_all + age + sexM + genotyping.arrayUKBL + PC1 + PC2 + PC3 + PC4 + PC5 + PC6 + PC7 + PC8 + PC9 + PC10		Nonspecific chest pain	418-418.99	Both	1	1	8	circulatory system
418.1	PRS_all	age,sex,genotyping.array,PC1,PC2,PC3,PC4,PC5,PC6,PC7,PC8,PC9,PC10	0.00296648297312567	0.0107091104807705	1.00297088733782	0.781775849264007	logistic	385584	9160	376424			0	`418.1` ~ `PRS_all` + `age` + `sex` + `genotyping.array` + `PC1` + `PC2` + `PC3` + `PC4` + `PC5` + `PC6` + `PC7` + `PC8` + `PC9` + `PC10`	(Intercept) + PRS_all + age + sexM + genotyping.arrayUKBL + PC1 + PC2 + PC3 + PC4 + PC5 + PC6 + PC7 + PC8 + PC9 + PC10		Precordial pain	418-418.99	Both	0	1	8	circulatory system
420	PRS_all	age,sex,genotyping.array,PC1,PC2,PC3,PC4,PC5,PC6,PC7,PC8,PC9,PC10	-0.0315269398325808	0.0130918553403785	0.968964852351222	0.0160343017252988	logistic	428318	6099	422219			0	`420` ~ `PRS_all` + `age` + `sex` + `genotyping.array` + `PC1` + `PC2` + `PC3` + `PC4` + `PC5` + `PC6` + `PC7` + `PC8` + `PC9` + `PC10`	(Intercept) + PRS_all + age + sexM + genotyping.arrayUKBL + PC1 + PC2 + PC3 + PC4 + PC5 + PC6 + PC7 + PC8 + PC9 + PC10		Carditis	420-425.99		1	0	8	circulatory system
420.1	PRS_all	age,sex,genotyping.array,PC1,PC2,PC3,PC4,PC5,PC6,PC7,PC8,PC9,PC10	-0.185040072961268	0.0565099885808543	0.831070979709651	0.00105861634224564	logistic	422541	322	422219			0	`420.1` ~ `PRS_all` + `age` + `sex` + `genotyping.array` + `PC1` + `PC2` + `PC3` + `PC4` + `PC5` + `PC6` + `PC7` + `PC8` + `PC9` + `PC10`	(Intercept) + PRS_all + age + sexM + genotyping.arrayUKBL + PC1 + PC2 + PC3 + PC4 + PC5 + PC6 + PC7 + PC8 + PC9 + PC10		Myocarditis	420-425.99	Both	1	1	8	circulatory system
420.2	PRS_all	age,sex,genotyping.array,PC1,PC2,PC3,PC4,PC5,PC6,PC7,PC8,PC9,PC10	-0.00959972030751027	0.0163697337128352	0.990446209917544	0.557585876326959	logistic	426095	3876	422219			0	`420.2` ~ `PRS_all` + `age` + `sex` + `genotyping.array` + `PC1` + `PC2` + `PC3` + `PC4` + `PC5` + `PC6` + `PC7` + `PC8` + `PC9` + `PC10`	(Intercept) + PRS_all + age + sexM + genotyping.arrayUKBL + PC1 + PC2 + PC3 + PC4 + PC5 + PC6 + PC7 + PC8 + PC9 + PC10		Pericarditis	420-425.99	Both	1	0	8	circulatory system
420.21	PRS_all	age,sex,genotyping.array,PC1,PC2,PC3,PC4,PC5,PC6,PC7,PC8,PC9,PC10	0.0216450608564572	0.051553926080959	1.02188101452152	0.674592981276338	logistic	422603	384	422219			0	`420.21` ~ `PRS_all` + `age` + `sex` + `genotyping.array` + `PC1` + `PC2` + `PC3` + `PC4` + `PC5` + `PC6` + `PC7` + `PC8` + `PC9` + `PC10`	(Intercept) + PRS_all + age + sexM + genotyping.arrayUKBL + PC1 + PC2 + PC3 + PC4 + PC5 + PC6 + PC7 + PC8 + PC9 + PC10		Acute pericarditis	420-425.99	Both	1	1	8	circulatory system
420.22	PRS_all	age,sex,genotyping.array,PC1,PC2,PC3,PC4,PC5,PC6,PC7,PC8,PC9,PC10	-0.0755664262386175	0.0505958064778914	0.927218136875094	0.135298138355111	logistic	422620	401	422219			0	`420.22` ~ `PRS_all` + `age` + `sex` + `genotyping.array` + `PC1` + `PC2` + `PC3` + `PC4` + `PC5` + `PC6` + `PC7` + `PC8` + `PC9` + `PC10`	(Intercept) + PRS_all + age + sexM + genotyping.arrayUKBL + PC1 + PC2 + PC3 + PC4 + PC5 + PC6 + PC7 + PC8 + PC9 + PC10		Chronic pericarditis	420-425.99	Both	1	1	8	circulatory system
420.3	PRS_all	age,sex,genotyping.array,PC1,PC2,PC3,PC4,PC5,PC6,PC7,PC8,PC9,PC10	-0.0427790554418388	0.0219669813292043	0.958123058758528	0.0514837660456372	logistic	424358	2139	422219			0	`420.3` ~ `PRS_all` + `age` + `sex` + `genotyping.array` + `PC1` + `PC2` + `PC3` + `PC4` + `PC5` + `PC6` + `PC7` + `PC8` + `PC9` + `PC10`	(Intercept) + PRS_all + age + sexM + genotyping.arrayUKBL + PC1 + PC2 + PC3 + PC4 + PC5 + PC6 + PC7 + PC8 + PC9 + PC10		Endocarditis	420-425.99	Both	1	1	8	circulatory system
425	PRS_all	age,sex,genotyping.array,PC1,PC2,PC3,PC4,PC5,PC6,PC7,PC8,PC9,PC10	-0.156576319249305	0.0172747929393548	0.85506625719777	1.25913020210213e-19	logistic	425686	3467	422219			0	`425` ~ `PRS_all` + `age` + `sex` + `genotyping.array` + `PC1` + `PC2` + `PC3` + `PC4` + `PC5` + `PC6` + `PC7` + `PC8` + `PC9` + `PC10`	(Intercept) + PRS_all + age + sexM + genotyping.arrayUKBL + PC1 + PC2 + PC3 + PC4 + PC5 + PC6 + PC7 + PC8 + PC9 + PC10		Cardiomyopathy	420-425.99		1	0	8	circulatory system
425.1	PRS_all	age,sex,genotyping.array,PC1,PC2,PC3,PC4,PC5,PC6,PC7,PC8,PC9,PC10	-0.160335594267818	0.0174873666759174	0.851857862375624	4.7896701778872e-20	logistic	425601	3382	422219			0	`425.1` ~ `PRS_all` + `age` + `sex` + `genotyping.array` + `PC1` + `PC2` + `PC3` + `PC4` + `PC5` + `PC6` + `PC7` + `PC8` + `PC9` + `PC10`	(Intercept) + PRS_all + age + sexM + genotyping.arrayUKBL + PC1 + PC2 + PC3 + PC4 + PC5 + PC6 + PC7 + PC8 + PC9 + PC10		Primary/intrinsic cardiomyopathies	420-425.99	Both	1	0	8	circulatory system
425.11	PRS_all	age,sex,genotyping.array,PC1,PC2,PC3,PC4,PC5,PC6,PC7,PC8,PC9,PC10	0.156891420086823	0.0536808549696941	1.16986858277538	0.00347044203591879	logistic	422579	360	422219			0	`425.11` ~ `PRS_all` + `age` + `sex` + `genotyping.array` + `PC1` + `PC2` + `PC3` + `PC4` + `PC5` + `PC6` + `PC7` + `PC8` + `PC9` + `PC10`	(Intercept) + PRS_all + age + sexM + genotyping.arrayUKBL + PC1 + PC2 + PC3 + PC4 + PC5 + PC6 + PC7 + PC8 + PC9 + PC10		Hypertrophic obstructive cardiomyopathy	420-425.99	Both	1	1	8	circulatory system
425.12	PRS_all	age,sex,genotyping.array,PC1,PC2,PC3,PC4,PC5,PC6,PC7,PC8,PC9,PC10	0.13869066439323	0.0438630524489738	1.1487686899762	0.00156742413470382	logistic	422759	540	422219			0	`425.12` ~ `PRS_all` + `age` + `sex` + `genotyping.array` + `PC1` + `PC2` + `PC3` + `PC4` + `PC5` + `PC6` + `PC7` + `PC8` + `PC9` + `PC10`	(Intercept) + PRS_all + age + sexM + genotyping.arrayUKBL + PC1 + PC2 + PC3 + PC4 + PC5 + PC6 + PC7 + PC8 + PC9 + PC10		Other hypertrophic cardiomyopathy	420-425.99	Both	1	1	8	circulatory system
425.2	PRS_all	age,sex,genotyping.array,PC1,PC2,PC3,PC4,PC5,PC6,PC7,PC8,PC9,PC10					logistic	422234	15	422219			0	`425.2` ~ `PRS_all` + `age` + `sex` + `genotyping.array` + `PC1` + `PC2` + `PC3` + `PC4` + `PC5` + `PC6` + `PC7` + `PC8` + `PC9` + `PC10`		[Error: < 200 cases or controls]	Secondary/extrinsic cardiomyopathies	420-425.99	Both	1	1	8	circulatory system
425.8	PRS_all	age,sex,genotyping.array,PC1,PC2,PC3,PC4,PC5,PC6,PC7,PC8,PC9,PC10					logistic	422336	117	422219			0	`425.8` ~ `PRS_all` + `age` + `sex` + `genotyping.array` + `PC1` + `PC2` + `PC3` + `PC4` + `PC5` + `PC6` + `PC7` + `PC8` + `PC9` + `PC10`		[Error: < 200 cases or controls]	Other cardiomyopathy	420-425.99	Both	1	1	8	circulatory system
426	PRS_all	age,sex,genotyping.array,PC1,PC2,PC3,PC4,PC5,PC6,PC7,PC8,PC9,PC10	-0.0539882548448879	0.00700575436821268	0.947443234304196	1.2954547993223e-14	logistic	393835	23067	370768			0	`426` ~ `PRS_all` + `age` + `sex` + `genotyping.array` + `PC1` + `PC2` + `PC3` + `PC4` + `PC5` + `PC6` + `PC7` + `PC8` + `PC9` + `PC10`	(Intercept) + PRS_all + age + sexM + genotyping.arrayUKBL + PC1 + PC2 + PC3 + PC4 + PC5 + PC6 + PC7 + PC8 + PC9 + PC10		Cardiac conduction disorders	426-427.99		1	0	8	circulatory system
426.2	PRS_all	age,sex,genotyping.array,PC1,PC2,PC3,PC4,PC5,PC6,PC7,PC8,PC9,PC10	-0.0286314074829652	0.0112741531752856	0.971774587302976	0.0110991469495467	logistic	379183	8415	370768			0	`426.2` ~ `PRS_all` + `age` + `sex` + `genotyping.array` + `PC1` + `PC2` + `PC3` + `PC4` + `PC5` + `PC6` + `PC7` + `PC8` + `PC9` + `PC10`	(Intercept) + PRS_all + age + sexM + genotyping.arrayUKBL + PC1 + PC2 + PC3 + PC4 + PC5 + PC6 + PC7 + PC8 + PC9 + PC10		Atrioventricular [AV] block	426-427.99	Both	1	0	8	circulatory system
426.21	PRS_all	age,sex,genotyping.array,PC1,PC2,PC3,PC4,PC5,PC6,PC7,PC8,PC9,PC10	-0.0223997269105521	0.0149353852449256	0.97784928424626	0.133672530386677	logistic	375477	4709	370768			0	`426.21` ~ `PRS_all` + `age` + `sex` + `genotyping.array` + `PC1` + `PC2` + `PC3` + `PC4` + `PC5` + `PC6` + `PC7` + `PC8` + `PC9` + `PC10`	(Intercept) + PRS_all + age + sexM + genotyping.arrayUKBL + PC1 + PC2 + PC3 + PC4 + PC5 + PC6 + PC7 + PC8 + PC9 + PC10		First degree AV block	426-427.99	Both	1	1	8	circulatory system
426.22	PRS_all	age,sex,genotyping.array,PC1,PC2,PC3,PC4,PC5,PC6,PC7,PC8,PC9,PC10						370768					0			[Note: Column(s) dropped due to lack of variability: 426.22 ] [Error: non-varying phenotype or genotype]	Mobitz II AV block	426-427.99	Both	1	1	8	circulatory system
426.23	PRS_all	age,sex,genotyping.array,PC1,PC2,PC3,PC4,PC5,PC6,PC7,PC8,PC9,PC10	-0.0243475437583644	0.0250515850813074	0.97594646670742	0.331102122642543	logistic	372412	1644	370768			0	`426.23` ~ `PRS_all` + `age` + `sex` + `genotyping.array` + `PC1` + `PC2` + `PC3` + `PC4` + `PC5` + `PC6` + `PC7` + `PC8` + `PC9` + `PC10`	(Intercept) + PRS_all + age + sexM + genotyping.arrayUKBL + PC1 + PC2 + PC3 + PC4 + PC5 + PC6 + PC7 + PC8 + PC9 + PC10		Second degree AV block	426-427.99	Both	1	1	8	circulatory system
426.24	PRS_all	age,sex,genotyping.array,PC1,PC2,PC3,PC4,PC5,PC6,PC7,PC8,PC9,PC10	-0.0371195156914836	0.021710066698984	0.963560967811672	0.0873058993672776	logistic	372968	2200	370768			0	`426.24` ~ `PRS_all` + `age` + `sex` + `genotyping.array` + `PC1` + `PC2` + `PC3` + `PC4` + `PC5` + `PC6` + `PC7` + `PC8` + `PC9` + `PC10`	(Intercept) + PRS_all + age + sexM + genotyping.arrayUKBL + PC1 + PC2 + PC3 + PC4 + PC5 + PC6 + PC7 + PC8 + PC9 + PC10		Atrioventricular block, complete	426-427.99	Both	1	1	8	circulatory system
426.25	PRS_all	age,sex,genotyping.array,PC1,PC2,PC3,PC4,PC5,PC6,PC7,PC8,PC9,PC10	-0.000890193213884972	0.0533162765376326	0.999110202890549	0.986678769254366	logistic	371126	358	370768			0	`426.25` ~ `PRS_all` + `age` + `sex` + `genotyping.array` + `PC1` + `PC2` + `PC3` + `PC4` + `PC5` + `PC6` + `PC7` + `PC8` + `PC9` + `PC10`	(Intercept) + PRS_all + age + sexM + genotyping.arrayUKBL + PC1 + PC2 + PC3 + PC4 + PC5 + PC6 + PC7 + PC8 + PC9 + PC10		Other heart block	426-427.99	Both	1	1	8	circulatory system
426.3	PRS_all	age,sex,genotyping.array,PC1,PC2,PC3,PC4,PC5,PC6,PC7,PC8,PC9,PC10	-0.0781670131136568	0.00937582616361629	0.924809958254114	7.61475237083306e-17	logistic	383081	12313	370768			0	`426.3` ~ `PRS_all` + `age` + `sex` + `genotyping.array` + `PC1` + `PC2` + `PC3` + `PC4` + `PC5` + `PC6` + `PC7` + `PC8` + `PC9` + `PC10`	(Intercept) + PRS_all + age + sexM + genotyping.arrayUKBL + PC1 + PC2 + PC3 + PC4 + PC5 + PC6 + PC7 + PC8 + PC9 + PC10		Bundle branch block	426-427.99	Both	1	0	8	circulatory system
426.31	PRS_all	age,sex,genotyping.array,PC1,PC2,PC3,PC4,PC5,PC6,PC7,PC8,PC9,PC10	-0.0394154847695613	0.0130882806803605	0.961351199375461	0.0025995206157658	logistic	376919	6151	370768			0	`426.31` ~ `PRS_all` + `age` + `sex` + `genotyping.array` + `PC1` + `PC2` + `PC3` + `PC4` + `PC5` + `PC6` + `PC7` + `PC8` + `PC9` + `PC10`	(Intercept) + PRS_all + age + sexM + genotyping.arrayUKBL + PC1 + PC2 + PC3 + PC4 + PC5 + PC6 + PC7 + PC8 + PC9 + PC10		Right bundle branch block	426-427.99	Both	1	1	8	circulatory system
426.32	PRS_all	age,sex,genotyping.array,PC1,PC2,PC3,PC4,PC5,PC6,PC7,PC8,PC9,PC10	-0.132274485391038	0.0130615933635698	0.876100485288378	4.1940602626917e-24	logistic	376936	6168	370768			0	`426.32` ~ `PRS_all` + `age` + `sex` + `genotyping.array` + `PC1` + `PC2` + `PC3` + `PC4` + `PC5` + `PC6` + `PC7` + `PC8` + `PC9` + `PC10`	(Intercept) + PRS_all + age + sexM + genotyping.arrayUKBL + PC1 + PC2 + PC3 + PC4 + PC5 + PC6 + PC7 + PC8 + PC9 + PC10		Left bundle branch block	426-427.99	Both	1	1	8	circulatory system
426.4	PRS_all	age,sex,genotyping.array,PC1,PC2,PC3,PC4,PC5,PC6,PC7,PC8,PC9,PC10	-0.0288201119990241	0.0543662054803929	0.971591226350825	0.596035120164706	logistic	371112	344	370768			0	`426.4` ~ `PRS_all` + `age` + `sex` + `genotyping.array` + `PC1` + `PC2` + `PC3` + `PC4` + `PC5` + `PC6` + `PC7` + `PC8` + `PC9` + `PC10`	(Intercept) + PRS_all + age + sexM + genotyping.arrayUKBL + PC1 + PC2 + PC3 + PC4 + PC5 + PC6 + PC7 + PC8 + PC9 + PC10		Anomalous atrioventricular excitation	426-427.99	Both	1	1	8	circulatory system
426.7	PRS_all	age,sex,genotyping.array,PC1,PC2,PC3,PC4,PC5,PC6,PC7,PC8,PC9,PC10						370768					0			[Note: Column(s) dropped due to lack of variability: 426.7 ] [Error: non-varying phenotype or genotype]	Abnormal electrocardiogram [ECG] [EKG]	426-427.99	Both	1	1	8	circulatory system
426.8	PRS_all	age,sex,genotyping.array,PC1,PC2,PC3,PC4,PC5,PC6,PC7,PC8,PC9,PC10					logistic	370942	174	370768			0	`426.8` ~ `PRS_all` + `age` + `sex` + `genotyping.array` + `PC1` + `PC2` + `PC3` + `PC4` + `PC5` + `PC6` + `PC7` + `PC8` + `PC9` + `PC10`		[Error: < 200 cases or controls]	Other cardiac conduction disorders	426-427.99	Both	1	1	8	circulatory system
426.9	PRS_all	age,sex,genotyping.array,PC1,PC2,PC3,PC4,PC5,PC6,PC7,PC8,PC9,PC10	-0.0523210919109636	0.0115569174244682	0.949024093955575	5.97553133551755e-06	logistic	378754	7986	370768			0	`426.9` ~ `PRS_all` + `age` + `sex` + `genotyping.array` + `PC1` + `PC2` + `PC3` + `PC4` + `PC5` + `PC6` + `PC7` + `PC8` + `PC9` + `PC10`	(Intercept) + PRS_all + age + sexM + genotyping.arrayUKBL + PC1 + PC2 + PC3 + PC4 + PC5 + PC6 + PC7 + PC8 + PC9 + PC10		Cardiac pacemaker/device in situ	426-427.99	Both	1	0	8	circulatory system
426.91	PRS_all	age,sex,genotyping.array,PC1,PC2,PC3,PC4,PC5,PC6,PC7,PC8,PC9,PC10	-0.0578572564417478	0.0118692780394976	0.943784657002273	1.09062944109526e-06	logistic	378328	7560	370768			0	`426.91` ~ `PRS_all` + `age` + `sex` + `genotyping.array` + `PC1` + `PC2` + `PC3` + `PC4` + `PC5` + `PC6` + `PC7` + `PC8` + `PC9` + `PC10`	(Intercept) + PRS_all + age + sexM + genotyping.arrayUKBL + PC1 + PC2 + PC3 + PC4 + PC5 + PC6 + PC7 + PC8 + PC9 + PC10		Cardiac pacemaker in situ	426-427.99	Both	1	1	8	circulatory system
426.92	PRS_all	age,sex,genotyping.array,PC1,PC2,PC3,PC4,PC5,PC6,PC7,PC8,PC9,PC10						370768					0			[Note: Column(s) dropped due to lack of variability: 426.92 ] [Error: non-varying phenotype or genotype]	Cardiac defibrillator in situ	426-427.99	Both	1	1	8	circulatory system
427	PRS_all	age,sex,genotyping.array,PC1,PC2,PC3,PC4,PC5,PC6,PC7,PC8,PC9,PC10	-0.0059112158236937	0.00495200848546812	0.994106221037961	0.232595080162296	logistic	419546	48778	370768			0	`427` ~ `PRS_all` + `age` + `sex` + `genotyping.array` + `PC1` + `PC2` + `PC3` + `PC4` + `PC5` + `PC6` + `PC7` + `PC8` + `PC9` + `PC10`	(Intercept) + PRS_all + age + sexM + genotyping.arrayUKBL + PC1 + PC2 + PC3 + PC4 + PC5 + PC6 + PC7 + PC8 + PC9 + PC10		Cardiac dysrhythmias	426-427.99		1	0	8	circulatory system
427.1	PRS_all	age,sex,genotyping.array,PC1,PC2,PC3,PC4,PC5,PC6,PC7,PC8,PC9,PC10	-0.0180779117771793	0.0119518590341354	0.982084513427695	0.130391293599901	logistic	378070	7302	370768			0	`427.1` ~ `PRS_all` + `age` + `sex` + `genotyping.array` + `PC1` + `PC2` + `PC3` + `PC4` + `PC5` + `PC6` + `PC7` + `PC8` + `PC9` + `PC10`	(Intercept) + PRS_all + age + sexM + genotyping.arrayUKBL + PC1 + PC2 + PC3 + PC4 + PC5 + PC6 + PC7 + PC8 + PC9 + PC10		Paroxysmal tachycardia, unspecified	426-427.99		1	0	8	circulatory system
427.11	PRS_all	age,sex,genotyping.array,PC1,PC2,PC3,PC4,PC5,PC6,PC7,PC8,PC9,PC10	0.00501617408132288	0.0141345537748672	1.0050287761451	0.722673999015125	logistic	375949	5181	370768			0	`427.11` ~ `PRS_all` + `age` + `sex` + `genotyping.array` + `PC1` + `PC2` + `PC3` + `PC4` + `PC5` + `PC6` + `PC7` + `PC8` + `PC9` + `PC10`	(Intercept) + PRS_all + age + sexM + genotyping.arrayUKBL + PC1 + PC2 + PC3 + PC4 + PC5 + PC6 + PC7 + PC8 + PC9 + PC10		Paroxysmal supraventricular tachycardia	426-427.99	Both	1	1	8	circulatory system
427.12	PRS_all	age,sex,genotyping.array,PC1,PC2,PC3,PC4,PC5,PC6,PC7,PC8,PC9,PC10	-0.0649519578109867	0.0207746267010619	0.937112483231015	0.00176897972536995	logistic	373153	2385	370768			0	`427.12` ~ `PRS_all` + `age` + `sex` + `genotyping.array` + `PC1` + `PC2` + `PC3` + `PC4` + `PC5` + `PC6` + `PC7` + `PC8` + `PC9` + `PC10`	(Intercept) + PRS_all + age + sexM + genotyping.arrayUKBL + PC1 + PC2 + PC3 + PC4 + PC5 + PC6 + PC7 + PC8 + PC9 + PC10		Paroxysmal ventricular tachycardia	426-427.99	Both	1	1	8	circulatory system
427.2	PRS_all	age,sex,genotyping.array,PC1,PC2,PC3,PC4,PC5,PC6,PC7,PC8,PC9,PC10	0.00473034959308465	0.00731553940239352	1.00474155535882	0.517880078326913	logistic	391863	21095	370768			0	`427.2` ~ `PRS_all` + `age` + `sex` + `genotyping.array` + `PC1` + `PC2` + `PC3` + `PC4` + `PC5` + `PC6` + `PC7` + `PC8` + `PC9` + `PC10`	(Intercept) + PRS_all + age + sexM + genotyping.arrayUKBL + PC1 + PC2 + PC3 + PC4 + PC5 + PC6 + PC7 + PC8 + PC9 + PC10		Atrial fibrillation and flutter	426-427.99		1	0	8	circulatory system
427.21	PRS_all	age,sex,genotyping.array,PC1,PC2,PC3,PC4,PC5,PC6,PC7,PC8,PC9,PC10						370768					0			[Note: Column(s) dropped due to lack of variability: 427.21 ] [Error: non-varying phenotype or genotype]	Atrial fibrillation	426-427.99	Both	1	1	8	circulatory system
427.22	PRS_all	age,sex,genotyping.array,PC1,PC2,PC3,PC4,PC5,PC6,PC7,PC8,PC9,PC10						370768					0			[Note: Column(s) dropped due to lack of variability: 427.22 ] [Error: non-varying phenotype or genotype]	Atrial flutter	426-427.99	Both	1	1	8	circulatory system
427.3	PRS_all	age,sex,genotyping.array,PC1,PC2,PC3,PC4,PC5,PC6,PC7,PC8,PC9,PC10	0.0213211700206087	0.0103743752720385	1.02155009022016	0.0398619809276415	logistic	380612	9844	370768			0	`427.3` ~ `PRS_all` + `age` + `sex` + `genotyping.array` + `PC1` + `PC2` + `PC3` + `PC4` + `PC5` + `PC6` + `PC7` + `PC8` + `PC9` + `PC10`	(Intercept) + PRS_all + age + sexM + genotyping.arrayUKBL + PC1 + PC2 + PC3 + PC4 + PC5 + PC6 + PC7 + PC8 + PC9 + PC10		Other specified cardiac dysrhythmias	426-427.99	Both	1	1	8	circulatory system
427.4	PRS_all	age,sex,genotyping.array,PC1,PC2,PC3,PC4,PC5,PC6,PC7,PC8,PC9,PC10	-0.0519542327807258	0.0169492726364393	0.949372315979567	0.00217467745030168	logistic	374393	3625	370768			0	`427.4` ~ `PRS_all` + `age` + `sex` + `genotyping.array` + `PC1` + `PC2` + `PC3` + `PC4` + `PC5` + `PC6` + `PC7` + `PC8` + `PC9` + `PC10`	(Intercept) + PRS_all + age + sexM + genotyping.arrayUKBL + PC1 + PC2 + PC3 + PC4 + PC5 + PC6 + PC7 + PC8 + PC9 + PC10		Cardiac arrest and ventricular fibrillation	426-427.99	Both	1	0	8	circulatory system
427.41	PRS_all	age,sex,genotyping.array,PC1,PC2,PC3,PC4,PC5,PC6,PC7,PC8,PC9,PC10	-0.0737566058739495	0.0327465317850811	0.92889775458641	0.0243002495315428	logistic	371721	953	370768			0	`427.41` ~ `PRS_all` + `age` + `sex` + `genotyping.array` + `PC1` + `PC2` + `PC3` + `PC4` + `PC5` + `PC6` + `PC7` + `PC8` + `PC9` + `PC10`	(Intercept) + PRS_all + age + sexM + genotyping.arrayUKBL + PC1 + PC2 + PC3 + PC4 + PC5 + PC6 + PC7 + PC8 + PC9 + PC10		Ventricular fibrillation and flutter	426-427.99	Both	1	1	8	circulatory system
427.42	PRS_all	age,sex,genotyping.array,PC1,PC2,PC3,PC4,PC5,PC6,PC7,PC8,PC9,PC10	-0.0514069058201733	0.0180076129670249	0.949892075269866	0.00430731829845801	logistic	373975	3207	370768			0	`427.42` ~ `PRS_all` + `age` + `sex` + `genotyping.array` + `PC1` + `PC2` + `PC3` + `PC4` + `PC5` + `PC6` + `PC7` + `PC8` + `PC9` + `PC10`	(Intercept) + PRS_all + age + sexM + genotyping.arrayUKBL + PC1 + PC2 + PC3 + PC4 + PC5 + PC6 + PC7 + PC8 + PC9 + PC10		Cardiac arrest	426-427.99	Both	1	1	8	circulatory system
427.5	PRS_all	age,sex,genotyping.array,PC1,PC2,PC3,PC4,PC5,PC6,PC7,PC8,PC9,PC10	-0.0154321300264014	0.0197874305248391	0.984686335119455	0.435452327826682	logistic	373398	2630	370768			0	`427.5` ~ `PRS_all` + `age` + `sex` + `genotyping.array` + `PC1` + `PC2` + `PC3` + `PC4` + `PC5` + `PC6` + `PC7` + `PC8` + `PC9` + `PC10`	(Intercept) + PRS_all + age + sexM + genotyping.arrayUKBL + PC1 + PC2 + PC3 + PC4 + PC5 + PC6 + PC7 + PC8 + PC9 + PC10		Arrhythmia (cardiac) NOS	426-427.99	Both	1	1	8	circulatory system
427.6	PRS_all	age,sex,genotyping.array,PC1,PC2,PC3,PC4,PC5,PC6,PC7,PC8,PC9,PC10	-0.0643582378380225	0.0188535255292791	0.937669030829587	0.00064112584126157	logistic	373660	2892	370768			0	`427.6` ~ `PRS_all` + `age` + `sex` + `genotyping.array` + `PC1` + `PC2` + `PC3` + `PC4` + `PC5` + `PC6` + `PC7` + `PC8` + `PC9` + `PC10`	(Intercept) + PRS_all + age + sexM + genotyping.arrayUKBL + PC1 + PC2 + PC3 + PC4 + PC5 + PC6 + PC7 + PC8 + PC9 + PC10		Premature beats	426-427.99	Both	1	0	8	circulatory system
427.61	PRS_all	age,sex,genotyping.array,PC1,PC2,PC3,PC4,PC5,PC6,PC7,PC8,PC9,PC10	-0.0922234962186133	0.0465222670432929	0.911901320271574	0.047439888866538	logistic	371239	471	370768			0	`427.61` ~ `PRS_all` + `age` + `sex` + `genotyping.array` + `PC1` + `PC2` + `PC3` + `PC4` + `PC5` + `PC6` + `PC7` + `PC8` + `PC9` + `PC10`	(Intercept) + PRS_all + age + sexM + genotyping.arrayUKBL + PC1 + PC2 + PC3 + PC4 + PC5 + PC6 + PC7 + PC8 + PC9 + PC10		Supraventricular premature beats	426-427.99	Both	1	1	8	circulatory system
427.7	PRS_all	age,sex,genotyping.array,PC1,PC2,PC3,PC4,PC5,PC6,PC7,PC8,PC9,PC10	-0.0425141015290202	0.0123492882355934	0.958376950845274	0.000576074595540278	logistic	377628	6860	370768			0	`427.7` ~ `PRS_all` + `age` + `sex` + `genotyping.array` + `PC1` + `PC2` + `PC3` + `PC4` + `PC5` + `PC6` + `PC7` + `PC8` + `PC9` + `PC10`	(Intercept) + PRS_all + age + sexM + genotyping.arrayUKBL + PC1 + PC2 + PC3 + PC4 + PC5 + PC6 + PC7 + PC8 + PC9 + PC10		Tachycardia NOS	426-427.99	Both	1	1	8	circulatory system
427.8	PRS_all	age,sex,genotyping.array,PC1,PC2,PC3,PC4,PC5,PC6,PC7,PC8,PC9,PC10	0.039919853402793	0.0264406373707224	1.04072736009322	0.131096597517096	logistic	372237	1469	370768			0	`427.8` ~ `PRS_all` + `age` + `sex` + `genotyping.array` + `PC1` + `PC2` + `PC3` + `PC4` + `PC5` + `PC6` + `PC7` + `PC8` + `PC9` + `PC10`	(Intercept) + PRS_all + age + sexM + genotyping.arrayUKBL + PC1 + PC2 + PC3 + PC4 + PC5 + PC6 + PC7 + PC8 + PC9 + PC10		Sinoatrial node dysfunction (Bradycardia)	426-427.99	Both	1	1	8	circulatory system
427.9	PRS_all	age,sex,genotyping.array,PC1,PC2,PC3,PC4,PC5,PC6,PC7,PC8,PC9,PC10	-0.000901669949972738	0.0111736760265337	0.999098736432227	0.935683789915736	logistic	379186	8418	370768			0	`427.9` ~ `PRS_all` + `age` + `sex` + `genotyping.array` + `PC1` + `PC2` + `PC3` + `PC4` + `PC5` + `PC6` + `PC7` + `PC8` + `PC9` + `PC10`	(Intercept) + PRS_all + age + sexM + genotyping.arrayUKBL + PC1 + PC2 + PC3 + PC4 + PC5 + PC6 + PC7 + PC8 + PC9 + PC10		Palpitations	426-427.99	Both	1	1	8	circulatory system
428	PRS_all	age,sex,genotyping.array,PC1,PC2,PC3,PC4,PC5,PC6,PC7,PC8,PC9,PC10	-0.0714464699793155	0.00754043696690366	0.93104611517875	2.66479699614469e-21	logistic	429636	19536	410100			0	`428` ~ `PRS_all` + `age` + `sex` + `genotyping.array` + `PC1` + `PC2` + `PC3` + `PC4` + `PC5` + `PC6` + `PC7` + `PC8` + `PC9` + `PC10`	(Intercept) + PRS_all + age + sexM + genotyping.arrayUKBL + PC1 + PC2 + PC3 + PC4 + PC5 + PC6 + PC7 + PC8 + PC9 + PC10		Congestive heart failure; nonhypertensive	428-429.99		1	0	8	circulatory system
428.1	PRS_all	age,sex,genotyping.array,PC1,PC2,PC3,PC4,PC5,PC6,PC7,PC8,PC9,PC10	-0.0639257142038155	0.0112248214554754	0.938074682567142	1.23348988826423e-08	logistic	418615	8515	410100			0	`428.1` ~ `PRS_all` + `age` + `sex` + `genotyping.array` + `PC1` + `PC2` + `PC3` + `PC4` + `PC5` + `PC6` + `PC7` + `PC8` + `PC9` + `PC10`	(Intercept) + PRS_all + age + sexM + genotyping.arrayUKBL + PC1 + PC2 + PC3 + PC4 + PC5 + PC6 + PC7 + PC8 + PC9 + PC10		Congestive heart failure (CHF) NOS	428-429.99	Both	1	1	8	circulatory system
428.2	PRS_all	age,sex,genotyping.array,PC1,PC2,PC3,PC4,PC5,PC6,PC7,PC8,PC9,PC10	-0.084569605713191	0.00832147723526373	0.918907691925494	2.90573751988492e-24	logistic	425905	15805	410100			0	`428.2` ~ `PRS_all` + `age` + `sex` + `genotyping.array` + `PC1` + `PC2` + `PC3` + `PC4` + `PC5` + `PC6` + `PC7` + `PC8` + `PC9` + `PC10`	(Intercept) + PRS_all + age + sexM + genotyping.arrayUKBL + PC1 + PC2 + PC3 + PC4 + PC5 + PC6 + PC7 + PC8 + PC9 + PC10		Heart failure NOS	428-429.99	Both	1	1	8	circulatory system
428.3	PRS_all	age,sex,genotyping.array,PC1,PC2,PC3,PC4,PC5,PC6,PC7,PC8,PC9,PC10						410100					0			[Note: Column(s) dropped due to lack of variability: 428.3 ] [Error: non-varying phenotype or genotype]	Heart failure with reduced EF [Systolic or combined heart failure]	428-429.99	Both	1	1	8	circulatory system
428.4	PRS_all	age,sex,genotyping.array,PC1,PC2,PC3,PC4,PC5,PC6,PC7,PC8,PC9,PC10						410100					0			[Note: Column(s) dropped due to lack of variability: 428.4 ] [Error: non-varying phenotype or genotype]	Heart failure with preserved EF [Diastolic heart failure]	428-429.99	Both	1	1	8	circulatory system
429	PRS_all	age,sex,genotyping.array,PC1,PC2,PC3,PC4,PC5,PC6,PC7,PC8,PC9,PC10	-0.0122523492848275	0.0219937776537028	0.987822405129469	0.577471043528843	logistic	412251	2151	410100			0	`429` ~ `PRS_all` + `age` + `sex` + `genotyping.array` + `PC1` + `PC2` + `PC3` + `PC4` + `PC5` + `PC6` + `PC7` + `PC8` + `PC9` + `PC10`	(Intercept) + PRS_all + age + sexM + genotyping.arrayUKBL + PC1 + PC2 + PC3 + PC4 + PC5 + PC6 + PC7 + PC8 + PC9 + PC10		Ill-defined descriptions and complications of heart disease	428-429.99		1	0	8	circulatory system
429.1	PRS_all	age,sex,genotyping.array,PC1,PC2,PC3,PC4,PC5,PC6,PC7,PC8,PC9,PC10					logistic	410200	100	410100			0	`429.1` ~ `PRS_all` + `age` + `sex` + `genotyping.array` + `PC1` + `PC2` + `PC3` + `PC4` + `PC5` + `PC6` + `PC7` + `PC8` + `PC9` + `PC10`		[Error: < 200 cases or controls]	Heart transplant/surgery	428-429.99	Both	0	1	8	circulatory system
429.2	PRS_all	age,sex,genotyping.array,PC1,PC2,PC3,PC4,PC5,PC6,PC7,PC8,PC9,PC10	-0.0157413237584236	0.0260011459743336	0.98438192334016	0.544907375330542	logistic	411643	1543	410100			0	`429.2` ~ `PRS_all` + `age` + `sex` + `genotyping.array` + `PC1` + `PC2` + `PC3` + `PC4` + `PC5` + `PC6` + `PC7` + `PC8` + `PC9` + `PC10`	(Intercept) + PRS_all + age + sexM + genotyping.arrayUKBL + PC1 + PC2 + PC3 + PC4 + PC5 + PC6 + PC7 + PC8 + PC9 + PC10		Abnormal function study of cardiovascular system	428-429.99	Both	1	1	8	circulatory system
429.3	PRS_all	age,sex,genotyping.array,PC1,PC2,PC3,PC4,PC5,PC6,PC7,PC8,PC9,PC10	-0.00597216123091558	0.040609704605756	0.994045636675686	0.883082755765415	logistic	410722	622	410100			0	`429.3` ~ `PRS_all` + `age` + `sex` + `genotyping.array` + `PC1` + `PC2` + `PC3` + `PC4` + `PC5` + `PC6` + `PC7` + `PC8` + `PC9` + `PC10`	(Intercept) + PRS_all + age + sexM + genotyping.arrayUKBL + PC1 + PC2 + PC3 + PC4 + PC5 + PC6 + PC7 + PC8 + PC9 + PC10		Symptoms involving cardiovascular system	428-429.99	Both	1	1	8	circulatory system
429.9	PRS_all	age,sex,genotyping.array,PC1,PC2,PC3,PC4,PC5,PC6,PC7,PC8,PC9,PC10						410100					0			[Note: Column(s) dropped due to lack of variability: 429.9 ] [Error: non-varying phenotype or genotype]	Cardiac complications, not elsewhere classified	428-429.99	Both	1	1	8	circulatory system
430	PRS_all	age,sex,genotyping.array,PC1,PC2,PC3,PC4,PC5,PC6,PC7,PC8,PC9,PC10	-0.0347228141399472	0.0148836220894108	0.965873105523469	0.0196505299290424	logistic	408111	4700	403411			0	`430` ~ `PRS_all` + `age` + `sex` + `genotyping.array` + `PC1` + `PC2` + `PC3` + `PC4` + `PC5` + `PC6` + `PC7` + `PC8` + `PC9` + `PC10`	(Intercept) + PRS_all + age + sexM + genotyping.arrayUKBL + PC1 + PC2 + PC3 + PC4 + PC5 + PC6 + PC7 + PC8 + PC9 + PC10		Intracranial hemorrhage	430-438.99		1	0	8	circulatory system
430.1	PRS_all	age,sex,genotyping.array,PC1,PC2,PC3,PC4,PC5,PC6,PC7,PC8,PC9,PC10	-0.0399617565725915	0.0251195927071494	0.960826183736109	0.111641074487967	logistic	405036	1625	403411			0	`430.1` ~ `PRS_all` + `age` + `sex` + `genotyping.array` + `PC1` + `PC2` + `PC3` + `PC4` + `PC5` + `PC6` + `PC7` + `PC8` + `PC9` + `PC10`	(Intercept) + PRS_all + age + sexM + genotyping.arrayUKBL + PC1 + PC2 + PC3 + PC4 + PC5 + PC6 + PC7 + PC8 + PC9 + PC10		Subarachnoid hemorrhage	430-438.99	Both	1	1	8	circulatory system
430.2	PRS_all	age,sex,genotyping.array,PC1,PC2,PC3,PC4,PC5,PC6,PC7,PC8,PC9,PC10	-0.0482319025533449	0.0209368116780008	0.952912778545814	0.0212401083137924	logistic	405776	2365	403411			0	`430.2` ~ `PRS_all` + `age` + `sex` + `genotyping.array` + `PC1` + `PC2` + `PC3` + `PC4` + `PC5` + `PC6` + `PC7` + `PC8` + `PC9` + `PC10`	(Intercept) + PRS_all + age + sexM + genotyping.arrayUKBL + PC1 + PC2 + PC3 + PC4 + PC5 + PC6 + PC7 + PC8 + PC9 + PC10		Intracerebral hemorrhage	430-438.99	Both	1	1	8	circulatory system
430.3	PRS_all	age,sex,genotyping.array,PC1,PC2,PC3,PC4,PC5,PC6,PC7,PC8,PC9,PC10	0.0162576823171214	0.0348438863293895	1.0163905575387	0.640795843018068	logistic	404263	852	403411			0	`430.3` ~ `PRS_all` + `age` + `sex` + `genotyping.array` + `PC1` + `PC2` + `PC3` + `PC4` + `PC5` + `PC6` + `PC7` + `PC8` + `PC9` + `PC10`	(Intercept) + PRS_all + age + sexM + genotyping.arrayUKBL + PC1 + PC2 + PC3 + PC4 + PC5 + PC6 + PC7 + PC8 + PC9 + PC10		Subdural hemorrhage	430-438.99	Both	1	1	8	circulatory system
433	PRS_all	age,sex,genotyping.array,PC1,PC2,PC3,PC4,PC5,PC6,PC7,PC8,PC9,PC10	-0.0364848709007496	0.00665000552055633	0.964172680850163	4.10109532637765e-08	logistic	428769	25358	403411			0	`433` ~ `PRS_all` + `age` + `sex` + `genotyping.array` + `PC1` + `PC2` + `PC3` + `PC4` + `PC5` + `PC6` + `PC7` + `PC8` + `PC9` + `PC10`	(Intercept) + PRS_all + age + sexM + genotyping.arrayUKBL + PC1 + PC2 + PC3 + PC4 + PC5 + PC6 + PC7 + PC8 + PC9 + PC10		Cerebrovascular disease	430-438.99		1	0	8	circulatory system
433.1	PRS_all	age,sex,genotyping.array,PC1,PC2,PC3,PC4,PC5,PC6,PC7,PC8,PC9,PC10	-0.0656553988270914	0.0162150526746299	0.93645351167459	5.1428128908308e-05	logistic	407373	3962	403411			0	`433.1` ~ `PRS_all` + `age` + `sex` + `genotyping.array` + `PC1` + `PC2` + `PC3` + `PC4` + `PC5` + `PC6` + `PC7` + `PC8` + `PC9` + `PC10`	(Intercept) + PRS_all + age + sexM + genotyping.arrayUKBL + PC1 + PC2 + PC3 + PC4 + PC5 + PC6 + PC7 + PC8 + PC9 + PC10		Occlusion and stenosis of precerebral arteries	430-438.99	Both	1	0	8	circulatory system
433.11	PRS_all	age,sex,genotyping.array,PC1,PC2,PC3,PC4,PC5,PC6,PC7,PC8,PC9,PC10	-0.0396431259882118	0.0532397429885597	0.961132381123856	0.456504329662533	logistic	403770	359	403411			0	`433.11` ~ `PRS_all` + `age` + `sex` + `genotyping.array` + `PC1` + `PC2` + `PC3` + `PC4` + `PC5` + `PC6` + `PC7` + `PC8` + `PC9` + `PC10`	(Intercept) + PRS_all + age + sexM + genotyping.arrayUKBL + PC1 + PC2 + PC3 + PC4 + PC5 + PC6 + PC7 + PC8 + PC9 + PC10		Occlusion of cerebral arteries, with cerebral infarction	430-438.99	Both	1	1	8	circulatory system
433.12	PRS_all	age,sex,genotyping.array,PC1,PC2,PC3,PC4,PC5,PC6,PC7,PC8,PC9,PC10	-0.0998024740580741	0.0331547556292843	0.905016164552203	0.00261074972278444	logistic	404348	937	403411			0	`433.12` ~ `PRS_all` + `age` + `sex` + `genotyping.array` + `PC1` + `PC2` + `PC3` + `PC4` + `PC5` + `PC6` + `PC7` + `PC8` + `PC9` + `PC10`	(Intercept) + PRS_all + age + sexM + genotyping.arrayUKBL + PC1 + PC2 + PC3 + PC4 + PC5 + PC6 + PC7 + PC8 + PC9 + PC10		Cerebral atherosclerosis	430-438.99	Both	1	1	8	circulatory system
433.2	PRS_all	age,sex,genotyping.array,PC1,PC2,PC3,PC4,PC5,PC6,PC7,PC8,PC9,PC10	-0.0418339440662704	0.00959073749308391	0.959029019810167	1.28931276995926e-05	logistic	415046	11635	403411			0	`433.2` ~ `PRS_all` + `age` + `sex` + `genotyping.array` + `PC1` + `PC2` + `PC3` + `PC4` + `PC5` + `PC6` + `PC7` + `PC8` + `PC9` + `PC10`	(Intercept) + PRS_all + age + sexM + genotyping.arrayUKBL + PC1 + PC2 + PC3 + PC4 + PC5 + PC6 + PC7 + PC8 + PC9 + PC10		Occlusion of cerebral arteries	430-438.99	Both	1	0	8	circulatory system
433.21	PRS_all	age,sex,genotyping.array,PC1,PC2,PC3,PC4,PC5,PC6,PC7,PC8,PC9,PC10	-0.0474690076272187	0.0126506632808349	0.953640028241887	0.0001752238175221	logistic	409991	6580	403411			0	`433.21` ~ `PRS_all` + `age` + `sex` + `genotyping.array` + `PC1` + `PC2` + `PC3` + `PC4` + `PC5` + `PC6` + `PC7` + `PC8` + `PC9` + `PC10`	(Intercept) + PRS_all + age + sexM + genotyping.arrayUKBL + PC1 + PC2 + PC3 + PC4 + PC5 + PC6 + PC7 + PC8 + PC9 + PC10		Cerebral artery occlusion, with cerebral infarction	430-438.99	Both	1	1	8	circulatory system
433.3	PRS_all	age,sex,genotyping.array,PC1,PC2,PC3,PC4,PC5,PC6,PC7,PC8,PC9,PC10	-0.0241648466175446	0.0101171851196589	0.976124785625163	0.0169175360445092	logistic	413904	10493	403411			0	`433.3` ~ `PRS_all` + `age` + `sex` + `genotyping.array` + `PC1` + `PC2` + `PC3` + `PC4` + `PC5` + `PC6` + `PC7` + `PC8` + `PC9` + `PC10`	(Intercept) + PRS_all + age + sexM + genotyping.arrayUKBL + PC1 + PC2 + PC3 + PC4 + PC5 + PC6 + PC7 + PC8 + PC9 + PC10		Cerebral ischemia	430-438.99	Both	1	0	8	circulatory system
433.31	PRS_all	age,sex,genotyping.array,PC1,PC2,PC3,PC4,PC5,PC6,PC7,PC8,PC9,PC10	-0.0290828054636885	0.0148374444980126	0.971336029206116	0.0499846506093645	logistic	408131	4720	403411			0	`433.31` ~ `PRS_all` + `age` + `sex` + `genotyping.array` + `PC1` + `PC2` + `PC3` + `PC4` + `PC5` + `PC6` + `PC7` + `PC8` + `PC9` + `PC10`	(Intercept) + PRS_all + age + sexM + genotyping.arrayUKBL + PC1 + PC2 + PC3 + PC4 + PC5 + PC6 + PC7 + PC8 + PC9 + PC10		Transient cerebral ischemia	430-438.99	Both	1	1	8	circulatory system
433.32	PRS_all	age,sex,genotyping.array,PC1,PC2,PC3,PC4,PC5,PC6,PC7,PC8,PC9,PC10					logistic	403415	4	403411			0	`433.32` ~ `PRS_all` + `age` + `sex` + `genotyping.array` + `PC1` + `PC2` + `PC3` + `PC4` + `PC5` + `PC6` + `PC7` + `PC8` + `PC9` + `PC10`		[Error: < 200 cases or controls]	Moyamoya disease	430-438.99	Both	1	1	8	circulatory system
433.5	PRS_all	age,sex,genotyping.array,PC1,PC2,PC3,PC4,PC5,PC6,PC7,PC8,PC9,PC10	-0.0713285540836844	0.0332794825045898	0.931155906788256	0.0320874755079211	logistic	404336	925	403411			0	`433.5` ~ `PRS_all` + `age` + `sex` + `genotyping.array` + `PC1` + `PC2` + `PC3` + `PC4` + `PC5` + `PC6` + `PC7` + `PC8` + `PC9` + `PC10`	(Intercept) + PRS_all + age + sexM + genotyping.arrayUKBL + PC1 + PC2 + PC3 + PC4 + PC5 + PC6 + PC7 + PC8 + PC9 + PC10		Cerebral aneurysm	430-438.99	Both	1	1	8	circulatory system
433.6	PRS_all	age,sex,genotyping.array,PC1,PC2,PC3,PC4,PC5,PC6,PC7,PC8,PC9,PC10						403411					0			[Note: Column(s) dropped due to lack of variability: 433.6 ] [Error: non-varying phenotype or genotype]	Acute, but ill-defined cerebrovascular disease	430-438.99	Both	1	1	8	circulatory system
433.8	PRS_all	age,sex,genotyping.array,PC1,PC2,PC3,PC4,PC5,PC6,PC7,PC8,PC9,PC10	-0.0485872334844577	0.0167548448964008	0.952574239311237	0.00373291766087552	logistic	407124	3713	403411			0	`433.8` ~ `PRS_all` + `age` + `sex` + `genotyping.array` + `PC1` + `PC2` + `PC3` + `PC4` + `PC5` + `PC6` + `PC7` + `PC8` + `PC9` + `PC10`	(Intercept) + PRS_all + age + sexM + genotyping.arrayUKBL + PC1 + PC2 + PC3 + PC4 + PC5 + PC6 + PC7 + PC8 + PC9 + PC10		Late effects of cerebrovascular disease	430-438.99	Both	1	1	8	circulatory system
440	PRS_all	age,sex,genotyping.array,PC1,PC2,PC3,PC4,PC5,PC6,PC7,PC8,PC9,PC10	-0.00404733250821319	0.0261496532165814	0.995960846903349	0.876998099874462	logistic	411137	1502	409635			0	`440` ~ `PRS_all` + `age` + `sex` + `genotyping.array` + `PC1` + `PC2` + `PC3` + `PC4` + `PC5` + `PC6` + `PC7` + `PC8` + `PC9` + `PC10`	(Intercept) + PRS_all + age + sexM + genotyping.arrayUKBL + PC1 + PC2 + PC3 + PC4 + PC5 + PC6 + PC7 + PC8 + PC9 + PC10		Atherosclerosis	440-449.99		1	0	8	circulatory system
440.1	PRS_all	age,sex,genotyping.array,PC1,PC2,PC3,PC4,PC5,PC6,PC7,PC8,PC9,PC10					logistic	409753	118	409635			0	`440.1` ~ `PRS_all` + `age` + `sex` + `genotyping.array` + `PC1` + `PC2` + `PC3` + `PC4` + `PC5` + `PC6` + `PC7` + `PC8` + `PC9` + `PC10`		[Error: < 200 cases or controls]	Atherosclerosis of renal artery	440-449.99	Both	1	1	8	circulatory system
440.2	PRS_all	age,sex,genotyping.array,PC1,PC2,PC3,PC4,PC5,PC6,PC7,PC8,PC9,PC10	-0.00113223071043993	0.03958970549221	0.99886841002091	0.977184314494825	logistic	410285	650	409635			0	`440.2` ~ `PRS_all` + `age` + `sex` + `genotyping.array` + `PC1` + `PC2` + `PC3` + `PC4` + `PC5` + `PC6` + `PC7` + `PC8` + `PC9` + `PC10`	(Intercept) + PRS_all + age + sexM + genotyping.arrayUKBL + PC1 + PC2 + PC3 + PC4 + PC5 + PC6 + PC7 + PC8 + PC9 + PC10		Atherosclerosis of the extremities	440-449.99	Both	1	0	8	circulatory system
440.21	PRS_all	age,sex,genotyping.array,PC1,PC2,PC3,PC4,PC5,PC6,PC7,PC8,PC9,PC10						409635					0			[Note: Column(s) dropped due to lack of variability: 440.21 ] [Error: non-varying phenotype or genotype]	Atherosclerosis of native arteries of the extremities with ulceration or gangrene	440-449.99	Both	1	1	8	circulatory system
440.22	PRS_all	age,sex,genotyping.array,PC1,PC2,PC3,PC4,PC5,PC6,PC7,PC8,PC9,PC10						409635					0			[Note: Column(s) dropped due to lack of variability: 440.22 ] [Error: non-varying phenotype or genotype]	Atherosclerosis of native arteries of the extremities with intermittent claudication	440-449.99	Both	1	1	8	circulatory system
440.9	PRS_all	age,sex,genotyping.array,PC1,PC2,PC3,PC4,PC5,PC6,PC7,PC8,PC9,PC10	0.0366166096726425	0.0563144112616978	1.03729525562574	0.515551807745217	logistic	409957	322	409635			0	`440.9` ~ `PRS_all` + `age` + `sex` + `genotyping.array` + `PC1` + `PC2` + `PC3` + `PC4` + `PC5` + `PC6` + `PC7` + `PC8` + `PC9` + `PC10`	(Intercept) + PRS_all + age + sexM + genotyping.arrayUKBL + PC1 + PC2 + PC3 + PC4 + PC5 + PC6 + PC7 + PC8 + PC9 + PC10		Atherosclerosis of aorta	440-449.99	Both	1	1	8	circulatory system
441	PRS_all	age,sex,genotyping.array,PC1,PC2,PC3,PC4,PC5,PC6,PC7,PC8,PC9,PC10	-0.0109778754968737	0.0226880334474598	0.98908216148467	0.628483864891393	logistic	411630	1995	409635			0	`441` ~ `PRS_all` + `age` + `sex` + `genotyping.array` + `PC1` + `PC2` + `PC3` + `PC4` + `PC5` + `PC6` + `PC7` + `PC8` + `PC9` + `PC10`	(Intercept) + PRS_all + age + sexM + genotyping.arrayUKBL + PC1 + PC2 + PC3 + PC4 + PC5 + PC6 + PC7 + PC8 + PC9 + PC10		Vascular insufficiency of intestine	440-449.99		1	0	8	circulatory system
441.1	PRS_all	age,sex,genotyping.array,PC1,PC2,PC3,PC4,PC5,PC6,PC7,PC8,PC9,PC10	0.0148256686331276	0.03438168015867	1.0149361139921	0.66631686061302	logistic	410502	867	409635			0	`441.1` ~ `PRS_all` + `age` + `sex` + `genotyping.array` + `PC1` + `PC2` + `PC3` + `PC4` + `PC5` + `PC6` + `PC7` + `PC8` + `PC9` + `PC10`	(Intercept) + PRS_all + age + sexM + genotyping.arrayUKBL + PC1 + PC2 + PC3 + PC4 + PC5 + PC6 + PC7 + PC8 + PC9 + PC10		Acute vascular insufficiency of intestine	440-449.99	Both	1	1	8	circulatory system
441.2	PRS_all	age,sex,genotyping.array,PC1,PC2,PC3,PC4,PC5,PC6,PC7,PC8,PC9,PC10	-0.0242478634840461	0.0714325237041906	0.976043754167681	0.734269773586017	logistic	409835	200	409635			0	`441.2` ~ `PRS_all` + `age` + `sex` + `genotyping.array` + `PC1` + `PC2` + `PC3` + `PC4` + `PC5` + `PC6` + `PC7` + `PC8` + `PC9` + `PC10`	(Intercept) + PRS_all + age + sexM + genotyping.arrayUKBL + PC1 + PC2 + PC3 + PC4 + PC5 + PC6 + PC7 + PC8 + PC9 + PC10		Chronic vascular insufficiency of intestine	440-449.99	Both	1	1	8	circulatory system
442	PRS_all	age,sex,genotyping.array,PC1,PC2,PC3,PC4,PC5,PC6,PC7,PC8,PC9,PC10	-0.0607146963483741	0.0133938383568599	0.941091698376141	5.81430340241156e-06	logistic	415465	5830	409635			0	`442` ~ `PRS_all` + `age` + `sex` + `genotyping.array` + `PC1` + `PC2` + `PC3` + `PC4` + `PC5` + `PC6` + `PC7` + `PC8` + `PC9` + `PC10`	(Intercept) + PRS_all + age + sexM + genotyping.arrayUKBL + PC1 + PC2 + PC3 + PC4 + PC5 + PC6 + PC7 + PC8 + PC9 + PC10		Other aneurysm	440-449.99		1	0	8	circulatory system
442.1	PRS_all	age,sex,genotyping.array,PC1,PC2,PC3,PC4,PC5,PC6,PC7,PC8,PC9,PC10	-0.0606802442502389	0.0148710252815737	0.941124121518207	4.49515998098331e-05	logistic	414357	4722	409635			0	`442.1` ~ `PRS_all` + `age` + `sex` + `genotyping.array` + `PC1` + `PC2` + `PC3` + `PC4` + `PC5` + `PC6` + `PC7` + `PC8` + `PC9` + `PC10`	(Intercept) + PRS_all + age + sexM + genotyping.arrayUKBL + PC1 + PC2 + PC3 + PC4 + PC5 + PC6 + PC7 + PC8 + PC9 + PC10		Aortic aneurysm	440-449.99	Both	1	0	8	circulatory system
442.11	PRS_all	age,sex,genotyping.array,PC1,PC2,PC3,PC4,PC5,PC6,PC7,PC8,PC9,PC10	-0.0442228442478796	0.0191499872061268	0.956740729547329	0.0209275802238436	logistic	412470	2835	409635			0	`442.11` ~ `PRS_all` + `age` + `sex` + `genotyping.array` + `PC1` + `PC2` + `PC3` + `PC4` + `PC5` + `PC6` + `PC7` + `PC8` + `PC9` + `PC10`	(Intercept) + PRS_all + age + sexM + genotyping.arrayUKBL + PC1 + PC2 + PC3 + PC4 + PC5 + PC6 + PC7 + PC8 + PC9 + PC10		Abdominal aortic aneurysm	440-449.99	Both	1	1	8	circulatory system
442.2	PRS_all	age,sex,genotyping.array,PC1,PC2,PC3,PC4,PC5,PC6,PC7,PC8,PC9,PC10	-0.0544108778448082	0.0536833296346109	0.947042907601855	0.310796289399914	logistic	409988	353	409635			0	`442.2` ~ `PRS_all` + `age` + `sex` + `genotyping.array` + `PC1` + `PC2` + `PC3` + `PC4` + `PC5` + `PC6` + `PC7` + `PC8` + `PC9` + `PC10`	(Intercept) + PRS_all + age + sexM + genotyping.arrayUKBL + PC1 + PC2 + PC3 + PC4 + PC5 + PC6 + PC7 + PC8 + PC9 + PC10		Aneurysm of iliac artery	440-449.99	Both	1	1	8	circulatory system
[truncated: 985 more rows]
