# Supplementary material for: Genome-wide analysis of cardiac ventricular phenotypes reveals novel loci and therapeutic targets for heart failure
Source: Nat Commun. 2026 Feb 27;17:3293. doi: 10.1038/s41467-026-69982-0 (PMC13066029; doi:10.1038/s41467-026-69982-0)
Supplement: Supplementary file 23 — Source Data [file 41467_2026_69982_MOESM23_ESM.zip › Source Data/SourceData_Figure3.txt]

Gene_Symbol	Trait_category_manually_curated	Count
	Blood Pressure	4
	Body Composition	23
	Cardiovascular Traits	5
	Hematology	28
	Metabolic Traits	10
ACAD10	Blood Pressure	1
ACAD10	Body Composition	2
ACAD10	Cardiovascular Traits	3
ACAD10	Hematology	36
ACHE	Cardiovascular Traits	9
ACHE	Hematology	13
ACHE	Renal Function	1
ADAM1A	Hematology	24
ALDH2	Blood Pressure	1
ALDH2	Body Composition	3
ALDH2	Cardiovascular Diseases	1
ALDH2	Cardiovascular Traits	1
ALDH2	Hematology	22
ALDH2	Metabolic Traits	1
ALDH2	Respiratory Traits	1
ALDH2	Smoking	1
ATXN2	Autoimmune Diseases	4
ATXN2	Blood Pressure	57
ATXN2	Body Composition	8
ATXN2	Cardiovascular Traits	57
ATXN2	Hematology	64
ATXN2	Lipids	4
ATXN2	Metabolic Traits	5
ATXN2	Renal Function	1
ATXN2	Respiratory Traits	5
ATXN2	Smoking	6
BLK	Autoimmune Diseases	2
BLK	Blood Pressure	18
BLK	Body Composition	2
BLK	Hematology	20
BRAP	Blood Pressure	3
BRAP	Body Composition	3
BRAP	Cardiovascular Diseases	1
BRAP	Cardiovascular Traits	15
BRAP	Hematology	21
BRAP	Lipids	2
BRAP	Metabolic Traits	3
BRAP	Respiratory Traits	3
BRAP	Smoking	3
CCDC141	Cardiovascular Traits	10
CCDC141	Hematology	5
CCDC141	Renal Function	1
CENPW	Body Composition	55
CENPW	Hematology	57
CENPW	Metabolic Traits	46
CEP85L	Cardiovascular Traits	21
CEP85L	Hematology	18
CUX2	Blood Pressure	25
CUX2	Body Composition	12
CUX2	Cardiovascular Traits	18
CUX2	Hematology	33
CUX2	Metabolic Traits	1
DEFB134	Blood Pressure	11
DEFB134	Body Composition	8
DEFB134	Hematology	16
DEFB136	Blood Pressure	7
DEFB136	Body Composition	6
DEFB136	Cardiovascular Traits	3
DEFB136	Hematology	167
DLEU1	Body Composition	46
FABP2	Hematology	11
FAM109A	Blood Pressure	15
FAM109A	Body Composition	7
FAM109A	Cardiovascular Traits	15
FAM109A	Hematology	15
GATA4	Blood Pressure	12
GATA4	Body Composition	9
GATA4	Cardiovascular Traits	11
GATA4	Hematology	13
GATA4	Lipids	1
GJA1	Cardiovascular Traits	38
GJA1	Renal Function	1
HLA-B	Autoimmune Diseases	68
HLA-B	Body Composition	24
HLA-B	Cardiovascular Traits	21
HLA-B	Hematology	357
HLA-B	Metabolic Traits	52
HLA-B	Respiratory Traits	6
HLA-C	Autoimmune Diseases	57
HLA-C	Body Composition	7
HLA-C	Hematology	201
HLA-C	Lipids	1
HLA-C	Metabolic Traits	2
HLA-C	Respiratory Traits	2
HSPA4	Blood Pressure	1
HSPA4	Cardiovascular Traits	2
IGF1R	Body Composition	12
IGFBP3	Body Composition	30
IGFBP3	Cardiovascular Traits	1
KIAA1755	Cardiovascular Traits	17
KIAA1755	Renal Function	1
LINC00208	Blood Pressure	25
LINC00208	Body Composition	21
LINC00208	Cardiovascular Traits	5
LINC00208	Hematology	28
LINC00208	Lipids	3
LINC01061	Hematology	19
LMF1	Body Composition	80
LOC100505768	Cardiovascular Traits	1
LOC645513	Hematology	1
LSP1	Blood Pressure	14
LSP1	Cardiovascular Traits	14
LSP1	Hematology	14
LSP1	Metabolic Traits	11
MAPKAPK5	Blood Pressure	1
MAPKAPK5	Cardiovascular Traits	1
MAPKAPK5	Hematology	59
MAPKAPK5-AS1	Blood Pressure	1
MAPKAPK5-AS1	Body Composition	1
MAPKAPK5-AS1	Cardiovascular Diseases	1
MAPKAPK5-AS1	Cardiovascular Traits	1
MAPKAPK5-AS1	Hematology	27
MAPKAPK5-AS1	Metabolic Traits	1
MAPKAPK5-AS1	Respiratory Traits	1
MAPKAPK5-AS1	Smoking	1
MECOM	Blood Pressure	18
MECOM	Cardiovascular Traits	23
MECOM	Hematology	31
MFHAS1	Blood Pressure	39
MFHAS1	Cardiovascular Traits	12
MFHAS1	Hematology	53
MICB	Autoimmune Diseases	37
MICB	Body Composition	26
MICB	Hematology	41
MICB	Metabolic Traits	3
MICB	Respiratory Traits	1
MIR4660	Blood Pressure	11
MIR4660	Body Composition	9
MIR4660	Cardiovascular Traits	7
MIR4660	Hematology	13
PDE5A	Hematology	26
RBL2	Body Composition	64
RPRML	Blood Pressure	1
RPRML	Cardiovascular Traits	1
RPRML	Hematology	22
RSRC1	Blood Pressure	3
RSRC1	Hematology	1
RSRC1	Respiratory Traits	1
SGK223	Blood Pressure	21
SGK223	Body Composition	18
SGK223	Cardiovascular Traits	7
SGK223	Hematology	82
SGK223	Lipids	1
SH2B3	Autoimmune Diseases	2
SH2B3	Blood Pressure	33
SH2B3	Body Composition	3
SH2B3	Cardiovascular Traits	33
SH2B3	Hematology	34
SH2B3	Lipids	1
SH2B3	Metabolic Traits	3
SH2B3	Respiratory Traits	3
SH2B3	Smoking	3
SLC35F1	Cardiovascular Diseases	1
SLC35F1	Cardiovascular Traits	29
SLC35F1	Hematology	1
SLC35F1	Renal Function	1
TBX2	Blood Pressure	1
TBX2	Body Composition	13
TBX2	Hematology	16
TBX2	Renal Function	3
TMEM116	Body Composition	1
TMEM116	Cardiovascular Traits	1
TMEM116	Hematology	57
TNS3	Body Composition	30
