# Supplementary material for: Genome-wide analysis of cardiac ventricular phenotypes reveals novel loci and therapeutic targets for heart failure
Source: Nat Commun. 2026 Feb 27;17:3293. doi: 10.1038/s41467-026-69982-0 (PMC13066029; doi:10.1038/s41467-026-69982-0)
Supplement: Supplementary file 23 — Source Data [file 41467_2026_69982_MOESM23_ESM.zip › Source Data/Supplementary Figures Source Data/SourceData_SupplFig5a.txt]

category	subcategory	ID	Description	GeneRatio	BgRatio	pvalue	p.adjust	qvalue	geneID	Count
Cellular Processes	Cell motility	hsa04820	Cytoskeleton in muscle cells	26/186	233/9522	4.10377932513419e-13	1.09981285913596e-10	8.6827330984418e-11	88/482/1302/8048/1605/2201/2318/3680/4607/4624/4625/57644/4633/4635/51778/84033/5339/8082/171024/8557/7094/79188/7134/7169/7273/7414	26
Human Diseases	Cardiovascular disease	hsa05410	Hypertrophic cardiomyopathy	14/186	99/9522	6.4279604166774e-09	8.61346695834771e-07	6.80010549343241e-07	488/9254/783/1605/3680/4607/4624/4625/4633/5571/8082/7134/7169/7273	14
Organismal Systems	Circulatory system	hsa04260	Cardiac muscle contraction	13/186	87/9522	1.1474744495157e-08	1.0250771749007e-06	8.09271453868971e-07	482/488/9254/783/845/4624/4625/4633/4635/7134/7169/440567/27089	13
Human Diseases	Cardiovascular disease	hsa05414	Dilated cardiomyopathy	13/186	105/9522	1.15210558323276e-07	7.71910740765948e-06	6.0940321639417e-06	488/9254/783/1605/3680/4607/4624/4625/4633/8082/7134/7169/7273	13
Cellular Processes	Cellular community - eukaryotes	hsa04510	Focal adhesion	17/186	203/9522	4.22937682859731e-07	2.26694598012816e-05	1.78969419483802e-05	81/894/1398/3480/3680/3913/4633/5501/5578/5747/5829/5894/387/7094/7148/7414/7422	17
Environmental Information Processing	Signal transduction	hsa04010	MAPK signaling pathway	20/186	300/9522	1.52500438470221e-06	6.67537851124978e-05	5.27003566677615e-05	9254/783/1398/1848/2066/2250/3304/3480/3554/6885/7867/8550/4137/2122/4772/5578/5801/5894/22800/7422	20
Organismal Systems	Circulatory system	hsa04261	Adrenergic signaling in cardiomyocytes	14/186	154/9522	1.74356901413241e-06	6.67537851124978e-05	5.27003566677615e-05	482/488/9254/783/817/818/4624/4625/4633/4635/5501/5578/7134/7169	14
Organismal Systems	Endocrine system	hsa04921	Oxytocin signaling pathway	13/186	155/9522	1.00483884423827e-05	0.000308182170767598	0.000243301713763893	9254/783/817/818/1026/4772/4846/4878/5501/5571/5578/5894/387	13
Human Diseases	Cancer: overview	hsa05205	Proteoglycans in cancer	15/186	204/9522	1.03494012571208e-05	0.000308182170767598	0.000243301713763893	817/818/1026/2066/3480/5501/5578/5747/5781/5829/5894/387/22800/7023/7422	15
Environmental Information Processing	Signal transduction	hsa04022	cGMP-PKG signaling pathway	13/186	166/9522	2.10459090404993e-05	0.000564030362285381	0.000445287128120038	482/488/2626/4624/4625/4772/4846/4878/5139/8654/5501/5894/387	13
Human Diseases	Cancer: overview	hsa05202	Transcriptional misregulation in cancer	14/186	201/9522	3.76962065907625e-05	0.000918416669665851	0.000725065791841462	466/894/1026/1031/1848/8091/3480/3486/4211/4286/4291/8842/5747/7709	14
Human Diseases	Cardiovascular disease	hsa05412	Arrhythmogenic right ventricular cardiomyopathy	9/186	86/9522	4.29722411110749e-05	0.000953027289849453	0.000752389965670621	88/488/9254/783/29119/1605/2697/3680/8082	9
NA	NA	hsa04518	Integrin signaling	12/186	154/9522	4.62289357016526e-05	0.000953027289849453	0.000752389965670621	81/894/10979/3480/3680/3913/5747/5829/7094/7148/7414/7422	12
Environmental Information Processing	Signal transduction	hsa04370	VEGF signaling pathway	7/186	60/9522	0.000156134063032999	0.00298885206377455	0.00235962005034833	7867/4846/5578/5747/5829/5894/7422	7
Organismal Systems	Development and regeneration	hsa04360	Axon guidance	12/186	184/9522	0.000253132943770637	0.00441515863633243	0.00348565155499928	659/817/818/2047/2242/8829/5578/5747/5781/5894/387/27289	12
Environmental Information Processing	Signal transduction	hsa04012	ErbB signaling pathway	8/186	86/9522	0.000263591560378055	0.00441515863633243	0.00348565155499928	817/818/1026/1398/2066/5578/5747/5894	8
Organismal Systems	Immune system	hsa04670	Leukocyte transendothelial migration	9/186	116/9522	0.000431301815738756	0.00653058933915104	0.00515572842564556	81/29119/4633/5578/5747/5781/5829/387/7414	9
Human Diseases	Infectious disease: viral	hsa05166	Human T-cell leukemia virus 1 infection	13/186	224/9522	0.000438621672032533	0.00653058933915104	0.00515572842564556	51434/894/996/1026/1031/1959/3106/3122/3554/4049/4772/8829/7094	13
Environmental Information Processing	Signal transduction	hsa04024	cAMP signaling pathway	13/186	226/9522	0.000477442264932928	0.00673444878958024	0.00531667009703703	482/488/817/818/1394/2492/4772/4878/5139/5501/5894/387/22800	13
Cellular Processes	Cell growth and death	hsa04218	Cellular senescence	10/186	157/9522	0.000994444843324654	0.0133255609005504	0.0105201796583292	894/1026/2626/3106/3486/4772/5501/5894/5934/22800	10
Environmental Information Processing	Signal transduction	hsa04066	HIF-1 signaling pathway	8/186	110/9522	0.00136834125837806	0.0174626408212057	0.0137862953851624	817/818/1026/3480/4846/4878/5578/7422	8
Human Diseases	Infectious disease: viral	hsa05163	Human cytomegalovirus infection	12/186	227/9522	0.00163149312625954	0.018545615026492	0.0146412750209147	1026/1398/2783/3106/3554/4772/5578/5747/5829/5894/387/7422	12
Cellular Processes	Cell motility	hsa04814	Motor proteins	11/186	197/9522	0.00164631166920842	0.018545615026492	0.0146412750209147	59/4624/4625/57644/4633/4635/84700/4641/57519/7134/7169	11
Environmental Information Processing	Signal transduction	hsa04371	Apelin signaling pathway	9/186	140/9522	0.001660801345656	0.018545615026492	0.0146412750209147	59/2783/84557/4633/4635/4846/5571/5894/22800	9
Environmental Information Processing	Signal transduction	hsa04151	PI3K-Akt signaling pathway	16/186	362/9522	0.00191286859768398	0.0202041117703767	0.0159506145555606	894/1026/2066/2250/2783/3480/3680/3913/4846/5578/5747/5894/5934/7148/7422/7531	16
Cellular Processes	Cell motility	hsa04810	Regulation of actin cytoskeleton	12/186	232/9522	0.00196010039563356	0.0202041117703767	0.0159506145555606	81/1398/2250/3680/4633/5501/5747/5829/5894/387/22800/7414	12
Cellular Processes	Cellular community - eukaryotes	hsa04520	Adherens junction	7/186	93/9522	0.00223212070575686	0.0221558647830681	0.017491472197159	81/29119/3480/6885/4633/387/7414	7
Human Diseases	Cardiovascular disease	hsa05416	Viral myocarditis	6/186	70/9522	0.00238419348058485	0.0228201375998836	0.0180158981051712	1605/3106/3122/4624/4625/8082	6
Organismal Systems	Endocrine system	hsa04919	Thyroid hormone signaling pathway	8/186	122/9522	0.00263867124662425	0.0243849618653552	0.0192512856831751	482/488/2626/5469/4624/4625/5578/5894	8
Organismal Systems	Endocrine system	hsa04925	Aldosterone synthesis and secretion	7/186	98/9522	0.00300474038707436	0.0268423474578643	0.0211913269404192	466/482/817/818/3777/4878/5578	7
Human Diseases	Cardiovascular disease	hsa05417	Lipid and atherosclerosis	11/186	216/9522	0.00337862489357896	0.0292087571444891	0.0230595451140703	177/817/818/3304/3308/6885/4772/4846/5578/5747/387	11
Human Diseases	Cancer: specific types	hsa05214	Glioma	6/186	76/9522	0.00361092307808059	0.0293654560729624	0.023183254794444	817/818/1026/3480/5578/5894	6
Cellular Processes	Transport and catabolism	hsa04148	Efferocytosis	9/186	157/9522	0.00361589571047671	0.0293654560729624	0.023183254794444	177/488/817/818/1398/4772/5747/5781/23166	9
Human Diseases	Infectious disease: parasitic	hsa05146	Amoebiasis	7/186	103/9522	0.00396734627526802	0.0312720235815244	0.0246884396696245	81/3554/3913/5052/5578/5747/7414	7
Human Diseases	Infectious disease: bacterial	hsa05100	Bacterial invasion of epithelial cells	6/186	78/9522	0.0041087889399633	0.0314615838831475	0.024838092539327	1398/29119/5747/5829/387/7414	6
Organismal Systems	Immune system	hsa04625	C-type lectin receptor signaling pathway	7/186	105/9522	0.00441179874141419	0.0328433906305279	0.0259289926030483	1959/4046/4772/5781/5894/387/22800	7
Cellular Processes	Cell growth and death	hsa04114	Oocyte meiosis	8/186	139/9522	0.00583408942944478	0.0422577288403027	0.0333613648739232	51434/817/818/996/3480/5241/5501/7531	8
Cellular Processes	Cellular community - eukaryotes	hsa04530	Tight junction	9/186	170/9522	0.00607472718298031	0.042842812764177	0.0338232732348765	81/2626/3308/4633/23327/5571/387/8189/8531	9
Human Diseases	Cardiovascular disease	hsa05418	Fluid shear stress and atherosclerosis	8/186	142/9522	0.00661781982587051	0.0454763003418794	0.035902342375168	659/3554/6885/4846/5747/387/7341/7422	8
Human Diseases	Cardiovascular disease	hsa05415	Diabetic cardiomyopathy	10/186	205/9522	0.00688711473296099	0.0461436687108386	0.0364292121401357	177/488/817/818/4722/4846/5501/5578/440567/27089	10
