# Supplementary material for: Genome-wide analysis of cardiac ventricular phenotypes reveals novel loci and therapeutic targets for heart failure
Source: Nat Commun. 2026 Feb 27;17:3293. doi: 10.1038/s41467-026-69982-0 (PMC13066029; doi:10.1038/s41467-026-69982-0)
Supplement: Supplementary file 23 — Source Data [file 41467_2026_69982_MOESM23_ESM.zip › Source Data/Supplementary Figures Source Data/SourceData_SupplFig5b.txt]

x	y	name	size	color	.ggraph.orig_index	circular	.ggraph.index	alpha	PoPs_Score	Druggable
-0.891832826031045	2.346577964325	Cytoskeleton in muscle cells	25	#E5C494	1	FALSE	1	1	NA	NA
0.968515278589732	0.437814805618838	Hypertrophic cardiomyopathy	13	#E5C494	2	FALSE	2	1	NA	NA
-0.2219097594384	-0.194931934184957	Cardiac muscle contraction	11	#E5C494	3	FALSE	3	1	NA	NA
0.666614445569217	0.37272587772796	Dilated cardiomyopathy	12	#E5C494	4	FALSE	4	1	NA	NA
-1.67104362828153	-1.10216675571632	Focal adhesion	16	#E5C494	5	FALSE	5	1	NA	NA
0.311370308434754	-3.21460761263074	MAPK signaling pathway	18	#E5C494	6	FALSE	6	1	NA	NA
0.74546047403824	-0.147294477819086	Adrenergic signaling in cardiomyocytes	13	#E5C494	7	FALSE	7	1	NA	NA
1.99435824062063	-1.55050837415521	Oxytocin signaling pathway	12	#E5C494	8	FALSE	8	1	NA	NA
-1.54013364862782	3.40019849869619	ACTN2	3	#B3B3B3	9	FALSE	9	1	0.119115225689071	Yes
-0.446174209190134	1.37231094946703	ATP1B2	3	#B3B3B3	10	FALSE	10	1	0.225070177006823	Yes
0.143184150641701	3.80027493015191	COL11A2	3	#B3B3B3	11	FALSE	11	1	0.0280225304893376	Yes
0.54641079978707	3.6897661494154	CSRP3	3	#B3B3B3	12	FALSE	12	1	-0.0386363715662489	Yes
0.718212566572983	2.20165120211731	DAG1	3	#B3B3B3	13	FALSE	13	1	0.152920639069232	Yes
-2.71590299654886	2.8164856054517	FBN2	3	#B3B3B3	14	FALSE	14	1	0.195660482966158	Yes
-0.252884378157777	4.03373823397737	FLNC	3	#B3B3B3	15	FALSE	15	1	0.327861820101907	Yes
-1.16238375689843	0.551383989861717	ITGA9	3	#B3B3B3	16	FALSE	16	1	0.282165029179737	Yes
0.34259756537436	2.16297366570544	MYBPC3	3	#B3B3B3	17	FALSE	17	1	0.0764817418980906	Yes
0.529169993644231	1.38581799222432	MYH6	3	#B3B3B3	18	FALSE	18	1	0.0234249607777114	Yes
0.198579714833381	1.35408093688023	MYH7	3	#B3B3B3	19	FALSE	19	1	0.0331498618146308	Yes
-0.920620614806841	4.04808811931128	MYH7B	3	#B3B3B3	20	FALSE	20	1	0.063284482288961	NA
-0.779044449082686	0.443703780022406	MYL2	3	#B3B3B3	21	FALSE	21	1	0.0329362641989086	NA
-0.790026919550007	1.23201495681774	MYL4	3	#B3B3B3	22	FALSE	22	1	0.0503198454115626	NA
-2.00029525590924	3.65250654773131	MYOZ2	3	#B3B3B3	23	FALSE	23	1	0.0970140176447354	NA
-0.612502323382655	3.66777624207257	OBSCN	3	#B3B3B3	24	FALSE	24	1	0.135972566999094	Yes
-1.43095461485425	3.92313974298765	PLEC	3	#B3B3B3	25	FALSE	25	1	0.287248802136456	NA
1.0553523758186	2.25702976300825	SSPN	3	#B3B3B3	26	FALSE	26	1	0.315386961012921	NA
-2.18708023569199	2.82482121775112	SYNPO2	3	#B3B3B3	27	FALSE	27	1	0.294168088381674	NA
-2.3928393085554	3.29798931210693	TCAP	3	#B3B3B3	28	FALSE	28	1	0.178526068628774	Yes
-2.18613665418384	0.857628270830868	TLN1	3	#B3B3B3	29	FALSE	29	1	0.279948353833431	Yes
-2.70972986217502	2.38887032986078	TMEM43	3	#B3B3B3	30	FALSE	30	1	0.0294056408780646	Yes
-0.0579328226966881	1.15579471587224	TPM2	3	#B3B3B3	31	FALSE	31	1	0.209602643835267	NA
1.16722970410504	1.98250670168573	TTN	3	#B3B3B3	32	FALSE	32	1	0.657488303185606	Yes
-1.95477486394085	0.774090068834406	VCL	3	#B3B3B3	33	FALSE	33	1	0.472986619112194	Yes
1.88105593865345	0.595505211431716	ATP2A2	3	#B3B3B3	34	FALSE	34	1	-0.0280065674571686	Yes
0.855033003073531	-1.39062990766811	CACNA2D2	3	#B3B3B3	35	FALSE	35	1	0.0478570458043893	Yes
1.0378224283225	-1.33635560900448	CACNB2	3	#B3B3B3	36	FALSE	36	1	0.376682059123566	Yes
2.70489042485984	0.320429971533335	PRKAG1	3	#B3B3B3	37	FALSE	37	1	0.0509579080696286	Yes
-2.49971773197147	-0.0222720842960912	CASQ2	3	#B3B3B3	38	FALSE	38	1	0.440276141899812	Yes
-2.05488687868219	-0.673296053772103	UQCRQ	3	#B3B3B3	39	FALSE	39	1	0.0379934506853054	NA
-3.60111277694334	-1.09446068011757	ACTN4	3	#B3B3B3	40	FALSE	40	1	0.5655798811029	Yes
-3.429453410486	-0.602479170245418	CCND2	3	#B3B3B3	41	FALSE	41	1	0.348013859315082	Yes
-1.29103392329409	-2.60368240008012	CRK	3	#B3B3B3	42	FALSE	42	1	0.0846947654131066	Yes
-1.46763558776476	-2.83893081081867	IGF1R	3	#B3B3B3	43	FALSE	43	1	0.205161045061579	Yes
-2.91995007028188	-2.39413858666356	LAMB2	3	#B3B3B3	44	FALSE	44	1	0.349726394000156	Yes
-0.0116155202672606	-1.10749796008885	PPP1CC	3	#B3B3B3	45	FALSE	45	1	0.0420092829108423	Yes
0.182813133216023	-1.86509600674432	PRKCA	3	#B3B3B3	46	FALSE	46	1	0.106657727622597	Yes
-3.43148004927647	-1.81773459381032	PTK2	3	#B3B3B3	47	FALSE	47	1	0.121373560544963	Yes
-2.90089892222241	-1.94195149549319	PXN	3	#B3B3B3	48	FALSE	48	1	-0.055669905370134	NA
-0.23669732029582	-1.69959028629908	RHOA	3	#B3B3B3	49	FALSE	49	1	0.0544469109347056	Yes
-3.13928494231547	-1.26982903309871	TNXB	3	#B3B3B3	50	FALSE	50	1	-0.0012469682126568	Yes
-0.98143572625569	-2.60068176595496	VEGFA	3	#B3B3B3	51	FALSE	51	1	0.199492615045385	Yes
0.210595872046546	-4.9409264994073	DUSP6	3	#B3B3B3	52	FALSE	52	1	0.038017793100481	Yes
1.39178297147354	-4.59323151895829	ERBB4	3	#B3B3B3	53	FALSE	53	1	0.133035553185854	Yes
-0.455850846669232	-4.30564365931126	FGF5	3	#B3B3B3	54	FALSE	54	1	-0.107308579647646	Yes
0.501856694992776	-4.36729205371835	HSPA1B	3	#B3B3B3	55	FALSE	55	1	0.134739396126205	Yes
-1.26727560319462	-4.28191772754813	IL1R1	3	#B3B3B3	56	FALSE	56	1	0.119704882955508	Yes
0.872763376249341	-4.85839184710073	MAP3K7	3	#B3B3B3	57	FALSE	57	1	0.00100520032905582	Yes
-0.962243703652162	-4.65048175467316	MAPKAPK3	3	#B3B3B3	58	FALSE	58	1	0.0916738299414589	Yes
-0.372320361170797	-4.88991434406646	MAPKAPK5	3	#B3B3B3	59	FALSE	59	1	0.0248265797477375	Yes
2.08009037139797	-3.74717212721861	MAPT	3	#B3B3B3	60	FALSE	60	1	-0.142859265155804	Yes
1.88957677897726	-4.23032261337223	MECOM	3	#B3B3B3	61	FALSE	61	1	0.496310925835456	Yes
1.94861512806927	-2.99017139262472	NFATC1	3	#B3B3B3	62	FALSE	62	1	0.331852669252894	Yes
1.35456386331733	-3.93356035848479	RRAS2	3	#B3B3B3	63	FALSE	63	1	0.216303805068393	NA
2.72098921217639	-0.163976497143903	CAMK2D	3	#B3B3B3	64	FALSE	64	1	0.171648497097026	Yes
2.53532376546043	-0.480266144571754	CAMK2G	3	#B3B3B3	65	FALSE	65	1	0.252097224543991	Yes
3.41623868562897	-2.48816728315397	CDKN1A	3	#B3B3B3	66	FALSE	66	1	0.338701374870916	Yes
3.67096688711718	-1.9458846178155	NOS3	3	#B3B3B3	67	FALSE	67	1	0.1496091496315	Yes
3.81748323656843	-1.34400151315147	NPPA	3	#B3B3B3	68	FALSE	68	1	0.0876859360317463	Yes
