# Supplementary material for: Genome-wide analysis of cardiac ventricular phenotypes reveals novel loci and therapeutic targets for heart failure
Source: Nat Commun. 2026 Feb 27;17:3293. doi: 10.1038/s41467-026-69982-0 (PMC13066029; doi:10.1038/s41467-026-69982-0)
Supplement: Supplementary file 23 — Source Data [file 41467_2026_69982_MOESM23_ESM.zip › Source Data/Supplementary Figures Source Data/SourceData_SupplFig5c.txt]

Phenotype	Count	FDR_Adjusted_Pval
abnormal eye morphology	8	1.37e-13
abnormal heart morphology	30	2.5767e-46
abnormal kidney morphology	22	8.6892e-36
abnormal retina morphology	8	7.3844e-14
abnormal skin morphology	13	3.9005e-20
abnormal spleen morphology	17	4.0581e-26
abnormal testis morphology	8	1.264e-14
decreased exploration in new environment	8	2.1036e-13
decreased grip strength	8	1.6263e-13
decreased heart rate	9	7.2884e-20
decreased total body fat amount	9	7.9454e-17
embryonic lethality prior to organogenesis	8	2.8343e-12
enlarged heart	35	2.3033e-55
enlarged kidney	10	2.963e-20
enlarged spleen	16	5.4076e-26
increased heart weight	14	1.1719e-25
increased lean body mass	12	7.1418e-22
prenatal lethality prior to heart atrial septation	10	6.9906e-22
preweaning lethality, complete penetrance	28	5.6456e-27
preweaning lethality, incomplete penetrance	17	1.5507e-22
