# Supplementary material for: Genome-wide analysis of cardiac ventricular phenotypes reveals novel loci and therapeutic targets for heart failure
Source: Nat Commun. 2026 Feb 27;17:3293. doi: 10.1038/s41467-026-69982-0 (PMC13066029; doi:10.1038/s41467-026-69982-0)
Supplement: Supplementary file 23 — Source Data [file 41467_2026_69982_MOESM23_ESM.zip › Source Data/Supplementary Figures Source Data/SourceData_SupplFig2.txt]

Phenotype	Locus_n	Locus_name	ID	CHROM	GENPOS	ALLELE1	ALLELE0	A1FREQ	MAF	INFO	BETA	SE	P	locus38	locus37	FRQ	mtag_beta	mtag_se	mtag_pval
LVEF	1	C1orf86	1:2212668:A:G	1	2212668	G	A	0.862363	0.137637	0.924526	0.0512819	0.0089363	9.546188373884671e-09	chr1:2212668	1:2144107
LVEF	2	RNF207	1:6205478:CT:C	1	6205478	C	CT	0.247702	0.247702	0.966768	-0.041113	0.00698224	3.9036421617153605e-09	chr1:6205478	1:6265538
LVEF	3	HSPB7	1:16013277:C:G	1	16013277	G	C	0.587944	0.412056	0.993656	-0.0600984	0.00602702	2.0314212914187402e-23	chr1:16013277	1:16339772
LVEF	4	PROX1	1:214107731:A:AC	1	214107731	AC	A	0.0463874	0.0463874	0.987848	0.0808593	0.0141259	1.03924992060572e-08	chr1:214107731	1:214281074
LVEF	5	LINC01249	2:5086856:A:G	2	5086856	G	A	0.228117	0.228117	0.989314	0.0403541	0.00707967	1.19809153579532e-08	chr2:5086856	2:5226989
LVEF	6	LOC100133985	2:70115595:G:A	2	70115595	A	G	0.304378	0.304378	0.995903	-0.0370276	0.00644207	9.04273908311785e-09	chr2:70115595	2:70342727
LVEF	7	TTN	2:178649706:T:C	2	178649706	C	T	0.192584	0.192584	0.997141	0.0745297	0.0074934	2.62421854338445e-23	chr2:178649706	2:179514433
LVEF	8	LSM3	3:14218917:G:A	3	14218917	A	G	0.333871	0.333871	0.985281	0.0446407	0.0063345	1.82515604009137e-12	chr3:14218917	3:14260417
LVEF	9	PDZRN3	3:73524206:C:T	3	73524206	T	C	0.337592	0.337592	0.98374	0.0437613	0.00632709	4.63020265860308e-12	chr3:73524206	3:73573357
LVEF	10	MLF1	3:158611740:A:G	3	158611740	G	A	0.524424	0.475576	0.998533	-0.0338294	0.00595504	1.34060242299783e-08	chr3:158611740	3:158329529
LVEF	11	PROM1	4:16035461:C:G	4	16035461	G	C	0.779299	0.220701	0.981593	-0.0435136	0.0071973	1.48648318206282e-09	chr4:16035461	4:16037084
LVEF	12	HSPA4	5:133091159:GTT:G	5	133091159	G	GTT	0.0930456	0.0930456	0.997561	0.0562404	0.0102183	3.71458242841278e-08	chr5:133091159	5:132426851
LVEF	13	SLC23A1	5:139378470:G:A	5	139378470	A	G	0.671067	0.328933	0.999641	-0.0417576	0.00629942	3.3845427186631e-11	chr5:139378470	5:138714159
LVEF	14	YIPF5	5:144127860:G:A	5	144127860	A	G	0.662701	0.337299	0.982447	-0.0378761	0.00632857	2.1646615349553403e-09	chr5:144127860	5:143507425
LVEF	15	CDKN1A	6:36678211:G:C	6	36678211	C	G	0.196917	0.196917	0.994874	0.0522692	0.00746829	2.58166567170162e-12	chr6:36678211	6:36645988
LVEF	16	MAP3K7	6:90618508:G:A	6	90618508	A	G	0.283374	0.283374	0.994396	-0.0392602	0.00658207	2.4505298667079e-09	chr6:90618508	6:91328227
LVEF	17	GJA1	6:121852542:G:C	6	121852542	C	G	0.0980821	0.0980821	0.993026	-0.0593171	0.00995618	2.55628928717095e-09	chr6:121852542	6:122173688
LVEF	18	IGFBP3	7:46584639:A:G	7	46584639	G	A	0.594817	0.405183	0.983628	0.0368159	0.00610374	1.6224450621041101e-09	chr7:46584639	7:46624237
LVEF	19	CCDC136	7:128818595:C:A	7	128818595	A	C	0.111436	0.111436	0.999228	0.0623631	0.00939626	3.20110559153497e-11	chr7:128818595	7:128458649
LVEF	20	DEFB134	8:12012051:T:G	8	12012051	G	T	0.479632	0.479632	0.955466	0.0476058	0.00606363	4.12572237116721e-15	chr8:12012051	8:11869560
LVEF	21	FBXO32	8:123539539:G:A	8	123539539	A	G	0.447787	0.447787	0.988908	0.03331	0.00600332	2.87971825854045e-08	chr8:123539539	8:124551779
LVEF	22	MIR4662B	8:124845117:G:T	8	124845117	T	G	0.308826	0.308826	0.988923	0.0675897	0.00646838	1.47706633533782e-25	chr8:124845117	8:125857359
LVEF	23	PLEC	8:143907320:G:A	8	143907320	A	G	0.0460459	0.0460459	0.974453	0.0987444	0.0142784	4.6580055322003e-12	chr8:143907320	8:144981488
LVEF	24	BAG3	10:119667372:C:T	10	119667372	T	C	0.216832	0.216832	0.988851	0.0918769	0.00723484	5.9717277486724e-37	chr10:119667372	10:121426884
LVEF	25	YBX3	12:10730261:G:C	12	10730261	C	G	0.821594	0.178406	0.984735	0.0426416	0.00777033	4.07089592958073e-08	chr12:10730261	12:10882860
LVEF	26	FERMT2	14:52920391:T:G	14	52920391	G	T	0.807477	0.192523	0.983333	-0.0419728	0.00755905	2.81377910330838e-08	chr14:52920391	14:53387109
LVEF	27	UBE2I	16:1308562:C:A	16	1308562	A	C	0.864346	0.135654	0.971949	0.0507625	0.00876848	7.072126168559781e-09	chr16:1308562	16:1358563
LVEF	28	HLF	17:55296189:A:T	17	55296189	T	A	0.26784	0.26784	0.979192	0.0475718	0.00672792	1.54028114807161e-12	chr17:55296189	17:53373550
LVEF	29	PRKCA	17:66310896:G:A	17	66310896	A	G	0.578378	0.421622	0.989399	0.0378338	0.006023	3.35212341765539e-10	chr17:66310896	17:64307014
LVEF	30	FHOD3	18:36643603:T:C	18	36643603	C	T	0.270503	0.270503	0.988198	0.0504248	0.00670347	5.38641734562352e-14	chr18:36643603	18:34223566
LVEF	31	MYH7B	20:34977366:T:C	20	34977366	C	T	0.574648	0.425352	0.999969	0.0380892	0.00597596	1.84484549480488e-10	chr20:34977366	20:33565169
LVEF	32	GSTTP2	22:23827009:G:C	22	23827009	C	G	0.806093	0.193907	0.968276	-0.0531361	0.00759963	2.7114400086883097e-12	chr22:23827009	22:24169196
LVGFI	1	HSPB7	1:16013277:C:G	1	16013277	G	C	0.587944	0.412056	0.993656	-0.0501172	0.00603708	1.0275429881178099e-16	chr1:16013277	1:16339772
LVGFI	2	ACTN2	1:236689867:G:A	1	236689867	A	G	0.626057	0.373943	0.98526	-0.0337005	0.00618019	4.95336122315547e-08	chr1:236689867	1:236853167
LVGFI	3	LINC01249	2:5067192:C:T	2	5067192	T	C	0.795355	0.204645	0.952138	-0.0408646	0.00749402	4.9538174655944e-08	chr2:5067192	2:5207325
LVGFI	4	TTN	2:178649706:T:C	2	178649706	C	T	0.192584	0.192584	0.997141	0.0755856	0.00750541	7.43532574648278e-24	chr2:178649706	2:179514433
LVGFI	5	PDZRN3	3:73505135:C:T	3	73505135	T	C	0.333859	0.333859	0.984263	0.04603	0.00635357	4.33211523087222e-13	chr3:73505135	3:73554286
LVGFI	6	HSPA4	5:133091159:GTT:G	5	133091159	G	GTT	0.0930456	0.0930456	0.997561	0.0631987	0.0102357	6.64507672907779e-10	chr5:133091159	5:132426851
LVGFI	7	SLC23A1	5:139378785:G:A	5	139378785	A	G	0.665852	0.334148	0.985695	-0.0347383	0.00633132	4.09392611046102e-08	chr5:139378785	5:138714474
LVGFI	8	GJA1	6:121852542:G:C	6	121852542	C	G	0.0980821	0.0980821	0.993026	-0.0733486	0.00997534	1.93820629607495e-13	chr6:121852542	6:122173688
LVGFI	9	IGFBP3	7:46584639:A:G	7	46584639	G	A	0.594817	0.405183	0.983628	0.0363808	0.00611565	2.7011580727393704e-09	chr7:46584639	7:46624237
LVGFI	10	CCDC136	7:128818595:C:A	7	128818595	A	C	0.111436	0.111436	0.999228	0.0556716	0.0094146	3.3527409584841604e-09	chr7:128818595	7:128458649
LVGFI	11	SGK223	8:8385434:A:T	8	8385434	T	A	0.200627	0.200627	0.98188	0.042917	0.00746284	8.884643372242391e-09	chr8:8385434	8:8242944
LVGFI	12	TNKS	8:9753960:C:T	8	9753960	T	C	0.363001	0.363001	0.993625	0.0337351	0.00615476	4.22581032600264e-08	chr8:9753960	8:9611470
LVGFI	13	DEFB134	8:12012051:T:G	8	12012051	G	T	0.479632	0.479632	0.955466	0.0431825	0.00607215	1.14736077894253e-12	chr8:12012051	8:11869560
LVGFI	14	MIR4662B	8:124846279:G:A	8	124846279	A	G	0.308612	0.308612	0.988765	0.0461674	0.00647879	1.03371305235058e-12	chr8:124846279	8:125858521
LVGFI	15	PLEC	8:143907320:G:A	8	143907320	A	G	0.0460459	0.0460459	0.974453	0.0930391	0.0142985	7.6700818769351e-11	chr8:143907320	8:144981488
LVGFI	16	BAG3	10:119656173:G:A	10	119656173	A	G	0.216515	0.216515	0.988753	0.0769302	0.00724863	2.5911944213546596e-26	chr10:119656173	10:121415685
LVGFI	17	ARHGEF40	14:21074607:A:G	14	21074607	G	A	0.168835	0.168835	0.999518	-0.0450179	0.0079064	1.24208123317509e-08	chr14:21074607	14:21542766
LVGFI	18	IGF1R	15:98727906:A:G	15	98727906	G	A	0.641464	0.358536	0.981202	-0.0389121	0.0062544	4.92243511270939e-10	chr15:98727906	15:99271135
LVGFI	19	UBE2I	16:1308562:C:A	16	1308562	A	C	0.864346	0.135654	0.971949	0.0525005	0.00878443	2.2792396953960703e-09	chr16:1308562	16:1358563
LVGFI	20	FHOD3	18:36639272:T:C	18	36639272	C	T	0.307047	0.307047	0.989968	0.0392228	0.0064714	1.3531938022110802e-09	chr18:36639272	18:34219235
LVGFI	21	MYH7B	20:34977366:T:C	20	34977366	C	T	0.574648	0.425352	0.999969	0.0373549	0.0059866	4.38278331856826e-10	chr20:34977366	20:33565169
LVGFI	22	KIAA1755	20:38220605:C:T	20	38220605	T	C	0.458455	0.458455	0.985724	0.0328664	0.0060058	4.43843638881613e-08	chr20:38220605	20:36849007
LVGFI	23	RBM38	20:57441016:T:C	20	57441016	C	T	0.434995	0.434995	0.987111	-0.0330672	0.00602878	4.1373284539029e-08	chr20:57441016	20:56016072
LVEF	1	C1orf86	1:2212668:A:G	1	2212668	G	A		0.137637	0.454017153870012				1:2212668	1:2144107	0.862363	0.0622554806584885	0.0087508652295867	1.1255680763932199e-12
LVEF	2	RNF207	1:6203732:A:G	1	6203732	G	A		0.397937	0.517503077687647				1:6203732	1:6263792	0.397937	-0.0379439955677759	0.0060353285403293	3.23699076628406e-10
LVEF	3	C1orf64	1:15993462:C:T	1	15993462	T	C		0.329108	0.309446588932508				1:15993462	1:16319957	0.329108	0.0554205711136383	0.0061592257888282	2.2991526522532304e-19
LVEF	4	PROX1	1:214111878:C:T	1	214111878	T	C		0.0452011	0.521058367535313				1:214111878	1:214285221	0.0452011	0.087325222970383	0.0139929575306778	4.35741849239657e-10
LVEF	5	LINC01249	2:5086856:A:G	2	5086856	G	A		0.228117	0.580480742067817				2:5086856	2:5226989	0.228117	0.037906536647211	0.006934491303273	4.59329550270959e-08
LVEF	6	LOC100133985	2:70115595:G:A	2	70115595	A	G		0.304378	0.566374407987422				2:70115595	2:70342727	0.304378	-0.0356529477174867	0.0063100520189196	1.60277254494907e-08
LVEF	7	TMEM182	2:102809718:C:T	2	102809718	T	C		0.0663627	0.558386724819455				2:102809718	2:103426177	0.0663627	-0.0673108867687912	0.0116975684435438	8.702052666087131e-09
LVEF	8	TTN	2:178715856:T:C	2	178715856	C	T		0.177916	0.306412295675461				2:178715856	2:179580583	0.177916	0.0685823016708533	0.007588624676322	1.60275212330305e-19
LVEF	9	SPATS2L	2:200245500:C:T	2	200245500	T	C		0.412312	0.547457307927171				2:200245500	2:201110223	0.412312	0.0350174843361725	0.0059385140728721	3.7090055364600803e-09
LVEF	10	CAND2	3:12800305:A:G	3	12800305	G	A		0.348076	0.573191693863027				3:12800305	3:12841804	0.651924	-0.0340989854735965	0.0061314190405014	2.67691158672395e-08
LVEF	11	LSM3	3:14218917:G:A	3	14218917	A	G		0.333871	0.422955523101473				3:14218917	3:14260417	0.333871	0.0466518108003837	0.0062045690197312	5.52201710333705e-14
LVEF	12	PDZRN3	3:73524206:C:T	3	73524206	T	C		0.337592	0.517829143816638				3:73524206	3:73573357	0.337592	0.0389356632692987	0.0061972501044729	3.326736801169e-10
LVEF	13	MLF1	3:158611740:A:G	3	158611740	G	A		0.475576	0.572293424766549				3:158611740	3:158329529	0.524424	-0.0325079397220914	0.0058330529923291	2.50306909616791e-08
LVEF	14	PROM1	4:16034172:A:C	4	16034172	C	A		0.220534	0.516042425455346				4:16034172	4:16035795	0.779466	-0.044468013779076	0.0070516840092083	2.86314277939206e-10
LVEF	15	SLC23A1	5:139378470:G:A	5	139378470	A	G		0.328933	0.474050506803953				5:139378470	5:138714159	0.671067	-0.0422845578173795	0.0061700709126485	7.223010194016599e-12
LVEF	16	YIPF5	5:144127860:G:A	5	144127860	A	G		0.337299	0.530616292266357				5:144127860	5:143507425	0.662701	-0.0379088994057694	0.0061981997428175	9.58844351403288e-10
LVEF	17	CDKN1A	6:36679512:G:A	6	36679512	A	G		0.196477	0.326375567243372				6:36679512	6:36647289	0.196477	0.064299945068957	0.0073256332770142	1.6731104188027499e-18
LVEF	18	MAP3K7	6:90633938:G:A	6	90633938	A	G		0.282816	0.540034147892331				6:90633938	6:91343657	0.282816	-0.0387652951622863	0.0064679984508183	2.05499870644594e-09
LVEF	19	IGFBP3	7:46584639:A:G	7	46584639	G	A		0.405183	0.564159432974285				7:46584639	7:46624237	0.594817	0.0339451990606193	0.0059772732757783	1.35449487426469e-08
LVEF	20	CCDC136	7:128818595:C:A	7	128818595	A	C		0.111436	0.493156894511253				7:128818595	7:128458649	0.111436	0.0607742407009214	0.0092023426732667	3.99631788450508e-11
LVEF	21	DEFB134	8:12012051:T:G	8	12012051	G	T		0.479632	0.405384197705027				8:12012051	8:11869560	0.479632	0.0460157138546417	0.0059391202700909	9.342418031278211e-15
LVEF	22	FBXO32	8:123540063:G:A	8	123540063	A	G		0.446113	0.559033788532265				8:123540063	8:124552303	0.446113	0.033807950885807	0.0058839088779245	9.147018572771611e-09
LVEF	23	MIR4662B	8:124836677:G:A	8	124836677	A	G		0.182801	0.32909876035843				8:124836677	8:125848919	0.182801	0.0663231062875796	0.0075868005520891	2.29207752623276e-18
LVEF	24	PLEC	8:143907320:G:A	8	143907320	A	G		0.0460459	0.486617085401396				8:143907320	8:144981488	0.0460459	0.0935599251682646	0.0139862361730222	2.2404400148515098e-11
LVEF	25	VTI1A	10:112707084:T:G	10	112707084	G	T		0.24923	0.573808799466892				10:112707084	10:114466843	0.24923	0.0374119834172524	0.006736877608829	2.80307074535842e-08
LVEF	26	BAG3	10:119661042:G:A	10	119661042	A	G		0.389237	0.332378352578716				10:119661042	10:121420554	0.389237	0.0523488216296816	0.0060176774136908	3.3430920866582e-18
LVEF	27	SPON1	11:14056604:A:G	11	14056604	G	A		0.484336	0.574552109874805				11:14056604	11:14078151	0.484336	0.0323938251363582	0.0058434356020831	2.96270257286091e-08
LVEF	28	PGR	11:101065198:A:G	11	101065198	G	A		0.156992	0.57847214687414				11:101065198	11:100935929	0.156992	-0.0440266762171903	0.0080157105466556	3.96175465240759e-08
LVEF	29	PXN	12:120230731:G:A	12	120230731	A	G		0.0242305	0.498144783671366				12:120230731	12:120668534	0.0242305	-0.123653003978797	0.0189094384456054	6.18399349288485e-11
LVEF	30	FERMT2	14:52920391:T:G	14	52920391	G	T		0.192523	0.55092735543527				14:52920391	14:53387109	0.807477	-0.043319510137163	0.0074031975638012	4.87278174996972e-09
LVEF	31	FOXN3	14:89378952:C:T	14	89378952	T	C		0.484103	0.561711639377693				14:89378952	14:89845296	0.484103	0.0334045064191953	0.0058492141849718	1.12354401474697e-08
LVEF	32	ZNF592	15:84780239:A:G	15	84780239	G	A		0.287484	0.522056887766601				15:84780239	15:85323470	0.287484	0.0399974323535873	0.0064225620425473	4.7350035107156e-10
LVEF	33	LMF1	16:937520:C:T	16	937520	T	C		0.388265	0.576071641036079				16:937520	16:987520	0.388265	0.0331930683139329	0.0060090709630568	3.31694114222299e-08
LVEF	34	HLF	17:55299581:C:T	17	55299581	T	C		0.269919	0.4157270792405				17:55299581	17:53376942	0.269919	0.049981166237167	0.0065651254604425	2.67532462782255e-14
LVEF	35	PRKCA	17:66310896:G:A	17	66310896	A	G		0.421622	0.498494862824459				17:66310896	17:64307014	0.578378	0.0385482302454761	0.0058990416325106	6.37542889881966e-11
LVEF	36	PPP4R1	18:9560992:C:T	18	9560992	T	C		0.257648	0.564163735839984				18:9560992	18:9560990	0.257648	-0.0377136130320803	0.0066409036650085	1.35493887228713e-08
LVEF	37	FHOD3	18:36639271:G:T	18	36639271	T	G		0.263682	0.394613601718122				18:36639271	18:34219234	0.263682	0.0521524620085329	0.0066114171388206	3.0647167486676802e-15
LVEF	38	NEDD4L	18:58289633:G:T	18	58289633	T	G		0.493265	0.579330320365928				18:58289633	18:55956865	0.506735	0.0320867612285628	0.0058537891417414	4.22054144761147e-08
LVEF	39	MYH7B	20:34977366:T:C	20	34977366	C	T		0.425352	0.537300052890914				20:34977366	20:33565169	0.574648	0.0352886486114369	0.0058531274435811	1.6495230902542702e-09
LVEF	40	DERL3	22:23836092:G:A	22	23836092	A	G		0.199701	0.326850212275808				22:23836092	22:24178279	0.800299	-0.0644795289506362	0.0073512729104902	1.76762740641199e-18
LVGFI	1	ZBTB17	1:15985068:G:A	1	15985068	A	G		0.428005	0.305560967611721				1:15985068	1:16311563	0.571995	-0.0465968594097814	0.0060132701817943	9.261552963529422e-15
LVGFI	2	ACTN2	1:236689867:G:A	1	236689867	A	G		0.373943	0.509557875183063				1:236689867	1:236853167	0.626057	-0.0339037178425219	0.0061950919103952	4.43295381848204e-08
LVGFI	3	LINC01249	2:5086856:A:G	2	5086856	G	A		0.228117	0.5037538508711				2:5086856	2:5226989	0.228117	0.039361544256625	0.0071082578475857	3.06926533922279e-08
LVGFI	4	TTN	2:178686356:G:A	2	178686356	A	G		0.156282	0.300333201278018				2:178686356	2:179551083	0.156282	0.063792283992828	0.0081708094051898	5.84077280965039e-15
LVGFI	5	LSM3	3:14218917:G:A	3	14218917	A	G		0.333871	0.480545909536388				3:14218917	3:14260417	0.333871	0.0368635768873669	0.006359727337857	6.77501666004695e-09
LVGFI	6	PDZRN3	3:73505135:C:T	3	73505135	T	C		0.333859	0.354391112312898				3:73505135	3:73554286	0.333859	0.0458834917086797	0.0063690572676426	5.84172852570552e-13
LVGFI	7	HSPA4	5:133108436:G:A	5	133108436	A	G		0.0930773	0.458931729046335				5:133108436	5:132444128	0.0930773	0.0618880831056123	0.0102504553558583	1.5642948024677e-09
LVGFI	8	SLC23A1	5:139378785:G:A	5	139378785	A	G		0.334148	0.482057841953713				5:139378785	5:138714474	0.665852	-0.0366800261339018	0.0063465333812753	7.49063652206016e-09
LVGFI	9	GJA1	6:121867326:C:A	6	121867326	A	C		0.0978104	0.367859635378767				6:121867326	6:122188472	0.0978104	-0.0706070581522227	0.010009739807149	1.7405211183125899e-12
LVGFI	10	IGFBP3	7:46584639:A:G	7	46584639	G	A		0.405183	0.462025545748721				7:46584639	7:46624237	0.594817	0.0367986532492427	0.0061299716403176	1.9362023625543103e-09
LVGFI	11	CCDC136	7:128818595:C:A	7	128818595	A	C		0.111436	0.451710546100097				7:128818595	7:128458649	0.111436	0.0577360077947541	0.0094368065573156	9.46547356161962e-10
LVGFI	12	FAM86B3P	8:8234503:G:A	8	8234503	A	G		0.412868	0.489491665522763				8:8234503	8:8092025	0.412868	0.0368901028230356	0.006475826777566	1.2223039711845e-08
LVGFI	13	TNKS	8:9753960:C:T	8	9753960	T	C		0.363001	0.49618242707425				8:9753960	8:9611470	0.363001	0.0346875374688344	0.0061700452970865	1.88840266438831e-08
LVGFI	14	DEFB134	8:12012051:T:G	8	12012051	G	T		0.479632	0.343505770811434				8:12012051	8:11869560	0.479632	0.0445912005568912	0.0060870440789094	2.37846638200802e-13
LVGFI	15	MIR4662B	8:124847575:C:A	8	124847575	A	C		0.31113	0.30568440131084				8:124847575	8:125859817	0.31113	0.0501861198167141	0.006477611406304	9.36253601220317e-15
LVGFI	16	PLEC	8:143907320:G:A	8	143907320	A	G		0.0460459	0.404998654913658				8:143907320	8:144981488	0.0460459	0.0951678802204687	0.0143337769680791	3.14932574753612e-11
LVGFI	17	BAG3	10:119661042:G:A	10	119661042	A	G		0.389237	0.304371970392549				10:119661042	10:121420554	0.389237	0.0478701554370546	0.0061670285469823	8.34209945085397e-15
LVGFI	18	IGF1R	15:98727906:A:G	15	98727906	G	A		0.358536	0.493093467078737				15:98727906	15:99271135	0.641464	-0.0354622953013397	0.0062694168644992	1.54585892549918e-08
LVGFI	19	UBE2I	16:1308562:C:A	16	1308562	A	C		0.135654	0.465259343213038				16:1308562	16:1358563	0.864346	0.0525407735887151	0.0088052451529695	2.41676298718753e-09
LVGFI	20	HLF	17:55299581:C:T	17	55299581	T	C		0.269919	0.499114421703474				17:55299581	17:53376942	0.269919	0.0376204906937772	0.00673091525452	2.28106555162619e-08
LVGFI	21	FHOD3	18:36643603:T:C	18	36643603	C	T		0.270503	0.425852269895969				18:36643603	18:34223566	0.270503	0.0431246538681602	0.0067311638822911	1.48687622238457e-10
LVGFI	22	MYH7B	20:34977366:T:C	20	34977366	C	T		0.425352	0.434788400483901				20:34977366	20:33565169	0.574648	0.0378480608510294	0.0060009604080339	2.84494741415778e-10
RVESV_BSA	1	CASZ1	1:10667804:G:A	1	10667804	A	G	0.293877	0.293877	0.973368	0.0356343	0.00652603	4.75236731166337e-08	chr1:10667804	1:10727861
RVESV_BSA	2	CLCNKA	1:16023533:A:G	1	16023533	G	A	0.669796	0.330204	0.993984	0.0382754	0.0062288	8.00128979123074e-10	chr1:16023533	1:16350028
RVESV_BSA	3	OBSCN	1:228369087:C:T	1	228369087	T	C	0.374618	0.374618	0.994856	0.0536775	0.00605863	8.02601560872625e-19	chr1:228369087	1:228556788
RVESV_BSA	4	KCNK3	2:26710019:A:G	2	26710019	G	A	0.744456	0.255544	0.999461	-0.041497	0.00669585	5.739710659005821e-10	chr2:26710019	2:26932887
RVESV_BSA	5	SLC9A4	2:102538616:T:C	2	102538616	C	T	0.129532	0.129532	0.991656	-0.0475354	0.00871318	4.88135058077529e-08	chr2:102538616	2:103155075
RVESV_BSA	6	TTN	2:178693639:T:C	2	178693639	C	T	0.223586	0.223586	0.999799	-0.0674585	0.00700895	6.29361250388545e-22	chr2:178693639	2:179558366
RVESV_BSA	7	LSM3	3:14238958:G:T	3	14238958	T	G	0.339172	0.339172	0.985613	-0.0695279	0.00623064	6.46993622808681e-29	chr3:14238958	3:14280458
RVESV_BSA	8	CMSS1	3:100109087:TA:T	3	100109087	T	TA	0.406528	0.406528	0.976516	-0.0368491	0.00601878	9.220829676893801e-10	chr3:100109087	3:99827931
RVESV_BSA	9	MLF1	3:158589722:C:T	3	158589722	T	C	0.506025	0.493975	0.998459	0.0567737	0.00587587	4.364153323262739e-22	chr3:158589722	3:158307511
RVESV_BSA	10	MECOM	3:169469602:C:CAT	3	169469602	CAT	C	0.496994	0.496994	0.987986	-0.0351353	0.00590694	2.71212686101702e-09	chr3:169469602	3:169187390
RVESV_BSA	11	PDE5A	4:119611801:C:A	4	119611801	A	C	0.299637	0.299637	0.996919	0.0360558	0.00640206	1.78225564933709e-08	chr4:119611801	4:120532956
RVESV_BSA	12	PALLD	4:168926495:TA:T	4	168926495	T	TA	0.843016	0.156984	0.960942	-0.0544992	0.00817059	2.5550535105132698e-11	chr4:168926495	4:169847646
RVESV_BSA	13	HSPA4	5:133097605:G:A	5	133097605	A	G	0.251824	0.251824	0.990034	-0.0415201	0.00677032	8.641716206465501e-10	chr5:133097605	5:132433297
RVESV_BSA	14	SLC23A1	5:139378470:G:A	5	139378470	A	G	0.671056	0.328944	0.999641	0.0339495	0.0062228	4.87910315328813e-08	chr5:139378470	5:138714159
RVESV_BSA	15	CENPW	6:126383649:C:T	6	126383649	T	C	0.437005	0.437005	0.992212	0.0325051	0.00590044	3.61035576950667e-08	chr6:126383649	6:126704795
RVESV_BSA	16	IGFBP3	7:46595000:C:G	7	46595000	G	C	0.557408	0.442592	0.982665	-0.0355492	0.00594985	2.30372163007383e-09	chr7:46595000	7:46634598
RVESV_BSA	17	FLNC	7:128830259:CG:C	7	128830259	C	CG	0.0611573	0.0611573	0.967029	0.0709459	0.0124188	1.11160374180404e-08	chr7:128830259	7:128470313
RVESV_BSA	18	PPP1R3B	8:9172877:T:G	8	9172877	G	T	0.484758	0.484758	0.969518	-0.0357168	0.00593676	1.7854183746229201e-09	chr8:9172877	8:9030387
RVESV_BSA	19	DEFB136	8:11970691:C:T	8	11970691	T	C	0.46625	0.46625	0.989488	-0.0372458	0.00588011	2.38577783793347e-10	chr8:11970691	8:11828200
RVESV_BSA	20	MIR4662B	8:124846296:GA:G	8	124846296	G	GA	0.30854	0.30854	0.986369	-0.0442633	0.00639923	4.61423809087643e-12	chr8:124846296	8:125858538
RVESV_BSA	21	PLEC	8:143944186:C:T	8	143944186	T	C	0.0513339	0.0513339	0.984963	-0.092601	0.0133481	3.99484561308285e-12	chr8:143944186	8:145018354
RVESV_BSA	22	ARHGEF39	9:35664627:C:A	9	35664627	A	C	0.51185	0.48815	0.999818	-0.0337082	0.00584832	8.22735051079614e-09	chr9:35664627	9:35664624
RVESV_BSA	23	HMCN2	9:130263971:C:G	9	130263971	G	C	0.169189	0.169189	0.980564	0.0442115	0.00786571	1.90085942279657e-08	chr9:130263971	9:133026250
RVESV_BSA	24	BAG3	10:119674163:C:T	10	119674163	T	C	0.216807	0.216807	0.994804	-0.0825087	0.00712964	5.6715269486083e-31	chr10:119674163	10:121433675
RVESV_BSA	25	ATXN2	12:111569952:C:T	12	111569952	T	C	0.516509	0.483491	0.999732	0.0608845	0.00584295	2.0058571459359402e-25	chr12:111569952	12:112007756
RVESV_BSA	26	TBX5	12:114395579:C:T	12	114395579	T	C	0.461582	0.461582	0.971803	0.0397532	0.00594585	2.2956200012125797e-11	chr12:114395579	12:114833384
RVESV_BSA	27	DLEU1	13:50180064:A:G	13	50180064	G	A	0.470741	0.470741	0.988152	0.0353847	0.00588156	1.7855417112147902e-09	chr13:50180064	13:50754200
RVESV_BSA	28	FOXN3	14:89381249:G:A	14	89381249	A	G	0.483415	0.483415	0.983486	-0.0346528	0.00590676	4.447541406032811e-09	chr14:89381249	14:89847593
RVESV_BSA	29	LOC102723373	16:53408694:G:A	16	53408694	A	G	0.321064	0.321064	0.981248	0.0470222	0.00630171	8.53296570195113e-14	chr16:53408694	16:53442606
RVESV_BSA	30	GOSR2	17:46935905:T:C	17	46935905	C	T	0.145637	0.145637	0.999837	0.0823949	0.00828712	2.71831636686107e-23	chr17:46935905	17:45013271
RVESV_BSA	31	FHOD3	18:36639271:G:T	18	36639271	T	G	0.263671	0.263671	0.990809	-0.0519899	0.0066679	6.337237741643961e-15	chr18:36639271	18:34219234
RVESV_BSA	32	ACTN4	19:38673824:C:T	19	38673824	T	C	0.479332	0.479332	0.992094	0.0355654	0.00585772	1.26689318514575e-09	chr19:38673824	19:39164464
RVESV_BSA	33	RSPH6A	19:45810500:G:C	19	45810500	C	G	0.347838	0.347838	0.999844	0.038175	0.00612689	4.64258645511123e-10	chr19:45810500	19:46313758
RVESV_BSA	34	DERL3	22:23836092:G:A	22	23836092	A	G	0.800328	0.199672	0.970293	0.0409195	0.00741424	3.4085525974981e-08	chr22:23836092	22:24178279
RVESV_BSA	1	FBXO42	1:16350028:A:G	1	16350028	G	A		0.330204	0.470395714999485				chr1:16350028	1:16676523	0.669796	0.0378213370192157	0.0063041459658826	1.9800080750601702e-09
RVESV_BSA	2	BTNL10	1:228551471:A:G	1	228551471	G	A		0.461291	0.363755937305324				chr1:228551471	1:228739172	0.461291	0.042883524331839	0.0059498716949667	5.70008105770738e-13
RVESV_BSA	3	DPYSL5	2:26932887:A:G	2	26932887	G	A		0.255544	0.456580956387108				chr2:26932887	2:27155755	0.744456	-0.0417193080550127	0.0067770878597398	7.46361313106841e-10
RVESV_BSA	4	SESTD1	2:179337042:G:T	2	179337042	T	G		0.172192	0.300753810178074				chr2:179337042	2:180201769	0.172192	-0.0621542317041795	0.0078465991504539	2.3528938611392e-15
RVESV_BSA	5	LSM3	3:14258107:T:C	3	14258107	C	T		0.201307	0.318809344182244				chr3:14258107	3:14299607	0.201307	-0.0576085042379549	0.0074654981185455	1.19443548258776e-14
RVESV_BSA	6	HP09053	3:99808445:G:A	3	99808445	A	G		0.415871	0.480963290749585				chr3:99808445	3:99527289	0.584129	0.0354776980941329	0.0060339017179807	4.109423441223571e-09
RVESV_BSA	7	SHOX2	3:158059007:T:C	3	158059007	C	T		0.499722	0.311915229476134				chr3:158059007	3:157776796	0.500278	0.0462071302940998	0.0059279963118328	6.454637833195951e-15
RVESV_BSA	8	MECOM	3:169190907:G:A	3	169190907	A	G		0.433788	0.498640214937694				chr3:169190907	3:168908695	0.566212	-0.034210948045479	0.0060236050254357	1.35104350737316e-08
RVESV_BSA	9	PRDM5	4:120532956:C:A	4	120532956	A	C		0.299637	0.50454210564478				chr4:120532956	4:121454111	0.299637	0.0363681574016567	0.0064797077474157	1.99282341821347e-08
RVESV_BSA	10	C4orf27	4:169827031:G:A	4	169827031	A	G		0.155471	0.438878769999904				chr4:169827031	4:170748182	0.844529	-0.0525987737298478	0.0082748435564116	2.06446160636783e-10
RVESV_BSA	11	C5orf56	5:132433297:G:A	5	132433297	A	G		0.251824	0.468302129102587				chr5:132433297	5:131768989	0.251824	-0.0412727161086588	0.006852341551332	1.71049361303597e-09
RVESV_BSA	12	TNS3	7:46637249:T:C	7	46637249	C	T		0.424617	0.500692925842189				chr7:46637249	7:46676847	0.575383	-0.0342251452294373	0.0060508787932625	1.54736604699094e-08
RVESV_BSA	13	ERI1	8:9030387:T:G	8	9030387	G	T		0.484758	0.48748807047092				chr8:9030387	8:8887897	0.484758	-0.0348841564615136	0.0060084869189441	6.40541035231452e-09
RVESV_BSA	14	FDFT1	8:11794901:A:G	8	11794901	G	A		0.44233	0.458749466951369				chr8:11794901	8:11652410	0.55767	-0.0369008815348778	0.0060183754495855	8.71259809767505e-10
RVESV_BSA	15	LINC00861	8:125858521:G:A	8	125858521	A	G		0.308603	0.406579215677165				chr8:125858521	8:126870765	0.308603	-0.0434812532078118	0.0064681513353898	1.78802347534859e-11
RVESV_BSA	16	ZNF252P-AS1	8:145018354:C:T	8	145018354	T	C		0.0513339	0.405644595235353				chr8:145018354	8:146243740	0.0513339	-0.0909580532665348	0.0135093923041254	1.66258024852487e-11
RVESV_BSA	17	ARHGEF39	9:35664624:C:A	9	35664624	A	C		0.48815	0.505626568976564				chr9:35664624	9:35664621	0.51185	-0.0331489682932386	0.005919101220505	2.13934088056825e-08
RVESV_BSA	18	FGFR2	10:121373944:A:G	10	121373944	G	A		0.468973	0.314324886996986				chr10:121373944	10:123133458	0.531027	0.0463281105863465	0.005964404303173	8.00927032228218e-15
RVESV_BSA	19	TMEM116	12:111993886:A:G	12	111993886	G	A		0.246445	0.304791665654581				chr12:111993886	12:112431690	0.246445	0.0543245600443158	0.0068979830193075	3.3958175740726105e-15
RVESV_BSA	20	TBX3	12:114833384:C:T	12	114833384	T	C		0.461582	0.41364780919212				chr12:114833384	12:115271189	0.461582	0.0399726601915376	0.0060179056225793	3.0885145378755797e-11
RVESV_BSA	21	DLEU7	13:50754200:A:G	13	50754200	G	A		0.470741	0.478163155518992				chr13:50754200	13:51328336	0.470741	0.0351899346007513	0.005952845258161	3.39113528901608e-09
RVESV_BSA	22	EFCAB11	14:89847593:G:A	14	89847593	A	G		0.483415	0.490161135747908				chr14:89847593	14:90313937	0.483415	-0.0345280423533108	0.0059783300909569	7.670989145561491e-09
RVESV_BSA	23	RBL2	16:53442606:G:A	16	53442606	A	G		0.321064	0.346076181624949				chr16:53442606	16:53476518	0.321064	0.047247433428372	0.0063781090232169	1.28460730190996e-13
RVESV_BSA	24	FMNL1	17:45217338:G:A	17	45217338	A	G		0.222883	0.302062093802981				chr17:45217338	17:43294705	0.222883	0.056581919257612	0.0071565178925821	2.6505007388116203e-15
RVESV_BSA	25	NOL4	18:34219234:G:T	18	34219234	T	G		0.263671	0.332843230578883				chr18:34219234	18:31799198	0.263671	-0.0510045802331335	0.0067487315578498	4.10402969442864e-14
RVESV_BSA	26	PAK4	19:39164464:C:T	19	39164464	T	C		0.479332	0.467009823982349				chr19:39164464	19:39655104	0.479332	0.0357967189080743	0.0059287739253574	1.56234802019142e-09
RVESV_BSA	27	HIF3A	19:46312345:C:T	19	46312345	T	C		0.346642	0.460614758606337				chr19:46312345	19:46815602	0.346642	0.0379585140401574	0.006212279923358	9.948214969575e-10
RVESV_BSA	28	CABIN1	22:24178279:G:A	22	24178279	A	G		0.199672	0.516965053893125				chr22:24178279	22:24574247	0.800328	0.0410617436041871	0.0075041189254406	4.4525104448852e-08
RVESV_BSA	1	FBXO42	1:16350028:A:G	1	16350028	G	A		0.330204	0.467266092363531				chr1:16350028	1:16676523	0.669796	0.0385734472518136	0.006305912706111	9.53363679018872e-10
RVESV_BSA	2	RNA5S1	1:228620232:A:G	1	228620232	G	A		0.361002	0.302511781210171				chr1:228620232	1:228755979	0.361002	0.0497573845140948	0.0062128448548297	1.15840282818017e-15
RVESV_BSA	3	DPYSL5	2:26932887:A:G	2	26932887	G	A		0.255544	0.468246373132516				chr2:26932887	2:27155755	0.744456	-0.0413899974623911	0.0067788305876458	1.0230463679127e-09
RVESV_BSA	4	SESTD1	2:179352450:T:C	2	179352450	C	T		0.124668	0.306096822593044				chr2:179352450	2:180217177	0.124668	-0.0713023603614197	0.0089490074990677	1.6174923681189e-15
RVESV_BSA	5	LSM3	3:14258107:T:C	3	14258107	C	T		0.201307	0.325705864131158				chr3:14258107	3:14299607	0.201307	-0.0578161802650344	0.0074674075477224	9.750364579237351e-15
RVESV_BSA	6	HP09053	3:99808445:G:A	3	99808445	A	G		0.415871	0.499721756531941				chr3:99808445	3:99527289	0.584129	0.0346697266272756	0.006035435906623	9.22683930184339e-09
RVESV_BSA	7	RSRC1	3:158179237:C:A	3	158179237	A	C		0.465498	0.316198249530792				chr3:158179237	3:157897026	0.465498	0.0465998493846809	0.005935046776706	4.1063248882059e-15
RVESV_BSA	8	MECOM	3:169190907:G:A	3	169190907	A	G		0.433788	0.510173892127471				chr3:169190907	3:168908695	0.566212	-0.0338874686669424	0.0060251385899119	1.86211275187488e-08
RVESV_BSA	9	PRDM5	4:120532956:C:A	4	120532956	A	C		0.299637	0.518797661564669				chr4:120532956	4:121454111	0.299637	0.0358121189678747	0.0064814493385191	3.28874828436045e-08
RVESV_BSA	10	C4orf27	4:169827031:G:A	4	169827031	A	G		0.155471	0.448650990640993				chr4:169827031	4:170748182	0.844529	-0.0524003960127834	0.0082770925626417	2.4393563818415e-10
RVESV_BSA	11	C5orf56	5:132433297:G:A	5	132433297	A	G		0.251824	0.471040577124499				chr5:132433297	5:131768989	0.251824	-0.0416305895667169	0.0068542516406629	1.25005082233132e-09
RVESV_BSA	12	TNS3	7:46637249:T:C	7	46637249	C	T		0.424617	0.505440576123887				chr7:46637249	7:46676847	0.575383	-0.0343705689845175	0.0060525457554242	1.3572523873936e-08
RVESV_BSA	13	HILPDA	7:128445266:T:C	7	128445266	C	T		0.172682	0.515477122259752				chr7:128445266	7:128085320	0.172682	-0.0434658381433384	0.0078127443208181	2.64487672985975e-08
RVESV_BSA	14	ERI1	8:9030387:T:G	8	9030387	G	T		0.484758	0.47580470625027				chr8:9030387	8:8887897	0.484758	-0.0361765861195882	0.0060104128619635	1.7551390431652501e-09
RVESV_BSA	15	FDFT1	8:11828200:C:T	8	11828200	T	C		0.46625	0.448120509732339				chr8:11828200	8:11685709	0.46625	-0.0377237482840772	0.005953062267632	2.34488206387115e-10
RVESV_BSA	16	LINC00861	8:125858521:G:A	8	125858521	A	G		0.308603	0.402879335367899				chr8:125858521	8:126870765	0.308603	-0.0443620294168586	0.0064702214592924	7.06477942786876e-12
RVESV_BSA	17	ZNF252P-AS1	8:145018354:C:T	8	145018354	T	C		0.0513339	0.397324950003095				chr8:145018354	8:146243740	0.0513339	-0.0935164104506718	0.0135137057173977	4.5127413290672495e-12
RVESV_BSA	18	ARHGEF39	9:35664624:C:A	9	35664624	A	C		0.48815	0.498395467815155				chr9:35664624	9:35664621	0.51185	-0.034101341825215	0.0059207927245386	8.43182174641923e-09
RVESV_BSA	19	FGFR2	10:121438212:C:T	10	121438212	T	C		0.131154	0.312654097729946				chr10:121438212	10:123197726	0.131154	-0.0698114953931147	0.0088454806007097	2.96584513031941e-15
RVESV_BSA	20	ERP29	12:112023067:G:A	12	112023067	A	G		0.248532	0.306940370301335				chr12:112023067	12:112460871	0.751468	-0.0550027776682529	0.0069116837963267	1.7492453746232702e-15
RVESV_BSA	21	TBX3	12:114833384:C:T	12	114833384	T	C		0.461582	0.426965241035215				chr12:114833384	12:115271189	0.461582	0.039607052068007	0.0060195135252461	4.7115678385279895e-11
RVESV_BSA	22	DLEU7	13:50754200:A:G	13	50754200	G	A		0.470741	0.481090895362029				chr13:50754200	13:51328336	0.470741	0.0354785599265756	0.0059544895047867	2.5489492897313904e-09
RVESV_BSA	23	EFCAB11	14:89847593:G:A	14	89847593	A	G		0.483415	0.495105493952009				chr14:89847593	14:90313937	0.483415	-0.0346685098857943	0.0059800438930671	6.7364115084349604e-09
RVESV_BSA	24	RBL2	16:53442606:G:A	16	53442606	A	G		0.321064	0.361297753462826				chr16:53442606	16:53476518	0.321064	0.0467885177291908	0.0063798531818512	2.23729851070541e-13
RVESV_BSA	25	FMNL1	17:45217338:G:A	17	45217338	A	G		0.222883	0.318159106412371				chr17:45217338	17:43294705	0.222883	0.0560455456012949	0.0071585967370976	4.91278694455516e-15
RVESV_BSA	26	NOL4	18:34219234:G:T	18	34219234	T	G		0.263671	0.322907423663667				chr18:34219234	18:31799198	0.263671	-0.0524831852859087	0.0067505937711803	7.56845024808414e-15
RVESV_BSA	27	PAK4	19:39164464:C:T	19	39164464	T	C		0.479332	0.479537989160037				chr19:39164464	19:39655104	0.479332	0.0354404252373444	0.0059303418717902	2.28516930449459e-09
RVESV_BSA	28	HIF3A	19:46312345:C:T	19	46312345	T	C		0.346642	0.468257532341126				chr19:46312345	19:46815602	0.346642	0.0379400665789394	0.0062139332446259	1.02386752250249e-09
