# Supplementary material for: Genome-wide analysis of cardiac ventricular phenotypes reveals novel loci and therapeutic targets for heart failure
Source: Nat Commun. 2026 Feb 27;17:3293. doi: 10.1038/s41467-026-69982-0 (PMC13066029; doi:10.1038/s41467-026-69982-0)
Supplement: Supplementary file 23 — Source Data [file 41467_2026_69982_MOESM23_ESM.zip › Source Data/Supplementary Figures Source Data/SourceData_SupplFig1.txt]

p1	p2	rg	se	z	p	h2_obs	h2_obs_se	h2_int	h2_int_se	gcov_int	gcov_int_se
LVEDV	LVEDV_BSA	0.981	0.0024	413.5723	0	0.2071	0.0196	1.0328	0.0107	1.0022	0.0109
LVEDV	LVESV_BSA	0.8825	0.0197	44.8101	0	0.2339	0.0237	1.0146	0.0113	0.7699	0.0098
LVEDV	LVM_BSA	0.6791	0.032	21.1993	9.68E-100	0.2339	0.0209	1.0178	0.0101	0.6279	0.0084
LVEDV	LVESV	0.9102	0.0159	57.1462	0	0.2234	0.0234	1.0164	0.0116	0.7825	0.0101
LVEDV	LVMVR	-0.4544	0.0407	-11.1617	6.28E-29	0.1949	0.0193	1.0584	0.0102	-0.5496	0.0084
LVEDV	LVM	0.6805	0.0324	20.9848	9.02E-98	0.2239	0.0208	1.0174	0.0099	0.6291	0.0083
LVEDV	LVEF	-0.4923	0.0612	-8.0383	9.11E-16	0.1385	0.0212	1.0083	0.0116	-0.1295	0.007
LVEDV	LVGFI	-0.3057	0.07	-4.3653	1.27E-05	0.1137	0.0181	1.0136	0.0104	0.0573	0.0066
LVEDV	LVMCF	0.1397	0.0694	2.0126	0.044158	0.1277	0.0131	1.0389	0.0082	0.332	0.0071
LVEDV	LVSV_BSA	0.8449	0.0216	39.141	0	0.1258	0.014	1.034	0.0097	0.8128	0.0092
LVEDV	LVSV	0.8543	0.0254	33.6347	5.22E-248	0.1265	0.0151	1.0314	0.0101	0.8276	0.0094
LVEDV	RVEDV	0.8576	0.0164	52.2063	0	0.2047	0.0197	1.034	0.0106	0.7846	0.01
LVEDV	RVESV	0.7396	0.028	26.4367	5.20E-154	0.2323	0.0203	1.0289	0.0108	0.5894	0.0085
LVEDV	RVSV	0.7538	0.0298	25.2949	3.64E-141	0.1244	0.0156	1.0221	0.0099	0.662	0.0091
LVEDV	RVEF	-0.3103	0.0588	-5.2762	1.32E-07	0.159	0.0237	1.0041	0.0131	-0.0305	0.0063
LVEDV	RV_LV_ratio	-0.275	0.0539	-5.1008	3.38E-07	0.126	0.0151	1.0098	0.0095	-0.3218	0.0066
LVEDV	RVEDV_BSA	0.8331	0.0177	47.0999	0	0.2093	0.0187	1.0329	0.0103	0.7651	0.0097
LVEDV	RVESV_BSA	0.7177	0.0304	23.5836	5.68E-123	0.2451	0.0211	1.0253	0.011	0.5796	0.0082
LVEDV	RVSV_BSA	0.7358	0.0288	25.5267	9.97E-144	0.1262	0.0144	1.0232	0.0097	0.6456	0.0088
LVEDV_BSA	LVESV_BSA	0.9079	0.0144	63.1652	0	0.2339	0.0237	1.0146	0.0113	0.7914	0.0095
LVEDV_BSA	LVM_BSA	0.6549	0.0351	18.6764	7.70E-78	0.2339	0.0209	1.0178	0.0101	0.6114	0.0083
LVEDV_BSA	LVESV	0.903	0.0139	65.085	0	0.2234	0.0234	1.0164	0.0116	0.7685	0.0097
LVEDV_BSA	LVEDV	0.981	0.0024	413.5723	0	0.204	0.0207	1.0303	0.0113	1.0022	0.0109
LVEDV_BSA	LVMVR	-0.4505	0.0415	-10.8547	1.90E-27	0.1949	0.0193	1.0584	0.0102	-0.5441	0.0084
LVEDV_BSA	LVM	0.6636	0.0352	18.8701	2.01E-79	0.2239	0.0208	1.0174	0.0099	0.621	0.0082
LVEDV_BSA	LVEF	-0.5068	0.0553	-9.1632	5.04E-20	0.1385	0.0212	1.0083	0.0116	-0.1293	0.0069
LVEDV_BSA	LVGFI	-0.3222	0.0669	-4.8181	1.45E-06	0.1137	0.0181	1.0136	0.0104	0.0578	0.0066
LVEDV_BSA	LVMCF	0.1301	0.07	1.858	0.063174	0.1277	0.0131	1.0389	0.0082	0.3347	0.0072
LVEDV_BSA	LVSV_BSA	0.8527	0.025	34.1436	1.67E-255	0.1258	0.014	1.034	0.0097	0.8406	0.0091
LVEDV_BSA	LVSV	0.8261	0.0323	25.6067	1.28E-144	0.1265	0.0151	1.0314	0.0101	0.8174	0.0093
LVEDV_BSA	RVEDV	0.8475	0.0173	48.8614	0	0.2047	0.0197	1.034	0.0106	0.7691	0.0097
LVEDV_BSA	RVESV	0.7382	0.026	28.425	9.94E-178	0.2323	0.0203	1.0289	0.0108	0.5758	0.0082
LVEDV_BSA	RVSV	0.7349	0.034	21.6035	1.67E-103	0.1244	0.0156	1.0221	0.0099	0.6509	0.0089
LVEDV_BSA	RVEF	-0.3228	0.0534	-6.0495	1.45E-09	0.159	0.0237	1.0041	0.0131	-0.0317	0.0064
LVEDV_BSA	RV_LV_ratio	-0.2617	0.0534	-4.9027	9.45E-07	0.126	0.0151	1.0098	0.0095	-0.3239	0.0066
LVEDV_BSA	RVEDV_BSA	0.862	0.0157	54.9747	0	0.2093	0.0187	1.0329	0.0103	0.7958	0.0095
LVEDV_BSA	RVESV_BSA	0.7467	0.0259	28.8395	6.87E-183	0.2451	0.0211	1.0253	0.011	0.6	0.008
LVEDV_BSA	RVSV_BSA	0.7563	0.0289	26.2142	1.83E-151	0.1262	0.0144	1.0232	0.0097	0.6744	0.0088
LVEF	LVEDV_BSA	-0.5068	0.0553	-9.1632	5.04E-20	0.2072	0.0196	1.0328	0.0107	-0.1293	0.0069
LVEF	LVESV_BSA	-0.8216	0.0233	-35.2255	8.13E-272	0.2339	0.0237	1.0146	0.0113	-0.7141	0.0098
LVEF	LVM_BSA	-0.2612	0.0775	-3.3701	0.00075148	0.2339	0.0209	1.0178	0.0101	-0.1122	0.0073
LVEF	LVESV	-0.8109	0.025	-32.3946	3.27E-230	0.2234	0.0234	1.0164	0.0116	-0.7158	0.0096
LVEF	LVEDV	-0.4923	0.0612	-8.0383	9.11E-16	0.204	0.0207	1.0303	0.0113	-0.1295	0.007
LVEF	LVMVR	0.3129	0.0528	5.9282	3.06E-09	0.1949	0.0193	1.0584	0.0102	0.0398	0.0069
LVEF	LVM	-0.2568	0.078	-3.2935	0.00098963	0.224	0.0208	1.0174	0.0099	-0.1132	0.0071
LVEF	LVGFI	0.9103	0.0176	51.8089	0	0.1137	0.0181	1.0136	0.0104	0.9411	0.0108
LVEF	LVMCF	0.3479	0.0691	5.0344	4.79E-07	0.1277	0.0131	1.0389	0.0082	0.5923	0.0077
LVEF	LVSV_BSA	0.0151	0.0922	0.1635	0.87015	0.1258	0.014	1.034	0.0097	0.4472	0.0076
LVEF	LVSV	0.0321	0.1025	0.3128	0.75442	0.1265	0.0151	1.0314	0.0101	0.4491	0.0082
LVEF	RVEDV	-0.3359	0.0543	-6.1813	6.36E-10	0.2047	0.0197	1.034	0.0106	-0.0365	0.0063
LVEF	RVESV	-0.5944	0.046	-12.9342	2.88E-38	0.2323	0.0203	1.0289	0.0108	-0.3492	0.0087
LVEF	RVSV	0.0802	0.0848	0.9459	0.34422	0.1244	0.0156	1.0221	0.0099	0.2657	0.0067
LVEF	RVEF	0.7236	0.0471	15.3666	2.74E-53	0.159	0.0237	1.0041	0.0131	0.5251	0.0105
LVEF	RV_LV_ratio	0.287	0.0753	3.8115	0.00013813	0.126	0.0151	1.0098	0.0095	0.1317	0.0061
LVEF	RVEDV_BSA	-0.3452	0.0527	-6.5442	5.98E-11	0.2093	0.0187	1.0329	0.0103	-0.0343	0.0064
LVEF	RVESV_BSA	-0.5975	0.0472	-12.664	9.35E-37	0.2451	0.0211	1.0253	0.011	-0.3479	0.009
LVEF	RVSV_BSA	0.0662	0.0744	0.8896	0.37367	0.1262	0.0144	1.0232	0.0097	0.2637	0.0061
LVESV	LVEDV_BSA	0.903	0.0139	65.085	0	0.2072	0.0196	1.0328	0.0107	0.7685	0.0097
LVESV	LVESV_BSA	0.9846	0.0018	555.9688	0	0.2339	0.0237	1.0146	0.0113	0.9976	0.0113
LVESV	LVM_BSA	0.5897	0.0477	12.3703	3.79E-35	0.2339	0.0209	1.0178	0.0101	0.5016	0.0088
LVESV	LVEDV	0.9102	0.0159	57.1462	0	0.204	0.0207	1.0303	0.0113	0.7825	0.0101
LVESV	LVMVR	-0.4443	0.0419	-10.5962	3.10E-26	0.1949	0.0193	1.0584	0.0102	-0.4027	0.0081
LVESV	LVM	0.5879	0.0484	12.1579	5.21E-34	0.224	0.0208	1.0174	0.0099	0.5079	0.0087
LVESV	LVEF	-0.8109	0.025	-32.3946	3.27E-230	0.1385	0.0212	1.0083	0.0116	-0.7158	0.0096
LVESV	LVGFI	-0.6467	0.0438	-14.7656	2.44E-49	0.1137	0.0181	1.0136	0.0104	-0.5408	0.0086
LVESV	LVMCF	-0.0845	0.0728	-1.1611	0.24559	0.1277	0.0131	1.0389	0.0082	-0.138	0.0071
LVESV	LVSV_BSA	0.5624	0.0589	9.5444	1.37E-21	0.1258	0.014	1.034	0.0097	0.2733	0.0073
LVESV	LVSV	0.5622	0.0667	8.4341	3.34E-17	0.1265	0.0151	1.0314	0.0101	0.2792	0.0076
LVESV	RVEDV	0.7375	0.0272	27.1371	3.60E-162	0.2047	0.0197	1.034	0.0106	0.5711	0.0089
LVESV	RVESV	0.781	0.0242	32.2826	1.23E-228	0.2323	0.0203	1.0289	0.0108	0.6444	0.0094
LVESV	RVSV	0.4666	0.0598	7.8021	6.09E-15	0.1244	0.0156	1.0221	0.0099	0.2888	0.0075
LVESV	RVEF	-0.5533	0.0421	-13.1337	2.11E-39	0.159	0.0237	1.0041	0.0131	-0.3519	0.008
LVESV	RV_LV_ratio	-0.3234	0.0552	-5.8533	4.82E-09	0.126	0.0151	1.0098	0.0095	-0.2945	0.0067
LVESV	RVEDV_BSA	0.7229	0.027	26.7554	1.07E-157	0.2093	0.0187	1.0329	0.0103	0.5548	0.0086
LVESV	RVESV_BSA	0.7657	0.0243	31.5255	3.88E-218	0.2451	0.0211	1.0253	0.011	0.632	0.0092
LVESV	RVSV_BSA	0.459	0.0534	8.5929	8.48E-18	0.1262	0.0144	1.0232	0.0097	0.2807	0.0071
LVESV_BSA	LVEDV_BSA	0.9079	0.0144	63.1652	0	0.2072	0.0196	1.0328	0.0107	0.7914	0.0095
LVESV_BSA	LVM_BSA	0.5657	0.0512	11.0491	2.21E-28	0.2339	0.0209	1.0178	0.0101	0.4911	0.0088
LVESV_BSA	LVESV	0.9846	0.0018	555.9688	0	0.2234	0.0234	1.0164	0.0116	0.9976	0.0113
LVESV_BSA	LVEDV	0.8825	0.0197	44.8101	0	0.204	0.0207	1.0303	0.0113	0.7699	0.0098
LVESV_BSA	LVMVR	-0.4388	0.0419	-10.4762	1.11E-25	0.1949	0.0193	1.0584	0.0102	-0.399	0.008
LVESV_BSA	LVM	0.5642	0.0518	10.8837	1.38E-27	0.224	0.0208	1.0174	0.0099	0.4984	0.0086
LVESV_BSA	LVEF	-0.8216	0.0233	-35.2255	8.13E-272	0.1385	0.0212	1.0083	0.0116	-0.7141	0.0098
LVESV_BSA	LVGFI	-0.6611	0.0433	-15.2632	1.34E-52	0.1137	0.0181	1.0136	0.0104	-0.5399	0.0088
LVESV_BSA	LVMCF	-0.0953	0.0728	-1.3101	0.19015	0.1277	0.0131	1.0389	0.0082	-0.1365	0.0071
LVESV_BSA	LVSV_BSA	0.5531	0.0625	8.8431	9.31E-19	0.1258	0.014	1.034	0.0097	0.2935	0.0072
LVESV_BSA	LVSV	0.526	0.0717	7.3307	2.29E-13	0.1265	0.0151	1.0314	0.0101	0.2759	0.0076
LVESV_BSA	RVEDV	0.7185	0.0282	25.517	1.28E-143	0.2047	0.0197	1.034	0.0106	0.5578	0.0086
LVESV_BSA	RVESV	0.7704	0.0254	30.2916	1.48E-201	0.2323	0.0203	1.0289	0.0108	0.6281	0.0093
LVESV_BSA	RVSV	0.4416	0.064	6.9006	5.18E-12	0.1244	0.0156	1.0221	0.0099	0.2831	0.0075
LVESV_BSA	RVEF	-0.5612	0.0425	-13.2074	7.96E-40	0.159	0.0237	1.0041	0.0131	-0.3505	0.0085
LVESV_BSA	RV_LV_ratio	-0.3139	0.0561	-5.6007	2.13E-08	0.126	0.0151	1.0098	0.0095	-0.2958	0.0067
LVESV_BSA	RVEDV_BSA	0.7374	0.0259	28.4414	6.22E-178	0.2093	0.0187	1.0329	0.0103	0.5767	0.0084
LVESV_BSA	RVESV_BSA	0.7845	0.0237	33.1675	3.17E-241	0.2451	0.0211	1.0253	0.011	0.6466	0.0093
LVESV_BSA	RVSV_BSA	0.4636	0.0556	8.3377	7.58E-17	0.1262	0.0144	1.0232	0.0097	0.301	0.0071
LVGFI	LVEDV_BSA	-0.3222	0.0669	-4.8181	1.45E-06	0.2072	0.0196	1.0328	0.0107	0.0578	0.0066
LVGFI	LVESV_BSA	-0.6611	0.0433	-15.2632	1.34E-52	0.2339	0.0237	1.0146	0.0113	-0.5399	0.0088
LVGFI	LVM_BSA	-0.4102	0.0792	-5.1775	2.25E-07	0.2339	0.0209	1.0178	0.0101	-0.2179	0.0068
LVGFI	LVESV	-0.6467	0.0438	-14.7656	2.44E-49	0.2234	0.0234	1.0164	0.0116	-0.5408	0.0086
LVGFI	LVEDV	-0.3057	0.07	-4.3653	1.27E-05	0.204	0.0207	1.0303	0.0113	0.0573	0.0066
LVGFI	LVMVR	-0.1094	0.0641	-1.706	0.088017	0.1949	0.0193	1.0584	0.0102	-0.313	0.0064
LVGFI	LVM	-0.4092	0.0798	-5.1309	2.88E-07	0.224	0.0208	1.0174	0.0099	-0.2177	0.0067
LVGFI	LVEF	0.9103	0.0176	51.8089	0	0.1385	0.0212	1.0083	0.0116	0.9411	0.0108
LVGFI	LVMCF	0.7041	0.0315	22.3575	1.02E-110	0.1277	0.0131	1.0389	0.0082	0.8492	0.008
LVGFI	LVSV_BSA	0.1801	0.0864	2.0846	0.037107	0.1258	0.014	1.034	0.0097	0.5862	0.0077
LVGFI	LVSV	0.1999	0.0932	2.1462	0.031855	0.1265	0.0151	1.0314	0.0101	0.5876	0.0082
LVGFI	RVEDV	-0.2048	0.0633	-3.2342	0.00122	0.2047	0.0197	1.034	0.0106	0.1036	0.0062
LVGFI	RVESV	-0.493	0.0585	-8.4304	3.45E-17	0.2323	0.0203	1.0289	0.0108	-0.2344	0.0082
LVGFI	RVSV	0.2103	0.08	2.6274	0.0086037	0.1244	0.0156	1.0221	0.0099	0.3786	0.0066
LVGFI	RVEF	0.6852	0.0541	12.675	8.13E-37	0.159	0.0237	1.0041	0.0131	0.5078	0.01
LVGFI	RV_LV_ratio	0.1792	0.0732	2.448	0.014365	0.126	0.0151	1.0098	0.0095	0.0628	0.0057
LVGFI	RVEDV_BSA	-0.217	0.0638	-3.3998	0.00067424	0.2093	0.0187	1.0329	0.0103	0.1049	0.0063
LVGFI	RVESV_BSA	-0.4957	0.0602	-8.2356	1.79E-16	0.2451	0.0211	1.0253	0.011	-0.2337	0.0085
LVGFI	RVSV_BSA	0.1929	0.0734	2.6277	0.0085958	0.1262	0.0144	1.0232	0.0097	0.3762	0.0062
LVM	LVEDV_BSA	0.6636	0.0352	18.8701	2.01E-79	0.2071	0.0196	1.0328	0.0107	0.621	0.0082
LVM	LVESV_BSA	0.5642	0.0518	10.8837	1.38E-27	0.2339	0.0237	1.0146	0.0113	0.4984	0.0086
LVM	LVM_BSA	0.9933	0.001	1023.0835	0	0.2339	0.0209	1.0178	0.0101	1.0016	0.01
LVM	LVESV	0.5879	0.0484	12.1579	5.21E-34	0.2234	0.0234	1.0164	0.0116	0.5079	0.0087
LVM	LVEDV	0.6805	0.0324	20.9848	9.02E-98	0.204	0.0207	1.0303	0.0113	0.6291	0.0083
LVM	LVMVR	0.3416	0.0444	7.6865	1.51E-14	0.1949	0.0193	1.0584	0.0102	0.3099	0.0059
LVM	LVEF	-0.2568	0.078	-3.2935	0.00098963	0.1385	0.0212	1.0083	0.0116	-0.1132	0.0071
LVM	LVGFI	-0.4092	0.0798	-5.1309	2.88E-07	0.1137	0.0181	1.0136	0.0104	-0.2177	0.0067
LVM	LVMCF	-0.4916	0.0526	-9.3488	8.87E-21	0.1277	0.0131	1.0389	0.0082	-0.3268	0.006
LVM	LVSV_BSA	0.6078	0.0326	18.6258	1.98E-77	0.1258	0.014	1.034	0.0097	0.4855	0.0066
LVM	LVSV	0.6116	0.0305	20.0377	2.59E-89	0.1265	0.0151	1.0314	0.0101	0.4932	0.0068
LVM	RVEDV	0.6474	0.0305	21.2423	3.89E-100	0.2047	0.0197	1.034	0.0106	0.5033	0.0082
LVM	RVESV	0.5416	0.0445	12.1835	3.80E-34	0.2323	0.0203	1.0289	0.0108	0.4001	0.008
LVM	RVSV	0.5844	0.0333	17.5377	7.39E-69	0.1244	0.0156	1.0221	0.0099	0.4066	0.007
LVM	RVEF	-0.1765	0.0666	-2.6493	0.0080665	0.159	0.0237	1.0041	0.0131	-0.0532	0.0064
LVM	RV_LV_ratio	-0.0574	0.0589	-0.9752	0.32945	0.126	0.0151	1.0098	0.0095	-0.1833	0.0064
LVM	RVEDV_BSA	0.6255	0.0324	19.3135	4.13E-83	0.2093	0.0187	1.0329	0.0103	0.4899	0.0081
LVM	RVESV_BSA	0.5174	0.0473	10.927	8.56E-28	0.2451	0.0211	1.0253	0.011	0.3919	0.0079
LVM	RVSV_BSA	0.5725	0.0351	16.3137	7.89E-60	0.1262	0.0144	1.0232	0.0097	0.3978	0.0069
LVM_BSA	LVEDV_BSA	0.6549	0.0351	18.6764	7.70E-78	0.2071	0.0196	1.0328	0.0107	0.6114	0.0083
LVM_BSA	LVESV_BSA	0.5657	0.0512	11.0491	2.21E-28	0.2339	0.0237	1.0146	0.0113	0.4911	0.0088
LVM_BSA	LVESV	0.5897	0.0477	12.3703	3.79E-35	0.2234	0.0234	1.0164	0.0116	0.5016	0.0088
LVM_BSA	LVEDV	0.6791	0.032	21.1993	9.68E-100	0.204	0.0207	1.0303	0.0113	0.6279	0.0084
LVM_BSA	LVMVR	0.3319	0.0439	7.5567	4.14E-14	0.1949	0.0193	1.0584	0.0102	0.3062	0.0059
LVM_BSA	LVM	0.9933	0.001	1023.0835	0	0.2239	0.0208	1.0174	0.0099	1.0016	0.01
LVM_BSA	LVEF	-0.2612	0.0775	-3.3701	0.00075148	0.1385	0.0212	1.0083	0.0116	-0.1122	0.0073
LVM_BSA	LVGFI	-0.4102	0.0792	-5.1775	2.25E-07	0.1137	0.0181	1.0136	0.0104	-0.2179	0.0068
LVM_BSA	LVMCF	-0.4871	0.0515	-9.4539	3.27E-21	0.1277	0.0131	1.0389	0.0082	-0.3296	0.006
LVM_BSA	LVSV_BSA	0.5908	0.0332	17.7994	7.14E-71	0.1258	0.014	1.034	0.0097	0.4764	0.0067
LVM_BSA	LVSV	0.6095	0.0306	19.9232	2.56E-88	0.1265	0.0151	1.0314	0.0101	0.4948	0.0068
LVM_BSA	RVEDV	0.646	0.0306	21.1013	7.74E-99	0.2047	0.0197	1.034	0.0106	0.5014	0.0083
LVM_BSA	RVESV	0.5389	0.0445	12.0985	1.08E-33	0.2323	0.0203	1.0289	0.0108	0.396	0.0081
LVM_BSA	RVSV	0.5852	0.0331	17.6916	4.86E-70	0.1244	0.0156	1.0221	0.0099	0.4071	0.0069
LVM_BSA	RVEF	-0.1759	0.066	-2.6648	0.007703	0.159	0.0237	1.0041	0.0131	-0.0547	0.0064
LVM_BSA	RV_LV_ratio	-0.0624	0.0578	-1.0803	0.28	0.126	0.0151	1.0098	0.0095	-0.1847	0.0063
LVM_BSA	RVEDV_BSA	0.6146	0.0332	18.4908	2.45E-76	0.2093	0.0187	1.0329	0.0103	0.479	0.0082
LVM_BSA	RVESV_BSA	0.5144	0.0474	10.8461	2.08E-27	0.2451	0.0211	1.0253	0.011	0.3872	0.0081
LVM_BSA	RVSV_BSA	0.5559	0.036	15.4303	1.02E-53	0.1262	0.0144	1.0232	0.0097	0.3852	0.0068
LVMCF	LVEDV_BSA	0.1301	0.07	1.858	0.063174	0.2072	0.0196	1.0328	0.0107	0.3347	0.0072
LVMCF	LVESV_BSA	-0.0953	0.0728	-1.3101	0.19015	0.2339	0.0237	1.0146	0.0113	-0.1365	0.0071
LVMCF	LVM_BSA	-0.4871	0.0515	-9.4539	3.27E-21	0.2339	0.0209	1.0178	0.0101	-0.3296	0.006
LVMCF	LVESV	-0.0845	0.0728	-1.1611	0.24559	0.2234	0.0234	1.0164	0.0116	-0.138	0.0071
LVMCF	LVEDV	0.1397	0.0694	2.0126	0.044158	0.204	0.0207	1.0303	0.0113	0.332	0.0071
LVMCF	LVMVR	-0.7801	0.035	-22.3167	2.55E-110	0.1949	0.0193	1.0584	0.0102	-0.796	0.0079
LVMCF	LVM	-0.4916	0.0526	-9.3488	8.87E-21	0.224	0.0208	1.0174	0.0099	-0.3268	0.006
LVMCF	LVEF	0.3479	0.0691	5.0344	4.79E-07	0.1385	0.0212	1.0083	0.0116	0.5923	0.0077
LVMCF	LVGFI	0.7041	0.0315	22.3575	1.02E-110	0.1137	0.0181	1.0136	0.0104	0.8492	0.008
LVMCF	LVSV_BSA	0.3751	0.0621	6.0405	1.54E-09	0.1258	0.014	1.034	0.0097	0.6519	0.0077
LVMCF	LVSV	0.3875	0.0608	6.3755	1.82E-10	0.1265	0.0151	1.0314	0.0101	0.6511	0.0077
LVMCF	RVEDV	0.1102	0.0626	1.7589	0.078587	0.2047	0.0197	1.034	0.0106	0.2898	0.0065
LVMCF	RVESV	-0.099	0.0663	-1.4943	0.1351	0.2323	0.0203	1.0289	0.0108	-3.00E-04	0.0069
LVMCF	RVSV	0.3405	0.0592	5.7496	8.95E-09	0.1244	0.0156	1.0221	0.0099	0.45	0.0066
LVMCF	RVEF	0.3142	0.0637	4.9299	8.23E-07	0.159	0.0237	1.0041	0.0131	0.3442	0.0074
LVMCF	RV_LV_ratio	-0.0711	0.0635	-1.1204	0.26253	0.126	0.0151	1.0098	0.0095	-0.0669	0.0059
LVMCF	RVEDV_BSA	0.1022	0.0629	1.6251	0.10413	0.2093	0.0187	1.0329	0.0103	0.2906	0.0066
LVMCF	RVESV_BSA	-0.0978	0.0657	-1.4896	0.13633	0.2451	0.0211	1.0253	0.011	9.00E-04	0.0069
LVMCF	RVSV_BSA	0.3285	0.0598	5.4972	3.86E-08	0.1262	0.0144	1.0232	0.0097	0.4484	0.0066
LVMVR	LVEDV_BSA	-0.4505	0.0415	-10.8547	1.90E-27	0.2071	0.0196	1.0328	0.0107	-0.5441	0.0084
LVMVR	LVESV_BSA	-0.4388	0.0419	-10.4762	1.11E-25	0.2339	0.0237	1.0146	0.0113	-0.399	0.008
LVMVR	LVM_BSA	0.3319	0.0439	7.5567	4.14E-14	0.2339	0.0209	1.0178	0.0101	0.3062	0.0059
LVMVR	LVESV	-0.4443	0.0419	-10.5962	3.10E-26	0.2234	0.0234	1.0164	0.0116	-0.4027	0.0081
LVMVR	LVEDV	-0.4544	0.0407	-11.1617	6.28E-29	0.204	0.0207	1.0303	0.0113	-0.5496	0.0084
LVMVR	LVM	0.3416	0.0444	7.6865	1.51E-14	0.2239	0.0208	1.0174	0.0099	0.3099	0.0059
LVMVR	LVEF	0.3129	0.0528	5.9282	3.06E-09	0.1385	0.0212	1.0083	0.0116	0.0398	0.0069
LVMVR	LVGFI	-0.1094	0.0641	-1.706	0.088017	0.1137	0.0181	1.0136	0.0104	-0.313	0.0064
LVMVR	LVMCF	-0.7801	0.035	-22.3167	2.55E-110	0.1277	0.0131	1.0389	0.0082	-0.796	0.0079
LVMVR	LVSV_BSA	-0.3484	0.0529	-6.5889	4.43E-11	0.1258	0.014	1.034	0.0097	-0.4638	0.0076
LVMVR	LVSV	-0.3551	0.0549	-6.4715	9.70E-11	0.1265	0.0151	1.0314	0.0101	-0.471	0.0076
LVMVR	RVEDV	-0.3112	0.0424	-7.3422	2.10E-13	0.2047	0.0197	1.034	0.0106	-0.4064	0.0072
LVMVR	RVESV	-0.2806	0.0442	-6.3533	2.11E-10	0.2323	0.0203	1.0289	0.0108	-0.2864	0.0067
LVMVR	RVSV	-0.2653	0.0536	-4.9457	7.59E-07	0.1244	0.0156	1.0221	0.0099	-0.3602	0.0071
LVMVR	RVEF	0.1605	0.0545	2.9431	0.0032498	0.159	0.0237	1.0041	0.0131	-0.0173	0.0064
LVMVR	RV_LV_ratio	0.2819	0.0574	4.9087	9.17E-07	0.126	0.0151	1.0098	0.0095	0.2061	0.0071
LVMVR	RVEDV_BSA	-0.3068	0.0403	-7.6062	2.82E-14	0.2093	0.0187	1.0329	0.0103	-0.3976	0.0071
LVMVR	RVESV_BSA	-0.2822	0.0411	-6.8643	6.68E-12	0.2451	0.0211	1.0253	0.011	-0.2831	0.0065
LVMVR	RVSV_BSA	-0.2578	0.0512	-5.0357	4.76E-07	0.1262	0.0144	1.0232	0.0097	-0.3509	0.007
LVSV	LVEDV_BSA	0.8261	0.0323	25.6067	1.28E-144	0.2072	0.0196	1.0328	0.0107	0.8174	0.0093
LVSV	LVESV_BSA	0.526	0.0717	7.3307	2.29E-13	0.2339	0.0237	1.0146	0.0113	0.2759	0.0076
LVSV	LVM_BSA	0.6095	0.0306	19.9232	2.56E-88	0.2339	0.0209	1.0178	0.0101	0.4948	0.0068
LVSV	LVESV	0.5622	0.0667	8.4341	3.34E-17	0.2234	0.0234	1.0164	0.0116	0.2792	0.0076
LVSV	LVEDV	0.8543	0.0254	33.6347	5.22E-248	0.204	0.0207	1.0303	0.0113	0.8276	0.0094
LVSV	LVMVR	-0.3551	0.0549	-6.4715	9.70E-11	0.1949	0.0193	1.0584	0.0102	-0.471	0.0076
LVSV	LVM	0.6116	0.0305	20.0377	2.59E-89	0.224	0.0208	1.0174	0.0099	0.4932	0.0068
LVSV	LVEF	0.0321	0.1025	0.3128	0.75442	0.1385	0.0212	1.0083	0.0116	0.4491	0.0082
LVSV	LVGFI	0.1999	0.0932	2.1462	0.031855	0.1137	0.0181	1.0136	0.0104	0.5876	0.0082
LVSV	LVMCF	0.3875	0.0608	6.3755	1.82E-10	0.1277	0.0131	1.0389	0.0082	0.6511	0.0077
LVSV	LVSV_BSA	0.9805	0.0026	379.901	0	0.1258	0.014	1.034	0.0097	1.0142	0.0098
LVSV	RVEDV	0.791	0.0353	22.3784	6.39E-111	0.2047	0.0197	1.034	0.0106	0.6907	0.0087
LVSV	RVESV	0.4998	0.0742	6.7382	1.60E-11	0.2323	0.0203	1.0289	0.0108	0.3265	0.0076
LVSV	RVSV	0.9218	0.0177	52.0434	0	0.1244	0.0156	1.0221	0.0099	0.7682	0.009
LVSV	RVEF	0.068	0.0996	0.6827	0.49477	0.159	0.0237	1.0041	0.0131	0.2719	0.0082
LVSV	RV_LV_ratio	-0.1282	0.0614	-2.0887	0.036732	0.126	0.0151	1.0098	0.0095	-0.203	0.006
LVSV	RVEDV_BSA	0.7582	0.0426	17.7867	8.96E-71	0.2093	0.0187	1.0329	0.0103	0.6766	0.0086
LVSV	RVESV_BSA	0.4747	0.0791	6.0032	1.93E-09	0.2451	0.0211	1.0253	0.011	0.3233	0.0076
LVSV	RVSV_BSA	0.8933	0.0201	44.3993	0	0.1262	0.0144	1.0232	0.0097	0.7514	0.0087
LVSV_BSA	LVEDV_BSA	0.8527	0.025	34.1436	1.67E-255	0.2072	0.0196	1.0328	0.0107	0.8406	0.0091
LVSV_BSA	LVESV_BSA	0.5531	0.0625	8.8431	9.31E-19	0.2339	0.0237	1.0146	0.0113	0.2935	0.0072
LVSV_BSA	LVM_BSA	0.5908	0.0332	17.7994	7.14E-71	0.2339	0.0209	1.0178	0.0101	0.4764	0.0067
LVSV_BSA	LVESV	0.5624	0.0589	9.5444	1.37E-21	0.2234	0.0234	1.0164	0.0116	0.2733	0.0073
LVSV_BSA	LVEDV	0.8449	0.0216	39.141	0	0.204	0.0207	1.0303	0.0113	0.8128	0.0092
LVSV_BSA	LVMVR	-0.3484	0.0529	-6.5889	4.43E-11	0.1949	0.0193	1.0584	0.0102	-0.4638	0.0076
LVSV_BSA	LVM	0.6078	0.0326	18.6258	1.98E-77	0.224	0.0208	1.0174	0.0099	0.4855	0.0066
LVSV_BSA	LVEF	0.0151	0.0922	0.1635	0.87015	0.1385	0.0212	1.0083	0.0116	0.4472	0.0076
LVSV_BSA	LVGFI	0.1801	0.0864	2.0846	0.037107	0.1137	0.0181	1.0136	0.0104	0.5862	0.0077
LVSV_BSA	LVMCF	0.3751	0.0621	6.0405	1.54E-09	0.1277	0.0131	1.0389	0.0082	0.6519	0.0077
LVSV_BSA	LVSV	0.9805	0.0026	379.901	0	0.1265	0.0151	1.0314	0.0101	1.0142	0.0098
LVSV_BSA	RVEDV	0.79	0.0307	25.7043	1.05E-145	0.2047	0.0197	1.034	0.0106	0.6747	0.0086
LVSV_BSA	RVESV	0.5071	0.0648	7.8296	4.89E-15	0.2323	0.0203	1.0289	0.0108	0.3167	0.0072
LVSV_BSA	RVSV	0.909	0.0197	46.2245	0	0.1244	0.0156	1.0221	0.0099	0.7526	0.0089
LVSV_BSA	RVEF	0.0513	0.0886	0.5798	0.56204	0.159	0.0237	1.0041	0.0131	0.2698	0.0076
LVSV_BSA	RV_LV_ratio	-0.1164	0.0609	-1.9098	0.056163	0.126	0.0151	1.0098	0.0095	-0.2042	0.006
LVSV_BSA	RVEDV_BSA	0.7946	0.0346	22.9431	1.73E-116	0.2093	0.0187	1.0329	0.0103	0.6988	0.0085
LVSV_BSA	RVESV_BSA	0.5065	0.0688	7.3637	1.79E-13	0.2451	0.0211	1.0253	0.011	0.3373	0.0073
LVSV_BSA	RVSV_BSA	0.9234	0.0177	52.1996	0	0.1262	0.0144	1.0232	0.0097	0.7729	0.0087
RV_LV_ratio	LVEDV_BSA	-0.2617	0.0534	-4.9027	9.45E-07	0.2071	0.0196	1.0329	0.0107	-0.3239	0.0066
RV_LV_ratio	LVESV_BSA	-0.3139	0.0561	-5.6007	2.13E-08	0.2339	0.0237	1.0146	0.0113	-0.2958	0.0067
RV_LV_ratio	LVM_BSA	-0.0624	0.0578	-1.0803	0.28	0.2339	0.0209	1.0178	0.0101	-0.1847	0.0063
RV_LV_ratio	LVESV	-0.3234	0.0552	-5.8533	4.82E-09	0.2234	0.0234	1.0165	0.0116	-0.2945	0.0067
RV_LV_ratio	LVEDV	-0.275	0.0539	-5.1008	3.38E-07	0.204	0.0207	1.0303	0.0113	-0.3218	0.0066
RV_LV_ratio	LVMVR	0.2819	0.0574	4.9087	9.17E-07	0.1948	0.0193	1.0584	0.0102	0.2061	0.0071
RV_LV_ratio	LVM	-0.0574	0.0589	-0.9752	0.32945	0.2239	0.0208	1.0174	0.0099	-0.1833	0.0064
RV_LV_ratio	LVEF	0.287	0.0753	3.8115	0.00013813	0.1385	0.0212	1.0083	0.0116	0.1317	0.0061
RV_LV_ratio	LVGFI	0.1792	0.0732	2.448	0.014365	0.1137	0.0181	1.0136	0.0104	0.0628	0.0057
RV_LV_ratio	LVMCF	-0.0711	0.0635	-1.1204	0.26253	0.1277	0.0131	1.0389	0.0082	-0.0669	0.0059
RV_LV_ratio	LVSV_BSA	-0.1164	0.0609	-1.9098	0.056163	0.1258	0.014	1.034	0.0097	-0.2042	0.006
RV_LV_ratio	LVSV	-0.1282	0.0614	-2.0887	0.036732	0.1265	0.0151	1.0314	0.0101	-0.203	0.006
RV_LV_ratio	RVEDV	0.2645	0.0532	4.9718	6.64E-07	0.2047	0.0197	1.034	0.0106	0.332	0.0067
RV_LV_ratio	RVESV	0.3003	0.0506	5.9299	3.03E-09	0.2323	0.0203	1.0289	0.0108	0.2987	0.0064
RV_LV_ratio	RVSV	0.1276	0.0647	1.9727	0.048524	0.1244	0.0156	1.0221	0.0099	0.2383	0.0062
RV_LV_ratio	RVEF	-0.2687	0.0542	-4.9588	7.09E-07	0.1591	0.0237	1.004	0.0131	-0.098	0.0056
RV_LV_ratio	RVEDV_BSA	0.2666	0.0519	5.1413	2.73E-07	0.2093	0.0187	1.0329	0.0103	0.3312	0.0067
RV_LV_ratio	RVESV_BSA	0.2984	0.049	6.0931	1.11E-09	0.2451	0.0211	1.0253	0.011	0.3	0.0064
RV_LV_ratio	RVSV_BSA	0.1374	0.063	2.1828	0.029054	0.1262	0.0144	1.0232	0.0097	0.2394	0.0062
RVEDV	LVEDV_BSA	0.8475	0.0173	48.8614	0	0.2071	0.0196	1.0328	0.0107	0.7691	0.0097
RVEDV	LVESV_BSA	0.7185	0.0282	25.517	1.28E-143	0.2339	0.0237	1.0146	0.0113	0.5578	0.0086
RVEDV	LVM_BSA	0.646	0.0306	21.1013	7.74E-99	0.2339	0.0209	1.0178	0.0101	0.5014	0.0083
RVEDV	LVESV	0.7375	0.0272	27.1371	3.60E-162	0.2234	0.0234	1.0164	0.0116	0.5711	0.0089
RVEDV	LVEDV	0.8576	0.0164	52.2063	0	0.204	0.0207	1.0303	0.0113	0.7846	0.01
RVEDV	LVMVR	-0.3112	0.0424	-7.3422	2.10E-13	0.1949	0.0193	1.0584	0.0102	-0.4064	0.0072
RVEDV	LVM	0.6474	0.0305	21.2423	3.89E-100	0.2239	0.0208	1.0174	0.0099	0.5033	0.0082
RVEDV	LVEF	-0.3359	0.0543	-6.1813	6.36E-10	0.1385	0.0212	1.0083	0.0116	-0.0365	0.0063
RVEDV	LVGFI	-0.2048	0.0633	-3.2342	0.00122	0.1137	0.0181	1.0136	0.0104	0.1036	0.0062
RVEDV	LVMCF	0.1102	0.0626	1.7589	0.078587	0.1277	0.0131	1.0389	0.0082	0.2898	0.0065
RVEDV	LVSV_BSA	0.79	0.0307	25.7043	1.05E-145	0.1258	0.014	1.034	0.0097	0.6747	0.0086
RVEDV	LVSV	0.791	0.0353	22.3784	6.39E-111	0.1265	0.0151	1.0314	0.0101	0.6907	0.0087
RVEDV	RVESV	0.8961	0.0155	57.7669	0	0.2323	0.0203	1.0289	0.0108	0.8103	0.0092
RVEDV	RVSV	0.8295	0.0292	28.3914	2.58E-177	0.1244	0.0156	1.0221	0.0099	0.8386	0.0094
RVEDV	RVEF	-0.4474	0.0545	-8.2115	2.18E-16	0.159	0.0237	1.0041	0.0131	-0.0972	0.0065
RVEDV	RV_LV_ratio	0.2645	0.0532	4.9718	6.64E-07	0.126	0.0151	1.0098	0.0095	0.332	0.0067
RVEDV	RVEDV_BSA	0.9797	0.0022	450.8273	0	0.2093	0.0187	1.0329	0.0103	1.0074	0.0104
RVEDV	RVESV_BSA	0.8773	0.0185	47.4577	0	0.2451	0.0211	1.0253	0.011	0.7966	0.0091
RVEDV	RVSV_BSA	0.8187	0.0256	32.0355	3.50E-225	0.1262	0.0144	1.0232	0.0097	0.8184	0.0092
RVEDV_BSA	LVEDV_BSA	0.862	0.0157	54.9747	0	0.2071	0.0196	1.0328	0.0107	0.7958	0.0095
RVEDV_BSA	LVESV_BSA	0.7374	0.0259	28.4414	6.22E-178	0.2339	0.0237	1.0146	0.0113	0.5767	0.0084
RVEDV_BSA	LVM_BSA	0.6146	0.0332	18.4908	2.45E-76	0.2339	0.0209	1.0178	0.0101	0.479	0.0082
RVEDV_BSA	LVESV	0.7229	0.027	26.7554	1.07E-157	0.2234	0.0234	1.0164	0.0116	0.5548	0.0086
RVEDV_BSA	LVEDV	0.8331	0.0177	47.0999	0	0.204	0.0207	1.0303	0.0113	0.7651	0.0097
RVEDV_BSA	LVMVR	-0.3068	0.0403	-7.6062	2.82E-14	0.1949	0.0193	1.0584	0.0102	-0.3976	0.0071
RVEDV_BSA	LVM	0.6255	0.0324	19.3135	4.13E-83	0.2239	0.0208	1.0174	0.0099	0.4899	0.0081
RVEDV_BSA	LVEF	-0.3452	0.0527	-6.5442	5.98E-11	0.1385	0.0212	1.0083	0.0116	-0.0343	0.0064
RVEDV_BSA	LVGFI	-0.217	0.0638	-3.3998	0.00067424	0.1137	0.0181	1.0136	0.0104	0.1049	0.0063
RVEDV_BSA	LVMCF	0.1022	0.0629	1.6251	0.10413	0.1277	0.0131	1.0389	0.0082	0.2906	0.0066
RVEDV_BSA	LVSV_BSA	0.7946	0.0346	22.9431	1.73E-116	0.1258	0.014	1.034	0.0097	0.6988	0.0085
RVEDV_BSA	LVSV	0.7582	0.0426	17.7867	8.96E-71	0.1265	0.0151	1.0314	0.0101	0.6766	0.0086
RVEDV_BSA	RVEDV	0.9797	0.0022	450.8273	0	0.2047	0.0197	1.034	0.0106	1.0074	0.0104
RVEDV_BSA	RVESV	0.8864	0.0132	67.1393	0	0.2323	0.0203	1.0289	0.0108	0.7857	0.009
RVEDV_BSA	RVSV	0.8008	0.0355	22.5736	7.88E-113	0.1244	0.0156	1.0221	0.0099	0.8214	0.0093
RVEDV_BSA	RVEF	-0.4575	0.0487	-9.3937	5.80E-21	0.159	0.0237	1.0041	0.0131	-0.095	0.0065
RVEDV_BSA	RV_LV_ratio	0.2666	0.0519	5.1413	2.73E-07	0.126	0.0151	1.0098	0.0095	0.3312	0.0067
RVEDV_BSA	RVESV_BSA	0.8986	0.0138	65.1611	0	0.2451	0.0211	1.0253	0.011	0.8101	0.009
RVEDV_BSA	RVSV_BSA	0.8312	0.0273	30.4003	5.44E-203	0.1262	0.0144	1.0232	0.0097	0.8452	0.0092
RVEF	LVEDV_BSA	-0.3228	0.0534	-6.0495	1.45E-09	0.2072	0.0196	1.0328	0.0107	-0.0317	0.0064
RVEF	LVESV_BSA	-0.5612	0.0425	-13.2074	7.96E-40	0.2339	0.0237	1.0146	0.0113	-0.3505	0.0085
RVEF	LVM_BSA	-0.1759	0.066	-2.6648	0.007703	0.2339	0.0209	1.0178	0.0101	-0.0547	0.0064
RVEF	LVESV	-0.5533	0.0421	-13.1337	2.11E-39	0.2234	0.0234	1.0164	0.0116	-0.3519	0.008
RVEF	LVEDV	-0.3103	0.0588	-5.2762	1.32E-07	0.204	0.0207	1.0303	0.0113	-0.0305	0.0063
RVEF	LVMVR	0.1605	0.0545	2.9431	0.0032498	0.1949	0.0193	1.0584	0.0102	-0.0173	0.0064
RVEF	LVM	-0.1765	0.0666	-2.6493	0.0080665	0.224	0.0208	1.0174	0.0099	-0.0532	0.0064
RVEF	LVEF	0.7236	0.0471	15.3666	2.74E-53	0.1385	0.0212	1.0083	0.0116	0.5251	0.0105
RVEF	LVGFI	0.6852	0.0541	12.675	8.13E-37	0.1137	0.0181	1.0136	0.0104	0.5078	0.01
RVEF	LVMCF	0.3142	0.0637	4.9299	8.23E-07	0.1277	0.0131	1.0389	0.0082	0.3442	0.0074
RVEF	LVSV_BSA	0.0513	0.0886	0.5798	0.56204	0.1258	0.014	1.034	0.0097	0.2698	0.0076
RVEF	LVSV	0.068	0.0996	0.6827	0.49477	0.1265	0.0151	1.0314	0.0101	0.2719	0.0082
RVEF	RVEDV	-0.4474	0.0545	-8.2115	2.18E-16	0.2047	0.0197	1.034	0.0106	-0.0972	0.0065
RVEF	RVESV	-0.7996	0.0241	-33.1797	2.11E-241	0.2323	0.0203	1.0289	0.0108	-0.6744	0.0097
RVEF	RVSV	0.1288	0.0892	1.4441	0.14872	0.1244	0.0156	1.0221	0.0099	0.4659	0.0081
RVEF	RV_LV_ratio	-0.2687	0.0542	-4.9588	7.09E-07	0.126	0.0151	1.0098	0.0095	-0.098	0.0056
RVEF	RVEDV_BSA	-0.4575	0.0487	-9.3937	5.80E-21	0.2093	0.0187	1.0329	0.0103	-0.095	0.0065
RVEF	RVESV_BSA	-0.8004	0.0225	-35.6462	2.70E-278	0.2451	0.0211	1.0253	0.011	-0.677	0.0101
RVEF	RVSV_BSA	0.1114	0.0776	1.4361	0.15096	0.1262	0.0144	1.0232	0.0097	0.463	0.0076
RVESV	LVEDV_BSA	0.7382	0.026	28.425	9.94E-178	0.2072	0.0196	1.0328	0.0107	0.5758	0.0082
RVESV	LVESV_BSA	0.7704	0.0254	30.2916	1.48E-201	0.2339	0.0237	1.0146	0.0113	0.6281	0.0093
RVESV	LVM_BSA	0.5389	0.0445	12.0985	1.08E-33	0.2339	0.0209	1.0178	0.0101	0.396	0.0081
RVESV	LVESV	0.781	0.0242	32.2826	1.23E-228	0.2234	0.0234	1.0164	0.0116	0.6444	0.0094
RVESV	LVEDV	0.7396	0.028	26.4367	5.20E-154	0.204	0.0207	1.0303	0.0113	0.5894	0.0085
RVESV	LVMVR	-0.2806	0.0442	-6.3533	2.11E-10	0.1949	0.0193	1.0584	0.0102	-0.2864	0.0067
RVESV	LVM	0.5416	0.0445	12.1835	3.80E-34	0.224	0.0208	1.0174	0.0099	0.4001	0.008
RVESV	LVEF	-0.5944	0.046	-12.9342	2.88E-38	0.1385	0.0212	1.0083	0.0116	-0.3492	0.0087
RVESV	LVGFI	-0.493	0.0585	-8.4304	3.45E-17	0.1137	0.0181	1.0136	0.0104	-0.2344	0.0082
RVESV	LVMCF	-0.099	0.0663	-1.4943	0.1351	0.1277	0.0131	1.0389	0.0082	-3.00E-04	0.0069
RVESV	LVSV_BSA	0.5071	0.0648	7.8296	4.89E-15	0.1258	0.014	1.034	0.0097	0.3167	0.0072
RVESV	LVSV	0.4998	0.0742	6.7382	1.60E-11	0.1265	0.0151	1.0314	0.0101	0.3265	0.0076
RVESV	RVEDV	0.8961	0.0155	57.7669	0	0.2047	0.0197	1.034	0.0106	0.8103	0.0092
RVESV	RVSV	0.4942	0.0697	7.0928	1.31E-12	0.1244	0.0156	1.0221	0.0099	0.3103	0.0076
RVESV	RVEF	-0.7996	0.0241	-33.1797	2.11E-241	0.159	0.0237	1.0041	0.0131	-0.6744	0.0097
RVESV	RV_LV_ratio	0.3003	0.0506	5.9299	3.03E-09	0.126	0.0151	1.0098	0.0095	0.2987	0.0064
RVESV	RVEDV_BSA	0.8864	0.0132	67.1393	0	0.2093	0.0187	1.0329	0.0103	0.7857	0.009
RVESV	RVESV_BSA	0.9863	0.0013	742.7156	0	0.2451	0.0211	1.0253	0.011	1.0086	0.0107
RVESV	RVSV_BSA	0.4948	0.0609	8.1179	4.74E-16	0.1262	0.0144	1.0232	0.0097	0.2995	0.0072
RVESV_BSA	LVEDV_BSA	0.7467	0.0259	28.8395	6.87E-183	0.2072	0.0196	1.0328	0.0107	0.6	0.008
RVESV_BSA	LVESV_BSA	0.7845	0.0237	33.1675	3.17E-241	0.2339	0.0237	1.0146	0.0113	0.6466	0.0093
RVESV_BSA	LVM_BSA	0.5144	0.0474	10.8461	2.08E-27	0.2339	0.0209	1.0178	0.0101	0.3872	0.0081
RVESV_BSA	LVESV	0.7657	0.0243	31.5255	3.88E-218	0.2234	0.0234	1.0164	0.0116	0.632	0.0092
RVESV_BSA	LVEDV	0.7177	0.0304	23.5836	5.68E-123	0.204	0.0207	1.0303	0.0113	0.5796	0.0082
RVESV_BSA	LVMVR	-0.2822	0.0411	-6.8643	6.68E-12	0.1949	0.0193	1.0584	0.0102	-0.2831	0.0065
RVESV_BSA	LVM	0.5174	0.0473	10.927	8.56E-28	0.224	0.0208	1.0174	0.0099	0.3919	0.0079
RVESV_BSA	LVEF	-0.5975	0.0472	-12.664	9.35E-37	0.1385	0.0212	1.0083	0.0116	-0.3479	0.009
RVESV_BSA	LVGFI	-0.4957	0.0602	-8.2356	1.79E-16	0.1137	0.0181	1.0136	0.0104	-0.2337	0.0085
RVESV_BSA	LVMCF	-0.0978	0.0657	-1.4896	0.13633	0.1277	0.0131	1.0389	0.0082	9.00E-04	0.0069
RVESV_BSA	LVSV_BSA	0.5065	0.0688	7.3637	1.79E-13	0.1258	0.014	1.034	0.0097	0.3373	0.0073
RVESV_BSA	LVSV	0.4747	0.0791	6.0032	1.93E-09	0.1265	0.0151	1.0314	0.0101	0.3233	0.0076
RVESV_BSA	RVEDV	0.8773	0.0185	47.4577	0	0.2047	0.0197	1.034	0.0106	0.7966	0.0091
RVESV_BSA	RVESV	0.9863	0.0013	742.7156	0	0.2323	0.0203	1.0289	0.0108	1.0086	0.0107
RVESV_BSA	RVSV	0.4735	0.0735	6.4402	1.19E-10	0.1244	0.0156	1.0221	0.0099	0.3063	0.0076
RVESV_BSA	RVEF	-0.8004	0.0225	-35.6462	2.70E-278	0.159	0.0237	1.0041	0.0131	-0.677	0.0101
RVESV_BSA	RV_LV_ratio	0.2984	0.049	6.0931	1.11E-09	0.126	0.0151	1.0098	0.0095	0.3	0.0064
RVESV_BSA	RVEDV_BSA	0.8986	0.0138	65.1611	0	0.2093	0.0187	1.0329	0.0103	0.8101	0.009
RVESV_BSA	RVSV_BSA	0.5011	0.0634	7.9074	2.63E-15	0.1262	0.0144	1.0232	0.0097	0.3217	0.0073
RVSV	LVEDV_BSA	0.7349	0.034	21.6035	1.67E-103	0.2072	0.0196	1.0328	0.0107	0.6509	0.0089
RVSV	LVESV_BSA	0.4416	0.064	6.9006	5.18E-12	0.2339	0.0237	1.0146	0.0113	0.2831	0.0075
RVSV	LVM_BSA	0.5852	0.0331	17.6916	4.86E-70	0.2339	0.0209	1.0178	0.0101	0.4071	0.0069
RVSV	LVESV	0.4666	0.0598	7.8021	6.09E-15	0.2234	0.0234	1.0164	0.0116	0.2888	0.0075
RVSV	LVEDV	0.7538	0.0298	25.2949	3.64E-141	0.204	0.0207	1.0303	0.0113	0.662	0.0091
RVSV	LVMVR	-0.2653	0.0536	-4.9457	7.59E-07	0.1949	0.0193	1.0584	0.0102	-0.3602	0.0071
RVSV	LVM	0.5844	0.0333	17.5377	7.39E-69	0.224	0.0208	1.0174	0.0099	0.4066	0.007
RVSV	LVEF	0.0802	0.0848	0.9459	0.34422	0.1385	0.0212	1.0083	0.0116	0.2657	0.0067
RVSV	LVGFI	0.2103	0.08	2.6274	0.0086037	0.1137	0.0181	1.0136	0.0104	0.3786	0.0066
RVSV	LVMCF	0.3405	0.0592	5.7496	8.95E-09	0.1277	0.0131	1.0389	0.0082	0.45	0.0066
RVSV	LVSV_BSA	0.909	0.0197	46.2245	0	0.1258	0.014	1.034	0.0097	0.7526	0.0089
RVSV	LVSV	0.9218	0.0177	52.0434	0	0.1265	0.0151	1.0314	0.0101	0.7682	0.009
RVSV	RVEDV	0.8295	0.0292	28.3914	2.58E-177	0.2047	0.0197	1.034	0.0106	0.8386	0.0094
RVSV	RVESV	0.4942	0.0697	7.0928	1.31E-12	0.2323	0.0203	1.0289	0.0108	0.3103	0.0076
RVSV	RVEF	0.1288	0.0892	1.4441	0.14872	0.159	0.0237	1.0041	0.0131	0.4659	0.0081
RVSV	RV_LV_ratio	0.1276	0.0647	1.9727	0.048524	0.126	0.0151	1.0098	0.0095	0.2383	0.0062
RVSV	RVEDV_BSA	0.8008	0.0355	22.5736	7.88E-113	0.2093	0.0187	1.0329	0.0103	0.8214	0.0093
RVSV	RVESV_BSA	0.4735	0.0735	6.4402	1.19E-10	0.2451	0.0211	1.0253	0.011	0.3063	0.0076
RVSV	RVSV_BSA	0.9766	0.0032	303.945	0	0.1262	0.0144	1.0232	0.0097	1.0004	0.0097
RVSV_BSA	LVEDV_BSA	0.7563	0.0289	26.2142	1.83E-151	0.2072	0.0196	1.0328	0.0107	0.6744	0.0088
RVSV_BSA	LVESV_BSA	0.4636	0.0556	8.3377	7.58E-17	0.2339	0.0237	1.0146	0.0113	0.301	0.0071
RVSV_BSA	LVM_BSA	0.5559	0.036	15.4303	1.02E-53	0.2339	0.0209	1.0178	0.0101	0.3852	0.0068
RVSV_BSA	LVESV	0.459	0.0534	8.5929	8.48E-18	0.2234	0.0234	1.0164	0.0116	0.2807	0.0071
RVSV_BSA	LVEDV	0.7358	0.0288	25.5267	9.97E-144	0.204	0.0207	1.0303	0.0113	0.6456	0.0088
RVSV_BSA	LVMVR	-0.2578	0.0512	-5.0357	4.76E-07	0.1949	0.0193	1.0584	0.0102	-0.3509	0.007
RVSV_BSA	LVM	0.5725	0.0351	16.3137	7.89E-60	0.224	0.0208	1.0174	0.0099	0.3978	0.0069
RVSV_BSA	LVEF	0.0662	0.0744	0.8896	0.37367	0.1385	0.0212	1.0083	0.0116	0.2637	0.0061
RVSV_BSA	LVGFI	0.1929	0.0734	2.6277	0.0085958	0.1137	0.0181	1.0136	0.0104	0.3762	0.0062
RVSV_BSA	LVMCF	0.3285	0.0598	5.4972	3.86E-08	0.1277	0.0131	1.0389	0.0082	0.4484	0.0066
RVSV_BSA	LVSV_BSA	0.9234	0.0177	52.1996	0	0.1258	0.014	1.034	0.0097	0.7729	0.0087
RVSV_BSA	LVSV	0.8933	0.0201	44.3993	0	0.1265	0.0151	1.0314	0.0101	0.7514	0.0087
RVSV_BSA	RVEDV	0.8187	0.0256	32.0355	3.50E-225	0.2047	0.0197	1.034	0.0106	0.8184	0.0092
RVSV_BSA	RVESV	0.4948	0.0609	8.1179	4.74E-16	0.2323	0.0203	1.0289	0.0108	0.2995	0.0072
RVSV_BSA	RVSV	0.9766	0.0032	303.945	0	0.1244	0.0156	1.0221	0.0099	1.0004	0.0097
RVSV_BSA	RVEF	0.1114	0.0776	1.4361	0.15096	0.159	0.0237	1.0041	0.0131	0.463	0.0076
RVSV_BSA	RV_LV_ratio	0.1374	0.063	2.1828	0.029054	0.126	0.0151	1.0098	0.0095	0.2394	0.0062
RVSV_BSA	RVEDV_BSA	0.8312	0.0273	30.4003	5.44E-203	0.2093	0.0187	1.0329	0.0103	0.8452	0.0092
RVSV_BSA	RVESV_BSA	0.5011	0.0634	7.9074	2.63E-15	0.2451	0.0211	1.0253	0.011	0.3217	0.0073
