# Supplementary material for: Genome-wide analysis of cardiac ventricular phenotypes reveals novel loci and therapeutic targets for heart failure
Source: Nat Commun. 2026 Feb 27;17:3293. doi: 10.1038/s41467-026-69982-0 (PMC13066029; doi:10.1038/s41467-026-69982-0)
Supplement: Supplementary file 23 — Source Data [file 41467_2026_69982_MOESM23_ESM.zip › Source Data/Supplementary Figures Source Data/SourceData_SupplFig6.txt]

GWAS_Phenotype	phenotype	predictor	covariates	beta	SE	OR	p	type	n_total	n_cases	n_controls	HWE_p	allele_freq	n_no_snp	formula	expanded_formula	note	phenotype_descr	phecode_exclude_range	sex	rollup	leaf	category_number	category
LV_LVEDV_BSA	008	PRS_all	age,sex,genotyping.array,PC1,PC2,PC3,PC4,PC5,PC6,PC7,PC8,PC9,PC10	-0.0138153537807589	0.011459623159178	0.986279640257364	0.227984144050347	logistic	431422	7958	423464	NA	NA	0	`008` ~ `PRS_all` + `age` + `sex` + `genotyping.array` + `PC1` + `PC2` + `PC3` + `PC4` + `PC5` + `PC6` + `PC7` + `PC8` + `PC9` + `PC10`	(Intercept) + PRS_all + age + sexM + genotyping.arrayUKBL + PC1 + PC2 + PC3 + PC4 + PC5 + PC6 + PC7 + PC8 + PC9 + PC10	NA	Intestinal infection	001-009.99	NA	1	0	1	infectious diseases
LV_LVEDV_BSA	008.5	PRS_all	age,sex,genotyping.array,PC1,PC2,PC3,PC4,PC5,PC6,PC7,PC8,PC9,PC10	-0.00435172680115797	0.0139748569124021	0.995657728241691	0.75549892764961	logistic	428794	5330	423464	NA	NA	0	`008.5` ~ `PRS_all` + `age` + `sex` + `genotyping.array` + `PC1` + `PC2` + `PC3` + `PC4` + `PC5` + `PC6` + `PC7` + `PC8` + `PC9` + `PC10`	(Intercept) + PRS_all + age + sexM + genotyping.arrayUKBL + PC1 + PC2 + PC3 + PC4 + PC5 + PC6 + PC7 + PC8 + PC9 + PC10	NA	Bacterial enteritis	001-009.99	Both	1	0	1	infectious diseases
LV_LVEDV_BSA	008.51	PRS_all	age,sex,genotyping.array,PC1,PC2,PC3,PC4,PC5,PC6,PC7,PC8,PC9,PC10	NA	NA	NA	NA	logistic	423524	60	423464	NA	NA	0	`008.51` ~ `PRS_all` + `age` + `sex` + `genotyping.array` + `PC1` + `PC2` + `PC3` + `PC4` + `PC5` + `PC6` + `PC7` + `PC8` + `PC9` + `PC10`	NA	[Error: < 200 cases or controls]	Intestinal e.coli	001-009.99	Both	1	1	1	infectious diseases
LV_LVEDV_BSA	008.52	PRS_all	age,sex,genotyping.array,PC1,PC2,PC3,PC4,PC5,PC6,PC7,PC8,PC9,PC10	0.00138944140003592	0.0247911691430522	1.00139040712096	0.955305305526264	logistic	425129	1665	423464	NA	NA	0	`008.52` ~ `PRS_all` + `age` + `sex` + `genotyping.array` + `PC1` + `PC2` + `PC3` + `PC4` + `PC5` + `PC6` + `PC7` + `PC8` + `PC9` + `PC10`	(Intercept) + PRS_all + age + sexM + genotyping.arrayUKBL + PC1 + PC2 + PC3 + PC4 + PC5 + PC6 + PC7 + PC8 + PC9 + PC10	NA	Intestinal infection due to C. difficile	001-009.99	Both	1	1	1	infectious diseases
LV_LVEDV_BSA	008.6	PRS_all	age,sex,genotyping.array,PC1,PC2,PC3,PC4,PC5,PC6,PC7,PC8,PC9,PC10	-0.0193683117212082	0.0222718261631976	0.980818048925134	0.384501078159027	logistic	425533	2069	423464	NA	NA	0	`008.6` ~ `PRS_all` + `age` + `sex` + `genotyping.array` + `PC1` + `PC2` + `PC3` + `PC4` + `PC5` + `PC6` + `PC7` + `PC8` + `PC9` + `PC10`	(Intercept) + PRS_all + age + sexM + genotyping.arrayUKBL + PC1 + PC2 + PC3 + PC4 + PC5 + PC6 + PC7 + PC8 + PC9 + PC10	NA	Viral Enteritis	001-009.99	Both	1	1	1	infectious diseases
LV_LVEDV_BSA	008.7	PRS_all	age,sex,genotyping.array,PC1,PC2,PC3,PC4,PC5,PC6,PC7,PC8,PC9,PC10	NA	NA	NA	NA	logistic	423569	105	423464	NA	NA	0	`008.7` ~ `PRS_all` + `age` + `sex` + `genotyping.array` + `PC1` + `PC2` + `PC3` + `PC4` + `PC5` + `PC6` + `PC7` + `PC8` + `PC9` + `PC10`	NA	[Error: < 200 cases or controls]	Intestinal infection due to protozoa	001-009.99	Both	1	1	1	infectious diseases
LV_LVEDV_BSA	010	PRS_all	age,sex,genotyping.array,PC1,PC2,PC3,PC4,PC5,PC6,PC7,PC8,PC9,PC10	0.0234719249237221	0.0502152840414569	1.02374955849622	0.640195187516952	logistic	393782	438	393344	NA	NA	0	`010` ~ `PRS_all` + `age` + `sex` + `genotyping.array` + `PC1` + `PC2` + `PC3` + `PC4` + `PC5` + `PC6` + `PC7` + `PC8` + `PC9` + `PC10`	(Intercept) + PRS_all + age + sexM + genotyping.arrayUKBL + PC1 + PC2 + PC3 + PC4 + PC5 + PC6 + PC7 + PC8 + PC9 + PC10	NA	Tuberculosis	010-041.99	NA	1	1	1	infectious diseases
LV_LVEDV_BSA	031	PRS_all	age,sex,genotyping.array,PC1,PC2,PC3,PC4,PC5,PC6,PC7,PC8,PC9,PC10	NA	NA	NA	NA	logistic	393401	57	393344	NA	NA	0	`031` ~ `PRS_all` + `age` + `sex` + `genotyping.array` + `PC1` + `PC2` + `PC3` + `PC4` + `PC5` + `PC6` + `PC7` + `PC8` + `PC9` + `PC10`	NA	[Error: < 200 cases or controls]	Diseases due to other mycobacteria	010-041.99	NA	1	0	1	infectious diseases
LV_LVEDV_BSA	031.1	PRS_all	age,sex,genotyping.array,PC1,PC2,PC3,PC4,PC5,PC6,PC7,PC8,PC9,PC10	NA	NA	NA	NA	NA	393344	NA	NA	NA	NA	0	NA	NA	[Note: Column(s) dropped due to lack of variability: 031.1 ] [Error: non-varying phenotype or genotype]	Leprosy	010-041.99	Both	1	1	1	infectious diseases
LV_LVEDV_BSA	038	PRS_all	age,sex,genotyping.array,PC1,PC2,PC3,PC4,PC5,PC6,PC7,PC8,PC9,PC10	-0.025331701635382	0.0078815250679232	0.974986453784289	0.00130871907988566	logistic	410630	17286	393344	NA	NA	0	`038` ~ `PRS_all` + `age` + `sex` + `genotyping.array` + `PC1` + `PC2` + `PC3` + `PC4` + `PC5` + `PC6` + `PC7` + `PC8` + `PC9` + `PC10`	(Intercept) + PRS_all + age + sexM + genotyping.arrayUKBL + PC1 + PC2 + PC3 + PC4 + PC5 + PC6 + PC7 + PC8 + PC9 + PC10	NA	Septicemia	010-041.99	NA	1	0	1	infectious diseases
LV_LVEDV_BSA	038.1	PRS_all	age,sex,genotyping.array,PC1,PC2,PC3,PC4,PC5,PC6,PC7,PC8,PC9,PC10	4.5788769380972e-4	0.0169582043768097	1.00045799254038	0.978458973245133	logistic	396906	3562	393344	NA	NA	0	`038.1` ~ `PRS_all` + `age` + `sex` + `genotyping.array` + `PC1` + `PC2` + `PC3` + `PC4` + `PC5` + `PC6` + `PC7` + `PC8` + `PC9` + `PC10`	(Intercept) + PRS_all + age + sexM + genotyping.arrayUKBL + PC1 + PC2 + PC3 + PC4 + PC5 + PC6 + PC7 + PC8 + PC9 + PC10	NA	Gram negative septicemia	010-041.99	Both	1	1	1	infectious diseases
LV_LVEDV_BSA	038.2	PRS_all	age,sex,genotyping.array,PC1,PC2,PC3,PC4,PC5,PC6,PC7,PC8,PC9,PC10	-0.0222704489512664	0.0268546820154241	0.977975706777863	0.406937595772235	logistic	394748	1404	393344	NA	NA	0	`038.2` ~ `PRS_all` + `age` + `sex` + `genotyping.array` + `PC1` + `PC2` + `PC3` + `PC4` + `PC5` + `PC6` + `PC7` + `PC8` + `PC9` + `PC10`	(Intercept) + PRS_all + age + sexM + genotyping.arrayUKBL + PC1 + PC2 + PC3 + PC4 + PC5 + PC6 + PC7 + PC8 + PC9 + PC10	NA	Gram positive septicemia	010-041.99	Both	1	1	1	infectious diseases
LV_LVEDV_BSA	038.3	PRS_all	age,sex,genotyping.array,PC1,PC2,PC3,PC4,PC5,PC6,PC7,PC8,PC9,PC10	NA	NA	NA	NA	NA	393344	NA	NA	NA	NA	0	NA	NA	[Note: Column(s) dropped due to lack of variability: 038.3 ] [Error: non-varying phenotype or genotype]	Bacteremia	010-041.99	Both	1	1	1	infectious diseases
LV_LVEDV_BSA	041	PRS_all	age,sex,genotyping.array,PC1,PC2,PC3,PC4,PC5,PC6,PC7,PC8,PC9,PC10	-0.0174380102818586	0.00641540024024257	0.982713151888263	0.00656483748777883	logistic	420042	26698	393344	NA	NA	0	`041` ~ `PRS_all` + `age` + `sex` + `genotyping.array` + `PC1` + `PC2` + `PC3` + `PC4` + `PC5` + `PC6` + `PC7` + `PC8` + `PC9` + `PC10`	(Intercept) + PRS_all + age + sexM + genotyping.arrayUKBL + PC1 + PC2 + PC3 + PC4 + PC5 + PC6 + PC7 + PC8 + PC9 + PC10	NA	Bacterial infection NOS	010-041.99	NA	1	0	1	infectious diseases
LV_LVEDV_BSA	041.1	PRS_all	age,sex,genotyping.array,PC1,PC2,PC3,PC4,PC5,PC6,PC7,PC8,PC9,PC10	-0.0192203593487957	0.0123257932888001	0.980963174017914	0.118910999870854	logistic	400115	6771	393344	NA	NA	0	`041.1` ~ `PRS_all` + `age` + `sex` + `genotyping.array` + `PC1` + `PC2` + `PC3` + `PC4` + `PC5` + `PC6` + `PC7` + `PC8` + `PC9` + `PC10`	(Intercept) + PRS_all + age + sexM + genotyping.arrayUKBL + PC1 + PC2 + PC3 + PC4 + PC5 + PC6 + PC7 + PC8 + PC9 + PC10	NA	Staphylococcus infections	010-041.99	Both	1	0	1	infectious diseases
LV_LVEDV_BSA	041.11	PRS_all	age,sex,genotyping.array,PC1,PC2,PC3,PC4,PC5,PC6,PC7,PC8,PC9,PC10	NA	NA	NA	NA	NA	393344	NA	NA	NA	NA	0	NA	NA	[Note: Column(s) dropped due to lack of variability: 041.11 ] [Error: non-varying phenotype or genotype]	Methicillin sensitive Staphylococcus aureus	010-041.99	Both	1	1	1	infectious diseases
LV_LVEDV_BSA	041.12	PRS_all	age,sex,genotyping.array,PC1,PC2,PC3,PC4,PC5,PC6,PC7,PC8,PC9,PC10	NA	NA	NA	NA	NA	393344	NA	NA	NA	NA	0	NA	NA	[Note: Column(s) dropped due to lack of variability: 041.12 ] [Error: non-varying phenotype or genotype]	Methicillin resistant Staphylococcus aureus	010-041.99	Both	1	1	1	infectious diseases
LV_LVEDV_BSA	041.2	PRS_all	age,sex,genotyping.array,PC1,PC2,PC3,PC4,PC5,PC6,PC7,PC8,PC9,PC10	-0.0163292040739964	0.0154091979660317	0.983803394653898	0.289278829065979	logistic	397641	4297	393344	NA	NA	0	`041.2` ~ `PRS_all` + `age` + `sex` + `genotyping.array` + `PC1` + `PC2` + `PC3` + `PC4` + `PC5` + `PC6` + `PC7` + `PC8` + `PC9` + `PC10`	(Intercept) + PRS_all + age + sexM + genotyping.arrayUKBL + PC1 + PC2 + PC3 + PC4 + PC5 + PC6 + PC7 + PC8 + PC9 + PC10	NA	Streptococcus infection	010-041.99	Both	1	0	1	infectious diseases
LV_LVEDV_BSA	041.21	PRS_all	age,sex,genotyping.array,PC1,PC2,PC3,PC4,PC5,PC6,PC7,PC8,PC9,PC10	NA	NA	NA	NA	logistic	393399	55	393344	NA	NA	0	`041.21` ~ `PRS_all` + `age` + `sex` + `genotyping.array` + `PC1` + `PC2` + `PC3` + `PC4` + `PC5` + `PC6` + `PC7` + `PC8` + `PC9` + `PC10`	NA	[Error: < 200 cases or controls]	Rheumatic fever / chorea	010-041.99	Both	1	1	1	infectious diseases
LV_LVEDV_BSA	041.4	PRS_all	age,sex,genotyping.array,PC1,PC2,PC3,PC4,PC5,PC6,PC7,PC8,PC9,PC10	-9.3349955623393e-4	0.0111086899667848	0.99906693601893	0.93302997875148	logistic	401867	8523	393344	NA	NA	0	`041.4` ~ `PRS_all` + `age` + `sex` + `genotyping.array` + `PC1` + `PC2` + `PC3` + `PC4` + `PC5` + `PC6` + `PC7` + `PC8` + `PC9` + `PC10`	(Intercept) + PRS_all + age + sexM + genotyping.arrayUKBL + PC1 + PC2 + PC3 + PC4 + PC5 + PC6 + PC7 + PC8 + PC9 + PC10	NA	E. coli	010-041.99	Both	1	1	1	infectious diseases
LV_LVEDV_BSA	041.8	PRS_all	age,sex,genotyping.array,PC1,PC2,PC3,PC4,PC5,PC6,PC7,PC8,PC9,PC10	NA	NA	NA	NA	NA	393344	NA	NA	NA	NA	0	NA	NA	[Note: Column(s) dropped due to lack of variability: 041.8 ] [Error: non-varying phenotype or genotype]	H. pylori	010-041.99	Both	1	1	1	infectious diseases
LV_LVEDV_BSA	041.9	PRS_all	age,sex,genotyping.array,PC1,PC2,PC3,PC4,PC5,PC6,PC7,PC8,PC9,PC10	NA	NA	NA	NA	NA	393344	NA	NA	NA	NA	0	NA	NA	[Note: Column(s) dropped due to lack of variability: 041.9 ] [Error: non-varying phenotype or genotype]	Infection with drug-resistant microorganisms	010-041.99	Both	1	1	1	infectious diseases
LV_LVEDV_BSA	053	PRS_all	age,sex,genotyping.array,PC1,PC2,PC3,PC4,PC5,PC6,PC7,PC8,PC9,PC10	-0.0589124991056486	0.0302399788467486	0.942789260451491	0.0513951017647669	logistic	420867	1123	419744	NA	NA	0	`053` ~ `PRS_all` + `age` + `sex` + `genotyping.array` + `PC1` + `PC2` + `PC3` + `PC4` + `PC5` + `PC6` + `PC7` + `PC8` + `PC9` + `PC10`	(Intercept) + PRS_all + age + sexM + genotyping.arrayUKBL + PC1 + PC2 + PC3 + PC4 + PC5 + PC6 + PC7 + PC8 + PC9 + PC10	NA	Herpes zoster	050-079.99	NA	1	0	1	infectious diseases
LV_LVEDV_BSA	053.1	PRS_all	age,sex,genotyping.array,PC1,PC2,PC3,PC4,PC5,PC6,PC7,PC8,PC9,PC10	0.03278777391099	0.0592384644132937	1.03333121612643	0.579929356407514	logistic	420038	294	419744	NA	NA	0	`053.1` ~ `PRS_all` + `age` + `sex` + `genotyping.array` + `PC1` + `PC2` + `PC3` + `PC4` + `PC5` + `PC6` + `PC7` + `PC8` + `PC9` + `PC10`	(Intercept) + PRS_all + age + sexM + genotyping.arrayUKBL + PC1 + PC2 + PC3 + PC4 + PC5 + PC6 + PC7 + PC8 + PC9 + PC10	NA	Herpes zoster with nervous system complications	050-079.99	Both	1	1	1	infectious diseases
LV_LVEDV_BSA	054	PRS_all	age,sex,genotyping.array,PC1,PC2,PC3,PC4,PC5,PC6,PC7,PC8,PC9,PC10	-0.0554138221636671	0.0440079551534406	0.946093552452716	0.207966265850802	logistic	420268	524	419744	NA	NA	0	`054` ~ `PRS_all` + `age` + `sex` + `genotyping.array` + `PC1` + `PC2` + `PC3` + `PC4` + `PC5` + `PC6` + `PC7` + `PC8` + `PC9` + `PC10`	(Intercept) + PRS_all + age + sexM + genotyping.arrayUKBL + PC1 + PC2 + PC3 + PC4 + PC5 + PC6 + PC7 + PC8 + PC9 + PC10	NA	Herpes simplex	050-079.99	NA	1	1	1	infectious diseases
LV_LVEDV_BSA	070	PRS_all	age,sex,genotyping.array,PC1,PC2,PC3,PC4,PC5,PC6,PC7,PC8,PC9,PC10	0.00169782870778234	0.0287388450161407	1.00169927083499	0.952890113910376	logistic	421032	1288	419744	NA	NA	0	`070` ~ `PRS_all` + `age` + `sex` + `genotyping.array` + `PC1` + `PC2` + `PC3` + `PC4` + `PC5` + `PC6` + `PC7` + `PC8` + `PC9` + `PC10`	(Intercept) + PRS_all + age + sexM + genotyping.arrayUKBL + PC1 + PC2 + PC3 + PC4 + PC5 + PC6 + PC7 + PC8 + PC9 + PC10	NA	Viral hepatitis	050-079.99	Both	1	0	1	infectious diseases
LV_LVEDV_BSA	070.1	PRS_all	age,sex,genotyping.array,PC1,PC2,PC3,PC4,PC5,PC6,PC7,PC8,PC9,PC10	NA	NA	NA	NA	logistic	419874	130	419744	NA	NA	0	`070.1` ~ `PRS_all` + `age` + `sex` + `genotyping.array` + `PC1` + `PC2` + `PC3` + `PC4` + `PC5` + `PC6` + `PC7` + `PC8` + `PC9` + `PC10`	NA	[Error: < 200 cases or controls]	Viral hepatitis A	050-079.99	Both	1	1	1	infectious diseases
LV_LVEDV_BSA	070.2	PRS_all	age,sex,genotyping.array,PC1,PC2,PC3,PC4,PC5,PC6,PC7,PC8,PC9,PC10	-0.00504581749291142	0.0515932028112751	0.99496689125984	0.922091072632119	logistic	420166	422	419744	NA	NA	0	`070.2` ~ `PRS_all` + `age` + `sex` + `genotyping.array` + `PC1` + `PC2` + `PC3` + `PC4` + `PC5` + `PC6` + `PC7` + `PC8` + `PC9` + `PC10`	(Intercept) + PRS_all + age + sexM + genotyping.arrayUKBL + PC1 + PC2 + PC3 + PC4 + PC5 + PC6 + PC7 + PC8 + PC9 + PC10	NA	Viral hepatitis B	050-079.99	Both	1	1	1	infectious diseases
LV_LVEDV_BSA	070.3	PRS_all	age,sex,genotyping.array,PC1,PC2,PC3,PC4,PC5,PC6,PC7,PC8,PC9,PC10	-0.0366305681652267	0.0445372327076894	0.964032213761163	0.410809065915295	logistic	420267	523	419744	NA	NA	0	`070.3` ~ `PRS_all` + `age` + `sex` + `genotyping.array` + `PC1` + `PC2` + `PC3` + `PC4` + `PC5` + `PC6` + `PC7` + `PC8` + `PC9` + `PC10`	(Intercept) + PRS_all + age + sexM + genotyping.arrayUKBL + PC1 + PC2 + PC3 + PC4 + PC5 + PC6 + PC7 + PC8 + PC9 + PC10	NA	Viral hepatitis C	050-079.99	Both	1	1	1	infectious diseases
LV_LVEDV_BSA	070.4	PRS_all	age,sex,genotyping.array,PC1,PC2,PC3,PC4,PC5,PC6,PC7,PC8,PC9,PC10	-0.0749560689242219	0.0434451324254587	0.927784243993211	0.0844726676002665	logistic	420293	549	419744	NA	NA	0	`070.4` ~ `PRS_all` + `age` + `sex` + `genotyping.array` + `PC1` + `PC2` + `PC3` + `PC4` + `PC5` + `PC6` + `PC7` + `PC8` + `PC9` + `PC10`	(Intercept) + PRS_all + age + sexM + genotyping.arrayUKBL + PC1 + PC2 + PC3 + PC4 + PC5 + PC6 + PC7 + PC8 + PC9 + PC10	NA	Chronic hepatitis	050-079.99	Both	0	1	1	infectious diseases
LV_LVEDV_BSA	070.9	PRS_all	age,sex,genotyping.array,PC1,PC2,PC3,PC4,PC5,PC6,PC7,PC8,PC9,PC10	-0.10517396736462	0.0285734121170891	0.90016790912498	2.3247294272313e-4	logistic	420995	1251	419744	NA	NA	0	`070.9` ~ `PRS_all` + `age` + `sex` + `genotyping.array` + `PC1` + `PC2` + `PC3` + `PC4` + `PC5` + `PC6` + `PC7` + `PC8` + `PC9` + `PC10`	(Intercept) + PRS_all + age + sexM + genotyping.arrayUKBL + PC1 + PC2 + PC3 + PC4 + PC5 + PC6 + PC7 + PC8 + PC9 + PC10	NA	Hepatitis NOS	050-079.99	Both	0	1	1	infectious diseases
LV_LVEDV_BSA	071	PRS_all	age,sex,genotyping.array,PC1,PC2,PC3,PC4,PC5,PC6,PC7,PC8,PC9,PC10	-0.0299088945105414	0.0640530770718644	0.970533950491408	0.640543356658092	logistic	420009	265	419744	NA	NA	0	`071` ~ `PRS_all` + `age` + `sex` + `genotyping.array` + `PC1` + `PC2` + `PC3` + `PC4` + `PC5` + `PC6` + `PC7` + `PC8` + `PC9` + `PC10`	(Intercept) + PRS_all + age + sexM + genotyping.arrayUKBL + PC1 + PC2 + PC3 + PC4 + PC5 + PC6 + PC7 + PC8 + PC9 + PC10	NA	Human immunodeficiency virus [HIV] disease	050-079.99	NA	1	0	1	infectious diseases
LV_LVEDV_BSA	071.1	PRS_all	age,sex,genotyping.array,PC1,PC2,PC3,PC4,PC5,PC6,PC7,PC8,PC9,PC10	-0.0157900474978252	0.0708336454879079	0.9843339617403	0.823599844262939	logistic	419961	217	419744	NA	NA	0	`071.1` ~ `PRS_all` + `age` + `sex` + `genotyping.array` + `PC1` + `PC2` + `PC3` + `PC4` + `PC5` + `PC6` + `PC7` + `PC8` + `PC9` + `PC10`	(Intercept) + PRS_all + age + sexM + genotyping.arrayUKBL + PC1 + PC2 + PC3 + PC4 + PC5 + PC6 + PC7 + PC8 + PC9 + PC10	NA	HIV infection, symptomatic	050-079.99	Both	1	1	1	infectious diseases
LV_LVEDV_BSA	078	PRS_all	age,sex,genotyping.array,PC1,PC2,PC3,PC4,PC5,PC6,PC7,PC8,PC9,PC10	-0.0132984342955075	0.0248955738303587	0.986789599213825	0.593224878218815	logistic	421382	1638	419744	NA	NA	0	`078` ~ `PRS_all` + `age` + `sex` + `genotyping.array` + `PC1` + `PC2` + `PC3` + `PC4` + `PC5` + `PC6` + `PC7` + `PC8` + `PC9` + `PC10`	(Intercept) + PRS_all + age + sexM + genotyping.arrayUKBL + PC1 + PC2 + PC3 + PC4 + PC5 + PC6 + PC7 + PC8 + PC9 + PC10	NA	Viral warts & HPV	050-079.99	NA	1	1	1	infectious diseases
LV_LVEDV_BSA	079	PRS_all	age,sex,genotyping.array,PC1,PC2,PC3,PC4,PC5,PC6,PC7,PC8,PC9,PC10	-0.00438063802975304	0.0134408505916681	0.995628942969618	0.744485108277689	logistic	425464	5720	419744	NA	NA	0	`079` ~ `PRS_all` + `age` + `sex` + `genotyping.array` + `PC1` + `PC2` + `PC3` + `PC4` + `PC5` + `PC6` + `PC7` + `PC8` + `PC9` + `PC10`	(Intercept) + PRS_all + age + sexM + genotyping.arrayUKBL + PC1 + PC2 + PC3 + PC4 + PC5 + PC6 + PC7 + PC8 + PC9 + PC10	NA	Viral infection	050-079.99	NA	1	0	1	infectious diseases
LV_LVEDV_BSA	079.1	PRS_all	age,sex,genotyping.array,PC1,PC2,PC3,PC4,PC5,PC6,PC7,PC8,PC9,PC10	NA	NA	NA	NA	logistic	419842	98	419744	NA	NA	0	`079.1` ~ `PRS_all` + `age` + `sex` + `genotyping.array` + `PC1` + `PC2` + `PC3` + `PC4` + `PC5` + `PC6` + `PC7` + `PC8` + `PC9` + `PC10`	NA	[Error: < 200 cases or controls]	Varicella infection	050-079.99	Both	1	1	1	infectious diseases
LV_LVEDV_BSA	079.2	PRS_all	age,sex,genotyping.array,PC1,PC2,PC3,PC4,PC5,PC6,PC7,PC8,PC9,PC10	NA	NA	NA	NA	logistic	419848	104	419744	NA	NA	0	`079.2` ~ `PRS_all` + `age` + `sex` + `genotyping.array` + `PC1` + `PC2` + `PC3` + `PC4` + `PC5` + `PC6` + `PC7` + `PC8` + `PC9` + `PC10`	NA	[Error: < 200 cases or controls]	Infectious mononucleosis	050-079.99	Both	1	1	1	infectious diseases
LV_LVEDV_BSA	079.9	PRS_all	age,sex,genotyping.array,PC1,PC2,PC3,PC4,PC5,PC6,PC7,PC8,PC9,PC10	NA	NA	NA	NA	NA	419744	NA	NA	NA	NA	0	NA	NA	[Note: Column(s) dropped due to lack of variability: 079.9 ] [Error: non-varying phenotype or genotype]	Viremia, NOS	050-079.99	Both	1	1	1	infectious diseases
LV_LVEDV_BSA	080	PRS_all	age,sex,genotyping.array,PC1,PC2,PC3,PC4,PC5,PC6,PC7,PC8,PC9,PC10	-0.00739695023051119	0.0113191724663289	0.992630339876534	0.513441332890014	logistic	428948	8078	420870	NA	NA	0	`080` ~ `PRS_all` + `age` + `sex` + `genotyping.array` + `PC1` + `PC2` + `PC3` + `PC4` + `PC5` + `PC6` + `PC7` + `PC8` + `PC9` + `PC10`	(Intercept) + PRS_all + age + sexM + genotyping.arrayUKBL + PC1 + PC2 + PC3 + PC4 + PC5 + PC6 + PC7 + PC8 + PC9 + PC10	NA	Postoperative infection	080-082.99	NA	1	1	1	infectious diseases
LV_LVEDV_BSA	081	PRS_all	age,sex,genotyping.array,PC1,PC2,PC3,PC4,PC5,PC6,PC7,PC8,PC9,PC10	0.00685864823235545	0.0186232456855215	1.00688222262548	0.712661288691233	logistic	423806	2936	420870	NA	NA	0	`081` ~ `PRS_all` + `age` + `sex` + `genotyping.array` + `PC1` + `PC2` + `PC3` + `PC4` + `PC5` + `PC6` + `PC7` + `PC8` + `PC9` + `PC10`	(Intercept) + PRS_all + age + sexM + genotyping.arrayUKBL + PC1 + PC2 + PC3 + PC4 + PC5 + PC6 + PC7 + PC8 + PC9 + PC10	NA	Infection/inflammation of internal prosthetic device; implant; and graft	080-082.99	NA	1	0	1	infectious diseases
LV_LVEDV_BSA	081.1	PRS_all	age,sex,genotyping.array,PC1,PC2,PC3,PC4,PC5,PC6,PC7,PC8,PC9,PC10	NA	NA	NA	NA	NA	420870	NA	NA	NA	NA	0	NA	NA	[Note: Column(s) dropped due to lack of variability: 081.1 ] [Error: non-varying phenotype or genotype]	Graft-versus-host disease	080-082.99	Both	1	0	1	infectious diseases
LV_LVEDV_BSA	081.11	PRS_all	age,sex,genotyping.array,PC1,PC2,PC3,PC4,PC5,PC6,PC7,PC8,PC9,PC10	NA	NA	NA	NA	NA	420870	NA	NA	NA	NA	0	NA	NA	[Note: Column(s) dropped due to lack of variability: 081.11 ] [Error: non-varying phenotype or genotype]	Acute graft-versus-host disease	080-082.99	Both	1	1	1	infectious diseases
LV_LVEDV_BSA	081.12	PRS_all	age,sex,genotyping.array,PC1,PC2,PC3,PC4,PC5,PC6,PC7,PC8,PC9,PC10	NA	NA	NA	NA	NA	420870	NA	NA	NA	NA	0	NA	NA	[Note: Column(s) dropped due to lack of variability: 081.12 ] [Error: non-varying phenotype or genotype]	Chronic graft-versus-host disease	080-082.99	Both	1	1	1	infectious diseases
LV_LVEDV_BSA	090	PRS_all	age,sex,genotyping.array,PC1,PC2,PC3,PC4,PC5,PC6,PC7,PC8,PC9,PC10	NA	NA	NA	NA	logistic	431422	85	431337	NA	NA	0	`090` ~ `PRS_all` + `age` + `sex` + `genotyping.array` + `PC1` + `PC2` + `PC3` + `PC4` + `PC5` + `PC6` + `PC7` + `PC8` + `PC9` + `PC10`	NA	[Error: < 200 cases or controls]	Sexually transmitted infections (not HIV or hepatitis)	090-092.99	NA	1	0	1	infectious diseases
LV_LVEDV_BSA	090.2	PRS_all	age,sex,genotyping.array,PC1,PC2,PC3,PC4,PC5,PC6,PC7,PC8,PC9,PC10	NA	NA	NA	NA	logistic	431345	8	431337	NA	NA	0	`090.2` ~ `PRS_all` + `age` + `sex` + `genotyping.array` + `PC1` + `PC2` + `PC3` + `PC4` + `PC5` + `PC6` + `PC7` + `PC8` + `PC9` + `PC10`	NA	[Error: < 200 cases or controls]	Gonococcal infections	090-092.99	Both	1	1	1	infectious diseases
LV_LVEDV_BSA	090.3	PRS_all	age,sex,genotyping.array,PC1,PC2,PC3,PC4,PC5,PC6,PC7,PC8,PC9,PC10	NA	NA	NA	NA	logistic	431346	9	431337	NA	NA	0	`090.3` ~ `PRS_all` + `age` + `sex` + `genotyping.array` + `PC1` + `PC2` + `PC3` + `PC4` + `PC5` + `PC6` + `PC7` + `PC8` + `PC9` + `PC10`	NA	[Error: < 200 cases or controls]	Venereal diseases due to Chlamydia trachomatis	090-092.99	Both	1	1	1	infectious diseases
LV_LVEDV_BSA	1000	PRS_all	age,sex,genotyping.array,PC1,PC2,PC3,PC4,PC5,PC6,PC7,PC8,PC9,PC10	0.0219731151498046	0.0308658415950696	1.02221630196886	0.476532269496359	logistic	431422	1060	430362	NA	NA	0	`1000` ~ `PRS_all` + `age` + `sex` + `genotyping.array` + `PC1` + `PC2` + `PC3` + `PC4` + `PC5` + `PC6` + `PC7` + `PC8` + `PC9` + `PC10`	(Intercept) + PRS_all + age + sexM + genotyping.arrayUKBL + PC1 + PC2 + PC3 + PC4 + PC5 + PC6 + PC7 + PC8 + PC9 + PC10	NA	Burns	NA	Both	1	0	0	NULL
LV_LVEDV_BSA	1001	PRS_all	age,sex,genotyping.array,PC1,PC2,PC3,PC4,PC5,PC6,PC7,PC8,PC9,PC10	-0.0153851942139541	0.0219073651041801	0.984732553257234	0.482502006195741	logistic	431422	2128	429294	NA	NA	0	`1001` ~ `PRS_all` + `age` + `sex` + `genotyping.array` + `PC1` + `PC2` + `PC3` + `PC4` + `PC5` + `PC6` + `PC7` + `PC8` + `PC9` + `PC10`	(Intercept) + PRS_all + age + sexM + genotyping.arrayUKBL + PC1 + PC2 + PC3 + PC4 + PC5 + PC6 + PC7 + PC8 + PC9 + PC10	NA	Foreign body injury	NA	Both	1	0	0	NULL
LV_LVEDV_BSA	1002	PRS_all	age,sex,genotyping.array,PC1,PC2,PC3,PC4,PC5,PC6,PC7,PC8,PC9,PC10	-9.7243402835616e-4	0.00809603549279027	0.999028038632391	0.904394131759262	logistic	431422	16316	415106	NA	NA	0	`1002` ~ `PRS_all` + `age` + `sex` + `genotyping.array` + `PC1` + `PC2` + `PC3` + `PC4` + `PC5` + `PC6` + `PC7` + `PC8` + `PC9` + `PC10`	(Intercept) + PRS_all + age + sexM + genotyping.arrayUKBL + PC1 + PC2 + PC3 + PC4 + PC5 + PC6 + PC7 + PC8 + PC9 + PC10	NA	Symptoms concerning nutrition, metabolism, and development	NA	Both	1	0	0	NULL
LV_LVEDV_BSA	1004	PRS_all	age,sex,genotyping.array,PC1,PC2,PC3,PC4,PC5,PC6,PC7,PC8,PC9,PC10	0.0420697864040832	0.0222023601831597	1.04296726114585	0.058114400534088	logistic	431422	2069	429353	NA	NA	0	`1004` ~ `PRS_all` + `age` + `sex` + `genotyping.array` + `PC1` + `PC2` + `PC3` + `PC4` + `PC5` + `PC6` + `PC7` + `PC8` + `PC9` + `PC10`	(Intercept) + PRS_all + age + sexM + genotyping.arrayUKBL + PC1 + PC2 + PC3 + PC4 + PC5 + PC6 + PC7 + PC8 + PC9 + PC10	NA	Other signs and symptoms involving emotional state	NA	Both	1	0	0	NULL
LV_LVEDV_BSA	1005	PRS_all	age,sex,genotyping.array,PC1,PC2,PC3,PC4,PC5,PC6,PC7,PC8,PC9,PC10	-0.00710585036916065	0.0148236556665827	0.992919336492241	0.631683370389373	logistic	431422	4723	426699	NA	NA	0	`1005` ~ `PRS_all` + `age` + `sex` + `genotyping.array` + `PC1` + `PC2` + `PC3` + `PC4` + `PC5` + `PC6` + `PC7` + `PC8` + `PC9` + `PC10`	(Intercept) + PRS_all + age + sexM + genotyping.arrayUKBL + PC1 + PC2 + PC3 + PC4 + PC5 + PC6 + PC7 + PC8 + PC9 + PC10	NA	Other symptoms	NA	Both	1	0	0	NULL
LV_LVEDV_BSA	1006	PRS_all	age,sex,genotyping.array,PC1,PC2,PC3,PC4,PC5,PC6,PC7,PC8,PC9,PC10	-0.121185060837761	0.0546537362070416	0.885870004577323	0.0266009341912733	logistic	431422	333	431089	NA	NA	0	`1006` ~ `PRS_all` + `age` + `sex` + `genotyping.array` + `PC1` + `PC2` + `PC3` + `PC4` + `PC5` + `PC6` + `PC7` + `PC8` + `PC9` + `PC10`	(Intercept) + PRS_all + age + sexM + genotyping.arrayUKBL + PC1 + PC2 + PC3 + PC4 + PC5 + PC6 + PC7 + PC8 + PC9 + PC10	NA	Crushing injury	NA	Both	1	0	0	NULL
LV_LVEDV_BSA	1007	PRS_all	age,sex,genotyping.array,PC1,PC2,PC3,PC4,PC5,PC6,PC7,PC8,PC9,PC10	0.07210720993586	0.0438572272602457	1.07477056397057	0.10014828397102	logistic	431422	520	430902	NA	NA	0	`1007` ~ `PRS_all` + `age` + `sex` + `genotyping.array` + `PC1` + `PC2` + `PC3` + `PC4` + `PC5` + `PC6` + `PC7` + `PC8` + `PC9` + `PC10`	(Intercept) + PRS_all + age + sexM + genotyping.arrayUKBL + PC1 + PC2 + PC3 + PC4 + PC5 + PC6 + PC7 + PC8 + PC9 + PC10	NA	Injury to blood vessels	NA	Both	1	0	0	NULL
LV_LVEDV_BSA	1008	PRS_all	age,sex,genotyping.array,PC1,PC2,PC3,PC4,PC5,PC6,PC7,PC8,PC9,PC10	0.00417738475670706	0.0403583402019802	1.00418612219071	0.917560318103257	logistic	431422	610	430812	NA	NA	0	`1008` ~ `PRS_all` + `age` + `sex` + `genotyping.array` + `PC1` + `PC2` + `PC3` + `PC4` + `PC5` + `PC6` + `PC7` + `PC8` + `PC9` + `PC10`	(Intercept) + PRS_all + age + sexM + genotyping.arrayUKBL + PC1 + PC2 + PC3 + PC4 + PC5 + PC6 + PC7 + PC8 + PC9 + PC10	NA	Crushing or internal injury to organs	NA	Both	1	0	0	NULL
LV_LVEDV_BSA	1009	PRS_all	age,sex,genotyping.array,PC1,PC2,PC3,PC4,PC5,PC6,PC7,PC8,PC9,PC10	0.0147349703792733	0.00849212409846997	1.01484406523319	0.0827171332969318	logistic	431422	14478	416944	NA	NA	0	`1009` ~ `PRS_all` + `age` + `sex` + `genotyping.array` + `PC1` + `PC2` + `PC3` + `PC4` + `PC5` + `PC6` + `PC7` + `PC8` + `PC9` + `PC10`	(Intercept) + PRS_all + age + sexM + genotyping.arrayUKBL + PC1 + PC2 + PC3 + PC4 + PC5 + PC6 + PC7 + PC8 + PC9 + PC10	NA	Injury, NOS	NA	NA	1	0	0	NULL
LV_LVEDV_BSA	1010	PRS_all	age,sex,genotyping.array,PC1,PC2,PC3,PC4,PC5,PC6,PC7,PC8,PC9,PC10	-3.4833295565177e-4	0.00698315315699296	0.999651727705229	0.960216500118804	logistic	431422	22100	409322	NA	NA	0	`1010` ~ `PRS_all` + `age` + `sex` + `genotyping.array` + `PC1` + `PC2` + `PC3` + `PC4` + `PC5` + `PC6` + `PC7` + `PC8` + `PC9` + `PC10`	(Intercept) + PRS_all + age + sexM + genotyping.arrayUKBL + PC1 + PC2 + PC3 + PC4 + PC5 + PC6 + PC7 + PC8 + PC9 + PC10	NA	Other tests	NA	Both	1	0	0	NULL
LV_LVEDV_BSA	1011	PRS_all	age,sex,genotyping.array,PC1,PC2,PC3,PC4,PC5,PC6,PC7,PC8,PC9,PC10	-0.00824287096281585	0.0116617178729014	0.99179100834654	0.479671120663678	logistic	431422	7649	423773	NA	NA	0	`1011` ~ `PRS_all` + `age` + `sex` + `genotyping.array` + `PC1` + `PC2` + `PC3` + `PC4` + `PC5` + `PC6` + `PC7` + `PC8` + `PC9` + `PC10`	(Intercept) + PRS_all + age + sexM + genotyping.arrayUKBL + PC1 + PC2 + PC3 + PC4 + PC5 + PC6 + PC7 + PC8 + PC9 + PC10	NA	Complications of surgical and medical procedures	NA	Both	1	0	0	NULL
LV_LVEDV_BSA	1012	PRS_all	age,sex,genotyping.array,PC1,PC2,PC3,PC4,PC5,PC6,PC7,PC8,PC9,PC10	NA	NA	NA	NA	logistic	431422	33	431389	NA	NA	0	`1012` ~ `PRS_all` + `age` + `sex` + `genotyping.array` + `PC1` + `PC2` + `PC3` + `PC4` + `PC5` + `PC6` + `PC7` + `PC8` + `PC9` + `PC10`	NA	[Error: < 200 cases or controls]	Late effect	NA	Both	1	0	0	NULL
LV_LVEDV_BSA	1013	PRS_all	age,sex,genotyping.array,PC1,PC2,PC3,PC4,PC5,PC6,PC7,PC8,PC9,PC10	-0.0527993823679323	0.0314671770668761	0.94857029332091	0.0933628626238858	logistic	431422	1025	430397	NA	NA	0	`1013` ~ `PRS_all` + `age` + `sex` + `genotyping.array` + `PC1` + `PC2` + `PC3` + `PC4` + `PC5` + `PC6` + `PC7` + `PC8` + `PC9` + `PC10`	(Intercept) + PRS_all + age + sexM + genotyping.arrayUKBL + PC1 + PC2 + PC3 + PC4 + PC5 + PC6 + PC7 + PC8 + PC9 + PC10	NA	Asphyxia and hypoxemia	NA	Both	1	0	0	NULL
LV_LVEDV_BSA	1014	PRS_all	age,sex,genotyping.array,PC1,PC2,PC3,PC4,PC5,PC6,PC7,PC8,PC9,PC10	NA	NA	NA	NA	logistic	431422	89	431333	NA	NA	0	`1014` ~ `PRS_all` + `age` + `sex` + `genotyping.array` + `PC1` + `PC2` + `PC3` + `PC4` + `PC5` + `PC6` + `PC7` + `PC8` + `PC9` + `PC10`	NA	[Error: < 200 cases or controls]	Effects of heat, cold and air pressure	NA	Both	1	0	0	NULL
LV_LVEDV_BSA	1015	PRS_all	age,sex,genotyping.array,PC1,PC2,PC3,PC4,PC5,PC6,PC7,PC8,PC9,PC10	0.00709755983545205	0.0126614241918571	1.0071228072095	0.575093654686077	logistic	431422	6472	424950	NA	NA	0	`1015` ~ `PRS_all` + `age` + `sex` + `genotyping.array` + `PC1` + `PC2` + `PC3` + `PC4` + `PC5` + `PC6` + `PC7` + `PC8` + `PC9` + `PC10`	(Intercept) + PRS_all + age + sexM + genotyping.arrayUKBL + PC1 + PC2 + PC3 + PC4 + PC5 + PC6 + PC7 + PC8 + PC9 + PC10	NA	Effects of other external causes	NA	Both	1	0	0	NULL
LV_LVEDV_BSA	1019	PRS_all	age,sex,genotyping.array,PC1,PC2,PC3,PC4,PC5,PC6,PC7,PC8,PC9,PC10	0.00547061824142572	0.00593360728506961	1.0054856093979	0.356543315847425	logistic	431422	31254	400168	NA	NA	0	`1019` ~ `PRS_all` + `age` + `sex` + `genotyping.array` + `PC1` + `PC2` + `PC3` + `PC4` + `PC5` + `PC6` + `PC7` + `PC8` + `PC9` + `PC10`	(Intercept) + PRS_all + age + sexM + genotyping.arrayUKBL + PC1 + PC2 + PC3 + PC4 + PC5 + PC6 + PC7 + PC8 + PC9 + PC10	NA	Other ill-defined and unknown causes of morbidity and mortality	NA	Both	1	0	0	NULL
LV_LVEDV_BSA	110	PRS_all	age,sex,genotyping.array,PC1,PC2,PC3,PC4,PC5,PC6,PC7,PC8,PC9,PC10	0.0480151911263007	0.0347053197482776	1.04918659352947	0.16650824127817	logistic	423764	840	422924	NA	NA	0	`110` ~ `PRS_all` + `age` + `sex` + `genotyping.array` + `PC1` + `PC2` + `PC3` + `PC4` + `PC5` + `PC6` + `PC7` + `PC8` + `PC9` + `PC10`	(Intercept) + PRS_all + age + sexM + genotyping.arrayUKBL + PC1 + PC2 + PC3 + PC4 + PC5 + PC6 + PC7 + PC8 + PC9 + PC10	NA	Dermatophytosis / Dermatomycosis	110-118.99	NA	1	0	1	infectious diseases
LV_LVEDV_BSA	110.1	PRS_all	age,sex,genotyping.array,PC1,PC2,PC3,PC4,PC5,PC6,PC7,PC8,PC9,PC10	0.0450826994583068	0.035144404362531	1.0461143694232	0.1995675632028	logistic	423742	818	422924	NA	NA	0	`110.1` ~ `PRS_all` + `age` + `sex` + `genotyping.array` + `PC1` + `PC2` + `PC3` + `PC4` + `PC5` + `PC6` + `PC7` + `PC8` + `PC9` + `PC10`	(Intercept) + PRS_all + age + sexM + genotyping.arrayUKBL + PC1 + PC2 + PC3 + PC4 + PC5 + PC6 + PC7 + PC8 + PC9 + PC10	NA	Dermatophytosis	110-118.99	Both	1	0	1	infectious diseases
LV_LVEDV_BSA	110.11	PRS_all	age,sex,genotyping.array,PC1,PC2,PC3,PC4,PC5,PC6,PC7,PC8,PC9,PC10	0.142996422269668	0.0664284889478122	1.15372567393929	0.0313472193425631	logistic	423152	228	422924	NA	NA	0	`110.11` ~ `PRS_all` + `age` + `sex` + `genotyping.array` + `PC1` + `PC2` + `PC3` + `PC4` + `PC5` + `PC6` + `PC7` + `PC8` + `PC9` + `PC10`	(Intercept) + PRS_all + age + sexM + genotyping.arrayUKBL + PC1 + PC2 + PC3 + PC4 + PC5 + PC6 + PC7 + PC8 + PC9 + PC10	NA	Dermatophytosis of nail	110-118.99	Both	1	1	1	infectious diseases
LV_LVEDV_BSA	110.12	PRS_all	age,sex,genotyping.array,PC1,PC2,PC3,PC4,PC5,PC6,PC7,PC8,PC9,PC10	-0.0049606129929985	0.0579709138597919	0.995051670527977	0.93180767299069	logistic	423223	299	422924	NA	NA	0	`110.12` ~ `PRS_all` + `age` + `sex` + `genotyping.array` + `PC1` + `PC2` + `PC3` + `PC4` + `PC5` + `PC6` + `PC7` + `PC8` + `PC9` + `PC10`	(Intercept) + PRS_all + age + sexM + genotyping.arrayUKBL + PC1 + PC2 + PC3 + PC4 + PC5 + PC6 + PC7 + PC8 + PC9 + PC10	NA	Althete's foot	110-118.99	Both	1	1	1	infectious diseases
LV_LVEDV_BSA	110.13	PRS_all	age,sex,genotyping.array,PC1,PC2,PC3,PC4,PC5,PC6,PC7,PC8,PC9,PC10	NA	NA	NA	NA	logistic	423057	133	422924	NA	NA	0	`110.13` ~ `PRS_all` + `age` + `sex` + `genotyping.array` + `PC1` + `PC2` + `PC3` + `PC4` + `PC5` + `PC6` + `PC7` + `PC8` + `PC9` + `PC10`	NA	[Error: < 200 cases or controls]	Dermatophytosis of the body	110-118.99	Both	1	1	1	infectious diseases
LV_LVEDV_BSA	110.2	PRS_all	age,sex,genotyping.array,PC1,PC2,PC3,PC4,PC5,PC6,PC7,PC8,PC9,PC10	NA	NA	NA	NA	logistic	422948	24	422924	NA	NA	0	`110.2` ~ `PRS_all` + `age` + `sex` + `genotyping.array` + `PC1` + `PC2` + `PC3` + `PC4` + `PC5` + `PC6` + `PC7` + `PC8` + `PC9` + `PC10`	NA	[Error: < 200 cases or controls]	Dermatomycoses	110-118.99	Both	1	1	1	infectious diseases
LV_LVEDV_BSA	1100	PRS_all	age,sex,genotyping.array,PC1,PC2,PC3,PC4,PC5,PC6,PC7,PC8,PC9,PC10	-0.0116647765771362	0.0122349467735852	0.988402993166908	0.340388338759791	logistic	431422	7028	424394	NA	NA	0	`1100` ~ `PRS_all` + `age` + `sex` + `genotyping.array` + `PC1` + `PC2` + `PC3` + `PC4` + `PC5` + `PC6` + `PC7` + `PC8` + `PC9` + `PC10`	(Intercept) + PRS_all + age + sexM + genotyping.arrayUKBL + PC1 + PC2 + PC3 + PC4 + PC5 + PC6 + PC7 + PC8 + PC9 + PC10	NA	Family history	NA	Both	1	0	0	NULL
LV_LVEDV_BSA	112	PRS_all	age,sex,genotyping.array,PC1,PC2,PC3,PC4,PC5,PC6,PC7,PC8,PC9,PC10	-0.0197936668847124	0.0121079169575047	0.980400941619227	0.102097142387538	logistic	430035	7111	422924	NA	NA	0	`112` ~ `PRS_all` + `age` + `sex` + `genotyping.array` + `PC1` + `PC2` + `PC3` + `PC4` + `PC5` + `PC6` + `PC7` + `PC8` + `PC9` + `PC10`	(Intercept) + PRS_all + age + sexM + genotyping.arrayUKBL + PC1 + PC2 + PC3 + PC4 + PC5 + PC6 + PC7 + PC8 + PC9 + PC10	NA	Candidiasis	110-118.99	Both	1	0	1	infectious diseases
LV_LVEDV_BSA	112.3	PRS_all	age,sex,genotyping.array,PC1,PC2,PC3,PC4,PC5,PC6,PC7,PC8,PC9,PC10	NA	NA	NA	NA	logistic	423070	146	422924	NA	NA	0	`112.3` ~ `PRS_all` + `age` + `sex` + `genotyping.array` + `PC1` + `PC2` + `PC3` + `PC4` + `PC5` + `PC6` + `PC7` + `PC8` + `PC9` + `PC10`	NA	[Error: < 200 cases or controls]	Candidiasis of skin and nails	110-118.99	Both	1	1	1	infectious diseases
LV_LVEDV_BSA	117	PRS_all	age,sex,genotyping.array,PC1,PC2,PC3,PC4,PC5,PC6,PC7,PC8,PC9,PC10	0.0224882494603102	0.0370420079254143	1.02274301631143	0.543783718062113	logistic	423666	742	422924	NA	NA	0	`117` ~ `PRS_all` + `age` + `sex` + `genotyping.array` + `PC1` + `PC2` + `PC3` + `PC4` + `PC5` + `PC6` + `PC7` + `PC8` + `PC9` + `PC10`	(Intercept) + PRS_all + age + sexM + genotyping.arrayUKBL + PC1 + PC2 + PC3 + PC4 + PC5 + PC6 + PC7 + PC8 + PC9 + PC10	NA	Mycoses	110-118.99	NA	1	0	1	infectious diseases
LV_LVEDV_BSA	117.1	PRS_all	age,sex,genotyping.array,PC1,PC2,PC3,PC4,PC5,PC6,PC7,PC8,PC9,PC10	NA	NA	NA	NA	logistic	422932	8	422924	NA	NA	0	`117.1` ~ `PRS_all` + `age` + `sex` + `genotyping.array` + `PC1` + `PC2` + `PC3` + `PC4` + `PC5` + `PC6` + `PC7` + `PC8` + `PC9` + `PC10`	NA	[Error: < 200 cases or controls]	Histoplasmosis	110-118.99	Both	1	1	1	infectious diseases
LV_LVEDV_BSA	117.2	PRS_all	age,sex,genotyping.array,PC1,PC2,PC3,PC4,PC5,PC6,PC7,PC8,PC9,PC10	NA	NA	NA	NA	logistic	422928	4	422924	NA	NA	0	`117.2` ~ `PRS_all` + `age` + `sex` + `genotyping.array` + `PC1` + `PC2` + `PC3` + `PC4` + `PC5` + `PC6` + `PC7` + `PC8` + `PC9` + `PC10`	NA	[Error: < 200 cases or controls]	Coccidioidomycosis	110-118.99	Both	1	1	1	infectious diseases
LV_LVEDV_BSA	117.3	PRS_all	age,sex,genotyping.array,PC1,PC2,PC3,PC4,PC5,PC6,PC7,PC8,PC9,PC10	NA	NA	NA	NA	logistic	422925	1	422924	NA	NA	0	`117.3` ~ `PRS_all` + `age` + `sex` + `genotyping.array` + `PC1` + `PC2` + `PC3` + `PC4` + `PC5` + `PC6` + `PC7` + `PC8` + `PC9` + `PC10`	NA	[Error: < 200 cases or controls]	Blastomycotic infection	110-118.99	Both	1	1	1	infectious diseases
LV_LVEDV_BSA	117.4	PRS_all	age,sex,genotyping.array,PC1,PC2,PC3,PC4,PC5,PC6,PC7,PC8,PC9,PC10	0.0680506996352815	0.0490435228458897	1.07041957698522	0.165271882219288	logistic	423347	423	422924	NA	NA	0	`117.4` ~ `PRS_all` + `age` + `sex` + `genotyping.array` + `PC1` + `PC2` + `PC3` + `PC4` + `PC5` + `PC6` + `PC7` + `PC8` + `PC9` + `PC10`	(Intercept) + PRS_all + age + sexM + genotyping.arrayUKBL + PC1 + PC2 + PC3 + PC4 + PC5 + PC6 + PC7 + PC8 + PC9 + PC10	NA	Aspergillosis	110-118.99	Both	1	1	1	infectious diseases
LV_LVEDV_BSA	130	PRS_all	age,sex,genotyping.array,PC1,PC2,PC3,PC4,PC5,PC6,PC7,PC8,PC9,PC10	NA	NA	NA	NA	logistic	429627	166	429461	NA	NA	0	`130` ~ `PRS_all` + `age` + `sex` + `genotyping.array` + `PC1` + `PC2` + `PC3` + `PC4` + `PC5` + `PC6` + `PC7` + `PC8` + `PC9` + `PC10`	NA	[Error: < 200 cases or controls]	Spirochetal infection	130-136.99	NA	1	0	1	infectious diseases
LV_LVEDV_BSA	130.1	PRS_all	age,sex,genotyping.array,PC1,PC2,PC3,PC4,PC5,PC6,PC7,PC8,PC9,PC10	NA	NA	NA	NA	logistic	429535	74	429461	NA	NA	0	`130.1` ~ `PRS_all` + `age` + `sex` + `genotyping.array` + `PC1` + `PC2` + `PC3` + `PC4` + `PC5` + `PC6` + `PC7` + `PC8` + `PC9` + `PC10`	NA	[Error: < 200 cases or controls]	Lyme disease	130-136.99	Both	1	1	1	infectious diseases
LV_LVEDV_BSA	131	PRS_all	age,sex,genotyping.array,PC1,PC2,PC3,PC4,PC5,PC6,PC7,PC8,PC9,PC10	NA	NA	NA	NA	logistic	429495	34	429461	NA	NA	0	`131` ~ `PRS_all` + `age` + `sex` + `genotyping.array` + `PC1` + `PC2` + `PC3` + `PC4` + `PC5` + `PC6` + `PC7` + `PC8` + `PC9` + `PC10`	NA	[Error: < 200 cases or controls]	Protozoan infection	130-136.99	Both	1	1	1	infectious diseases
LV_LVEDV_BSA	132	PRS_all	age,sex,genotyping.array,PC1,PC2,PC3,PC4,PC5,PC6,PC7,PC8,PC9,PC10	NA	NA	NA	NA	logistic	429560	99	429461	NA	NA	0	`132` ~ `PRS_all` + `age` + `sex` + `genotyping.array` + `PC1` + `PC2` + `PC3` + `PC4` + `PC5` + `PC6` + `PC7` + `PC8` + `PC9` + `PC10`	NA	[Error: < 200 cases or controls]	Infestation (lice, mites)	130-136.99	NA	1	0	1	infectious diseases
LV_LVEDV_BSA	132.1	PRS_all	age,sex,genotyping.array,PC1,PC2,PC3,PC4,PC5,PC6,PC7,PC8,PC9,PC10	NA	NA	NA	NA	logistic	429477	16	429461	NA	NA	0	`132.1` ~ `PRS_all` + `age` + `sex` + `genotyping.array` + `PC1` + `PC2` + `PC3` + `PC4` + `PC5` + `PC6` + `PC7` + `PC8` + `PC9` + `PC10`	NA	[Error: < 200 cases or controls]	Pediculosis and phthirus infestation	130-136.99	Both	1	1	1	infectious diseases
LV_LVEDV_BSA	133	PRS_all	age,sex,genotyping.array,PC1,PC2,PC3,PC4,PC5,PC6,PC7,PC8,PC9,PC10	-0.0582417928430238	0.0776829919098307	0.943421807215636	0.453413277340811	logistic	429692	231	429461	NA	NA	0	`133` ~ `PRS_all` + `age` + `sex` + `genotyping.array` + `PC1` + `PC2` + `PC3` + `PC4` + `PC5` + `PC6` + `PC7` + `PC8` + `PC9` + `PC10`	(Intercept) + PRS_all + age + sexM + genotyping.arrayUKBL + PC1 + PC2 + PC3 + PC4 + PC5 + PC6 + PC7 + PC8 + PC9 + PC10	NA	Arthropod-borne diseases	130-136.99	NA	1	1	1	infectious diseases
LV_LVEDV_BSA	134	PRS_all	age,sex,genotyping.array,PC1,PC2,PC3,PC4,PC5,PC6,PC7,PC8,PC9,PC10	-0.0247983022689538	0.0598150726971573	0.975506649664756	0.678447317767835	logistic	429743	282	429461	NA	NA	0	`134` ~ `PRS_all` + `age` + `sex` + `genotyping.array` + `PC1` + `PC2` + `PC3` + `PC4` + `PC5` + `PC6` + `PC7` + `PC8` + `PC9` + `PC10`	(Intercept) + PRS_all + age + sexM + genotyping.arrayUKBL + PC1 + PC2 + PC3 + PC4 + PC5 + PC6 + PC7 + PC8 + PC9 + PC10	NA	Helminthiases	130-136.99	NA	1	0	1	infectious diseases
LV_LVEDV_BSA	134.1	PRS_all	age,sex,genotyping.array,PC1,PC2,PC3,PC4,PC5,PC6,PC7,PC8,PC9,PC10	-0.0237496207143852	0.0653193686302363	0.9765301820806	0.716162463341928	logistic	429697	236	429461	NA	NA	0	`134.1` ~ `PRS_all` + `age` + `sex` + `genotyping.array` + `PC1` + `PC2` + `PC3` + `PC4` + `PC5` + `PC6` + `PC7` + `PC8` + `PC9` + `PC10`	(Intercept) + PRS_all + age + sexM + genotyping.arrayUKBL + PC1 + PC2 + PC3 + PC4 + PC5 + PC6 + PC7 + PC8 + PC9 + PC10	NA	Intestinal helminthiases	130-136.99	Both	1	1	1	infectious diseases
LV_LVEDV_BSA	136	PRS_all	age,sex,genotyping.array,PC1,PC2,PC3,PC4,PC5,PC6,PC7,PC8,PC9,PC10	-0.0401496325522032	0.0296960558278484	0.960645684531867	0.176369228106524	logistic	430617	1156	429461	NA	NA	0	`136` ~ `PRS_all` + `age` + `sex` + `genotyping.array` + `PC1` + `PC2` + `PC3` + `PC4` + `PC5` + `PC6` + `PC7` + `PC8` + `PC9` + `PC10`	(Intercept) + PRS_all + age + sexM + genotyping.arrayUKBL + PC1 + PC2 + PC3 + PC4 + PC5 + PC6 + PC7 + PC8 + PC9 + PC10	NA	Other infectious and parasitic diseases	130-136.99	NA	1	1	1	infectious diseases
LV_LVEDV_BSA	145	PRS_all	age,sex,genotyping.array,PC1,PC2,PC3,PC4,PC5,PC6,PC7,PC8,PC9,PC10	0.00995996645470936	0.027305328563319	1.01000973200444	0.715288520913111	logistic	428777	1353	427424	NA	NA	0	`145` ~ `PRS_all` + `age` + `sex` + `genotyping.array` + `PC1` + `PC2` + `PC3` + `PC4` + `PC5` + `PC6` + `PC7` + `PC8` + `PC9` + `PC10`	(Intercept) + PRS_all + age + sexM + genotyping.arrayUKBL + PC1 + PC2 + PC3 + PC4 + PC5 + PC6 + PC7 + PC8 + PC9 + PC10	NA	Cancer of mouth	140-149.99, 210-210.99	Both	1	0	2	neoplasms
LV_LVEDV_BSA	145.1	PRS_all	age,sex,genotyping.array,PC1,PC2,PC3,PC4,PC5,PC6,PC7,PC8,PC9,PC10	NA	NA	NA	NA	logistic	427530	106	427424	NA	NA	0	`145.1` ~ `PRS_all` + `age` + `sex` + `genotyping.array` + `PC1` + `PC2` + `PC3` + `PC4` + `PC5` + `PC6` + `PC7` + `PC8` + `PC9` + `PC10`	NA	[Error: < 200 cases or controls]	Cancer of lip	140-149.99, 210-210.99	Both	1	1	2	neoplasms
LV_LVEDV_BSA	145.2	PRS_all	age,sex,genotyping.array,PC1,PC2,PC3,PC4,PC5,PC6,PC7,PC8,PC9,PC10	-0.014948087837906	0.0397997693177732	0.985163080221151	0.707227471354809	logistic	428056	632	427424	NA	NA	0	`145.2` ~ `PRS_all` + `age` + `sex` + `genotyping.array` + `PC1` + `PC2` + `PC3` + `PC4` + `PC5` + `PC6` + `PC7` + `PC8` + `PC9` + `PC10`	(Intercept) + PRS_all + age + sexM + genotyping.arrayUKBL + PC1 + PC2 + PC3 + PC4 + PC5 + PC6 + PC7 + PC8 + PC9 + PC10	NA	Cancer of tongue	140-149.99, 210-210.99	Both	1	1	2	neoplasms
LV_LVEDV_BSA	145.3	PRS_all	age,sex,genotyping.array,PC1,PC2,PC3,PC4,PC5,PC6,PC7,PC8,PC9,PC10	0.0739546342103322	0.0625592181697583	1.07675795641322	0.237144574356814	logistic	427684	260	427424	NA	NA	0	`145.3` ~ `PRS_all` + `age` + `sex` + `genotyping.array` + `PC1` + `PC2` + `PC3` + `PC4` + `PC5` + `PC6` + `PC7` + `PC8` + `PC9` + `PC10`	(Intercept) + PRS_all + age + sexM + genotyping.arrayUKBL + PC1 + PC2 + PC3 + PC4 + PC5 + PC6 + PC7 + PC8 + PC9 + PC10	NA	Cancer of major salivary glands	140-149.99, 210-210.99	Both	1	1	2	neoplasms
LV_LVEDV_BSA	145.4	PRS_all	age,sex,genotyping.array,PC1,PC2,PC3,PC4,PC5,PC6,PC7,PC8,PC9,PC10	NA	NA	NA	NA	logistic	427511	87	427424	NA	NA	0	`145.4` ~ `PRS_all` + `age` + `sex` + `genotyping.array` + `PC1` + `PC2` + `PC3` + `PC4` + `PC5` + `PC6` + `PC7` + `PC8` + `PC9` + `PC10`	NA	[Error: < 200 cases or controls]	Cancer of the gums	140-149.99, 210-210.99	Both	1	1	2	neoplasms
LV_LVEDV_BSA	145.5	PRS_all	age,sex,genotyping.array,PC1,PC2,PC3,PC4,PC5,PC6,PC7,PC8,PC9,PC10	NA	NA	NA	NA	logistic	427518	94	427424	NA	NA	0	`145.5` ~ `PRS_all` + `age` + `sex` + `genotyping.array` + `PC1` + `PC2` + `PC3` + `PC4` + `PC5` + `PC6` + `PC7` + `PC8` + `PC9` + `PC10`	NA	[Error: < 200 cases or controls]	Cancer of the mouth floor	140-149.99, 210-210.99	Both	1	1	2	neoplasms
LV_LVEDV_BSA	149	PRS_all	age,sex,genotyping.array,PC1,PC2,PC3,PC4,PC5,PC6,PC7,PC8,PC9,PC10	-0.0347971497311543	0.0273621331197828	0.965801309443674	0.203470312337946	logistic	428758	1334	427424	NA	NA	0	`149` ~ `PRS_all` + `age` + `sex` + `genotyping.array` + `PC1` + `PC2` + `PC3` + `PC4` + `PC5` + `PC6` + `PC7` + `PC8` + `PC9` + `PC10`	(Intercept) + PRS_all + age + sexM + genotyping.arrayUKBL + PC1 + PC2 + PC3 + PC4 + PC5 + PC6 + PC7 + PC8 + PC9 + PC10	NA	Cancer of larynx, pharynx, nasal cavities	140-149.99, 210-210.99	Both	1	0	2	neoplasms
LV_LVEDV_BSA	149.1	PRS_all	age,sex,genotyping.array,PC1,PC2,PC3,PC4,PC5,PC6,PC7,PC8,PC9,PC10	-0.0175529990898444	0.0424857612891298	0.982600157371013	0.67949660091145	logistic	427973	549	427424	NA	NA	0	`149.1` ~ `PRS_all` + `age` + `sex` + `genotyping.array` + `PC1` + `PC2` + `PC3` + `PC4` + `PC5` + `PC6` + `PC7` + `PC8` + `PC9` + `PC10`	(Intercept) + PRS_all + age + sexM + genotyping.arrayUKBL + PC1 + PC2 + PC3 + PC4 + PC5 + PC6 + PC7 + PC8 + PC9 + PC10	NA	Cancer of oropharynx	140-149.99, 210-210.99	Both	1	1	2	neoplasms
LV_LVEDV_BSA	149.2	PRS_all	age,sex,genotyping.array,PC1,PC2,PC3,PC4,PC5,PC6,PC7,PC8,PC9,PC10	NA	NA	NA	NA	logistic	427507	83	427424	NA	NA	0	`149.2` ~ `PRS_all` + `age` + `sex` + `genotyping.array` + `PC1` + `PC2` + `PC3` + `PC4` + `PC5` + `PC6` + `PC7` + `PC8` + `PC9` + `PC10`	NA	[Error: < 200 cases or controls]	Cancer of nasopharynx	140-149.99, 210-210.99	Both	1	1	2	neoplasms
LV_LVEDV_BSA	149.3	PRS_all	age,sex,genotyping.array,PC1,PC2,PC3,PC4,PC5,PC6,PC7,PC8,PC9,PC10	NA	NA	NA	NA	logistic	427548	124	427424	NA	NA	0	`149.3` ~ `PRS_all` + `age` + `sex` + `genotyping.array` + `PC1` + `PC2` + `PC3` + `PC4` + `PC5` + `PC6` + `PC7` + `PC8` + `PC9` + `PC10`	NA	[Error: < 200 cases or controls]	Cancer of hypopharynx	140-149.99, 210-210.99	Both	1	1	2	neoplasms
LV_LVEDV_BSA	149.4	PRS_all	age,sex,genotyping.array,PC1,PC2,PC3,PC4,PC5,PC6,PC7,PC8,PC9,PC10	-0.0467771512412128	0.0444459342618732	0.954300038475197	0.292592852923407	logistic	427928	504	427424	NA	NA	0	`149.4` ~ `PRS_all` + `age` + `sex` + `genotyping.array` + `PC1` + `PC2` + `PC3` + `PC4` + `PC5` + `PC6` + `PC7` + `PC8` + `PC9` + `PC10`	(Intercept) + PRS_all + age + sexM + genotyping.arrayUKBL + PC1 + PC2 + PC3 + PC4 + PC5 + PC6 + PC7 + PC8 + PC9 + PC10	NA	Cancer of larynx	140-149.99, 210-210.99	Both	1	1	2	neoplasms
LV_LVEDV_BSA	149.5	PRS_all	age,sex,genotyping.array,PC1,PC2,PC3,PC4,PC5,PC6,PC7,PC8,PC9,PC10	NA	NA	NA	NA	NA	427424	NA	NA	NA	NA	0	NA	NA	[Note: Column(s) dropped due to lack of variability: 149.5 ] [Error: non-varying phenotype or genotype]	Hx of malignant neoplasm of oral cavity and pharynx	140-149.99, 210-210.99	Both	1	1	2	neoplasms
LV_LVEDV_BSA	149.9	PRS_all	age,sex,genotyping.array,PC1,PC2,PC3,PC4,PC5,PC6,PC7,PC8,PC9,PC10	NA	NA	NA	NA	logistic	427540	116	427424	NA	NA	0	`149.9` ~ `PRS_all` + `age` + `sex` + `genotyping.array` + `PC1` + `PC2` + `PC3` + `PC4` + `PC5` + `PC6` + `PC7` + `PC8` + `PC9` + `PC10`	NA	[Error: < 200 cases or controls]	Cancer of of nasal cavities	140-149.99, 210-210.99	Both	1	1	2	neoplasms
LV_LVEDV_BSA	150	PRS_all	age,sex,genotyping.array,PC1,PC2,PC3,PC4,PC5,PC6,PC7,PC8,PC9,PC10	-0.0102797026563934	0.0227362414431855	0.989772952904666	0.651176415865588	logistic	396496	1943	394553	NA	NA	0	`150` ~ `PRS_all` + `age` + `sex` + `genotyping.array` + `PC1` + `PC2` + `PC3` + `PC4` + `PC5` + `PC6` + `PC7` + `PC8` + `PC9` + `PC10`	(Intercept) + PRS_all + age + sexM + genotyping.arrayUKBL + PC1 + PC2 + PC3 + PC4 + PC5 + PC6 + PC7 + PC8 + PC9 + PC10	NA	Cancer of esophagus	140-159.99, 210-211.99	NA	1	1	2	neoplasms
LV_LVEDV_BSA	151	PRS_all	age,sex,genotyping.array,PC1,PC2,PC3,PC4,PC5,PC6,PC7,PC8,PC9,PC10	0.00282781187851156	0.0262993281059253	1.00283181390996	0.914373198269951	logistic	396020	1467	394553	NA	NA	0	`151` ~ `PRS_all` + `age` + `sex` + `genotyping.array` + `PC1` + `PC2` + `PC3` + `PC4` + `PC5` + `PC6` + `PC7` + `PC8` + `PC9` + `PC10`	(Intercept) + PRS_all + age + sexM + genotyping.arrayUKBL + PC1 + PC2 + PC3 + PC4 + PC5 + PC6 + PC7 + PC8 + PC9 + PC10	NA	Cancer of stomach	140-159.99, 210-211.99	NA	1	1	2	neoplasms
LV_LVEDV_BSA	153	PRS_all	age,sex,genotyping.array,PC1,PC2,PC3,PC4,PC5,PC6,PC7,PC8,PC9,PC10	-0.00667483621737671	0.0101732006779008	0.993347391020002	0.511747183331298	logistic	378871	10160	368711	NA	NA	0	`153` ~ `PRS_all` + `age` + `sex` + `genotyping.array` + `PC1` + `PC2` + `PC3` + `PC4` + `PC5` + `PC6` + `PC7` + `PC8` + `PC9` + `PC10`	(Intercept) + PRS_all + age + sexM + genotyping.arrayUKBL + PC1 + PC2 + PC3 + PC4 + PC5 + PC6 + PC7 + PC8 + PC9 + PC10	NA	Colorectal cancer	150-159.99, 208-208.99	Both	1	0	2	neoplasms
LV_LVEDV_BSA	153.2	PRS_all	age,sex,genotyping.array,PC1,PC2,PC3,PC4,PC5,PC6,PC7,PC8,PC9,PC10	-0.0143558916512471	0.0121029108427529	0.985746662821135	0.23556228631107	logistic	375829	7118	368711	NA	NA	0	`153.2` ~ `PRS_all` + `age` + `sex` + `genotyping.array` + `PC1` + `PC2` + `PC3` + `PC4` + `PC5` + `PC6` + `PC7` + `PC8` + `PC9` + `PC10`	(Intercept) + PRS_all + age + sexM + genotyping.arrayUKBL + PC1 + PC2 + PC3 + PC4 + PC5 + PC6 + PC7 + PC8 + PC9 + PC10	NA	Colon cancer	150-159.99, 208-208.99	Both	1	1	2	neoplasms
LV_LVEDV_BSA	153.3	PRS_all	age,sex,genotyping.array,PC1,PC2,PC3,PC4,PC5,PC6,PC7,PC8,PC9,PC10	0.00192678827145468	0.0149212981795305	1.00192864572076	0.897254729143008	logistic	373316	4605	368711	NA	NA	0	`153.3` ~ `PRS_all` + `age` + `sex` + `genotyping.array` + `PC1` + `PC2` + `PC3` + `PC4` + `PC5` + `PC6` + `PC7` + `PC8` + `PC9` + `PC10`	(Intercept) + PRS_all + age + sexM + genotyping.arrayUKBL + PC1 + PC2 + PC3 + PC4 + PC5 + PC6 + PC7 + PC8 + PC9 + PC10	NA	Malignant neoplasm of rectum, rectosigmoid junction, and anus	150-159.99, 208-208.99	Both	1	1	2	neoplasms
LV_LVEDV_BSA	155	PRS_all	age,sex,genotyping.array,PC1,PC2,PC3,PC4,PC5,PC6,PC7,PC8,PC9,PC10	-0.0526016124776145	0.0283689898409584	0.948757910515683	0.063711401470928	logistic	395820	1267	394553	NA	NA	0	`155` ~ `PRS_all` + `age` + `sex` + `genotyping.array` + `PC1` + `PC2` + `PC3` + `PC4` + `PC5` + `PC6` + `PC7` + `PC8` + `PC9` + `PC10`	(Intercept) + PRS_all + age + sexM + genotyping.arrayUKBL + PC1 + PC2 + PC3 + PC4 + PC5 + PC6 + PC7 + PC8 + PC9 + PC10	NA	Cancer of liver and intrahepatic bile duct	140-159.99, 210-211.99	NA	1	0	2	neoplasms
LV_LVEDV_BSA	155.1	PRS_all	age,sex,genotyping.array,PC1,PC2,PC3,PC4,PC5,PC6,PC7,PC8,PC9,PC10	-0.0776820005941723	0.0424003744003249	0.925258611454426	0.0669355584831106	logistic	395116	563	394553	NA	NA	0	`155.1` ~ `PRS_all` + `age` + `sex` + `genotyping.array` + `PC1` + `PC2` + `PC3` + `PC4` + `PC5` + `PC6` + `PC7` + `PC8` + `PC9` + `PC10`	(Intercept) + PRS_all + age + sexM + genotyping.arrayUKBL + PC1 + PC2 + PC3 + PC4 + PC5 + PC6 + PC7 + PC8 + PC9 + PC10	NA	Malignant neoplasm of liver, primary	140-159.99, 210-211.99	Both	1	1	2	neoplasms
LV_LVEDV_BSA	157	PRS_all	age,sex,genotyping.array,PC1,PC2,PC3,PC4,PC5,PC6,PC7,PC8,PC9,PC10	0.014469688201428	0.02206695904115	1.01457488089587	0.512005994775075	logistic	396656	2103	394553	NA	NA	0	`157` ~ `PRS_all` + `age` + `sex` + `genotyping.array` + `PC1` + `PC2` + `PC3` + `PC4` + `PC5` + `PC6` + `PC7` + `PC8` + `PC9` + `PC10`	(Intercept) + PRS_all + age + sexM + genotyping.arrayUKBL + PC1 + PC2 + PC3 + PC4 + PC5 + PC6 + PC7 + PC8 + PC9 + PC10	NA	Pancreatic cancer	140-159.99, 210-211.99	NA	1	1	2	neoplasms
LV_LVEDV_BSA	158	PRS_all	age,sex,genotyping.array,PC1,PC2,PC3,PC4,PC5,PC6,PC7,PC8,PC9,PC10	-0.0117833139000459	0.0204926743719863	0.98828583746594	0.565290434435754	logistic	396989	2436	394553	NA	NA	0	`158` ~ `PRS_all` + `age` + `sex` + `genotyping.array` + `PC1` + `PC2` + `PC3` + `PC4` + `PC5` + `PC6` + `PC7` + `PC8` + `PC9` + `PC10`	(Intercept) + PRS_all + age + sexM + genotyping.arrayUKBL + PC1 + PC2 + PC3 + PC4 + PC5 + PC6 + PC7 + PC8 + PC9 + PC10	NA	Neoplasm of unspecified nature of digestive system	140-159.99, 210-211.99	Both	1	1	2	neoplasms
LV_LVEDV_BSA	159	PRS_all	age,sex,genotyping.array,PC1,PC2,PC3,PC4,PC5,PC6,PC7,PC8,PC9,PC10	-0.00679322614566194	0.00920312624013062	0.993229795654807	0.4604273623711	logistic	407019	12466	394553	NA	NA	0	`159` ~ `PRS_all` + `age` + `sex` + `genotyping.array` + `PC1` + `PC2` + `PC3` + `PC4` + `PC5` + `PC6` + `PC7` + `PC8` + `PC9` + `PC10`	(Intercept) + PRS_all + age + sexM + genotyping.arrayUKBL + PC1 + PC2 + PC3 + PC4 + PC5 + PC6 + PC7 + PC8 + PC9 + PC10	NA	Malignant neoplasm of other and ill-defined sites within the digestive organs and peritoneum	140-159.99, 210-211.99	NA	1	0	2	neoplasms
LV_LVEDV_BSA	159.2	PRS_all	age,sex,genotyping.array,PC1,PC2,PC3,PC4,PC5,PC6,PC7,PC8,PC9,PC10	-0.0843090272863776	0.0472605026179888	0.919147170646381	0.0744364198218436	logistic	395010	457	394553	NA	NA	0	`159.2` ~ `PRS_all` + `age` + `sex` + `genotyping.array` + `PC1` + `PC2` + `PC3` + `PC4` + `PC5` + `PC6` + `PC7` + `PC8` + `PC9` + `PC10`	(Intercept) + PRS_all + age + sexM + genotyping.arrayUKBL + PC1 + PC2 + PC3 + PC4 + PC5 + PC6 + PC7 + PC8 + PC9 + PC10	NA	Malignant neoplasm of small intestine, including duodenum	140-159.99, 210-211.99	Both	1	1	2	neoplasms
LV_LVEDV_BSA	159.3	PRS_all	age,sex,genotyping.array,PC1,PC2,PC3,PC4,PC5,PC6,PC7,PC8,PC9,PC10	0.0492225516910594	0.0423019046810055	1.05045410506532	0.244585620395532	logistic	395125	572	394553	NA	NA	0	`159.3` ~ `PRS_all` + `age` + `sex` + `genotyping.array` + `PC1` + `PC2` + `PC3` + `PC4` + `PC5` + `PC6` + `PC7` + `PC8` + `PC9` + `PC10`	(Intercept) + PRS_all + age + sexM + genotyping.arrayUKBL + PC1 + PC2 + PC3 + PC4 + PC5 + PC6 + PC7 + PC8 + PC9 + PC10	NA	Malignant neoplasm of gallbladder and extrahepatic bile ducts	140-159.99, 210-211.99	Both	1	1	2	neoplasms
LV_LVEDV_BSA	159.4	PRS_all	age,sex,genotyping.array,PC1,PC2,PC3,PC4,PC5,PC6,PC7,PC8,PC9,PC10	-0.0792177607525018	0.0467243286882714	0.923838726723077	0.0899941541008273	logistic	395024	471	394553	NA	NA	0	`159.4` ~ `PRS_all` + `age` + `sex` + `genotyping.array` + `PC1` + `PC2` + `PC3` + `PC4` + `PC5` + `PC6` + `PC7` + `PC8` + `PC9` + `PC10`	(Intercept) + PRS_all + age + sexM + genotyping.arrayUKBL + PC1 + PC2 + PC3 + PC4 + PC5 + PC6 + PC7 + PC8 + PC9 + PC10	NA	Malignant neoplasm of retroperitoneum and peritoneum	140-159.99, 210-211.99	Both	1	1	2	neoplasms
LV_LVEDV_BSA	164	PRS_all	age,sex,genotyping.array,PC1,PC2,PC3,PC4,PC5,PC6,PC7,PC8,PC9,PC10	NA	NA	NA	NA	logistic	423688	135	423553	NA	NA	0	`164` ~ `PRS_all` + `age` + `sex` + `genotyping.array` + `PC1` + `PC2` + `PC3` + `PC4` + `PC5` + `PC6` + `PC7` + `PC8` + `PC9` + `PC10`	NA	[Error: < 200 cases or controls]	Cancer of intrathoracic organs	160-165.99	NA	1	1	2	neoplasms
LV_LVEDV_BSA	165	PRS_all	age,sex,genotyping.array,PC1,PC2,PC3,PC4,PC5,PC6,PC7,PC8,PC9,PC10	0.00282402057391847	0.0115816958957889	1.00282801187631	0.807358762333564	logistic	431347	7794	423553	NA	NA	0	`165` ~ `PRS_all` + `age` + `sex` + `genotyping.array` + `PC1` + `PC2` + `PC3` + `PC4` + `PC5` + `PC6` + `PC7` + `PC8` + `PC9` + `PC10`	(Intercept) + PRS_all + age + sexM + genotyping.arrayUKBL + PC1 + PC2 + PC3 + PC4 + PC5 + PC6 + PC7 + PC8 + PC9 + PC10	NA	Cancer within the respiratory system	160-165.99	NA	1	0	2	neoplasms
LV_LVEDV_BSA	165.1	PRS_all	age,sex,genotyping.array,PC1,PC2,PC3,PC4,PC5,PC6,PC7,PC8,PC9,PC10	0.00443150558865689	0.0122770925771183	1.00444133923013	0.718131404296028	logistic	430478	6925	423553	NA	NA	0	`165.1` ~ `PRS_all` + `age` + `sex` + `genotyping.array` + `PC1` + `PC2` + `PC3` + `PC4` + `PC5` + `PC6` + `PC7` + `PC8` + `PC9` + `PC10`	(Intercept) + PRS_all + age + sexM + genotyping.arrayUKBL + PC1 + PC2 + PC3 + PC4 + PC5 + PC6 + PC7 + PC8 + PC9 + PC10	NA	Cancer of bronchus; lung	160-165.99	Both	1	1	2	neoplasms
LV_LVEDV_BSA	170	PRS_all	age,sex,genotyping.array,PC1,PC2,PC3,PC4,PC5,PC6,PC7,PC8,PC9,PC10	-0.0011985930776514	0.0325979582161797	0.998802124948129	0.970669222268874	logistic	431422	957	430465	NA	NA	0	`170` ~ `PRS_all` + `age` + `sex` + `genotyping.array` + `PC1` + `PC2` + `PC3` + `PC4` + `PC5` + `PC6` + `PC7` + `PC8` + `PC9` + `PC10`	(Intercept) + PRS_all + age + sexM + genotyping.arrayUKBL + PC1 + PC2 + PC3 + PC4 + PC5 + PC6 + PC7 + PC8 + PC9 + PC10	NA	Cancer of bone and connective tissue	170-171.99	NA	1	0	2	neoplasms
LV_LVEDV_BSA	170.1	PRS_all	age,sex,genotyping.array,PC1,PC2,PC3,PC4,PC5,PC6,PC7,PC8,PC9,PC10	0.00547898946606334	0.0607099214880373	1.00549402657903	0.928089611695168	logistic	430740	275	430465	NA	NA	0	`170.1` ~ `PRS_all` + `age` + `sex` + `genotyping.array` + `PC1` + `PC2` + `PC3` + `PC4` + `PC5` + `PC6` + `PC7` + `PC8` + `PC9` + `PC10`	(Intercept) + PRS_all + age + sexM + genotyping.arrayUKBL + PC1 + PC2 + PC3 + PC4 + PC5 + PC6 + PC7 + PC8 + PC9 + PC10	NA	Bone cancer	170-171.99	Both	1	1	2	neoplasms
LV_LVEDV_BSA	170.2	PRS_all	age,sex,genotyping.array,PC1,PC2,PC3,PC4,PC5,PC6,PC7,PC8,PC9,PC10	-0.00993241450519382	0.0376506078248004	0.99011674901829	0.79193026532991	logistic	431182	717	430465	NA	NA	0	`170.2` ~ `PRS_all` + `age` + `sex` + `genotyping.array` + `PC1` + `PC2` + `PC3` + `PC4` + `PC5` + `PC6` + `PC7` + `PC8` + `PC9` + `PC10`	(Intercept) + PRS_all + age + sexM + genotyping.arrayUKBL + PC1 + PC2 + PC3 + PC4 + PC5 + PC6 + PC7 + PC8 + PC9 + PC10	NA	Cancer of connective tissue	170-171.99	Both	1	1	2	neoplasms
LV_LVEDV_BSA	172	PRS_all	age,sex,genotyping.array,PC1,PC2,PC3,PC4,PC5,PC6,PC7,PC8,PC9,PC10	0.013690622621063	0.00603546854186276	1.01378476834217	0.0233072010294647	logistic	431236	30398	400838	NA	NA	0	`172` ~ `PRS_all` + `age` + `sex` + `genotyping.array` + `PC1` + `PC2` + `PC3` + `PC4` + `PC5` + `PC6` + `PC7` + `PC8` + `PC9` + `PC10`	(Intercept) + PRS_all + age + sexM + genotyping.arrayUKBL + PC1 + PC2 + PC3 + PC4 + PC5 + PC6 + PC7 + PC8 + PC9 + PC10	NA	Skin cancer	172-173.99	NA	1	0	2	neoplasms
LV_LVEDV_BSA	172.1	PRS_all	age,sex,genotyping.array,PC1,PC2,PC3,PC4,PC5,PC6,PC7,PC8,PC9,PC10	0.0213137099985537	0.0132649634048243	1.02154246946238	0.108105414681506	logistic	406650	5812	400838	NA	NA	0	`172.1` ~ `PRS_all` + `age` + `sex` + `genotyping.array` + `PC1` + `PC2` + `PC3` + `PC4` + `PC5` + `PC6` + `PC7` + `PC8` + `PC9` + `PC10`	(Intercept) + PRS_all + age + sexM + genotyping.arrayUKBL + PC1 + PC2 + PC3 + PC4 + PC5 + PC6 + PC7 + PC8 + PC9 + PC10	NA	Melanomas of skin, dx or hx	172-173.99	Both	1	0	2	neoplasms
LV_LVEDV_BSA	172.11	PRS_all	age,sex,genotyping.array,PC1,PC2,PC3,PC4,PC5,PC6,PC7,PC8,PC9,PC10	0.0213137099985537	0.0132649634048243	1.02154246946238	0.108105414681506	logistic	406650	5812	400838	NA	NA	0	`172.11` ~ `PRS_all` + `age` + `sex` + `genotyping.array` + `PC1` + `PC2` + `PC3` + `PC4` + `PC5` + `PC6` + `PC7` + `PC8` + `PC9` + `PC10`	(Intercept) + PRS_all + age + sexM + genotyping.arrayUKBL + PC1 + PC2 + PC3 + PC4 + PC5 + PC6 + PC7 + PC8 + PC9 + PC10	NA	Melanomas of skin	172-173.99	Both	1	1	2	neoplasms
LV_LVEDV_BSA	172.2	PRS_all	age,sex,genotyping.array,PC1,PC2,PC3,PC4,PC5,PC6,PC7,PC8,PC9,PC10	0.014799789551606	0.0065945662315858	1.01490984871753	0.0248169614161734	logistic	426003	25165	400838	NA	NA	0	`172.2` ~ `PRS_all` + `age` + `sex` + `genotyping.array` + `PC1` + `PC2` + `PC3` + `PC4` + `PC5` + `PC6` + `PC7` + `PC8` + `PC9` + `PC10`	(Intercept) + PRS_all + age + sexM + genotyping.arrayUKBL + PC1 + PC2 + PC3 + PC4 + PC5 + PC6 + PC7 + PC8 + PC9 + PC10	NA	Other non-epithelial cancer of skin	172-173.99	Both	1	0	2	neoplasms
LV_LVEDV_BSA	172.21	PRS_all	age,sex,genotyping.array,PC1,PC2,PC3,PC4,PC5,PC6,PC7,PC8,PC9,PC10	NA	NA	NA	NA	NA	400838	NA	NA	NA	NA	0	NA	NA	[Note: Column(s) dropped due to lack of variability: 172.21 ] [Error: non-varying phenotype or genotype]	Basal cell carcinoma	172-173.99	Both	1	1	2	neoplasms
LV_LVEDV_BSA	172.22	PRS_all	age,sex,genotyping.array,PC1,PC2,PC3,PC4,PC5,PC6,PC7,PC8,PC9,PC10	NA	NA	NA	NA	NA	400838	NA	NA	NA	NA	0	NA	NA	[Note: Column(s) dropped due to lack of variability: 172.22 ] [Error: non-varying phenotype or genotype]	Squamous cell carcinoma	172-173.99	Both	1	1	2	neoplasms
LV_LVEDV_BSA	172.3	PRS_all	age,sex,genotyping.array,PC1,PC2,PC3,PC4,PC5,PC6,PC7,PC8,PC9,PC10	-0.00412485843793163	0.0225054344527286	0.995883637105649	0.854576150459178	logistic	402857	2019	400838	NA	NA	0	`172.3` ~ `PRS_all` + `age` + `sex` + `genotyping.array` + `PC1` + `PC2` + `PC3` + `PC4` + `PC5` + `PC6` + `PC7` + `PC8` + `PC9` + `PC10`	(Intercept) + PRS_all + age + sexM + genotyping.arrayUKBL + PC1 + PC2 + PC3 + PC4 + PC5 + PC6 + PC7 + PC8 + PC9 + PC10	NA	Carcinoma in situ of skin	172-173.99	Both	1	1	2	neoplasms
LV_LVEDV_BSA	173	PRS_all	age,sex,genotyping.array,PC1,PC2,PC3,PC4,PC5,PC6,PC7,PC8,PC9,PC10	0.0522234606139086	0.0611520774910504	1.05361115680539	0.39310873655407	logistic	401108	270	400838	NA	NA	0	`173` ~ `PRS_all` + `age` + `sex` + `genotyping.array` + `PC1` + `PC2` + `PC3` + `PC4` + `PC5` + `PC6` + `PC7` + `PC8` + `PC9` + `PC10`	(Intercept) + PRS_all + age + sexM + genotyping.arrayUKBL + PC1 + PC2 + PC3 + PC4 + PC5 + PC6 + PC7 + PC8 + PC9 + PC10	NA	Neoplasm of uncertain behavior of skin	172-173.99	Both	1	1	2	neoplasms
LV_LVEDV_BSA	174	PRS_all	age,sex,genotyping.array,PC1,PC2,PC3,PC4,PC5,PC6,PC7,PC8,PC9,PC10	0.0124642551764661	0.00717052217919012	1.01254225774944	0.0821644389738425	logistic	420920	22438	398482	NA	NA	0	`174` ~ `PRS_all` + `age` + `sex` + `genotyping.array` + `PC1` + `PC2` + `PC3` + `PC4` + `PC5` + `PC6` + `PC7` + `PC8` + `PC9` + `PC10`	(Intercept) + PRS_all + age + sexM + genotyping.arrayUKBL + PC1 + PC2 + PC3 + PC4 + PC5 + PC6 + PC7 + PC8 + PC9 + PC10	NA	Breast cancer	174-184.99, 610-610.99	Both	1	0	2	neoplasms
LV_LVEDV_BSA	174.1	PRS_all	age,sex,genotyping.array,PC1,PC2,PC3,PC4,PC5,PC6,PC7,PC8,PC9,PC10	0.0124653103035667	0.00723407744859975	1.01254332611078	0.0848636584632875	logistic	224993	22075	202918	NA	NA	0	`174.1` ~ `PRS_all` + `age` + `genotyping.array` + `PC1` + `PC2` + `PC3` + `PC4` + `PC5` + `PC6` + `PC7` + `PC8` + `PC9` + `PC10`	(Intercept) + PRS_all + age + genotyping.arrayUKBL + PC1 + PC2 + PC3 + PC4 + PC5 + PC6 + PC7 + PC8 + PC9 + PC10	[Note: Column(s) dropped due to lack of variability: sex ]	Breast cancer [female]	174-184.99, 610-610.99	Female	1	0	2	neoplasms
LV_LVEDV_BSA	174.11	PRS_all	age,sex,genotyping.array,PC1,PC2,PC3,PC4,PC5,PC6,PC7,PC8,PC9,PC10	0.0111303066008508	0.007400504764121	1.0111924789149	0.132583195604733	logistic	223907	20989	202918	NA	NA	0	`174.11` ~ `PRS_all` + `age` + `genotyping.array` + `PC1` + `PC2` + `PC3` + `PC4` + `PC5` + `PC6` + `PC7` + `PC8` + `PC9` + `PC10`	(Intercept) + PRS_all + age + genotyping.arrayUKBL + PC1 + PC2 + PC3 + PC4 + PC5 + PC6 + PC7 + PC8 + PC9 + PC10	[Note: Column(s) dropped due to lack of variability: sex ]	Malignant neoplasm of female breast	174-184.99, 610-610.99	Female	1	1	2	neoplasms
LV_LVEDV_BSA	174.2	PRS_all	age,sex,genotyping.array,PC1,PC2,PC3,PC4,PC5,PC6,PC7,PC8,PC9,PC10	NA	NA	NA	NA	NA	195564	NA	NA	NA	NA	0	NA	NA	[Note: Column(s) dropped due to lack of variability: 174.2, sex ] [Error: non-varying phenotype or genotype]	Breast cancer [male]	174-184.99, 610-610.99	Male	1	1	2	neoplasms
LV_LVEDV_BSA	174.3	PRS_all	age,sex,genotyping.array,PC1,PC2,PC3,PC4,PC5,PC6,PC7,PC8,PC9,PC10	NA	NA	NA	NA	logistic	398641	159	398482	NA	NA	0	`174.3` ~ `PRS_all` + `age` + `sex` + `genotyping.array` + `PC1` + `PC2` + `PC3` + `PC4` + `PC5` + `PC6` + `PC7` + `PC8` + `PC9` + `PC10`	NA	[Error: < 200 cases or controls]	Neoplasm of uncertain behavior of breast	174-184.99, 610-610.99	Both	1	1	2	neoplasms
LV_LVEDV_BSA	175	PRS_all	age,sex,genotyping.array,PC1,PC2,PC3,PC4,PC5,PC6,PC7,PC8,PC9,PC10	0.0313272199786527	0.0137114008883706	1.03182308177919	0.0223270767963784	logistic	207194	5683	201511	NA	NA	0	`175` ~ `PRS_all` + `age` + `genotyping.array` + `PC1` + `PC2` + `PC3` + `PC4` + `PC5` + `PC6` + `PC7` + `PC8` + `PC9` + `PC10`	(Intercept) + PRS_all + age + genotyping.arrayUKBL + PC1 + PC2 + PC3 + PC4 + PC5 + PC6 + PC7 + PC8 + PC9 + PC10	[Note: Column(s) dropped due to lack of variability: sex ]	Acquired absence of breast	174-184.99, 610-611.99	Female	1	1	2	neoplasms
LV_LVEDV_BSA	180	PRS_all	age,sex,genotyping.array,PC1,PC2,PC3,PC4,PC5,PC6,PC7,PC8,PC9,PC10	-0.00443543717116907	0.0189050245567166	0.995574384853257	0.814506135875407	logistic	196241	2961	193280	NA	NA	0	`180` ~ `PRS_all` + `age` + `genotyping.array` + `PC1` + `PC2` + `PC3` + `PC4` + `PC5` + `PC6` + `PC7` + `PC8` + `PC9` + `PC10`	(Intercept) + PRS_all + age + genotyping.arrayUKBL + PC1 + PC2 + PC3 + PC4 + PC5 + PC6 + PC7 + PC8 + PC9 + PC10	[Note: Column(s) dropped due to lack of variability: sex ]	Cervical cancer and dysplasia	174-184.99, 218-218.99, 792-792.99	Female	1	0	2	neoplasms
LV_LVEDV_BSA	180.1	PRS_all	age,sex,genotyping.array,PC1,PC2,PC3,PC4,PC5,PC6,PC7,PC8,PC9,PC10	0.0449441535859198	0.0493484643827287	1.04596944463487	0.36242668926767	logistic	193706	426	193280	NA	NA	0	`180.1` ~ `PRS_all` + `age` + `genotyping.array` + `PC1` + `PC2` + `PC3` + `PC4` + `PC5` + `PC6` + `PC7` + `PC8` + `PC9` + `PC10`	(Intercept) + PRS_all + age + genotyping.arrayUKBL + PC1 + PC2 + PC3 + PC4 + PC5 + PC6 + PC7 + PC8 + PC9 + PC10	[Note: Column(s) dropped due to lack of variability: sex ]	Cervical cancer	174-184.99, 218-218.99, 792-792.99	Female	1	1	2	neoplasms
LV_LVEDV_BSA	180.3	PRS_all	age,sex,genotyping.array,PC1,PC2,PC3,PC4,PC5,PC6,PC7,PC8,PC9,PC10	-0.0118633097323492	0.0201666877250014	0.98820678187992	0.556355992439718	logistic	195879	2599	193280	NA	NA	0	`180.3` ~ `PRS_all` + `age` + `genotyping.array` + `PC1` + `PC2` + `PC3` + `PC4` + `PC5` + `PC6` + `PC7` + `PC8` + `PC9` + `PC10`	(Intercept) + PRS_all + age + genotyping.arrayUKBL + PC1 + PC2 + PC3 + PC4 + PC5 + PC6 + PC7 + PC8 + PC9 + PC10	[Note: Column(s) dropped due to lack of variability: sex ]	Cervical intraepithelial neoplasia [CIN] [Cervical dysplasia]	174-184.99, 218-218.99, 792-792.99	Female	1	1	2	neoplasms
LV_LVEDV_BSA	182	PRS_all	age,sex,genotyping.array,PC1,PC2,PC3,PC4,PC5,PC6,PC7,PC8,PC9,PC10	0.0259009499747695	0.0200637805483107	1.0262392944111	0.196727713895413	logistic	195909	2629	193280	NA	NA	0	`182` ~ `PRS_all` + `age` + `genotyping.array` + `PC1` + `PC2` + `PC3` + `PC4` + `PC5` + `PC6` + `PC7` + `PC8` + `PC9` + `PC10`	(Intercept) + PRS_all + age + genotyping.arrayUKBL + PC1 + PC2 + PC3 + PC4 + PC5 + PC6 + PC7 + PC8 + PC9 + PC10	[Note: Column(s) dropped due to lack of variability: sex ]	Malignant neoplasm of uterus	174-184.99, 218-218.99	Female	1	1	2	neoplasms
LV_LVEDV_BSA	184	PRS_all	age,sex,genotyping.array,PC1,PC2,PC3,PC4,PC5,PC6,PC7,PC8,PC9,PC10	-0.0074892326789031	0.0193603649292108	0.992538741744937	0.698879667861271	logistic	206599	2807	203792	NA	NA	0	`184` ~ `PRS_all` + `age` + `genotyping.array` + `PC1` + `PC2` + `PC3` + `PC4` + `PC5` + `PC6` + `PC7` + `PC8` + `PC9` + `PC10`	(Intercept) + PRS_all + age + genotyping.arrayUKBL + PC1 + PC2 + PC3 + PC4 + PC5 + PC6 + PC7 + PC8 + PC9 + PC10	[Note: Column(s) dropped due to lack of variability: sex ]	Cancer of other female genital organs	174-184.99, 220-221.99	Female	1	0	2	neoplasms
LV_LVEDV_BSA	184.1	PRS_all	age,sex,genotyping.array,PC1,PC2,PC3,PC4,PC5,PC6,PC7,PC8,PC9,PC10	-0.00449969986537038	0.0226132647877664	0.995510408616673	0.842274499970664	logistic	205844	2052	203792	NA	NA	0	`184.1` ~ `PRS_all` + `age` + `genotyping.array` + `PC1` + `PC2` + `PC3` + `PC4` + `PC5` + `PC6` + `PC7` + `PC8` + `PC9` + `PC10`	(Intercept) + PRS_all + age + genotyping.arrayUKBL + PC1 + PC2 + PC3 + PC4 + PC5 + PC6 + PC7 + PC8 + PC9 + PC10	[Note: Column(s) dropped due to lack of variability: sex ]	Malignant neoplasm of ovary and other uterine adnexa	174-184.99, 220-221.99	Female	1	0	2	neoplasms
LV_LVEDV_BSA	184.11	PRS_all	age,sex,genotyping.array,PC1,PC2,PC3,PC4,PC5,PC6,PC7,PC8,PC9,PC10	-0.0143379070400861	0.0233201969704656	0.985764391250988	0.538668401495824	logistic	205720	1928	203792	NA	NA	0	`184.11` ~ `PRS_all` + `age` + `genotyping.array` + `PC1` + `PC2` + `PC3` + `PC4` + `PC5` + `PC6` + `PC7` + `PC8` + `PC9` + `PC10`	(Intercept) + PRS_all + age + genotyping.arrayUKBL + PC1 + PC2 + PC3 + PC4 + PC5 + PC6 + PC7 + PC8 + PC9 + PC10	[Note: Column(s) dropped due to lack of variability: sex ]	Malignant neoplasm of ovary	174-184.99, 220-221.99	Female	1	1	2	neoplasms
LV_LVEDV_BSA	184.2	PRS_all	age,sex,genotyping.array,PC1,PC2,PC3,PC4,PC5,PC6,PC7,PC8,PC9,PC10	-0.00742298443956623	0.0425977389704888	0.992604497867141	0.861662933305251	logistic	204363	571	203792	NA	NA	0	`184.2` ~ `PRS_all` + `age` + `genotyping.array` + `PC1` + `PC2` + `PC3` + `PC4` + `PC5` + `PC6` + `PC7` + `PC8` + `PC9` + `PC10`	(Intercept) + PRS_all + age + genotyping.arrayUKBL + PC1 + PC2 + PC3 + PC4 + PC5 + PC6 + PC7 + PC8 + PC9 + PC10	[Note: Column(s) dropped due to lack of variability: sex ]	Cancer of other female genital organs (excluding uterus and ovary)	174-184.99, 220-221.99	Female	1	1	2	neoplasms
LV_LVEDV_BSA	185	PRS_all	age,sex,genotyping.array,PC1,PC2,PC3,PC4,PC5,PC6,PC7,PC8,PC9,PC10	0.00378727468806434	0.00869354946073949	1.00379445547519	0.663096542007995	logistic	168626	15140	153486	NA	NA	0	`185` ~ `PRS_all` + `age` + `genotyping.array` + `PC1` + `PC2` + `PC3` + `PC4` + `PC5` + `PC6` + `PC7` + `PC8` + `PC9` + `PC10`	(Intercept) + PRS_all + age + genotyping.arrayUKBL + PC1 + PC2 + PC3 + PC4 + PC5 + PC6 + PC7 + PC8 + PC9 + PC10	[Note: Column(s) dropped due to lack of variability: sex ]	Cancer of prostate	185-187.99, 796-796.99, 600-602.99	Male	1	1	2	neoplasms
LV_LVEDV_BSA	187	PRS_all	age,sex,genotyping.array,PC1,PC2,PC3,PC4,PC5,PC6,PC7,PC8,PC9,PC10	-0.00194535805718408	0.0370583942449462	0.99805653292539	0.958134759781064	logistic	180641	715	179926	NA	NA	0	`187` ~ `PRS_all` + `age` + `genotyping.array` + `PC1` + `PC2` + `PC3` + `PC4` + `PC5` + `PC6` + `PC7` + `PC8` + `PC9` + `PC10`	(Intercept) + PRS_all + age + genotyping.arrayUKBL + PC1 + PC2 + PC3 + PC4 + PC5 + PC6 + PC7 + PC8 + PC9 + PC10	[Note: Column(s) dropped due to lack of variability: sex ]	Cancer of other male genital organs	185-187.99, 222-222.99	Male	1	0	2	neoplasms
LV_LVEDV_BSA	187.1	PRS_all	age,sex,genotyping.array,PC1,PC2,PC3,PC4,PC5,PC6,PC7,PC8,PC9,PC10	NA	NA	NA	NA	logistic	180086	160	179926	NA	NA	0	`187.1` ~ `PRS_all` + `age` + `genotyping.array` + `PC1` + `PC2` + `PC3` + `PC4` + `PC5` + `PC6` + `PC7` + `PC8` + `PC9` + `PC10`	NA	[Note: Column(s) dropped due to lack of variability: sex ] [Error: < 200 cases or controls]	Malignant neoplasm of unspecified male genital organ	185-187.99, 222-222.99	Male	1	1	2	neoplasms
LV_LVEDV_BSA	187.2	PRS_all	age,sex,genotyping.array,PC1,PC2,PC3,PC4,PC5,PC6,PC7,PC8,PC9,PC10	0.00749185942021156	0.0531720550571671	1.00751999361425	0.887950177360571	logistic	180271	345	179926	NA	NA	0	`187.2` ~ `PRS_all` + `age` + `genotyping.array` + `PC1` + `PC2` + `PC3` + `PC4` + `PC5` + `PC6` + `PC7` + `PC8` + `PC9` + `PC10`	(Intercept) + PRS_all + age + genotyping.arrayUKBL + PC1 + PC2 + PC3 + PC4 + PC5 + PC6 + PC7 + PC8 + PC9 + PC10	[Note: Column(s) dropped due to lack of variability: sex ]	Malignant neoplasm of testis	185-187.99, 222-222.99	Male	1	1	2	neoplasms
LV_LVEDV_BSA	187.8	PRS_all	age,sex,genotyping.array,PC1,PC2,PC3,PC4,PC5,PC6,PC7,PC8,PC9,PC10	NA	NA	NA	NA	logistic	180106	180	179926	NA	NA	0	`187.8` ~ `PRS_all` + `age` + `genotyping.array` + `PC1` + `PC2` + `PC3` + `PC4` + `PC5` + `PC6` + `PC7` + `PC8` + `PC9` + `PC10`	NA	[Note: Column(s) dropped due to lack of variability: sex ] [Error: < 200 cases or controls]	Neoplasm of uncertain behavior of male genital organs	185-187.99, 222-222.99	Male	1	1	2	neoplasms
LV_LVEDV_BSA	189	PRS_all	age,sex,genotyping.array,PC1,PC2,PC3,PC4,PC5,PC6,PC7,PC8,PC9,PC10	0.0143926496591993	0.0107414627635328	1.01449672253671	0.180272902752658	logistic	431422	9033	422389	NA	NA	0	`189` ~ `PRS_all` + `age` + `sex` + `genotyping.array` + `PC1` + `PC2` + `PC3` + `PC4` + `PC5` + `PC6` + `PC7` + `PC8` + `PC9` + `PC10`	(Intercept) + PRS_all + age + sexM + genotyping.arrayUKBL + PC1 + PC2 + PC3 + PC4 + PC5 + PC6 + PC7 + PC8 + PC9 + PC10	NA	Cancer of urinary organs (incl. kidney and bladder)	188-189.99	NA	1	0	2	neoplasms
LV_LVEDV_BSA	189.1	PRS_all	age,sex,genotyping.array,PC1,PC2,PC3,PC4,PC5,PC6,PC7,PC8,PC9,PC10	0.0572173699826022	0.0199728622627726	1.05888595540299	0.0041733113689328	logistic	424932	2543	422389	NA	NA	0	`189.1` ~ `PRS_all` + `age` + `sex` + `genotyping.array` + `PC1` + `PC2` + `PC3` + `PC4` + `PC5` + `PC6` + `PC7` + `PC8` + `PC9` + `PC10`	(Intercept) + PRS_all + age + sexM + genotyping.arrayUKBL + PC1 + PC2 + PC3 + PC4 + PC5 + PC6 + PC7 + PC8 + PC9 + PC10	NA	Cancer of kidney and renal pelvis	188-189.99	Both	1	0	2	neoplasms
LV_LVEDV_BSA	189.11	PRS_all	age,sex,genotyping.array,PC1,PC2,PC3,PC4,PC5,PC6,PC7,PC8,PC9,PC10	0.0564164750747812	0.020354705073738	1.05803823854471	0.00557699664845581	logistic	424836	2447	422389	NA	NA	0	`189.11` ~ `PRS_all` + `age` + `sex` + `genotyping.array` + `PC1` + `PC2` + `PC3` + `PC4` + `PC5` + `PC6` + `PC7` + `PC8` + `PC9` + `PC10`	(Intercept) + PRS_all + age + sexM + genotyping.arrayUKBL + PC1 + PC2 + PC3 + PC4 + PC5 + PC6 + PC7 + PC8 + PC9 + PC10	NA	Malignant neoplasm of kidney, except pelvis	188-189.99	Both	1	1	2	neoplasms
LV_LVEDV_BSA	189.12	PRS_all	age,sex,genotyping.array,PC1,PC2,PC3,PC4,PC5,PC6,PC7,PC8,PC9,PC10	NA	NA	NA	NA	logistic	422564	175	422389	NA	NA	0	`189.12` ~ `PRS_all` + `age` + `sex` + `genotyping.array` + `PC1` + `PC2` + `PC3` + `PC4` + `PC5` + `PC6` + `PC7` + `PC8` + `PC9` + `PC10`	NA	[Error: < 200 cases or controls]	Malignant neoplasm of renal pelvis	188-189.99	Both	1	1	2	neoplasms
LV_LVEDV_BSA	189.2	PRS_all	age,sex,genotyping.array,PC1,PC2,PC3,PC4,PC5,PC6,PC7,PC8,PC9,PC10	-0.00417451806756389	0.0141605810299838	0.995834183121017	0.768147811246558	logistic	427511	5122	422389	NA	NA	0	`189.2` ~ `PRS_all` + `age` + `sex` + `genotyping.array` + `PC1` + `PC2` + `PC3` + `PC4` + `PC5` + `PC6` + `PC7` + `PC8` + `PC9` + `PC10`	(Intercept) + PRS_all + age + sexM + genotyping.arrayUKBL + PC1 + PC2 + PC3 + PC4 + PC5 + PC6 + PC7 + PC8 + PC9 + PC10	NA	Cancer of bladder	188-189.99	Both	1	0	2	neoplasms
LV_LVEDV_BSA	189.21	PRS_all	age,sex,genotyping.array,PC1,PC2,PC3,PC4,PC5,PC6,PC7,PC8,PC9,PC10	-0.00359867150003572	0.0149070313137275	0.996407795957835	0.809239178911837	logistic	427005	4616	422389	NA	NA	0	`189.21` ~ `PRS_all` + `age` + `sex` + `genotyping.array` + `PC1` + `PC2` + `PC3` + `PC4` + `PC5` + `PC6` + `PC7` + `PC8` + `PC9` + `PC10`	(Intercept) + PRS_all + age + sexM + genotyping.arrayUKBL + PC1 + PC2 + PC3 + PC4 + PC5 + PC6 + PC7 + PC8 + PC9 + PC10	NA	Malignant neoplasm of bladder	188-189.99	Both	1	1	2	neoplasms
LV_LVEDV_BSA	189.4	PRS_all	age,sex,genotyping.array,PC1,PC2,PC3,PC4,PC5,PC6,PC7,PC8,PC9,PC10	0.00543308085617949	0.0514529926044338	1.0054478668056	0.915905201662507	logistic	422771	382	422389	NA	NA	0	`189.4` ~ `PRS_all` + `age` + `sex` + `genotyping.array` + `PC1` + `PC2` + `PC3` + `PC4` + `PC5` + `PC6` + `PC7` + `PC8` + `PC9` + `PC10`	(Intercept) + PRS_all + age + sexM + genotyping.arrayUKBL + PC1 + PC2 + PC3 + PC4 + PC5 + PC6 + PC7 + PC8 + PC9 + PC10	NA	Malignant neoplasm of other urinary organs	188-189.99	Both	1	1	2	neoplasms
LV_LVEDV_BSA	190	PRS_all	age,sex,genotyping.array,PC1,PC2,PC3,PC4,PC5,PC6,PC7,PC8,PC9,PC10	-0.012245356615257	0.0568858092575219	0.987829312669293	0.829563006168634	logistic	427709	312	427397	NA	NA	0	`190` ~ `PRS_all` + `age` + `sex` + `genotyping.array` + `PC1` + `PC2` + `PC3` + `PC4` + `PC5` + `PC6` + `PC7` + `PC8` + `PC9` + `PC10`	(Intercept) + PRS_all + age + sexM + genotyping.arrayUKBL + PC1 + PC2 + PC3 + PC4 + PC5 + PC6 + PC7 + PC8 + PC9 + PC10	NA	Cancer of eye	224-225.99, 190-192.99	NA	1	1	2	neoplasms
LV_LVEDV_BSA	191	PRS_all	age,sex,genotyping.array,PC1,PC2,PC3,PC4,PC5,PC6,PC7,PC8,PC9,PC10	0.00250549085345835	0.0248507890604183	1.00250863221867	0.919692254331451	logistic	429037	1640	427397	NA	NA	0	`191` ~ `PRS_all` + `age` + `sex` + `genotyping.array` + `PC1` + `PC2` + `PC3` + `PC4` + `PC5` + `PC6` + `PC7` + `PC8` + `PC9` + `PC10`	(Intercept) + PRS_all + age + sexM + genotyping.arrayUKBL + PC1 + PC2 + PC3 + PC4 + PC5 + PC6 + PC7 + PC8 + PC9 + PC10	NA	Manlignant and unknown neoplasms of brain and nervous system	224-225.99, 190-192.99	NA	1	0	2	neoplasms
LV_LVEDV_BSA	191.1	PRS_all	age,sex,genotyping.array,PC1,PC2,PC3,PC4,PC5,PC6,PC7,PC8,PC9,PC10	0.010871727975093	0.0275110394026888	1.01093103995604	0.692712320346321	logistic	428732	1335	427397	NA	NA	0	`191.1` ~ `PRS_all` + `age` + `sex` + `genotyping.array` + `PC1` + `PC2` + `PC3` + `PC4` + `PC5` + `PC6` + `PC7` + `PC8` + `PC9` + `PC10`	(Intercept) + PRS_all + age + sexM + genotyping.arrayUKBL + PC1 + PC2 + PC3 + PC4 + PC5 + PC6 + PC7 + PC8 + PC9 + PC10	NA	Cancer of brain and nervous system	224-225.99, 190-192.99	Both	1	0	2	neoplasms
LV_LVEDV_BSA	191.11	PRS_all	age,sex,genotyping.array,PC1,PC2,PC3,PC4,PC5,PC6,PC7,PC8,PC9,PC10	0.0030601376888853	0.0284901630080453	1.00306482468996	0.914463463148062	logistic	428641	1244	427397	NA	NA	0	`191.11` ~ `PRS_all` + `age` + `sex` + `genotyping.array` + `PC1` + `PC2` + `PC3` + `PC4` + `PC5` + `PC6` + `PC7` + `PC8` + `PC9` + `PC10`	(Intercept) + PRS_all + age + sexM + genotyping.arrayUKBL + PC1 + PC2 + PC3 + PC4 + PC5 + PC6 + PC7 + PC8 + PC9 + PC10	NA	Cancer of brain	224-225.99, 190-192.99	Both	1	1	2	neoplasms
LV_LVEDV_BSA	193	PRS_all	age,sex,genotyping.array,PC1,PC2,PC3,PC4,PC5,PC6,PC7,PC8,PC9,PC10	0.00678331756020297	0.037411228676507	1.00680637636768	0.856118221620818	logistic	428613	741	427872	NA	NA	0	`193` ~ `PRS_all` + `age` + `sex` + `genotyping.array` + `PC1` + `PC2` + `PC3` + `PC4` + `PC5` + `PC6` + `PC7` + `PC8` + `PC9` + `PC10`	(Intercept) + PRS_all + age + sexM + genotyping.arrayUKBL + PC1 + PC2 + PC3 + PC4 + PC5 + PC6 + PC7 + PC8 + PC9 + PC10	NA	Thyroid cancer	193-194.99, 226-227.99	NA	1	1	2	neoplasms
LV_LVEDV_BSA	194	PRS_all	age,sex,genotyping.array,PC1,PC2,PC3,PC4,PC5,PC6,PC7,PC8,PC9,PC10	NA	NA	NA	NA	logistic	428062	190	427872	NA	NA	0	`194` ~ `PRS_all` + `age` + `sex` + `genotyping.array` + `PC1` + `PC2` + `PC3` + `PC4` + `PC5` + `PC6` + `PC7` + `PC8` + `PC9` + `PC10`	NA	[Error: < 200 cases or controls]	Cancer of other endocrine glands	193-194.99, 226-227.99	NA	1	1	2	neoplasms
LV_LVEDV_BSA	195	PRS_all	age,sex,genotyping.array,PC1,PC2,PC3,PC4,PC5,PC6,PC7,PC8,PC9,PC10	0.00683258754556686	0.00520314897549707	1.00685598292516	0.189127716168471	logistic	398308	42942	355366	NA	NA	0	`195` ~ `PRS_all` + `age` + `sex` + `genotyping.array` + `PC1` + `PC2` + `PC3` + `PC4` + `PC5` + `PC6` + `PC7` + `PC8` + `PC9` + `PC10`	(Intercept) + PRS_all + age + sexM + genotyping.arrayUKBL + PC1 + PC2 + PC3 + PC4 + PC5 + PC6 + PC7 + PC8 + PC9 + PC10	NA	Cancer, suspected or other	195-199.99	NA	1	0	2	neoplasms
LV_LVEDV_BSA	195.1	PRS_all	age,sex,genotyping.array,PC1,PC2,PC3,PC4,PC5,PC6,PC7,PC8,PC9,PC10	0.00532520704303115	0.00526669444677651	1.00533941116015	0.311963819148502	logistic	397175	41809	355366	NA	NA	0	`195.1` ~ `PRS_all` + `age` + `sex` + `genotyping.array` + `PC1` + `PC2` + `PC3` + `PC4` + `PC5` + `PC6` + `PC7` + `PC8` + `PC9` + `PC10`	(Intercept) + PRS_all + age + sexM + genotyping.arrayUKBL + PC1 + PC2 + PC3 + PC4 + PC5 + PC6 + PC7 + PC8 + PC9 + PC10	NA	Malignant neoplasm, other	195-199.99	Both	1	1	2	neoplasms
LV_LVEDV_BSA	195.3	PRS_all	age,sex,genotyping.array,PC1,PC2,PC3,PC4,PC5,PC6,PC7,PC8,PC9,PC10	NA	NA	NA	NA	logistic	355454	88	355366	NA	NA	0	`195.3` ~ `PRS_all` + `age` + `sex` + `genotyping.array` + `PC1` + `PC2` + `PC3` + `PC4` + `PC5` + `PC6` + `PC7` + `PC8` + `PC9` + `PC10`	NA	[Error: < 200 cases or controls]	Malignant neoplasm of head, face, and neck	195-199.99	Both	1	0	2	neoplasms
LV_LVEDV_BSA	196	PRS_all	age,sex,genotyping.array,PC1,PC2,PC3,PC4,PC5,PC6,PC7,PC8,PC9,PC10	NA	NA	NA	NA	logistic	355371	5	355366	NA	NA	0	`196` ~ `PRS_all` + `age` + `sex` + `genotyping.array` + `PC1` + `PC2` + `PC3` + `PC4` + `PC5` + `PC6` + `PC7` + `PC8` + `PC9` + `PC10`	NA	[Error: < 200 cases or controls]	Radiotherapy	195-199.99	NA	1	1	2	neoplasms
LV_LVEDV_BSA	197	PRS_all	age,sex,genotyping.array,PC1,PC2,PC3,PC4,PC5,PC6,PC7,PC8,PC9,PC10	-0.00445362090705089	0.00638846767739695	0.995556281756184	0.485718655906388	logistic	382386	27020	355366	NA	NA	0	`197` ~ `PRS_all` + `age` + `sex` + `genotyping.array` + `PC1` + `PC2` + `PC3` + `PC4` + `PC5` + `PC6` + `PC7` + `PC8` + `PC9` + `PC10`	(Intercept) + PRS_all + age + sexM + genotyping.arrayUKBL + PC1 + PC2 + PC3 + PC4 + PC5 + PC6 + PC7 + PC8 + PC9 + PC10	NA	Chemotherapy	195-199.99	NA	1	1	2	neoplasms
LV_LVEDV_BSA	198	PRS_all	age,sex,genotyping.array,PC1,PC2,PC3,PC4,PC5,PC6,PC7,PC8,PC9,PC10	0.0147012732428229	0.00672191991382882	1.01480986847041	0.0287378067490803	logistic	379736	24370	355366	NA	NA	0	`198` ~ `PRS_all` + `age` + `sex` + `genotyping.array` + `PC1` + `PC2` + `PC3` + `PC4` + `PC5` + `PC6` + `PC7` + `PC8` + `PC9` + `PC10`	(Intercept) + PRS_all + age + sexM + genotyping.arrayUKBL + PC1 + PC2 + PC3 + PC4 + PC5 + PC6 + PC7 + PC8 + PC9 + PC10	NA	Secondary malignant neoplasm	195-199.99	NA	1	0	2	neoplasms
LV_LVEDV_BSA	198.1	PRS_all	age,sex,genotyping.array,PC1,PC2,PC3,PC4,PC5,PC6,PC7,PC8,PC9,PC10	0.0191850343920403	0.00902993762414107	1.01937024972245	0.0336197364480592	logistic	368313	12947	355366	NA	NA	0	`198.1` ~ `PRS_all` + `age` + `sex` + `genotyping.array` + `PC1` + `PC2` + `PC3` + `PC4` + `PC5` + `PC6` + `PC7` + `PC8` + `PC9` + `PC10`	(Intercept) + PRS_all + age + sexM + genotyping.arrayUKBL + PC1 + PC2 + PC3 + PC4 + PC5 + PC6 + PC7 + PC8 + PC9 + PC10	NA	Secondary malignancy of lymph nodes	195-199.99	Both	1	1	2	neoplasms
LV_LVEDV_BSA	198.2	PRS_all	age,sex,genotyping.array,PC1,PC2,PC3,PC4,PC5,PC6,PC7,PC8,PC9,PC10	0.0168088477261291	0.0121749558783337	1.01695091126567	0.167399364542875	logistic	362378	7012	355366	NA	NA	0	`198.2` ~ `PRS_all` + `age` + `sex` + `genotyping.array` + `PC1` + `PC2` + `PC3` + `PC4` + `PC5` + `PC6` + `PC7` + `PC8` + `PC9` + `PC10`	(Intercept) + PRS_all + age + sexM + genotyping.arrayUKBL + PC1 + PC2 + PC3 + PC4 + PC5 + PC6 + PC7 + PC8 + PC9 + PC10	NA	Secondary malignancy of respiratory organs	195-199.99	Both	1	1	2	neoplasms
LV_LVEDV_BSA	198.3	PRS_all	age,sex,genotyping.array,PC1,PC2,PC3,PC4,PC5,PC6,PC7,PC8,PC9,PC10	-0.00524386834305119	0.0148357085145483	0.994769856733237	0.723741650335769	logistic	360078	4712	355366	NA	NA	0	`198.3` ~ `PRS_all` + `age` + `sex` + `genotyping.array` + `PC1` + `PC2` + `PC3` + `PC4` + `PC5` + `PC6` + `PC7` + `PC8` + `PC9` + `PC10`	(Intercept) + PRS_all + age + sexM + genotyping.arrayUKBL + PC1 + PC2 + PC3 + PC4 + PC5 + PC6 + PC7 + PC8 + PC9 + PC10	NA	Secondary malignant neoplasm of digestive systems	195-199.99	Both	1	1	2	neoplasms
LV_LVEDV_BSA	198.4	PRS_all	age,sex,genotyping.array,PC1,PC2,PC3,PC4,PC5,PC6,PC7,PC8,PC9,PC10	-0.00136821696342401	0.0115338571024087	0.998632718618664	0.905571553749891	logistic	363202	7836	355366	NA	NA	0	`198.4` ~ `PRS_all` + `age` + `sex` + `genotyping.array` + `PC1` + `PC2` + `PC3` + `PC4` + `PC5` + `PC6` + `PC7` + `PC8` + `PC9` + `PC10`	(Intercept) + PRS_all + age + sexM + genotyping.arrayUKBL + PC1 + PC2 + PC3 + PC4 + PC5 + PC6 + PC7 + PC8 + PC9 + PC10	NA	Secondary malignant neoplasm of liver	195-199.99	Both	1	1	2	neoplasms
LV_LVEDV_BSA	198.5	PRS_all	age,sex,genotyping.array,PC1,PC2,PC3,PC4,PC5,PC6,PC7,PC8,PC9,PC10	0.0408676831331998	0.0209796695779198	1.04171426005905	0.0514190309595297	logistic	357679	2313	355366	NA	NA	0	`198.5` ~ `PRS_all` + `age` + `sex` + `genotyping.array` + `PC1` + `PC2` + `PC3` + `PC4` + `PC5` + `PC6` + `PC7` + `PC8` + `PC9` + `PC10`	(Intercept) + PRS_all + age + sexM + genotyping.arrayUKBL + PC1 + PC2 + PC3 + PC4 + PC5 + PC6 + PC7 + PC8 + PC9 + PC10	NA	Secondary malignancy of brain/spine	195-199.99	Both	1	1	2	neoplasms
LV_LVEDV_BSA	198.6	PRS_all	age,sex,genotyping.array,PC1,PC2,PC3,PC4,PC5,PC6,PC7,PC8,PC9,PC10	0.0149313889045718	0.0125005480501865	1.01504341898563	0.232298570232275	logistic	362001	6635	355366	NA	NA	0	`198.6` ~ `PRS_all` + `age` + `sex` + `genotyping.array` + `PC1` + `PC2` + `PC3` + `PC4` + `PC5` + `PC6` + `PC7` + `PC8` + `PC9` + `PC10`	(Intercept) + PRS_all + age + sexM + genotyping.arrayUKBL + PC1 + PC2 + PC3 + PC4 + PC5 + PC6 + PC7 + PC8 + PC9 + PC10	NA	Secondary malignancy of bone	195-199.99	Both	1	1	2	neoplasms
LV_LVEDV_BSA	198.7	PRS_all	age,sex,genotyping.array,PC1,PC2,PC3,PC4,PC5,PC6,PC7,PC8,PC9,PC10	0.0538326879438315	0.0443303690808842	1.05530802162848	0.224613202324417	logistic	355881	515	355366	NA	NA	0	`198.7` ~ `PRS_all` + `age` + `sex` + `genotyping.array` + `PC1` + `PC2` + `PC3` + `PC4` + `PC5` + `PC6` + `PC7` + `PC8` + `PC9` + `PC10`	(Intercept) + PRS_all + age + sexM + genotyping.arrayUKBL + PC1 + PC2 + PC3 + PC4 + PC5 + PC6 + PC7 + PC8 + PC9 + PC10	NA	Secondary malignant neoplasm of skin	195-199.99	Both	1	1	2	neoplasms
LV_LVEDV_BSA	199	PRS_all	age,sex,genotyping.array,PC1,PC2,PC3,PC4,PC5,PC6,PC7,PC8,PC9,PC10	0.0231943895376849	0.0201132914097101	1.02346547119126	0.248833569731601	logistic	357890	2524	355366	NA	NA	0	`199` ~ `PRS_all` + `age` + `sex` + `genotyping.array` + `PC1` + `PC2` + `PC3` + `PC4` + `PC5` + `PC6` + `PC7` + `PC8` + `PC9` + `PC10`	(Intercept) + PRS_all + age + sexM + genotyping.arrayUKBL + PC1 + PC2 + PC3 + PC4 + PC5 + PC6 + PC7 + PC8 + PC9 + PC10	NA	Neoplasm of uncertain behavior	195-199.99	Both	1	0	2	neoplasms
LV_LVEDV_BSA	199.4	PRS_all	age,sex,genotyping.array,PC1,PC2,PC3,PC4,PC5,PC6,PC7,PC8,PC9,PC10	NA	NA	NA	NA	logistic	355529	163	355366	NA	NA	0	`199.4` ~ `PRS_all` + `age` + `sex` + `genotyping.array` + `PC1` + `PC2` + `PC3` + `PC4` + `PC5` + `PC6` + `PC7` + `PC8` + `PC9` + `PC10`	NA	[Error: < 200 cases or controls]	Neurofibromatosis	195-199.99	Both	1	1	2	neoplasms
LV_LVEDV_BSA	200	PRS_all	age,sex,genotyping.array,PC1,PC2,PC3,PC4,PC5,PC6,PC7,PC8,PC9,PC10	-0.0210302361129192	0.0203181379742204	0.979189357241882	0.300646770166352	logistic	423613	2487	421126	NA	NA	0	`200` ~ `PRS_all` + `age` + `sex` + `genotyping.array` + `PC1` + `PC2` + `PC3` + `PC4` + `PC5` + `PC6` + `PC7` + `PC8` + `PC9` + `PC10`	(Intercept) + PRS_all + age + sexM + genotyping.arrayUKBL + PC1 + PC2 + PC3 + PC4 + PC5 + PC6 + PC7 + PC8 + PC9 + PC10	NA	Myeloproliferative disease	200-204.99	NA	1	0	2	neoplasms
LV_LVEDV_BSA	200.1	PRS_all	age,sex,genotyping.array,PC1,PC2,PC3,PC4,PC5,PC6,PC7,PC8,PC9,PC10	-0.0322528864367908	0.0380028911242733	0.968261690866785	0.396050695890122	logistic	413351	696	412655	NA	NA	0	`200.1` ~ `PRS_all` + `age` + `sex` + `genotyping.array` + `PC1` + `PC2` + `PC3` + `PC4` + `PC5` + `PC6` + `PC7` + `PC8` + `PC9` + `PC10`	(Intercept) + PRS_all + age + sexM + genotyping.arrayUKBL + PC1 + PC2 + PC3 + PC4 + PC5 + PC6 + PC7 + PC8 + PC9 + PC10	NA	Polycythemia vera	200-204.99, 289-289.99	Both	1	1	2	neoplasms
LV_LVEDV_BSA	201	PRS_all	age,sex,genotyping.array,PC1,PC2,PC3,PC4,PC5,PC6,PC7,PC8,PC9,PC10	-0.0411361343166588	0.0456860268597243	0.959698473158722	0.367902347064297	logistic	421609	483	421126	NA	NA	0	`201` ~ `PRS_all` + `age` + `sex` + `genotyping.array` + `PC1` + `PC2` + `PC3` + `PC4` + `PC5` + `PC6` + `PC7` + `PC8` + `PC9` + `PC10`	(Intercept) + PRS_all + age + sexM + genotyping.arrayUKBL + PC1 + PC2 + PC3 + PC4 + PC5 + PC6 + PC7 + PC8 + PC9 + PC10	NA	Hodgkin's disease	200-204.99	NA	1	1	2	neoplasms
LV_LVEDV_BSA	202	PRS_all	age,sex,genotyping.array,PC1,PC2,PC3,PC4,PC5,PC6,PC7,PC8,PC9,PC10	0.0432641678456716	0.0141585041556609	1.04421370610394	0.00224534383498305	logistic	426246	5120	421126	NA	NA	0	`202` ~ `PRS_all` + `age` + `sex` + `genotyping.array` + `PC1` + `PC2` + `PC3` + `PC4` + `PC5` + `PC6` + `PC7` + `PC8` + `PC9` + `PC10`	(Intercept) + PRS_all + age + sexM + genotyping.arrayUKBL + PC1 + PC2 + PC3 + PC4 + PC5 + PC6 + PC7 + PC8 + PC9 + PC10	NA	Cancer of other lymphoid, histiocytic tissue	200-204.99	NA	1	0	2	neoplasms
LV_LVEDV_BSA	202.2	PRS_all	age,sex,genotyping.array,PC1,PC2,PC3,PC4,PC5,PC6,PC7,PC8,PC9,PC10	0.0504248495122839	0.0162819510692224	1.05171782327773	0.00195504169787645	logistic	424987	3861	421126	NA	NA	0	`202.2` ~ `PRS_all` + `age` + `sex` + `genotyping.array` + `PC1` + `PC2` + `PC3` + `PC4` + `PC5` + `PC6` + `PC7` + `PC8` + `PC9` + `PC10`	(Intercept) + PRS_all + age + sexM + genotyping.arrayUKBL + PC1 + PC2 + PC3 + PC4 + PC5 + PC6 + PC7 + PC8 + PC9 + PC10	NA	Non-Hodgkins lymphoma	200-204.99	Both	1	0	2	neoplasms
LV_LVEDV_BSA	202.21	PRS_all	age,sex,genotyping.array,PC1,PC2,PC3,PC4,PC5,PC6,PC7,PC8,PC9,PC10	-0.0228836539106144	0.0379404223506904	0.977376191056138	0.546410867228297	logistic	421829	703	421126	NA	NA	0	`202.21` ~ `PRS_all` + `age` + `sex` + `genotyping.array` + `PC1` + `PC2` + `PC3` + `PC4` + `PC5` + `PC6` + `PC7` + `PC8` + `PC9` + `PC10`	(Intercept) + PRS_all + age + sexM + genotyping.arrayUKBL + PC1 + PC2 + PC3 + PC4 + PC5 + PC6 + PC7 + PC8 + PC9 + PC10	NA	Nodular lymphoma	200-204.99	Both	1	1	2	neoplasms
LV_LVEDV_BSA	202.22	PRS_all	age,sex,genotyping.array,PC1,PC2,PC3,PC4,PC5,PC6,PC7,PC8,PC9,PC10	NA	NA	NA	NA	NA	421126	NA	NA	NA	NA	0	NA	NA	[Note: Column(s) dropped due to lack of variability: 202.22 ] [Error: non-varying phenotype or genotype]	Reticulosarcoma	200-204.99	Both	1	1	2	neoplasms
LV_LVEDV_BSA	202.23	PRS_all	age,sex,genotyping.array,PC1,PC2,PC3,PC4,PC5,PC6,PC7,PC8,PC9,PC10	NA	NA	NA	NA	logistic	421139	13	421126	NA	NA	0	`202.23` ~ `PRS_all` + `age` + `sex` + `genotyping.array` + `PC1` + `PC2` + `PC3` + `PC4` + `PC5` + `PC6` + `PC7` + `PC8` + `PC9` + `PC10`	NA	[Error: < 200 cases or controls]	Lymphosarcoma	200-204.99	Both	1	1	2	neoplasms
LV_LVEDV_BSA	202.24	PRS_all	age,sex,genotyping.array,PC1,PC2,PC3,PC4,PC5,PC6,PC7,PC8,PC9,PC10	0.0654920943473973	0.0269006483070767	1.067684296539	0.0149086028858816	logistic	422530	1404	421126	NA	NA	0	`202.24` ~ `PRS_all` + `age` + `sex` + `genotyping.array` + `PC1` + `PC2` + `PC3` + `PC4` + `PC5` + `PC6` + `PC7` + `PC8` + `PC9` + `PC10`	(Intercept) + PRS_all + age + sexM + genotyping.arrayUKBL + PC1 + PC2 + PC3 + PC4 + PC5 + PC6 + PC7 + PC8 + PC9 + PC10	NA	Large cell lymphoma	200-204.99	Both	1	1	2	neoplasms
LV_LVEDV_BSA	204	PRS_all	age,sex,genotyping.array,PC1,PC2,PC3,PC4,PC5,PC6,PC7,PC8,PC9,PC10	0.0314676640261881	0.0157181013488121	1.03196800536572	0.045284559603517	logistic	425283	4157	421126	NA	NA	0	`204` ~ `PRS_all` + `age` + `sex` + `genotyping.array` + `PC1` + `PC2` + `PC3` + `PC4` + `PC5` + `PC6` + `PC7` + `PC8` + `PC9` + `PC10`	(Intercept) + PRS_all + age + sexM + genotyping.arrayUKBL + PC1 + PC2 + PC3 + PC4 + PC5 + PC6 + PC7 + PC8 + PC9 + PC10	NA	Leukemia	200-204.99	NA	1	0	2	neoplasms
LV_LVEDV_BSA	204.1	PRS_all	age,sex,genotyping.array,PC1,PC2,PC3,PC4,PC5,PC6,PC7,PC8,PC9,PC10	0.0358300826559923	0.0273941567605912	1.0364797156471	0.19089156502676	logistic	422477	1351	421126	NA	NA	0	`204.1` ~ `PRS_all` + `age` + `sex` + `genotyping.array` + `PC1` + `PC2` + `PC3` + `PC4` + `PC5` + `PC6` + `PC7` + `PC8` + `PC9` + `PC10`	(Intercept) + PRS_all + age + sexM + genotyping.arrayUKBL + PC1 + PC2 + PC3 + PC4 + PC5 + PC6 + PC7 + PC8 + PC9 + PC10	NA	Lymphoid leukemia	200-204.99	Both	1	0	2	neoplasms
LV_LVEDV_BSA	204.11	PRS_all	age,sex,genotyping.array,PC1,PC2,PC3,PC4,PC5,PC6,PC7,PC8,PC9,PC10	NA	NA	NA	NA	logistic	421254	128	421126	NA	NA	0	`204.11` ~ `PRS_all` + `age` + `sex` + `genotyping.array` + `PC1` + `PC2` + `PC3` + `PC4` + `PC5` + `PC6` + `PC7` + `PC8` + `PC9` + `PC10`	NA	[Error: < 200 cases or controls]	Lymphoid leukemia, acute	200-204.99	Both	1	1	2	neoplasms
LV_LVEDV_BSA	204.12	PRS_all	age,sex,genotyping.array,PC1,PC2,PC3,PC4,PC5,PC6,PC7,PC8,PC9,PC10	0.0358360178450784	0.029098126227833	1.03648586736846	0.218114396122785	logistic	422321	1195	421126	NA	NA	0	`204.12` ~ `PRS_all` + `age` + `sex` + `genotyping.array` + `PC1` + `PC2` + `PC3` + `PC4` + `PC5` + `PC6` + `PC7` + `PC8` + `PC9` + `PC10`	(Intercept) + PRS_all + age + sexM + genotyping.arrayUKBL + PC1 + PC2 + PC3 + PC4 + PC5 + PC6 + PC7 + PC8 + PC9 + PC10	NA	Lymphoid leukemia, chronic	200-204.99	Both	1	1	2	neoplasms
LV_LVEDV_BSA	204.2	PRS_all	age,sex,genotyping.array,PC1,PC2,PC3,PC4,PC5,PC6,PC7,PC8,PC9,PC10	0.0622432593420575	0.0304801068019356	1.06422119499058	0.0411421554892103	logistic	422217	1091	421126	NA	NA	0	`204.2` ~ `PRS_all` + `age` + `sex` + `genotyping.array` + `PC1` + `PC2` + `PC3` + `PC4` + `PC5` + `PC6` + `PC7` + `PC8` + `PC9` + `PC10`	(Intercept) + PRS_all + age + sexM + genotyping.arrayUKBL + PC1 + PC2 + PC3 + PC4 + PC5 + PC6 + PC7 + PC8 + PC9 + PC10	NA	Myeloid leukemia	200-204.99	Both	1	0	2	neoplasms
LV_LVEDV_BSA	204.21	PRS_all	age,sex,genotyping.array,PC1,PC2,PC3,PC4,PC5,PC6,PC7,PC8,PC9,PC10	0.0513855007580742	0.0354053019054528	1.05272864275964	0.146682300529654	logistic	421934	808	421126	NA	NA	0	`204.21` ~ `PRS_all` + `age` + `sex` + `genotyping.array` + `PC1` + `PC2` + `PC3` + `PC4` + `PC5` + `PC6` + `PC7` + `PC8` + `PC9` + `PC10`	(Intercept) + PRS_all + age + sexM + genotyping.arrayUKBL + PC1 + PC2 + PC3 + PC4 + PC5 + PC6 + PC7 + PC8 + PC9 + PC10	NA	Myeloid leukemia, acute	200-204.99	Both	1	1	2	neoplasms
LV_LVEDV_BSA	204.22	PRS_all	age,sex,genotyping.array,PC1,PC2,PC3,PC4,PC5,PC6,PC7,PC8,PC9,PC10	0.158896656682775	0.0578887706771055	1.17221679964837	0.00605364440701797	logistic	421427	301	421126	NA	NA	0	`204.22` ~ `PRS_all` + `age` + `sex` + `genotyping.array` + `PC1` + `PC2` + `PC3` + `PC4` + `PC5` + `PC6` + `PC7` + `PC8` + `PC9` + `PC10`	(Intercept) + PRS_all + age + sexM + genotyping.arrayUKBL + PC1 + PC2 + PC3 + PC4 + PC5 + PC6 + PC7 + PC8 + PC9 + PC10	NA	Myeloid leukemia, chronic	200-204.99	Both	1	1	2	neoplasms
LV_LVEDV_BSA	204.3	PRS_all	age,sex,genotyping.array,PC1,PC2,PC3,PC4,PC5,PC6,PC7,PC8,PC9,PC10	NA	NA	NA	NA	logistic	421266	140	421126	NA	NA	0	`204.3` ~ `PRS_all` + `age` + `sex` + `genotyping.array` + `PC1` + `PC2` + `PC3` + `PC4` + `PC5` + `PC6` + `PC7` + `PC8` + `PC9` + `PC10`	NA	[Error: < 200 cases or controls]	Monocytic leukemia	200-204.99	Both	1	1	2	neoplasms
LV_LVEDV_BSA	204.4	PRS_all	age,sex,genotyping.array,PC1,PC2,PC3,PC4,PC5,PC6,PC7,PC8,PC9,PC10	0.0197755955267372	0.0257314324663472	1.01997242796783	0.442167349544739	logistic	422676	1550	421126	NA	NA	0	`204.4` ~ `PRS_all` + `age` + `sex` + `genotyping.array` + `PC1` + `PC2` + `PC3` + `PC4` + `PC5` + `PC6` + `PC7` + `PC8` + `PC9` + `PC10`	(Intercept) + PRS_all + age + sexM + genotyping.arrayUKBL + PC1 + PC2 + PC3 + PC4 + PC5 + PC6 + PC7 + PC8 + PC9 + PC10	NA	Multiple myeloma	200-204.99	Both	1	1	2	neoplasms
LV_LVEDV_BSA	208	PRS_all	age,sex,genotyping.array,PC1,PC2,PC3,PC4,PC5,PC6,PC7,PC8,PC9,PC10	-0.0086780603193363	0.00485032833482436	0.991359485359731	0.0735874955532136	logistic	425986	49315	376671	NA	NA	0	`208` ~ `PRS_all` + `age` + `sex` + `genotyping.array` + `PC1` + `PC2` + `PC3` + `PC4` + `PC5` + `PC6` + `PC7` + `PC8` + `PC9` + `PC10`	(Intercept) + PRS_all + age + sexM + genotyping.arrayUKBL + PC1 + PC2 + PC3 + PC4 + PC5 + PC6 + PC7 + PC8 + PC9 + PC10	NA	Benign neoplasm of colon	153-153.99, 208-208.99	NA	1	1	2	neoplasms
LV_LVEDV_BSA	210	PRS_all	age,sex,genotyping.array,PC1,PC2,PC3,PC4,PC5,PC6,PC7,PC8,PC9,PC10	-0.00668064673111176	0.025223422465194	0.993341619178111	0.791118197501955	logistic	429021	1597	427424	NA	NA	0	`210` ~ `PRS_all` + `age` + `sex` + `genotyping.array` + `PC1` + `PC2` + `PC3` + `PC4` + `PC5` + `PC6` + `PC7` + `PC8` + `PC9` + `PC10`	(Intercept) + PRS_all + age + sexM + genotyping.arrayUKBL + PC1 + PC2 + PC3 + PC4 + PC5 + PC6 + PC7 + PC8 + PC9 + PC10	NA	Benign neoplasm of lip, oral cavity, and pharynx	140-149.99, 210-210.99	NA	1	1	2	neoplasms
LV_LVEDV_BSA	211	PRS_all	age,sex,genotyping.array,PC1,PC2,PC3,PC4,PC5,PC6,PC7,PC8,PC9,PC10	-0.0169258525401732	0.00859847963541176	0.983216584944423	0.0490139400632615	logistic	412275	14340	397935	NA	NA	0	`211` ~ `PRS_all` + `age` + `sex` + `genotyping.array` + `PC1` + `PC2` + `PC3` + `PC4` + `PC5` + `PC6` + `PC7` + `PC8` + `PC9` + `PC10`	(Intercept) + PRS_all + age + sexM + genotyping.arrayUKBL + PC1 + PC2 + PC3 + PC4 + PC5 + PC6 + PC7 + PC8 + PC9 + PC10	NA	Benign neoplasm of other parts of digestive system	211-211.99, 150-159.99	NA	1	1	2	neoplasms
LV_LVEDV_BSA	212	PRS_all	age,sex,genotyping.array,PC1,PC2,PC3,PC4,PC5,PC6,PC7,PC8,PC9,PC10	-0.0325646578450026	0.0390398660569492	0.967959861609217	0.404202905609459	logistic	431422	668	430754	NA	NA	0	`212` ~ `PRS_all` + `age` + `sex` + `genotyping.array` + `PC1` + `PC2` + `PC3` + `PC4` + `PC5` + `PC6` + `PC7` + `PC8` + `PC9` + `PC10`	(Intercept) + PRS_all + age + sexM + genotyping.arrayUKBL + PC1 + PC2 + PC3 + PC4 + PC5 + PC6 + PC7 + PC8 + PC9 + PC10	NA	Benign neoplasm of respiratory and intrathoracic organs	212-212.99	NA	1	1	2	neoplasms
LV_LVEDV_BSA	213	PRS_all	age,sex,genotyping.array,PC1,PC2,PC3,PC4,PC5,PC6,PC7,PC8,PC9,PC10	-0.0566225562816637	0.0450677770835959	0.944950667758061	0.208975796880272	logistic	368191	503	367688	NA	NA	0	`213` ~ `PRS_all` + `age` + `sex` + `genotyping.array` + `PC1` + `PC2` + `PC3` + `PC4` + `PC5` + `PC6` + `PC7` + `PC8` + `PC9` + `PC10`	(Intercept) + PRS_all + age + sexM + genotyping.arrayUKBL + PC1 + PC2 + PC3 + PC4 + PC5 + PC6 + PC7 + PC8 + PC9 + PC10	NA	Benign neoplasm of bone and articular cartilage	210-229.99	NA	1	1	2	neoplasms
LV_LVEDV_BSA	214	PRS_all	age,sex,genotyping.array,PC1,PC2,PC3,PC4,PC5,PC6,PC7,PC8,PC9,PC10	0.0167236800699683	0.00991988721411062	1.01686430362827	0.0918200681826333	logistic	429657	10605	419052	NA	NA	0	`214` ~ `PRS_all` + `age` + `sex` + `genotyping.array` + `PC1` + `PC2` + `PC3` + `PC4` + `PC5` + `PC6` + `PC7` + `PC8` + `PC9` + `PC10`	(Intercept) + PRS_all + age + sexM + genotyping.arrayUKBL + PC1 + PC2 + PC3 + PC4 + PC5 + PC6 + PC7 + PC8 + PC9 + PC10	NA	Lipoma	214-215.99	NA	1	0	2	neoplasms
LV_LVEDV_BSA	214.1	PRS_all	age,sex,genotyping.array,PC1,PC2,PC3,PC4,PC5,PC6,PC7,PC8,PC9,PC10	0.0348112408731608	0.0119046640209335	1.03542424457606	0.00345377981285396	logistic	426395	7343	419052	NA	NA	0	`214.1` ~ `PRS_all` + `age` + `sex` + `genotyping.array` + `PC1` + `PC2` + `PC3` + `PC4` + `PC5` + `PC6` + `PC7` + `PC8` + `PC9` + `PC10`	(Intercept) + PRS_all + age + sexM + genotyping.arrayUKBL + PC1 + PC2 + PC3 + PC4 + PC5 + PC6 + PC7 + PC8 + PC9 + PC10	NA	Lipoma of skin and subcutaneous tissue	214-215.99	Both	1	1	2	neoplasms
LV_LVEDV_BSA	215	PRS_all	age,sex,genotyping.array,PC1,PC2,PC3,PC4,PC5,PC6,PC7,PC8,PC9,PC10	0.00461712144026203	0.0235504064536158	1.0046277967689	0.844568895421953	logistic	420898	1846	419052	NA	NA	0	`215` ~ `PRS_all` + `age` + `sex` + `genotyping.array` + `PC1` + `PC2` + `PC3` + `PC4` + `PC5` + `PC6` + `PC7` + `PC8` + `PC9` + `PC10`	(Intercept) + PRS_all + age + sexM + genotyping.arrayUKBL + PC1 + PC2 + PC3 + PC4 + PC5 + PC6 + PC7 + PC8 + PC9 + PC10	NA	Other benign neoplasm of connective and other soft tissue	214-215.99	NA	1	1	2	neoplasms
LV_LVEDV_BSA	216	PRS_all	age,sex,genotyping.array,PC1,PC2,PC3,PC4,PC5,PC6,PC7,PC8,PC9,PC10	0.00673599970679552	0.00899721366369647	1.00675873757825	0.45405239389113	logistic	430245	12852	417393	NA	NA	0	`216` ~ `PRS_all` + `age` + `sex` + `genotyping.array` + `PC1` + `PC2` + `PC3` + `PC4` + `PC5` + `PC6` + `PC7` + `PC8` + `PC9` + `PC10`	(Intercept) + PRS_all + age + sexM + genotyping.arrayUKBL + PC1 + PC2 + PC3 + PC4 + PC5 + PC6 + PC7 + PC8 + PC9 + PC10	NA	Benign neoplasm of skin	216-217.99	NA	1	1	2	neoplasms
LV_LVEDV_BSA	216.1	PRS_all	age,sex,genotyping.array,PC1,PC2,PC3,PC4,PC5,PC6,PC7,PC8,PC9,PC10	NA	NA	NA	NA	NA	417393	NA	NA	NA	NA	0	NA	NA	[Note: Column(s) dropped due to lack of variability: 216.1 ] [Error: non-varying phenotype or genotype]	Screening for malignant neoplasms of the skin	216-217.99	Both	0	1	2	neoplasms
LV_LVEDV_BSA	217	PRS_all	age,sex,genotyping.array,PC1,PC2,PC3,PC4,PC5,PC6,PC7,PC8,PC9,PC10	-0.00300103152524994	0.0286300050814046	0.997003467068592	0.916517686537055	logistic	418633	1240	417393	NA	NA	0	`217` ~ `PRS_all` + `age` + `sex` + `genotyping.array` + `PC1` + `PC2` + `PC3` + `PC4` + `PC5` + `PC6` + `PC7` + `PC8` + `PC9` + `PC10`	(Intercept) + PRS_all + age + sexM + genotyping.arrayUKBL + PC1 + PC2 + PC3 + PC4 + PC5 + PC6 + PC7 + PC8 + PC9 + PC10	NA	Vascular hamartomas and non-neoplastic nevi	216-217.99	Both	1	0	2	neoplasms
LV_LVEDV_BSA	217.1	PRS_all	age,sex,genotyping.array,PC1,PC2,PC3,PC4,PC5,PC6,PC7,PC8,PC9,PC10	-0.00314950136988514	0.0295468515209478	0.996855453106812	0.915111500900845	logistic	418557	1164	417393	NA	NA	0	`217.1` ~ `PRS_all` + `age` + `sex` + `genotyping.array` + `PC1` + `PC2` + `PC3` + `PC4` + `PC5` + `PC6` + `PC7` + `PC8` + `PC9` + `PC10`	(Intercept) + PRS_all + age + sexM + genotyping.arrayUKBL + PC1 + PC2 + PC3 + PC4 + PC5 + PC6 + PC7 + PC8 + PC9 + PC10	NA	Nevus, non-neoplastic	216-217.99	Both	1	1	2	neoplasms
LV_LVEDV_BSA	218	PRS_all	age,sex,genotyping.array,PC1,PC2,PC3,PC4,PC5,PC6,PC7,PC8,PC9,PC10	0.00109789487289457	0.00859781867251897	1.00109849778009	0.898390676879935	logistic	226295	15471	210824	NA	NA	0	`218` ~ `PRS_all` + `age` + `genotyping.array` + `PC1` + `PC2` + `PC3` + `PC4` + `PC5` + `PC6` + `PC7` + `PC8` + `PC9` + `PC10`	(Intercept) + PRS_all + age + genotyping.arrayUKBL + PC1 + PC2 + PC3 + PC4 + PC5 + PC6 + PC7 + PC8 + PC9 + PC10	[Note: Column(s) dropped due to lack of variability: sex ]	Benign neoplasm of uterus	217-223.99, 180-184.99	Female	1	0	2	neoplasms
LV_LVEDV_BSA	218.1	PRS_all	age,sex,genotyping.array,PC1,PC2,PC3,PC4,PC5,PC6,PC7,PC8,PC9,PC10	0.00139004454457529	0.00869467331847073	1.0013910111043	0.87298102383121	logistic	225939	15115	210824	NA	NA	0	`218.1` ~ `PRS_all` + `age` + `genotyping.array` + `PC1` + `PC2` + `PC3` + `PC4` + `PC5` + `PC6` + `PC7` + `PC8` + `PC9` + `PC10`	(Intercept) + PRS_all + age + genotyping.arrayUKBL + PC1 + PC2 + PC3 + PC4 + PC5 + PC6 + PC7 + PC8 + PC9 + PC10	[Note: Column(s) dropped due to lack of variability: sex ]	Uterine leiomyoma	217-223.99, 180-184.99	Female	1	1	2	neoplasms
LV_LVEDV_BSA	218.2	PRS_all	age,sex,genotyping.array,PC1,PC2,PC3,PC4,PC5,PC6,PC7,PC8,PC9,PC10	-0.0385633038441794	0.0447412212011192	0.962170793701888	0.388732151669084	logistic	211350	526	210824	NA	NA	0	`218.2` ~ `PRS_all` + `age` + `genotyping.array` + `PC1` + `PC2` + `PC3` + `PC4` + `PC5` + `PC6` + `PC7` + `PC8` + `PC9` + `PC10`	(Intercept) + PRS_all + age + genotyping.arrayUKBL + PC1 + PC2 + PC3 + PC4 + PC5 + PC6 + PC7 + PC8 + PC9 + PC10	[Note: Column(s) dropped due to lack of variability: sex ]	Other benign neoplasm of uterus	217-223.99, 180-184.99	Female	1	1	2	neoplasms
LV_LVEDV_BSA	220	PRS_all	age,sex,genotyping.array,PC1,PC2,PC3,PC4,PC5,PC6,PC7,PC8,PC9,PC10	0.0591454208340874	0.0206618608162897	1.06092951077721	0.00420259069097306	logistic	193545	2443	191102	NA	NA	0	`220` ~ `PRS_all` + `age` + `genotyping.array` + `PC1` + `PC2` + `PC3` + `PC4` + `PC5` + `PC6` + `PC7` + `PC8` + `PC9` + `PC10`	(Intercept) + PRS_all + age + genotyping.arrayUKBL + PC1 + PC2 + PC3 + PC4 + PC5 + PC6 + PC7 + PC8 + PC9 + PC10	[Note: Column(s) dropped due to lack of variability: sex ]	Benign neoplasm of ovary	174-184.99, 217-221.99	Female	1	1	2	neoplasms
LV_LVEDV_BSA	221	PRS_all	age,sex,genotyping.array,PC1,PC2,PC3,PC4,PC5,PC6,PC7,PC8,PC9,PC10	-0.00982621245773304	0.0563836655622129	0.99022190702816	0.861650054534897	logistic	191322	325	190997	NA	NA	0	`221` ~ `PRS_all` + `age` + `genotyping.array` + `PC1` + `PC2` + `PC3` + `PC4` + `PC5` + `PC6` + `PC7` + `PC8` + `PC9` + `PC10`	(Intercept) + PRS_all + age + genotyping.arrayUKBL + PC1 + PC2 + PC3 + PC4 + PC5 + PC6 + PC7 + PC8 + PC9 + PC10	[Note: Column(s) dropped due to lack of variability: sex ]	Benign neoplasm of other female genital organs	217-223.99, 174-184.99	Female	1	1	2	neoplasms
LV_LVEDV_BSA	222	PRS_all	age,sex,genotyping.array,PC1,PC2,PC3,PC4,PC5,PC6,PC7,PC8,PC9,PC10	-0.0154676426555574	0.059181651608294	0.984651366939711	0.793815862281576	logistic	180211	285	179926	NA	NA	0	`222` ~ `PRS_all` + `age` + `genotyping.array` + `PC1` + `PC2` + `PC3` + `PC4` + `PC5` + `PC6` + `PC7` + `PC8` + `PC9` + `PC10`	(Intercept) + PRS_all + age + genotyping.arrayUKBL + PC1 + PC2 + PC3 + PC4 + PC5 + PC6 + PC7 + PC8 + PC9 + PC10	[Note: Column(s) dropped due to lack of variability: sex ]	Benign neoplasm of male genital organs	185-187.99, 222-222.99	Male	1	1	2	neoplasms
LV_LVEDV_BSA	223	PRS_all	age,sex,genotyping.array,PC1,PC2,PC3,PC4,PC5,PC6,PC7,PC8,PC9,PC10	-0.0125715054447188	0.0488605026641204	0.987507185828759	0.796951961773351	logistic	368114	426	367688	NA	NA	0	`223` ~ `PRS_all` + `age` + `sex` + `genotyping.array` + `PC1` + `PC2` + `PC3` + `PC4` + `PC5` + `PC6` + `PC7` + `PC8` + `PC9` + `PC10`	(Intercept) + PRS_all + age + sexM + genotyping.arrayUKBL + PC1 + PC2 + PC3 + PC4 + PC5 + PC6 + PC7 + PC8 + PC9 + PC10	NA	Benign neoplasm of kidney and other urinary organs	210-229.99	NA	1	1	2	neoplasms
LV_LVEDV_BSA	224	PRS_all	age,sex,genotyping.array,PC1,PC2,PC3,PC4,PC5,PC6,PC7,PC8,PC9,PC10	-0.0254317586171791	0.0523085068406275	0.974888904462757	0.626834010200844	logistic	427769	372	427397	NA	NA	0	`224` ~ `PRS_all` + `age` + `sex` + `genotyping.array` + `PC1` + `PC2` + `PC3` + `PC4` + `PC5` + `PC6` + `PC7` + `PC8` + `PC9` + `PC10`	(Intercept) + PRS_all + age + sexM + genotyping.arrayUKBL + PC1 + PC2 + PC3 + PC4 + PC5 + PC6 + PC7 + PC8 + PC9 + PC10	NA	Benign neoplasm of eye	224-225.99, 190-192.99	Both	1	0	2	neoplasms
LV_LVEDV_BSA	224.1	PRS_all	age,sex,genotyping.array,PC1,PC2,PC3,PC4,PC5,PC6,PC7,PC8,PC9,PC10	-0.0609998766785149	0.0638692260937505	0.940823355799736	0.339539963964051	logistic	427647	250	427397	NA	NA	0	`224.1` ~ `PRS_all` + `age` + `sex` + `genotyping.array` + `PC1` + `PC2` + `PC3` + `PC4` + `PC5` + `PC6` + `PC7` + `PC8` + `PC9` + `PC10`	(Intercept) + PRS_all + age + sexM + genotyping.arrayUKBL + PC1 + PC2 + PC3 + PC4 + PC5 + PC6 + PC7 + PC8 + PC9 + PC10	NA	Benign neoplasm of eye, uveal	224-225.99, 190-192.99	Both	1	1	2	neoplasms
LV_LVEDV_BSA	225	PRS_all	age,sex,genotyping.array,PC1,PC2,PC3,PC4,PC5,PC6,PC7,PC8,PC9,PC10	4.6509391686585e-4	0.0233275476774642	1.00046520208981	0.98409319843428	logistic	429292	1895	427397	NA	NA	0	`225` ~ `PRS_all` + `age` + `sex` + `genotyping.array` + `PC1` + `PC2` + `PC3` + `PC4` + `PC5` + `PC6` + `PC7` + `PC8` + `PC9` + `PC10`	(Intercept) + PRS_all + age + sexM + genotyping.arrayUKBL + PC1 + PC2 + PC3 + PC4 + PC5 + PC6 + PC7 + PC8 + PC9 + PC10	NA	Benign neoplasm of brain and other parts of nervous system	224-225.99, 190-192.99	NA	1	0	2	neoplasms
LV_LVEDV_BSA	225.1	PRS_all	age,sex,genotyping.array,PC1,PC2,PC3,PC4,PC5,PC6,PC7,PC8,PC9,PC10	0.00383623220975319	0.0239717632525092	1.003843599967	0.872856425573538	logistic	429192	1795	427397	NA	NA	0	`225.1` ~ `PRS_all` + `age` + `sex` + `genotyping.array` + `PC1` + `PC2` + `PC3` + `PC4` + `PC5` + `PC6` + `PC7` + `PC8` + `PC9` + `PC10`	(Intercept) + PRS_all + age + sexM + genotyping.arrayUKBL + PC1 + PC2 + PC3 + PC4 + PC5 + PC6 + PC7 + PC8 + PC9 + PC10	NA	Benign neoplasm of brain, cranial nerves, meninges	224-225.99, 190-192.99	Both	1	1	2	neoplasms
LV_LVEDV_BSA	225.2	PRS_all	age,sex,genotyping.array,PC1,PC2,PC3,PC4,PC5,PC6,PC7,PC8,PC9,PC10	NA	NA	NA	NA	logistic	427505	108	427397	NA	NA	0	`225.2` ~ `PRS_all` + `age` + `sex` + `genotyping.array` + `PC1` + `PC2` + `PC3` + `PC4` + `PC5` + `PC6` + `PC7` + `PC8` + `PC9` + `PC10`	NA	[Error: < 200 cases or controls]	Benign neoplasm of spinal cord, meninges	224-225.99, 190-192.99	Both	1	1	2	neoplasms
LV_LVEDV_BSA	226	PRS_all	age,sex,genotyping.array,PC1,PC2,PC3,PC4,PC5,PC6,PC7,PC8,PC9,PC10	0.0363304636010523	0.0460406881155931	1.03699848012586	0.430056651474186	logistic	428358	486	427872	NA	NA	0	`226` ~ `PRS_all` + `age` + `sex` + `genotyping.array` + `PC1` + `PC2` + `PC3` + `PC4` + `PC5` + `PC6` + `PC7` + `PC8` + `PC9` + `PC10`	(Intercept) + PRS_all + age + sexM + genotyping.arrayUKBL + PC1 + PC2 + PC3 + PC4 + PC5 + PC6 + PC7 + PC8 + PC9 + PC10	NA	Benign neoplasm of thyroid glands	193-194.99, 226-227.99	NA	1	1	2	neoplasms
LV_LVEDV_BSA	227	PRS_all	age,sex,genotyping.array,PC1,PC2,PC3,PC4,PC5,PC6,PC7,PC8,PC9,PC10	0.0498822667141416	0.0215567922346023	1.05114733406113	0.0206681051485214	logistic	430113	2241	427872	NA	NA	0	`227` ~ `PRS_all` + `age` + `sex` + `genotyping.array` + `PC1` + `PC2` + `PC3` + `PC4` + `PC5` + `PC6` + `PC7` + `PC8` + `PC9` + `PC10`	(Intercept) + PRS_all + age + sexM + genotyping.arrayUKBL + PC1 + PC2 + PC3 + PC4 + PC5 + PC6 + PC7 + PC8 + PC9 + PC10	NA	Benign neoplasm of other endocrine glands and related structures	193-194.99, 226-227.99	NA	1	0	2	neoplasms
LV_LVEDV_BSA	227.1	PRS_all	age,sex,genotyping.array,PC1,PC2,PC3,PC4,PC5,PC6,PC7,PC8,PC9,PC10	0.117847875456383	0.0402953542920757	1.12507294713991	0.00344896980385287	logistic	428507	635	427872	NA	NA	0	`227.1` ~ `PRS_all` + `age` + `sex` + `genotyping.array` + `PC1` + `PC2` + `PC3` + `PC4` + `PC5` + `PC6` + `PC7` + `PC8` + `PC9` + `PC10`	(Intercept) + PRS_all + age + sexM + genotyping.arrayUKBL + PC1 + PC2 + PC3 + PC4 + PC5 + PC6 + PC7 + PC8 + PC9 + PC10	NA	Benign neoplasm of adrenal gland	193-194.99, 226-227.99	Both	1	1	2	neoplasms
LV_LVEDV_BSA	227.2	PRS_all	age,sex,genotyping.array,PC1,PC2,PC3,PC4,PC5,PC6,PC7,PC8,PC9,PC10	0.00927976825277062	0.033941647890334	1.00932295879822	0.784542996424308	logistic	428778	906	427872	NA	NA	0	`227.2` ~ `PRS_all` + `age` + `sex` + `genotyping.array` + `PC1` + `PC2` + `PC3` + `PC4` + `PC5` + `PC6` + `PC7` + `PC8` + `PC9` + `PC10`	(Intercept) + PRS_all + age + sexM + genotyping.arrayUKBL + PC1 + PC2 + PC3 + PC4 + PC5 + PC6 + PC7 + PC8 + PC9 + PC10	NA	Benign neoplasm of parathyroid gland	193-194.99, 226-227.99	Both	1	1	2	neoplasms
LV_LVEDV_BSA	227.3	PRS_all	age,sex,genotyping.array,PC1,PC2,PC3,PC4,PC5,PC6,PC7,PC8,PC9,PC10	0.0265643860068233	0.0383466372963503	1.02692036443474	0.48847049777046	logistic	428577	705	427872	NA	NA	0	`227.3` ~ `PRS_all` + `age` + `sex` + `genotyping.array` + `PC1` + `PC2` + `PC3` + `PC4` + `PC5` + `PC6` + `PC7` + `PC8` + `PC9` + `PC10`	(Intercept) + PRS_all + age + sexM + genotyping.arrayUKBL + PC1 + PC2 + PC3 + PC4 + PC5 + PC6 + PC7 + PC8 + PC9 + PC10	NA	Benign neoplasm of pituitary gland and craniopharyngeal duct (pouch)	193-194.99, 226-227.99	Both	1	1	2	neoplasms
LV_LVEDV_BSA	228	PRS_all	age,sex,genotyping.array,PC1,PC2,PC3,PC4,PC5,PC6,PC7,PC8,PC9,PC10	0.0349795638328572	0.0181760995191421	1.03559854491841	0.0542942810976411	logistic	431422	3090	428332	NA	NA	0	`228` ~ `PRS_all` + `age` + `sex` + `genotyping.array` + `PC1` + `PC2` + `PC3` + `PC4` + `PC5` + `PC6` + `PC7` + `PC8` + `PC9` + `PC10`	(Intercept) + PRS_all + age + sexM + genotyping.arrayUKBL + PC1 + PC2 + PC3 + PC4 + PC5 + PC6 + PC7 + PC8 + PC9 + PC10	NA	Hemangioma and lymphangioma, any site	228-228.99	Both	1	0	2	neoplasms
LV_LVEDV_BSA	228.1	PRS_all	age,sex,genotyping.array,PC1,PC2,PC3,PC4,PC5,PC6,PC7,PC8,PC9,PC10	NA	NA	NA	NA	NA	428332	NA	NA	NA	NA	0	NA	NA	[Note: Column(s) dropped due to lack of variability: 228.1 ] [Error: non-varying phenotype or genotype]	Hemangioma of skin and subcutaneous tissue	228-228.99	Both	1	1	2	neoplasms
LV_LVEDV_BSA	229	PRS_all	age,sex,genotyping.array,PC1,PC2,PC3,PC4,PC5,PC6,PC7,PC8,PC9,PC10	0.0178976215016383	0.0172956314089925	1.01805874372887	0.300759564975871	logistic	431422	3413	428009	NA	NA	0	`229` ~ `PRS_all` + `age` + `sex` + `genotyping.array` + `PC1` + `PC2` + `PC3` + `PC4` + `PC5` + `PC6` + `PC7` + `PC8` + `PC9` + `PC10`	(Intercept) + PRS_all + age + sexM + genotyping.arrayUKBL + PC1 + PC2 + PC3 + PC4 + PC5 + PC6 + PC7 + PC8 + PC9 + PC10	NA	Benign neoplasm of unspecified sites	229-229.99	NA	1	0	2	neoplasms
LV_LVEDV_BSA	229.1	PRS_all	age,sex,genotyping.array,PC1,PC2,PC3,PC4,PC5,PC6,PC7,PC8,PC9,PC10	NA	NA	NA	NA	logistic	428078	69	428009	NA	NA	0	`229.1` ~ `PRS_all` + `age` + `sex` + `genotyping.array` + `PC1` + `PC2` + `PC3` + `PC4` + `PC5` + `PC6` + `PC7` + `PC8` + `PC9` + `PC10`	NA	[Error: < 200 cases or controls]	Benign neoplasm of lymph nodes	229-229.99	Both	1	1	2	neoplasms
LV_LVEDV_BSA	230	PRS_all	age,sex,genotyping.array,PC1,PC2,PC3,PC4,PC5,PC6,PC7,PC8,PC9,PC10	NA	NA	NA	NA	logistic	431422	20	431402	NA	NA	0	`230` ~ `PRS_all` + `age` + `sex` + `genotyping.array` + `PC1` + `PC2` + `PC3` + `PC4` + `PC5` + `PC6` + `PC7` + `PC8` + `PC9` + `PC10`	NA	[Error: < 200 cases or controls]	Kaposi's sarcoma	230-230.99	NA	1	1	2	neoplasms
LV_LVEDV_BSA	240	PRS_all	age,sex,genotyping.array,PC1,PC2,PC3,PC4,PC5,PC6,PC7,PC8,PC9,PC10	-0.0104386573108991	0.0296131893920492	0.989615636390325	0.72446311463072	logistic	396050	1196	394854	NA	NA	0	`240` ~ `PRS_all` + `age` + `sex` + `genotyping.array` + `PC1` + `PC2` + `PC3` + `PC4` + `PC5` + `PC6` + `PC7` + `PC8` + `PC9` + `PC10`	(Intercept) + PRS_all + age + sexM + genotyping.arrayUKBL + PC1 + PC2 + PC3 + PC4 + PC5 + PC6 + PC7 + PC8 + PC9 + PC10	NA	Simple and unspecified goiter	240-246.99	NA	1	1	3	endocrine/metabolic
LV_LVEDV_BSA	241	PRS_all	age,sex,genotyping.array,PC1,PC2,PC3,PC4,PC5,PC6,PC7,PC8,PC9,PC10	-0.00512472352828324	0.020082291292308	0.994888385464456	0.798579291960568	logistic	397470	2616	394854	NA	NA	0	`241` ~ `PRS_all` + `age` + `sex` + `genotyping.array` + `PC1` + `PC2` + `PC3` + `PC4` + `PC5` + `PC6` + `PC7` + `PC8` + `PC9` + `PC10`	(Intercept) + PRS_all + age + sexM + genotyping.arrayUKBL + PC1 + PC2 + PC3 + PC4 + PC5 + PC6 + PC7 + PC8 + PC9 + PC10	NA	Nontoxic nodular goiter	240-246.99	Both	1	0	3	endocrine/metabolic
LV_LVEDV_BSA	241.1	PRS_all	age,sex,genotyping.array,PC1,PC2,PC3,PC4,PC5,PC6,PC7,PC8,PC9,PC10	2.14004534897422e-5	0.0286987192044237	1.00002140068248	0.999405022582034	logistic	396119	1265	394854	NA	NA	0	`241.1` ~ `PRS_all` + `age` + `sex` + `genotyping.array` + `PC1` + `PC2` + `PC3` + `PC4` + `PC5` + `PC6` + `PC7` + `PC8` + `PC9` + `PC10`	(Intercept) + PRS_all + age + sexM + genotyping.arrayUKBL + PC1 + PC2 + PC3 + PC4 + PC5 + PC6 + PC7 + PC8 + PC9 + PC10	NA	Nontoxic uninodular goiter	240-246.99	Both	1	1	3	endocrine/metabolic
LV_LVEDV_BSA	241.2	PRS_all	age,sex,genotyping.array,PC1,PC2,PC3,PC4,PC5,PC6,PC7,PC8,PC9,PC10	-0.014050098218891	0.027380300317226	0.98604814376969	0.60784902669627106	logistic	396265	1411	394854	NA	NA	0	`241.2` ~ `PRS_all` + `age` + `sex` + `genotyping.array` + `PC1` + `PC2` + `PC3` + `PC4` + `PC5` + `PC6` + `PC7` + `PC8` + `PC9` + `PC10`	(Intercept) + PRS_all + age + sexM + genotyping.arrayUKBL + PC1 + PC2 + PC3 + PC4 + PC5 + PC6 + PC7 + PC8 + PC9 + PC10	NA	Nontoxic multinodular goiter	240-246.99	Both	1	1	3	endocrine/metabolic
LV_LVEDV_BSA	242	PRS_all	age,sex,genotyping.array,PC1,PC2,PC3,PC4,PC5,PC6,PC7,PC8,PC9,PC10	-0.0394816916222401	0.0155623437200536	0.961287553445153	0.0111806428684144	logistic	399195	4341	394854	NA	NA	0	`242` ~ `PRS_all` + `age` + `sex` + `genotyping.array` + `PC1` + `PC2` + `PC3` + `PC4` + `PC5` + `PC6` + `PC7` + `PC8` + `PC9` + `PC10`	(Intercept) + PRS_all + age + sexM + genotyping.arrayUKBL + PC1 + PC2 + PC3 + PC4 + PC5 + PC6 + PC7 + PC8 + PC9 + PC10	NA	Thyrotoxicosis with or without goiter	240-246.99	NA	1	0	3	endocrine/metabolic
LV_LVEDV_BSA	242.1	PRS_all	age,sex,genotyping.array,PC1,PC2,PC3,PC4,PC5,PC6,PC7,PC8,PC9,PC10	-0.0200189368540143	0.0318897748721409	0.980180111603325	0.530165040381334	logistic	395878	1024	394854	NA	NA	0	`242.1` ~ `PRS_all` + `age` + `sex` + `genotyping.array` + `PC1` + `PC2` + `PC3` + `PC4` + `PC5` + `PC6` + `PC7` + `PC8` + `PC9` + `PC10`	(Intercept) + PRS_all + age + sexM + genotyping.arrayUKBL + PC1 + PC2 + PC3 + PC4 + PC5 + PC6 + PC7 + PC8 + PC9 + PC10	NA	Graves' disease	240-246.99	NA	1	1	3	endocrine/metabolic
LV_LVEDV_BSA	242.2	PRS_all	age,sex,genotyping.array,PC1,PC2,PC3,PC4,PC5,PC6,PC7,PC8,PC9,PC10	-0.00450440152978323	0.0678468454422998	0.995505728071816	0.947066751099507	logistic	395083	229	394854	NA	NA	0	`242.2` ~ `PRS_all` + `age` + `sex` + `genotyping.array` + `PC1` + `PC2` + `PC3` + `PC4` + `PC5` + `PC6` + `PC7` + `PC8` + `PC9` + `PC10`	(Intercept) + PRS_all + age + sexM + genotyping.arrayUKBL + PC1 + PC2 + PC3 + PC4 + PC5 + PC6 + PC7 + PC8 + PC9 + PC10	NA	Toxic multinodular goiter	240-246.99	Both	1	1	3	endocrine/metabolic
LV_LVEDV_BSA	242.3	PRS_all	age,sex,genotyping.array,PC1,PC2,PC3,PC4,PC5,PC6,PC7,PC8,PC9,PC10	-0.0386427749414379	0.0693233050613305	0.962094331971451	0.577234806299335	logistic	395071	217	394854	NA	NA	0	`242.3` ~ `PRS_all` + `age` + `sex` + `genotyping.array` + `PC1` + `PC2` + `PC3` + `PC4` + `PC5` + `PC6` + `PC7` + `PC8` + `PC9` + `PC10`	(Intercept) + PRS_all + age + sexM + genotyping.arrayUKBL + PC1 + PC2 + PC3 + PC4 + PC5 + PC6 + PC7 + PC8 + PC9 + PC10	NA	Exophthalmos	240-246.99	Both	0	0	3	endocrine/metabolic
LV_LVEDV_BSA	242.31	PRS_all	age,sex,genotyping.array,PC1,PC2,PC3,PC4,PC5,PC6,PC7,PC8,PC9,PC10	NA	NA	NA	NA	NA	394854	NA	NA	NA	NA	0	NA	NA	[Note: Column(s) dropped due to lack of variability: 242.31 ] [Error: non-varying phenotype or genotype]	Thyrotoxic exophthalmos	240-246.99	Both	1	1	3	endocrine/metabolic
LV_LVEDV_BSA	244	PRS_all	age,sex,genotyping.array,PC1,PC2,PC3,PC4,PC5,PC6,PC7,PC8,PC9,PC10	-0.00472902916610578	0.00603131443920609	0.995282135086696	0.432993545484702	logistic	426248	31394	394854	NA	NA	0	`244` ~ `PRS_all` + `age` + `sex` + `genotyping.array` + `PC1` + `PC2` + `PC3` + `PC4` + `PC5` + `PC6` + `PC7` + `PC8` + `PC9` + `PC10`	(Intercept) + PRS_all + age + sexM + genotyping.arrayUKBL + PC1 + PC2 + PC3 + PC4 + PC5 + PC6 + PC7 + PC8 + PC9 + PC10	NA	Hypothyroidism	240-246.99	Both	1	0	3	endocrine/metabolic
LV_LVEDV_BSA	244.1	PRS_all	age,sex,genotyping.array,PC1,PC2,PC3,PC4,PC5,PC6,PC7,PC8,PC9,PC10	-0.00122551098088275	0.0188872751411049	0.998775239651032	0.948265136512488	logistic	397794	2940	394854	NA	NA	0	`244.1` ~ `PRS_all` + `age` + `sex` + `genotyping.array` + `PC1` + `PC2` + `PC3` + `PC4` + `PC5` + `PC6` + `PC7` + `PC8` + `PC9` + `PC10`	(Intercept) + PRS_all + age + sexM + genotyping.arrayUKBL + PC1 + PC2 + PC3 + PC4 + PC5 + PC6 + PC7 + PC8 + PC9 + PC10	NA	Secondary hypothyroidism	240-246.99	NA	1	1	3	endocrine/metabolic
LV_LVEDV_BSA	244.2	PRS_all	age,sex,genotyping.array,PC1,PC2,PC3,PC4,PC5,PC6,PC7,PC8,PC9,PC10	0.0174426123344317	0.0464552199548337	1.01759562303778	0.707309818862391	logistic	395332	478	394854	NA	NA	0	`244.2` ~ `PRS_all` + `age` + `sex` + `genotyping.array` + `PC1` + `PC2` + `PC3` + `PC4` + `PC5` + `PC6` + `PC7` + `PC8` + `PC9` + `PC10`	(Intercept) + PRS_all + age + sexM + genotyping.arrayUKBL + PC1 + PC2 + PC3 + PC4 + PC5 + PC6 + PC7 + PC8 + PC9 + PC10	NA	Acquired hypothyroidism	240-246.99	Both	1	1	3	endocrine/metabolic
LV_LVEDV_BSA	244.3	PRS_all	age,sex,genotyping.array,PC1,PC2,PC3,PC4,PC5,PC6,PC7,PC8,PC9,PC10	NA	NA	NA	NA	NA	394854	NA	NA	NA	NA	0	NA	NA	[Note: Column(s) dropped due to lack of variability: 244.3 ] [Error: non-varying phenotype or genotype]	Iodine hypothyroidism	240-246.99	Both	1	1	3	endocrine/metabolic
LV_LVEDV_BSA	244.4	PRS_all	age,sex,genotyping.array,PC1,PC2,PC3,PC4,PC5,PC6,PC7,PC8,PC9,PC10	-0.0042775756697878	0.00617608036718477	0.995731560126023	0.488558332847259	logistic	424654	29800	394854	NA	NA	0	`244.4` ~ `PRS_all` + `age` + `sex` + `genotyping.array` + `PC1` + `PC2` + `PC3` + `PC4` + `PC5` + `PC6` + `PC7` + `PC8` + `PC9` + `PC10`	(Intercept) + PRS_all + age + sexM + genotyping.arrayUKBL + PC1 + PC2 + PC3 + PC4 + PC5 + PC6 + PC7 + PC8 + PC9 + PC10	NA	Hypothyroidism NOS	240-246.99	Both	1	1	3	endocrine/metabolic
LV_LVEDV_BSA	244.5	PRS_all	age,sex,genotyping.array,PC1,PC2,PC3,PC4,PC5,PC6,PC7,PC8,PC9,PC10	NA	NA	NA	NA	logistic	394954	100	394854	NA	NA	0	`244.5` ~ `PRS_all` + `age` + `sex` + `genotyping.array` + `PC1` + `PC2` + `PC3` + `PC4` + `PC5` + `PC6` + `PC7` + `PC8` + `PC9` + `PC10`	NA	[Error: < 200 cases or controls]	Congenital hypothyroidism	240-246.99	Both	1	1	3	endocrine/metabolic
LV_LVEDV_BSA	245	PRS_all	age,sex,genotyping.array,PC1,PC2,PC3,PC4,PC5,PC6,PC7,PC8,PC9,PC10	0.0535961037923403	0.0411090924492032	1.05505838200717	0.192317802450958	logistic	395465	611	394854	NA	NA	0	`245` ~ `PRS_all` + `age` + `sex` + `genotyping.array` + `PC1` + `PC2` + `PC3` + `PC4` + `PC5` + `PC6` + `PC7` + `PC8` + `PC9` + `PC10`	(Intercept) + PRS_all + age + sexM + genotyping.arrayUKBL + PC1 + PC2 + PC3 + PC4 + PC5 + PC6 + PC7 + PC8 + PC9 + PC10	NA	Thyroiditis	240-246.99	Both	1	0	3	endocrine/metabolic
LV_LVEDV_BSA	245.1	PRS_all	age,sex,genotyping.array,PC1,PC2,PC3,PC4,PC5,PC6,PC7,PC8,PC9,PC10	NA	NA	NA	NA	logistic	394884	30	394854	NA	NA	0	`245.1` ~ `PRS_all` + `age` + `sex` + `genotyping.array` + `PC1` + `PC2` + `PC3` + `PC4` + `PC5` + `PC6` + `PC7` + `PC8` + `PC9` + `PC10`	NA	[Error: < 200 cases or controls]	Thyroiditis, acute and subacute	240-246.99	Both	1	1	3	endocrine/metabolic
LV_LVEDV_BSA	245.2	PRS_all	age,sex,genotyping.array,PC1,PC2,PC3,PC4,PC5,PC6,PC7,PC8,PC9,PC10	0.0367911285241088	0.0477819851894732	1.03747629899967	0.441312308177672	logistic	395307	453	394854	NA	NA	0	`245.2` ~ `PRS_all` + `age` + `sex` + `genotyping.array` + `PC1` + `PC2` + `PC3` + `PC4` + `PC5` + `PC6` + `PC7` + `PC8` + `PC9` + `PC10`	(Intercept) + PRS_all + age + sexM + genotyping.arrayUKBL + PC1 + PC2 + PC3 + PC4 + PC5 + PC6 + PC7 + PC8 + PC9 + PC10	NA	Chronic thyroiditis	240-246.99	Both	1	0	3	endocrine/metabolic
LV_LVEDV_BSA	245.21	PRS_all	age,sex,genotyping.array,PC1,PC2,PC3,PC4,PC5,PC6,PC7,PC8,PC9,PC10	0.0386793856619529	0.0489744133496019	1.03943717175996	0.429651806659336	logistic	395285	431	394854	NA	NA	0	`245.21` ~ `PRS_all` + `age` + `sex` + `genotyping.array` + `PC1` + `PC2` + `PC3` + `PC4` + `PC5` + `PC6` + `PC7` + `PC8` + `PC9` + `PC10`	(Intercept) + PRS_all + age + sexM + genotyping.arrayUKBL + PC1 + PC2 + PC3 + PC4 + PC5 + PC6 + PC7 + PC8 + PC9 + PC10	NA	Chronic lymphocytic thyroiditis	240-246.99	Both	1	1	3	endocrine/metabolic
LV_LVEDV_BSA	246	PRS_all	age,sex,genotyping.array,PC1,PC2,PC3,PC4,PC5,PC6,PC7,PC8,PC9,PC10	0.00479659982360631	0.0273701139347525	1.00480812192347	0.860883560840263	logistic	396245	1391	394854	NA	NA	0	`246` ~ `PRS_all` + `age` + `sex` + `genotyping.array` + `PC1` + `PC2` + `PC3` + `PC4` + `PC5` + `PC6` + `PC7` + `PC8` + `PC9` + `PC10`	(Intercept) + PRS_all + age + sexM + genotyping.arrayUKBL + PC1 + PC2 + PC3 + PC4 + PC5 + PC6 + PC7 + PC8 + PC9 + PC10	NA	Other disorders of thyroid	240-246.99	Both	1	0	3	endocrine/metabolic
LV_LVEDV_BSA	246.2	PRS_all	age,sex,genotyping.array,PC1,PC2,PC3,PC4,PC5,PC6,PC7,PC8,PC9,PC10	NA	NA	NA	NA	NA	394854	NA	NA	NA	NA	0	NA	NA	[Note: Column(s) dropped due to lack of variability: 246.2 ] [Error: non-varying phenotype or genotype]	Thyroid cyst	240-246.99	Both	1	1	3	endocrine/metabolic
LV_LVEDV_BSA	246.7	PRS_all	age,sex,genotyping.array,PC1,PC2,PC3,PC4,PC5,PC6,PC7,PC8,PC9,PC10	NA	NA	NA	NA	logistic	395026	172	394854	NA	NA	0	`246.7` ~ `PRS_all` + `age` + `sex` + `genotyping.array` + `PC1` + `PC2` + `PC3` + `PC4` + `PC5` + `PC6` + `PC7` + `PC8` + `PC9` + `PC10`	NA	[Error: < 200 cases or controls]	Abnormal results of function study of thyroid	240-246.99	Both	0	1	3	endocrine/metabolic
LV_LVEDV_BSA	249	PRS_all	age,sex,genotyping.array,PC1,PC2,PC3,PC4,PC5,PC6,PC7,PC8,PC9,PC10	NA	NA	NA	NA	logistic	384061	7	384054	NA	NA	0	`249` ~ `PRS_all` + `age` + `sex` + `genotyping.array` + `PC1` + `PC2` + `PC3` + `PC4` + `PC5` + `PC6` + `PC7` + `PC8` + `PC9` + `PC10`	NA	[Error: < 200 cases or controls]	Secondary diabetes mellitus	249-250.99	NA	1	1	3	endocrine/metabolic
LV_LVEDV_BSA	250	PRS_all	age,sex,genotyping.array,PC1,PC2,PC3,PC4,PC5,PC6,PC7,PC8,PC9,PC10	-0.0999261193969223	0.00518022060356688	0.904904270439609	6.52551347392808e-83	logistic	428671	44617	384054	NA	NA	0	`250` ~ `PRS_all` + `age` + `sex` + `genotyping.array` + `PC1` + `PC2` + `PC3` + `PC4` + `PC5` + `PC6` + `PC7` + `PC8` + `PC9` + `PC10`	(Intercept) + PRS_all + age + sexM + genotyping.arrayUKBL + PC1 + PC2 + PC3 + PC4 + PC5 + PC6 + PC7 + PC8 + PC9 + PC10	NA	Diabetes mellitus	249-250.99	Both	1	0	3	endocrine/metabolic
LV_LVEDV_BSA	250.1	PRS_all	age,sex,genotyping.array,PC1,PC2,PC3,PC4,PC5,PC6,PC7,PC8,PC9,PC10	-0.0934934978108748	0.014598431786362	0.910743939236284	1.51009219670448e-10	logistic	388929	4875	384054	NA	NA	0	`250.1` ~ `PRS_all` + `age` + `sex` + `genotyping.array` + `PC1` + `PC2` + `PC3` + `PC4` + `PC5` + `PC6` + `PC7` + `PC8` + `PC9` + `PC10`	(Intercept) + PRS_all + age + sexM + genotyping.arrayUKBL + PC1 + PC2 + PC3 + PC4 + PC5 + PC6 + PC7 + PC8 + PC9 + PC10	NA	Type 1 diabetes	249-250.99	Both	1	0	3	endocrine/metabolic
LV_LVEDV_BSA	250.11	PRS_all	age,sex,genotyping.array,PC1,PC2,PC3,PC4,PC5,PC6,PC7,PC8,PC9,PC10	-0.114725592991534	0.045256798006521	0.89161077458648	0.0112450091959588	logistic	384548	494	384054	NA	NA	0	`250.11` ~ `PRS_all` + `age` + `sex` + `genotyping.array` + `PC1` + `PC2` + `PC3` + `PC4` + `PC5` + `PC6` + `PC7` + `PC8` + `PC9` + `PC10`	(Intercept) + PRS_all + age + sexM + genotyping.arrayUKBL + PC1 + PC2 + PC3 + PC4 + PC5 + PC6 + PC7 + PC8 + PC9 + PC10	NA	Type 1 diabetes with ketoacidosis	249-250.99	Both	1	1	3	endocrine/metabolic
LV_LVEDV_BSA	250.12	PRS_all	age,sex,genotyping.array,PC1,PC2,PC3,PC4,PC5,PC6,PC7,PC8,PC9,PC10	NA	NA	NA	NA	logistic	384220	166	384054	NA	NA	0	`250.12` ~ `PRS_all` + `age` + `sex` + `genotyping.array` + `PC1` + `PC2` + `PC3` + `PC4` + `PC5` + `PC6` + `PC7` + `PC8` + `PC9` + `PC10`	NA	[Error: < 200 cases or controls]	Type 1 diabetes with renal manifestations	249-250.99	Both	1	1	3	endocrine/metabolic
LV_LVEDV_BSA	250.13	PRS_all	age,sex,genotyping.array,PC1,PC2,PC3,PC4,PC5,PC6,PC7,PC8,PC9,PC10	-0.0957004608434385	0.0325207842176319	0.908736177373295	0.00325313490482421	logistic	385017	963	384054	NA	NA	0	`250.13` ~ `PRS_all` + `age` + `sex` + `genotyping.array` + `PC1` + `PC2` + `PC3` + `PC4` + `PC5` + `PC6` + `PC7` + `PC8` + `PC9` + `PC10`	(Intercept) + PRS_all + age + sexM + genotyping.arrayUKBL + PC1 + PC2 + PC3 + PC4 + PC5 + PC6 + PC7 + PC8 + PC9 + PC10	NA	Type 1 diabetes with ophthalmic manifestations	249-250.99	Both	1	1	3	endocrine/metabolic
LV_LVEDV_BSA	250.14	PRS_all	age,sex,genotyping.array,PC1,PC2,PC3,PC4,PC5,PC6,PC7,PC8,PC9,PC10	-0.120935485098436	0.0539925728048145	0.886091123830514	0.025100396888206	logistic	384400	346	384054	NA	NA	0	`250.14` ~ `PRS_all` + `age` + `sex` + `genotyping.array` + `PC1` + `PC2` + `PC3` + `PC4` + `PC5` + `PC6` + `PC7` + `PC8` + `PC9` + `PC10`	(Intercept) + PRS_all + age + sexM + genotyping.arrayUKBL + PC1 + PC2 + PC3 + PC4 + PC5 + PC6 + PC7 + PC8 + PC9 + PC10	NA	Type 1 diabetes with neurological manifestations	249-250.99	Both	1	1	3	endocrine/metabolic
LV_LVEDV_BSA	250.15	PRS_all	age,sex,genotyping.array,PC1,PC2,PC3,PC4,PC5,PC6,PC7,PC8,PC9,PC10	NA	NA	NA	NA	NA	384054	NA	NA	NA	NA	0	NA	NA	[Note: Column(s) dropped due to lack of variability: 250.15 ] [Error: non-varying phenotype or genotype]	Diabetes type 1 with peripheral circulatory disorders	249-250.99	Both	1	1	3	endocrine/metabolic
LV_LVEDV_BSA	250.2	PRS_all	age,sex,genotyping.array,PC1,PC2,PC3,PC4,PC5,PC6,PC7,PC8,PC9,PC10	-0.102009932553481	0.00523753605345066	0.903020582324105	1.7307322168405397e-84	logistic	427703	43649	384054	NA	NA	0	`250.2` ~ `PRS_all` + `age` + `sex` + `genotyping.array` + `PC1` + `PC2` + `PC3` + `PC4` + `PC5` + `PC6` + `PC7` + `PC8` + `PC9` + `PC10`	(Intercept) + PRS_all + age + sexM + genotyping.arrayUKBL + PC1 + PC2 + PC3 + PC4 + PC5 + PC6 + PC7 + PC8 + PC9 + PC10	NA	Type 2 diabetes	249-250.99	Both	1	0	3	endocrine/metabolic
LV_LVEDV_BSA	250.21	PRS_all	age,sex,genotyping.array,PC1,PC2,PC3,PC4,PC5,PC6,PC7,PC8,PC9,PC10	-0.0511231650406818	0.0449901886054076	0.950161636628702	0.255823463833555	logistic	384577	523	384054	NA	NA	0	`250.21` ~ `PRS_all` + `age` + `sex` + `genotyping.array` + `PC1` + `PC2` + `PC3` + `PC4` + `PC5` + `PC6` + `PC7` + `PC8` + `PC9` + `PC10`	(Intercept) + PRS_all + age + sexM + genotyping.arrayUKBL + PC1 + PC2 + PC3 + PC4 + PC5 + PC6 + PC7 + PC8 + PC9 + PC10	NA	Type 2 diabetes with ketoacidosis	249-250.99	Both	1	1	3	endocrine/metabolic
LV_LVEDV_BSA	250.22	PRS_all	age,sex,genotyping.array,PC1,PC2,PC3,PC4,PC5,PC6,PC7,PC8,PC9,PC10	-0.0482231632715082	0.0365584006719652	0.952921106355541	0.187145037630747	logistic	384848	794	384054	NA	NA	0	`250.22` ~ `PRS_all` + `age` + `sex` + `genotyping.array` + `PC1` + `PC2` + `PC3` + `PC4` + `PC5` + `PC6` + `PC7` + `PC8` + `PC9` + `PC10`	(Intercept) + PRS_all + age + sexM + genotyping.arrayUKBL + PC1 + PC2 + PC3 + PC4 + PC5 + PC6 + PC7 + PC8 + PC9 + PC10	NA	Type 2 diabetes with renal manifestations	249-250.99	Both	1	1	3	endocrine/metabolic
LV_LVEDV_BSA	250.23	PRS_all	age,sex,genotyping.array,PC1,PC2,PC3,PC4,PC5,PC6,PC7,PC8,PC9,PC10	-0.104761602554798	0.0146154066978771	0.900539183238562	7.61634074179282e-13	logistic	389055	5001	384054	NA	NA	0	`250.23` ~ `PRS_all` + `age` + `sex` + `genotyping.array` + `PC1` + `PC2` + `PC3` + `PC4` + `PC5` + `PC6` + `PC7` + `PC8` + `PC9` + `PC10`	(Intercept) + PRS_all + age + sexM + genotyping.arrayUKBL + PC1 + PC2 + PC3 + PC4 + PC5 + PC6 + PC7 + PC8 + PC9 + PC10	NA	Type 2 diabetes with ophthalmic manifestations	249-250.99	Both	1	1	3	endocrine/metabolic
LV_LVEDV_BSA	250.24	PRS_all	age,sex,genotyping.array,PC1,PC2,PC3,PC4,PC5,PC6,PC7,PC8,PC9,PC10	-0.129915063799778	0.0244104869233695	0.878170016177345	1.02575892561712e-7	logistic	385779	1725	384054	NA	NA	0	`250.24` ~ `PRS_all` + `age` + `sex` + `genotyping.array` + `PC1` + `PC2` + `PC3` + `PC4` + `PC5` + `PC6` + `PC7` + `PC8` + `PC9` + `PC10`	(Intercept) + PRS_all + age + sexM + genotyping.arrayUKBL + PC1 + PC2 + PC3 + PC4 + PC5 + PC6 + PC7 + PC8 + PC9 + PC10	NA	Type 2 diabetes with neurological manifestations	249-250.99	Both	1	1	3	endocrine/metabolic
LV_LVEDV_BSA	250.25	PRS_all	age,sex,genotyping.array,PC1,PC2,PC3,PC4,PC5,PC6,PC7,PC8,PC9,PC10	NA	NA	NA	NA	NA	384054	NA	NA	NA	NA	0	NA	NA	[Note: Column(s) dropped due to lack of variability: 250.25 ] [Error: non-varying phenotype or genotype]	Diabetes type 2 with peripheral circulatory disorders	249-250.99	Both	1	1	3	endocrine/metabolic
LV_LVEDV_BSA	250.3	PRS_all	age,sex,genotyping.array,PC1,PC2,PC3,PC4,PC5,PC6,PC7,PC8,PC9,PC10	NA	NA	NA	NA	logistic	384196	142	384054	NA	NA	0	`250.3` ~ `PRS_all` + `age` + `sex` + `genotyping.array` + `PC1` + `PC2` + `PC3` + `PC4` + `PC5` + `PC6` + `PC7` + `PC8` + `PC9` + `PC10`	NA	[Error: < 200 cases or controls]	Insulin pump user	249-250.99	Both	1	1	3	endocrine/metabolic
LV_LVEDV_BSA	250.4	PRS_all	age,sex,genotyping.array,PC1,PC2,PC3,PC4,PC5,PC6,PC7,PC8,PC9,PC10	-0.0414396154953453	0.0161100232286979	0.959407266924945	0.0101028881097136	logistic	388083	4029	384054	NA	NA	0	`250.4` ~ `PRS_all` + `age` + `sex` + `genotyping.array` + `PC1` + `PC2` + `PC3` + `PC4` + `PC5` + `PC6` + `PC7` + `PC8` + `PC9` + `PC10`	(Intercept) + PRS_all + age + sexM + genotyping.arrayUKBL + PC1 + PC2 + PC3 + PC4 + PC5 + PC6 + PC7 + PC8 + PC9 + PC10	NA	Abnormal glucose	249-250.99	Both	0	0	3	endocrine/metabolic
LV_LVEDV_BSA	250.41	PRS_all	age,sex,genotyping.array,PC1,PC2,PC3,PC4,PC5,PC6,PC7,PC8,PC9,PC10	-0.0528620922665174	0.0192417097326426	0.948510810439118	0.00600943993719347	logistic	386854	2800	384054	NA	NA	0	`250.41` ~ `PRS_all` + `age` + `sex` + `genotyping.array` + `PC1` + `PC2` + `PC3` + `PC4` + `PC5` + `PC6` + `PC7` + `PC8` + `PC9` + `PC10`	(Intercept) + PRS_all + age + sexM + genotyping.arrayUKBL + PC1 + PC2 + PC3 + PC4 + PC5 + PC6 + PC7 + PC8 + PC9 + PC10	NA	Impaired fasting glucose	249-250.99	Both	1	1	3	endocrine/metabolic
LV_LVEDV_BSA	250.42	PRS_all	age,sex,genotyping.array,PC1,PC2,PC3,PC4,PC5,PC6,PC7,PC8,PC9,PC10	-0.0142040413184173	0.028756709281948	0.985896360145477	0.62134972474229	logistic	385321	1267	384054	NA	NA	0	`250.42` ~ `PRS_all` + `age` + `sex` + `genotyping.array` + `PC1` + `PC2` + `PC3` + `PC4` + `PC5` + `PC6` + `PC7` + `PC8` + `PC9` + `PC10`	(Intercept) + PRS_all + age + sexM + genotyping.arrayUKBL + PC1 + PC2 + PC3 + PC4 + PC5 + PC6 + PC7 + PC8 + PC9 + PC10	NA	Other abnormal glucose	249-250.99	Both	1	1	3	endocrine/metabolic
LV_LVEDV_BSA	250.5	PRS_all	age,sex,genotyping.array,PC1,PC2,PC3,PC4,PC5,PC6,PC7,PC8,PC9,PC10	NA	NA	NA	NA	logistic	384233	179	384054	NA	NA	0	`250.5` ~ `PRS_all` + `age` + `sex` + `genotyping.array` + `PC1` + `PC2` + `PC3` + `PC4` + `PC5` + `PC6` + `PC7` + `PC8` + `PC9` + `PC10`	NA	[Error: < 200 cases or controls]	Glycosuria or Acetonuria	249-250.99	Both	1	1	3	endocrine/metabolic
LV_LVEDV_BSA	250.6	PRS_all	age,sex,genotyping.array,PC1,PC2,PC3,PC4,PC5,PC6,PC7,PC8,PC9,PC10	-0.122762326600897	0.0270839564852744	0.884473853488611	5.82459299326217e-6	logistic	385453	1399	384054	NA	NA	0	`250.6` ~ `PRS_all` + `age` + `sex` + `genotyping.array` + `PC1` + `PC2` + `PC3` + `PC4` + `PC5` + `PC6` + `PC7` + `PC8` + `PC9` + `PC10`	(Intercept) + PRS_all + age + sexM + genotyping.arrayUKBL + PC1 + PC2 + PC3 + PC4 + PC5 + PC6 + PC7 + PC8 + PC9 + PC10	NA	Polyneuropathy in diabetes	249-250.99	Both	1	1	3	endocrine/metabolic
LV_LVEDV_BSA	250.7	PRS_all	age,sex,genotyping.array,PC1,PC2,PC3,PC4,PC5,PC6,PC7,PC8,PC9,PC10	-0.0799599489170083	0.0154156084411937	0.923153318936426	2.13769166266953e-7	logistic	397907	4484	393423	NA	NA	0	`250.7` ~ `PRS_all` + `age` + `sex` + `genotyping.array` + `PC1` + `PC2` + `PC3` + `PC4` + `PC5` + `PC6` + `PC7` + `PC8` + `PC9` + `PC10`	(Intercept) + PRS_all + age + sexM + genotyping.arrayUKBL + PC1 + PC2 + PC3 + PC4 + PC5 + PC6 + PC7 + PC8 + PC9 + PC10	NA	Diabetic retinopathy	250.70-250.79,360-365.99	Both	1	1	3	endocrine/metabolic
LV_LVEDV_BSA	251	PRS_all	age,sex,genotyping.array,PC1,PC2,PC3,PC4,PC5,PC6,PC7,PC8,PC9,PC10	NA	NA	NA	NA	logistic	420898	28	420870	NA	NA	0	`251` ~ `PRS_all` + `age` + `sex` + `genotyping.array` + `PC1` + `PC2` + `PC3` + `PC4` + `PC5` + `PC6` + `PC7` + `PC8` + `PC9` + `PC10`	NA	[Error: < 200 cases or controls]	Other disorders of pancreatic internal secretion	251-259.99	Both	1	0	3	endocrine/metabolic
LV_LVEDV_BSA	251.1	PRS_all	age,sex,genotyping.array,PC1,PC2,PC3,PC4,PC5,PC6,PC7,PC8,PC9,PC10	-0.0904942560485519	0.0168894446653756	0.913479580868245	8.41313825671865e-8	logistic	381627	3668	377959	NA	NA	0	`251.1` ~ `PRS_all` + `age` + `sex` + `genotyping.array` + `PC1` + `PC2` + `PC3` + `PC4` + `PC5` + `PC6` + `PC7` + `PC8` + `PC9` + `PC10`	(Intercept) + PRS_all + age + sexM + genotyping.arrayUKBL + PC1 + PC2 + PC3 + PC4 + PC5 + PC6 + PC7 + PC8 + PC9 + PC10	NA	Hypoglycemia	249-259.99	Both	0	1	3	endocrine/metabolic
LV_LVEDV_BSA	251.8	PRS_all	age,sex,genotyping.array,PC1,PC2,PC3,PC4,PC5,PC6,PC7,PC8,PC9,PC10	NA	NA	NA	NA	logistic	420877	7	420870	NA	NA	0	`251.8` ~ `PRS_all` + `age` + `sex` + `genotyping.array` + `PC1` + `PC2` + `PC3` + `PC4` + `PC5` + `PC6` + `PC7` + `PC8` + `PC9` + `PC10`	NA	[Error: < 200 cases or controls]	Abnormality of secretion of glucagon or gastrin	251-259.99	Both	1	1	3	endocrine/metabolic
LV_LVEDV_BSA	252	PRS_all	age,sex,genotyping.array,PC1,PC2,PC3,PC4,PC5,PC6,PC7,PC8,PC9,PC10	0.0246575466948988	0.0200664804367131	1.02496405808731	0.219149501482604	logistic	423466	2596	420870	NA	NA	0	`252` ~ `PRS_all` + `age` + `sex` + `genotyping.array` + `PC1` + `PC2` + `PC3` + `PC4` + `PC5` + `PC6` + `PC7` + `PC8` + `PC9` + `PC10`	(Intercept) + PRS_all + age + sexM + genotyping.arrayUKBL + PC1 + PC2 + PC3 + PC4 + PC5 + PC6 + PC7 + PC8 + PC9 + PC10	NA	Disorders of parathyroid gland	251-259.99	NA	1	0	3	endocrine/metabolic
LV_LVEDV_BSA	252.1	PRS_all	age,sex,genotyping.array,PC1,PC2,PC3,PC4,PC5,PC6,PC7,PC8,PC9,PC10	0.0208976441866384	0.021271017629275	1.02111752897315	0.325879757052553	logistic	423181	2311	420870	NA	NA	0	`252.1` ~ `PRS_all` + `age` + `sex` + `genotyping.array` + `PC1` + `PC2` + `PC3` + `PC4` + `PC5` + `PC6` + `PC7` + `PC8` + `PC9` + `PC10`	(Intercept) + PRS_all + age + sexM + genotyping.arrayUKBL + PC1 + PC2 + PC3 + PC4 + PC5 + PC6 + PC7 + PC8 + PC9 + PC10	NA	Hyperparathyroidism	251-259.99	NA	1	1	3	endocrine/metabolic
LV_LVEDV_BSA	252.2	PRS_all	age,sex,genotyping.array,PC1,PC2,PC3,PC4,PC5,PC6,PC7,PC8,PC9,PC10	-0.0237018155447508	0.0434085648820471	0.976576866387474	0.585054233001646	logistic	421417	547	420870	NA	NA	0	`252.2` ~ `PRS_all` + `age` + `sex` + `genotyping.array` + `PC1` + `PC2` + `PC3` + `PC4` + `PC5` + `PC6` + `PC7` + `PC8` + `PC9` + `PC10`	(Intercept) + PRS_all + age + sexM + genotyping.arrayUKBL + PC1 + PC2 + PC3 + PC4 + PC5 + PC6 + PC7 + PC8 + PC9 + PC10	NA	Hypoparathyroidism	251-259.99	Both	1	1	3	endocrine/metabolic
LV_LVEDV_BSA	253	PRS_all	age,sex,genotyping.array,PC1,PC2,PC3,PC4,PC5,PC6,PC7,PC8,PC9,PC10	0.00459394519330145	0.023874187043542	1.00460451353679	0.847410795622011	logistic	422672	1802	420870	NA	NA	0	`253` ~ `PRS_all` + `age` + `sex` + `genotyping.array` + `PC1` + `PC2` + `PC3` + `PC4` + `PC5` + `PC6` + `PC7` + `PC8` + `PC9` + `PC10`	(Intercept) + PRS_all + age + sexM + genotyping.arrayUKBL + PC1 + PC2 + PC3 + PC4 + PC5 + PC6 + PC7 + PC8 + PC9 + PC10	NA	Disorders of the pituitary gland and its hypothalamic control	251-259.99	NA	1	0	3	endocrine/metabolic
LV_LVEDV_BSA	253.1	PRS_all	age,sex,genotyping.array,PC1,PC2,PC3,PC4,PC5,PC6,PC7,PC8,PC9,PC10	0.0487107810144368	0.0544065470932081	1.04991665099555	0.370620852582729	logistic	421220	350	420870	NA	NA	0	`253.1` ~ `PRS_all` + `age` + `sex` + `genotyping.array` + `PC1` + `PC2` + `PC3` + `PC4` + `PC5` + `PC6` + `PC7` + `PC8` + `PC9` + `PC10`	(Intercept) + PRS_all + age + sexM + genotyping.arrayUKBL + PC1 + PC2 + PC3 + PC4 + PC5 + PC6 + PC7 + PC8 + PC9 + PC10	NA	Pituitary hyperfunction	251-259.99	Both	1	0	3	endocrine/metabolic
LV_LVEDV_BSA	253.11	PRS_all	age,sex,genotyping.array,PC1,PC2,PC3,PC4,PC5,PC6,PC7,PC8,PC9,PC10	NA	NA	NA	NA	logistic	421019	149	420870	NA	NA	0	`253.11` ~ `PRS_all` + `age` + `sex` + `genotyping.array` + `PC1` + `PC2` + `PC3` + `PC4` + `PC5` + `PC6` + `PC7` + `PC8` + `PC9` + `PC10`	NA	[Error: < 200 cases or controls]	Acromegaly and gigantism	251-259.99	Both	1	1	3	endocrine/metabolic
LV_LVEDV_BSA	253.2	PRS_all	age,sex,genotyping.array,PC1,PC2,PC3,PC4,PC5,PC6,PC7,PC8,PC9,PC10	-0.00766458861938126	0.0428232081668141	0.992364709439663	0.857951740492679	logistic	421424	554	420870	NA	NA	0	`253.2` ~ `PRS_all` + `age` + `sex` + `genotyping.array` + `PC1` + `PC2` + `PC3` + `PC4` + `PC5` + `PC6` + `PC7` + `PC8` + `PC9` + `PC10`	(Intercept) + PRS_all + age + sexM + genotyping.arrayUKBL + PC1 + PC2 + PC3 + PC4 + PC5 + PC6 + PC7 + PC8 + PC9 + PC10	NA	Pituitary hypofunction	251-259.99	Both	1	1	3	endocrine/metabolic
LV_LVEDV_BSA	253.3	PRS_all	age,sex,genotyping.array,PC1,PC2,PC3,PC4,PC5,PC6,PC7,PC8,PC9,PC10	NA	NA	NA	NA	logistic	421044	174	420870	NA	NA	0	`253.3` ~ `PRS_all` + `age` + `sex` + `genotyping.array` + `PC1` + `PC2` + `PC3` + `PC4` + `PC5` + `PC6` + `PC7` + `PC8` + `PC9` + `PC10`	NA	[Error: < 200 cases or controls]	Diabetes insipidus	251-259.99	Both	1	1	3	endocrine/metabolic
LV_LVEDV_BSA	253.4	PRS_all	age,sex,genotyping.array,PC1,PC2,PC3,PC4,PC5,PC6,PC7,PC8,PC9,PC10	NA	NA	NA	NA	NA	420870	NA	NA	NA	NA	0	NA	NA	[Note: Column(s) dropped due to lack of variability: 253.4 ] [Error: non-varying phenotype or genotype]	Anterior pituitary disorders	251-259.99	Both	1	1	3	endocrine/metabolic
LV_LVEDV_BSA	253.5	PRS_all	age,sex,genotyping.array,PC1,PC2,PC3,PC4,PC5,PC6,PC7,PC8,PC9,PC10	NA	NA	NA	NA	NA	420870	NA	NA	NA	NA	0	NA	NA	[Note: Column(s) dropped due to lack of variability: 253.5 ] [Error: non-varying phenotype or genotype]	Pituitary dwarfism	251-259.99	Both	1	1	3	endocrine/metabolic
LV_LVEDV_BSA	253.7	PRS_all	age,sex,genotyping.array,PC1,PC2,PC3,PC4,PC5,PC6,PC7,PC8,PC9,PC10	0.0136709525481305	0.0381163874923563	1.01376482731796	0.719846923106523	logistic	421575	705	420870	NA	NA	0	`253.7` ~ `PRS_all` + `age` + `sex` + `genotyping.array` + `PC1` + `PC2` + `PC3` + `PC4` + `PC5` + `PC6` + `PC7` + `PC8` + `PC9` + `PC10`	(Intercept) + PRS_all + age + sexM + genotyping.arrayUKBL + PC1 + PC2 + PC3 + PC4 + PC5 + PC6 + PC7 + PC8 + PC9 + PC10	NA	Other disorders of neurohypophysis	251-259.99	Both	1	1	3	endocrine/metabolic
LV_LVEDV_BSA	254	PRS_all	age,sex,genotyping.array,PC1,PC2,PC3,PC4,PC5,PC6,PC7,PC8,PC9,PC10	NA	NA	NA	NA	logistic	420920	50	420870	NA	NA	0	`254` ~ `PRS_all` + `age` + `sex` + `genotyping.array` + `PC1` + `PC2` + `PC3` + `PC4` + `PC5` + `PC6` + `PC7` + `PC8` + `PC9` + `PC10`	NA	[Error: < 200 cases or controls]	Diseases of thymus gland	251-259.99	Both	1	1	3	endocrine/metabolic
LV_LVEDV_BSA	255	PRS_all	age,sex,genotyping.array,PC1,PC2,PC3,PC4,PC5,PC6,PC7,PC8,PC9,PC10	0.00305516005676975	0.0230612018504623	1.0030598318147	0.894604228494482	logistic	422806	1936	420870	NA	NA	0	`255` ~ `PRS_all` + `age` + `sex` + `genotyping.array` + `PC1` + `PC2` + `PC3` + `PC4` + `PC5` + `PC6` + `PC7` + `PC8` + `PC9` + `PC10`	(Intercept) + PRS_all + age + sexM + genotyping.arrayUKBL + PC1 + PC2 + PC3 + PC4 + PC5 + PC6 + PC7 + PC8 + PC9 + PC10	NA	Disorders of adrenal glands	251-259.99	NA	1	0	3	endocrine/metabolic
LV_LVEDV_BSA	255.1	PRS_all	age,sex,genotyping.array,PC1,PC2,PC3,PC4,PC5,PC6,PC7,PC8,PC9,PC10	0.0765484839158547	0.0526854345331844	1.07955453009933	0.146241949158355	logistic	421244	374	420870	NA	NA	0	`255.1` ~ `PRS_all` + `age` + `sex` + `genotyping.array` + `PC1` + `PC2` + `PC3` + `PC4` + `PC5` + `PC6` + `PC7` + `PC8` + `PC9` + `PC10`	(Intercept) + PRS_all + age + sexM + genotyping.arrayUKBL + PC1 + PC2 + PC3 + PC4 + PC5 + PC6 + PC7 + PC8 + PC9 + PC10	NA	Adrenal hyperfunction	251-259.99	Both	1	0	3	endocrine/metabolic
LV_LVEDV_BSA	255.11	PRS_all	age,sex,genotyping.array,PC1,PC2,PC3,PC4,PC5,PC6,PC7,PC8,PC9,PC10	-0.00978941345232165	0.0710193463777313	0.990258346879946	0.890365682705285	logistic	421075	205	420870	NA	NA	0	`255.11` ~ `PRS_all` + `age` + `sex` + `genotyping.array` + `PC1` + `PC2` + `PC3` + `PC4` + `PC5` + `PC6` + `PC7` + `PC8` + `PC9` + `PC10`	(Intercept) + PRS_all + age + sexM + genotyping.arrayUKBL + PC1 + PC2 + PC3 + PC4 + PC5 + PC6 + PC7 + PC8 + PC9 + PC10	NA	Cushing's syndrome	251-259.99	Both	1	1	3	endocrine/metabolic
LV_LVEDV_BSA	255.12	PRS_all	age,sex,genotyping.array,PC1,PC2,PC3,PC4,PC5,PC6,PC7,PC8,PC9,PC10	NA	NA	NA	NA	logistic	421032	162	420870	NA	NA	0	`255.12` ~ `PRS_all` + `age` + `sex` + `genotyping.array` + `PC1` + `PC2` + `PC3` + `PC4` + `PC5` + `PC6` + `PC7` + `PC8` + `PC9` + `PC10`	NA	[Error: < 200 cases or controls]	Hyperaldosteronism	251-259.99	Both	1	1	3	endocrine/metabolic
LV_LVEDV_BSA	255.13	PRS_all	age,sex,genotyping.array,PC1,PC2,PC3,PC4,PC5,PC6,PC7,PC8,PC9,PC10	NA	NA	NA	NA	logistic	420882	12	420870	NA	NA	0	`255.13` ~ `PRS_all` + `age` + `sex` + `genotyping.array` + `PC1` + `PC2` + `PC3` + `PC4` + `PC5` + `PC6` + `PC7` + `PC8` + `PC9` + `PC10`	NA	[Error: < 200 cases or controls]	Medulloadrenal hyperfunction	251-259.99	Both	1	1	3	endocrine/metabolic
LV_LVEDV_BSA	255.2	PRS_all	age,sex,genotyping.array,PC1,PC2,PC3,PC4,PC5,PC6,PC7,PC8,PC9,PC10	-0.0253535190421478	0.031914736851171	0.97496518234028	0.426954360274365	logistic	421874	1004	420870	NA	NA	0	`255.2` ~ `PRS_all` + `age` + `sex` + `genotyping.array` + `PC1` + `PC2` + `PC3` + `PC4` + `PC5` + `PC6` + `PC7` + `PC8` + `PC9` + `PC10`	(Intercept) + PRS_all + age + sexM + genotyping.arrayUKBL + PC1 + PC2 + PC3 + PC4 + PC5 + PC6 + PC7 + PC8 + PC9 + PC10	NA	Adrenal hypofunction	251-259.99	Both	1	0	3	endocrine/metabolic
LV_LVEDV_BSA	255.21	PRS_all	age,sex,genotyping.array,PC1,PC2,PC3,PC4,PC5,PC6,PC7,PC8,PC9,PC10	-0.0253535190421478	0.031914736851171	0.97496518234028	0.426954360274365	logistic	421874	1004	420870	NA	NA	0	`255.21` ~ `PRS_all` + `age` + `sex` + `genotyping.array` + `PC1` + `PC2` + `PC3` + `PC4` + `PC5` + `PC6` + `PC7` + `PC8` + `PC9` + `PC10`	(Intercept) + PRS_all + age + sexM + genotyping.arrayUKBL + PC1 + PC2 + PC3 + PC4 + PC5 + PC6 + PC7 + PC8 + PC9 + PC10	NA	Glucocorticoid deficiency	251-259.99	Both	1	1	3	endocrine/metabolic
LV_LVEDV_BSA	255.22	PRS_all	age,sex,genotyping.array,PC1,PC2,PC3,PC4,PC5,PC6,PC7,PC8,PC9,PC10	NA	NA	NA	NA	NA	420870	NA	NA	NA	NA	0	NA	NA	[Note: Column(s) dropped due to lack of variability: 255.22 ] [Error: non-varying phenotype or genotype]	Mineralocorticoid deficiency	251-259.99	Both	1	1	3	endocrine/metabolic
LV_LVEDV_BSA	255.3	PRS_all	age,sex,genotyping.array,PC1,PC2,PC3,PC4,PC5,PC6,PC7,PC8,PC9,PC10	NA	NA	NA	NA	logistic	420900	30	420870	NA	NA	0	`255.3` ~ `PRS_all` + `age` + `sex` + `genotyping.array` + `PC1` + `PC2` + `PC3` + `PC4` + `PC5` + `PC6` + `PC7` + `PC8` + `PC9` + `PC10`	NA	[Error: < 200 cases or controls]	Adrenogenital disorders	251-259.99	Both	1	1	3	endocrine/metabolic
LV_LVEDV_BSA	256	PRS_all	age,sex,genotyping.array,PC1,PC2,PC3,PC4,PC5,PC6,PC7,PC8,PC9,PC10	0.00430508476699026	0.0471338248469937	1.00431436495697	0.92722443799803	logistic	230273	472	229801	NA	NA	0	`256` ~ `PRS_all` + `age` + `genotyping.array` + `PC1` + `PC2` + `PC3` + `PC4` + `PC5` + `PC6` + `PC7` + `PC8` + `PC9` + `PC10`	(Intercept) + PRS_all + age + genotyping.arrayUKBL + PC1 + PC2 + PC3 + PC4 + PC5 + PC6 + PC7 + PC8 + PC9 + PC10	[Note: Column(s) dropped due to lack of variability: sex ]	Ovarian dysfunction	251-259.99	Female	1	0	3	endocrine/metabolic
LV_LVEDV_BSA	256.1	PRS_all	age,sex,genotyping.array,PC1,PC2,PC3,PC4,PC5,PC6,PC7,PC8,PC9,PC10	NA	NA	NA	NA	NA	420870	NA	NA	NA	NA	0	NA	NA	[Note: Column(s) dropped due to lack of variability: 256.1 ] [Error: non-varying phenotype or genotype]	Hyperestrogenism	251-259.99	Both	1	1	3	endocrine/metabolic
LV_LVEDV_BSA	256.4	PRS_all	age,sex,genotyping.array,PC1,PC2,PC3,PC4,PC5,PC6,PC7,PC8,PC9,PC10	0.00263644576171796	0.0496998894488874	1.00263992424111	0.957694207706949	logistic	230226	425	229801	NA	NA	0	`256.4` ~ `PRS_all` + `age` + `genotyping.array` + `PC1` + `PC2` + `PC3` + `PC4` + `PC5` + `PC6` + `PC7` + `PC8` + `PC9` + `PC10`	(Intercept) + PRS_all + age + genotyping.arrayUKBL + PC1 + PC2 + PC3 + PC4 + PC5 + PC6 + PC7 + PC8 + PC9 + PC10	[Note: Column(s) dropped due to lack of variability: sex ]	Polycystic ovaries	251-259.99	Female	1	1	3	endocrine/metabolic
LV_LVEDV_BSA	257	PRS_all	age,sex,genotyping.array,PC1,PC2,PC3,PC4,PC5,PC6,PC7,PC8,PC9,PC10	-0.0339350191256001	0.0492953875577999	0.966634315339773	0.491199974550996	logistic	191477	408	191069	NA	NA	0	`257` ~ `PRS_all` + `age` + `genotyping.array` + `PC1` + `PC2` + `PC3` + `PC4` + `PC5` + `PC6` + `PC7` + `PC8` + `PC9` + `PC10`	(Intercept) + PRS_all + age + genotyping.arrayUKBL + PC1 + PC2 + PC3 + PC4 + PC5 + PC6 + PC7 + PC8 + PC9 + PC10	[Note: Column(s) dropped due to lack of variability: sex ]	Testicular dysfunction	251-259.99	Male	1	0	3	endocrine/metabolic
LV_LVEDV_BSA	257.1	PRS_all	age,sex,genotyping.array,PC1,PC2,PC3,PC4,PC5,PC6,PC7,PC8,PC9,PC10	-0.0371473567849755	0.0504229770465198	0.963534141594119	0.461295764437199	logistic	191459	390	191069	NA	NA	0	`257.1` ~ `PRS_all` + `age` + `genotyping.array` + `PC1` + `PC2` + `PC3` + `PC4` + `PC5` + `PC6` + `PC7` + `PC8` + `PC9` + `PC10`	(Intercept) + PRS_all + age + genotyping.arrayUKBL + PC1 + PC2 + PC3 + PC4 + PC5 + PC6 + PC7 + PC8 + PC9 + PC10	[Note: Column(s) dropped due to lack of variability: sex ]	Testicular hypofunction	251-259.99	Male	1	1	3	endocrine/metabolic
LV_LVEDV_BSA	258	PRS_all	age,sex,genotyping.array,PC1,PC2,PC3,PC4,PC5,PC6,PC7,PC8,PC9,PC10	-0.116769295924765	0.0699186322561519	0.88979044776837	0.0949047063433099	logistic	421077	207	420870	NA	NA	0	`258` ~ `PRS_all` + `age` + `sex` + `genotyping.array` + `PC1` + `PC2` + `PC3` + `PC4` + `PC5` + `PC6` + `PC7` + `PC8` + `PC9` + `PC10`	(Intercept) + PRS_all + age + sexM + genotyping.arrayUKBL + PC1 + PC2 + PC3 + PC4 + PC5 + PC6 + PC7 + PC8 + PC9 + PC10	NA	Iatrogenic endocrine disorders	251-259.99	NA	1	1	3	endocrine/metabolic
LV_LVEDV_BSA	258.1	PRS_all	age,sex,genotyping.array,PC1,PC2,PC3,PC4,PC5,PC6,PC7,PC8,PC9,PC10	NA	NA	NA	NA	logistic	229828	27	229801	NA	NA	0	`258.1` ~ `PRS_all` + `age` + `genotyping.array` + `PC1` + `PC2` + `PC3` + `PC4` + `PC5` + `PC6` + `PC7` + `PC8` + `PC9` + `PC10`	NA	[Note: Column(s) dropped due to lack of variability: sex ] [Error: < 200 cases or controls]	Postablative ovarian failure	251-259.99	Female	0	1	3	endocrine/metabolic
LV_LVEDV_BSA	259	PRS_all	age,sex,genotyping.array,PC1,PC2,PC3,PC4,PC5,PC6,PC7,PC8,PC9,PC10	0.0410164582003812	0.0561828218213618	1.04186925269731	0.465357564813186	logistic	421194	324	420870	NA	NA	0	`259` ~ `PRS_all` + `age` + `sex` + `genotyping.array` + `PC1` + `PC2` + `PC3` + `PC4` + `PC5` + `PC6` + `PC7` + `PC8` + `PC9` + `PC10`	(Intercept) + PRS_all + age + sexM + genotyping.arrayUKBL + PC1 + PC2 + PC3 + PC4 + PC5 + PC6 + PC7 + PC8 + PC9 + PC10	NA	Other endocrine disorders	251-259.99	NA	1	0	3	endocrine/metabolic
LV_LVEDV_BSA	259.1	PRS_all	age,sex,genotyping.array,PC1,PC2,PC3,PC4,PC5,PC6,PC7,PC8,PC9,PC10	NA	NA	NA	NA	logistic	420962	92	420870	NA	NA	0	`259.1` ~ `PRS_all` + `age` + `sex` + `genotyping.array` + `PC1` + `PC2` + `PC3` + `PC4` + `PC5` + `PC6` + `PC7` + `PC8` + `PC9` + `PC10`	NA	[Error: < 200 cases or controls]	Nonspecific abnormal results of other endocrine function study	251-259.99	Both	1	1	3	endocrine/metabolic
LV_LVEDV_BSA	259.2	PRS_all	age,sex,genotyping.array,PC1,PC2,PC3,PC4,PC5,PC6,PC7,PC8,PC9,PC10	NA	NA	NA	NA	logistic	420951	81	420870	NA	NA	0	`259.2` ~ `PRS_all` + `age` + `sex` + `genotyping.array` + `PC1` + `PC2` + `PC3` + `PC4` + `PC5` + `PC6` + `PC7` + `PC8` + `PC9` + `PC10`	NA	[Error: < 200 cases or controls]	Carcinoid syndrome	251-259.99	Both	0	1	3	endocrine/metabolic
LV_LVEDV_BSA	259.3	PRS_all	age,sex,genotyping.array,PC1,PC2,PC3,PC4,PC5,PC6,PC7,PC8,PC9,PC10	NA	NA	NA	NA	logistic	420871	1	420870	NA	NA	0	`259.3` ~ `PRS_all` + `age` + `sex` + `genotyping.array` + `PC1` + `PC2` + `PC3` + `PC4` + `PC5` + `PC6` + `PC7` + `PC8` + `PC9` + `PC10`	NA	[Error: < 200 cases or controls]	Delay in sexual development and puberty NEC	251-259.99	Both	0	1	3	endocrine/metabolic
LV_LVEDV_BSA	259.4	PRS_all	age,sex,genotyping.array,PC1,PC2,PC3,PC4,PC5,PC6,PC7,PC8,PC9,PC10	NA	NA	NA	NA	NA	420870	NA	NA	NA	NA	0	NA	NA	[Note: Column(s) dropped due to lack of variability: 259.4 ] [Error: non-varying phenotype or genotype]	Precocious sexual development and puberty NEC	251-259.99	Both	0	1	3	endocrine/metabolic
LV_LVEDV_BSA	259.8	PRS_all	age,sex,genotyping.array,PC1,PC2,PC3,PC4,PC5,PC6,PC7,PC8,PC9,PC10	NA	NA	NA	NA	NA	420870	NA	NA	NA	NA	0	NA	NA	[Note: Column(s) dropped due to lack of variability: 259.8 ] [Error: non-varying phenotype or genotype]	Polyglandular activity in multiple endocrine adenomatosis	251-259.99	Both	0	1	3	endocrine/metabolic
LV_LVEDV_BSA	260	PRS_all	age,sex,genotyping.array,PC1,PC2,PC3,PC4,PC5,PC6,PC7,PC8,PC9,PC10	-0.0282295422170594	0.0393262416544549	0.97216518823512	0.472862330124901	logistic	417966	658	417308	NA	NA	0	`260` ~ `PRS_all` + `age` + `sex` + `genotyping.array` + `PC1` + `PC2` + `PC3` + `PC4` + `PC5` + `PC6` + `PC7` + `PC8` + `PC9` + `PC10`	(Intercept) + PRS_all + age + sexM + genotyping.arrayUKBL + PC1 + PC2 + PC3 + PC4 + PC5 + PC6 + PC7 + PC8 + PC9 + PC10	NA	Protein-calorie malnutrition	260-264.99	NA	1	0	3	endocrine/metabolic
LV_LVEDV_BSA	260.1	PRS_all	age,sex,genotyping.array,PC1,PC2,PC3,PC4,PC5,PC6,PC7,PC8,PC9,PC10	0.050373364140184	0.0594882226369286	1.05166367658815	0.397118442312247	logistic	417595	287	417308	NA	NA	0	`260.1` ~ `PRS_all` + `age` + `sex` + `genotyping.array` + `PC1` + `PC2` + `PC3` + `PC4` + `PC5` + `PC6` + `PC7` + `PC8` + `PC9` + `PC10`	(Intercept) + PRS_all + age + sexM + genotyping.arrayUKBL + PC1 + PC2 + PC3 + PC4 + PC5 + PC6 + PC7 + PC8 + PC9 + PC10	NA	Cachexia	260-264.99	Both	0	1	3	endocrine/metabolic
LV_LVEDV_BSA	260.2	PRS_all	age,sex,genotyping.array,PC1,PC2,PC3,PC4,PC5,PC6,PC7,PC8,PC9,PC10	NA	NA	NA	NA	logistic	417335	27	417308	NA	NA	0	`260.2` ~ `PRS_all` + `age` + `sex` + `genotyping.array` + `PC1` + `PC2` + `PC3` + `PC4` + `PC5` + `PC6` + `PC7` + `PC8` + `PC9` + `PC10`	NA	[Error: < 200 cases or controls]	severe protein-calorie malnutrition	260-264.99	Both	1	0	3	endocrine/metabolic
LV_LVEDV_BSA	260.21	PRS_all	age,sex,genotyping.array,PC1,PC2,PC3,PC4,PC5,PC6,PC7,PC8,PC9,PC10	NA	NA	NA	NA	logistic	417309	1	417308	NA	NA	0	`260.21` ~ `PRS_all` + `age` + `sex` + `genotyping.array` + `PC1` + `PC2` + `PC3` + `PC4` + `PC5` + `PC6` + `PC7` + `PC8` + `PC9` + `PC10`	NA	[Error: < 200 cases or controls]	Kwashiorkor	260-264.99	Both	1	1	3	endocrine/metabolic
LV_LVEDV_BSA	260.22	PRS_all	age,sex,genotyping.array,PC1,PC2,PC3,PC4,PC5,PC6,PC7,PC8,PC9,PC10	NA	NA	NA	NA	logistic	417331	23	417308	NA	NA	0	`260.22` ~ `PRS_all` + `age` + `sex` + `genotyping.array` + `PC1` + `PC2` + `PC3` + `PC4` + `PC5` + `PC6` + `PC7` + `PC8` + `PC9` + `PC10`	NA	[Error: < 200 cases or controls]	Nutritional marasmus	260-264.99	Both	1	1	3	endocrine/metabolic
LV_LVEDV_BSA	260.3	PRS_all	age,sex,genotyping.array,PC1,PC2,PC3,PC4,PC5,PC6,PC7,PC8,PC9,PC10	NA	NA	NA	NA	NA	417308	NA	NA	NA	NA	0	NA	NA	[Note: Column(s) dropped due to lack of variability: 260.3 ] [Error: non-varying phenotype or genotype]	Adult failure to thrive	260-264.99	Both	1	1	3	endocrine/metabolic
LV_LVEDV_BSA	260.6	PRS_all	age,sex,genotyping.array,PC1,PC2,PC3,PC4,PC5,PC6,PC7,PC8,PC9,PC10	0.00296816366241652	0.0191560723025887	1.00297257302167	0.876863605492795	logistic	420119	2811	417308	NA	NA	0	`260.6` ~ `PRS_all` + `age` + `sex` + `genotyping.array` + `PC1` + `PC2` + `PC3` + `PC4` + `PC5` + `PC6` + `PC7` + `PC8` + `PC9` + `PC10`	(Intercept) + PRS_all + age + sexM + genotyping.arrayUKBL + PC1 + PC2 + PC3 + PC4 + PC5 + PC6 + PC7 + PC8 + PC9 + PC10	NA	Anorexia	260-264.99	Both	0	1	3	endocrine/metabolic
LV_LVEDV_BSA	260.7	PRS_all	age,sex,genotyping.array,PC1,PC2,PC3,PC4,PC5,PC6,PC7,PC8,PC9,PC10	NA	NA	NA	NA	logistic	417312	4	417308	NA	NA	0	`260.7` ~ `PRS_all` + `age` + `sex` + `genotyping.array` + `PC1` + `PC2` + `PC3` + `PC4` + `PC5` + `PC6` + `PC7` + `PC8` + `PC9` + `PC10`	NA	[Error: < 200 cases or controls]	Polyphagia	260-264.99	Both	0	1	3	endocrine/metabolic
LV_LVEDV_BSA	261	PRS_all	age,sex,genotyping.array,PC1,PC2,PC3,PC4,PC5,PC6,PC7,PC8,PC9,PC10	-0.0179843531253319	0.010448062848123	0.982176400229107	0.0851946194370712	logistic	427072	9764	417308	NA	NA	0	`261` ~ `PRS_all` + `age` + `sex` + `genotyping.array` + `PC1` + `PC2` + `PC3` + `PC4` + `PC5` + `PC6` + `PC7` + `PC8` + `PC9` + `PC10`	(Intercept) + PRS_all + age + sexM + genotyping.arrayUKBL + PC1 + PC2 + PC3 + PC4 + PC5 + PC6 + PC7 + PC8 + PC9 + PC10	NA	Vitamin deficiency	260-264.99	Both	1	0	3	endocrine/metabolic
LV_LVEDV_BSA	261.1	PRS_all	age,sex,genotyping.array,PC1,PC2,PC3,PC4,PC5,PC6,PC7,PC8,PC9,PC10	NA	NA	NA	NA	logistic	417321	13	417308	NA	NA	0	`261.1` ~ `PRS_all` + `age` + `sex` + `genotyping.array` + `PC1` + `PC2` + `PC3` + `PC4` + `PC5` + `PC6` + `PC7` + `PC8` + `PC9` + `PC10`	NA	[Error: < 200 cases or controls]	Vitamin A deficiency	260-264.99	Both	1	1	3	endocrine/metabolic
LV_LVEDV_BSA	261.2	PRS_all	age,sex,genotyping.array,PC1,PC2,PC3,PC4,PC5,PC6,PC7,PC8,PC9,PC10	-0.0180136303965335	0.0159477890016101	0.982147645205206	0.258671035899753	logistic	421363	4055	417308	NA	NA	0	`261.2` ~ `PRS_all` + `age` + `sex` + `genotyping.array` + `PC1` + `PC2` + `PC3` + `PC4` + `PC5` + `PC6` + `PC7` + `PC8` + `PC9` + `PC10`	(Intercept) + PRS_all + age + sexM + genotyping.arrayUKBL + PC1 + PC2 + PC3 + PC4 + PC5 + PC6 + PC7 + PC8 + PC9 + PC10	NA	Vitamin B-complex deficiencies	260-264.99	Both	1	1	3	endocrine/metabolic
LV_LVEDV_BSA	261.3	PRS_all	age,sex,genotyping.array,PC1,PC2,PC3,PC4,PC5,PC6,PC7,PC8,PC9,PC10	NA	NA	NA	NA	logistic	417330	22	417308	NA	NA	0	`261.3` ~ `PRS_all` + `age` + `sex` + `genotyping.array` + `PC1` + `PC2` + `PC3` + `PC4` + `PC5` + `PC6` + `PC7` + `PC8` + `PC9` + `PC10`	NA	[Error: < 200 cases or controls]	Vitamin C deficiencies	260-264.99	Both	1	1	3	endocrine/metabolic
LV_LVEDV_BSA	261.4	PRS_all	age,sex,genotyping.array,PC1,PC2,PC3,PC4,PC5,PC6,PC7,PC8,PC9,PC10	-0.0182688741202137	0.0130958841921659	0.981896990173463	0.163013176034212	logistic	423535	6227	417308	NA	NA	0	`261.4` ~ `PRS_all` + `age` + `sex` + `genotyping.array` + `PC1` + `PC2` + `PC3` + `PC4` + `PC5` + `PC6` + `PC7` + `PC8` + `PC9` + `PC10`	(Intercept) + PRS_all + age + sexM + genotyping.arrayUKBL + PC1 + PC2 + PC3 + PC4 + PC5 + PC6 + PC7 + PC8 + PC9 + PC10	NA	Vitamin D deficiency	260-264.99	Both	1	0	3	endocrine/metabolic
LV_LVEDV_BSA	261.41	PRS_all	age,sex,genotyping.array,PC1,PC2,PC3,PC4,PC5,PC6,PC7,PC8,PC9,PC10	NA	NA	NA	NA	logistic	417365	57	417308	NA	NA	0	`261.41` ~ `PRS_all` + `age` + `sex` + `genotyping.array` + `PC1` + `PC2` + `PC3` + `PC4` + `PC5` + `PC6` + `PC7` + `PC8` + `PC9` + `PC10`	NA	[Error: < 200 cases or controls]	Rickets or osteomalacia	260-264.99	Both	1	1	3	endocrine/metabolic
LV_LVEDV_BSA	262	PRS_all	age,sex,genotyping.array,PC1,PC2,PC3,PC4,PC5,PC6,PC7,PC8,PC9,PC10	-0.00735895178602923	0.027519278197448	0.992668059002024	0.789152896461017	logistic	418667	1359	417308	NA	NA	0	`262` ~ `PRS_all` + `age` + `sex` + `genotyping.array` + `PC1` + `PC2` + `PC3` + `PC4` + `PC5` + `PC6` + `PC7` + `PC8` + `PC9` + `PC10`	(Intercept) + PRS_all + age + sexM + genotyping.arrayUKBL + PC1 + PC2 + PC3 + PC4 + PC5 + PC6 + PC7 + PC8 + PC9 + PC10	NA	Mineral deficiency NEC	260-264.99	Both	1	1	3	endocrine/metabolic
LV_LVEDV_BSA	263	PRS_all	age,sex,genotyping.array,PC1,PC2,PC3,PC4,PC5,PC6,PC7,PC8,PC9,PC10	NA	NA	NA	NA	logistic	417389	81	417308	NA	NA	0	`263` ~ `PRS_all` + `age` + `sex` + `genotyping.array` + `PC1` + `PC2` + `PC3` + `PC4` + `PC5` + `PC6` + `PC7` + `PC8` + `PC9` + `PC10`	NA	[Error: < 200 cases or controls]	Other nutritional deficiency	260-264.99	NA	1	1	3	endocrine/metabolic
LV_LVEDV_BSA	264	PRS_all	age,sex,genotyping.array,PC1,PC2,PC3,PC4,PC5,PC6,PC7,PC8,PC9,PC10	NA	NA	NA	NA	logistic	417382	74	417308	NA	NA	0	`264` ~ `PRS_all` + `age` + `sex` + `genotyping.array` + `PC1` + `PC2` + `PC3` + `PC4` + `PC5` + `PC6` + `PC7` + `PC8` + `PC9` + `PC10`	NA	[Error: < 200 cases or controls]	Lack of normal physiological development	260-264.99	NA	1	0	3	endocrine/metabolic
LV_LVEDV_BSA	264.1	PRS_all	age,sex,genotyping.array,PC1,PC2,PC3,PC4,PC5,PC6,PC7,PC8,PC9,PC10	NA	NA	NA	NA	NA	417308	NA	NA	NA	NA	0	NA	NA	[Note: Column(s) dropped due to lack of variability: 264.1 ] [Error: non-varying phenotype or genotype]	Short stature	260-264.99	Both	1	1	3	endocrine/metabolic
LV_LVEDV_BSA	264.2	PRS_all	age,sex,genotyping.array,PC1,PC2,PC3,PC4,PC5,PC6,PC7,PC8,PC9,PC10	NA	NA	NA	NA	NA	417308	NA	NA	NA	NA	0	NA	NA	[Note: Column(s) dropped due to lack of variability: 264.2 ] [Error: non-varying phenotype or genotype]	Failure to thrive (childhood)	260-264.99	Both	1	1	3	endocrine/metabolic
LV_LVEDV_BSA	264.3	PRS_all	age,sex,genotyping.array,PC1,PC2,PC3,PC4,PC5,PC6,PC7,PC8,PC9,PC10	NA	NA	NA	NA	NA	417308	NA	NA	NA	NA	0	NA	NA	[Note: Column(s) dropped due to lack of variability: 264.3 ] [Error: non-varying phenotype or genotype]	Delayed milestones	260-264.99	Both	1	1	3	endocrine/metabolic
LV_LVEDV_BSA	264.9	PRS_all	age,sex,genotyping.array,PC1,PC2,PC3,PC4,PC5,PC6,PC7,PC8,PC9,PC10	NA	NA	NA	NA	logistic	417382	74	417308	NA	NA	0	`264.9` ~ `PRS_all` + `age` + `sex` + `genotyping.array` + `PC1` + `PC2` + `PC3` + `PC4` + `PC5` + `PC6` + `PC7` + `PC8` + `PC9` + `PC10`	NA	[Error: < 200 cases or controls]	Lack of normal physiological development, unspecified	260-264.99	Both	1	1	3	endocrine/metabolic
LV_LVEDV_BSA	269	PRS_all	age,sex,genotyping.array,PC1,PC2,PC3,PC4,PC5,PC6,PC7,PC8,PC9,PC10	-0.0833878463342645	0.0384787867942257	0.9199942616143	0.0302263037943274	logistic	429432	695	428737	NA	NA	0	`269` ~ `PRS_all` + `age` + `sex` + `genotyping.array` + `PC1` + `PC2` + `PC3` + `PC4` + `PC5` + `PC6` + `PC7` + `PC8` + `PC9` + `PC10`	(Intercept) + PRS_all + age + sexM + genotyping.arrayUKBL + PC1 + PC2 + PC3 + PC4 + PC5 + PC6 + PC7 + PC8 + PC9 + PC10	NA	Proteinuria	269-270.99	Both	1	1	3	endocrine/metabolic
LV_LVEDV_BSA	270	PRS_all	age,sex,genotyping.array,PC1,PC2,PC3,PC4,PC5,PC6,PC7,PC8,PC9,PC10	0.0409107013124151	0.0259799174308982	1.04175907367367	0.115324593756927	logistic	430267	1530	428737	NA	NA	0	`270` ~ `PRS_all` + `age` + `sex` + `genotyping.array` + `PC1` + `PC2` + `PC3` + `PC4` + `PC5` + `PC6` + `PC7` + `PC8` + `PC9` + `PC10`	(Intercept) + PRS_all + age + sexM + genotyping.arrayUKBL + PC1 + PC2 + PC3 + PC4 + PC5 + PC6 + PC7 + PC8 + PC9 + PC10	NA	Disorders of protein plasma/amino-acid transport and metabolism	269-270.99	NA	1	0	3	endocrine/metabolic
LV_LVEDV_BSA	270.1	PRS_all	age,sex,genotyping.array,PC1,PC2,PC3,PC4,PC5,PC6,PC7,PC8,PC9,PC10	NA	NA	NA	NA	logistic	428806	69	428737	NA	NA	0	`270.1` ~ `PRS_all` + `age` + `sex` + `genotyping.array` + `PC1` + `PC2` + `PC3` + `PC4` + `PC5` + `PC6` + `PC7` + `PC8` + `PC9` + `PC10`	NA	[Error: < 200 cases or controls]	Disturbances of amino-acid transport	269-270.99	Both	1	0	3	endocrine/metabolic
LV_LVEDV_BSA	270.11	PRS_all	age,sex,genotyping.array,PC1,PC2,PC3,PC4,PC5,PC6,PC7,PC8,PC9,PC10	NA	NA	NA	NA	logistic	428749	12	428737	NA	NA	0	`270.11` ~ `PRS_all` + `age` + `sex` + `genotyping.array` + `PC1` + `PC2` + `PC3` + `PC4` + `PC5` + `PC6` + `PC7` + `PC8` + `PC9` + `PC10`	NA	[Error: < 200 cases or controls]	Disturbances of sulphur-bearing amino-acid metabolism	269-270.99	Both	1	1	3	endocrine/metabolic
LV_LVEDV_BSA	270.12	PRS_all	age,sex,genotyping.array,PC1,PC2,PC3,PC4,PC5,PC6,PC7,PC8,PC9,PC10	NA	NA	NA	NA	logistic	428740	3	428737	NA	NA	0	`270.12` ~ `PRS_all` + `age` + `sex` + `genotyping.array` + `PC1` + `PC2` + `PC3` + `PC4` + `PC5` + `PC6` + `PC7` + `PC8` + `PC9` + `PC10`	NA	[Error: < 200 cases or controls]	Phenylketonuria [PKU]	269-270.99	Both	1	1	3	endocrine/metabolic
LV_LVEDV_BSA	270.2	PRS_all	age,sex,genotyping.array,PC1,PC2,PC3,PC4,PC5,PC6,PC7,PC8,PC9,PC10	NA	NA	NA	NA	logistic	428768	31	428737	NA	NA	0	`270.2` ~ `PRS_all` + `age` + `sex` + `genotyping.array` + `PC1` + `PC2` + `PC3` + `PC4` + `PC5` + `PC6` + `PC7` + `PC8` + `PC9` + `PC10`	NA	[Error: < 200 cases or controls]	Disorders of amino-acid metabolism	269-270.99	Both	1	0	3	endocrine/metabolic
LV_LVEDV_BSA	270.21	PRS_all	age,sex,genotyping.array,PC1,PC2,PC3,PC4,PC5,PC6,PC7,PC8,PC9,PC10	NA	NA	NA	NA	logistic	428758	21	428737	NA	NA	0	`270.21` ~ `PRS_all` + `age` + `sex` + `genotyping.array` + `PC1` + `PC2` + `PC3` + `PC4` + `PC5` + `PC6` + `PC7` + `PC8` + `PC9` + `PC10`	NA	[Error: < 200 cases or controls]	Disorders of urea cycle metabolism	269-270.99	Both	1	1	3	endocrine/metabolic
LV_LVEDV_BSA	270.3	PRS_all	age,sex,genotyping.array,PC1,PC2,PC3,PC4,PC5,PC6,PC7,PC8,PC9,PC10	0.0501472587559281	0.0268807357491512	1.05142591664886	0.0621048601535604	logistic	430167	1430	428737	NA	NA	0	`270.3` ~ `PRS_all` + `age` + `sex` + `genotyping.array` + `PC1` + `PC2` + `PC3` + `PC4` + `PC5` + `PC6` + `PC7` + `PC8` + `PC9` + `PC10`	(Intercept) + PRS_all + age + sexM + genotyping.arrayUKBL + PC1 + PC2 + PC3 + PC4 + PC5 + PC6 + PC7 + PC8 + PC9 + PC10	NA	Disorders of plasma protein metabolism	269-270.99	Both	1	0	3	endocrine/metabolic
LV_LVEDV_BSA	270.31	PRS_all	age,sex,genotyping.array,PC1,PC2,PC3,PC4,PC5,PC6,PC7,PC8,PC9,PC10	NA	NA	NA	NA	logistic	428778	41	428737	NA	NA	0	`270.31` ~ `PRS_all` + `age` + `sex` + `genotyping.array` + `PC1` + `PC2` + `PC3` + `PC4` + `PC5` + `PC6` + `PC7` + `PC8` + `PC9` + `PC10`	NA	[Error: < 200 cases or controls]	Polyclonal hypergammaglobulinemia	269-270.99	Both	1	1	3	endocrine/metabolic
LV_LVEDV_BSA	270.32	PRS_all	age,sex,genotyping.array,PC1,PC2,PC3,PC4,PC5,PC6,PC7,PC8,PC9,PC10	0.0379867603545959	0.0286572093816477	1.03871748053634	0.184986525169875	logistic	429997	1260	428737	NA	NA	0	`270.32` ~ `PRS_all` + `age` + `sex` + `genotyping.array` + `PC1` + `PC2` + `PC3` + `PC4` + `PC5` + `PC6` + `PC7` + `PC8` + `PC9` + `PC10`	(Intercept) + PRS_all + age + sexM + genotyping.arrayUKBL + PC1 + PC2 + PC3 + PC4 + PC5 + PC6 + PC7 + PC8 + PC9 + PC10	NA	Paraproteinemia	269-270.99	Both	1	1	3	endocrine/metabolic
LV_LVEDV_BSA	270.33	PRS_all	age,sex,genotyping.array,PC1,PC2,PC3,PC4,PC5,PC6,PC7,PC8,PC9,PC10	0.0396621753440204	0.0437275571200192	1.04045922203549	0.364391305336291	logistic	429279	542	428737	NA	NA	0	`270.33` ~ `PRS_all` + `age` + `sex` + `genotyping.array` + `PC1` + `PC2` + `PC3` + `PC4` + `PC5` + `PC6` + `PC7` + `PC8` + `PC9` + `PC10`	(Intercept) + PRS_all + age + sexM + genotyping.arrayUKBL + PC1 + PC2 + PC3 + PC4 + PC5 + PC6 + PC7 + PC8 + PC9 + PC10	NA	Amyloidosis	269-270.99	Both	0	1	3	endocrine/metabolic
LV_LVEDV_BSA	270.34	PRS_all	age,sex,genotyping.array,PC1,PC2,PC3,PC4,PC5,PC6,PC7,PC8,PC9,PC10	NA	NA	NA	NA	NA	428737	NA	NA	NA	NA	0	NA	NA	[Note: Column(s) dropped due to lack of variability: 270.34 ] [Error: non-varying phenotype or genotype]	Alpha-1-antitrypsin deficiency	269-270.99	Both	1	1	3	endocrine/metabolic
LV_LVEDV_BSA	270.35	PRS_all	age,sex,genotyping.array,PC1,PC2,PC3,PC4,PC5,PC6,PC7,PC8,PC9,PC10	NA	NA	NA	NA	logistic	428924	187	428737	NA	NA	0	`270.35` ~ `PRS_all` + `age` + `sex` + `genotyping.array` + `PC1` + `PC2` + `PC3` + `PC4` + `PC5` + `PC6` + `PC7` + `PC8` + `PC9` + `PC10`	NA	[Error: < 200 cases or controls]	Macroglobulinemia	269-270.99	Both	1	1	3	endocrine/metabolic
LV_LVEDV_BSA	270.38	PRS_all	age,sex,genotyping.array,PC1,PC2,PC3,PC4,PC5,PC6,PC7,PC8,PC9,PC10	NA	NA	NA	NA	NA	428737	NA	NA	NA	NA	0	NA	NA	[Note: Column(s) dropped due to lack of variability: 270.38 ] [Error: non-varying phenotype or genotype]	Other specified disorders of plasma protein metabolism	269-270.99	Both	1	1	3	endocrine/metabolic
LV_LVEDV_BSA	271	PRS_all	age,sex,genotyping.array,PC1,PC2,PC3,PC4,PC5,PC6,PC7,PC8,PC9,PC10	-0.0389143681378264	0.0439974360095844	0.961833069176809	0.376443090826376	logistic	431422	537	430885	NA	NA	0	`271` ~ `PRS_all` + `age` + `sex` + `genotyping.array` + `PC1` + `PC2` + `PC3` + `PC4` + `PC5` + `PC6` + `PC7` + `PC8` + `PC9` + `PC10`	(Intercept) + PRS_all + age + sexM + genotyping.arrayUKBL + PC1 + PC2 + PC3 + PC4 + PC5 + PC6 + PC7 + PC8 + PC9 + PC10	NA	Disorders of carbohydrate transport and metabolism	271-271.99	NA	1	0	3	endocrine/metabolic
LV_LVEDV_BSA	271.3	PRS_all	age,sex,genotyping.array,PC1,PC2,PC3,PC4,PC5,PC6,PC7,PC8,PC9,PC10	-0.0262974007541495	0.0463224599046919	0.974045364702644	0.570236635114276	logistic	431370	485	430885	NA	NA	0	`271.3` ~ `PRS_all` + `age` + `sex` + `genotyping.array` + `PC1` + `PC2` + `PC3` + `PC4` + `PC5` + `PC6` + `PC7` + `PC8` + `PC9` + `PC10`	(Intercept) + PRS_all + age + sexM + genotyping.arrayUKBL + PC1 + PC2 + PC3 + PC4 + PC5 + PC6 + PC7 + PC8 + PC9 + PC10	NA	Intestinal disaccharidase deficiencies and disaccharide malabsorption	271-271.99	Both	1	1	3	endocrine/metabolic
LV_LVEDV_BSA	271.9	PRS_all	age,sex,genotyping.array,PC1,PC2,PC3,PC4,PC5,PC6,PC7,PC8,PC9,PC10	NA	NA	NA	NA	logistic	430941	56	430885	NA	NA	0	`271.9` ~ `PRS_all` + `age` + `sex` + `genotyping.array` + `PC1` + `PC2` + `PC3` + `PC4` + `PC5` + `PC6` + `PC7` + `PC8` + `PC9` + `PC10`	NA	[Error: < 200 cases or controls]	Other disorders of carbohydrate transport and metabolism	271-271.99	Both	1	1	3	endocrine/metabolic
LV_LVEDV_BSA	272	PRS_all	age,sex,genotyping.array,PC1,PC2,PC3,PC4,PC5,PC6,PC7,PC8,PC9,PC10	-0.0335520284831921	0.00409811185018313	0.967004598140076	2.67391456181335e-16	logistic	431422	79939	351483	NA	NA	0	`272` ~ `PRS_all` + `age` + `sex` + `genotyping.array` + `PC1` + `PC2` + `PC3` + `PC4` + `PC5` + `PC6` + `PC7` + `PC8` + `PC9` + `PC10`	(Intercept) + PRS_all + age + sexM + genotyping.arrayUKBL + PC1 + PC2 + PC3 + PC4 + PC5 + PC6 + PC7 + PC8 + PC9 + PC10	NA	Disorders of lipoid metabolism	272-272.99	NA	1	0	3	endocrine/metabolic
LV_LVEDV_BSA	272.1	PRS_all	age,sex,genotyping.array,PC1,PC2,PC3,PC4,PC5,PC6,PC7,PC8,PC9,PC10	-0.0335276100700858	0.00410582186061987	0.967028211146124	3.19125185256921e-16	logistic	431066	79583	351483	NA	NA	0	`272.1` ~ `PRS_all` + `age` + `sex` + `genotyping.array` + `PC1` + `PC2` + `PC3` + `PC4` + `PC5` + `PC6` + `PC7` + `PC8` + `PC9` + `PC10`	(Intercept) + PRS_all + age + sexM + genotyping.arrayUKBL + PC1 + PC2 + PC3 + PC4 + PC5 + PC6 + PC7 + PC8 + PC9 + PC10	NA	Hyperlipidemia	272-272.99	NA	1	0	3	endocrine/metabolic
LV_LVEDV_BSA	272.11	PRS_all	age,sex,genotyping.array,PC1,PC2,PC3,PC4,PC5,PC6,PC7,PC8,PC9,PC10	-0.0304550107427818	0.00423521209335702	0.970004070848211	6.43629304938139e-13	logistic	425146	73663	351483	NA	NA	0	`272.11` ~ `PRS_all` + `age` + `sex` + `genotyping.array` + `PC1` + `PC2` + `PC3` + `PC4` + `PC5` + `PC6` + `PC7` + `PC8` + `PC9` + `PC10`	(Intercept) + PRS_all + age + sexM + genotyping.arrayUKBL + PC1 + PC2 + PC3 + PC4 + PC5 + PC6 + PC7 + PC8 + PC9 + PC10	NA	Hypercholesterolemia	272-272.99	Both	1	1	3	endocrine/metabolic
LV_LVEDV_BSA	272.12	PRS_all	age,sex,genotyping.array,PC1,PC2,PC3,PC4,PC5,PC6,PC7,PC8,PC9,PC10	NA	NA	NA	NA	logistic	351665	182	351483	NA	NA	0	`272.12` ~ `PRS_all` + `age` + `sex` + `genotyping.array` + `PC1` + `PC2` + `PC3` + `PC4` + `PC5` + `PC6` + `PC7` + `PC8` + `PC9` + `PC10`	NA	[Error: < 200 cases or controls]	Hyperglyceridemia	272-272.99	Both	1	1	3	endocrine/metabolic
LV_LVEDV_BSA	272.13	PRS_all	age,sex,genotyping.array,PC1,PC2,PC3,PC4,PC5,PC6,PC7,PC8,PC9,PC10	-0.157123221631925	0.0471830373190258	0.854598747277208	8.6821480017849e-4	logistic	351945	462	351483	NA	NA	0	`272.13` ~ `PRS_all` + `age` + `sex` + `genotyping.array` + `PC1` + `PC2` + `PC3` + `PC4` + `PC5` + `PC6` + `PC7` + `PC8` + `PC9` + `PC10`	(Intercept) + PRS_all + age + sexM + genotyping.arrayUKBL + PC1 + PC2 + PC3 + PC4 + PC5 + PC6 + PC7 + PC8 + PC9 + PC10	NA	Mixed hyperlipidemia	272-272.99	Both	1	1	3	endocrine/metabolic
LV_LVEDV_BSA	272.14	PRS_all	age,sex,genotyping.array,PC1,PC2,PC3,PC4,PC5,PC6,PC7,PC8,PC9,PC10	NA	NA	NA	NA	logistic	351499	16	351483	NA	NA	0	`272.14` ~ `PRS_all` + `age` + `sex` + `genotyping.array` + `PC1` + `PC2` + `PC3` + `PC4` + `PC5` + `PC6` + `PC7` + `PC8` + `PC9` + `PC10`	NA	[Error: < 200 cases or controls]	Hyperchylomicronemia	272-272.99	Both	1	1	3	endocrine/metabolic
LV_LVEDV_BSA	272.9	PRS_all	age,sex,genotyping.array,PC1,PC2,PC3,PC4,PC5,PC6,PC7,PC8,PC9,PC10	0.00533165052743479	0.0311800387836967	1.00534588906984	0.864227197906709	logistic	352535	1052	351483	NA	NA	0	`272.9` ~ `PRS_all` + `age` + `sex` + `genotyping.array` + `PC1` + `PC2` + `PC3` + `PC4` + `PC5` + `PC6` + `PC7` + `PC8` + `PC9` + `PC10`	(Intercept) + PRS_all + age + sexM + genotyping.arrayUKBL + PC1 + PC2 + PC3 + PC4 + PC5 + PC6 + PC7 + PC8 + PC9 + PC10	NA	Unspecified disorder of lipoid metabolism	272-272.99	Both	1	1	3	endocrine/metabolic
LV_LVEDV_BSA	274	PRS_all	age,sex,genotyping.array,PC1,PC2,PC3,PC4,PC5,PC6,PC7,PC8,PC9,PC10	-0.0479934748902967	0.0108810960428288	0.953140006400318	1.03027166731054e-5	logistic	431422	8816	422606	NA	NA	0	`274` ~ `PRS_all` + `age` + `sex` + `genotyping.array` + `PC1` + `PC2` + `PC3` + `PC4` + `PC5` + `PC6` + `PC7` + `PC8` + `PC9` + `PC10`	(Intercept) + PRS_all + age + sexM + genotyping.arrayUKBL + PC1 + PC2 + PC3 + PC4 + PC5 + PC6 + PC7 + PC8 + PC9 + PC10	NA	Gout and other crystal arthropathies	274-274.99	NA	1	0	3	endocrine/metabolic
LV_LVEDV_BSA	274.1	PRS_all	age,sex,genotyping.array,PC1,PC2,PC3,PC4,PC5,PC6,PC7,PC8,PC9,PC10	-0.0498662719585608	0.0112230849810126	0.951356639054499	8.86358197436696e-6	logistic	430886	8280	422606	NA	NA	0	`274.1` ~ `PRS_all` + `age` + `sex` + `genotyping.array` + `PC1` + `PC2` + `PC3` + `PC4` + `PC5` + `PC6` + `PC7` + `PC8` + `PC9` + `PC10`	(Intercept) + PRS_all + age + sexM + genotyping.arrayUKBL + PC1 + PC2 + PC3 + PC4 + PC5 + PC6 + PC7 + PC8 + PC9 + PC10	NA	Gout	274-274.99	Both	1	0	3	endocrine/metabolic
LV_LVEDV_BSA	274.11	PRS_all	age,sex,genotyping.array,PC1,PC2,PC3,PC4,PC5,PC6,PC7,PC8,PC9,PC10	NA	NA	NA	NA	logistic	422734	128	422606	NA	NA	0	`274.11` ~ `PRS_all` + `age` + `sex` + `genotyping.array` + `PC1` + `PC2` + `PC3` + `PC4` + `PC5` + `PC6` + `PC7` + `PC8` + `PC9` + `PC10`	NA	[Error: < 200 cases or controls]	Gouty arthropathy	274-274.99	Both	1	1	3	endocrine/metabolic
LV_LVEDV_BSA	274.2	PRS_all	age,sex,genotyping.array,PC1,PC2,PC3,PC4,PC5,PC6,PC7,PC8,PC9,PC10	-0.0164369676608263	0.0413522994327024	0.983697382183599	0.69100897348005	logistic	423200	594	422606	NA	NA	0	`274.2` ~ `PRS_all` + `age` + `sex` + `genotyping.array` + `PC1` + `PC2` + `PC3` + `PC4` + `PC5` + `PC6` + `PC7` + `PC8` + `PC9` + `PC10`	(Intercept) + PRS_all + age + sexM + genotyping.arrayUKBL + PC1 + PC2 + PC3 + PC4 + PC5 + PC6 + PC7 + PC8 + PC9 + PC10	NA	Crystal arthropathies	274-274.99	Both	1	0	3	endocrine/metabolic
LV_LVEDV_BSA	274.21	PRS_all	age,sex,genotyping.array,PC1,PC2,PC3,PC4,PC5,PC6,PC7,PC8,PC9,PC10	-0.0527059701494134	0.0446092156411662	0.948658905515097	0.237402534810617	logistic	423117	511	422606	NA	NA	0	`274.21` ~ `PRS_all` + `age` + `sex` + `genotyping.array` + `PC1` + `PC2` + `PC3` + `PC4` + `PC5` + `PC6` + `PC7` + `PC8` + `PC9` + `PC10`	(Intercept) + PRS_all + age + sexM + genotyping.arrayUKBL + PC1 + PC2 + PC3 + PC4 + PC5 + PC6 + PC7 + PC8 + PC9 + PC10	NA	Chondrocalcinosis	274-274.99	Both	1	1	3	endocrine/metabolic
LV_LVEDV_BSA	275	PRS_all	age,sex,genotyping.array,PC1,PC2,PC3,PC4,PC5,PC6,PC7,PC8,PC9,PC10	-0.0304000037097167	0.0103139391970632	0.970057429361743	0.00320388114038898	logistic	431422	9840	421582	NA	NA	0	`275` ~ `PRS_all` + `age` + `sex` + `genotyping.array` + `PC1` + `PC2` + `PC3` + `PC4` + `PC5` + `PC6` + `PC7` + `PC8` + `PC9` + `PC10`	(Intercept) + PRS_all + age + sexM + genotyping.arrayUKBL + PC1 + PC2 + PC3 + PC4 + PC5 + PC6 + PC7 + PC8 + PC9 + PC10	NA	Disorders of mineral metabolism	275-275.99	NA	1	0	3	endocrine/metabolic
LV_LVEDV_BSA	275.1	PRS_all	age,sex,genotyping.array,PC1,PC2,PC3,PC4,PC5,PC6,PC7,PC8,PC9,PC10	-0.0930345206968914	0.0262998017115955	0.911162045804426	4.0399397057773e-4	logistic	423028	1446	421582	NA	NA	0	`275.1` ~ `PRS_all` + `age` + `sex` + `genotyping.array` + `PC1` + `PC2` + `PC3` + `PC4` + `PC5` + `PC6` + `PC7` + `PC8` + `PC9` + `PC10`	(Intercept) + PRS_all + age + sexM + genotyping.arrayUKBL + PC1 + PC2 + PC3 + PC4 + PC5 + PC6 + PC7 + PC8 + PC9 + PC10	NA	Disorders of iron metabolism	275-275.99	NA	1	0	4	hematopoietic
LV_LVEDV_BSA	275.11	PRS_all	age,sex,genotyping.array,PC1,PC2,PC3,PC4,PC5,PC6,PC7,PC8,PC9,PC10	NA	NA	NA	NA	NA	421582	NA	NA	NA	NA	0	NA	NA	[Note: Column(s) dropped due to lack of variability: 275.11 ] [Error: non-varying phenotype or genotype]	Hereditary hemochromatosis	275-275.99	Both	1	1	4	hematopoietic
LV_LVEDV_BSA	275.2	PRS_all	age,sex,genotyping.array,PC1,PC2,PC3,PC4,PC5,PC6,PC7,PC8,PC9,PC10	NA	NA	NA	NA	logistic	421599	17	421582	NA	NA	0	`275.2` ~ `PRS_all` + `age` + `sex` + `genotyping.array` + `PC1` + `PC2` + `PC3` + `PC4` + `PC5` + `PC6` + `PC7` + `PC8` + `PC9` + `PC10`	NA	[Error: < 200 cases or controls]	Disorders of copper metabolism	275-275.99	NA	1	1	3	endocrine/metabolic
LV_LVEDV_BSA	275.3	PRS_all	age,sex,genotyping.array,PC1,PC2,PC3,PC4,PC5,PC6,PC7,PC8,PC9,PC10	-0.0193161845956756	0.0173385391065371	0.980869177483276	0.265253157348274	logistic	425008	3426	421582	NA	NA	0	`275.3` ~ `PRS_all` + `age` + `sex` + `genotyping.array` + `PC1` + `PC2` + `PC3` + `PC4` + `PC5` + `PC6` + `PC7` + `PC8` + `PC9` + `PC10`	(Intercept) + PRS_all + age + sexM + genotyping.arrayUKBL + PC1 + PC2 + PC3 + PC4 + PC5 + PC6 + PC7 + PC8 + PC9 + PC10	NA	Disorders of magnesium metabolism	275-275.99	NA	1	1	3	endocrine/metabolic
LV_LVEDV_BSA	275.5	PRS_all	age,sex,genotyping.array,PC1,PC2,PC3,PC4,PC5,PC6,PC7,PC8,PC9,PC10	-0.0150241887158737	0.01275771701059	0.985088111298441	0.238934189618366	logistic	427980	6398	421582	NA	NA	0	`275.5` ~ `PRS_all` + `age` + `sex` + `genotyping.array` + `PC1` + `PC2` + `PC3` + `PC4` + `PC5` + `PC6` + `PC7` + `PC8` + `PC9` + `PC10`	(Intercept) + PRS_all + age + sexM + genotyping.arrayUKBL + PC1 + PC2 + PC3 + PC4 + PC5 + PC6 + PC7 + PC8 + PC9 + PC10	NA	Disorders of calcium/phosphorus metabolism	275-275.99	NA	1	0	3	endocrine/metabolic
LV_LVEDV_BSA	275.51	PRS_all	age,sex,genotyping.array,PC1,PC2,PC3,PC4,PC5,PC6,PC7,PC8,PC9,PC10	NA	NA	NA	NA	NA	421582	NA	NA	NA	NA	0	NA	NA	[Note: Column(s) dropped due to lack of variability: 275.51 ] [Error: non-varying phenotype or genotype]	Hypocalcemia	275-275.99	Both	1	1	3	endocrine/metabolic
LV_LVEDV_BSA	275.53	PRS_all	age,sex,genotyping.array,PC1,PC2,PC3,PC4,PC5,PC6,PC7,PC8,PC9,PC10	-0.014278271141014	0.0219378672447047	0.98582317994967406	0.515143018830411	logistic	423706	2124	421582	NA	NA	0	`275.53` ~ `PRS_all` + `age` + `sex` + `genotyping.array` + `PC1` + `PC2` + `PC3` + `PC4` + `PC5` + `PC6` + `PC7` + `PC8` + `PC9` + `PC10`	(Intercept) + PRS_all + age + sexM + genotyping.arrayUKBL + PC1 + PC2 + PC3 + PC4 + PC5 + PC6 + PC7 + PC8 + PC9 + PC10	NA	Disorders of phosphorus metabolism	275-275.99	Both	1	1	3	endocrine/metabolic
LV_LVEDV_BSA	275.6	PRS_all	age,sex,genotyping.array,PC1,PC2,PC3,PC4,PC5,PC6,PC7,PC8,PC9,PC10	NA	NA	NA	NA	NA	421582	NA	NA	NA	NA	0	NA	NA	[Note: Column(s) dropped due to lack of variability: 275.6 ] [Error: non-varying phenotype or genotype]	Hypercalcemia	275-275.99	Both	1	1	3	endocrine/metabolic
LV_LVEDV_BSA	276	PRS_all	age,sex,genotyping.array,PC1,PC2,PC3,PC4,PC5,PC6,PC7,PC8,PC9,PC10	0.00179696683411323	0.00608820153508912	1.00179858234654	0.767875010703166	logistic	428973	30386	398587	NA	NA	0	`276` ~ `PRS_all` + `age` + `sex` + `genotyping.array` + `PC1` + `PC2` + `PC3` + `PC4` + `PC5` + `PC6` + `PC7` + `PC8` + `PC9` + `PC10`	(Intercept) + PRS_all + age + sexM + genotyping.arrayUKBL + PC1 + PC2 + PC3 + PC4 + PC5 + PC6 + PC7 + PC8 + PC9 + PC10	NA	Disorders of fluid, electrolyte, and acid-base balance	276-276.99	Both	1	0	3	endocrine/metabolic
LV_LVEDV_BSA	276.1	PRS_all	age,sex,genotyping.array,PC1,PC2,PC3,PC4,PC5,PC6,PC7,PC8,PC9,PC10	0.00618574166055865	0.00716886570090766	1.0062049128695	0.388213356172593	logistic	419932	21345	398587	NA	NA	0	`276.1` ~ `PRS_all` + `age` + `sex` + `genotyping.array` + `PC1` + `PC2` + `PC3` + `PC4` + `PC5` + `PC6` + `PC7` + `PC8` + `PC9` + `PC10`	(Intercept) + PRS_all + age + sexM + genotyping.arrayUKBL + PC1 + PC2 + PC3 + PC4 + PC5 + PC6 + PC7 + PC8 + PC9 + PC10	NA	Electrolyte imbalance	276-276.99	Both	1	0	3	endocrine/metabolic
LV_LVEDV_BSA	276.11	PRS_all	age,sex,genotyping.array,PC1,PC2,PC3,PC4,PC5,PC6,PC7,PC8,PC9,PC10	0.0169576538567306	0.0242992510808136	1.01710225105565	0.485260157392701	logistic	400340	1753	398587	NA	NA	0	`276.11` ~ `PRS_all` + `age` + `sex` + `genotyping.array` + `PC1` + `PC2` + `PC3` + `PC4` + `PC5` + `PC6` + `PC7` + `PC8` + `PC9` + `PC10`	(Intercept) + PRS_all + age + sexM + genotyping.arrayUKBL + PC1 + PC2 + PC3 + PC4 + PC5 + PC6 + PC7 + PC8 + PC9 + PC10	NA	Hyperosmolality and/or hypernatremia	276-276.99	Both	1	1	3	endocrine/metabolic
LV_LVEDV_BSA	276.12	PRS_all	age,sex,genotyping.array,PC1,PC2,PC3,PC4,PC5,PC6,PC7,PC8,PC9,PC10	0.0204589796346744	0.0101633206830644	1.02066969914052	0.0441124028803585	logistic	408860	10273	398587	NA	NA	0	`276.12` ~ `PRS_all` + `age` + `sex` + `genotyping.array` + `PC1` + `PC2` + `PC3` + `PC4` + `PC5` + `PC6` + `PC7` + `PC8` + `PC9` + `PC10`	(Intercept) + PRS_all + age + sexM + genotyping.arrayUKBL + PC1 + PC2 + PC3 + PC4 + PC5 + PC6 + PC7 + PC8 + PC9 + PC10	NA	Hyposmolality and/or hyponatremia	276-276.99	Both	1	1	3	endocrine/metabolic
LV_LVEDV_BSA	276.13	PRS_all	age,sex,genotyping.array,PC1,PC2,PC3,PC4,PC5,PC6,PC7,PC8,PC9,PC10	-0.0254561471624305	0.0154097916943747	0.974865128630525	0.0985455143992109	logistic	402946	4359	398587	NA	NA	0	`276.13` ~ `PRS_all` + `age` + `sex` + `genotyping.array` + `PC1` + `PC2` + `PC3` + `PC4` + `PC5` + `PC6` + `PC7` + `PC8` + `PC9` + `PC10`	(Intercept) + PRS_all + age + sexM + genotyping.arrayUKBL + PC1 + PC2 + PC3 + PC4 + PC5 + PC6 + PC7 + PC8 + PC9 + PC10	NA	Hyperpotassemia	276-276.99	Both	1	1	3	endocrine/metabolic
LV_LVEDV_BSA	276.14	PRS_all	age,sex,genotyping.array,PC1,PC2,PC3,PC4,PC5,PC6,PC7,PC8,PC9,PC10	0.0140893753934123	0.0112650642706246	1.01418909843763	0.21103878252661	logistic	406869	8282	398587	NA	NA	0	`276.14` ~ `PRS_all` + `age` + `sex` + `genotyping.array` + `PC1` + `PC2` + `PC3` + `PC4` + `PC5` + `PC6` + `PC7` + `PC8` + `PC9` + `PC10`	(Intercept) + PRS_all + age + sexM + genotyping.arrayUKBL + PC1 + PC2 + PC3 + PC4 + PC5 + PC6 + PC7 + PC8 + PC9 + PC10	NA	Hypopotassemia	276-276.99	Both	1	1	3	endocrine/metabolic
LV_LVEDV_BSA	276.4	PRS_all	age,sex,genotyping.array,PC1,PC2,PC3,PC4,PC5,PC6,PC7,PC8,PC9,PC10	-0.0165284993094554	0.0137984786116816	0.98360734686106	0.230975652001566	logistic	404025	5438	398587	NA	NA	0	`276.4` ~ `PRS_all` + `age` + `sex` + `genotyping.array` + `PC1` + `PC2` + `PC3` + `PC4` + `PC5` + `PC6` + `PC7` + `PC8` + `PC9` + `PC10`	(Intercept) + PRS_all + age + sexM + genotyping.arrayUKBL + PC1 + PC2 + PC3 + PC4 + PC5 + PC6 + PC7 + PC8 + PC9 + PC10	NA	Acid-base balance disorder	276-276.99	Both	0	0	3	endocrine/metabolic
LV_LVEDV_BSA	276.41	PRS_all	age,sex,genotyping.array,PC1,PC2,PC3,PC4,PC5,PC6,PC7,PC8,PC9,PC10	-0.0193691993420509	0.0148143074125458	0.980817178330977	0.191054584506645	logistic	403298	4711	398587	NA	NA	0	`276.41` ~ `PRS_all` + `age` + `sex` + `genotyping.array` + `PC1` + `PC2` + `PC3` + `PC4` + `PC5` + `PC6` + `PC7` + `PC8` + `PC9` + `PC10`	(Intercept) + PRS_all + age + sexM + genotyping.arrayUKBL + PC1 + PC2 + PC3 + PC4 + PC5 + PC6 + PC7 + PC8 + PC9 + PC10	NA	Acidosis	276-276.99	Both	1	1	3	endocrine/metabolic
LV_LVEDV_BSA	276.42	PRS_all	age,sex,genotyping.array,PC1,PC2,PC3,PC4,PC5,PC6,PC7,PC8,PC9,PC10	0.00513970715650662	0.0349546880791956	1.00515293810936	0.883101129463371	logistic	399418	831	398587	NA	NA	0	`276.42` ~ `PRS_all` + `age` + `sex` + `genotyping.array` + `PC1` + `PC2` + `PC3` + `PC4` + `PC5` + `PC6` + `PC7` + `PC8` + `PC9` + `PC10`	(Intercept) + PRS_all + age + sexM + genotyping.arrayUKBL + PC1 + PC2 + PC3 + PC4 + PC5 + PC6 + PC7 + PC8 + PC9 + PC10	NA	Alkalosis	276-276.99	Both	1	1	3	endocrine/metabolic
LV_LVEDV_BSA	276.5	PRS_all	age,sex,genotyping.array,PC1,PC2,PC3,PC4,PC5,PC6,PC7,PC8,PC9,PC10	-0.0162243978051265	0.00931540698976676	0.983906508820404	0.081565586251741	logistic	410847	12260	398587	NA	NA	0	`276.5` ~ `PRS_all` + `age` + `sex` + `genotyping.array` + `PC1` + `PC2` + `PC3` + `PC4` + `PC5` + `PC6` + `PC7` + `PC8` + `PC9` + `PC10`	(Intercept) + PRS_all + age + sexM + genotyping.arrayUKBL + PC1 + PC2 + PC3 + PC4 + PC5 + PC6 + PC7 + PC8 + PC9 + PC10	NA	Hypovolemia	276-276.99	Both	1	1	3	endocrine/metabolic
LV_LVEDV_BSA	276.6	PRS_all	age,sex,genotyping.array,PC1,PC2,PC3,PC4,PC5,PC6,PC7,PC8,PC9,PC10	0.0175543036392297	0.0169235729499164	1.01770928596814	0.299610342352652	logistic	402212	3625	398587	NA	NA	0	`276.6` ~ `PRS_all` + `age` + `sex` + `genotyping.array` + `PC1` + `PC2` + `PC3` + `PC4` + `PC5` + `PC6` + `PC7` + `PC8` + `PC9` + `PC10`	(Intercept) + PRS_all + age + sexM + genotyping.arrayUKBL + PC1 + PC2 + PC3 + PC4 + PC5 + PC6 + PC7 + PC8 + PC9 + PC10	NA	Fluid overload	276-276.99	Both	1	1	3	endocrine/metabolic
LV_LVEDV_BSA	276.8	PRS_all	age,sex,genotyping.array,PC1,PC2,PC3,PC4,PC5,PC6,PC7,PC8,PC9,PC10	0.0283948483549331	0.0645321354447537	1.02880182494232	0.659929152654179	logistic	398834	247	398587	NA	NA	0	`276.8` ~ `PRS_all` + `age` + `sex` + `genotyping.array` + `PC1` + `PC2` + `PC3` + `PC4` + `PC5` + `PC6` + `PC7` + `PC8` + `PC9` + `PC10`	(Intercept) + PRS_all + age + sexM + genotyping.arrayUKBL + PC1 + PC2 + PC3 + PC4 + PC5 + PC6 + PC7 + PC8 + PC9 + PC10	NA	Polydipsia	276-276.99	Both	0	1	3	endocrine/metabolic
LV_LVEDV_BSA	277	PRS_all	age,sex,genotyping.array,PC1,PC2,PC3,PC4,PC5,PC6,PC7,PC8,PC9,PC10	-0.0146756145728554	0.0154769863239285	0.985431547395629	0.343016592729275	logistic	429713	4333	425380	NA	NA	0	`277` ~ `PRS_all` + `age` + `sex` + `genotyping.array` + `PC1` + `PC2` + `PC3` + `PC4` + `PC5` + `PC6` + `PC7` + `PC8` + `PC9` + `PC10`	(Intercept) + PRS_all + age + sexM + genotyping.arrayUKBL + PC1 + PC2 + PC3 + PC4 + PC5 + PC6 + PC7 + PC8 + PC9 + PC10	NA	Other disorders of metabolism	277-277.99	NA	1	0	3	endocrine/metabolic
LV_LVEDV_BSA	277.1	PRS_all	age,sex,genotyping.array,PC1,PC2,PC3,PC4,PC5,PC6,PC7,PC8,PC9,PC10	NA	NA	NA	NA	logistic	425435	55	425380	NA	NA	0	`277.1` ~ `PRS_all` + `age` + `sex` + `genotyping.array` + `PC1` + `PC2` + `PC3` + `PC4` + `PC5` + `PC6` + `PC7` + `PC8` + `PC9` + `PC10`	NA	[Error: < 200 cases or controls]	Disorders of porphyrin metabolism	277-277.99	Both	1	1	3	endocrine/metabolic
LV_LVEDV_BSA	277.2	PRS_all	age,sex,genotyping.array,PC1,PC2,PC3,PC4,PC5,PC6,PC7,PC8,PC9,PC10	NA	NA	NA	NA	logistic	425393	13	425380	NA	NA	0	`277.2` ~ `PRS_all` + `age` + `sex` + `genotyping.array` + `PC1` + `PC2` + `PC3` + `PC4` + `PC5` + `PC6` + `PC7` + `PC8` + `PC9` + `PC10`	NA	[Error: < 200 cases or controls]	Other disorders of purine and pyrimidine metabolism	277-277.99	Both	1	1	3	endocrine/metabolic
LV_LVEDV_BSA	277.4	PRS_all	age,sex,genotyping.array,PC1,PC2,PC3,PC4,PC5,PC6,PC7,PC8,PC9,PC10	0.0512975492562677	0.0308801936165763	1.05263605776607	0.0966773711632585	logistic	426429	1049	425380	NA	NA	0	`277.4` ~ `PRS_all` + `age` + `sex` + `genotyping.array` + `PC1` + `PC2` + `PC3` + `PC4` + `PC5` + `PC6` + `PC7` + `PC8` + `PC9` + `PC10`	(Intercept) + PRS_all + age + sexM + genotyping.arrayUKBL + PC1 + PC2 + PC3 + PC4 + PC5 + PC6 + PC7 + PC8 + PC9 + PC10	NA	Disorders of bilirubin excretion	277-277.99	NA	0	1	3	endocrine/metabolic
LV_LVEDV_BSA	277.5	PRS_all	age,sex,genotyping.array,PC1,PC2,PC3,PC4,PC5,PC6,PC7,PC8,PC9,PC10	-0.0330923933877404	0.0354152488938146	0.96744916955333	0.350091994824655	logistic	426196	816	425380	NA	NA	0	`277.5` ~ `PRS_all` + `age` + `sex` + `genotyping.array` + `PC1` + `PC2` + `PC3` + `PC4` + `PC5` + `PC6` + `PC7` + `PC8` + `PC9` + `PC10`	(Intercept) + PRS_all + age + sexM + genotyping.arrayUKBL + PC1 + PC2 + PC3 + PC4 + PC5 + PC6 + PC7 + PC8 + PC9 + PC10	NA	Other disorders of lipoid metabolism	277-277.99	NA	0	0	3	endocrine/metabolic
LV_LVEDV_BSA	277.51	PRS_all	age,sex,genotyping.array,PC1,PC2,PC3,PC4,PC5,PC6,PC7,PC8,PC9,PC10	NA	NA	NA	NA	logistic	425511	131	425380	NA	NA	0	`277.51` ~ `PRS_all` + `age` + `sex` + `genotyping.array` + `PC1` + `PC2` + `PC3` + `PC4` + `PC5` + `PC6` + `PC7` + `PC8` + `PC9` + `PC10`	NA	[Error: < 200 cases or controls]	Lipoprotein disorders	277-277.99	Both	1	1	3	endocrine/metabolic
LV_LVEDV_BSA	277.6	PRS_all	age,sex,genotyping.array,PC1,PC2,PC3,PC4,PC5,PC6,PC7,PC8,PC9,PC10	NA	NA	NA	NA	NA	425380	NA	NA	NA	NA	0	NA	NA	[Note: Column(s) dropped due to lack of variability: 277.6 ] [Error: non-varying phenotype or genotype]	Other deficiencies of circulating enzymes	277-277.99	NA	0	1	3	endocrine/metabolic
LV_LVEDV_BSA	277.7	PRS_all	age,sex,genotyping.array,PC1,PC2,PC3,PC4,PC5,PC6,PC7,PC8,PC9,PC10	NA	NA	NA	NA	NA	425380	NA	NA	NA	NA	0	NA	NA	[Note: Column(s) dropped due to lack of variability: 277.7 ] [Error: non-varying phenotype or genotype]	Dysmetabolic syndrome X	277-277.99	NA	0	1	3	endocrine/metabolic
LV_LVEDV_BSA	277.8	PRS_all	age,sex,genotyping.array,PC1,PC2,PC3,PC4,PC5,PC6,PC7,PC8,PC9,PC10	NA	NA	NA	NA	NA	425380	NA	NA	NA	NA	0	NA	NA	[Note: Column(s) dropped due to lack of variability: 277.8 ] [Error: non-varying phenotype or genotype]	Carnitine deficiencies	277-277.99	NA	1	1	3	endocrine/metabolic
LV_LVEDV_BSA	278	PRS_all	age,sex,genotyping.array,PC1,PC2,PC3,PC4,PC5,PC6,PC7,PC8,PC9,PC10	-0.0279840996517938	0.00538255886598263	0.972403828237792	2.00328265259118e-7	logistic	431422	38711	392711	NA	NA	0	`278` ~ `PRS_all` + `age` + `sex` + `genotyping.array` + `PC1` + `PC2` + `PC3` + `PC4` + `PC5` + `PC6` + `PC7` + `PC8` + `PC9` + `PC10`	(Intercept) + PRS_all + age + sexM + genotyping.arrayUKBL + PC1 + PC2 + PC3 + PC4 + PC5 + PC6 + PC7 + PC8 + PC9 + PC10	NA	Overweight, obesity and other hyperalimentation	278-278.99	Both	1	0	3	endocrine/metabolic
LV_LVEDV_BSA	278.1	PRS_all	age,sex,genotyping.array,PC1,PC2,PC3,PC4,PC5,PC6,PC7,PC8,PC9,PC10	-0.0276593485966822	0.00539362362668494	0.97271966868899	2.9259243939297e-7	logistic	431245	38534	392711	NA	NA	0	`278.1` ~ `PRS_all` + `age` + `sex` + `genotyping.array` + `PC1` + `PC2` + `PC3` + `PC4` + `PC5` + `PC6` + `PC7` + `PC8` + `PC9` + `PC10`	(Intercept) + PRS_all + age + sexM + genotyping.arrayUKBL + PC1 + PC2 + PC3 + PC4 + PC5 + PC6 + PC7 + PC8 + PC9 + PC10	NA	Obesity	278-278.99	Both	1	0	3	endocrine/metabolic
LV_LVEDV_BSA	278.11	PRS_all	age,sex,genotyping.array,PC1,PC2,PC3,PC4,PC5,PC6,PC7,PC8,PC9,PC10	NA	NA	NA	NA	NA	392711	NA	NA	NA	NA	0	NA	NA	[Note: Column(s) dropped due to lack of variability: 278.11 ] [Error: non-varying phenotype or genotype]	Morbid obesity	278-278.99	Both	1	1	3	endocrine/metabolic
LV_LVEDV_BSA	278.3	PRS_all	age,sex,genotyping.array,PC1,PC2,PC3,PC4,PC5,PC6,PC7,PC8,PC9,PC10	NA	NA	NA	NA	logistic	392821	110	392711	NA	NA	0	`278.3` ~ `PRS_all` + `age` + `sex` + `genotyping.array` + `PC1` + `PC2` + `PC3` + `PC4` + `PC5` + `PC6` + `PC7` + `PC8` + `PC9` + `PC10`	NA	[Error: < 200 cases or controls]	Localized adiposity	278-278.99	Both	1	1	3	endocrine/metabolic
LV_LVEDV_BSA	278.4	PRS_all	age,sex,genotyping.array,PC1,PC2,PC3,PC4,PC5,PC6,PC7,PC8,PC9,PC10	NA	NA	NA	NA	logistic	392858	147	392711	NA	NA	0	`278.4` ~ `PRS_all` + `age` + `sex` + `genotyping.array` + `PC1` + `PC2` + `PC3` + `PC4` + `PC5` + `PC6` + `PC7` + `PC8` + `PC9` + `PC10`	NA	[Error: < 200 cases or controls]	Abnormal weight gain	278-278.99	Both	1	1	3	endocrine/metabolic
LV_LVEDV_BSA	279	PRS_all	age,sex,genotyping.array,PC1,PC2,PC3,PC4,PC5,PC6,PC7,PC8,PC9,PC10	0.038830918392227	0.0374591605742885	1.03959469244702	0.299912946870039	logistic	430940	722	430218	NA	NA	0	`279` ~ `PRS_all` + `age` + `sex` + `genotyping.array` + `PC1` + `PC2` + `PC3` + `PC4` + `PC5` + `PC6` + `PC7` + `PC8` + `PC9` + `PC10`	(Intercept) + PRS_all + age + sexM + genotyping.arrayUKBL + PC1 + PC2 + PC3 + PC4 + PC5 + PC6 + PC7 + PC8 + PC9 + PC10	NA	Disorders involving the immune mechanism	279-279.99	NA	1	0	3	endocrine/metabolic
LV_LVEDV_BSA	279.1	PRS_all	age,sex,genotyping.array,PC1,PC2,PC3,PC4,PC5,PC6,PC7,PC8,PC9,PC10	0.0345665022238919	0.0427947108176286	1.0351708672519	0.419246965295455	logistic	430770	552	430218	NA	NA	0	`279.1` ~ `PRS_all` + `age` + `sex` + `genotyping.array` + `PC1` + `PC2` + `PC3` + `PC4` + `PC5` + `PC6` + `PC7` + `PC8` + `PC9` + `PC10`	(Intercept) + PRS_all + age + sexM + genotyping.arrayUKBL + PC1 + PC2 + PC3 + PC4 + PC5 + PC6 + PC7 + PC8 + PC9 + PC10	NA	Immunity deficiency	279-279.99	Both	1	0	3	endocrine/metabolic
LV_LVEDV_BSA	279.11	PRS_all	age,sex,genotyping.array,PC1,PC2,PC3,PC4,PC5,PC6,PC7,PC8,PC9,PC10	0.0710064417284623	0.051023380730895	1.07358814160937	0.164029871159844	logistic	430605	387	430218	NA	NA	0	`279.11` ~ `PRS_all` + `age` + `sex` + `genotyping.array` + `PC1` + `PC2` + `PC3` + `PC4` + `PC5` + `PC6` + `PC7` + `PC8` + `PC9` + `PC10`	(Intercept) + PRS_all + age + sexM + genotyping.arrayUKBL + PC1 + PC2 + PC3 + PC4 + PC5 + PC6 + PC7 + PC8 + PC9 + PC10	NA	Deficiency of humoral immunity	279-279.99	Both	1	1	3	endocrine/metabolic
LV_LVEDV_BSA	279.2	PRS_all	age,sex,genotyping.array,PC1,PC2,PC3,PC4,PC5,PC6,PC7,PC8,PC9,PC10	NA	NA	NA	NA	NA	430218	NA	NA	NA	NA	0	NA	NA	[Note: Column(s) dropped due to lack of variability: 279.2 ] [Error: non-varying phenotype or genotype]	Autoimmune disease NEC	279-279.99	Both	1	1	3	endocrine/metabolic
LV_LVEDV_BSA	279.7	PRS_all	age,sex,genotyping.array,PC1,PC2,PC3,PC4,PC5,PC6,PC7,PC8,PC9,PC10	0.0539794162952784	0.0450540306273471	1.05546287659529	0.230876514687528	logistic	430720	502	430218	NA	NA	0	`279.7` ~ `PRS_all` + `age` + `sex` + `genotyping.array` + `PC1` + `PC2` + `PC3` + `PC4` + `PC5` + `PC6` + `PC7` + `PC8` + `PC9` + `PC10`	(Intercept) + PRS_all + age + sexM + genotyping.arrayUKBL + PC1 + PC2 + PC3 + PC4 + PC5 + PC6 + PC7 + PC8 + PC9 + PC10	NA	Other immunological findings	279-279.99	Both	0	1	3	endocrine/metabolic
LV_LVEDV_BSA	279.8	PRS_all	age,sex,genotyping.array,PC1,PC2,PC3,PC4,PC5,PC6,PC7,PC8,PC9,PC10	NA	NA	NA	NA	logistic	430294	76	430218	NA	NA	0	`279.8` ~ `PRS_all` + `age` + `sex` + `genotyping.array` + `PC1` + `PC2` + `PC3` + `PC4` + `PC5` + `PC6` + `PC7` + `PC8` + `PC9` + `PC10`	NA	[Error: < 200 cases or controls]	Other specified disorders involving the immune mechanism	279-279.99	Both	1	1	3	endocrine/metabolic
LV_LVEDV_BSA	280	PRS_all	age,sex,genotyping.array,PC1,PC2,PC3,PC4,PC5,PC6,PC7,PC8,PC9,PC10	0.00225764322974426	0.00681293419175662	1.00226019362515	0.740360452313568	logistic	405619	23613	382006	NA	NA	0	`280` ~ `PRS_all` + `age` + `sex` + `genotyping.array` + `PC1` + `PC2` + `PC3` + `PC4` + `PC5` + `PC6` + `PC7` + `PC8` + `PC9` + `PC10`	(Intercept) + PRS_all + age + sexM + genotyping.arrayUKBL + PC1 + PC2 + PC3 + PC4 + PC5 + PC6 + PC7 + PC8 + PC9 + PC10	NA	Iron deficiency anemias	280-285.99	NA	1	0	4	hematopoietic
LV_LVEDV_BSA	280.1	PRS_all	age,sex,genotyping.array,PC1,PC2,PC3,PC4,PC5,PC6,PC7,PC8,PC9,PC10	-3.45259794789498e-5	0.00691718809755891	0.999965474616536	0.996017510121147	logistic	404872	22866	382006	NA	NA	0	`280.1` ~ `PRS_all` + `age` + `sex` + `genotyping.array` + `PC1` + `PC2` + `PC3` + `PC4` + `PC5` + `PC6` + `PC7` + `PC8` + `PC9` + `PC10`	(Intercept) + PRS_all + age + sexM + genotyping.arrayUKBL + PC1 + PC2 + PC3 + PC4 + PC5 + PC6 + PC7 + PC8 + PC9 + PC10	NA	Iron deficiency anemias, unspecified or not due to blood loss	280-285.99	Both	1	1	4	hematopoietic
LV_LVEDV_BSA	280.2	PRS_all	age,sex,genotyping.array,PC1,PC2,PC3,PC4,PC5,PC6,PC7,PC8,PC9,PC10	0.0388483308859588	0.0307893519972953	1.03961279454068	0.207040325499523	logistic	383105	1099	382006	NA	NA	0	`280.2` ~ `PRS_all` + `age` + `sex` + `genotyping.array` + `PC1` + `PC2` + `PC3` + `PC4` + `PC5` + `PC6` + `PC7` + `PC8` + `PC9` + `PC10`	(Intercept) + PRS_all + age + sexM + genotyping.arrayUKBL + PC1 + PC2 + PC3 + PC4 + PC5 + PC6 + PC7 + PC8 + PC9 + PC10	NA	Iron deficiency anemia secondary to blood loss (chronic)	280-285.99	Both	1	1	4	hematopoietic
LV_LVEDV_BSA	281	PRS_all	age,sex,genotyping.array,PC1,PC2,PC3,PC4,PC5,PC6,PC7,PC8,PC9,PC10	-0.03450743900983	0.0184209025719099	0.966081152972567	0.0610302498455334	logistic	385032	3026	382006	NA	NA	0	`281` ~ `PRS_all` + `age` + `sex` + `genotyping.array` + `PC1` + `PC2` + `PC3` + `PC4` + `PC5` + `PC6` + `PC7` + `PC8` + `PC9` + `PC10`	(Intercept) + PRS_all + age + sexM + genotyping.arrayUKBL + PC1 + PC2 + PC3 + PC4 + PC5 + PC6 + PC7 + PC8 + PC9 + PC10	NA	Other deficiency anemia	280-285.99	NA	1	0	4	hematopoietic
LV_LVEDV_BSA	281.1	PRS_all	age,sex,genotyping.array,PC1,PC2,PC3,PC4,PC5,PC6,PC7,PC8,PC9,PC10	-0.0277995151481609	0.018900218318551	0.972583335482376	0.141329840355047	logistic	384877	2871	382006	NA	NA	0	`281.1` ~ `PRS_all` + `age` + `sex` + `genotyping.array` + `PC1` + `PC2` + `PC3` + `PC4` + `PC5` + `PC6` + `PC7` + `PC8` + `PC9` + `PC10`	(Intercept) + PRS_all + age + sexM + genotyping.arrayUKBL + PC1 + PC2 + PC3 + PC4 + PC5 + PC6 + PC7 + PC8 + PC9 + PC10	NA	Megaloblastic anemia	280-285.99	NA	1	0	4	hematopoietic
LV_LVEDV_BSA	281.11	PRS_all	age,sex,genotyping.array,PC1,PC2,PC3,PC4,PC5,PC6,PC7,PC8,PC9,PC10	-0.032051133242965	0.0251951549010363	0.968457060462934	0.203332279771659	logistic	383615	1609	382006	NA	NA	0	`281.11` ~ `PRS_all` + `age` + `sex` + `genotyping.array` + `PC1` + `PC2` + `PC3` + `PC4` + `PC5` + `PC6` + `PC7` + `PC8` + `PC9` + `PC10`	(Intercept) + PRS_all + age + sexM + genotyping.arrayUKBL + PC1 + PC2 + PC3 + PC4 + PC5 + PC6 + PC7 + PC8 + PC9 + PC10	NA	Pernicious anemia	280-285.99	Both	1	1	4	hematopoietic
LV_LVEDV_BSA	281.12	PRS_all	age,sex,genotyping.array,PC1,PC2,PC3,PC4,PC5,PC6,PC7,PC8,PC9,PC10	-0.0424088575606999	0.0464112620523733	0.958477819546546	0.360841805369162	logistic	382483	477	382006	NA	NA	0	`281.12` ~ `PRS_all` + `age` + `sex` + `genotyping.array` + `PC1` + `PC2` + `PC3` + `PC4` + `PC5` + `PC6` + `PC7` + `PC8` + `PC9` + `PC10`	(Intercept) + PRS_all + age + sexM + genotyping.arrayUKBL + PC1 + PC2 + PC3 + PC4 + PC5 + PC6 + PC7 + PC8 + PC9 + PC10	NA	Other vitamin B12 deficiency anemia	280-285.99	Both	1	1	4	hematopoietic
LV_LVEDV_BSA	281.13	PRS_all	age,sex,genotyping.array,PC1,PC2,PC3,PC4,PC5,PC6,PC7,PC8,PC9,PC10	-0.00625305628399657	0.0340625482482517	0.993766453386246	0.854346324360064	logistic	382882	876	382006	NA	NA	0	`281.13` ~ `PRS_all` + `age` + `sex` + `genotyping.array` + `PC1` + `PC2` + `PC3` + `PC4` + `PC5` + `PC6` + `PC7` + `PC8` + `PC9` + `PC10`	(Intercept) + PRS_all + age + sexM + genotyping.arrayUKBL + PC1 + PC2 + PC3 + PC4 + PC5 + PC6 + PC7 + PC8 + PC9 + PC10	NA	Folate-deficiency anemia	280-285.99	Both	1	1	4	hematopoietic
LV_LVEDV_BSA	281.9	PRS_all	age,sex,genotyping.array,PC1,PC2,PC3,PC4,PC5,PC6,PC7,PC8,PC9,PC10	NA	NA	NA	NA	logistic	382165	159	382006	NA	NA	0	`281.9` ~ `PRS_all` + `age` + `sex` + `genotyping.array` + `PC1` + `PC2` + `PC3` + `PC4` + `PC5` + `PC6` + `PC7` + `PC8` + `PC9` + `PC10`	NA	[Error: < 200 cases or controls]	Deficiency anemias	280-285.99	Both	1	1	4	hematopoietic
LV_LVEDV_BSA	282	PRS_all	age,sex,genotyping.array,PC1,PC2,PC3,PC4,PC5,PC6,PC7,PC8,PC9,PC10	-0.0455862563620747	0.0325945512979037	0.955437186481653	0.161937413319423	logistic	383323	1317	382006	NA	NA	0	`282` ~ `PRS_all` + `age` + `sex` + `genotyping.array` + `PC1` + `PC2` + `PC3` + `PC4` + `PC5` + `PC6` + `PC7` + `PC8` + `PC9` + `PC10`	(Intercept) + PRS_all + age + sexM + genotyping.arrayUKBL + PC1 + PC2 + PC3 + PC4 + PC5 + PC6 + PC7 + PC8 + PC9 + PC10	NA	Hereditary hemolytic anemias	280-285.99	NA	1	0	4	hematopoietic
LV_LVEDV_BSA	282.5	PRS_all	age,sex,genotyping.array,PC1,PC2,PC3,PC4,PC5,PC6,PC7,PC8,PC9,PC10	-0.0689983839396443	0.0543533272400169	0.933328188391667	0.204283546436586	logistic	382615	609	382006	NA	NA	0	`282.5` ~ `PRS_all` + `age` + `sex` + `genotyping.array` + `PC1` + `PC2` + `PC3` + `PC4` + `PC5` + `PC6` + `PC7` + `PC8` + `PC9` + `PC10`	(Intercept) + PRS_all + age + sexM + genotyping.arrayUKBL + PC1 + PC2 + PC3 + PC4 + PC5 + PC6 + PC7 + PC8 + PC9 + PC10	NA	Sickle cell anemia	280-285.99	NA	1	1	4	hematopoietic
LV_LVEDV_BSA	282.8	PRS_all	age,sex,genotyping.array,PC1,PC2,PC3,PC4,PC5,PC6,PC7,PC8,PC9,PC10	-0.0381324580826255	0.0491428843739967	0.962585430226026	0.437778064674728	logistic	382525	519	382006	NA	NA	0	`282.8` ~ `PRS_all` + `age` + `sex` + `genotyping.array` + `PC1` + `PC2` + `PC3` + `PC4` + `PC5` + `PC6` + `PC7` + `PC8` + `PC9` + `PC10`	(Intercept) + PRS_all + age + sexM + genotyping.arrayUKBL + PC1 + PC2 + PC3 + PC4 + PC5 + PC6 + PC7 + PC8 + PC9 + PC10	NA	Other hemoglobinopathies	280-285.99	Both	1	1	4	hematopoietic
LV_LVEDV_BSA	282.9	PRS_all	age,sex,genotyping.array,PC1,PC2,PC3,PC4,PC5,PC6,PC7,PC8,PC9,PC10	-0.0122947337993053	0.0669815292343116	0.98778053764371	0.8543632801299	logistic	382236	230	382006	NA	NA	0	`282.9` ~ `PRS_all` + `age` + `sex` + `genotyping.array` + `PC1` + `PC2` + `PC3` + `PC4` + `PC5` + `PC6` + `PC7` + `PC8` + `PC9` + `PC10`	(Intercept) + PRS_all + age + sexM + genotyping.arrayUKBL + PC1 + PC2 + PC3 + PC4 + PC5 + PC6 + PC7 + PC8 + PC9 + PC10	NA	Other hereditary hemolytic anemias	280-285.99	Both	1	1	4	hematopoietic
LV_LVEDV_BSA	283	PRS_all	age,sex,genotyping.array,PC1,PC2,PC3,PC4,PC5,PC6,PC7,PC8,PC9,PC10	0.0103461857192414	0.0562229473087539	1.01039989255922	0.853997221565251	logistic	382326	320	382006	NA	NA	0	`283` ~ `PRS_all` + `age` + `sex` + `genotyping.array` + `PC1` + `PC2` + `PC3` + `PC4` + `PC5` + `PC6` + `PC7` + `PC8` + `PC9` + `PC10`	(Intercept) + PRS_all + age + sexM + genotyping.arrayUKBL + PC1 + PC2 + PC3 + PC4 + PC5 + PC6 + PC7 + PC8 + PC9 + PC10	NA	Acquired hemolytic anemias	280-285.99	NA	1	0	4	hematopoietic
LV_LVEDV_BSA	283.1	PRS_all	age,sex,genotyping.array,PC1,PC2,PC3,PC4,PC5,PC6,PC7,PC8,PC9,PC10	0.0476862819635402	0.0641025630987489	1.04884156319034	0.45693333902356	logistic	382252	246	382006	NA	NA	0	`283.1` ~ `PRS_all` + `age` + `sex` + `genotyping.array` + `PC1` + `PC2` + `PC3` + `PC4` + `PC5` + `PC6` + `PC7` + `PC8` + `PC9` + `PC10`	(Intercept) + PRS_all + age + sexM + genotyping.arrayUKBL + PC1 + PC2 + PC3 + PC4 + PC5 + PC6 + PC7 + PC8 + PC9 + PC10	NA	Autoimmune hemolytic anemias	280-285.99	NA	1	1	4	hematopoietic
LV_LVEDV_BSA	283.2	PRS_all	age,sex,genotyping.array,PC1,PC2,PC3,PC4,PC5,PC6,PC7,PC8,PC9,PC10	NA	NA	NA	NA	logistic	382042	36	382006	NA	NA	0	`283.2` ~ `PRS_all` + `age` + `sex` + `genotyping.array` + `PC1` + `PC2` + `PC3` + `PC4` + `PC5` + `PC6` + `PC7` + `PC8` + `PC9` + `PC10`	NA	[Error: < 200 cases or controls]	Non-autoimmune hemolytic anemias	280-285.99	Both	1	0	4	hematopoietic
LV_LVEDV_BSA	283.21	PRS_all	age,sex,genotyping.array,PC1,PC2,PC3,PC4,PC5,PC6,PC7,PC8,PC9,PC10	NA	NA	NA	NA	logistic	382016	10	382006	NA	NA	0	`283.21` ~ `PRS_all` + `age` + `sex` + `genotyping.array` + `PC1` + `PC2` + `PC3` + `PC4` + `PC5` + `PC6` + `PC7` + `PC8` + `PC9` + `PC10`	NA	[Error: < 200 cases or controls]	Hemolytic-uremic syndrome	280-285.99	Both	1	1	4	hematopoietic
LV_LVEDV_BSA	284	PRS_all	age,sex,genotyping.array,PC1,PC2,PC3,PC4,PC5,PC6,PC7,PC8,PC9,PC10	0.0514766033961269	0.0263398978944349	1.05282455348495	0.0506633215880453	logistic	383468	1462	382006	NA	NA	0	`284` ~ `PRS_all` + `age` + `sex` + `genotyping.array` + `PC1` + `PC2` + `PC3` + `PC4` + `PC5` + `PC6` + `PC7` + `PC8` + `PC9` + `PC10`	(Intercept) + PRS_all + age + sexM + genotyping.arrayUKBL + PC1 + PC2 + PC3 + PC4 + PC5 + PC6 + PC7 + PC8 + PC9 + PC10	NA	Aplastic anemia	280-285.99	NA	1	0	4	hematopoietic
LV_LVEDV_BSA	284.1	PRS_all	age,sex,genotyping.array,PC1,PC2,PC3,PC4,PC5,PC6,PC7,PC8,PC9,PC10	NA	NA	NA	NA	NA	382006	NA	NA	NA	NA	0	NA	NA	[Note: Column(s) dropped due to lack of variability: 284.1 ] [Error: non-varying phenotype or genotype]	Pancytopenia	280-285.99	Both	1	1	4	hematopoietic
LV_LVEDV_BSA	284.2	PRS_all	age,sex,genotyping.array,PC1,PC2,PC3,PC4,PC5,PC6,PC7,PC8,PC9,PC10	NA	NA	NA	NA	logistic	382037	31	382006	NA	NA	0	`284.2` ~ `PRS_all` + `age` + `sex` + `genotyping.array` + `PC1` + `PC2` + `PC3` + `PC4` + `PC5` + `PC6` + `PC7` + `PC8` + `PC9` + `PC10`	NA	[Error: < 200 cases or controls]	Constitutional aplastic anemia	280-285.99	Both	1	1	4	hematopoietic
LV_LVEDV_BSA	285	PRS_all	age,sex,genotyping.array,PC1,PC2,PC3,PC4,PC5,PC6,PC7,PC8,PC9,PC10	0.00186195772301812	0.00596982554552465	1.00186369224267	0.755120451806798	logistic	413513	31507	382006	NA	NA	0	`285` ~ `PRS_all` + `age` + `sex` + `genotyping.array` + `PC1` + `PC2` + `PC3` + `PC4` + `PC5` + `PC6` + `PC7` + `PC8` + `PC9` + `PC10`	(Intercept) + PRS_all + age + sexM + genotyping.arrayUKBL + PC1 + PC2 + PC3 + PC4 + PC5 + PC6 + PC7 + PC8 + PC9 + PC10	NA	Other anemias	280-285.99	NA	1	0	4	hematopoietic
LV_LVEDV_BSA	285.1	PRS_all	age,sex,genotyping.array,PC1,PC2,PC3,PC4,PC5,PC6,PC7,PC8,PC9,PC10	-0.0121173202372418	0.0468402991030348	0.987955798853828	0.795871087378992	logistic	382470	464	382006	NA	NA	0	`285.1` ~ `PRS_all` + `age` + `sex` + `genotyping.array` + `PC1` + `PC2` + `PC3` + `PC4` + `PC5` + `PC6` + `PC7` + `PC8` + `PC9` + `PC10`	(Intercept) + PRS_all + age + sexM + genotyping.arrayUKBL + PC1 + PC2 + PC3 + PC4 + PC5 + PC6 + PC7 + PC8 + PC9 + PC10	NA	Acute posthemorrhagic anemia	280-285.99	Both	1	1	4	hematopoietic
LV_LVEDV_BSA	285.2	PRS_all	age,sex,genotyping.array,PC1,PC2,PC3,PC4,PC5,PC6,PC7,PC8,PC9,PC10	-0.025958657772772	0.0236717019449043	0.974375371624089	0.272811309999416	logistic	383842	1836	382006	NA	NA	0	`285.2` ~ `PRS_all` + `age` + `sex` + `genotyping.array` + `PC1` + `PC2` + `PC3` + `PC4` + `PC5` + `PC6` + `PC7` + `PC8` + `PC9` + `PC10`	(Intercept) + PRS_all + age + sexM + genotyping.arrayUKBL + PC1 + PC2 + PC3 + PC4 + PC5 + PC6 + PC7 + PC8 + PC9 + PC10	NA	Anemia of chronic disease	280-285.99	Both	1	0	4	hematopoietic
LV_LVEDV_BSA	285.21	PRS_all	age,sex,genotyping.array,PC1,PC2,PC3,PC4,PC5,PC6,PC7,PC8,PC9,PC10	NA	NA	NA	NA	NA	382006	NA	NA	NA	NA	0	NA	NA	[Note: Column(s) dropped due to lack of variability: 285.21 ] [Error: non-varying phenotype or genotype]	Anemia in chronic kidney disease	280-285.99	Both	1	1	4	hematopoietic
LV_LVEDV_BSA	285.22	PRS_all	age,sex,genotyping.array,PC1,PC2,PC3,PC4,PC5,PC6,PC7,PC8,PC9,PC10	-0.0151345392389867	0.0330924514595176	0.984979412307652	0.647425869055595	logistic	382942	936	382006	NA	NA	0	`285.22` ~ `PRS_all` + `age` + `sex` + `genotyping.array` + `PC1` + `PC2` + `PC3` + `PC4` + `PC5` + `PC6` + `PC7` + `PC8` + `PC9` + `PC10`	(Intercept) + PRS_all + age + sexM + genotyping.arrayUKBL + PC1 + PC2 + PC3 + PC4 + PC5 + PC6 + PC7 + PC8 + PC9 + PC10	NA	Anemia in neoplastic disease	280-285.99	Both	1	1	4	hematopoietic
LV_LVEDV_BSA	285.3	PRS_all	age,sex,genotyping.array,PC1,PC2,PC3,PC4,PC5,PC6,PC7,PC8,PC9,PC10	NA	NA	NA	NA	logistic	382043	37	382006	NA	NA	0	`285.3` ~ `PRS_all` + `age` + `sex` + `genotyping.array` + `PC1` + `PC2` + `PC3` + `PC4` + `PC5` + `PC6` + `PC7` + `PC8` + `PC9` + `PC10`	NA	[Error: < 200 cases or controls]	Sideroblastic anemia	280-285.99	Both	1	1	4	hematopoietic
LV_LVEDV_BSA	285.8	PRS_all	age,sex,genotyping.array,PC1,PC2,PC3,PC4,PC5,PC6,PC7,PC8,PC9,PC10	NA	NA	NA	NA	logistic	382041	35	382006	NA	NA	0	`285.8` ~ `PRS_all` + `age` + `sex` + `genotyping.array` + `PC1` + `PC2` + `PC3` + `PC4` + `PC5` + `PC6` + `PC7` + `PC8` + `PC9` + `PC10`	NA	[Error: < 200 cases or controls]	Hemoglobinuria	280-285.99	Both	0	1	4	hematopoietic
LV_LVEDV_BSA	286	PRS_all	age,sex,genotyping.array,PC1,PC2,PC3,PC4,PC5,PC6,PC7,PC8,PC9,PC10	0.0122087567931342	0.0240655804355915	1.01228358788581	0.611935947712668	logistic	426099	1763	424336	NA	NA	0	`286` ~ `PRS_all` + `age` + `sex` + `genotyping.array` + `PC1` + `PC2` + `PC3` + `PC4` + `PC5` + `PC6` + `PC7` + `PC8` + `PC9` + `PC10`	(Intercept) + PRS_all + age + sexM + genotyping.arrayUKBL + PC1 + PC2 + PC3 + PC4 + PC5 + PC6 + PC7 + PC8 + PC9 + PC10	NA	Coagulation defects	286-287.99	Both	1	0	4	hematopoietic
LV_LVEDV_BSA	286.1	PRS_all	age,sex,genotyping.array,PC1,PC2,PC3,PC4,PC5,PC6,PC7,PC8,PC9,PC10	0.0713792732331833	0.0357648228802264	1.0739884837171	0.0459561847931725	logistic	425126	790	424336	NA	NA	0	`286.1` ~ `PRS_all` + `age` + `sex` + `genotyping.array` + `PC1` + `PC2` + `PC3` + `PC4` + `PC5` + `PC6` + `PC7` + `PC8` + `PC9` + `PC10`	(Intercept) + PRS_all + age + sexM + genotyping.arrayUKBL + PC1 + PC2 + PC3 + PC4 + PC5 + PC6 + PC7 + PC8 + PC9 + PC10	NA	Congenital coagulation defects	286-287.99	Both	1	0	4	hematopoietic
LV_LVEDV_BSA	286.11	PRS_all	age,sex,genotyping.array,PC1,PC2,PC3,PC4,PC5,PC6,PC7,PC8,PC9,PC10	NA	NA	NA	NA	logistic	424511	175	424336	NA	NA	0	`286.11` ~ `PRS_all` + `age` + `sex` + `genotyping.array` + `PC1` + `PC2` + `PC3` + `PC4` + `PC5` + `PC6` + `PC7` + `PC8` + `PC9` + `PC10`	NA	[Error: < 200 cases or controls]	Von willebrand's disease	286-287.99	Both	1	1	4	hematopoietic
LV_LVEDV_BSA	286.12	PRS_all	age,sex,genotyping.array,PC1,PC2,PC3,PC4,PC5,PC6,PC7,PC8,PC9,PC10	0.0862396076751116	0.0449221270480152	1.09006748555217	0.054888488639245	logistic	424835	499	424336	NA	NA	0	`286.12` ~ `PRS_all` + `age` + `sex` + `genotyping.array` + `PC1` + `PC2` + `PC3` + `PC4` + `PC5` + `PC6` + `PC7` + `PC8` + `PC9` + `PC10`	(Intercept) + PRS_all + age + sexM + genotyping.arrayUKBL + PC1 + PC2 + PC3 + PC4 + PC5 + PC6 + PC7 + PC8 + PC9 + PC10	NA	Congenital deficiency of other clotting factors (including factor VII)	286-287.99	Both	1	1	4	hematopoietic
LV_LVEDV_BSA	286.13	PRS_all	age,sex,genotyping.array,PC1,PC2,PC3,PC4,PC5,PC6,PC7,PC8,PC9,PC10	NA	NA	NA	NA	logistic	424447	111	424336	NA	NA	0	`286.13` ~ `PRS_all` + `age` + `sex` + `genotyping.array` + `PC1` + `PC2` + `PC3` + `PC4` + `PC5` + `PC6` + `PC7` + `PC8` + `PC9` + `PC10`	NA	[Error: < 200 cases or controls]	Congenital factor VIII disorder	286-287.99	Both	1	1	4	hematopoietic
LV_LVEDV_BSA	286.2	PRS_all	age,sex,genotyping.array,PC1,PC2,PC3,PC4,PC5,PC6,PC7,PC8,PC9,PC10	NA	NA	NA	NA	NA	424336	NA	NA	NA	NA	0	NA	NA	[Note: Column(s) dropped due to lack of variability: 286.2 ] [Error: non-varying phenotype or genotype]	Encounter for long-term (current) use of anticoagulants	286-287.99	Both	0	1	4	hematopoietic
LV_LVEDV_BSA	286.3	PRS_all	age,sex,genotyping.array,PC1,PC2,PC3,PC4,PC5,PC6,PC7,PC8,PC9,PC10	NA	NA	NA	NA	logistic	232333	76	232257	NA	NA	0	`286.3` ~ `PRS_all` + `age` + `genotyping.array` + `PC1` + `PC2` + `PC3` + `PC4` + `PC5` + `PC6` + `PC7` + `PC8` + `PC9` + `PC10`	NA	[Note: Column(s) dropped due to lack of variability: sex ] [Error: < 200 cases or controls]	Coagulation defects complicating pregnancy or postpartum	286-287.99	Female	0	1	4	hematopoietic
LV_LVEDV_BSA	286.4	PRS_all	age,sex,genotyping.array,PC1,PC2,PC3,PC4,PC5,PC6,PC7,PC8,PC9,PC10	NA	NA	NA	NA	logistic	424360	24	424336	NA	NA	0	`286.4` ~ `PRS_all` + `age` + `sex` + `genotyping.array` + `PC1` + `PC2` + `PC3` + `PC4` + `PC5` + `PC6` + `PC7` + `PC8` + `PC9` + `PC10`	NA	[Error: < 200 cases or controls]	Acquired coagulation factor deficiency	286-287.99	Both	1	1	4	hematopoietic
LV_LVEDV_BSA	286.5	PRS_all	age,sex,genotyping.array,PC1,PC2,PC3,PC4,PC5,PC6,PC7,PC8,PC9,PC10	NA	NA	NA	NA	logistic	424474	138	424336	NA	NA	0	`286.5` ~ `PRS_all` + `age` + `sex` + `genotyping.array` + `PC1` + `PC2` + `PC3` + `PC4` + `PC5` + `PC6` + `PC7` + `PC8` + `PC9` + `PC10`	NA	[Error: < 200 cases or controls]	Hemorrhagic disorder due to intrinsic circulating anticoagulants	286-287.99	Both	1	1	4	hematopoietic
LV_LVEDV_BSA	286.6	PRS_all	age,sex,genotyping.array,PC1,PC2,PC3,PC4,PC5,PC6,PC7,PC8,PC9,PC10	NA	NA	NA	NA	logistic	424439	103	424336	NA	NA	0	`286.6` ~ `PRS_all` + `age` + `sex` + `genotyping.array` + `PC1` + `PC2` + `PC3` + `PC4` + `PC5` + `PC6` + `PC7` + `PC8` + `PC9` + `PC10`	NA	[Error: < 200 cases or controls]	Defibrination syndrome	286-287.99	Both	1	1	4	hematopoietic
LV_LVEDV_BSA	286.7	PRS_all	age,sex,genotyping.array,PC1,PC2,PC3,PC4,PC5,PC6,PC7,PC8,PC9,PC10	-0.0446914260031739	0.0356495112715464	0.956292523315749	0.209975203992532	logistic	425144	808	424336	NA	NA	0	`286.7` ~ `PRS_all` + `age` + `sex` + `genotyping.array` + `PC1` + `PC2` + `PC3` + `PC4` + `PC5` + `PC6` + `PC7` + `PC8` + `PC9` + `PC10`	(Intercept) + PRS_all + age + sexM + genotyping.arrayUKBL + PC1 + PC2 + PC3 + PC4 + PC5 + PC6 + PC7 + PC8 + PC9 + PC10	NA	Other and unspecified coagulation defects	286-287.99	Both	1	1	4	hematopoietic
LV_LVEDV_BSA	286.8	PRS_all	age,sex,genotyping.array,PC1,PC2,PC3,PC4,PC5,PC6,PC7,PC8,PC9,PC10	NA	NA	NA	NA	NA	424336	NA	NA	NA	NA	0	NA	NA	[Note: Column(s) dropped due to lack of variability: 286.8 ] [Error: non-varying phenotype or genotype]	Hypercoagulable state	286-287.99	Both	1	0	4	hematopoietic
LV_LVEDV_BSA	286.81	PRS_all	age,sex,genotyping.array,PC1,PC2,PC3,PC4,PC5,PC6,PC7,PC8,PC9,PC10	NA	NA	NA	NA	NA	424336	NA	NA	NA	NA	0	NA	NA	[Note: Column(s) dropped due to lack of variability: 286.81 ] [Error: non-varying phenotype or genotype]	Primary hypercoagulable state	286-287.99	Both	1	1	4	hematopoietic
LV_LVEDV_BSA	286.9	PRS_all	age,sex,genotyping.array,PC1,PC2,PC3,PC4,PC5,PC6,PC7,PC8,PC9,PC10	NA	NA	NA	NA	NA	424336	NA	NA	NA	NA	0	NA	NA	[Note: Column(s) dropped due to lack of variability: 286.9 ] [Error: non-varying phenotype or genotype]	Abnormal coagulation profile	286-287.99	Both	1	1	4	hematopoietic
LV_LVEDV_BSA	287	PRS_all	age,sex,genotyping.array,PC1,PC2,PC3,PC4,PC5,PC6,PC7,PC8,PC9,PC10	-0.0100565468510393	0.0140860617395417	0.989993851131533	0.475266743046855	logistic	429541	5205	424336	NA	NA	0	`287` ~ `PRS_all` + `age` + `sex` + `genotyping.array` + `PC1` + `PC2` + `PC3` + `PC4` + `PC5` + `PC6` + `PC7` + `PC8` + `PC9` + `PC10`	(Intercept) + PRS_all + age + sexM + genotyping.arrayUKBL + PC1 + PC2 + PC3 + PC4 + PC5 + PC6 + PC7 + PC8 + PC9 + PC10	NA	Purpura and other hemorrhagic conditions	286-287.99	NA	1	0	4	hematopoietic
LV_LVEDV_BSA	287.1	PRS_all	age,sex,genotyping.array,PC1,PC2,PC3,PC4,PC5,PC6,PC7,PC8,PC9,PC10	-0.0315174166880805	0.0547526438656493	0.968974079987465	0.564863418401919	logistic	424673	337	424336	NA	NA	0	`287.1` ~ `PRS_all` + `age` + `sex` + `genotyping.array` + `PC1` + `PC2` + `PC3` + `PC4` + `PC5` + `PC6` + `PC7` + `PC8` + `PC9` + `PC10`	(Intercept) + PRS_all + age + sexM + genotyping.arrayUKBL + PC1 + PC2 + PC3 + PC4 + PC5 + PC6 + PC7 + PC8 + PC9 + PC10	NA	Spontaneous ecchymoses	286-287.99	Both	0	1	4	hematopoietic
LV_LVEDV_BSA	287.2	PRS_all	age,sex,genotyping.array,PC1,PC2,PC3,PC4,PC5,PC6,PC7,PC8,PC9,PC10	NA	NA	NA	NA	logistic	424421	85	424336	NA	NA	0	`287.2` ~ `PRS_all` + `age` + `sex` + `genotyping.array` + `PC1` + `PC2` + `PC3` + `PC4` + `PC5` + `PC6` + `PC7` + `PC8` + `PC9` + `PC10`	NA	[Error: < 200 cases or controls]	Allergic purpura	286-287.99	Both	1	1	4	hematopoietic
LV_LVEDV_BSA	287.3	PRS_all	age,sex,genotyping.array,PC1,PC2,PC3,PC4,PC5,PC6,PC7,PC8,PC9,PC10	-0.0126365735941855	0.0146891422139262	0.987442932654033	0.389642281106299	logistic	429116	4780	424336	NA	NA	0	`287.3` ~ `PRS_all` + `age` + `sex` + `genotyping.array` + `PC1` + `PC2` + `PC3` + `PC4` + `PC5` + `PC6` + `PC7` + `PC8` + `PC9` + `PC10`	(Intercept) + PRS_all + age + sexM + genotyping.arrayUKBL + PC1 + PC2 + PC3 + PC4 + PC5 + PC6 + PC7 + PC8 + PC9 + PC10	NA	Thrombocytopenia	286-287.99	Both	1	0	4	hematopoietic
LV_LVEDV_BSA	287.31	PRS_all	age,sex,genotyping.array,PC1,PC2,PC3,PC4,PC5,PC6,PC7,PC8,PC9,PC10	-0.0322708640961354	0.0329160855785794	0.968244283944419	0.32688970220522	logistic	425285	949	424336	NA	NA	0	`287.31` ~ `PRS_all` + `age` + `sex` + `genotyping.array` + `PC1` + `PC2` + `PC3` + `PC4` + `PC5` + `PC6` + `PC7` + `PC8` + `PC9` + `PC10`	(Intercept) + PRS_all + age + sexM + genotyping.arrayUKBL + PC1 + PC2 + PC3 + PC4 + PC5 + PC6 + PC7 + PC8 + PC9 + PC10	NA	Primary thrombocytopenia	286-287.99	Both	1	1	4	hematopoietic
LV_LVEDV_BSA	287.32	PRS_all	age,sex,genotyping.array,PC1,PC2,PC3,PC4,PC5,PC6,PC7,PC8,PC9,PC10	-0.0237978972622346	0.0639397851569694	0.976483039712483	0.709749660463252	logistic	424582	246	424336	NA	NA	0	`287.32` ~ `PRS_all` + `age` + `sex` + `genotyping.array` + `PC1` + `PC2` + `PC3` + `PC4` + `PC5` + `PC6` + `PC7` + `PC8` + `PC9` + `PC10`	(Intercept) + PRS_all + age + sexM + genotyping.arrayUKBL + PC1 + PC2 + PC3 + PC4 + PC5 + PC6 + PC7 + PC8 + PC9 + PC10	NA	Secondary thrombocytopenia	286-287.99	Both	1	1	4	hematopoietic
LV_LVEDV_BSA	287.4	PRS_all	age,sex,genotyping.array,PC1,PC2,PC3,PC4,PC5,PC6,PC7,PC8,PC9,PC10	NA	NA	NA	NA	logistic	424356	20	424336	NA	NA	0	`287.4` ~ `PRS_all` + `age` + `sex` + `genotyping.array` + `PC1` + `PC2` + `PC3` + `PC4` + `PC5` + `PC6` + `PC7` + `PC8` + `PC9` + `PC10`	NA	[Error: < 200 cases or controls]	Qualitative platelet defects	286-287.99	Both	1	1	4	hematopoietic
LV_LVEDV_BSA	288	PRS_all	age,sex,genotyping.array,PC1,PC2,PC3,PC4,PC5,PC6,PC7,PC8,PC9,PC10	0.0246394296072964	0.0220940669906435	1.02494548889189	0.264762280871564	logistic	415034	2095	412939	NA	NA	0	`288` ~ `PRS_all` + `age` + `sex` + `genotyping.array` + `PC1` + `PC2` + `PC3` + `PC4` + `PC5` + `PC6` + `PC7` + `PC8` + `PC9` + `PC10`	(Intercept) + PRS_all + age + sexM + genotyping.arrayUKBL + PC1 + PC2 + PC3 + PC4 + PC5 + PC6 + PC7 + PC8 + PC9 + PC10	NA	Diseases of white blood cells	288-289.99	Both	1	0	4	hematopoietic
LV_LVEDV_BSA	288.1	PRS_all	age,sex,genotyping.array,PC1,PC2,PC3,PC4,PC5,PC6,PC7,PC8,PC9,PC10	-0.00448799880152457	0.0119597214236733	0.995522057215674	0.707467500666864	logistic	420203	7264	412939	NA	NA	0	`288.1` ~ `PRS_all` + `age` + `sex` + `genotyping.array` + `PC1` + `PC2` + `PC3` + `PC4` + `PC5` + `PC6` + `PC7` + `PC8` + `PC9` + `PC10`	(Intercept) + PRS_all + age + sexM + genotyping.arrayUKBL + PC1 + PC2 + PC3 + PC4 + PC5 + PC6 + PC7 + PC8 + PC9 + PC10	NA	Decreased white blood cell count	288-289.99	Both	0	0	4	hematopoietic
LV_LVEDV_BSA	288.11	PRS_all	age,sex,genotyping.array,PC1,PC2,PC3,PC4,PC5,PC6,PC7,PC8,PC9,PC10	-0.00448799880152457	0.0119597214236733	0.995522057215674	0.707467500666864	logistic	420203	7264	412939	NA	NA	0	`288.11` ~ `PRS_all` + `age` + `sex` + `genotyping.array` + `PC1` + `PC2` + `PC3` + `PC4` + `PC5` + `PC6` + `PC7` + `PC8` + `PC9` + `PC10`	(Intercept) + PRS_all + age + sexM + genotyping.arrayUKBL + PC1 + PC2 + PC3 + PC4 + PC5 + PC6 + PC7 + PC8 + PC9 + PC10	NA	Neutropenia	288-289.99	Both	1	1	4	hematopoietic
LV_LVEDV_BSA	288.2	PRS_all	age,sex,genotyping.array,PC1,PC2,PC3,PC4,PC5,PC6,PC7,PC8,PC9,PC10	NA	NA	NA	NA	NA	412939	NA	NA	NA	NA	0	NA	NA	[Note: Column(s) dropped due to lack of variability: 288.2 ] [Error: non-varying phenotype or genotype]	Elevated white blood cell count	288-289.99	Both	1	1	4	hematopoietic
LV_LVEDV_BSA	288.3	PRS_all	age,sex,genotyping.array,PC1,PC2,PC3,PC4,PC5,PC6,PC7,PC8,PC9,PC10	0.00280213699164354	0.065426916298571	1.00280606664712	0.965838241373244	logistic	413177	238	412939	NA	NA	0	`288.3` ~ `PRS_all` + `age` + `sex` + `genotyping.array` + `PC1` + `PC2` + `PC3` + `PC4` + `PC5` + `PC6` + `PC7` + `PC8` + `PC9` + `PC10`	(Intercept) + PRS_all + age + sexM + genotyping.arrayUKBL + PC1 + PC2 + PC3 + PC4 + PC5 + PC6 + PC7 + PC8 + PC9 + PC10	NA	Eosinophilia	288-289.99	Both	1	1	4	hematopoietic
LV_LVEDV_BSA	289	PRS_all	age,sex,genotyping.array,PC1,PC2,PC3,PC4,PC5,PC6,PC7,PC8,PC9,PC10	-0.0211686659766934	0.0204254342442971	0.979053817574135	0.300021371186894	logistic	415418	2479	412939	NA	NA	0	`289` ~ `PRS_all` + `age` + `sex` + `genotyping.array` + `PC1` + `PC2` + `PC3` + `PC4` + `PC5` + `PC6` + `PC7` + `PC8` + `PC9` + `PC10`	(Intercept) + PRS_all + age + sexM + genotyping.arrayUKBL + PC1 + PC2 + PC3 + PC4 + PC5 + PC6 + PC7 + PC8 + PC9 + PC10	NA	Other diseases of blood and blood-forming organs	288-289.99	NA	1	0	4	hematopoietic
LV_LVEDV_BSA	289.1	PRS_all	age,sex,genotyping.array,PC1,PC2,PC3,PC4,PC5,PC6,PC7,PC8,PC9,PC10	NA	NA	NA	NA	NA	412939	NA	NA	NA	NA	0	NA	NA	[Note: Column(s) dropped due to lack of variability: 289.1 ] [Error: non-varying phenotype or genotype]	Myelofibrosis	288-289.99	Both	1	1	4	hematopoietic
LV_LVEDV_BSA	289.3	PRS_all	age,sex,genotyping.array,PC1,PC2,PC3,PC4,PC5,PC6,PC7,PC8,PC9,PC10	-0.0317411575950931	0.0287475562880835	0.968757305099546	0.269534964903705	logistic	414188	1249	412939	NA	NA	0	`289.3` ~ `PRS_all` + `age` + `sex` + `genotyping.array` + `PC1` + `PC2` + `PC3` + `PC4` + `PC5` + `PC6` + `PC7` + `PC8` + `PC9` + `PC10`	(Intercept) + PRS_all + age + sexM + genotyping.arrayUKBL + PC1 + PC2 + PC3 + PC4 + PC5 + PC6 + PC7 + PC8 + PC9 + PC10	NA	Personal history of diseases of blood and blood-forming organs	288-289.99	Both	1	1	4	hematopoietic
LV_LVEDV_BSA	289.4	PRS_all	age,sex,genotyping.array,PC1,PC2,PC3,PC4,PC5,PC6,PC7,PC8,PC9,PC10	0.012254635988471	0.0127680910327444	1.01233003170767	0.33716289159037	logistic	419298	6359	412939	NA	NA	0	`289.4` ~ `PRS_all` + `age` + `sex` + `genotyping.array` + `PC1` + `PC2` + `PC3` + `PC4` + `PC5` + `PC6` + `PC7` + `PC8` + `PC9` + `PC10`	(Intercept) + PRS_all + age + sexM + genotyping.arrayUKBL + PC1 + PC2 + PC3 + PC4 + PC5 + PC6 + PC7 + PC8 + PC9 + PC10	NA	Lymphadenitis	288-289.99	Both	0	1	4	hematopoietic
LV_LVEDV_BSA	289.5	PRS_all	age,sex,genotyping.array,PC1,PC2,PC3,PC4,PC5,PC6,PC7,PC8,PC9,PC10	-0.0395217790888308	0.0268007069081338	0.961249018634857	0.140305494274601	logistic	414353	1414	412939	NA	NA	0	`289.5` ~ `PRS_all` + `age` + `sex` + `genotyping.array` + `PC1` + `PC2` + `PC3` + `PC4` + `PC5` + `PC6` + `PC7` + `PC8` + `PC9` + `PC10`	(Intercept) + PRS_all + age + sexM + genotyping.arrayUKBL + PC1 + PC2 + PC3 + PC4 + PC5 + PC6 + PC7 + PC8 + PC9 + PC10	NA	Diseases of spleen	288-289.99	Both	0	1	4	hematopoietic
LV_LVEDV_BSA	289.8	PRS_all	age,sex,genotyping.array,PC1,PC2,PC3,PC4,PC5,PC6,PC7,PC8,PC9,PC10	-0.0894335468078676	0.0352767515690783	0.914449031162397	0.0112383813542336	logistic	412301	805	411496	NA	NA	0	`289.8` ~ `PRS_all` + `age` + `sex` + `genotyping.array` + `PC1` + `PC2` + `PC3` + `PC4` + `PC5` + `PC6` + `PC7` + `PC8` + `PC9` + `PC10`	(Intercept) + PRS_all + age + sexM + genotyping.arrayUKBL + PC1 + PC2 + PC3 + PC4 + PC5 + PC6 + PC7 + PC8 + PC9 + PC10	NA	Polycythemia, secondary	288-289.99, 200-200.99	Both	0	1	4	hematopoietic
LV_LVEDV_BSA	289.9	PRS_all	age,sex,genotyping.array,PC1,PC2,PC3,PC4,PC5,PC6,PC7,PC8,PC9,PC10	NA	NA	NA	NA	logistic	413136	197	412939	NA	NA	0	`289.9` ~ `PRS_all` + `age` + `sex` + `genotyping.array` + `PC1` + `PC2` + `PC3` + `PC4` + `PC5` + `PC6` + `PC7` + `PC8` + `PC9` + `PC10`	NA	[Error: < 200 cases or controls]	Abnormality of red blood cells	288-289.99	Both	1	1	4	hematopoietic
LV_LVEDV_BSA	290	PRS_all	age,sex,genotyping.array,PC1,PC2,PC3,PC4,PC5,PC6,PC7,PC8,PC9,PC10	0.0111962139633575	0.00812292508968039	1.01125912614042	0.168096006290953	logistic	418949	16872	402077	NA	NA	0	`290` ~ `PRS_all` + `age` + `sex` + `genotyping.array` + `PC1` + `PC2` + `PC3` + `PC4` + `PC5` + `PC6` + `PC7` + `PC8` + `PC9` + `PC10`	(Intercept) + PRS_all + age + sexM + genotyping.arrayUKBL + PC1 + PC2 + PC3 + PC4 + PC5 + PC6 + PC7 + PC8 + PC9 + PC10	NA	Delirium dementia and amnestic and other cognitive disorders	290-292.99	NA	1	0	5	mental disorders
LV_LVEDV_BSA	290.1	PRS_all	age,sex,genotyping.array,PC1,PC2,PC3,PC4,PC5,PC6,PC7,PC8,PC9,PC10	0.0161186943308428	0.0111745363806267	1.01624930127853	0.149175862591766	logistic	410754	8677	402077	NA	NA	0	`290.1` ~ `PRS_all` + `age` + `sex` + `genotyping.array` + `PC1` + `PC2` + `PC3` + `PC4` + `PC5` + `PC6` + `PC7` + `PC8` + `PC9` + `PC10`	(Intercept) + PRS_all + age + sexM + genotyping.arrayUKBL + PC1 + PC2 + PC3 + PC4 + PC5 + PC6 + PC7 + PC8 + PC9 + PC10	NA	Dementias	290-292.99	Both	1	0	5	mental disorders
LV_LVEDV_BSA	290.11	PRS_all	age,sex,genotyping.array,PC1,PC2,PC3,PC4,PC5,PC6,PC7,PC8,PC9,PC10	0.0194009752034839	0.0160873867138131	1.01959039712988	0.227827393431795	logistic	406168	4091	402077	NA	NA	0	`290.11` ~ `PRS_all` + `age` + `sex` + `genotyping.array` + `PC1` + `PC2` + `PC3` + `PC4` + `PC5` + `PC6` + `PC7` + `PC8` + `PC9` + `PC10`	(Intercept) + PRS_all + age + sexM + genotyping.arrayUKBL + PC1 + PC2 + PC3 + PC4 + PC5 + PC6 + PC7 + PC8 + PC9 + PC10	NA	Alzheimer's disease	290-292.99	Both	1	1	5	mental disorders
LV_LVEDV_BSA	290.12	PRS_all	age,sex,genotyping.array,PC1,PC2,PC3,PC4,PC5,PC6,PC7,PC8,PC9,PC10	-0.0287154317634902	0.0450334310473424	0.971692938072752	0.523703499814021	logistic	402581	504	402077	NA	NA	0	`290.12` ~ `PRS_all` + `age` + `sex` + `genotyping.array` + `PC1` + `PC2` + `PC3` + `PC4` + `PC5` + `PC6` + `PC7` + `PC8` + `PC9` + `PC10`	(Intercept) + PRS_all + age + sexM + genotyping.arrayUKBL + PC1 + PC2 + PC3 + PC4 + PC5 + PC6 + PC7 + PC8 + PC9 + PC10	NA	Dementia with cerebral degenerations	290-292.99	Both	1	1	5	mental disorders
LV_LVEDV_BSA	290.13	PRS_all	age,sex,genotyping.array,PC1,PC2,PC3,PC4,PC5,PC6,PC7,PC8,PC9,PC10	NA	NA	NA	NA	NA	402077	NA	NA	NA	NA	0	NA	NA	[Note: Column(s) dropped due to lack of variability: 290.13 ] [Error: non-varying phenotype or genotype]	Senile dementia	290-292.99	Both	1	1	5	mental disorders
LV_LVEDV_BSA	290.16	PRS_all	age,sex,genotyping.array,PC1,PC2,PC3,PC4,PC5,PC6,PC7,PC8,PC9,PC10	0.0253267493972197	0.0228889016272738	1.02565019636195	0.268506766895137	logistic	404065	1988	402077	NA	NA	0	`290.16` ~ `PRS_all` + `age` + `sex` + `genotyping.array` + `PC1` + `PC2` + `PC3` + `PC4` + `PC5` + `PC6` + `PC7` + `PC8` + `PC9` + `PC10`	(Intercept) + PRS_all + age + sexM + genotyping.arrayUKBL + PC1 + PC2 + PC3 + PC4 + PC5 + PC6 + PC7 + PC8 + PC9 + PC10	NA	Vascular dementia	290-292.99	Both	1	1	5	mental disorders
LV_LVEDV_BSA	290.2	PRS_all	age,sex,genotyping.array,PC1,PC2,PC3,PC4,PC5,PC6,PC7,PC8,PC9,PC10	0.00648587488288898	0.011651263664096	1.0065069537163	0.577754915305723	logistic	409882	7805	402077	NA	NA	0	`290.2` ~ `PRS_all` + `age` + `sex` + `genotyping.array` + `PC1` + `PC2` + `PC3` + `PC4` + `PC5` + `PC6` + `PC7` + `PC8` + `PC9` + `PC10`	(Intercept) + PRS_all + age + sexM + genotyping.arrayUKBL + PC1 + PC2 + PC3 + PC4 + PC5 + PC6 + PC7 + PC8 + PC9 + PC10	NA	Delirium due to conditions classified elsewhere	290-292.99	Both	1	1	5	mental disorders
LV_LVEDV_BSA	290.3	PRS_all	age,sex,genotyping.array,PC1,PC2,PC3,PC4,PC5,PC6,PC7,PC8,PC9,PC10	NA	NA	NA	NA	logistic	402253	176	402077	NA	NA	0	`290.3` ~ `PRS_all` + `age` + `sex` + `genotyping.array` + `PC1` + `PC2` + `PC3` + `PC4` + `PC5` + `PC6` + `PC7` + `PC8` + `PC9` + `PC10`	NA	[Error: < 200 cases or controls]	Other persistent mental disorders due to conditions classified elsewhere	290-292.99	Both	0	1	5	mental disorders
LV_LVEDV_BSA	291	PRS_all	age,sex,genotyping.array,PC1,PC2,PC3,PC4,PC5,PC6,PC7,PC8,PC9,PC10	0.0249181581807545	0.0235355260395942	1.02523121030339	0.289715198881829	logistic	403934	1857	402077	NA	NA	0	`291` ~ `PRS_all` + `age` + `sex` + `genotyping.array` + `PC1` + `PC2` + `PC3` + `PC4` + `PC5` + `PC6` + `PC7` + `PC8` + `PC9` + `PC10`	(Intercept) + PRS_all + age + sexM + genotyping.arrayUKBL + PC1 + PC2 + PC3 + PC4 + PC5 + PC6 + PC7 + PC8 + PC9 + PC10	NA	Other specified nonpsychotic and/or transient mental disorders	290-292.99	NA	1	0	5	mental disorders
LV_LVEDV_BSA	291.1	PRS_all	age,sex,genotyping.array,PC1,PC2,PC3,PC4,PC5,PC6,PC7,PC8,PC9,PC10	-0.0120948560708424	0.062984766836564	0.987977992706571	0.84772005801688	logistic	402336	259	402077	NA	NA	0	`291.1` ~ `PRS_all` + `age` + `sex` + `genotyping.array` + `PC1` + `PC2` + `PC3` + `PC4` + `PC5` + `PC6` + `PC7` + `PC8` + `PC9` + `PC10`	(Intercept) + PRS_all + age + sexM + genotyping.arrayUKBL + PC1 + PC2 + PC3 + PC4 + PC5 + PC6 + PC7 + PC8 + PC9 + PC10	NA	Transient mental disorders due to conditions classified elsewhere	290-292.99	Both	1	1	5	mental disorders
LV_LVEDV_BSA	291.4	PRS_all	age,sex,genotyping.array,PC1,PC2,PC3,PC4,PC5,PC6,PC7,PC8,PC9,PC10	NA	NA	NA	NA	logistic	402205	128	402077	NA	NA	0	`291.4` ~ `PRS_all` + `age` + `sex` + `genotyping.array` + `PC1` + `PC2` + `PC3` + `PC4` + `PC5` + `PC6` + `PC7` + `PC8` + `PC9` + `PC10`	NA	[Error: < 200 cases or controls]	Specific nonpsychotic mental disorders due to brain damage	290-292.99	Both	1	1	5	mental disorders
LV_LVEDV_BSA	291.8	PRS_all	age,sex,genotyping.array,PC1,PC2,PC3,PC4,PC5,PC6,PC7,PC8,PC9,PC10	0.0337024351190046	0.0263842328757171	1.03427679648177	0.201471549706843	logistic	403557	1480	402077	NA	NA	0	`291.8` ~ `PRS_all` + `age` + `sex` + `genotyping.array` + `PC1` + `PC2` + `PC3` + `PC4` + `PC5` + `PC6` + `PC7` + `PC8` + `PC9` + `PC10`	(Intercept) + PRS_all + age + sexM + genotyping.arrayUKBL + PC1 + PC2 + PC3 + PC4 + PC5 + PC6 + PC7 + PC8 + PC9 + PC10	NA	Alteration of consciousness	290-292.99	Both	1	1	5	mental disorders
LV_LVEDV_BSA	292	PRS_all	age,sex,genotyping.array,PC1,PC2,PC3,PC4,PC5,PC6,PC7,PC8,PC9,PC10	8.1236934158573e-4	0.007943287820591	1.00081269940293	0.918541438049857	logistic	419186	17109	402077	NA	NA	0	`292` ~ `PRS_all` + `age` + `sex` + `genotyping.array` + `PC1` + `PC2` + `PC3` + `PC4` + `PC5` + `PC6` + `PC7` + `PC8` + `PC9` + `PC10`	(Intercept) + PRS_all + age + sexM + genotyping.arrayUKBL + PC1 + PC2 + PC3 + PC4 + PC5 + PC6 + PC7 + PC8 + PC9 + PC10	NA	Neurological disorders	290-292.99	Both	1	0	5	mental disorders
LV_LVEDV_BSA	292.1	PRS_all	age,sex,genotyping.array,PC1,PC2,PC3,PC4,PC5,PC6,PC7,PC8,PC9,PC10	-6.3321597757247e-4	0.0142681571194098	0.999366984461355	0.964601773758997	logistic	407152	5075	402077	NA	NA	0	`292.1` ~ `PRS_all` + `age` + `sex` + `genotyping.array` + `PC1` + `PC2` + `PC3` + `PC4` + `PC5` + `PC6` + `PC7` + `PC8` + `PC9` + `PC10`	(Intercept) + PRS_all + age + sexM + genotyping.arrayUKBL + PC1 + PC2 + PC3 + PC4 + PC5 + PC6 + PC7 + PC8 + PC9 + PC10	NA	Aphasia/speech disturbance	290-292.99	Both	1	0	5	mental disorders
LV_LVEDV_BSA	292.11	PRS_all	age,sex,genotyping.array,PC1,PC2,PC3,PC4,PC5,PC6,PC7,PC8,PC9,PC10	NA	NA	NA	NA	NA	402077	NA	NA	NA	NA	0	NA	NA	[Note: Column(s) dropped due to lack of variability: 292.11 ] [Error: non-varying phenotype or genotype]	Aphasia	290-292.99	Both	1	1	5	mental disorders
LV_LVEDV_BSA	292.12	PRS_all	age,sex,genotyping.array,PC1,PC2,PC3,PC4,PC5,PC6,PC7,PC8,PC9,PC10	NA	NA	NA	NA	logistic	402167	90	402077	NA	NA	0	`292.12` ~ `PRS_all` + `age` + `sex` + `genotyping.array` + `PC1` + `PC2` + `PC3` + `PC4` + `PC5` + `PC6` + `PC7` + `PC8` + `PC9` + `PC10`	NA	[Error: < 200 cases or controls]	Symbolic dysfunction	290-292.99	Both	1	1	5	mental disorders
LV_LVEDV_BSA	292.2	PRS_all	age,sex,genotyping.array,PC1,PC2,PC3,PC4,PC5,PC6,PC7,PC8,PC9,PC10	0.0147697338978052	0.0289721080854066	1.01487934539688	0.610197554362613	logistic	403304	1227	402077	NA	NA	0	`292.2` ~ `PRS_all` + `age` + `sex` + `genotyping.array` + `PC1` + `PC2` + `PC3` + `PC4` + `PC5` + `PC6` + `PC7` + `PC8` + `PC9` + `PC10`	(Intercept) + PRS_all + age + sexM + genotyping.arrayUKBL + PC1 + PC2 + PC3 + PC4 + PC5 + PC6 + PC7 + PC8 + PC9 + PC10	NA	Mild cognitive impairment	290-292.99	Both	1	1	5	mental disorders
LV_LVEDV_BSA	292.3	PRS_all	age,sex,genotyping.array,PC1,PC2,PC3,PC4,PC5,PC6,PC7,PC8,PC9,PC10	0.0104040414933504	0.0223450620508313	1.01045835171825	0.641496056587419	logistic	404115	2038	402077	NA	NA	0	`292.3` ~ `PRS_all` + `age` + `sex` + `genotyping.array` + `PC1` + `PC2` + `PC3` + `PC4` + `PC5` + `PC6` + `PC7` + `PC8` + `PC9` + `PC10`	(Intercept) + PRS_all + age + sexM + genotyping.arrayUKBL + PC1 + PC2 + PC3 + PC4 + PC5 + PC6 + PC7 + PC8 + PC9 + PC10	NA	Memory loss	290-292.99	Both	1	1	5	mental disorders
LV_LVEDV_BSA	292.4	PRS_all	age,sex,genotyping.array,PC1,PC2,PC3,PC4,PC5,PC6,PC7,PC8,PC9,PC10	-0.00790565721901753	0.0111572185669852	0.992125510301688	0.478592089735108	logistic	410527	8450	402077	NA	NA	0	`292.4` ~ `PRS_all` + `age` + `sex` + `genotyping.array` + `PC1` + `PC2` + `PC3` + `PC4` + `PC5` + `PC6` + `PC7` + `PC8` + `PC9` + `PC10`	(Intercept) + PRS_all + age + sexM + genotyping.arrayUKBL + PC1 + PC2 + PC3 + PC4 + PC5 + PC6 + PC7 + PC8 + PC9 + PC10	NA	Altered mental status	290-292.99	Both	1	1	5	mental disorders
LV_LVEDV_BSA	292.5	PRS_all	age,sex,genotyping.array,PC1,PC2,PC3,PC4,PC5,PC6,PC7,PC8,PC9,PC10	NA	NA	NA	NA	NA	402077	NA	NA	NA	NA	0	NA	NA	[Note: Column(s) dropped due to lack of variability: 292.5 ] [Error: non-varying phenotype or genotype]	Transient alteration of awareness	290-292.99	Both	1	1	5	mental disorders
LV_LVEDV_BSA	292.6	PRS_all	age,sex,genotyping.array,PC1,PC2,PC3,PC4,PC5,PC6,PC7,PC8,PC9,PC10	0.0103523516938672	0.0303459953347949	1.01040612267853	0.732995241590323	logistic	403175	1098	402077	NA	NA	0	`292.6` ~ `PRS_all` + `age` + `sex` + `genotyping.array` + `PC1` + `PC2` + `PC3` + `PC4` + `PC5` + `PC6` + `PC7` + `PC8` + `PC9` + `PC10`	(Intercept) + PRS_all + age + sexM + genotyping.arrayUKBL + PC1 + PC2 + PC3 + PC4 + PC5 + PC6 + PC7 + PC8 + PC9 + PC10	NA	Hallucinations	290-292.99	Both	1	1	5	mental disorders
LV_LVEDV_BSA	293	PRS_all	age,sex,genotyping.array,PC1,PC2,PC3,PC4,PC5,PC6,PC7,PC8,PC9,PC10	-0.0317585340969562	0.0184131473553578	0.968740471632683	0.0845680496779908	logistic	429574	3003	426571	NA	NA	0	`293` ~ `PRS_all` + `age` + `sex` + `genotyping.array` + `PC1` + `PC2` + `PC3` + `PC4` + `PC5` + `PC6` + `PC7` + `PC8` + `PC9` + `PC10`	(Intercept) + PRS_all + age + sexM + genotyping.arrayUKBL + PC1 + PC2 + PC3 + PC4 + PC5 + PC6 + PC7 + PC8 + PC9 + PC10	NA	Symptoms involving head and neck	293-293.99	NA	1	1	5	mental disorders
LV_LVEDV_BSA	293.1	PRS_all	age,sex,genotyping.array,PC1,PC2,PC3,PC4,PC5,PC6,PC7,PC8,PC9,PC10	-0.0192754691480327	0.0234671746702579	0.980909114823944	0.411429822479441	logistic	428433	1862	426571	NA	NA	0	`293.1` ~ `PRS_all` + `age` + `sex` + `genotyping.array` + `PC1` + `PC2` + `PC3` + `PC4` + `PC5` + `PC6` + `PC7` + `PC8` + `PC9` + `PC10`	(Intercept) + PRS_all + age + sexM + genotyping.arrayUKBL + PC1 + PC2 + PC3 + PC4 + PC5 + PC6 + PC7 + PC8 + PC9 + PC10	NA	Swelling, mass, or lump in head and neck [Space-occupying lesion, intracranial NOS]	293-293.99	Both	0	1	5	mental disorders
LV_LVEDV_BSA	295	PRS_all	age,sex,genotyping.array,PC1,PC2,PC3,PC4,PC5,PC6,PC7,PC8,PC9,PC10	0.0135524031067018	0.0226669043706457	1.01364465318737	0.549910752381404	logistic	332940	2012	330928	NA	NA	0	`295` ~ `PRS_all` + `age` + `sex` + `genotyping.array` + `PC1` + `PC2` + `PC3` + `PC4` + `PC5` + `PC6` + `PC7` + `PC8` + `PC9` + `PC10`	(Intercept) + PRS_all + age + sexM + genotyping.arrayUKBL + PC1 + PC2 + PC3 + PC4 + PC5 + PC6 + PC7 + PC8 + PC9 + PC10	NA	Schizophrenia and other psychotic disorders	295-306.99	NA	1	0	5	mental disorders
LV_LVEDV_BSA	295.1	PRS_all	age,sex,genotyping.array,PC1,PC2,PC3,PC4,PC5,PC6,PC7,PC8,PC9,PC10	-0.00799649605284397	0.0291131026095	0.992035390870557	0.783569777292316	logistic	332153	1225	330928	NA	NA	0	`295.1` ~ `PRS_all` + `age` + `sex` + `genotyping.array` + `PC1` + `PC2` + `PC3` + `PC4` + `PC5` + `PC6` + `PC7` + `PC8` + `PC9` + `PC10`	(Intercept) + PRS_all + age + sexM + genotyping.arrayUKBL + PC1 + PC2 + PC3 + PC4 + PC5 + PC6 + PC7 + PC8 + PC9 + PC10	NA	Schizophrenia	295-306.99	Both	1	1	5	mental disorders
LV_LVEDV_BSA	295.2	PRS_all	age,sex,genotyping.array,PC1,PC2,PC3,PC4,PC5,PC6,PC7,PC8,PC9,PC10	0.0331779401135393	0.0429915654795574	1.03373446570507	0.440273541626966	logistic	331482	554	330928	NA	NA	0	`295.2` ~ `PRS_all` + `age` + `sex` + `genotyping.array` + `PC1` + `PC2` + `PC3` + `PC4` + `PC5` + `PC6` + `PC7` + `PC8` + `PC9` + `PC10`	(Intercept) + PRS_all + age + sexM + genotyping.arrayUKBL + PC1 + PC2 + PC3 + PC4 + PC5 + PC6 + PC7 + PC8 + PC9 + PC10	NA	Paranoid disorders	295-306.99	Both	1	1	5	mental disorders
LV_LVEDV_BSA	295.3	PRS_all	age,sex,genotyping.array,PC1,PC2,PC3,PC4,PC5,PC6,PC7,PC8,PC9,PC10	0.0194146058376648	0.0450644638092029	1.01960429488832	0.666600328526077	logistic	331432	504	330928	NA	NA	0	`295.3` ~ `PRS_all` + `age` + `sex` + `genotyping.array` + `PC1` + `PC2` + `PC3` + `PC4` + `PC5` + `PC6` + `PC7` + `PC8` + `PC9` + `PC10`	(Intercept) + PRS_all + age + sexM + genotyping.arrayUKBL + PC1 + PC2 + PC3 + PC4 + PC5 + PC6 + PC7 + PC8 + PC9 + PC10	NA	Psychosis	295-306.99	Both	1	1	5	mental disorders
LV_LVEDV_BSA	296	PRS_all	age,sex,genotyping.array,PC1,PC2,PC3,PC4,PC5,PC6,PC7,PC8,PC9,PC10	-0.0216488856392793	0.0191546025119277	0.97858376955239	0.258384176813236	logistic	333709	2781	330928	NA	NA	0	`296` ~ `PRS_all` + `age` + `sex` + `genotyping.array` + `PC1` + `PC2` + `PC3` + `PC4` + `PC5` + `PC6` + `PC7` + `PC8` + `PC9` + `PC10`	(Intercept) + PRS_all + age + sexM + genotyping.arrayUKBL + PC1 + PC2 + PC3 + PC4 + PC5 + PC6 + PC7 + PC8 + PC9 + PC10	NA	Mood disorders	295-306.99	NA	1	0	5	mental disorders
LV_LVEDV_BSA	296.1	PRS_all	age,sex,genotyping.array,PC1,PC2,PC3,PC4,PC5,PC6,PC7,PC8,PC9,PC10	-0.0212167488846474	0.0221567668156559	0.979006742951294	0.3382774998287	logistic	333002	2074	330928	NA	NA	0	`296.1` ~ `PRS_all` + `age` + `sex` + `genotyping.array` + `PC1` + `PC2` + `PC3` + `PC4` + `PC5` + `PC6` + `PC7` + `PC8` + `PC9` + `PC10`	(Intercept) + PRS_all + age + sexM + genotyping.arrayUKBL + PC1 + PC2 + PC3 + PC4 + PC5 + PC6 + PC7 + PC8 + PC9 + PC10	NA	Bipolar	295-306.99	NA	1	1	5	mental disorders
LV_LVEDV_BSA	296.2	PRS_all	age,sex,genotyping.array,PC1,PC2,PC3,PC4,PC5,PC6,PC7,PC8,PC9,PC10	-0.0104879935569574	0.0379464778433576	0.989566813674159	0.782249213609521	logistic	331629	701	330928	NA	NA	0	`296.2` ~ `PRS_all` + `age` + `sex` + `genotyping.array` + `PC1` + `PC2` + `PC3` + `PC4` + `PC5` + `PC6` + `PC7` + `PC8` + `PC9` + `PC10`	(Intercept) + PRS_all + age + sexM + genotyping.arrayUKBL + PC1 + PC2 + PC3 + PC4 + PC5 + PC6 + PC7 + PC8 + PC9 + PC10	NA	Depression	295-306.99	NA	1	0	5	mental disorders
LV_LVEDV_BSA	296.22	PRS_all	age,sex,genotyping.array,PC1,PC2,PC3,PC4,PC5,PC6,PC7,PC8,PC9,PC10	-0.0104879935569574	0.0379464778433576	0.989566813674159	0.782249213609521	logistic	331629	701	330928	NA	NA	0	`296.22` ~ `PRS_all` + `age` + `sex` + `genotyping.array` + `PC1` + `PC2` + `PC3` + `PC4` + `PC5` + `PC6` + `PC7` + `PC8` + `PC9` + `PC10`	(Intercept) + PRS_all + age + sexM + genotyping.arrayUKBL + PC1 + PC2 + PC3 + PC4 + PC5 + PC6 + PC7 + PC8 + PC9 + PC10	NA	Major depressive disorder	295-306.99	Both	1	1	5	mental disorders
LV_LVEDV_BSA	297	PRS_all	age,sex,genotyping.array,PC1,PC2,PC3,PC4,PC5,PC6,PC7,PC8,PC9,PC10	-0.0179791055148351	0.0200008591170156	0.982181554321818	0.368697052245645	logistic	333446	2518	330928	NA	NA	0	`297` ~ `PRS_all` + `age` + `sex` + `genotyping.array` + `PC1` + `PC2` + `PC3` + `PC4` + `PC5` + `PC6` + `PC7` + `PC8` + `PC9` + `PC10`	(Intercept) + PRS_all + age + sexM + genotyping.arrayUKBL + PC1 + PC2 + PC3 + PC4 + PC5 + PC6 + PC7 + PC8 + PC9 + PC10	NA	Suicidal ideation or attempt	295-306.99	NA	1	0	5	mental disorders
LV_LVEDV_BSA	297.1	PRS_all	age,sex,genotyping.array,PC1,PC2,PC3,PC4,PC5,PC6,PC7,PC8,PC9,PC10	NA	NA	NA	NA	NA	330928	NA	NA	NA	NA	0	NA	NA	[Note: Column(s) dropped due to lack of variability: 297.1 ] [Error: non-varying phenotype or genotype]	Suicidal ideation	295-306.99	Both	1	1	5	mental disorders
LV_LVEDV_BSA	297.2	PRS_all	age,sex,genotyping.array,PC1,PC2,PC3,PC4,PC5,PC6,PC7,PC8,PC9,PC10	-0.01970957033579	0.0201416013590657	0.980483393421885	0.327802219455262	logistic	333410	2482	330928	NA	NA	0	`297.2` ~ `PRS_all` + `age` + `sex` + `genotyping.array` + `PC1` + `PC2` + `PC3` + `PC4` + `PC5` + `PC6` + `PC7` + `PC8` + `PC9` + `PC10`	(Intercept) + PRS_all + age + sexM + genotyping.arrayUKBL + PC1 + PC2 + PC3 + PC4 + PC5 + PC6 + PC7 + PC8 + PC9 + PC10	NA	Suicide or self-inflicted injury	295-306.99	Both	1	1	5	mental disorders
LV_LVEDV_BSA	300	PRS_all	age,sex,genotyping.array,PC1,PC2,PC3,PC4,PC5,PC6,PC7,PC8,PC9,PC10	-0.0153349068897421	0.00638197968857391	0.984782074067526	0.0162680888157148	logistic	357980	27052	330928	NA	NA	0	`300` ~ `PRS_all` + `age` + `sex` + `genotyping.array` + `PC1` + `PC2` + `PC3` + `PC4` + `PC5` + `PC6` + `PC7` + `PC8` + `PC9` + `PC10`	(Intercept) + PRS_all + age + sexM + genotyping.arrayUKBL + PC1 + PC2 + PC3 + PC4 + PC5 + PC6 + PC7 + PC8 + PC9 + PC10	NA	Anxiety disorders	295-306.99	Both	1	0	5	mental disorders
LV_LVEDV_BSA	300.1	PRS_all	age,sex,genotyping.array,PC1,PC2,PC3,PC4,PC5,PC6,PC7,PC8,PC9,PC10	-0.0149190388032199	0.00652883385118374	0.985191698673307	0.0223069596978795	logistic	356712	25784	330928	NA	NA	0	`300.1` ~ `PRS_all` + `age` + `sex` + `genotyping.array` + `PC1` + `PC2` + `PC3` + `PC4` + `PC5` + `PC6` + `PC7` + `PC8` + `PC9` + `PC10`	(Intercept) + PRS_all + age + sexM + genotyping.arrayUKBL + PC1 + PC2 + PC3 + PC4 + PC5 + PC6 + PC7 + PC8 + PC9 + PC10	NA	Anxiety disorder	295-306.99	Both	1	0	5	mental disorders
LV_LVEDV_BSA	300.11	PRS_all	age,sex,genotyping.array,PC1,PC2,PC3,PC4,PC5,PC6,PC7,PC8,PC9,PC10	0.0968522793747467	0.0465308310064392	1.10169761813914	0.03739139747541	logistic	331392	464	330928	NA	NA	0	`300.11` ~ `PRS_all` + `age` + `sex` + `genotyping.array` + `PC1` + `PC2` + `PC3` + `PC4` + `PC5` + `PC6` + `PC7` + `PC8` + `PC9` + `PC10`	(Intercept) + PRS_all + age + sexM + genotyping.arrayUKBL + PC1 + PC2 + PC3 + PC4 + PC5 + PC6 + PC7 + PC8 + PC9 + PC10	NA	Generalized anxiety disorder	295-306.99	Both	1	1	5	mental disorders
LV_LVEDV_BSA	300.12	PRS_all	age,sex,genotyping.array,PC1,PC2,PC3,PC4,PC5,PC6,PC7,PC8,PC9,PC10	-0.0146121089197547	0.0211678466785548	0.985494129856781	0.490007200590784	logistic	333215	2287	330928	NA	NA	0	`300.12` ~ `PRS_all` + `age` + `sex` + `genotyping.array` + `PC1` + `PC2` + `PC3` + `PC4` + `PC5` + `PC6` + `PC7` + `PC8` + `PC9` + `PC10`	(Intercept) + PRS_all + age + sexM + genotyping.arrayUKBL + PC1 + PC2 + PC3 + PC4 + PC5 + PC6 + PC7 + PC8 + PC9 + PC10	NA	Agorophobia, social phobia, and panic disorder	295-306.99	Both	1	1	5	mental disorders
LV_LVEDV_BSA	300.13	PRS_all	age,sex,genotyping.array,PC1,PC2,PC3,PC4,PC5,PC6,PC7,PC8,PC9,PC10	-0.00119975378242963	0.0213042161988655	0.998800965634403	0.955090613491551	logistic	333228	2300	330928	NA	NA	0	`300.13` ~ `PRS_all` + `age` + `sex` + `genotyping.array` + `PC1` + `PC2` + `PC3` + `PC4` + `PC5` + `PC6` + `PC7` + `PC8` + `PC9` + `PC10`	(Intercept) + PRS_all + age + sexM + genotyping.arrayUKBL + PC1 + PC2 + PC3 + PC4 + PC5 + PC6 + PC7 + PC8 + PC9 + PC10	NA	Phobia	295-306.99	Both	1	1	5	mental disorders
LV_LVEDV_BSA	300.2	PRS_all	age,sex,genotyping.array,PC1,PC2,PC3,PC4,PC5,PC6,PC7,PC8,PC9,PC10	NA	NA	NA	NA	NA	330928	NA	NA	NA	NA	0	NA	NA	[Note: Column(s) dropped due to lack of variability: 300.2 ] [Error: non-varying phenotype or genotype]	Generalized anxiety & phobic disorders	295-306.99	Both	1	1	5	mental disorders
LV_LVEDV_BSA	300.3	PRS_all	age,sex,genotyping.array,PC1,PC2,PC3,PC4,PC5,PC6,PC7,PC8,PC9,PC10	0.04188127328573	0.0510943348396756	1.04277066666602	0.412395553357867	logistic	331310	382	330928	NA	NA	0	`300.3` ~ `PRS_all` + `age` + `sex` + `genotyping.array` + `PC1` + `PC2` + `PC3` + `PC4` + `PC5` + `PC6` + `PC7` + `PC8` + `PC9` + `PC10`	(Intercept) + PRS_all + age + sexM + genotyping.arrayUKBL + PC1 + PC2 + PC3 + PC4 + PC5 + PC6 + PC7 + PC8 + PC9 + PC10	NA	Obsessive-compulsive disorders	295-306.99	Both	1	1	5	mental disorders
LV_LVEDV_BSA	300.4	PRS_all	age,sex,genotyping.array,PC1,PC2,PC3,PC4,PC5,PC6,PC7,PC8,PC9,PC10	NA	NA	NA	NA	logistic	331037	109	330928	NA	NA	0	`300.4` ~ `PRS_all` + `age` + `sex` + `genotyping.array` + `PC1` + `PC2` + `PC3` + `PC4` + `PC5` + `PC6` + `PC7` + `PC8` + `PC9` + `PC10`	NA	[Error: < 200 cases or controls]	Dysthymic disorder	295-306.99	Both	1	1	5	mental disorders
LV_LVEDV_BSA	300.8	PRS_all	age,sex,genotyping.array,PC1,PC2,PC3,PC4,PC5,PC6,PC7,PC8,PC9,PC10	0.0361618895275881	0.0657870224238055	1.03682368380137	0.582538052732049	logistic	331163	235	330928	NA	NA	0	`300.8` ~ `PRS_all` + `age` + `sex` + `genotyping.array` + `PC1` + `PC2` + `PC3` + `PC4` + `PC5` + `PC6` + `PC7` + `PC8` + `PC9` + `PC10`	(Intercept) + PRS_all + age + sexM + genotyping.arrayUKBL + PC1 + PC2 + PC3 + PC4 + PC5 + PC6 + PC7 + PC8 + PC9 + PC10	NA	Acute reaction to stress	295-306.99	Both	1	1	5	mental disorders
LV_LVEDV_BSA	300.9	PRS_all	age,sex,genotyping.array,PC1,PC2,PC3,PC4,PC5,PC6,PC7,PC8,PC9,PC10	-0.0749898142005926	0.0418439041836208	0.927752936185733	0.073111768510983	logistic	331501	573	330928	NA	NA	0	`300.9` ~ `PRS_all` + `age` + `sex` + `genotyping.array` + `PC1` + `PC2` + `PC3` + `PC4` + `PC5` + `PC6` + `PC7` + `PC8` + `PC9` + `PC10`	(Intercept) + PRS_all + age + sexM + genotyping.arrayUKBL + PC1 + PC2 + PC3 + PC4 + PC5 + PC6 + PC7 + PC8 + PC9 + PC10	NA	Posttraumatic stress disorder	295-306.99	Both	1	1	5	mental disorders
LV_LVEDV_BSA	301	PRS_all	age,sex,genotyping.array,PC1,PC2,PC3,PC4,PC5,PC6,PC7,PC8,PC9,PC10	-0.00377946736650708	0.0369431945098824	0.996227665830888	0.918514718793198	logistic	331664	736	330928	NA	NA	0	`301` ~ `PRS_all` + `age` + `sex` + `genotyping.array` + `PC1` + `PC2` + `PC3` + `PC4` + `PC5` + `PC6` + `PC7` + `PC8` + `PC9` + `PC10`	(Intercept) + PRS_all + age + sexM + genotyping.arrayUKBL + PC1 + PC2 + PC3 + PC4 + PC5 + PC6 + PC7 + PC8 + PC9 + PC10	NA	Personality disorders	295-306.99	NA	1	0	5	mental disorders
LV_LVEDV_BSA	301.1	PRS_all	age,sex,genotyping.array,PC1,PC2,PC3,PC4,PC5,PC6,PC7,PC8,PC9,PC10	NA	NA	NA	NA	logistic	331004	76	330928	NA	NA	0	`301.1` ~ `PRS_all` + `age` + `sex` + `genotyping.array` + `PC1` + `PC2` + `PC3` + `PC4` + `PC5` + `PC6` + `PC7` + `PC8` + `PC9` + `PC10`	NA	[Error: < 200 cases or controls]	Schizoid personality disorder	295-306.99	Both	1	1	5	mental disorders
LV_LVEDV_BSA	301.2	PRS_all	age,sex,genotyping.array,PC1,PC2,PC3,PC4,PC5,PC6,PC7,PC8,PC9,PC10	-0.0408008796284698	0.0596823144492915	0.960020270510118	0.494206094847338	logistic	331213	285	330928	NA	NA	0	`301.2` ~ `PRS_all` + `age` + `sex` + `genotyping.array` + `PC1` + `PC2` + `PC3` + `PC4` + `PC5` + `PC6` + `PC7` + `PC8` + `PC9` + `PC10`	(Intercept) + PRS_all + age + sexM + genotyping.arrayUKBL + PC1 + PC2 + PC3 + PC4 + PC5 + PC6 + PC7 + PC8 + PC9 + PC10	NA	Antisocial/borderline personality disorder	295-306.99	Both	1	1	5	mental disorders
LV_LVEDV_BSA	302	PRS_all	age,sex,genotyping.array,PC1,PC2,PC3,PC4,PC5,PC6,PC7,PC8,PC9,PC10	-0.0684483664388856	0.0332996601256552	0.933841676429993	0.0398280843062483	logistic	331840	912	330928	NA	NA	0	`302` ~ `PRS_all` + `age` + `sex` + `genotyping.array` + `PC1` + `PC2` + `PC3` + `PC4` + `PC5` + `PC6` + `PC7` + `PC8` + `PC9` + `PC10`	(Intercept) + PRS_all + age + sexM + genotyping.arrayUKBL + PC1 + PC2 + PC3 + PC4 + PC5 + PC6 + PC7 + PC8 + PC9 + PC10	NA	Sexual and gender identity disorders	295-306.99	NA	1	0	5	mental disorders
LV_LVEDV_BSA	302.1	PRS_all	age,sex,genotyping.array,PC1,PC2,PC3,PC4,PC5,PC6,PC7,PC8,PC9,PC10	NA	NA	NA	NA	logistic	330952	24	330928	NA	NA	0	`302.1` ~ `PRS_all` + `age` + `sex` + `genotyping.array` + `PC1` + `PC2` + `PC3` + `PC4` + `PC5` + `PC6` + `PC7` + `PC8` + `PC9` + `PC10`	NA	[Error: < 200 cases or controls]	Decreased libido	295-306.99	NA	1	1	5	mental disorders
LV_LVEDV_BSA	303	PRS_all	age,sex,genotyping.array,PC1,PC2,PC3,PC4,PC5,PC6,PC7,PC8,PC9,PC10	-0.0120324279563064	0.033618242802859	0.988039672235107	0.720407935998776	logistic	331828	900	330928	NA	NA	0	`303` ~ `PRS_all` + `age` + `sex` + `genotyping.array` + `PC1` + `PC2` + `PC3` + `PC4` + `PC5` + `PC6` + `PC7` + `PC8` + `PC9` + `PC10`	(Intercept) + PRS_all + age + sexM + genotyping.arrayUKBL + PC1 + PC2 + PC3 + PC4 + PC5 + PC6 + PC7 + PC8 + PC9 + PC10	NA	Psychogenic and somatoform disorders	295-306.99	Both	1	0	5	mental disorders
LV_LVEDV_BSA	303.1	PRS_all	age,sex,genotyping.array,PC1,PC2,PC3,PC4,PC5,PC6,PC7,PC8,PC9,PC10	NA	NA	NA	NA	logistic	331025	97	330928	NA	NA	0	`303.1` ~ `PRS_all` + `age` + `sex` + `genotyping.array` + `PC1` + `PC2` + `PC3` + `PC4` + `PC5` + `PC6` + `PC7` + `PC8` + `PC9` + `PC10`	NA	[Error: < 200 cases or controls]	Dissociative disorder	295-306.99	Both	0	1	5	mental disorders
LV_LVEDV_BSA	303.3	PRS_all	age,sex,genotyping.array,PC1,PC2,PC3,PC4,PC5,PC6,PC7,PC8,PC9,PC10	0.021064839681744	0.0405908287096422	1.0212882694971	0.603791672654201	logistic	331544	616	330928	NA	NA	0	`303.3` ~ `PRS_all` + `age` + `sex` + `genotyping.array` + `PC1` + `PC2` + `PC3` + `PC4` + `PC5` + `PC6` + `PC7` + `PC8` + `PC9` + `PC10`	(Intercept) + PRS_all + age + sexM + genotyping.arrayUKBL + PC1 + PC2 + PC3 + PC4 + PC5 + PC6 + PC7 + PC8 + PC9 + PC10	NA	Psychogenic disorder	295-306.99	Both	1	0	5	mental disorders
LV_LVEDV_BSA	303.31	PRS_all	age,sex,genotyping.array,PC1,PC2,PC3,PC4,PC5,PC6,PC7,PC8,PC9,PC10	NA	NA	NA	NA	NA	330928	NA	NA	NA	NA	0	NA	NA	[Note: Column(s) dropped due to lack of variability: 303.31 ] [Error: non-varying phenotype or genotype]	Gastrointestinal malfunction arising from mental factors	295-306.99	Both	1	1	5	mental disorders
LV_LVEDV_BSA	303.4	PRS_all	age,sex,genotyping.array,PC1,PC2,PC3,PC4,PC5,PC6,PC7,PC8,PC9,PC10	-0.0697300703140669	0.0600665586023955	0.932645534648034	0.245690677827116	logistic	331210	282	330928	NA	NA	0	`303.4` ~ `PRS_all` + `age` + `sex` + `genotyping.array` + `PC1` + `PC2` + `PC3` + `PC4` + `PC5` + `PC6` + `PC7` + `PC8` + `PC9` + `PC10`	(Intercept) + PRS_all + age + sexM + genotyping.arrayUKBL + PC1 + PC2 + PC3 + PC4 + PC5 + PC6 + PC7 + PC8 + PC9 + PC10	NA	Somatoform disorder	295-306.99	Both	1	1	5	mental disorders
LV_LVEDV_BSA	304	PRS_all	age,sex,genotyping.array,PC1,PC2,PC3,PC4,PC5,PC6,PC7,PC8,PC9,PC10	-0.0673819814408658	0.044219176819327403	0.934838042344675	0.127554159991203	logistic	331441	513	330928	NA	NA	0	`304` ~ `PRS_all` + `age` + `sex` + `genotyping.array` + `PC1` + `PC2` + `PC3` + `PC4` + `PC5` + `PC6` + `PC7` + `PC8` + `PC9` + `PC10`	(Intercept) + PRS_all + age + sexM + genotyping.arrayUKBL + PC1 + PC2 + PC3 + PC4 + PC5 + PC6 + PC7 + PC8 + PC9 + PC10	NA	Adjustment reaction	295-306.99	Both	1	1	5	mental disorders
LV_LVEDV_BSA	305.2	PRS_all	age,sex,genotyping.array,PC1,PC2,PC3,PC4,PC5,PC6,PC7,PC8,PC9,PC10	0.155263970771414	0.0696690563726416	1.16796622936298	0.0258409977826191	logistic	331136	208	330928	NA	NA	0	`305.2` ~ `PRS_all` + `age` + `sex` + `genotyping.array` + `PC1` + `PC2` + `PC3` + `PC4` + `PC5` + `PC6` + `PC7` + `PC8` + `PC9` + `PC10`	(Intercept) + PRS_all + age + sexM + genotyping.arrayUKBL + PC1 + PC2 + PC3 + PC4 + PC5 + PC6 + PC7 + PC8 + PC9 + PC10	NA	Eating disorder	295-306.99	Both	0	0	5	mental disorders
LV_LVEDV_BSA	305.21	PRS_all	age,sex,genotyping.array,PC1,PC2,PC3,PC4,PC5,PC6,PC7,PC8,PC9,PC10	NA	NA	NA	NA	logistic	331024	96	330928	NA	NA	0	`305.21` ~ `PRS_all` + `age` + `sex` + `genotyping.array` + `PC1` + `PC2` + `PC3` + `PC4` + `PC5` + `PC6` + `PC7` + `PC8` + `PC9` + `PC10`	NA	[Error: < 200 cases or controls]	Anorexia nervosa	295-306.99	Both	1	1	5	mental disorders
LV_LVEDV_BSA	306	PRS_all	age,sex,genotyping.array,PC1,PC2,PC3,PC4,PC5,PC6,PC7,PC8,PC9,PC10	-0.00597564262707515	0.00405253847422199	0.994042176015048	0.140335423283403	logistic	410000	79072	330928	NA	NA	0	`306` ~ `PRS_all` + `age` + `sex` + `genotyping.array` + `PC1` + `PC2` + `PC3` + `PC4` + `PC5` + `PC6` + `PC7` + `PC8` + `PC9` + `PC10`	(Intercept) + PRS_all + age + sexM + genotyping.arrayUKBL + PC1 + PC2 + PC3 + PC4 + PC5 + PC6 + PC7 + PC8 + PC9 + PC10	NA	Other mental disorder	295-306.99	Both	1	0	5	mental disorders
LV_LVEDV_BSA	306.1	PRS_all	age,sex,genotyping.array,PC1,PC2,PC3,PC4,PC5,PC6,PC7,PC8,PC9,PC10	NA	NA	NA	NA	NA	187266	NA	NA	NA	NA	0	NA	NA	[Note: Column(s) dropped due to lack of variability: 306.1, sex ] [Error: non-varying phenotype or genotype]	Mental disorders durring/after pregnancy	295-306.99	Female	0	1	5	mental disorders
LV_LVEDV_BSA	306.9	PRS_all	age,sex,genotyping.array,PC1,PC2,PC3,PC4,PC5,PC6,PC7,PC8,PC9,PC10	-0.0679247056899308	0.0365852812168423	0.934330820723333	0.0633662448389497	logistic	331696	768	330928	NA	NA	0	`306.9` ~ `PRS_all` + `age` + `sex` + `genotyping.array` + `PC1` + `PC2` + `PC3` + `PC4` + `PC5` + `PC6` + `PC7` + `PC8` + `PC9` + `PC10`	(Intercept) + PRS_all + age + sexM + genotyping.arrayUKBL + PC1 + PC2 + PC3 + PC4 + PC5 + PC6 + PC7 + PC8 + PC9 + PC10	NA	Tension headache	295-306.99	Both	1	1	5	mental disorders
LV_LVEDV_BSA	312	PRS_all	age,sex,genotyping.array,PC1,PC2,PC3,PC4,PC5,PC6,PC7,PC8,PC9,PC10	NA	NA	NA	NA	logistic	429227	52	429175	NA	NA	0	`312` ~ `PRS_all` + `age` + `sex` + `genotyping.array` + `PC1` + `PC2` + `PC3` + `PC4` + `PC5` + `PC6` + `PC7` + `PC8` + `PC9` + `PC10`	NA	[Error: < 200 cases or controls]	Conduct disorders	312-315.99	NA	1	0	5	mental disorders
LV_LVEDV_BSA	312.3	PRS_all	age,sex,genotyping.array,PC1,PC2,PC3,PC4,PC5,PC6,PC7,PC8,PC9,PC10	NA	NA	NA	NA	logistic	429197	22	429175	NA	NA	0	`312.3` ~ `PRS_all` + `age` + `sex` + `genotyping.array` + `PC1` + `PC2` + `PC3` + `PC4` + `PC5` + `PC6` + `PC7` + `PC8` + `PC9` + `PC10`	NA	[Error: < 200 cases or controls]	Impulse control disorder	312-315.99	Both	1	1	5	mental disorders
LV_LVEDV_BSA	313	PRS_all	age,sex,genotyping.array,PC1,PC2,PC3,PC4,PC5,PC6,PC7,PC8,PC9,PC10	-0.0479811996259899	0.0551661192057134	0.953151706517629	0.384432409649312	logistic	429501	326	429175	NA	NA	0	`313` ~ `PRS_all` + `age` + `sex` + `genotyping.array` + `PC1` + `PC2` + `PC3` + `PC4` + `PC5` + `PC6` + `PC7` + `PC8` + `PC9` + `PC10`	(Intercept) + PRS_all + age + sexM + genotyping.arrayUKBL + PC1 + PC2 + PC3 + PC4 + PC5 + PC6 + PC7 + PC8 + PC9 + PC10	NA	Pervasive developmental disorders	312-315.99	NA	1	0	5	mental disorders
LV_LVEDV_BSA	313.1	PRS_all	age,sex,genotyping.array,PC1,PC2,PC3,PC4,PC5,PC6,PC7,PC8,PC9,PC10	NA	NA	NA	NA	logistic	429176	1	429175	NA	NA	0	`313.1` ~ `PRS_all` + `age` + `sex` + `genotyping.array` + `PC1` + `PC2` + `PC3` + `PC4` + `PC5` + `PC6` + `PC7` + `PC8` + `PC9` + `PC10`	NA	[Error: < 200 cases or controls]	Attention deficit hyperactivity disorder	312-315.99	Both	1	1	5	mental disorders
LV_LVEDV_BSA	313.2	PRS_all	age,sex,genotyping.array,PC1,PC2,PC3,PC4,PC5,PC6,PC7,PC8,PC9,PC10	NA	NA	NA	NA	logistic	429238	63	429175	NA	NA	0	`313.2` ~ `PRS_all` + `age` + `sex` + `genotyping.array` + `PC1` + `PC2` + `PC3` + `PC4` + `PC5` + `PC6` + `PC7` + `PC8` + `PC9` + `PC10`	NA	[Error: < 200 cases or controls]	Tics and stuttering	312-315.99	Both	1	1	5	mental disorders
LV_LVEDV_BSA	313.3	PRS_all	age,sex,genotyping.array,PC1,PC2,PC3,PC4,PC5,PC6,PC7,PC8,PC9,PC10	-0.0411600657463482	0.0630141735521428	0.959675506477003	0.51363545626543206	logistic	429424	249	429175	NA	NA	0	`313.3` ~ `PRS_all` + `age` + `sex` + `genotyping.array` + `PC1` + `PC2` + `PC3` + `PC4` + `PC5` + `PC6` + `PC7` + `PC8` + `PC9` + `PC10`	(Intercept) + PRS_all + age + sexM + genotyping.arrayUKBL + PC1 + PC2 + PC3 + PC4 + PC5 + PC6 + PC7 + PC8 + PC9 + PC10	NA	Autism	312-315.99	Both	1	1	5	mental disorders
LV_LVEDV_BSA	315	PRS_all	age,sex,genotyping.array,PC1,PC2,PC3,PC4,PC5,PC6,PC7,PC8,PC9,PC10	0.0298345483297727	0.0250014309066619	1.03028405763297	0.232746565489896	logistic	430805	1630	429175	NA	NA	0	`315` ~ `PRS_all` + `age` + `sex` + `genotyping.array` + `PC1` + `PC2` + `PC3` + `PC4` + `PC5` + `PC6` + `PC7` + `PC8` + `PC9` + `PC10`	(Intercept) + PRS_all + age + sexM + genotyping.arrayUKBL + PC1 + PC2 + PC3 + PC4 + PC5 + PC6 + PC7 + PC8 + PC9 + PC10	NA	Develomental delays and disorders	312-315.99	Both	1	0	5	mental disorders
LV_LVEDV_BSA	315.1	PRS_all	age,sex,genotyping.array,PC1,PC2,PC3,PC4,PC5,PC6,PC7,PC8,PC9,PC10	-0.0508329302297713	0.0516082979453324	0.95043744663454	0.324635904136414	logistic	429553	378	429175	NA	NA	0	`315.1` ~ `PRS_all` + `age` + `sex` + `genotyping.array` + `PC1` + `PC2` + `PC3` + `PC4` + `PC5` + `PC6` + `PC7` + `PC8` + `PC9` + `PC10`	(Intercept) + PRS_all + age + sexM + genotyping.arrayUKBL + PC1 + PC2 + PC3 + PC4 + PC5 + PC6 + PC7 + PC8 + PC9 + PC10	NA	Learning disorder	312-315.99	Both	0	1	5	mental disorders
LV_LVEDV_BSA	315.2	PRS_all	age,sex,genotyping.array,PC1,PC2,PC3,PC4,PC5,PC6,PC7,PC8,PC9,PC10	0.00371502261074016	0.0636202727215977	1.0037219318606	0.953435039249235	logistic	429425	250	429175	NA	NA	0	`315.2` ~ `PRS_all` + `age` + `sex` + `genotyping.array` + `PC1` + `PC2` + `PC3` + `PC4` + `PC5` + `PC6` + `PC7` + `PC8` + `PC9` + `PC10`	(Intercept) + PRS_all + age + sexM + genotyping.arrayUKBL + PC1 + PC2 + PC3 + PC4 + PC5 + PC6 + PC7 + PC8 + PC9 + PC10	NA	Speech and language disorder	312-315.99	Both	1	1	5	mental disorders
LV_LVEDV_BSA	315.3	PRS_all	age,sex,genotyping.array,PC1,PC2,PC3,PC4,PC5,PC6,PC7,PC8,PC9,PC10	-0.0249590161016857	0.0681969039392667	0.975349884849708	0.71437657255106	logistic	429390	215	429175	NA	NA	0	`315.3` ~ `PRS_all` + `age` + `sex` + `genotyping.array` + `PC1` + `PC2` + `PC3` + `PC4` + `PC5` + `PC6` + `PC7` + `PC8` + `PC9` + `PC10`	(Intercept) + PRS_all + age + sexM + genotyping.arrayUKBL + PC1 + PC2 + PC3 + PC4 + PC5 + PC6 + PC7 + PC8 + PC9 + PC10	NA	Mental retardation	312-315.99	Both	1	1	5	mental disorders
LV_LVEDV_BSA	316	PRS_all	age,sex,genotyping.array,PC1,PC2,PC3,PC4,PC5,PC6,PC7,PC8,PC9,PC10	0.0260331557326483	0.0297860180743275	1.02637497812367	0.382115037055965	logistic	377469	1150	376319	NA	NA	0	`316` ~ `PRS_all` + `age` + `sex` + `genotyping.array` + `PC1` + `PC2` + `PC3` + `PC4` + `PC5` + `PC6` + `PC7` + `PC8` + `PC9` + `PC10`	(Intercept) + PRS_all + age + sexM + genotyping.arrayUKBL + PC1 + PC2 + PC3 + PC4 + PC5 + PC6 + PC7 + PC8 + PC9 + PC10	NA	Substance addiction and disorders	316-319.99	NA	1	0	5	mental disorders
LV_LVEDV_BSA	316.1	PRS_all	age,sex,genotyping.array,PC1,PC2,PC3,PC4,PC5,PC6,PC7,PC8,PC9,PC10	0.108757835154495	0.0558681427575781	1.11489232991921	0.0515721681796541	logistic	376648	329	376319	NA	NA	0	`316.1` ~ `PRS_all` + `age` + `sex` + `genotyping.array` + `PC1` + `PC2` + `PC3` + `PC4` + `PC5` + `PC6` + `PC7` + `PC8` + `PC9` + `PC10`	(Intercept) + PRS_all + age + sexM + genotyping.arrayUKBL + PC1 + PC2 + PC3 + PC4 + PC5 + PC6 + PC7 + PC8 + PC9 + PC10	NA	Polyneuropathy due to drugs	316-319.99	Both	1	1	5	mental disorders
LV_LVEDV_BSA	317	PRS_all	age,sex,genotyping.array,PC1,PC2,PC3,PC4,PC5,PC6,PC7,PC8,PC9,PC10	0.00598512004563154	0.00629755799778467	1.00600306666297	0.341915421802109	logistic	403685	27366	376319	NA	NA	0	`317` ~ `PRS_all` + `age` + `sex` + `genotyping.array` + `PC1` + `PC2` + `PC3` + `PC4` + `PC5` + `PC6` + `PC7` + `PC8` + `PC9` + `PC10`	(Intercept) + PRS_all + age + sexM + genotyping.arrayUKBL + PC1 + PC2 + PC3 + PC4 + PC5 + PC6 + PC7 + PC8 + PC9 + PC10	NA	Alcohol-related disorders	316-319.99	NA	1	0	5	mental disorders
LV_LVEDV_BSA	317.1	PRS_all	age,sex,genotyping.array,PC1,PC2,PC3,PC4,PC5,PC6,PC7,PC8,PC9,PC10	0.00563805997161901	0.00729647693387222	1.00565398374407	0.439694085550984	logistic	396223	19904	376319	NA	NA	0	`317.1` ~ `PRS_all` + `age` + `sex` + `genotyping.array` + `PC1` + `PC2` + `PC3` + `PC4` + `PC5` + `PC6` + `PC7` + `PC8` + `PC9` + `PC10`	(Intercept) + PRS_all + age + sexM + genotyping.arrayUKBL + PC1 + PC2 + PC3 + PC4 + PC5 + PC6 + PC7 + PC8 + PC9 + PC10	NA	Alcoholism	316-319.99	Both	1	0	5	mental disorders
LV_LVEDV_BSA	317.11	PRS_all	age,sex,genotyping.array,PC1,PC2,PC3,PC4,PC5,PC6,PC7,PC8,PC9,PC10	-0.0345614300939916	0.0224680086196166	0.966028994611786	0.123987327651251	logistic	378300	1981	376319	NA	NA	0	`317.11` ~ `PRS_all` + `age` + `sex` + `genotyping.array` + `PC1` + `PC2` + `PC3` + `PC4` + `PC5` + `PC6` + `PC7` + `PC8` + `PC9` + `PC10`	(Intercept) + PRS_all + age + sexM + genotyping.arrayUKBL + PC1 + PC2 + PC3 + PC4 + PC5 + PC6 + PC7 + PC8 + PC9 + PC10	NA	Alcoholic liver damage	316-319.99	Both	1	1	5	mental disorders
LV_LVEDV_BSA	318	PRS_all	age,sex,genotyping.array,PC1,PC2,PC3,PC4,PC5,PC6,PC7,PC8,PC9,PC10	-0.0185047814047624	0.0057437000834497	0.981665380841043	0.00127409041607329	logistic	410188	33869	376319	NA	NA	0	`318` ~ `PRS_all` + `age` + `sex` + `genotyping.array` + `PC1` + `PC2` + `PC3` + `PC4` + `PC5` + `PC6` + `PC7` + `PC8` + `PC9` + `PC10`	(Intercept) + PRS_all + age + sexM + genotyping.arrayUKBL + PC1 + PC2 + PC3 + PC4 + PC5 + PC6 + PC7 + PC8 + PC9 + PC10	NA	Tobacco use disorder	316-319.99	Both	1	1	5	mental disorders
LV_LVEDV_BSA	320	PRS_all	age,sex,genotyping.array,PC1,PC2,PC3,PC4,PC5,PC6,PC7,PC8,PC9,PC10	0.0681311854153407	0.0388447621483357	1.07050573400702	0.0794416564604488	logistic	429980	675	429305	NA	NA	0	`320` ~ `PRS_all` + `age` + `sex` + `genotyping.array` + `PC1` + `PC2` + `PC3` + `PC4` + `PC5` + `PC6` + `PC7` + `PC8` + `PC9` + `PC10`	(Intercept) + PRS_all + age + sexM + genotyping.arrayUKBL + PC1 + PC2 + PC3 + PC4 + PC5 + PC6 + PC7 + PC8 + PC9 + PC10	NA	Meningitis	320-326.9	NA	1	1	6	neurological
LV_LVEDV_BSA	323	PRS_all	age,sex,genotyping.array,PC1,PC2,PC3,PC4,PC5,PC6,PC7,PC8,PC9,PC10	-0.0242628556468275	0.0359139542324345	0.976029121270526	0.499305460805318	logistic	430091	786	429305	NA	NA	0	`323` ~ `PRS_all` + `age` + `sex` + `genotyping.array` + `PC1` + `PC2` + `PC3` + `PC4` + `PC5` + `PC6` + `PC7` + `PC8` + `PC9` + `PC10`	(Intercept) + PRS_all + age + sexM + genotyping.arrayUKBL + PC1 + PC2 + PC3 + PC4 + PC5 + PC6 + PC7 + PC8 + PC9 + PC10	NA	Encephalitis	320-326.9	NA	1	0	6	neurological
LV_LVEDV_BSA	323.2	PRS_all	age,sex,genotyping.array,PC1,PC2,PC3,PC4,PC5,PC6,PC7,PC8,PC9,PC10	NA	NA	NA	NA	logistic	429437	132	429305	NA	NA	0	`323.2` ~ `PRS_all` + `age` + `sex` + `genotyping.array` + `PC1` + `PC2` + `PC3` + `PC4` + `PC5` + `PC6` + `PC7` + `PC8` + `PC9` + `PC10`	NA	[Error: < 200 cases or controls]	Acute (transverse) myelitis	320-326.9	Both	1	1	6	neurological
LV_LVEDV_BSA	323.8	PRS_all	age,sex,genotyping.array,PC1,PC2,PC3,PC4,PC5,PC6,PC7,PC8,PC9,PC10	NA	NA	NA	NA	logistic	429391	86	429305	NA	NA	0	`323.8` ~ `PRS_all` + `age` + `sex` + `genotyping.array` + `PC1` + `PC2` + `PC3` + `PC4` + `PC5` + `PC6` + `PC7` + `PC8` + `PC9` + `PC10`	NA	[Error: < 200 cases or controls]	Encephalitis, non-infectious	320-326.9	Both	1	1	6	neurological
LV_LVEDV_BSA	324	PRS_all	age,sex,genotyping.array,PC1,PC2,PC3,PC4,PC5,PC6,PC7,PC8,PC9,PC10	0.0190854731427142	0.0389438127810074	1.01926876499891	0.624079299988479	logistic	429982	677	429305	NA	NA	0	`324` ~ `PRS_all` + `age` + `sex` + `genotyping.array` + `PC1` + `PC2` + `PC3` + `PC4` + `PC5` + `PC6` + `PC7` + `PC8` + `PC9` + `PC10`	(Intercept) + PRS_all + age + sexM + genotyping.arrayUKBL + PC1 + PC2 + PC3 + PC4 + PC5 + PC6 + PC7 + PC8 + PC9 + PC10	NA	Other CNS infection and poliomyelitis	320-326.9	NA	1	0	6	neurological
LV_LVEDV_BSA	324.1	PRS_all	age,sex,genotyping.array,PC1,PC2,PC3,PC4,PC5,PC6,PC7,PC8,PC9,PC10	NA	NA	NA	NA	logistic	429358	53	429305	NA	NA	0	`324.1` ~ `PRS_all` + `age` + `sex` + `genotyping.array` + `PC1` + `PC2` + `PC3` + `PC4` + `PC5` + `PC6` + `PC7` + `PC8` + `PC9` + `PC10`	NA	[Error: < 200 cases or controls]	Jakob-Creutzfeldt disease	320-326.9	Both	1	1	6	neurological
LV_LVEDV_BSA	325	PRS_all	age,sex,genotyping.array,PC1,PC2,PC3,PC4,PC5,PC6,PC7,PC8,PC9,PC10	NA	NA	NA	NA	logistic	429418	113	429305	NA	NA	0	`325` ~ `PRS_all` + `age` + `sex` + `genotyping.array` + `PC1` + `PC2` + `PC3` + `PC4` + `PC5` + `PC6` + `PC7` + `PC8` + `PC9` + `PC10`	NA	[Error: < 200 cases or controls]	Phlebitis and thrombophlebitis of intracranial venous sinuses	320-326.9	NA	1	1	6	neurological
LV_LVEDV_BSA	327	PRS_all	age,sex,genotyping.array,PC1,PC2,PC3,PC4,PC5,PC6,PC7,PC8,PC9,PC10	0.0218442515592959	0.020176339152442	1.02208458399292	0.27895636710254	logistic	421717	2496	419221	NA	NA	0	`327` ~ `PRS_all` + `age` + `sex` + `genotyping.array` + `PC1` + `PC2` + `PC3` + `PC4` + `PC5` + `PC6` + `PC7` + `PC8` + `PC9` + `PC10`	(Intercept) + PRS_all + age + sexM + genotyping.arrayUKBL + PC1 + PC2 + PC3 + PC4 + PC5 + PC6 + PC7 + PC8 + PC9 + PC10	NA	Sleep disorders	327-328.99	Both	1	0	6	neurological
LV_LVEDV_BSA	327.1	PRS_all	age,sex,genotyping.array,PC1,PC2,PC3,PC4,PC5,PC6,PC7,PC8,PC9,PC10	NA	NA	NA	NA	logistic	419225	4	419221	NA	NA	0	`327.1` ~ `PRS_all` + `age` + `sex` + `genotyping.array` + `PC1` + `PC2` + `PC3` + `PC4` + `PC5` + `PC6` + `PC7` + `PC8` + `PC9` + `PC10`	NA	[Error: < 200 cases or controls]	Hypersomnia	327-328.99	Both	1	1	6	neurological
LV_LVEDV_BSA	327.3	PRS_all	age,sex,genotyping.array,PC1,PC2,PC3,PC4,PC5,PC6,PC7,PC8,PC9,PC10	-0.0217612198896682	0.0099400237157613	0.97847384725233	0.0285785064473949	logistic	429744	10523	419221	NA	NA	0	`327.3` ~ `PRS_all` + `age` + `sex` + `genotyping.array` + `PC1` + `PC2` + `PC3` + `PC4` + `PC5` + `PC6` + `PC7` + `PC8` + `PC9` + `PC10`	(Intercept) + PRS_all + age + sexM + genotyping.arrayUKBL + PC1 + PC2 + PC3 + PC4 + PC5 + PC6 + PC7 + PC8 + PC9 + PC10	NA	Sleep apnea	327-328.99	Both	0	0	6	neurological
LV_LVEDV_BSA	327.31	PRS_all	age,sex,genotyping.array,PC1,PC2,PC3,PC4,PC5,PC6,PC7,PC8,PC9,PC10	NA	NA	NA	NA	NA	419221	NA	NA	NA	NA	0	NA	NA	[Note: Column(s) dropped due to lack of variability: 327.31 ] [Error: non-varying phenotype or genotype]	Central/nonobstroctive sleep apnea	327-328.99	Both	1	1	6	neurological
LV_LVEDV_BSA	327.32	PRS_all	age,sex,genotyping.array,PC1,PC2,PC3,PC4,PC5,PC6,PC7,PC8,PC9,PC10	NA	NA	NA	NA	NA	419221	NA	NA	NA	NA	0	NA	NA	[Note: Column(s) dropped due to lack of variability: 327.32 ] [Error: non-varying phenotype or genotype]	Obstructive sleep apnea	327-328.99	Both	1	1	6	neurological
LV_LVEDV_BSA	327.4	PRS_all	age,sex,genotyping.array,PC1,PC2,PC3,PC4,PC5,PC6,PC7,PC8,PC9,PC10	0.048035309203641303	0.0366236614743024	1.04920770135882	0.189657761804553	logistic	419983	762	419221	NA	NA	0	`327.4` ~ `PRS_all` + `age` + `sex` + `genotyping.array` + `PC1` + `PC2` + `PC3` + `PC4` + `PC5` + `PC6` + `PC7` + `PC8` + `PC9` + `PC10`	(Intercept) + PRS_all + age + sexM + genotyping.arrayUKBL + PC1 + PC2 + PC3 + PC4 + PC5 + PC6 + PC7 + PC8 + PC9 + PC10	NA	Insomnia	327-328.99	Both	1	0	6	neurological
LV_LVEDV_BSA	327.41	PRS_all	age,sex,genotyping.array,PC1,PC2,PC3,PC4,PC5,PC6,PC7,PC8,PC9,PC10	0.0528889324251543	0.0385420042090438	1.05431253867931	0.16998831254037	logistic	419909	688	419221	NA	NA	0	`327.41` ~ `PRS_all` + `age` + `sex` + `genotyping.array` + `PC1` + `PC2` + `PC3` + `PC4` + `PC5` + `PC6` + `PC7` + `PC8` + `PC9` + `PC10`	(Intercept) + PRS_all + age + sexM + genotyping.arrayUKBL + PC1 + PC2 + PC3 + PC4 + PC5 + PC6 + PC7 + PC8 + PC9 + PC10	NA	Organic or persistent insomnia	327-328.99	Both	1	1	6	neurological
LV_LVEDV_BSA	327.5	PRS_all	age,sex,genotyping.array,PC1,PC2,PC3,PC4,PC5,PC6,PC7,PC8,PC9,PC10	NA	NA	NA	NA	logistic	419268	47	419221	NA	NA	0	`327.5` ~ `PRS_all` + `age` + `sex` + `genotyping.array` + `PC1` + `PC2` + `PC3` + `PC4` + `PC5` + `PC6` + `PC7` + `PC8` + `PC9` + `PC10`	NA	[Error: < 200 cases or controls]	Parasomnia	327-328.99	Both	1	1	6	neurological
LV_LVEDV_BSA	327.6	PRS_all	age,sex,genotyping.array,PC1,PC2,PC3,PC4,PC5,PC6,PC7,PC8,PC9,PC10	NA	NA	NA	NA	logistic	419289	68	419221	NA	NA	0	`327.6` ~ `PRS_all` + `age` + `sex` + `genotyping.array` + `PC1` + `PC2` + `PC3` + `PC4` + `PC5` + `PC6` + `PC7` + `PC8` + `PC9` + `PC10`	NA	[Error: < 200 cases or controls]	Circadian rhythm sleep disorder	327-328.99	Both	1	1	6	neurological
LV_LVEDV_BSA	327.7	PRS_all	age,sex,genotyping.array,PC1,PC2,PC3,PC4,PC5,PC6,PC7,PC8,PC9,PC10	NA	NA	NA	NA	NA	419221	NA	NA	NA	NA	0	NA	NA	[Note: Column(s) dropped due to lack of variability: 327.7 ] [Error: non-varying phenotype or genotype]	Sleep related movement disorders	327-328.99	Both	1	0	6	neurological
LV_LVEDV_BSA	327.71	PRS_all	age,sex,genotyping.array,PC1,PC2,PC3,PC4,PC5,PC6,PC7,PC8,PC9,PC10	NA	NA	NA	NA	NA	419221	NA	NA	NA	NA	0	NA	NA	[Note: Column(s) dropped due to lack of variability: 327.71 ] [Error: non-varying phenotype or genotype]	Restless legs syndrome	327-328.99	Both	1	1	6	neurological
LV_LVEDV_BSA	327.72	PRS_all	age,sex,genotyping.array,PC1,PC2,PC3,PC4,PC5,PC6,PC7,PC8,PC9,PC10	NA	NA	NA	NA	NA	419221	NA	NA	NA	NA	0	NA	NA	[Note: Column(s) dropped due to lack of variability: 327.72 ] [Error: non-varying phenotype or genotype]	Sleep related leg cramps	327-328.99	Both	1	1	6	neurological
LV_LVEDV_BSA	331	PRS_all	age,sex,genotyping.array,PC1,PC2,PC3,PC4,PC5,PC6,PC7,PC8,PC9,PC10	0.00745898584794222	0.0150300209359986	1.00748687337732	0.619702175925536	logistic	402523	4566	397957	NA	NA	0	`331` ~ `PRS_all` + `age` + `sex` + `genotyping.array` + `PC1` + `PC2` + `PC3` + `PC4` + `PC5` + `PC6` + `PC7` + `PC8` + `PC9` + `PC10`	(Intercept) + PRS_all + age + sexM + genotyping.arrayUKBL + PC1 + PC2 + PC3 + PC4 + PC5 + PC6 + PC7 + PC8 + PC9 + PC10	NA	Other cerebral degenerations	330-337.99, 341-349.99	NA	1	0	6	neurological
LV_LVEDV_BSA	331.1	PRS_all	age,sex,genotyping.array,PC1,PC2,PC3,PC4,PC5,PC6,PC7,PC8,PC9,PC10	0.0492819544486749	0.0271249648592715	1.0505165067893	0.0692402987369926	logistic	399343	1386	397957	NA	NA	0	`331.1` ~ `PRS_all` + `age` + `sex` + `genotyping.array` + `PC1` + `PC2` + `PC3` + `PC4` + `PC5` + `PC6` + `PC7` + `PC8` + `PC9` + `PC10`	(Intercept) + PRS_all + age + sexM + genotyping.arrayUKBL + PC1 + PC2 + PC3 + PC4 + PC5 + PC6 + PC7 + PC8 + PC9 + PC10	NA	Hydrocephalus	330-337.99, 341-349.99	Both	1	1	6	neurological
LV_LVEDV_BSA	331.9	PRS_all	age,sex,genotyping.array,PC1,PC2,PC3,PC4,PC5,PC6,PC7,PC8,PC9,PC10	-0.00343919894079179	0.0213939129963868	0.996566708329852	0.8722856158187	logistic	400194	2237	397957	NA	NA	0	`331.9` ~ `PRS_all` + `age` + `sex` + `genotyping.array` + `PC1` + `PC2` + `PC3` + `PC4` + `PC5` + `PC6` + `PC7` + `PC8` + `PC9` + `PC10`	(Intercept) + PRS_all + age + sexM + genotyping.arrayUKBL + PC1 + PC2 + PC3 + PC4 + PC5 + PC6 + PC7 + PC8 + PC9 + PC10	NA	Cerebral degeneration, unspecified	330-337.99, 341-349.99	Both	1	1	6	neurological
LV_LVEDV_BSA	332	PRS_all	age,sex,genotyping.array,PC1,PC2,PC3,PC4,PC5,PC6,PC7,PC8,PC9,PC10	0.0215085447737664	0.0158866461468369	1.02174152085023	0.175776025234073	logistic	402054	4097	397957	NA	NA	0	`332` ~ `PRS_all` + `age` + `sex` + `genotyping.array` + `PC1` + `PC2` + `PC3` + `PC4` + `PC5` + `PC6` + `PC7` + `PC8` + `PC9` + `PC10`	(Intercept) + PRS_all + age + sexM + genotyping.arrayUKBL + PC1 + PC2 + PC3 + PC4 + PC5 + PC6 + PC7 + PC8 + PC9 + PC10	NA	Parkinson's disease	330-337.99, 341-349.99	NA	1	1	6	neurological
LV_LVEDV_BSA	333	PRS_all	age,sex,genotyping.array,PC1,PC2,PC3,PC4,PC5,PC6,PC7,PC8,PC9,PC10	-0.00906062054079448	0.0167086382498192	0.990980303190099	0.587631394678039	logistic	401629	3672	397957	NA	NA	0	`333` ~ `PRS_all` + `age` + `sex` + `genotyping.array` + `PC1` + `PC2` + `PC3` + `PC4` + `PC5` + `PC6` + `PC7` + `PC8` + `PC9` + `PC10`	(Intercept) + PRS_all + age + sexM + genotyping.arrayUKBL + PC1 + PC2 + PC3 + PC4 + PC5 + PC6 + PC7 + PC8 + PC9 + PC10	NA	Extrapyramidal disease and abnormal movement disorders	330-337.99, 341-349.99	Both	1	0	6	neurological
LV_LVEDV_BSA	333.1	PRS_all	age,sex,genotyping.array,PC1,PC2,PC3,PC4,PC5,PC6,PC7,PC8,PC9,PC10	0.0425670762481885	0.0291550381939351	1.04348604715537	0.144283282325169	logistic	399150	1193	397957	NA	NA	0	`333.1` ~ `PRS_all` + `age` + `sex` + `genotyping.array` + `PC1` + `PC2` + `PC3` + `PC4` + `PC5` + `PC6` + `PC7` + `PC8` + `PC9` + `PC10`	(Intercept) + PRS_all + age + sexM + genotyping.arrayUKBL + PC1 + PC2 + PC3 + PC4 + PC5 + PC6 + PC7 + PC8 + PC9 + PC10	NA	Essential tremor	330-337.99, 341-349.99	Both	1	1	6	neurological
LV_LVEDV_BSA	333.2	PRS_all	age,sex,genotyping.array,PC1,PC2,PC3,PC4,PC5,PC6,PC7,PC8,PC9,PC10	-0.0807391495478962	0.061754279638194	0.92243427746307	0.191068078829598	logistic	398222	265	397957	NA	NA	0	`333.2` ~ `PRS_all` + `age` + `sex` + `genotyping.array` + `PC1` + `PC2` + `PC3` + `PC4` + `PC5` + `PC6` + `PC7` + `PC8` + `PC9` + `PC10`	(Intercept) + PRS_all + age + sexM + genotyping.arrayUKBL + PC1 + PC2 + PC3 + PC4 + PC5 + PC6 + PC7 + PC8 + PC9 + PC10	NA	Myoclonus	330-337.99, 341-349.99	Both	1	1	6	neurological
LV_LVEDV_BSA	333.3	PRS_all	age,sex,genotyping.array,PC1,PC2,PC3,PC4,PC5,PC6,PC7,PC8,PC9,PC10	NA	NA	NA	NA	logistic	398047	90	397957	NA	NA	0	`333.3` ~ `PRS_all` + `age` + `sex` + `genotyping.array` + `PC1` + `PC2` + `PC3` + `PC4` + `PC5` + `PC6` + `PC7` + `PC8` + `PC9` + `PC10`	NA	[Error: < 200 cases or controls]	Tics and choreas	330-337.99, 341-349.99	Both	1	1	6	neurological
LV_LVEDV_BSA	333.4	PRS_all	age,sex,genotyping.array,PC1,PC2,PC3,PC4,PC5,PC6,PC7,PC8,PC9,PC10	0.0245909127173407	0.0405656210767495	1.02489576293068	0.544381409052123	logistic	398576	619	397957	NA	NA	0	`333.4` ~ `PRS_all` + `age` + `sex` + `genotyping.array` + `PC1` + `PC2` + `PC3` + `PC4` + `PC5` + `PC6` + `PC7` + `PC8` + `PC9` + `PC10`	(Intercept) + PRS_all + age + sexM + genotyping.arrayUKBL + PC1 + PC2 + PC3 + PC4 + PC5 + PC6 + PC7 + PC8 + PC9 + PC10	NA	Torsion dystonia	330-337.99, 341-349.99	Both	1	1	6	neurological
LV_LVEDV_BSA	333.8	PRS_all	age,sex,genotyping.array,PC1,PC2,PC3,PC4,PC5,PC6,PC7,PC8,PC9,PC10	0.015155559734689	0.055516490815017	1.01527098761764	0.78485933922268	logistic	398288	331	397957	NA	NA	0	`333.8` ~ `PRS_all` + `age` + `sex` + `genotyping.array` + `PC1` + `PC2` + `PC3` + `PC4` + `PC5` + `PC6` + `PC7` + `PC8` + `PC9` + `PC10`	(Intercept) + PRS_all + age + sexM + genotyping.arrayUKBL + PC1 + PC2 + PC3 + PC4 + PC5 + PC6 + PC7 + PC8 + PC9 + PC10	NA	Other degenerative diseases of the basal ganglia	330-337.99, 341-349.99	Both	1	1	6	neurological
LV_LVEDV_BSA	334	PRS_all	age,sex,genotyping.array,PC1,PC2,PC3,PC4,PC5,PC6,PC7,PC8,PC9,PC10	0.0347130841201891	0.0150017203187426	1.03532261568213	0.0206710011231363	logistic	402519	4562	397957	NA	NA	0	`334` ~ `PRS_all` + `age` + `sex` + `genotyping.array` + `PC1` + `PC2` + `PC3` + `PC4` + `PC5` + `PC6` + `PC7` + `PC8` + `PC9` + `PC10`	(Intercept) + PRS_all + age + sexM + genotyping.arrayUKBL + PC1 + PC2 + PC3 + PC4 + PC5 + PC6 + PC7 + PC8 + PC9 + PC10	NA	Degenerative disease of the spinal cord	330-337.99, 341-349.99	NA	1	0	6	neurological
LV_LVEDV_BSA	334.1	PRS_all	age,sex,genotyping.array,PC1,PC2,PC3,PC4,PC5,PC6,PC7,PC8,PC9,PC10	9.7615377506461e-4	0.0555265577051278	1.00097663036822	0.985973956573446	logistic	398283	326	397957	NA	NA	0	`334.1` ~ `PRS_all` + `age` + `sex` + `genotyping.array` + `PC1` + `PC2` + `PC3` + `PC4` + `PC5` + `PC6` + `PC7` + `PC8` + `PC9` + `PC10`	(Intercept) + PRS_all + age + sexM + genotyping.arrayUKBL + PC1 + PC2 + PC3 + PC4 + PC5 + PC6 + PC7 + PC8 + PC9 + PC10	NA	Spinocerebellar disease	330-337.99, 341-349.99	Both	1	1	6	neurological
LV_LVEDV_BSA	334.2	PRS_all	age,sex,genotyping.array,PC1,PC2,PC3,PC4,PC5,PC6,PC7,PC8,PC9,PC10	0.100665238126232	0.0377917367652415	1.10590636450273	0.00772901686694134	logistic	398663	706	397957	NA	NA	0	`334.2` ~ `PRS_all` + `age` + `sex` + `genotyping.array` + `PC1` + `PC2` + `PC3` + `PC4` + `PC5` + `PC6` + `PC7` + `PC8` + `PC9` + `PC10`	(Intercept) + PRS_all + age + sexM + genotyping.arrayUKBL + PC1 + PC2 + PC3 + PC4 + PC5 + PC6 + PC7 + PC8 + PC9 + PC10	NA	Anterior horn cell disease	330-337.99, 341-349.99	Both	1	0	6	neurological
LV_LVEDV_BSA	334.21	PRS_all	age,sex,genotyping.array,PC1,PC2,PC3,PC4,PC5,PC6,PC7,PC8,PC9,PC10	NA	NA	NA	NA	NA	397957	NA	NA	NA	NA	0	NA	NA	[Note: Column(s) dropped due to lack of variability: 334.21 ] [Error: non-varying phenotype or genotype]	Amyotrophic Lateral Sclerosis	330-337.99, 341-349.99	Both	1	1	6	neurological
LV_LVEDV_BSA	335	PRS_all	age,sex,genotyping.array,PC1,PC2,PC3,PC4,PC5,PC6,PC7,PC8,PC9,PC10	-0.00781116363799591	0.0220568752256058	0.992219264223482	0.723235942180096	logistic	400039	2082	397957	NA	NA	0	`335` ~ `PRS_all` + `age` + `sex` + `genotyping.array` + `PC1` + `PC2` + `PC3` + `PC4` + `PC5` + `PC6` + `PC7` + `PC8` + `PC9` + `PC10`	(Intercept) + PRS_all + age + sexM + genotyping.arrayUKBL + PC1 + PC2 + PC3 + PC4 + PC5 + PC6 + PC7 + PC8 + PC9 + PC10	NA	Multiple sclerosis	330-337.99, 341-349.99	NA	1	1	6	neurological
LV_LVEDV_BSA	337	PRS_all	age,sex,genotyping.array,PC1,PC2,PC3,PC4,PC5,PC6,PC7,PC8,PC9,PC10	-0.0293422638598266	0.0416374670634311	0.971084040609559	0.480991856345117	logistic	398540	583	397957	NA	NA	0	`337` ~ `PRS_all` + `age` + `sex` + `genotyping.array` + `PC1` + `PC2` + `PC3` + `PC4` + `PC5` + `PC6` + `PC7` + `PC8` + `PC9` + `PC10`	(Intercept) + PRS_all + age + sexM + genotyping.arrayUKBL + PC1 + PC2 + PC3 + PC4 + PC5 + PC6 + PC7 + PC8 + PC9 + PC10	NA	Disorders of the autonomic nervous system	330-337.99, 341-349.99	NA	1	0	6	neurological
LV_LVEDV_BSA	337.1	PRS_all	age,sex,genotyping.array,PC1,PC2,PC3,PC4,PC5,PC6,PC7,PC8,PC9,PC10	NA	NA	NA	NA	logistic	398116	159	397957	NA	NA	0	`337.1` ~ `PRS_all` + `age` + `sex` + `genotyping.array` + `PC1` + `PC2` + `PC3` + `PC4` + `PC5` + `PC6` + `PC7` + `PC8` + `PC9` + `PC10`	NA	[Error: < 200 cases or controls]	Peripheral autonomic neuropathy	330-337.99, 341-349.99	Both	1	1	6	neurological
LV_LVEDV_BSA	338	PRS_all	age,sex,genotyping.array,PC1,PC2,PC3,PC4,PC5,PC6,PC7,PC8,PC9,PC10	-0.00114587505305368	0.0236941453762434	0.998854781211075	0.961428456706643	logistic	431422	1846	429576	NA	NA	0	`338` ~ `PRS_all` + `age` + `sex` + `genotyping.array` + `PC1` + `PC2` + `PC3` + `PC4` + `PC5` + `PC6` + `PC7` + `PC8` + `PC9` + `PC10`	(Intercept) + PRS_all + age + sexM + genotyping.arrayUKBL + PC1 + PC2 + PC3 + PC4 + PC5 + PC6 + PC7 + PC8 + PC9 + PC10	NA	Pain	338-338.9	Both	1	0	6	neurological
LV_LVEDV_BSA	338.1	PRS_all	age,sex,genotyping.array,PC1,PC2,PC3,PC4,PC5,PC6,PC7,PC8,PC9,PC10	-0.0167526910906465	0.0350640354610362	0.983386854895141	0.632810934220097	logistic	430420	844	429576	NA	NA	0	`338.1` ~ `PRS_all` + `age` + `sex` + `genotyping.array` + `PC1` + `PC2` + `PC3` + `PC4` + `PC5` + `PC6` + `PC7` + `PC8` + `PC9` + `PC10`	(Intercept) + PRS_all + age + sexM + genotyping.arrayUKBL + PC1 + PC2 + PC3 + PC4 + PC5 + PC6 + PC7 + PC8 + PC9 + PC10	NA	Acute pain	338-338.9	Both	1	1	6	neurological
LV_LVEDV_BSA	338.2	PRS_all	age,sex,genotyping.array,PC1,PC2,PC3,PC4,PC5,PC6,PC7,PC8,PC9,PC10	0.013831353656943	0.0314911661699898	1.01392744936237	0.660506652029334	logistic	430616	1040	429576	NA	NA	0	`338.2` ~ `PRS_all` + `age` + `sex` + `genotyping.array` + `PC1` + `PC2` + `PC3` + `PC4` + `PC5` + `PC6` + `PC7` + `PC8` + `PC9` + `PC10`	(Intercept) + PRS_all + age + sexM + genotyping.arrayUKBL + PC1 + PC2 + PC3 + PC4 + PC5 + PC6 + PC7 + PC8 + PC9 + PC10	NA	Chronic pain	338-338.9	Both	1	1	6	neurological
LV_LVEDV_BSA	339	PRS_all	age,sex,genotyping.array,PC1,PC2,PC3,PC4,PC5,PC6,PC7,PC8,PC9,PC10	-0.0201323522850301	0.00819656652492543	0.980068950357314	0.014041758062758	logistic	425129	15892	409237	NA	NA	0	`339` ~ `PRS_all` + `age` + `sex` + `genotyping.array` + `PC1` + `PC2` + `PC3` + `PC4` + `PC5` + `PC6` + `PC7` + `PC8` + `PC9` + `PC10`	(Intercept) + PRS_all + age + sexM + genotyping.arrayUKBL + PC1 + PC2 + PC3 + PC4 + PC5 + PC6 + PC7 + PC8 + PC9 + PC10	NA	Other headache syndromes	339-340.99	NA	1	1	6	neurological
LV_LVEDV_BSA	340	PRS_all	age,sex,genotyping.array,PC1,PC2,PC3,PC4,PC5,PC6,PC7,PC8,PC9,PC10	-0.0207847133414282	0.0115025349145965	0.97942980004257	0.0707672574902144	logistic	417140	7903	409237	NA	NA	0	`340` ~ `PRS_all` + `age` + `sex` + `genotyping.array` + `PC1` + `PC2` + `PC3` + `PC4` + `PC5` + `PC6` + `PC7` + `PC8` + `PC9` + `PC10`	(Intercept) + PRS_all + age + sexM + genotyping.arrayUKBL + PC1 + PC2 + PC3 + PC4 + PC5 + PC6 + PC7 + PC8 + PC9 + PC10	NA	Migraine	339-340.99	NA	1	0	6	neurological
LV_LVEDV_BSA	340.1	PRS_all	age,sex,genotyping.array,PC1,PC2,PC3,PC4,PC5,PC6,PC7,PC8,PC9,PC10	-0.0475922657990969	0.0395849064500358	0.953522491559203	0.229253845171951	logistic	409892	655	409237	NA	NA	0	`340.1` ~ `PRS_all` + `age` + `sex` + `genotyping.array` + `PC1` + `PC2` + `PC3` + `PC4` + `PC5` + `PC6` + `PC7` + `PC8` + `PC9` + `PC10`	(Intercept) + PRS_all + age + sexM + genotyping.arrayUKBL + PC1 + PC2 + PC3 + PC4 + PC5 + PC6 + PC7 + PC8 + PC9 + PC10	NA	Migrain with aura	339-340.99	Both	1	1	6	neurological
LV_LVEDV_BSA	341	PRS_all	age,sex,genotyping.array,PC1,PC2,PC3,PC4,PC5,PC6,PC7,PC8,PC9,PC10	-0.0800951043603626	0.0523443267689193	0.92302855817156	0.125977558424894	logistic	398326	369	397957	NA	NA	0	`341` ~ `PRS_all` + `age` + `sex` + `genotyping.array` + `PC1` + `PC2` + `PC3` + `PC4` + `PC5` + `PC6` + `PC7` + `PC8` + `PC9` + `PC10`	(Intercept) + PRS_all + age + sexM + genotyping.arrayUKBL + PC1 + PC2 + PC3 + PC4 + PC5 + PC6 + PC7 + PC8 + PC9 + PC10	NA	Other demyelinating diseases of central nervous system	330-337.99, 341-349.99	NA	1	1	6	neurological
LV_LVEDV_BSA	342	PRS_all	age,sex,genotyping.array,PC1,PC2,PC3,PC4,PC5,PC6,PC7,PC8,PC9,PC10	-0.0230397413157173	0.0148824958587957	0.977223646848091	0.121595804323789	logistic	402635	4678	397957	NA	NA	0	`342` ~ `PRS_all` + `age` + `sex` + `genotyping.array` + `PC1` + `PC2` + `PC3` + `PC4` + `PC5` + `PC6` + `PC7` + `PC8` + `PC9` + `PC10`	(Intercept) + PRS_all + age + sexM + genotyping.arrayUKBL + PC1 + PC2 + PC3 + PC4 + PC5 + PC6 + PC7 + PC8 + PC9 + PC10	NA	Hemiplegia	330-337.99, 341-349.99	NA	1	1	6	neurological
LV_LVEDV_BSA	343	PRS_all	age,sex,genotyping.array,PC1,PC2,PC3,PC4,PC5,PC6,PC7,PC8,PC9,PC10	-0.0754714232158769	0.0633345533108052	0.927306229585307	0.233405926261012	logistic	398206	249	397957	NA	NA	0	`343` ~ `PRS_all` + `age` + `sex` + `genotyping.array` + `PC1` + `PC2` + `PC3` + `PC4` + `PC5` + `PC6` + `PC7` + `PC8` + `PC9` + `PC10`	(Intercept) + PRS_all + age + sexM + genotyping.arrayUKBL + PC1 + PC2 + PC3 + PC4 + PC5 + PC6 + PC7 + PC8 + PC9 + PC10	NA	Infantile cerebral palsy	330-337.99, 341-349.99	NA	1	1	6	neurological
LV_LVEDV_BSA	344	PRS_all	age,sex,genotyping.array,PC1,PC2,PC3,PC4,PC5,PC6,PC7,PC8,PC9,PC10	-0.0360098998920818	0.0252625401728263	0.964630743695591	0.154033887493799	logistic	399544	1587	397957	NA	NA	0	`344` ~ `PRS_all` + `age` + `sex` + `genotyping.array` + `PC1` + `PC2` + `PC3` + `PC4` + `PC5` + `PC6` + `PC7` + `PC8` + `PC9` + `PC10`	(Intercept) + PRS_all + age + sexM + genotyping.arrayUKBL + PC1 + PC2 + PC3 + PC4 + PC5 + PC6 + PC7 + PC8 + PC9 + PC10	NA	Other paralytic syndromes	330-337.99, 341-349.99	NA	1	1	6	neurological
LV_LVEDV_BSA	345	PRS_all	age,sex,genotyping.array,PC1,PC2,PC3,PC4,PC5,PC6,PC7,PC8,PC9,PC10	-0.0158302566666623	0.0101070530384683	0.984294383285554	0.117288136934452	logistic	408092	10135	397957	NA	NA	0	`345` ~ `PRS_all` + `age` + `sex` + `genotyping.array` + `PC1` + `PC2` + `PC3` + `PC4` + `PC5` + `PC6` + `PC7` + `PC8` + `PC9` + `PC10`	(Intercept) + PRS_all + age + sexM + genotyping.arrayUKBL + PC1 + PC2 + PC3 + PC4 + PC5 + PC6 + PC7 + PC8 + PC9 + PC10	NA	Epilepsy, recurrent seizures, convulsions	330-337.99, 341-349.99	NA	1	0	6	neurological
LV_LVEDV_BSA	345.1	PRS_all	age,sex,genotyping.array,PC1,PC2,PC3,PC4,PC5,PC6,PC7,PC8,PC9,PC10	0.00855482342026747	0.0226862545363708	1.00859152049316	0.706104635941946	logistic	399921	1964	397957	NA	NA	0	`345.1` ~ `PRS_all` + `age` + `sex` + `genotyping.array` + `PC1` + `PC2` + `PC3` + `PC4` + `PC5` + `PC6` + `PC7` + `PC8` + `PC9` + `PC10`	(Intercept) + PRS_all + age + sexM + genotyping.arrayUKBL + PC1 + PC2 + PC3 + PC4 + PC5 + PC6 + PC7 + PC8 + PC9 + PC10	NA	Epilepsy	330-337.99, 341-349.99	Both	1	0	6	neurological
LV_LVEDV_BSA	345.11	PRS_all	age,sex,genotyping.array,PC1,PC2,PC3,PC4,PC5,PC6,PC7,PC8,PC9,PC10	0.00919519622455727	0.0337361403351629	1.00923760191793	0.785189781303482	logistic	398841	884	397957	NA	NA	0	`345.11` ~ `PRS_all` + `age` + `sex` + `genotyping.array` + `PC1` + `PC2` + `PC3` + `PC4` + `PC5` + `PC6` + `PC7` + `PC8` + `PC9` + `PC10`	(Intercept) + PRS_all + age + sexM + genotyping.arrayUKBL + PC1 + PC2 + PC3 + PC4 + PC5 + PC6 + PC7 + PC8 + PC9 + PC10	NA	Generalized convulsive epilepsy	330-337.99, 341-349.99	Both	1	1	6	neurological
LV_LVEDV_BSA	345.12	PRS_all	age,sex,genotyping.array,PC1,PC2,PC3,PC4,PC5,PC6,PC7,PC8,PC9,PC10	0.029944905400106	0.0407228975707012	1.03039776303716	0.46213649153047	logistic	398564	607	397957	NA	NA	0	`345.12` ~ `PRS_all` + `age` + `sex` + `genotyping.array` + `PC1` + `PC2` + `PC3` + `PC4` + `PC5` + `PC6` + `PC7` + `PC8` + `PC9` + `PC10`	(Intercept) + PRS_all + age + sexM + genotyping.arrayUKBL + PC1 + PC2 + PC3 + PC4 + PC5 + PC6 + PC7 + PC8 + PC9 + PC10	NA	Partial epilepsy	330-337.99, 341-349.99	Both	1	1	6	neurological
LV_LVEDV_BSA	345.3	PRS_all	age,sex,genotyping.array,PC1,PC2,PC3,PC4,PC5,PC6,PC7,PC8,PC9,PC10	-0.0123765704893146	0.014081885399574	0.987699704261667	0.379455444322454	logistic	403104	5147	397957	NA	NA	0	`345.3` ~ `PRS_all` + `age` + `sex` + `genotyping.array` + `PC1` + `PC2` + `PC3` + `PC4` + `PC5` + `PC6` + `PC7` + `PC8` + `PC9` + `PC10`	(Intercept) + PRS_all + age + sexM + genotyping.arrayUKBL + PC1 + PC2 + PC3 + PC4 + PC5 + PC6 + PC7 + PC8 + PC9 + PC10	NA	Convulsions	330-337.99, 341-349.99	Both	1	1	6	neurological
LV_LVEDV_BSA	346	PRS_all	age,sex,genotyping.array,PC1,PC2,PC3,PC4,PC5,PC6,PC7,PC8,PC9,PC10	NA	NA	NA	NA	logistic	398016	59	397957	NA	NA	0	`346` ~ `PRS_all` + `age` + `sex` + `genotyping.array` + `PC1` + `PC2` + `PC3` + `PC4` + `PC5` + `PC6` + `PC7` + `PC8` + `PC9` + `PC10`	NA	[Error: < 200 cases or controls]	Abnormal findings on study of brain and/or nervous system	330-337.99, 341-349.99	NA	1	0	6	neurological
LV_LVEDV_BSA	346.1	PRS_all	age,sex,genotyping.array,PC1,PC2,PC3,PC4,PC5,PC6,PC7,PC8,PC9,PC10	-0.0712987862097428	0.05010430989273	0.931183625732474	0.15473411155693	logistic	398363	406	397957	NA	NA	0	`346.1` ~ `PRS_all` + `age` + `sex` + `genotyping.array` + `PC1` + `PC2` + `PC3` + `PC4` + `PC5` + `PC6` + `PC7` + `PC8` + `PC9` + `PC10`	(Intercept) + PRS_all + age + sexM + genotyping.arrayUKBL + PC1 + PC2 + PC3 + PC4 + PC5 + PC6 + PC7 + PC8 + PC9 + PC10	NA	Nonspecific abnormal findings on radiological and other examination of skull and head	330-337.99, 341-349.99	Both	0	1	6	neurological
LV_LVEDV_BSA	346.2	PRS_all	age,sex,genotyping.array,PC1,PC2,PC3,PC4,PC5,PC6,PC7,PC8,PC9,PC10	NA	NA	NA	NA	logistic	398007	50	397957	NA	NA	0	`346.2` ~ `PRS_all` + `age` + `sex` + `genotyping.array` + `PC1` + `PC2` + `PC3` + `PC4` + `PC5` + `PC6` + `PC7` + `PC8` + `PC9` + `PC10`	NA	[Error: < 200 cases or controls]	Nonspecific abnormal results of function study of brain and central nervous system	330-337.99, 341-349.99	Both	1	1	6	neurological
LV_LVEDV_BSA	346.3	PRS_all	age,sex,genotyping.array,PC1,PC2,PC3,PC4,PC5,PC6,PC7,PC8,PC9,PC10	NA	NA	NA	NA	logistic	398011	54	397957	NA	NA	0	`346.3` ~ `PRS_all` + `age` + `sex` + `genotyping.array` + `PC1` + `PC2` + `PC3` + `PC4` + `PC5` + `PC6` + `PC7` + `PC8` + `PC9` + `PC10`	NA	[Error: < 200 cases or controls]	Nonspecific abnormal findings in cerebrospinal fluid	330-337.99, 341-349.99	Both	0	1	6	neurological
LV_LVEDV_BSA	347	PRS_all	age,sex,genotyping.array,PC1,PC2,PC3,PC4,PC5,PC6,PC7,PC8,PC9,PC10	NA	NA	NA	NA	logistic	398049	92	397957	NA	NA	0	`347` ~ `PRS_all` + `age` + `sex` + `genotyping.array` + `PC1` + `PC2` + `PC3` + `PC4` + `PC5` + `PC6` + `PC7` + `PC8` + `PC9` + `PC10`	NA	[Error: < 200 cases or controls]	Cataplexy and narcolepsy	330-337.99, 341-349.99	NA	1	1	6	neurological
LV_LVEDV_BSA	348	PRS_all	age,sex,genotyping.array,PC1,PC2,PC3,PC4,PC5,PC6,PC7,PC8,PC9,PC10	0.0278349590861627	0.0217780373452745	1.02822597106309	0.201206891493777	logistic	400109	2152	397957	NA	NA	0	`348` ~ `PRS_all` + `age` + `sex` + `genotyping.array` + `PC1` + `PC2` + `PC3` + `PC4` + `PC5` + `PC6` + `PC7` + `PC8` + `PC9` + `PC10`	(Intercept) + PRS_all + age + sexM + genotyping.arrayUKBL + PC1 + PC2 + PC3 + PC4 + PC5 + PC6 + PC7 + PC8 + PC9 + PC10	NA	Other conditions of brain	330-337.99, 341-349.99	Both	1	0	6	neurological
LV_LVEDV_BSA	348.2	PRS_all	age,sex,genotyping.array,PC1,PC2,PC3,PC4,PC5,PC6,PC7,PC8,PC9,PC10	0.0290061158173941	0.0326804632291507	1.02943089026722	0.374773462464095	logistic	398914	957	397957	NA	NA	0	`348.2` ~ `PRS_all` + `age` + `sex` + `genotyping.array` + `PC1` + `PC2` + `PC3` + `PC4` + `PC5` + `PC6` + `PC7` + `PC8` + `PC9` + `PC10`	(Intercept) + PRS_all + age + sexM + genotyping.arrayUKBL + PC1 + PC2 + PC3 + PC4 + PC5 + PC6 + PC7 + PC8 + PC9 + PC10	NA	Cerebral edema and compression of brain	330-337.99, 341-349.99	Both	1	1	6	neurological
LV_LVEDV_BSA	348.4	PRS_all	age,sex,genotyping.array,PC1,PC2,PC3,PC4,PC5,PC6,PC7,PC8,PC9,PC10	-0.0832863592879207	0.0536567345551304	0.920087633852521	0.120612700316421	logistic	398307	350	397957	NA	NA	0	`348.4` ~ `PRS_all` + `age` + `sex` + `genotyping.array` + `PC1` + `PC2` + `PC3` + `PC4` + `PC5` + `PC6` + `PC7` + `PC8` + `PC9` + `PC10`	(Intercept) + PRS_all + age + sexM + genotyping.arrayUKBL + PC1 + PC2 + PC3 + PC4 + PC5 + PC6 + PC7 + PC8 + PC9 + PC10	NA	Cerebral cysts	330-337.99, 341-349.99	Both	1	1	6	neurological
LV_LVEDV_BSA	348.7	PRS_all	age,sex,genotyping.array,PC1,PC2,PC3,PC4,PC5,PC6,PC7,PC8,PC9,PC10	0.0140319024274865	0.0334539357469561	1.01413081165711	0.674894953800257	logistic	398865	908	397957	NA	NA	0	`348.7` ~ `PRS_all` + `age` + `sex` + `genotyping.array` + `PC1` + `PC2` + `PC3` + `PC4` + `PC5` + `PC6` + `PC7` + `PC8` + `PC9` + `PC10`	(Intercept) + PRS_all + age + sexM + genotyping.arrayUKBL + PC1 + PC2 + PC3 + PC4 + PC5 + PC6 + PC7 + PC8 + PC9 + PC10	NA	Coma	330-337.99, 341-349.99	Both	0	1	6	neurological
LV_LVEDV_BSA	348.8	PRS_all	age,sex,genotyping.array,PC1,PC2,PC3,PC4,PC5,PC6,PC7,PC8,PC9,PC10	-0.00797007113818372	0.049753811586925	0.992061605667461	0.872731278906819	logistic	398367	410	397957	NA	NA	0	`348.8` ~ `PRS_all` + `age` + `sex` + `genotyping.array` + `PC1` + `PC2` + `PC3` + `PC4` + `PC5` + `PC6` + `PC7` + `PC8` + `PC9` + `PC10`	(Intercept) + PRS_all + age + sexM + genotyping.arrayUKBL + PC1 + PC2 + PC3 + PC4 + PC5 + PC6 + PC7 + PC8 + PC9 + PC10	NA	Encephalopathy, not elsewhere classified	330-337.99, 341-349.99	Both	1	1	6	neurological
LV_LVEDV_BSA	348.9	PRS_all	age,sex,genotyping.array,PC1,PC2,PC3,PC4,PC5,PC6,PC7,PC8,PC9,PC10	-0.0408054301084496	0.026581986564319902	0.960015901967036	0.124764601771199	logistic	399396	1439	397957	NA	NA	0	`348.9` ~ `PRS_all` + `age` + `sex` + `genotyping.array` + `PC1` + `PC2` + `PC3` + `PC4` + `PC5` + `PC6` + `PC7` + `PC8` + `PC9` + `PC10`	(Intercept) + PRS_all + age + sexM + genotyping.arrayUKBL + PC1 + PC2 + PC3 + PC4 + PC5 + PC6 + PC7 + PC8 + PC9 + PC10	NA	Other conditions of brain, NOS	330-337.99, 341-349.99	Both	0	1	6	neurological
LV_LVEDV_BSA	349	PRS_all	age,sex,genotyping.array,PC1,PC2,PC3,PC4,PC5,PC6,PC7,PC8,PC9,PC10	0.0042638675385416	0.030858210885662	1.00427297075544	0.890101235509514	logistic	399024	1067	397957	NA	NA	0	`349` ~ `PRS_all` + `age` + `sex` + `genotyping.array` + `PC1` + `PC2` + `PC3` + `PC4` + `PC5` + `PC6` + `PC7` + `PC8` + `PC9` + `PC10`	(Intercept) + PRS_all + age + sexM + genotyping.arrayUKBL + PC1 + PC2 + PC3 + PC4 + PC5 + PC6 + PC7 + PC8 + PC9 + PC10	NA	Other and unspecified disorders of the nervous system	330-337.99, 341-349.99	NA	1	1	6	neurological
LV_LVEDV_BSA	350	PRS_all	age,sex,genotyping.array,PC1,PC2,PC3,PC4,PC5,PC6,PC7,PC8,PC9,PC10	-0.00324766102415163	0.00858449591870538	0.996757606922534	0.705195093722472	logistic	431285	14508	416777	NA	NA	0	`350` ~ `PRS_all` + `age` + `sex` + `genotyping.array` + `PC1` + `PC2` + `PC3` + `PC4` + `PC5` + `PC6` + `PC7` + `PC8` + `PC9` + `PC10`	(Intercept) + PRS_all + age + sexM + genotyping.arrayUKBL + PC1 + PC2 + PC3 + PC4 + PC5 + PC6 + PC7 + PC8 + PC9 + PC10	NA	Abnormal movement	350-350.99	Both	1	0	6	neurological
LV_LVEDV_BSA	350.1	PRS_all	age,sex,genotyping.array,PC1,PC2,PC3,PC4,PC5,PC6,PC7,PC8,PC9,PC10	-0.0261357775276771	0.0190460893545018	0.974202805779942	0.169989196601997	logistic	419600	2823	416777	NA	NA	0	`350.1` ~ `PRS_all` + `age` + `sex` + `genotyping.array` + `PC1` + `PC2` + `PC3` + `PC4` + `PC5` + `PC6` + `PC7` + `PC8` + `PC9` + `PC10`	(Intercept) + PRS_all + age + sexM + genotyping.arrayUKBL + PC1 + PC2 + PC3 + PC4 + PC5 + PC6 + PC7 + PC8 + PC9 + PC10	NA	Abnormal involuntary movements	350-350.99	Both	1	1	6	neurological
LV_LVEDV_BSA	350.2	PRS_all	age,sex,genotyping.array,PC1,PC2,PC3,PC4,PC5,PC6,PC7,PC8,PC9,PC10	0.00181855203721411	0.00956993198515008	1.00182020660579	0.84928743494236	logistic	428397	11620	416777	NA	NA	0	`350.2` ~ `PRS_all` + `age` + `sex` + `genotyping.array` + `PC1` + `PC2` + `PC3` + `PC4` + `PC5` + `PC6` + `PC7` + `PC8` + `PC9` + `PC10`	(Intercept) + PRS_all + age + sexM + genotyping.arrayUKBL + PC1 + PC2 + PC3 + PC4 + PC5 + PC6 + PC7 + PC8 + PC9 + PC10	NA	Abnormality of gait	350-350.99	Both	1	1	6	neurological
LV_LVEDV_BSA	350.3	PRS_all	age,sex,genotyping.array,PC1,PC2,PC3,PC4,PC5,PC6,PC7,PC8,PC9,PC10	-0.012473926543953	0.0323701082034051	0.987603550395949	0.699975710816932	logistic	417747	970	416777	NA	NA	0	`350.3` ~ `PRS_all` + `age` + `sex` + `genotyping.array` + `PC1` + `PC2` + `PC3` + `PC4` + `PC5` + `PC6` + `PC7` + `PC8` + `PC9` + `PC10`	(Intercept) + PRS_all + age + sexM + genotyping.arrayUKBL + PC1 + PC2 + PC3 + PC4 + PC5 + PC6 + PC7 + PC8 + PC9 + PC10	NA	Lack of coordination	350-350.99	Both	1	1	6	neurological
LV_LVEDV_BSA	350.5	PRS_all	age,sex,genotyping.array,PC1,PC2,PC3,PC4,PC5,PC6,PC7,PC8,PC9,PC10	NA	NA	NA	NA	logistic	416816	39	416777	NA	NA	0	`350.5` ~ `PRS_all` + `age` + `sex` + `genotyping.array` + `PC1` + `PC2` + `PC3` + `PC4` + `PC5` + `PC6` + `PC7` + `PC8` + `PC9` + `PC10`	NA	[Error: < 200 cases or controls]	Abnormal reflex	350-350.99	Both	1	1	6	neurological
LV_LVEDV_BSA	350.6	PRS_all	age,sex,genotyping.array,PC1,PC2,PC3,PC4,PC5,PC6,PC7,PC8,PC9,PC10	NA	NA	NA	NA	logistic	416939	162	416777	NA	NA	0	`350.6` ~ `PRS_all` + `age` + `sex` + `genotyping.array` + `PC1` + `PC2` + `PC3` + `PC4` + `PC5` + `PC6` + `PC7` + `PC8` + `PC9` + `PC10`	NA	[Error: < 200 cases or controls]	Disturbances of sensation of smell and taste	350-350.99	Both	0	1	6	neurological
LV_LVEDV_BSA	351	PRS_all	age,sex,genotyping.array,PC1,PC2,PC3,PC4,PC5,PC6,PC7,PC8,PC9,PC10	-0.00521330079855056	0.00723302708647165	0.99480026486985	0.471055131191179	logistic	425903	20606	405297	NA	NA	0	`351` ~ `PRS_all` + `age` + `sex` + `genotyping.array` + `PC1` + `PC2` + `PC3` + `PC4` + `PC5` + `PC6` + `PC7` + `PC8` + `PC9` + `PC10`	(Intercept) + PRS_all + age + sexM + genotyping.arrayUKBL + PC1 + PC2 + PC3 + PC4 + PC5 + PC6 + PC7 + PC8 + PC9 + PC10	NA	Other peripheral nerve disorders	351-355.99	NA	1	1	6	neurological
LV_LVEDV_BSA	352	PRS_all	age,sex,genotyping.array,PC1,PC2,PC3,PC4,PC5,PC6,PC7,PC8,PC9,PC10	-0.0305687223544823	0.0181102999307002	0.969893776392958	0.0914267469764887	logistic	408432	3135	405297	NA	NA	0	`352` ~ `PRS_all` + `age` + `sex` + `genotyping.array` + `PC1` + `PC2` + `PC3` + `PC4` + `PC5` + `PC6` + `PC7` + `PC8` + `PC9` + `PC10`	(Intercept) + PRS_all + age + sexM + genotyping.arrayUKBL + PC1 + PC2 + PC3 + PC4 + PC5 + PC6 + PC7 + PC8 + PC9 + PC10	NA	Disorders of other cranial nerves	351-355.99	NA	1	0	6	neurological
LV_LVEDV_BSA	352.1	PRS_all	age,sex,genotyping.array,PC1,PC2,PC3,PC4,PC5,PC6,PC7,PC8,PC9,PC10	-0.0044895929976748	0.0300818519620517	0.995520470159508	0.881359604470716	logistic	406431	1134	405297	NA	NA	0	`352.1` ~ `PRS_all` + `age` + `sex` + `genotyping.array` + `PC1` + `PC2` + `PC3` + `PC4` + `PC5` + `PC6` + `PC7` + `PC8` + `PC9` + `PC10`	(Intercept) + PRS_all + age + sexM + genotyping.arrayUKBL + PC1 + PC2 + PC3 + PC4 + PC5 + PC6 + PC7 + PC8 + PC9 + PC10	NA	Trigeminal nerve disorders [CN5]	351-355.99	Both	1	1	6	neurological
LV_LVEDV_BSA	352.2	PRS_all	age,sex,genotyping.array,PC1,PC2,PC3,PC4,PC5,PC6,PC7,PC8,PC9,PC10	-0.0419937826311634	0.0231067019331489	0.95887574223811	0.0691581223949378	logistic	407215	1918	405297	NA	NA	0	`352.2` ~ `PRS_all` + `age` + `sex` + `genotyping.array` + `PC1` + `PC2` + `PC3` + `PC4` + `PC5` + `PC6` + `PC7` + `PC8` + `PC9` + `PC10`	(Intercept) + PRS_all + age + sexM + genotyping.arrayUKBL + PC1 + PC2 + PC3 + PC4 + PC5 + PC6 + PC7 + PC8 + PC9 + PC10	NA	Facial nerve disorders [CN7]	351-355.99	Both	1	1	6	neurological
LV_LVEDV_BSA	353	PRS_all	age,sex,genotyping.array,PC1,PC2,PC3,PC4,PC5,PC6,PC7,PC8,PC9,PC10	-0.0394544269424491	0.0180150863818097	0.961313762999781	0.0285186505306677	logistic	408464	3167	405297	NA	NA	0	`353` ~ `PRS_all` + `age` + `sex` + `genotyping.array` + `PC1` + `PC2` + `PC3` + `PC4` + `PC5` + `PC6` + `PC7` + `PC8` + `PC9` + `PC10`	(Intercept) + PRS_all + age + sexM + genotyping.arrayUKBL + PC1 + PC2 + PC3 + PC4 + PC5 + PC6 + PC7 + PC8 + PC9 + PC10	NA	Nerve root and plexus disorders	351-355.99	NA	1	0	6	neurological
LV_LVEDV_BSA	353.1	PRS_all	age,sex,genotyping.array,PC1,PC2,PC3,PC4,PC5,PC6,PC7,PC8,PC9,PC10	-0.0701040274988956	0.0667937757333157	0.932296830353755	0.293920784665409	logistic	405523	226	405297	NA	NA	0	`353.1` ~ `PRS_all` + `age` + `sex` + `genotyping.array` + `PC1` + `PC2` + `PC3` + `PC4` + `PC5` + `PC6` + `PC7` + `PC8` + `PC9` + `PC10`	(Intercept) + PRS_all + age + sexM + genotyping.arrayUKBL + PC1 + PC2 + PC3 + PC4 + PC5 + PC6 + PC7 + PC8 + PC9 + PC10	NA	Nerve plexus lesions	351-355.99	Both	1	1	6	neurological
LV_LVEDV_BSA	353.2	PRS_all	age,sex,genotyping.array,PC1,PC2,PC3,PC4,PC5,PC6,PC7,PC8,PC9,PC10	NA	NA	NA	NA	logistic	405425	128	405297	NA	NA	0	`353.2` ~ `PRS_all` + `age` + `sex` + `genotyping.array` + `PC1` + `PC2` + `PC3` + `PC4` + `PC5` + `PC6` + `PC7` + `PC8` + `PC9` + `PC10`	NA	[Error: < 200 cases or controls]	Nerve root lesions	351-355.99	Both	1	1	6	neurological
LV_LVEDV_BSA	355	PRS_all	age,sex,genotyping.array,PC1,PC2,PC3,PC4,PC5,PC6,PC7,PC8,PC9,PC10	NA	NA	NA	NA	logistic	405363	66	405297	NA	NA	0	`355` ~ `PRS_all` + `age` + `sex` + `genotyping.array` + `PC1` + `PC2` + `PC3` + `PC4` + `PC5` + `PC6` + `PC7` + `PC8` + `PC9` + `PC10`	NA	[Error: < 200 cases or controls]	Complex regional/central pain syndrome	351-355.99	Both	1	1	6	neurological
LV_LVEDV_BSA	355.1	PRS_all	age,sex,genotyping.array,PC1,PC2,PC3,PC4,PC5,PC6,PC7,PC8,PC9,PC10	NA	NA	NA	NA	NA	405297	NA	NA	NA	NA	0	NA	NA	[Note: Column(s) dropped due to lack of variability: 355.1 ] [Error: non-varying phenotype or genotype]	Chronic pain syndrome	351-355.99	Both	0	1	6	neurological
LV_LVEDV_BSA	356	PRS_all	age,sex,genotyping.array,PC1,PC2,PC3,PC4,PC5,PC6,PC7,PC8,PC9,PC10	-0.0115783401634669	0.0537802700470734	0.988488430869308	0.82954143116346	logistic	425892	347	425545	NA	NA	0	`356` ~ `PRS_all` + `age` + `sex` + `genotyping.array` + `PC1` + `PC2` + `PC3` + `PC4` + `PC5` + `PC6` + `PC7` + `PC8` + `PC9` + `PC10`	(Intercept) + PRS_all + age + sexM + genotyping.arrayUKBL + PC1 + PC2 + PC3 + PC4 + PC5 + PC6 + PC7 + PC8 + PC9 + PC10	NA	Hereditary and idiopathic peripheral neuropathy	356-359.99	NA	1	1	6	neurological
LV_LVEDV_BSA	357	PRS_all	age,sex,genotyping.array,PC1,PC2,PC3,PC4,PC5,PC6,PC7,PC8,PC9,PC10	-0.0119839340839287	0.0149691816669445	0.98808758726666	0.42337844535095	logistic	430133	4588	425545	NA	NA	0	`357` ~ `PRS_all` + `age` + `sex` + `genotyping.array` + `PC1` + `PC2` + `PC3` + `PC4` + `PC5` + `PC6` + `PC7` + `PC8` + `PC9` + `PC10`	(Intercept) + PRS_all + age + sexM + genotyping.arrayUKBL + PC1 + PC2 + PC3 + PC4 + PC5 + PC6 + PC7 + PC8 + PC9 + PC10	NA	Inflammatory and toxic neuropathy	356-359.99	NA	1	1	6	neurological
LV_LVEDV_BSA	358	PRS_all	age,sex,genotyping.array,PC1,PC2,PC3,PC4,PC5,PC6,PC7,PC8,PC9,PC10	-0.0576521728222706	0.046207970773147	0.943978231624551	0.212152931556703	logistic	426021	476	425545	NA	NA	0	`358` ~ `PRS_all` + `age` + `sex` + `genotyping.array` + `PC1` + `PC2` + `PC3` + `PC4` + `PC5` + `PC6` + `PC7` + `PC8` + `PC9` + `PC10`	(Intercept) + PRS_all + age + sexM + genotyping.arrayUKBL + PC1 + PC2 + PC3 + PC4 + PC5 + PC6 + PC7 + PC8 + PC9 + PC10	NA	Myoneural disorders	356-359.99	NA	1	0	6	neurological
LV_LVEDV_BSA	358.1	PRS_all	age,sex,genotyping.array,PC1,PC2,PC3,PC4,PC5,PC6,PC7,PC8,PC9,PC10	-0.0752318847039783	0.0495533515014722	0.927528381745553	0.128964056413257	logistic	425959	414	425545	NA	NA	0	`358.1` ~ `PRS_all` + `age` + `sex` + `genotyping.array` + `PC1` + `PC2` + `PC3` + `PC4` + `PC5` + `PC6` + `PC7` + `PC8` + `PC9` + `PC10`	(Intercept) + PRS_all + age + sexM + genotyping.arrayUKBL + PC1 + PC2 + PC3 + PC4 + PC5 + PC6 + PC7 + PC8 + PC9 + PC10	NA	Myasthenia gravis	356-359.99	NA	1	1	6	neurological
LV_LVEDV_BSA	359	PRS_all	age,sex,genotyping.array,PC1,PC2,PC3,PC4,PC5,PC6,PC7,PC8,PC9,PC10	-0.0817630036961151	0.0360321673349318	0.921490322620132	0.0232581745191319	logistic	426327	782	425545	NA	NA	0	`359` ~ `PRS_all` + `age` + `sex` + `genotyping.array` + `PC1` + `PC2` + `PC3` + `PC4` + `PC5` + `PC6` + `PC7` + `PC8` + `PC9` + `PC10`	(Intercept) + PRS_all + age + sexM + genotyping.arrayUKBL + PC1 + PC2 + PC3 + PC4 + PC5 + PC6 + PC7 + PC8 + PC9 + PC10	NA	Muscular dystrophies and other myopathies	356-359.99	NA	1	0	6	neurological
LV_LVEDV_BSA	359.1	PRS_all	age,sex,genotyping.array,PC1,PC2,PC3,PC4,PC5,PC6,PC7,PC8,PC9,PC10	-0.110150724793668	0.0650241591506536	0.895699121056577	0.090265869876206	logistic	425782	237	425545	NA	NA	0	`359.1` ~ `PRS_all` + `age` + `sex` + `genotyping.array` + `PC1` + `PC2` + `PC3` + `PC4` + `PC5` + `PC6` + `PC7` + `PC8` + `PC9` + `PC10`	(Intercept) + PRS_all + age + sexM + genotyping.arrayUKBL + PC1 + PC2 + PC3 + PC4 + PC5 + PC6 + PC7 + PC8 + PC9 + PC10	NA	Muscular dystrophies	356-359.99	Both	1	1	6	neurological
LV_LVEDV_BSA	359.2	PRS_all	age,sex,genotyping.array,PC1,PC2,PC3,PC4,PC5,PC6,PC7,PC8,PC9,PC10	-0.0895685293712064	0.0419088944164999	0.914325604818517	0.0325800981025262	logistic	426125	580	425545	NA	NA	0	`359.2` ~ `PRS_all` + `age` + `sex` + `genotyping.array` + `PC1` + `PC2` + `PC3` + `PC4` + `PC5` + `PC6` + `PC7` + `PC8` + `PC9` + `PC10`	(Intercept) + PRS_all + age + sexM + genotyping.arrayUKBL + PC1 + PC2 + PC3 + PC4 + PC5 + PC6 + PC7 + PC8 + PC9 + PC10	NA	Myopathy	356-359.99	Both	1	1	6	neurological
LV_LVEDV_BSA	360	PRS_all	age,sex,genotyping.array,PC1,PC2,PC3,PC4,PC5,PC6,PC7,PC8,PC9,PC10	0.0365759322806978	0.036468245083651	1.03725306201823	0.315883585510727	logistic	397050	776	396274	NA	NA	0	`360` ~ `PRS_all` + `age` + `sex` + `genotyping.array` + `PC1` + `PC2` + `PC3` + `PC4` + `PC5` + `PC6` + `PC7` + `PC8` + `PC9` + `PC10`	(Intercept) + PRS_all + age + sexM + genotyping.arrayUKBL + PC1 + PC2 + PC3 + PC4 + PC5 + PC6 + PC7 + PC8 + PC9 + PC10	NA	Disorders of the globe	360-365.99	NA	1	0	7	sense organs
LV_LVEDV_BSA	360.2	PRS_all	age,sex,genotyping.array,PC1,PC2,PC3,PC4,PC5,PC6,PC7,PC8,PC9,PC10	0.0254406136770231	0.0446935858518303	1.02576698793196	0.569204864684701	logistic	396788	514	396274	NA	NA	0	`360.2` ~ `PRS_all` + `age` + `sex` + `genotyping.array` + `PC1` + `PC2` + `PC3` + `PC4` + `PC5` + `PC6` + `PC7` + `PC8` + `PC9` + `PC10`	(Intercept) + PRS_all + age + sexM + genotyping.arrayUKBL + PC1 + PC2 + PC3 + PC4 + PC5 + PC6 + PC7 + PC8 + PC9 + PC10	NA	Progressive myopia	360-365.99	Both	1	1	7	sense organs
LV_LVEDV_BSA	360.3	PRS_all	age,sex,genotyping.array,PC1,PC2,PC3,PC4,PC5,PC6,PC7,PC8,PC9,PC10	NA	NA	NA	NA	logistic	396369	95	396274	NA	NA	0	`360.3` ~ `PRS_all` + `age` + `sex` + `genotyping.array` + `PC1` + `PC2` + `PC3` + `PC4` + `PC5` + `PC6` + `PC7` + `PC8` + `PC9` + `PC10`	NA	[Error: < 200 cases or controls]	Hypotony of eye	360-365.99	Both	1	1	7	sense organs
LV_LVEDV_BSA	361	PRS_all	age,sex,genotyping.array,PC1,PC2,PC3,PC4,PC5,PC6,PC7,PC8,PC9,PC10	0.0193563763836055	0.0132021647840975	1.01954492561541	0.142606962787869	logistic	402165	5891	396274	NA	NA	0	`361` ~ `PRS_all` + `age` + `sex` + `genotyping.array` + `PC1` + `PC2` + `PC3` + `PC4` + `PC5` + `PC6` + `PC7` + `PC8` + `PC9` + `PC10`	(Intercept) + PRS_all + age + sexM + genotyping.arrayUKBL + PC1 + PC2 + PC3 + PC4 + PC5 + PC6 + PC7 + PC8 + PC9 + PC10	NA	Retinal detachments and defects	360-365.99	NA	1	0	7	sense organs
LV_LVEDV_BSA	361.1	PRS_all	age,sex,genotyping.array,PC1,PC2,PC3,PC4,PC5,PC6,PC7,PC8,PC9,PC10	0.00466463891524412	0.0188069513270941	1.0046755352793	0.804113220250089	logistic	399138	2864	396274	NA	NA	0	`361.1` ~ `PRS_all` + `age` + `sex` + `genotyping.array` + `PC1` + `PC2` + `PC3` + `PC4` + `PC5` + `PC6` + `PC7` + `PC8` + `PC9` + `PC10`	(Intercept) + PRS_all + age + sexM + genotyping.arrayUKBL + PC1 + PC2 + PC3 + PC4 + PC5 + PC6 + PC7 + PC8 + PC9 + PC10	NA	Retinal detachment with retinal defect	360-365.99	Both	1	1	7	sense organs
LV_LVEDV_BSA	361.2	PRS_all	age,sex,genotyping.array,PC1,PC2,PC3,PC4,PC5,PC6,PC7,PC8,PC9,PC10	-0.0658435835848008	0.0687753513557902	0.936277301977899	0.338379614624557	logistic	396490	216	396274	NA	NA	0	`361.2` ~ `PRS_all` + `age` + `sex` + `genotyping.array` + `PC1` + `PC2` + `PC3` + `PC4` + `PC5` + `PC6` + `PC7` + `PC8` + `PC9` + `PC10`	(Intercept) + PRS_all + age + sexM + genotyping.arrayUKBL + PC1 + PC2 + PC3 + PC4 + PC5 + PC6 + PC7 + PC8 + PC9 + PC10	NA	Retinoschisis and retinal cysts	360-365.99	Both	1	1	7	sense organs
LV_LVEDV_BSA	362	PRS_all	age,sex,genotyping.array,PC1,PC2,PC3,PC4,PC5,PC6,PC7,PC8,PC9,PC10	0.00262283777392941	0.0086057844870885	1.0026262804221	0.760536655349008	logistic	408173	14750	393423	NA	NA	0	`362` ~ `PRS_all` + `age` + `sex` + `genotyping.array` + `PC1` + `PC2` + `PC3` + `PC4` + `PC5` + `PC6` + `PC7` + `PC8` + `PC9` + `PC10`	(Intercept) + PRS_all + age + sexM + genotyping.arrayUKBL + PC1 + PC2 + PC3 + PC4 + PC5 + PC6 + PC7 + PC8 + PC9 + PC10	NA	Other retinal disorders	250.70-250.79,360-365.99	NA	1	0	7	sense organs
LV_LVEDV_BSA	362.1	PRS_all	age,sex,genotyping.array,PC1,PC2,PC3,PC4,PC5,PC6,PC7,PC8,PC9,PC10	NA	NA	NA	NA	logistic	393430	7	393423	NA	NA	0	`362.1` ~ `PRS_all` + `age` + `sex` + `genotyping.array` + `PC1` + `PC2` + `PC3` + `PC4` + `PC5` + `PC6` + `PC7` + `PC8` + `PC9` + `PC10`	NA	[Error: < 200 cases or controls]	Retinopathy of prematurity	250.70-250.79,360-365.99	Both	1	1	7	sense organs
LV_LVEDV_BSA	362.2	PRS_all	age,sex,genotyping.array,PC1,PC2,PC3,PC4,PC5,PC6,PC7,PC8,PC9,PC10	0.00231010337756302	0.0101362864197957	1.00231277372223	0.819720630839193	logistic	403971	10548	393423	NA	NA	0	`362.2` ~ `PRS_all` + `age` + `sex` + `genotyping.array` + `PC1` + `PC2` + `PC3` + `PC4` + `PC5` + `PC6` + `PC7` + `PC8` + `PC9` + `PC10`	(Intercept) + PRS_all + age + sexM + genotyping.arrayUKBL + PC1 + PC2 + PC3 + PC4 + PC5 + PC6 + PC7 + PC8 + PC9 + PC10	NA	Degeneration of macula and posterior pole of retina	250.70-250.79,360-365.99	NA	1	0	7	sense organs
LV_LVEDV_BSA	362.21	PRS_all	age,sex,genotyping.array,PC1,PC2,PC3,PC4,PC5,PC6,PC7,PC8,PC9,PC10	NA	NA	NA	NA	NA	393423	NA	NA	NA	NA	0	NA	NA	[Note: Column(s) dropped due to lack of variability: 362.21 ] [Error: non-varying phenotype or genotype]	Macular degeneration, dry	250.70-250.79,360-365.99	Both	1	1	7	sense organs
LV_LVEDV_BSA	362.22	PRS_all	age,sex,genotyping.array,PC1,PC2,PC3,PC4,PC5,PC6,PC7,PC8,PC9,PC10	NA	NA	NA	NA	NA	393423	NA	NA	NA	NA	0	NA	NA	[Note: Column(s) dropped due to lack of variability: 362.22 ] [Error: non-varying phenotype or genotype]	Macular degeneration, wet	250.70-250.79,360-365.99	Both	1	1	7	sense organs
LV_LVEDV_BSA	362.23	PRS_all	age,sex,genotyping.array,PC1,PC2,PC3,PC4,PC5,PC6,PC7,PC8,PC9,PC10	NA	NA	NA	NA	NA	393423	NA	NA	NA	NA	0	NA	NA	[Note: Column(s) dropped due to lack of variability: 362.23 ] [Error: non-varying phenotype or genotype]	Cystoid macular degeneration of retina	250.70-250.79,360-365.99	Both	1	1	7	sense organs
LV_LVEDV_BSA	362.26	PRS_all	age,sex,genotyping.array,PC1,PC2,PC3,PC4,PC5,PC6,PC7,PC8,PC9,PC10	NA	NA	NA	NA	NA	393423	NA	NA	NA	NA	0	NA	NA	[Note: Column(s) dropped due to lack of variability: 362.26 ] [Error: non-varying phenotype or genotype]	Macular puckering of retina	250.70-250.79,360-365.99	Both	1	1	7	sense organs
LV_LVEDV_BSA	362.27	PRS_all	age,sex,genotyping.array,PC1,PC2,PC3,PC4,PC5,PC6,PC7,PC8,PC9,PC10	NA	NA	NA	NA	NA	393423	NA	NA	NA	NA	0	NA	NA	[Note: Column(s) dropped due to lack of variability: 362.27 ] [Error: non-varying phenotype or genotype]	Drusen (degenerative) of retina	250.70-250.79,360-365.99	Both	1	1	7	sense organs
LV_LVEDV_BSA	362.29	PRS_all	age,sex,genotyping.array,PC1,PC2,PC3,PC4,PC5,PC6,PC7,PC8,PC9,PC10	0.00231010337756302	0.0101362864197957	1.00231277372223	0.819720630839193	logistic	403971	10548	393423	NA	NA	0	`362.29` ~ `PRS_all` + `age` + `sex` + `genotyping.array` + `PC1` + `PC2` + `PC3` + `PC4` + `PC5` + `PC6` + `PC7` + `PC8` + `PC9` + `PC10`	(Intercept) + PRS_all + age + sexM + genotyping.arrayUKBL + PC1 + PC2 + PC3 + PC4 + PC5 + PC6 + PC7 + PC8 + PC9 + PC10	NA	Macular degeneration (senile) of retina NOS	250.70-250.79,360-365.99	Both	1	1	7	sense organs
LV_LVEDV_BSA	362.3	PRS_all	age,sex,genotyping.array,PC1,PC2,PC3,PC4,PC5,PC6,PC7,PC8,PC9,PC10	0.0433251698603401	0.0431955785413202	1.04427740718668	0.315860810053054	logistic	393974	551	393423	NA	NA	0	`362.3` ~ `PRS_all` + `age` + `sex` + `genotyping.array` + `PC1` + `PC2` + `PC3` + `PC4` + `PC5` + `PC6` + `PC7` + `PC8` + `PC9` + `PC10`	(Intercept) + PRS_all + age + sexM + genotyping.arrayUKBL + PC1 + PC2 + PC3 + PC4 + PC5 + PC6 + PC7 + PC8 + PC9 + PC10	NA	Other nondiabetic retinopathy	250.70-250.79,360-365.99	Both	1	0	7	sense organs
LV_LVEDV_BSA	362.31	PRS_all	age,sex,genotyping.array,PC1,PC2,PC3,PC4,PC5,PC6,PC7,PC8,PC9,PC10	0.0751332284730105	0.0505297823955748	1.07802776531069	0.137038636445289	logistic	393824	401	393423	NA	NA	0	`362.31` ~ `PRS_all` + `age` + `sex` + `genotyping.array` + `PC1` + `PC2` + `PC3` + `PC4` + `PC5` + `PC6` + `PC7` + `PC8` + `PC9` + `PC10`	(Intercept) + PRS_all + age + sexM + genotyping.arrayUKBL + PC1 + PC2 + PC3 + PC4 + PC5 + PC6 + PC7 + PC8 + PC9 + PC10	NA	Separation of retinal layers	250.70-250.79,360-365.99	Both	1	1	7	sense organs
LV_LVEDV_BSA	362.4	PRS_all	age,sex,genotyping.array,PC1,PC2,PC3,PC4,PC5,PC6,PC7,PC8,PC9,PC10	-0.0133275520471824	0.0200520040279843	0.986760866537637	0.506274777591768	logistic	396003	2580	393423	NA	NA	0	`362.4` ~ `PRS_all` + `age` + `sex` + `genotyping.array` + `PC1` + `PC2` + `PC3` + `PC4` + `PC5` + `PC6` + `PC7` + `PC8` + `PC9` + `PC10`	(Intercept) + PRS_all + age + sexM + genotyping.arrayUKBL + PC1 + PC2 + PC3 + PC4 + PC5 + PC6 + PC7 + PC8 + PC9 + PC10	NA	Retinal vascular changes and abnomalities	250.70-250.79,360-365.99	Both	1	1	7	sense organs
LV_LVEDV_BSA	362.5	PRS_all	age,sex,genotyping.array,PC1,PC2,PC3,PC4,PC5,PC6,PC7,PC8,PC9,PC10	NA	NA	NA	NA	NA	393423	NA	NA	NA	NA	0	NA	NA	[Note: Column(s) dropped due to lack of variability: 362.5 ] [Error: non-varying phenotype or genotype]	Toxic maculopathy of retina	250.70-250.79,360-365.99	Both	1	1	7	sense organs
LV_LVEDV_BSA	362.6	PRS_all	age,sex,genotyping.array,PC1,PC2,PC3,PC4,PC5,PC6,PC7,PC8,PC9,PC10	0.00927984618687576	0.0471072870639633	1.00932303745891	0.843832344742798	logistic	393883	460	393423	NA	NA	0	`362.6` ~ `PRS_all` + `age` + `sex` + `genotyping.array` + `PC1` + `PC2` + `PC3` + `PC4` + `PC5` + `PC6` + `PC7` + `PC8` + `PC9` + `PC10`	(Intercept) + PRS_all + age + sexM + genotyping.arrayUKBL + PC1 + PC2 + PC3 + PC4 + PC5 + PC6 + PC7 + PC8 + PC9 + PC10	NA	Peripheral retinal degenerations	250.70-250.79,360-365.99	Both	1	1	7	sense organs
LV_LVEDV_BSA	362.7	PRS_all	age,sex,genotyping.array,PC1,PC2,PC3,PC4,PC5,PC6,PC7,PC8,PC9,PC10	-0.00933579633625035	0.0563581333332523	0.990707646912812	0.868431397357625	logistic	393748	325	393423	NA	NA	0	`362.7` ~ `PRS_all` + `age` + `sex` + `genotyping.array` + `PC1` + `PC2` + `PC3` + `PC4` + `PC5` + `PC6` + `PC7` + `PC8` + `PC9` + `PC10`	(Intercept) + PRS_all + age + sexM + genotyping.arrayUKBL + PC1 + PC2 + PC3 + PC4 + PC5 + PC6 + PC7 + PC8 + PC9 + PC10	NA	Hereditary retinal dystrophies	250.70-250.79,360-365.99	Both	1	1	7	sense organs
LV_LVEDV_BSA	362.8	PRS_all	age,sex,genotyping.array,PC1,PC2,PC3,PC4,PC5,PC6,PC7,PC8,PC9,PC10	0.0182577861395928	0.0615602827311075	1.01842547852621	0.766784236270794	logistic	393692	269	393423	NA	NA	0	`362.8` ~ `PRS_all` + `age` + `sex` + `genotyping.array` + `PC1` + `PC2` + `PC3` + `PC4` + `PC5` + `PC6` + `PC7` + `PC8` + `PC9` + `PC10`	(Intercept) + PRS_all + age + sexM + genotyping.arrayUKBL + PC1 + PC2 + PC3 + PC4 + PC5 + PC6 + PC7 + PC8 + PC9 + PC10	NA	Retinal hemorrhage/ischemia	250.70-250.79,360-365.99	Both	1	1	7	sense organs
LV_LVEDV_BSA	362.9	PRS_all	age,sex,genotyping.array,PC1,PC2,PC3,PC4,PC5,PC6,PC7,PC8,PC9,PC10	NA	NA	NA	NA	NA	393423	NA	NA	NA	NA	0	NA	NA	[Note: Column(s) dropped due to lack of variability: 362.9 ] [Error: non-varying phenotype or genotype]	Retinal edema	250.70-250.79,360-365.99	Both	1	1	7	sense organs
LV_LVEDV_BSA	363	PRS_all	age,sex,genotyping.array,PC1,PC2,PC3,PC4,PC5,PC6,PC7,PC8,PC9,PC10	0.00273745704220166	0.0370346286690526	1.00274120729901	0.94107710786131	logistic	397038	764	396274	NA	NA	0	`363` ~ `PRS_all` + `age` + `sex` + `genotyping.array` + `PC1` + `PC2` + `PC3` + `PC4` + `PC5` + `PC6` + `PC7` + `PC8` + `PC9` + `PC10`	(Intercept) + PRS_all + age + sexM + genotyping.arrayUKBL + PC1 + PC2 + PC3 + PC4 + PC5 + PC6 + PC7 + PC8 + PC9 + PC10	NA	Chorioretinal inflammations, scars, and other disorders of choroid	360-365.99	NA	1	0	7	sense organs
LV_LVEDV_BSA	363.3	PRS_all	age,sex,genotyping.array,PC1,PC2,PC3,PC4,PC5,PC6,PC7,PC8,PC9,PC10	-0.0287090775255728	0.0540680654604843	0.97169911246048	0.595432431892284	logistic	396636	362	396274	NA	NA	0	`363.3` ~ `PRS_all` + `age` + `sex` + `genotyping.array` + `PC1` + `PC2` + `PC3` + `PC4` + `PC5` + `PC6` + `PC7` + `PC8` + `PC9` + `PC10`	(Intercept) + PRS_all + age + sexM + genotyping.arrayUKBL + PC1 + PC2 + PC3 + PC4 + PC5 + PC6 + PC7 + PC8 + PC9 + PC10	NA	Chorioretinal scars	360-365.99	Both	1	1	7	sense organs
LV_LVEDV_BSA	363.4	PRS_all	age,sex,genotyping.array,PC1,PC2,PC3,PC4,PC5,PC6,PC7,PC8,PC9,PC10	NA	NA	NA	NA	logistic	396393	119	396274	NA	NA	0	`363.4` ~ `PRS_all` + `age` + `sex` + `genotyping.array` + `PC1` + `PC2` + `PC3` + `PC4` + `PC5` + `PC6` + `PC7` + `PC8` + `PC9` + `PC10`	NA	[Error: < 200 cases or controls]	Choroidal degenerations	360-365.99	Both	1	1	7	sense organs
LV_LVEDV_BSA	364	PRS_all	age,sex,genotyping.array,PC1,PC2,PC3,PC4,PC5,PC6,PC7,PC8,PC9,PC10	-0.0124056153385745	0.0150238683829014	0.987671017089252	0.40895891320686	logistic	400938	4664	396274	NA	NA	0	`364` ~ `PRS_all` + `age` + `sex` + `genotyping.array` + `PC1` + `PC2` + `PC3` + `PC4` + `PC5` + `PC6` + `PC7` + `PC8` + `PC9` + `PC10`	(Intercept) + PRS_all + age + sexM + genotyping.arrayUKBL + PC1 + PC2 + PC3 + PC4 + PC5 + PC6 + PC7 + PC8 + PC9 + PC10	NA	Corneal opacity and other disorders of cornea	360-365.99	Both	1	0	7	sense organs
LV_LVEDV_BSA	364.1	PRS_all	age,sex,genotyping.array,PC1,PC2,PC3,PC4,PC5,PC6,PC7,PC8,PC9,PC10	0.00908303589358487	0.0513889730748396	1.0091244118423	0.859704231278964	logistic	396670	396	396274	NA	NA	0	`364.1` ~ `PRS_all` + `age` + `sex` + `genotyping.array` + `PC1` + `PC2` + `PC3` + `PC4` + `PC5` + `PC6` + `PC7` + `PC8` + `PC9` + `PC10`	(Intercept) + PRS_all + age + sexM + genotyping.arrayUKBL + PC1 + PC2 + PC3 + PC4 + PC5 + PC6 + PC7 + PC8 + PC9 + PC10	NA	Corneal opacity	360-365.99	Both	0	1	7	sense organs
LV_LVEDV_BSA	364.2	PRS_all	age,sex,genotyping.array,PC1,PC2,PC3,PC4,PC5,PC6,PC7,PC8,PC9,PC10	-0.0590980168915465	0.0597839476937964	0.942614372498238	0.322894860061787	logistic	396566	292	396274	NA	NA	0	`364.2` ~ `PRS_all` + `age` + `sex` + `genotyping.array` + `PC1` + `PC2` + `PC3` + `PC4` + `PC5` + `PC6` + `PC7` + `PC8` + `PC9` + `PC10`	(Intercept) + PRS_all + age + sexM + genotyping.arrayUKBL + PC1 + PC2 + PC3 + PC4 + PC5 + PC6 + PC7 + PC8 + PC9 + PC10	NA	Corneal edema	360-365.99	Both	1	1	7	sense organs
LV_LVEDV_BSA	364.4	PRS_all	age,sex,genotyping.array,PC1,PC2,PC3,PC4,PC5,PC6,PC7,PC8,PC9,PC10	0.00338671829685665	0.0190924461474004	1.00339245970695	0.85920579387761	logistic	399148	2874	396274	NA	NA	0	`364.4` ~ `PRS_all` + `age` + `sex` + `genotyping.array` + `PC1` + `PC2` + `PC3` + `PC4` + `PC5` + `PC6` + `PC7` + `PC8` + `PC9` + `PC10`	(Intercept) + PRS_all + age + sexM + genotyping.arrayUKBL + PC1 + PC2 + PC3 + PC4 + PC5 + PC6 + PC7 + PC8 + PC9 + PC10	NA	Corneal degenerations	360-365.99	Both	1	0	7	sense organs
LV_LVEDV_BSA	364.41	PRS_all	age,sex,genotyping.array,PC1,PC2,PC3,PC4,PC5,PC6,PC7,PC8,PC9,PC10	NA	NA	NA	NA	logistic	396452	178	396274	NA	NA	0	`364.41` ~ `PRS_all` + `age` + `sex` + `genotyping.array` + `PC1` + `PC2` + `PC3` + `PC4` + `PC5` + `PC6` + `PC7` + `PC8` + `PC9` + `PC10`	NA	[Error: < 200 cases or controls]	Keratoconus	360-365.99	Both	1	1	7	sense organs
LV_LVEDV_BSA	364.5	PRS_all	age,sex,genotyping.array,PC1,PC2,PC3,PC4,PC5,PC6,PC7,PC8,PC9,PC10	-0.0232128912965876	0.0341747103887282	0.977054455240518	0.496984675438832	logistic	397155	881	396274	NA	NA	0	`364.5` ~ `PRS_all` + `age` + `sex` + `genotyping.array` + `PC1` + `PC2` + `PC3` + `PC4` + `PC5` + `PC6` + `PC7` + `PC8` + `PC9` + `PC10`	(Intercept) + PRS_all + age + sexM + genotyping.arrayUKBL + PC1 + PC2 + PC3 + PC4 + PC5 + PC6 + PC7 + PC8 + PC9 + PC10	NA	Corneal dystrophy	360-365.99	Both	1	0	7	sense organs
LV_LVEDV_BSA	364.51	PRS_all	age,sex,genotyping.array,PC1,PC2,PC3,PC4,PC5,PC6,PC7,PC8,PC9,PC10	NA	NA	NA	NA	NA	396274	NA	NA	NA	NA	0	NA	NA	[Note: Column(s) dropped due to lack of variability: 364.51 ] [Error: non-varying phenotype or genotype]	Fuchs' dystrophy	360-365.99	Both	1	1	7	sense organs
LV_LVEDV_BSA	364.9	PRS_all	age,sex,genotyping.array,PC1,PC2,PC3,PC4,PC5,PC6,PC7,PC8,PC9,PC10	0.034602547148771	0.0577038621203538	1.03520818058052	0.548734593476146	logistic	396580	306	396274	NA	NA	0	`364.9` ~ `PRS_all` + `age` + `sex` + `genotyping.array` + `PC1` + `PC2` + `PC3` + `PC4` + `PC5` + `PC6` + `PC7` + `PC8` + `PC9` + `PC10`	(Intercept) + PRS_all + age + sexM + genotyping.arrayUKBL + PC1 + PC2 + PC3 + PC4 + PC5 + PC6 + PC7 + PC8 + PC9 + PC10	NA	Cornea replaced by transplant	360-365.99	Both	1	1	7	sense organs
LV_LVEDV_BSA	365	PRS_all	age,sex,genotyping.array,PC1,PC2,PC3,PC4,PC5,PC6,PC7,PC8,PC9,PC10	4.4238492809453e-4	0.00861025001450868	1.00044248279474	0.959023620724418	logistic	410977	14703	396274	NA	NA	0	`365` ~ `PRS_all` + `age` + `sex` + `genotyping.array` + `PC1` + `PC2` + `PC3` + `PC4` + `PC5` + `PC6` + `PC7` + `PC8` + `PC9` + `PC10`	(Intercept) + PRS_all + age + sexM + genotyping.arrayUKBL + PC1 + PC2 + PC3 + PC4 + PC5 + PC6 + PC7 + PC8 + PC9 + PC10	NA	Glaucoma	360-365.99	NA	1	0	7	sense organs
LV_LVEDV_BSA	365.1	PRS_all	age,sex,genotyping.array,PC1,PC2,PC3,PC4,PC5,PC6,PC7,PC8,PC9,PC10	0.0205468234362989	0.0163167563380819	1.02075936258523	0.207941197193095	logistic	400257	3983	396274	NA	NA	0	`365.1` ~ `PRS_all` + `age` + `sex` + `genotyping.array` + `PC1` + `PC2` + `PC3` + `PC4` + `PC5` + `PC6` + `PC7` + `PC8` + `PC9` + `PC10`	(Intercept) + PRS_all + age + sexM + genotyping.arrayUKBL + PC1 + PC2 + PC3 + PC4 + PC5 + PC6 + PC7 + PC8 + PC9 + PC10	NA	Open-angle glaucoma	360-365.99	Both	1	0	7	sense organs
LV_LVEDV_BSA	365.11	PRS_all	age,sex,genotyping.array,PC1,PC2,PC3,PC4,PC5,PC6,PC7,PC8,PC9,PC10	0.0205468234362989	0.0163167563380819	1.02075936258523	0.207941197193095	logistic	400257	3983	396274	NA	NA	0	`365.11` ~ `PRS_all` + `age` + `sex` + `genotyping.array` + `PC1` + `PC2` + `PC3` + `PC4` + `PC5` + `PC6` + `PC7` + `PC8` + `PC9` + `PC10`	(Intercept) + PRS_all + age + sexM + genotyping.arrayUKBL + PC1 + PC2 + PC3 + PC4 + PC5 + PC6 + PC7 + PC8 + PC9 + PC10	NA	Primary open angle glaucoma	360-365.99	Both	1	1	7	sense organs
LV_LVEDV_BSA	365.2	PRS_all	age,sex,genotyping.array,PC1,PC2,PC3,PC4,PC5,PC6,PC7,PC8,PC9,PC10	0.00470129314520564	0.0235551667566671	1.00471236156232	0.841803991597037	logistic	398141	1867	396274	NA	NA	0	`365.2` ~ `PRS_all` + `age` + `sex` + `genotyping.array` + `PC1` + `PC2` + `PC3` + `PC4` + `PC5` + `PC6` + `PC7` + `PC8` + `PC9` + `PC10`	(Intercept) + PRS_all + age + sexM + genotyping.arrayUKBL + PC1 + PC2 + PC3 + PC4 + PC5 + PC6 + PC7 + PC8 + PC9 + PC10	NA	Primary angle-closure glaucoma	360-365.99	Both	1	1	7	sense organs
LV_LVEDV_BSA	365.5	PRS_all	age,sex,genotyping.array,PC1,PC2,PC3,PC4,PC5,PC6,PC7,PC8,PC9,PC10	NA	NA	NA	NA	NA	396274	NA	NA	NA	NA	0	NA	NA	[Note: Column(s) dropped due to lack of variability: 365.5 ] [Error: non-varying phenotype or genotype]	Pseudoexfoliation glaucoma	360-365.99	Both	1	1	7	sense organs
LV_LVEDV_BSA	366	PRS_all	age,sex,genotyping.array,PC1,PC2,PC3,PC4,PC5,PC6,PC7,PC8,PC9,PC10	-0.00411204144355353	0.00448578288177451	0.995896401422427	0.359308714458855	logistic	431422	67375	364047	NA	NA	0	`366` ~ `PRS_all` + `age` + `sex` + `genotyping.array` + `PC1` + `PC2` + `PC3` + `PC4` + `PC5` + `PC6` + `PC7` + `PC8` + `PC9` + `PC10`	(Intercept) + PRS_all + age + sexM + genotyping.arrayUKBL + PC1 + PC2 + PC3 + PC4 + PC5 + PC6 + PC7 + PC8 + PC9 + PC10	NA	Cataract	366-366.99	Both	1	0	7	sense organs
LV_LVEDV_BSA	366.1	PRS_all	age,sex,genotyping.array,PC1,PC2,PC3,PC4,PC5,PC6,PC7,PC8,PC9,PC10	NA	NA	NA	NA	logistic	364156	109	364047	NA	NA	0	`366.1` ~ `PRS_all` + `age` + `sex` + `genotyping.array` + `PC1` + `PC2` + `PC3` + `PC4` + `PC5` + `PC6` + `PC7` + `PC8` + `PC9` + `PC10`	NA	[Error: < 200 cases or controls]	Nonsenile Cataract	366-366.99	Both	1	1	7	sense organs
LV_LVEDV_BSA	366.2	PRS_all	age,sex,genotyping.array,PC1,PC2,PC3,PC4,PC5,PC6,PC7,PC8,PC9,PC10	-0.00620240370627958	0.00582831440392463	0.993816791493625	0.287244982988699	logistic	399849	35802	364047	NA	NA	0	`366.2` ~ `PRS_all` + `age` + `sex` + `genotyping.array` + `PC1` + `PC2` + `PC3` + `PC4` + `PC5` + `PC6` + `PC7` + `PC8` + `PC9` + `PC10`	(Intercept) + PRS_all + age + sexM + genotyping.arrayUKBL + PC1 + PC2 + PC3 + PC4 + PC5 + PC6 + PC7 + PC8 + PC9 + PC10	NA	Senile cataract	366-366.99	Both	1	1	7	sense organs
LV_LVEDV_BSA	366.3	PRS_all	age,sex,genotyping.array,PC1,PC2,PC3,PC4,PC5,PC6,PC7,PC8,PC9,PC10	NA	NA	NA	NA	logistic	364211	164	364047	NA	NA	0	`366.3` ~ `PRS_all` + `age` + `sex` + `genotyping.array` + `PC1` + `PC2` + `PC3` + `PC4` + `PC5` + `PC6` + `PC7` + `PC8` + `PC9` + `PC10`	NA	[Error: < 200 cases or controls]	Traumatic cataract	366-366.99	Both	1	1	7	sense organs
LV_LVEDV_BSA	367	PRS_all	age,sex,genotyping.array,PC1,PC2,PC3,PC4,PC5,PC6,PC7,PC8,PC9,PC10	-0.00939923315708364	0.00851795845407107	0.990644801562692	0.269827110536405	logistic	431422	14799	416623	NA	NA	0	`367` ~ `PRS_all` + `age` + `sex` + `genotyping.array` + `PC1` + `PC2` + `PC3` + `PC4` + `PC5` + `PC6` + `PC7` + `PC8` + `PC9` + `PC10`	(Intercept) + PRS_all + age + sexM + genotyping.arrayUKBL + PC1 + PC2 + PC3 + PC4 + PC5 + PC6 + PC7 + PC8 + PC9 + PC10	NA	Disorders of refraction and accommodation; blindness and low vision	367-367.99	NA	1	0	7	sense organs
LV_LVEDV_BSA	367.1	PRS_all	age,sex,genotyping.array,PC1,PC2,PC3,PC4,PC5,PC6,PC7,PC8,PC9,PC10	-8.1236340536455e-4	0.0157468349196195	0.999187966472454	0.958856187499832	logistic	420809	4186	416623	NA	NA	0	`367.1` ~ `PRS_all` + `age` + `sex` + `genotyping.array` + `PC1` + `PC2` + `PC3` + `PC4` + `PC5` + `PC6` + `PC7` + `PC8` + `PC9` + `PC10`	(Intercept) + PRS_all + age + sexM + genotyping.arrayUKBL + PC1 + PC2 + PC3 + PC4 + PC5 + PC6 + PC7 + PC8 + PC9 + PC10	NA	Myopia	367-367.99	Both	1	1	7	sense organs
LV_LVEDV_BSA	367.2	PRS_all	age,sex,genotyping.array,PC1,PC2,PC3,PC4,PC5,PC6,PC7,PC8,PC9,PC10	-0.0152066048349217	0.0117077744402865	0.98490843173698	0.193996525616017	logistic	424339	7716	416623	NA	NA	0	`367.2` ~ `PRS_all` + `age` + `sex` + `genotyping.array` + `PC1` + `PC2` + `PC3` + `PC4` + `PC5` + `PC6` + `PC7` + `PC8` + `PC9` + `PC10`	(Intercept) + PRS_all + age + sexM + genotyping.arrayUKBL + PC1 + PC2 + PC3 + PC4 + PC5 + PC6 + PC7 + PC8 + PC9 + PC10	NA	Astigmatism	367-367.99	Both	1	1	7	sense organs
LV_LVEDV_BSA	367.4	PRS_all	age,sex,genotyping.array,PC1,PC2,PC3,PC4,PC5,PC6,PC7,PC8,PC9,PC10	NA	NA	NA	NA	logistic	431422	139	431283	NA	NA	0	`367.4` ~ `PRS_all` + `age` + `sex` + `genotyping.array` + `PC1` + `PC2` + `PC3` + `PC4` + `PC5` + `PC6` + `PC7` + `PC8` + `PC9` + `PC10`	NA	[Error: < 200 cases or controls]	Presbyopia	367-367.99	Both	1	0	7	sense organs
LV_LVEDV_BSA	367.8	PRS_all	age,sex,genotyping.array,PC1,PC2,PC3,PC4,PC5,PC6,PC7,PC8,PC9,PC10	-0.0624346036785692	0.0342995355173249	0.939474498980916	0.06871706261732	logistic	417503	880	416623	NA	NA	0	`367.8` ~ `PRS_all` + `age` + `sex` + `genotyping.array` + `PC1` + `PC2` + `PC3` + `PC4` + `PC5` + `PC6` + `PC7` + `PC8` + `PC9` + `PC10`	(Intercept) + PRS_all + age + sexM + genotyping.arrayUKBL + PC1 + PC2 + PC3 + PC4 + PC5 + PC6 + PC7 + PC8 + PC9 + PC10	NA	Hypermetropia	367-367.99	Both	1	1	7	sense organs
LV_LVEDV_BSA	367.9	PRS_all	age,sex,genotyping.array,PC1,PC2,PC3,PC4,PC5,PC6,PC7,PC8,PC9,PC10	-0.00951535036005394	0.0232698614754056	0.990529777337473	0.682603461297221	logistic	418530	1907	416623	NA	NA	0	`367.9` ~ `PRS_all` + `age` + `sex` + `genotyping.array` + `PC1` + `PC2` + `PC3` + `PC4` + `PC5` + `PC6` + `PC7` + `PC8` + `PC9` + `PC10`	(Intercept) + PRS_all + age + sexM + genotyping.arrayUKBL + PC1 + PC2 + PC3 + PC4 + PC5 + PC6 + PC7 + PC8 + PC9 + PC10	NA	Blindness and low vision	367-367.99	Both	1	1	7	sense organs
LV_LVEDV_BSA	368	PRS_all	age,sex,genotyping.array,PC1,PC2,PC3,PC4,PC5,PC6,PC7,PC8,PC9,PC10	-0.00686323562705422	0.0110242177080204	0.993160262585926	0.533573784190404	logistic	430311	8595	421716	NA	NA	0	`368` ~ `PRS_all` + `age` + `sex` + `genotyping.array` + `PC1` + `PC2` + `PC3` + `PC4` + `PC5` + `PC6` + `PC7` + `PC8` + `PC9` + `PC10`	(Intercept) + PRS_all + age + sexM + genotyping.arrayUKBL + PC1 + PC2 + PC3 + PC4 + PC5 + PC6 + PC7 + PC8 + PC9 + PC10	NA	Visual disturbances	368-368.99	NA	1	0	7	sense organs
LV_LVEDV_BSA	368.1	PRS_all	age,sex,genotyping.array,PC1,PC2,PC3,PC4,PC5,PC6,PC7,PC8,PC9,PC10	0.0117017143570923	0.023579735553353	1.01177044725247	0.619709942891943	logistic	423563	1847	421716	NA	NA	0	`368.1` ~ `PRS_all` + `age` + `sex` + `genotyping.array` + `PC1` + `PC2` + `PC3` + `PC4` + `PC5` + `PC6` + `PC7` + `PC8` + `PC9` + `PC10`	(Intercept) + PRS_all + age + sexM + genotyping.arrayUKBL + PC1 + PC2 + PC3 + PC4 + PC5 + PC6 + PC7 + PC8 + PC9 + PC10	NA	Amblyopia	368-368.99	Both	1	1	7	sense organs
LV_LVEDV_BSA	368.2	PRS_all	age,sex,genotyping.array,PC1,PC2,PC3,PC4,PC5,PC6,PC7,PC8,PC9,PC10	0.0118028447770348	0.0232091687185057	1.01187277319673	0.611073059850904	logistic	423611	1895	421716	NA	NA	0	`368.2` ~ `PRS_all` + `age` + `sex` + `genotyping.array` + `PC1` + `PC2` + `PC3` + `PC4` + `PC5` + `PC6` + `PC7` + `PC8` + `PC9` + `PC10`	(Intercept) + PRS_all + age + sexM + genotyping.arrayUKBL + PC1 + PC2 + PC3 + PC4 + PC5 + PC6 + PC7 + PC8 + PC9 + PC10	NA	Diplopia and disorders of binocular vision	368-368.99	Both	1	1	7	sense organs
LV_LVEDV_BSA	368.3	PRS_all	age,sex,genotyping.array,PC1,PC2,PC3,PC4,PC5,PC6,PC7,PC8,PC9,PC10	-0.00798932279823435	0.0382648994081457	0.992042507018521	0.834612291357444	logistic	422424	708	421716	NA	NA	0	`368.3` ~ `PRS_all` + `age` + `sex` + `genotyping.array` + `PC1` + `PC2` + `PC3` + `PC4` + `PC5` + `PC6` + `PC7` + `PC8` + `PC9` + `PC10`	(Intercept) + PRS_all + age + sexM + genotyping.arrayUKBL + PC1 + PC2 + PC3 + PC4 + PC5 + PC6 + PC7 + PC8 + PC9 + PC10	NA	Anisometropia	368-368.99	Both	1	1	7	sense organs
LV_LVEDV_BSA	368.4	PRS_all	age,sex,genotyping.array,PC1,PC2,PC3,PC4,PC5,PC6,PC7,PC8,PC9,PC10	0.0122971241368555	0.0288964637386649	1.01237304465003	0.670429878910508	logistic	422945	1229	421716	NA	NA	0	`368.4` ~ `PRS_all` + `age` + `sex` + `genotyping.array` + `PC1` + `PC2` + `PC3` + `PC4` + `PC5` + `PC6` + `PC7` + `PC8` + `PC9` + `PC10`	(Intercept) + PRS_all + age + sexM + genotyping.arrayUKBL + PC1 + PC2 + PC3 + PC4 + PC5 + PC6 + PC7 + PC8 + PC9 + PC10	NA	Visual field defects	368-368.99	Both	0	1	7	sense organs
LV_LVEDV_BSA	368.5	PRS_all	age,sex,genotyping.array,PC1,PC2,PC3,PC4,PC5,PC6,PC7,PC8,PC9,PC10	NA	NA	NA	NA	logistic	421764	48	421716	NA	NA	0	`368.5` ~ `PRS_all` + `age` + `sex` + `genotyping.array` + `PC1` + `PC2` + `PC3` + `PC4` + `PC5` + `PC6` + `PC7` + `PC8` + `PC9` + `PC10`	NA	[Error: < 200 cases or controls]	Color vision deficiencies	368-368.99	Both	0	1	7	sense organs
LV_LVEDV_BSA	368.7	PRS_all	age,sex,genotyping.array,PC1,PC2,PC3,PC4,PC5,PC6,PC7,PC8,PC9,PC10	NA	NA	NA	NA	logistic	421721	5	421716	NA	NA	0	`368.7` ~ `PRS_all` + `age` + `sex` + `genotyping.array` + `PC1` + `PC2` + `PC3` + `PC4` + `PC5` + `PC6` + `PC7` + `PC8` + `PC9` + `PC10`	NA	[Error: < 200 cases or controls]	Disorders of accommodation	368-368.99	Both	1	1	7	sense organs
LV_LVEDV_BSA	368.9	PRS_all	age,sex,genotyping.array,PC1,PC2,PC3,PC4,PC5,PC6,PC7,PC8,PC9,PC10	-0.0205023323068704	0.0239760815571321	0.979706411495859	0.392486901584651	logistic	423496	1780	421716	NA	NA	0	`368.9` ~ `PRS_all` + `age` + `sex` + `genotyping.array` + `PC1` + `PC2` + `PC3` + `PC4` + `PC5` + `PC6` + `PC7` + `PC8` + `PC9` + `PC10`	(Intercept) + PRS_all + age + sexM + genotyping.arrayUKBL + PC1 + PC2 + PC3 + PC4 + PC5 + PC6 + PC7 + PC8 + PC9 + PC10	NA	Subjective visual disturbances	368-368.99	Both	1	0	7	sense organs
LV_LVEDV_BSA	368.91	PRS_all	age,sex,genotyping.array,PC1,PC2,PC3,PC4,PC5,PC6,PC7,PC8,PC9,PC10	NA	NA	NA	NA	NA	421716	NA	NA	NA	NA	0	NA	NA	[Note: Column(s) dropped due to lack of variability: 368.91 ] [Error: non-varying phenotype or genotype]	Psychophysical visual disturbances	368-368.99	Both	1	1	7	sense organs
LV_LVEDV_BSA	369	PRS_all	age,sex,genotyping.array,PC1,PC2,PC3,PC4,PC5,PC6,PC7,PC8,PC9,PC10	-0.0158263007748545	0.0255319762674343	0.984298277055343	0.535348673919123	logistic	413859	1579	412280	NA	NA	0	`369` ~ `PRS_all` + `age` + `sex` + `genotyping.array` + `PC1` + `PC2` + `PC3` + `PC4` + `PC5` + `PC6` + `PC7` + `PC8` + `PC9` + `PC10`	(Intercept) + PRS_all + age + sexM + genotyping.arrayUKBL + PC1 + PC2 + PC3 + PC4 + PC5 + PC6 + PC7 + PC8 + PC9 + PC10	NA	Infection of the eye	369-374.99	NA	1	0	7	sense organs
LV_LVEDV_BSA	369.2	PRS_all	age,sex,genotyping.array,PC1,PC2,PC3,PC4,PC5,PC6,PC7,PC8,PC9,PC10	0.0498531534087804	0.0503721556459414	1.05111673213328	0.322322415700208	logistic	412683	403	412280	NA	NA	0	`369.2` ~ `PRS_all` + `age` + `sex` + `genotyping.array` + `PC1` + `PC2` + `PC3` + `PC4` + `PC5` + `PC6` + `PC7` + `PC8` + `PC9` + `PC10`	(Intercept) + PRS_all + age + sexM + genotyping.arrayUKBL + PC1 + PC2 + PC3 + PC4 + PC5 + PC6 + PC7 + PC8 + PC9 + PC10	NA	Eye infection, viral	369-374.99	Both	1	1	7	sense organs
LV_LVEDV_BSA	369.5	PRS_all	age,sex,genotyping.array,PC1,PC2,PC3,PC4,PC5,PC6,PC7,PC8,PC9,PC10	-0.0838959393750855	0.0384091140602399	0.919526937664456	0.0289422918610049	logistic	412976	696	412280	NA	NA	0	`369.5` ~ `PRS_all` + `age` + `sex` + `genotyping.array` + `PC1` + `PC2` + `PC3` + `PC4` + `PC5` + `PC6` + `PC7` + `PC8` + `PC9` + `PC10`	(Intercept) + PRS_all + age + sexM + genotyping.arrayUKBL + PC1 + PC2 + PC3 + PC4 + PC5 + PC6 + PC7 + PC8 + PC9 + PC10	NA	Conjunctivitis, infectious	369-374.99	Both	1	1	7	sense organs
LV_LVEDV_BSA	370	PRS_all	age,sex,genotyping.array,PC1,PC2,PC3,PC4,PC5,PC6,PC7,PC8,PC9,PC10	-0.0201737228570601	0.0381455381289506	0.980028405182903	0.596901233974859	logistic	412991	711	412280	NA	NA	0	`370` ~ `PRS_all` + `age` + `sex` + `genotyping.array` + `PC1` + `PC2` + `PC3` + `PC4` + `PC5` + `PC6` + `PC7` + `PC8` + `PC9` + `PC10`	(Intercept) + PRS_all + age + sexM + genotyping.arrayUKBL + PC1 + PC2 + PC3 + PC4 + PC5 + PC6 + PC7 + PC8 + PC9 + PC10	NA	Keratitis	369-374.99	Both	1	0	7	sense organs
LV_LVEDV_BSA	370.1	PRS_all	age,sex,genotyping.array,PC1,PC2,PC3,PC4,PC5,PC6,PC7,PC8,PC9,PC10	-0.0462639434630091	0.0565606372452253	0.954789918372017	0.413384019616238	logistic	412600	320	412280	NA	NA	0	`370.1` ~ `PRS_all` + `age` + `sex` + `genotyping.array` + `PC1` + `PC2` + `PC3` + `PC4` + `PC5` + `PC6` + `PC7` + `PC8` + `PC9` + `PC10`	(Intercept) + PRS_all + age + sexM + genotyping.arrayUKBL + PC1 + PC2 + PC3 + PC4 + PC5 + PC6 + PC7 + PC8 + PC9 + PC10	NA	Corneal ulcer	369-374.99	Both	1	1	7	sense organs
LV_LVEDV_BSA	370.2	PRS_all	age,sex,genotyping.array,PC1,PC2,PC3,PC4,PC5,PC6,PC7,PC8,PC9,PC10	NA	NA	NA	NA	NA	412280	NA	NA	NA	NA	0	NA	NA	[Note: Column(s) dropped due to lack of variability: 370.2 ] [Error: non-varying phenotype or genotype]	Superficial keratitis	369-374.99	Both	1	1	7	sense organs
LV_LVEDV_BSA	370.3	PRS_all	age,sex,genotyping.array,PC1,PC2,PC3,PC4,PC5,PC6,PC7,PC8,PC9,PC10	NA	NA	NA	NA	logistic	412346	66	412280	NA	NA	0	`370.3` ~ `PRS_all` + `age` + `sex` + `genotyping.array` + `PC1` + `PC2` + `PC3` + `PC4` + `PC5` + `PC6` + `PC7` + `PC8` + `PC9` + `PC10`	NA	[Error: < 200 cases or controls]	Keratoconjunctivitis	369-374.99	Both	1	0	7	sense organs
LV_LVEDV_BSA	370.31	PRS_all	age,sex,genotyping.array,PC1,PC2,PC3,PC4,PC5,PC6,PC7,PC8,PC9,PC10	NA	NA	NA	NA	NA	412280	NA	NA	NA	NA	0	NA	NA	[Note: Column(s) dropped due to lack of variability: 370.31 ] [Error: non-varying phenotype or genotype]	Keratoconjunctivitis sicca	369-374.99	Both	1	1	7	sense organs
LV_LVEDV_BSA	371	PRS_all	age,sex,genotyping.array,PC1,PC2,PC3,PC4,PC5,PC6,PC7,PC8,PC9,PC10	-0.0077556339040858	0.0133890411259718	0.992274363425013	0.562418893728836	logistic	418091	5811	412280	NA	NA	0	`371` ~ `PRS_all` + `age` + `sex` + `genotyping.array` + `PC1` + `PC2` + `PC3` + `PC4` + `PC5` + `PC6` + `PC7` + `PC8` + `PC9` + `PC10`	(Intercept) + PRS_all + age + sexM + genotyping.arrayUKBL + PC1 + PC2 + PC3 + PC4 + PC5 + PC6 + PC7 + PC8 + PC9 + PC10	NA	Inflammation of the eye	369-374.99	NA	1	0	7	sense organs
LV_LVEDV_BSA	371.1	PRS_all	age,sex,genotyping.array,PC1,PC2,PC3,PC4,PC5,PC6,PC7,PC8,PC9,PC10	0.00951041668507798	0.0284496590869467	1.00955578440576	0.738161262160286	logistic	413581	1301	412280	NA	NA	0	`371.1` ~ `PRS_all` + `age` + `sex` + `genotyping.array` + `PC1` + `PC2` + `PC3` + `PC4` + `PC5` + `PC6` + `PC7` + `PC8` + `PC9` + `PC10`	(Intercept) + PRS_all + age + sexM + genotyping.arrayUKBL + PC1 + PC2 + PC3 + PC4 + PC5 + PC6 + PC7 + PC8 + PC9 + PC10	NA	Uveitis, noninfectious or NOS	369-374.99	Both	1	1	7	sense organs
LV_LVEDV_BSA	371.2	PRS_all	age,sex,genotyping.array,PC1,PC2,PC3,PC4,PC5,PC6,PC7,PC8,PC9,PC10	NA	NA	NA	NA	logistic	412342	62	412280	NA	NA	0	`371.2` ~ `PRS_all` + `age` + `sex` + `genotyping.array` + `PC1` + `PC2` + `PC3` + `PC4` + `PC5` + `PC6` + `PC7` + `PC8` + `PC9` + `PC10`	NA	[Error: < 200 cases or controls]	Conjunctivitis, noninfectious	369-374.99	Both	1	0	7	sense organs
LV_LVEDV_BSA	371.21	PRS_all	age,sex,genotyping.array,PC1,PC2,PC3,PC4,PC5,PC6,PC7,PC8,PC9,PC10	NA	NA	NA	NA	NA	412280	NA	NA	NA	NA	0	NA	NA	[Note: Column(s) dropped due to lack of variability: 371.21 ] [Error: non-varying phenotype or genotype]	Allergic conjunctivitis	369-374.99	Both	1	1	7	sense organs
LV_LVEDV_BSA	371.3	PRS_all	age,sex,genotyping.array,PC1,PC2,PC3,PC4,PC5,PC6,PC7,PC8,PC9,PC10	-0.0165833358873097	0.0154867100850076	0.983553410679057	0.284254525163752	logistic	416578	4298	412280	NA	NA	0	`371.3` ~ `PRS_all` + `age` + `sex` + `genotyping.array` + `PC1` + `PC2` + `PC3` + `PC4` + `PC5` + `PC6` + `PC7` + `PC8` + `PC9` + `PC10`	(Intercept) + PRS_all + age + sexM + genotyping.arrayUKBL + PC1 + PC2 + PC3 + PC4 + PC5 + PC6 + PC7 + PC8 + PC9 + PC10	NA	Inflammation of eyelids	369-374.99	Both	1	0	7	sense organs
LV_LVEDV_BSA	371.33	PRS_all	age,sex,genotyping.array,PC1,PC2,PC3,PC4,PC5,PC6,PC7,PC8,PC9,PC10	NA	NA	NA	NA	logistic	412308	28	412280	NA	NA	0	`371.33` ~ `PRS_all` + `age` + `sex` + `genotyping.array` + `PC1` + `PC2` + `PC3` + `PC4` + `PC5` + `PC6` + `PC7` + `PC8` + `PC9` + `PC10`	NA	[Error: < 200 cases or controls]	Noninfectious dermatoses of eyelid	369-374.99	Both	1	1	7	sense organs
LV_LVEDV_BSA	371.9	PRS_all	age,sex,genotyping.array,PC1,PC2,PC3,PC4,PC5,PC6,PC7,PC8,PC9,PC10	NA	NA	NA	NA	logistic	412310	30	412280	NA	NA	0	`371.9` ~ `PRS_all` + `age` + `sex` + `genotyping.array` + `PC1` + `PC2` + `PC3` + `PC4` + `PC5` + `PC6` + `PC7` + `PC8` + `PC9` + `PC10`	NA	[Error: < 200 cases or controls]	Chronic inflammatory disorders of orbit	369-374.99	Both	1	1	7	sense organs
LV_LVEDV_BSA	372	PRS_all	age,sex,genotyping.array,PC1,PC2,PC3,PC4,PC5,PC6,PC7,PC8,PC9,PC10	-0.0204118861630614	0.0237571425205302	0.979795026170211	0.390236004183299	logistic	414166	1886	412280	NA	NA	0	`372` ~ `PRS_all` + `age` + `sex` + `genotyping.array` + `PC1` + `PC2` + `PC3` + `PC4` + `PC5` + `PC6` + `PC7` + `PC8` + `PC9` + `PC10`	(Intercept) + PRS_all + age + sexM + genotyping.arrayUKBL + PC1 + PC2 + PC3 + PC4 + PC5 + PC6 + PC7 + PC8 + PC9 + PC10	NA	Disorders of conjunctiva	369-374.99	NA	1	1	7	sense organs
LV_LVEDV_BSA	374	PRS_all	age,sex,genotyping.array,PC1,PC2,PC3,PC4,PC5,PC6,PC7,PC8,PC9,PC10	-0.0298632827138249	0.00977400235066981	0.970578219298247	0.00224776189870801	logistic	423311	11031	412280	NA	NA	0	`374` ~ `PRS_all` + `age` + `sex` + `genotyping.array` + `PC1` + `PC2` + `PC3` + `PC4` + `PC5` + `PC6` + `PC7` + `PC8` + `PC9` + `PC10`	(Intercept) + PRS_all + age + sexM + genotyping.arrayUKBL + PC1 + PC2 + PC3 + PC4 + PC5 + PC6 + PC7 + PC8 + PC9 + PC10	NA	Other disorders of eyelids	369-374.99	NA	1	0	7	sense organs
LV_LVEDV_BSA	374.1	PRS_all	age,sex,genotyping.array,PC1,PC2,PC3,PC4,PC5,PC6,PC7,PC8,PC9,PC10	-0.0330725750597684	0.0199172300062524	0.96746834296826	0.0968137602100406	logistic	414868	2588	412280	NA	NA	0	`374.1` ~ `PRS_all` + `age` + `sex` + `genotyping.array` + `PC1` + `PC2` + `PC3` + `PC4` + `PC5` + `PC6` + `PC7` + `PC8` + `PC9` + `PC10`	(Intercept) + PRS_all + age + sexM + genotyping.arrayUKBL + PC1 + PC2 + PC3 + PC4 + PC5 + PC6 + PC7 + PC8 + PC9 + PC10	NA	Ectropion or entropion	369-374.99	Both	1	1	7	sense organs
LV_LVEDV_BSA	374.2	PRS_all	age,sex,genotyping.array,PC1,PC2,PC3,PC4,PC5,PC6,PC7,PC8,PC9,PC10	NA	NA	NA	NA	logistic	412385	105	412280	NA	NA	0	`374.2` ~ `PRS_all` + `age` + `sex` + `genotyping.array` + `PC1` + `PC2` + `PC3` + `PC4` + `PC5` + `PC6` + `PC7` + `PC8` + `PC9` + `PC10`	NA	[Error: < 200 cases or controls]	Lagophthalmos	369-374.99	Both	1	1	7	sense organs
LV_LVEDV_BSA	374.3	PRS_all	age,sex,genotyping.array,PC1,PC2,PC3,PC4,PC5,PC6,PC7,PC8,PC9,PC10	-0.025871650745745	0.0164903540017959	0.974460152816608	0.116672169649099	logistic	416110	3830	412280	NA	NA	0	`374.3` ~ `PRS_all` + `age` + `sex` + `genotyping.array` + `PC1` + `PC2` + `PC3` + `PC4` + `PC5` + `PC6` + `PC7` + `PC8` + `PC9` + `PC10`	(Intercept) + PRS_all + age + sexM + genotyping.arrayUKBL + PC1 + PC2 + PC3 + PC4 + PC5 + PC6 + PC7 + PC8 + PC9 + PC10	NA	Ptosis of eyelid	369-374.99	Both	1	1	7	sense organs
LV_LVEDV_BSA	374.6	PRS_all	age,sex,genotyping.array,PC1,PC2,PC3,PC4,PC5,PC6,PC7,PC8,PC9,PC10	NA	NA	NA	NA	NA	412280	NA	NA	NA	NA	0	NA	NA	[Note: Column(s) dropped due to lack of variability: 374.6 ] [Error: non-varying phenotype or genotype]	Dermatochalasis	369-374.99	Both	1	1	7	sense organs
LV_LVEDV_BSA	375	PRS_all	age,sex,genotyping.array,PC1,PC2,PC3,PC4,PC5,PC6,PC7,PC8,PC9,PC10	-0.0290652296385169	0.0141833696682607	0.971353101388376	0.0404379552633739	logistic	412061	5264	406797	NA	NA	0	`375` ~ `PRS_all` + `age` + `sex` + `genotyping.array` + `PC1` + `PC2` + `PC3` + `PC4` + `PC5` + `PC6` + `PC7` + `PC8` + `PC9` + `PC10`	(Intercept) + PRS_all + age + sexM + genotyping.arrayUKBL + PC1 + PC2 + PC3 + PC4 + PC5 + PC6 + PC7 + PC8 + PC9 + PC10	NA	Disorders of lacrimal system	375-379.99	NA	1	0	7	sense organs
LV_LVEDV_BSA	375.1	PRS_all	age,sex,genotyping.array,PC1,PC2,PC3,PC4,PC5,PC6,PC7,PC8,PC9,PC10	NA	NA	NA	NA	NA	406797	NA	NA	NA	NA	0	NA	NA	[Note: Column(s) dropped due to lack of variability: 375.1 ] [Error: non-varying phenotype or genotype]	Dry eyes	375-379.99	Both	0	1	7	sense organs
LV_LVEDV_BSA	375.2	PRS_all	age,sex,genotyping.array,PC1,PC2,PC3,PC4,PC5,PC6,PC7,PC8,PC9,PC10	-0.0182109825732361	0.0246093325426256	0.981953835354609	0.459298108318795	logistic	408516	1719	406797	NA	NA	0	`375.2` ~ `PRS_all` + `age` + `sex` + `genotyping.array` + `PC1` + `PC2` + `PC3` + `PC4` + `PC5` + `PC6` + `PC7` + `PC8` + `PC9` + `PC10`	(Intercept) + PRS_all + age + sexM + genotyping.arrayUKBL + PC1 + PC2 + PC3 + PC4 + PC5 + PC6 + PC7 + PC8 + PC9 + PC10	NA	Epiphora	375-379.99	Both	1	1	7	sense organs
LV_LVEDV_BSA	376	PRS_all	age,sex,genotyping.array,PC1,PC2,PC3,PC4,PC5,PC6,PC7,PC8,PC9,PC10	NA	NA	NA	NA	logistic	406946	149	406797	NA	NA	0	`376` ~ `PRS_all` + `age` + `sex` + `genotyping.array` + `PC1` + `PC2` + `PC3` + `PC4` + `PC5` + `PC6` + `PC7` + `PC8` + `PC9` + `PC10`	NA	[Error: < 200 cases or controls]	Disorders of the orbit	375-379.99	NA	1	1	7	sense organs
LV_LVEDV_BSA	377	PRS_all	age,sex,genotyping.array,PC1,PC2,PC3,PC4,PC5,PC6,PC7,PC8,PC9,PC10	-0.015304273855892	0.0291135469222779	0.984812241392192	0.599113796155963	logistic	408011	1214	406797	NA	NA	0	`377` ~ `PRS_all` + `age` + `sex` + `genotyping.array` + `PC1` + `PC2` + `PC3` + `PC4` + `PC5` + `PC6` + `PC7` + `PC8` + `PC9` + `PC10`	(Intercept) + PRS_all + age + sexM + genotyping.arrayUKBL + PC1 + PC2 + PC3 + PC4 + PC5 + PC6 + PC7 + PC8 + PC9 + PC10	NA	Disorders of optic nerve and visual pathways	375-379.99	NA	1	0	7	sense organs
LV_LVEDV_BSA	377.1	PRS_all	age,sex,genotyping.array,PC1,PC2,PC3,PC4,PC5,PC6,PC7,PC8,PC9,PC10	NA	NA	NA	NA	logistic	406991	194	406797	NA	NA	0	`377.1` ~ `PRS_all` + `age` + `sex` + `genotyping.array` + `PC1` + `PC2` + `PC3` + `PC4` + `PC5` + `PC6` + `PC7` + `PC8` + `PC9` + `PC10`	NA	[Error: < 200 cases or controls]	Optic atrophy	375-379.99	Both	1	1	7	sense organs
LV_LVEDV_BSA	377.3	PRS_all	age,sex,genotyping.array,PC1,PC2,PC3,PC4,PC5,PC6,PC7,PC8,PC9,PC10	0.0127164591018008	0.0473961745901481	1.0127976570864199	0.788467343212483	logistic	407255	458	406797	NA	NA	0	`377.3` ~ `PRS_all` + `age` + `sex` + `genotyping.array` + `PC1` + `PC2` + `PC3` + `PC4` + `PC5` + `PC6` + `PC7` + `PC8` + `PC9` + `PC10`	(Intercept) + PRS_all + age + sexM + genotyping.arrayUKBL + PC1 + PC2 + PC3 + PC4 + PC5 + PC6 + PC7 + PC8 + PC9 + PC10	NA	Optic neuritis/neuropathy	375-379.99	NA	1	1	7	sense organs
LV_LVEDV_BSA	378	PRS_all	age,sex,genotyping.array,PC1,PC2,PC3,PC4,PC5,PC6,PC7,PC8,PC9,PC10	0.00902887907134262	0.0183043737747505	1.00906976235075	0.621826430567554	logistic	409853	3056	406797	NA	NA	0	`378` ~ `PRS_all` + `age` + `sex` + `genotyping.array` + `PC1` + `PC2` + `PC3` + `PC4` + `PC5` + `PC6` + `PC7` + `PC8` + `PC9` + `PC10`	(Intercept) + PRS_all + age + sexM + genotyping.arrayUKBL + PC1 + PC2 + PC3 + PC4 + PC5 + PC6 + PC7 + PC8 + PC9 + PC10	NA	Strabismus and other disorders of binocular eye movements	375-379.99	NA	1	0	7	sense organs
LV_LVEDV_BSA	378.1	PRS_all	age,sex,genotyping.array,PC1,PC2,PC3,PC4,PC5,PC6,PC7,PC8,PC9,PC10	0.0259633032481393	0.0248147533994484	1.02630328578538	0.295429487571242	logistic	408448	1651	406797	NA	NA	0	`378.1` ~ `PRS_all` + `age` + `sex` + `genotyping.array` + `PC1` + `PC2` + `PC3` + `PC4` + `PC5` + `PC6` + `PC7` + `PC8` + `PC9` + `PC10`	(Intercept) + PRS_all + age + sexM + genotyping.arrayUKBL + PC1 + PC2 + PC3 + PC4 + PC5 + PC6 + PC7 + PC8 + PC9 + PC10	NA	Strabismus (not specified as paralytic)	375-379.99	Both	1	1	7	sense organs
LV_LVEDV_BSA	378.2	PRS_all	age,sex,genotyping.array,PC1,PC2,PC3,PC4,PC5,PC6,PC7,PC8,PC9,PC10	-0.0345770722803988	0.0383033015977419	0.96601388392436	0.366675685132069	logistic	407493	696	406797	NA	NA	0	`378.2` ~ `PRS_all` + `age` + `sex` + `genotyping.array` + `PC1` + `PC2` + `PC3` + `PC4` + `PC5` + `PC6` + `PC7` + `PC8` + `PC9` + `PC10`	(Intercept) + PRS_all + age + sexM + genotyping.arrayUKBL + PC1 + PC2 + PC3 + PC4 + PC5 + PC6 + PC7 + PC8 + PC9 + PC10	NA	Nystagmus and other irregular eye movements	375-379.99	Both	1	1	7	sense organs
LV_LVEDV_BSA	378.5	PRS_all	age,sex,genotyping.array,PC1,PC2,PC3,PC4,PC5,PC6,PC7,PC8,PC9,PC10	0.0320121465514445	0.0373276294675088	1.03253004690828	0.391113796505538	logistic	407531	734	406797	NA	NA	0	`378.5` ~ `PRS_all` + `age` + `sex` + `genotyping.array` + `PC1` + `PC2` + `PC3` + `PC4` + `PC5` + `PC6` + `PC7` + `PC8` + `PC9` + `PC10`	(Intercept) + PRS_all + age + sexM + genotyping.arrayUKBL + PC1 + PC2 + PC3 + PC4 + PC5 + PC6 + PC7 + PC8 + PC9 + PC10	NA	Paralytic strabismus	375-379.99	Both	1	1	7	sense organs
LV_LVEDV_BSA	379	PRS_all	age,sex,genotyping.array,PC1,PC2,PC3,PC4,PC5,PC6,PC7,PC8,PC9,PC10	-0.0063097242828975	0.00818961475001124	0.993710140225549	0.441030426068012	logistic	423015	16218	406797	NA	NA	0	`379` ~ `PRS_all` + `age` + `sex` + `genotyping.array` + `PC1` + `PC2` + `PC3` + `PC4` + `PC5` + `PC6` + `PC7` + `PC8` + `PC9` + `PC10`	(Intercept) + PRS_all + age + sexM + genotyping.arrayUKBL + PC1 + PC2 + PC3 + PC4 + PC5 + PC6 + PC7 + PC8 + PC9 + PC10	NA	Other disorders of eye	375-379.99	Both	1	0	7	sense organs
LV_LVEDV_BSA	379.1	PRS_all	age,sex,genotyping.array,PC1,PC2,PC3,PC4,PC5,PC6,PC7,PC8,PC9,PC10	NA	NA	NA	NA	logistic	406899	102	406797	NA	NA	0	`379.1` ~ `PRS_all` + `age` + `sex` + `genotyping.array` + `PC1` + `PC2` + `PC3` + `PC4` + `PC5` + `PC6` + `PC7` + `PC8` + `PC9` + `PC10`	NA	[Error: < 200 cases or controls]	Scleritis and episcleritis	375-379.99	Both	1	1	7	sense organs
LV_LVEDV_BSA	379.2	PRS_all	age,sex,genotyping.array,PC1,PC2,PC3,PC4,PC5,PC6,PC7,PC8,PC9,PC10	-0.00602709586189649	0.0156795303827039	0.993991030645352	0.700687464938171	logistic	411033	4236	406797	NA	NA	0	`379.2` ~ `PRS_all` + `age` + `sex` + `genotyping.array` + `PC1` + `PC2` + `PC3` + `PC4` + `PC5` + `PC6` + `PC7` + `PC8` + `PC9` + `PC10`	(Intercept) + PRS_all + age + sexM + genotyping.arrayUKBL + PC1 + PC2 + PC3 + PC4 + PC5 + PC6 + PC7 + PC8 + PC9 + PC10	NA	Disorders of vitreous body	375-379.99	Both	1	1	7	sense organs
LV_LVEDV_BSA	379.3	PRS_all	age,sex,genotyping.array,PC1,PC2,PC3,PC4,PC5,PC6,PC7,PC8,PC9,PC10	-0.00986358790720329	0.0101588305952703	0.990184897730933	0.331579484815823	logistic	417199	10402	406797	NA	NA	0	`379.3` ~ `PRS_all` + `age` + `sex` + `genotyping.array` + `PC1` + `PC2` + `PC3` + `PC4` + `PC5` + `PC6` + `PC7` + `PC8` + `PC9` + `PC10`	(Intercept) + PRS_all + age + sexM + genotyping.arrayUKBL + PC1 + PC2 + PC3 + PC4 + PC5 + PC6 + PC7 + PC8 + PC9 + PC10	NA	Aphakia and other disorders of lens	375-379.99	Both	1	1	7	sense organs
LV_LVEDV_BSA	379.4	PRS_all	age,sex,genotyping.array,PC1,PC2,PC3,PC4,PC5,PC6,PC7,PC8,PC9,PC10	-0.00541708820734869	0.0502468687157064	0.99459755775688	0.914146831936352	logistic	407202	405	406797	NA	NA	0	`379.4` ~ `PRS_all` + `age` + `sex` + `genotyping.array` + `PC1` + `PC2` + `PC3` + `PC4` + `PC5` + `PC6` + `PC7` + `PC8` + `PC9` + `PC10`	(Intercept) + PRS_all + age + sexM + genotyping.arrayUKBL + PC1 + PC2 + PC3 + PC4 + PC5 + PC6 + PC7 + PC8 + PC9 + PC10	NA	Anomalies of pupillary function	375-379.99	Both	1	1	7	sense organs
LV_LVEDV_BSA	379.5	PRS_all	age,sex,genotyping.array,PC1,PC2,PC3,PC4,PC5,PC6,PC7,PC8,PC9,PC10	-0.00375201284460532	0.0280787033794757	0.996255017160616	0.893699224015672	logistic	408112	1315	406797	NA	NA	0	`379.5` ~ `PRS_all` + `age` + `sex` + `genotyping.array` + `PC1` + `PC2` + `PC3` + `PC4` + `PC5` + `PC6` + `PC7` + `PC8` + `PC9` + `PC10`	(Intercept) + PRS_all + age + sexM + genotyping.arrayUKBL + PC1 + PC2 + PC3 + PC4 + PC5 + PC6 + PC7 + PC8 + PC9 + PC10	NA	Disorders of iris and ciliary body	375-379.99	Both	1	0	7	sense organs
LV_LVEDV_BSA	379.51	PRS_all	age,sex,genotyping.array,PC1,PC2,PC3,PC4,PC5,PC6,PC7,PC8,PC9,PC10	NA	NA	NA	NA	NA	406797	NA	NA	NA	NA	0	NA	NA	[Note: Column(s) dropped due to lack of variability: 379.51 ] [Error: non-varying phenotype or genotype]	Pigmentary iris degeneration	375-379.99	Both	1	1	7	sense organs
LV_LVEDV_BSA	379.9	PRS_all	age,sex,genotyping.array,PC1,PC2,PC3,PC4,PC5,PC6,PC7,PC8,PC9,PC10	0.00794413387136462	0.0508092823852249	1.00797577222713	0.875755555453673	logistic	407196	399	406797	NA	NA	0	`379.9` ~ `PRS_all` + `age` + `sex` + `genotyping.array` + `PC1` + `PC2` + `PC3` + `PC4` + `PC5` + `PC6` + `PC7` + `PC8` + `PC9` + `PC10`	(Intercept) + PRS_all + age + sexM + genotyping.arrayUKBL + PC1 + PC2 + PC3 + PC4 + PC5 + PC6 + PC7 + PC8 + PC9 + PC10	NA	Pain, swelling or discharge of eye	375-379.99	Both	0	1	7	sense organs
LV_LVEDV_BSA	380	PRS_all	age,sex,genotyping.array,PC1,PC2,PC3,PC4,PC5,PC6,PC7,PC8,PC9,PC10	0.0129803390037419	0.0298314218872797	1.01306494929783	0.663473119926635	logistic	429829	1141	428688	NA	NA	0	`380` ~ `PRS_all` + `age` + `sex` + `genotyping.array` + `PC1` + `PC2` + `PC3` + `PC4` + `PC5` + `PC6` + `PC7` + `PC8` + `PC9` + `PC10`	(Intercept) + PRS_all + age + sexM + genotyping.arrayUKBL + PC1 + PC2 + PC3 + PC4 + PC5 + PC6 + PC7 + PC8 + PC9 + PC10	NA	Disorders of external ear	380-380.99	Both	1	1	7	sense organs
LV_LVEDV_BSA	380.1	PRS_all	age,sex,genotyping.array,PC1,PC2,PC3,PC4,PC5,PC6,PC7,PC8,PC9,PC10	0.0325327145019587	0.030847482109219	1.0330676888861	0.291594066801061	logistic	429754	1066	428688	NA	NA	0	`380.1` ~ `PRS_all` + `age` + `sex` + `genotyping.array` + `PC1` + `PC2` + `PC3` + `PC4` + `PC5` + `PC6` + `PC7` + `PC8` + `PC9` + `PC10`	(Intercept) + PRS_all + age + sexM + genotyping.arrayUKBL + PC1 + PC2 + PC3 + PC4 + PC5 + PC6 + PC7 + PC8 + PC9 + PC10	NA	Otitis externa	380-380.99	Both	0	1	7	sense organs
LV_LVEDV_BSA	380.4	PRS_all	age,sex,genotyping.array,PC1,PC2,PC3,PC4,PC5,PC6,PC7,PC8,PC9,PC10	0.0716220651481007	0.0378139592672559	1.07424927109491	0.0582164936494116	logistic	429398	710	428688	NA	NA	0	`380.4` ~ `PRS_all` + `age` + `sex` + `genotyping.array` + `PC1` + `PC2` + `PC3` + `PC4` + `PC5` + `PC6` + `PC7` + `PC8` + `PC9` + `PC10`	(Intercept) + PRS_all + age + sexM + genotyping.arrayUKBL + PC1 + PC2 + PC3 + PC4 + PC5 + PC6 + PC7 + PC8 + PC9 + PC10	NA	Impacted cerumen	380-380.99	Both	0	1	7	sense organs
LV_LVEDV_BSA	381	PRS_all	age,sex,genotyping.array,PC1,PC2,PC3,PC4,PC5,PC6,PC7,PC8,PC9,PC10	-0.00268114325577811	0.0174632390033758	0.997322447798707	0.877979784573341	logistic	428710	3348	425362	NA	NA	0	`381` ~ `PRS_all` + `age` + `sex` + `genotyping.array` + `PC1` + `PC2` + `PC3` + `PC4` + `PC5` + `PC6` + `PC7` + `PC8` + `PC9` + `PC10`	(Intercept) + PRS_all + age + sexM + genotyping.arrayUKBL + PC1 + PC2 + PC3 + PC4 + PC5 + PC6 + PC7 + PC8 + PC9 + PC10	NA	Otitis media and Eustachian tube disorders	381-385.99	NA	1	0	7	sense organs
LV_LVEDV_BSA	381.1	PRS_all	age,sex,genotyping.array,PC1,PC2,PC3,PC4,PC5,PC6,PC7,PC8,PC9,PC10	-0.0028500024440073	0.0195305360083699	0.997154054957508	0.883980232836634	logistic	428035	2673	425362	NA	NA	0	`381.1` ~ `PRS_all` + `age` + `sex` + `genotyping.array` + `PC1` + `PC2` + `PC3` + `PC4` + `PC5` + `PC6` + `PC7` + `PC8` + `PC9` + `PC10`	(Intercept) + PRS_all + age + sexM + genotyping.arrayUKBL + PC1 + PC2 + PC3 + PC4 + PC5 + PC6 + PC7 + PC8 + PC9 + PC10	NA	Otitis media	381-385.99	Both	1	0	7	sense organs
LV_LVEDV_BSA	381.11	PRS_all	age,sex,genotyping.array,PC1,PC2,PC3,PC4,PC5,PC6,PC7,PC8,PC9,PC10	0.00129906468527514	0.0280891847003757	1.0012999088353	0.963112696389245	logistic	426650	1288	425362	NA	NA	0	`381.11` ~ `PRS_all` + `age` + `sex` + `genotyping.array` + `PC1` + `PC2` + `PC3` + `PC4` + `PC5` + `PC6` + `PC7` + `PC8` + `PC9` + `PC10`	(Intercept) + PRS_all + age + sexM + genotyping.arrayUKBL + PC1 + PC2 + PC3 + PC4 + PC5 + PC6 + PC7 + PC8 + PC9 + PC10	NA	Suppurative and unspecified otitis media	381-385.99	Both	1	1	7	sense organs
LV_LVEDV_BSA	381.2	PRS_all	age,sex,genotyping.array,PC1,PC2,PC3,PC4,PC5,PC6,PC7,PC8,PC9,PC10	0.0119989210508239	0.0539882837475146	1.0120711968921	0.824118912609693	logistic	425708	346	425362	NA	NA	0	`381.2` ~ `PRS_all` + `age` + `sex` + `genotyping.array` + `PC1` + `PC2` + `PC3` + `PC4` + `PC5` + `PC6` + `PC7` + `PC8` + `PC9` + `PC10`	(Intercept) + PRS_all + age + sexM + genotyping.arrayUKBL + PC1 + PC2 + PC3 + PC4 + PC5 + PC6 + PC7 + PC8 + PC9 + PC10	NA	Eustachian tube disorders	381-385.99	Both	1	1	7	sense organs
LV_LVEDV_BSA	381.3	PRS_all	age,sex,genotyping.array,PC1,PC2,PC3,PC4,PC5,PC6,PC7,PC8,PC9,PC10	0.00817324078153184	0.0619962437516351	1.00820673289816	0.895115236122263	logistic	425624	262	425362	NA	NA	0	`381.3` ~ `PRS_all` + `age` + `sex` + `genotyping.array` + `PC1` + `PC2` + `PC3` + `PC4` + `PC5` + `PC6` + `PC7` + `PC8` + `PC9` + `PC10`	(Intercept) + PRS_all + age + sexM + genotyping.arrayUKBL + PC1 + PC2 + PC3 + PC4 + PC5 + PC6 + PC7 + PC8 + PC9 + PC10	NA	Mastoiditis & related conditions	381-385.99	Both	1	1	7	sense organs
LV_LVEDV_BSA	381.9	PRS_all	age,sex,genotyping.array,PC1,PC2,PC3,PC4,PC5,PC6,PC7,PC8,PC9,PC10	-0.0159761793395338	0.0513039293904157	0.984150762897243	0.755494542958838	logistic	425747	385	425362	NA	NA	0	`381.9` ~ `PRS_all` + `age` + `sex` + `genotyping.array` + `PC1` + `PC2` + `PC3` + `PC4` + `PC5` + `PC6` + `PC7` + `PC8` + `PC9` + `PC10`	(Intercept) + PRS_all + age + sexM + genotyping.arrayUKBL + PC1 + PC2 + PC3 + PC4 + PC5 + PC6 + PC7 + PC8 + PC9 + PC10	NA	Otorrhea	381-385.99	Both	1	1	7	sense organs
LV_LVEDV_BSA	382	PRS_all	age,sex,genotyping.array,PC1,PC2,PC3,PC4,PC5,PC6,PC7,PC8,PC9,PC10	-0.05611038045165	0.0414781364903204	0.945434772613463	0.176129106127074	logistic	425956	594	425362	NA	NA	0	`382` ~ `PRS_all` + `age` + `sex` + `genotyping.array` + `PC1` + `PC2` + `PC3` + `PC4` + `PC5` + `PC6` + `PC7` + `PC8` + `PC9` + `PC10`	(Intercept) + PRS_all + age + sexM + genotyping.arrayUKBL + PC1 + PC2 + PC3 + PC4 + PC5 + PC6 + PC7 + PC8 + PC9 + PC10	NA	Otalgia	381-385.99	Both	1	1	7	sense organs
LV_LVEDV_BSA	383	PRS_all	age,sex,genotyping.array,PC1,PC2,PC3,PC4,PC5,PC6,PC7,PC8,PC9,PC10	0.066389528506158	0.0480687402604366	1.06864290297623	0.167236759214805	logistic	425802	440	425362	NA	NA	0	`383` ~ `PRS_all` + `age` + `sex` + `genotyping.array` + `PC1` + `PC2` + `PC3` + `PC4` + `PC5` + `PC6` + `PC7` + `PC8` + `PC9` + `PC10`	(Intercept) + PRS_all + age + sexM + genotyping.arrayUKBL + PC1 + PC2 + PC3 + PC4 + PC5 + PC6 + PC7 + PC8 + PC9 + PC10	NA	Otosclerosis	381-385.99	NA	1	1	7	sense organs
LV_LVEDV_BSA	384	PRS_all	age,sex,genotyping.array,PC1,PC2,PC3,PC4,PC5,PC6,PC7,PC8,PC9,PC10	-0.0212821240589681	0.0231346204741891	0.978942742306862	0.357611765595133	logistic	427268	1906	425362	NA	NA	0	`384` ~ `PRS_all` + `age` + `sex` + `genotyping.array` + `PC1` + `PC2` + `PC3` + `PC4` + `PC5` + `PC6` + `PC7` + `PC8` + `PC9` + `PC10`	(Intercept) + PRS_all + age + sexM + genotyping.arrayUKBL + PC1 + PC2 + PC3 + PC4 + PC5 + PC6 + PC7 + PC8 + PC9 + PC10	NA	Other disorders of tympanic membrane	381-385.99	NA	1	0	7	sense organs
LV_LVEDV_BSA	384.1	PRS_all	age,sex,genotyping.array,PC1,PC2,PC3,PC4,PC5,PC6,PC7,PC8,PC9,PC10	NA	NA	NA	NA	logistic	425388	26	425362	NA	NA	0	`384.1` ~ `PRS_all` + `age` + `sex` + `genotyping.array` + `PC1` + `PC2` + `PC3` + `PC4` + `PC5` + `PC6` + `PC7` + `PC8` + `PC9` + `PC10`	NA	[Error: < 200 cases or controls]	Myringitis	381-385.99	Both	1	1	7	sense organs
LV_LVEDV_BSA	384.4	PRS_all	age,sex,genotyping.array,PC1,PC2,PC3,PC4,PC5,PC6,PC7,PC8,PC9,PC10	-0.0332012706110669	0.0262693843952818	0.967343842108023	0.206274180048148	logistic	426844	1482	425362	NA	NA	0	`384.4` ~ `PRS_all` + `age` + `sex` + `genotyping.array` + `PC1` + `PC2` + `PC3` + `PC4` + `PC5` + `PC6` + `PC7` + `PC8` + `PC9` + `PC10`	(Intercept) + PRS_all + age + sexM + genotyping.arrayUKBL + PC1 + PC2 + PC3 + PC4 + PC5 + PC6 + PC7 + PC8 + PC9 + PC10	NA	Perforation of tympanic membrane	381-385.99	Both	1	1	7	sense organs
LV_LVEDV_BSA	385	PRS_all	age,sex,genotyping.array,PC1,PC2,PC3,PC4,PC5,PC6,PC7,PC8,PC9,PC10	-0.0260478317372373	0.0282130134564165	0.974288486583323	0.355873852619757	logistic	426635	1273	425362	NA	NA	0	`385` ~ `PRS_all` + `age` + `sex` + `genotyping.array` + `PC1` + `PC2` + `PC3` + `PC4` + `PC5` + `PC6` + `PC7` + `PC8` + `PC9` + `PC10`	(Intercept) + PRS_all + age + sexM + genotyping.arrayUKBL + PC1 + PC2 + PC3 + PC4 + PC5 + PC6 + PC7 + PC8 + PC9 + PC10	NA	Other disorders of middle ear and mastoid	381-385.99	NA	1	0	7	sense organs
LV_LVEDV_BSA	385.3	PRS_all	age,sex,genotyping.array,PC1,PC2,PC3,PC4,PC5,PC6,PC7,PC8,PC9,PC10	-0.0318574338418615	0.0346937557809364	0.968644668184705	0.358489617757709	logistic	426201	839	425362	NA	NA	0	`385.3` ~ `PRS_all` + `age` + `sex` + `genotyping.array` + `PC1` + `PC2` + `PC3` + `PC4` + `PC5` + `PC6` + `PC7` + `PC8` + `PC9` + `PC10`	(Intercept) + PRS_all + age + sexM + genotyping.arrayUKBL + PC1 + PC2 + PC3 + PC4 + PC5 + PC6 + PC7 + PC8 + PC9 + PC10	NA	Cholesteatoma	381-385.99	Both	1	1	7	sense organs
LV_LVEDV_BSA	385.5	PRS_all	age,sex,genotyping.array,PC1,PC2,PC3,PC4,PC5,PC6,PC7,PC8,PC9,PC10	0.0160855765167308	0.053324540277649	1.01621564588038	0.76291561459833	logistic	425718	356	425362	NA	NA	0	`385.5` ~ `PRS_all` + `age` + `sex` + `genotyping.array` + `PC1` + `PC2` + `PC3` + `PC4` + `PC5` + `PC6` + `PC7` + `PC8` + `PC9` + `PC10`	(Intercept) + PRS_all + age + sexM + genotyping.arrayUKBL + PC1 + PC2 + PC3 + PC4 + PC5 + PC6 + PC7 + PC8 + PC9 + PC10	NA	Tympanosclerosis and middle ear disease related to otitis media	381-385.99	Both	1	1	7	sense organs
LV_LVEDV_BSA	386	PRS_all	age,sex,genotyping.array,PC1,PC2,PC3,PC4,PC5,PC6,PC7,PC8,PC9,PC10	-0.013183536562060401	0.0146812424731494	0.986902985615959	0.369193508681714	logistic	419632	4819	414813	NA	NA	0	`386` ~ `PRS_all` + `age` + `sex` + `genotyping.array` + `PC1` + `PC2` + `PC3` + `PC4` + `PC5` + `PC6` + `PC7` + `PC8` + `PC9` + `PC10`	(Intercept) + PRS_all + age + sexM + genotyping.arrayUKBL + PC1 + PC2 + PC3 + PC4 + PC5 + PC6 + PC7 + PC8 + PC9 + PC10	NA	Vertiginous syndromes and other disorders of vestibular system	386-386.99	NA	1	0	7	sense organs
LV_LVEDV_BSA	386.1	PRS_all	age,sex,genotyping.array,PC1,PC2,PC3,PC4,PC5,PC6,PC7,PC8,PC9,PC10	-0.0311805604744055	0.02777510361102	0.969300539909138	0.261603909756185	logistic	416135	1322	414813	NA	NA	0	`386.1` ~ `PRS_all` + `age` + `sex` + `genotyping.array` + `PC1` + `PC2` + `PC3` + `PC4` + `PC5` + `PC6` + `PC7` + `PC8` + `PC9` + `PC10`	(Intercept) + PRS_all + age + sexM + genotyping.arrayUKBL + PC1 + PC2 + PC3 + PC4 + PC5 + PC6 + PC7 + PC8 + PC9 + PC10	NA	Meniere's disease	386-386.99	NA	1	1	7	sense organs
LV_LVEDV_BSA	386.2	PRS_all	age,sex,genotyping.array,PC1,PC2,PC3,PC4,PC5,PC6,PC7,PC8,PC9,PC10	-0.0400965098009481	0.0227784429235804	0.960696718029118	0.078359805670118	logistic	416816	2003	414813	NA	NA	0	`386.2` ~ `PRS_all` + `age` + `sex` + `genotyping.array` + `PC1` + `PC2` + `PC3` + `PC4` + `PC5` + `PC6` + `PC7` + `PC8` + `PC9` + `PC10`	(Intercept) + PRS_all + age + sexM + genotyping.arrayUKBL + PC1 + PC2 + PC3 + PC4 + PC5 + PC6 + PC7 + PC8 + PC9 + PC10	NA	Peripheral or central vertigo	386-386.99	NA	1	0	7	sense organs
LV_LVEDV_BSA	386.21	PRS_all	age,sex,genotyping.array,PC1,PC2,PC3,PC4,PC5,PC6,PC7,PC8,PC9,PC10	NA	NA	NA	NA	logistic	414850	37	414813	NA	NA	0	`386.21` ~ `PRS_all` + `age` + `sex` + `genotyping.array` + `PC1` + `PC2` + `PC3` + `PC4` + `PC5` + `PC6` + `PC7` + `PC8` + `PC9` + `PC10`	NA	[Error: < 200 cases or controls]	Central origin vertigo	386-386.99	Both	1	1	7	sense organs
LV_LVEDV_BSA	386.3	PRS_all	age,sex,genotyping.array,PC1,PC2,PC3,PC4,PC5,PC6,PC7,PC8,PC9,PC10	0.0284711515208589	0.0260294315399873	1.02888032877368	0.274040019394355	logistic	416327	1514	414813	NA	NA	0	`386.3` ~ `PRS_all` + `age` + `sex` + `genotyping.array` + `PC1` + `PC2` + `PC3` + `PC4` + `PC5` + `PC6` + `PC7` + `PC8` + `PC9` + `PC10`	(Intercept) + PRS_all + age + sexM + genotyping.arrayUKBL + PC1 + PC2 + PC3 + PC4 + PC5 + PC6 + PC7 + PC8 + PC9 + PC10	NA	Labyrinthitis	386-386.99	Both	1	1	7	sense organs
LV_LVEDV_BSA	386.9	PRS_all	age,sex,genotyping.array,PC1,PC2,PC3,PC4,PC5,PC6,PC7,PC8,PC9,PC10	-0.0197763867205978	0.00912976974995318	0.980417883254773	0.0303002621714571	logistic	427538	12725	414813	NA	NA	0	`386.9` ~ `PRS_all` + `age` + `sex` + `genotyping.array` + `PC1` + `PC2` + `PC3` + `PC4` + `PC5` + `PC6` + `PC7` + `PC8` + `PC9` + `PC10`	(Intercept) + PRS_all + age + sexM + genotyping.arrayUKBL + PC1 + PC2 + PC3 + PC4 + PC5 + PC6 + PC7 + PC8 + PC9 + PC10	NA	Dizziness and giddiness (Light-headedness and vertigo)	386-386.99	Both	0	1	7	sense organs
LV_LVEDV_BSA	388	PRS_all	age,sex,genotyping.array,PC1,PC2,PC3,PC4,PC5,PC6,PC7,PC8,PC9,PC10	NA	NA	NA	NA	logistic	413887	176	413711	NA	NA	0	`388` ~ `PRS_all` + `age` + `sex` + `genotyping.array` + `PC1` + `PC2` + `PC3` + `PC4` + `PC5` + `PC6` + `PC7` + `PC8` + `PC9` + `PC10`	NA	[Error: < 200 cases or controls]	Other disorders of ear	387-389.99	NA	1	1	7	sense organs
LV_LVEDV_BSA	389	PRS_all	age,sex,genotyping.array,PC1,PC2,PC3,PC4,PC5,PC6,PC7,PC8,PC9,PC10	-0.0113392337349331	0.00781426902853272	0.988724813066785	0.146753871131654	logistic	431301	17590	413711	NA	NA	0	`389` ~ `PRS_all` + `age` + `sex` + `genotyping.array` + `PC1` + `PC2` + `PC3` + `PC4` + `PC5` + `PC6` + `PC7` + `PC8` + `PC9` + `PC10`	(Intercept) + PRS_all + age + sexM + genotyping.arrayUKBL + PC1 + PC2 + PC3 + PC4 + PC5 + PC6 + PC7 + PC8 + PC9 + PC10	NA	Hearing loss	387-389.99	NA	1	0	7	sense organs
LV_LVEDV_BSA	389.1	PRS_all	age,sex,genotyping.array,PC1,PC2,PC3,PC4,PC5,PC6,PC7,PC8,PC9,PC10	-0.0161488381288827	0.0208871926544807	0.983980855286427	0.43943630085891	logistic	416068	2357	413711	NA	NA	0	`389.1` ~ `PRS_all` + `age` + `sex` + `genotyping.array` + `PC1` + `PC2` + `PC3` + `PC4` + `PC5` + `PC6` + `PC7` + `PC8` + `PC9` + `PC10`	(Intercept) + PRS_all + age + sexM + genotyping.arrayUKBL + PC1 + PC2 + PC3 + PC4 + PC5 + PC6 + PC7 + PC8 + PC9 + PC10	NA	Sensorineural hearing loss	387-389.99	Both	1	1	7	sense organs
LV_LVEDV_BSA	389.2	PRS_all	age,sex,genotyping.array,PC1,PC2,PC3,PC4,PC5,PC6,PC7,PC8,PC9,PC10	0.0135993385115279	0.0360093891834404	1.01369223012603	0.705682513753079	logistic	414488	777	413711	NA	NA	0	`389.2` ~ `PRS_all` + `age` + `sex` + `genotyping.array` + `PC1` + `PC2` + `PC3` + `PC4` + `PC5` + `PC6` + `PC7` + `PC8` + `PC9` + `PC10`	(Intercept) + PRS_all + age + sexM + genotyping.arrayUKBL + PC1 + PC2 + PC3 + PC4 + PC5 + PC6 + PC7 + PC8 + PC9 + PC10	NA	Conductive hearing loss	387-389.99	Both	1	1	7	sense organs
LV_LVEDV_BSA	389.3	PRS_all	age,sex,genotyping.array,PC1,PC2,PC3,PC4,PC5,PC6,PC7,PC8,PC9,PC10	-0.0199909522510483	0.0325738283734972	0.980207541938395	0.539405598543645	logistic	414681	970	413711	NA	NA	0	`389.3` ~ `PRS_all` + `age` + `sex` + `genotyping.array` + `PC1` + `PC2` + `PC3` + `PC4` + `PC5` + `PC6` + `PC7` + `PC8` + `PC9` + `PC10`	(Intercept) + PRS_all + age + sexM + genotyping.arrayUKBL + PC1 + PC2 + PC3 + PC4 + PC5 + PC6 + PC7 + PC8 + PC9 + PC10	NA	Degenerative and vascular disorders of ear	387-389.99	Both	1	1	7	sense organs
LV_LVEDV_BSA	389.4	PRS_all	age,sex,genotyping.array,PC1,PC2,PC3,PC4,PC5,PC6,PC7,PC8,PC9,PC10	-0.00838474188751402	0.0232786509906138	0.991650312019673	0.718704905041269	logistic	415597	1886	413711	NA	NA	0	`389.4` ~ `PRS_all` + `age` + `sex` + `genotyping.array` + `PC1` + `PC2` + `PC3` + `PC4` + `PC5` + `PC6` + `PC7` + `PC8` + `PC9` + `PC10`	(Intercept) + PRS_all + age + sexM + genotyping.arrayUKBL + PC1 + PC2 + PC3 + PC4 + PC5 + PC6 + PC7 + PC8 + PC9 + PC10	NA	Tinnitus	387-389.99	Both	1	1	7	sense organs
LV_LVEDV_BSA	389.5	PRS_all	age,sex,genotyping.array,PC1,PC2,PC3,PC4,PC5,PC6,PC7,PC8,PC9,PC10	NA	NA	NA	NA	logistic	413780	69	413711	NA	NA	0	`389.5` ~ `PRS_all` + `age` + `sex` + `genotyping.array` + `PC1` + `PC2` + `PC3` + `PC4` + `PC5` + `PC6` + `PC7` + `PC8` + `PC9` + `PC10`	NA	[Error: < 200 cases or controls]	Disorders of acoustic nerve	387-389.99	Both	1	1	7	sense organs
LV_LVEDV_BSA	394	PRS_all	age,sex,genotyping.array,PC1,PC2,PC3,PC4,PC5,PC6,PC7,PC8,PC9,PC10	0.0637331304549027	0.00762119739148991	1.06580792912785	6.13437675624628e-17	logistic	427254	18717	408537	NA	NA	0	`394` ~ `PRS_all` + `age` + `sex` + `genotyping.array` + `PC1` + `PC2` + `PC3` + `PC4` + `PC5` + `PC6` + `PC7` + `PC8` + `PC9` + `PC10`	(Intercept) + PRS_all + age + sexM + genotyping.arrayUKBL + PC1 + PC2 + PC3 + PC4 + PC5 + PC6 + PC7 + PC8 + PC9 + PC10	NA	Rheumatic disease of the heart valves	394-399.99	NA	1	0	8	circulatory system
LV_LVEDV_BSA	394.1	PRS_all	age,sex,genotyping.array,PC1,PC2,PC3,PC4,PC5,PC6,PC7,PC8,PC9,PC10	NA	NA	NA	NA	NA	408537	NA	NA	NA	NA	0	NA	NA	[Note: Column(s) dropped due to lack of variability: 394.1 ] [Error: non-varying phenotype or genotype]	Mitral valve stenosis and aortic valve stenosis	394-399.99	Both	1	1	8	circulatory system
LV_LVEDV_BSA	394.2	PRS_all	age,sex,genotyping.array,PC1,PC2,PC3,PC4,PC5,PC6,PC7,PC8,PC9,PC10	0.0821491950658585	0.00991716646634605	1.08561776656186	1.1957185836060001e-16	logistic	419290	10753	408537	NA	NA	0	`394.2` ~ `PRS_all` + `age` + `sex` + `genotyping.array` + `PC1` + `PC2` + `PC3` + `PC4` + `PC5` + `PC6` + `PC7` + `PC8` + `PC9` + `PC10`	(Intercept) + PRS_all + age + sexM + genotyping.arrayUKBL + PC1 + PC2 + PC3 + PC4 + PC5 + PC6 + PC7 + PC8 + PC9 + PC10	NA	Mitral valve disease	394-399.99	Both	1	1	8	circulatory system
LV_LVEDV_BSA	394.3	PRS_all	age,sex,genotyping.array,PC1,PC2,PC3,PC4,PC5,PC6,PC7,PC8,PC9,PC10	0.0666408371974569	0.0150954682950756	1.0689114959741	1.01185066604098e-5	logistic	413090	4553	408537	NA	NA	0	`394.3` ~ `PRS_all` + `age` + `sex` + `genotyping.array` + `PC1` + `PC2` + `PC3` + `PC4` + `PC5` + `PC6` + `PC7` + `PC8` + `PC9` + `PC10`	(Intercept) + PRS_all + age + sexM + genotyping.arrayUKBL + PC1 + PC2 + PC3 + PC4 + PC5 + PC6 + PC7 + PC8 + PC9 + PC10	NA	Aortic valve disease	394-399.99	Both	1	1	8	circulatory system
LV_LVEDV_BSA	394.4	PRS_all	age,sex,genotyping.array,PC1,PC2,PC3,PC4,PC5,PC6,PC7,PC8,PC9,PC10	NA	NA	NA	NA	logistic	408634	97	408537	NA	NA	0	`394.4` ~ `PRS_all` + `age` + `sex` + `genotyping.array` + `PC1` + `PC2` + `PC3` + `PC4` + `PC5` + `PC6` + `PC7` + `PC8` + `PC9` + `PC10`	NA	[Error: < 200 cases or controls]	Acute rheumatic heart disease	394-399.99	Both	1	1	8	circulatory system
LV_LVEDV_BSA	394.7	PRS_all	age,sex,genotyping.array,PC1,PC2,PC3,PC4,PC5,PC6,PC7,PC8,PC9,PC10	0.0415285191390657	0.0133654247861437	1.04240288986054	0.00188893852260287	logistic	414397	5860	408537	NA	NA	0	`394.7` ~ `PRS_all` + `age` + `sex` + `genotyping.array` + `PC1` + `PC2` + `PC3` + `PC4` + `PC5` + `PC6` + `PC7` + `PC8` + `PC9` + `PC10`	(Intercept) + PRS_all + age + sexM + genotyping.arrayUKBL + PC1 + PC2 + PC3 + PC4 + PC5 + PC6 + PC7 + PC8 + PC9 + PC10	NA	Disease of tricuspid valve	394-399.99	Both	1	1	8	circulatory system
LV_LVEDV_BSA	395	PRS_all	age,sex,genotyping.array,PC1,PC2,PC3,PC4,PC5,PC6,PC7,PC8,PC9,PC10	0.0604375333460481	0.00860066209064256	1.06230123709392	2.1090172739699698e-12	logistic	423012	14475	408537	NA	NA	0	`395` ~ `PRS_all` + `age` + `sex` + `genotyping.array` + `PC1` + `PC2` + `PC3` + `PC4` + `PC5` + `PC6` + `PC7` + `PC8` + `PC9` + `PC10`	(Intercept) + PRS_all + age + sexM + genotyping.arrayUKBL + PC1 + PC2 + PC3 + PC4 + PC5 + PC6 + PC7 + PC8 + PC9 + PC10	NA	Heart valve disorders	394-399.99	Both	1	0	8	circulatory system
LV_LVEDV_BSA	395.1	PRS_all	age,sex,genotyping.array,PC1,PC2,PC3,PC4,PC5,PC6,PC7,PC8,PC9,PC10	0.0829766980735927	0.0100350122382001	1.08651649032596	1.35405798080508e-16	logistic	419025	10488	408537	NA	NA	0	`395.1` ~ `PRS_all` + `age` + `sex` + `genotyping.array` + `PC1` + `PC2` + `PC3` + `PC4` + `PC5` + `PC6` + `PC7` + `PC8` + `PC9` + `PC10`	(Intercept) + PRS_all + age + sexM + genotyping.arrayUKBL + PC1 + PC2 + PC3 + PC4 + PC5 + PC6 + PC7 + PC8 + PC9 + PC10	NA	Nonrheumatic mitral valve disorders	394-399.99	Both	1	1	8	circulatory system
LV_LVEDV_BSA	395.2	PRS_all	age,sex,genotyping.array,PC1,PC2,PC3,PC4,PC5,PC6,PC7,PC8,PC9,PC10	0.00745412056042555	0.0300706961765579	1.00748197167594	0.804222201424912	logistic	409678	1141	408537	NA	NA	0	`395.2` ~ `PRS_all` + `age` + `sex` + `genotyping.array` + `PC1` + `PC2` + `PC3` + `PC4` + `PC5` + `PC6` + `PC7` + `PC8` + `PC9` + `PC10`	(Intercept) + PRS_all + age + sexM + genotyping.arrayUKBL + PC1 + PC2 + PC3 + PC4 + PC5 + PC6 + PC7 + PC8 + PC9 + PC10	NA	Nonrheumatic aortic valve disorders	394-399.99	Both	1	1	8	circulatory system
LV_LVEDV_BSA	395.3	PRS_all	age,sex,genotyping.array,PC1,PC2,PC3,PC4,PC5,PC6,PC7,PC8,PC9,PC10	0.0359782411784359	0.0387590749163067	1.03663329032674	0.353276165750793	logistic	409224	687	408537	NA	NA	0	`395.3` ~ `PRS_all` + `age` + `sex` + `genotyping.array` + `PC1` + `PC2` + `PC3` + `PC4` + `PC5` + `PC6` + `PC7` + `PC8` + `PC9` + `PC10`	(Intercept) + PRS_all + age + sexM + genotyping.arrayUKBL + PC1 + PC2 + PC3 + PC4 + PC5 + PC6 + PC7 + PC8 + PC9 + PC10	NA	Nonrheumatic tricuspid valve disorders	394-399.99	Both	1	1	8	circulatory system
LV_LVEDV_BSA	395.4	PRS_all	age,sex,genotyping.array,PC1,PC2,PC3,PC4,PC5,PC6,PC7,PC8,PC9,PC10	-0.0148113115637715	0.0337036890683759	0.98529783637219	0.660330658958424	logistic	409441	904	408537	NA	NA	0	`395.4` ~ `PRS_all` + `age` + `sex` + `genotyping.array` + `PC1` + `PC2` + `PC3` + `PC4` + `PC5` + `PC6` + `PC7` + `PC8` + `PC9` + `PC10`	(Intercept) + PRS_all + age + sexM + genotyping.arrayUKBL + PC1 + PC2 + PC3 + PC4 + PC5 + PC6 + PC7 + PC8 + PC9 + PC10	NA	Nonrheumatic pulmonary valve disorders	394-399.99	Both	1	1	8	circulatory system
LV_LVEDV_BSA	395.6	PRS_all	age,sex,genotyping.array,PC1,PC2,PC3,PC4,PC5,PC6,PC7,PC8,PC9,PC10	0.0501827784714317	0.0162329087437007	1.05146326366157	0.00199200009876398	logistic	412445	3908	408537	NA	NA	0	`395.6` ~ `PRS_all` + `age` + `sex` + `genotyping.array` + `PC1` + `PC2` + `PC3` + `PC4` + `PC5` + `PC6` + `PC7` + `PC8` + `PC9` + `PC10`	(Intercept) + PRS_all + age + sexM + genotyping.arrayUKBL + PC1 + PC2 + PC3 + PC4 + PC5 + PC6 + PC7 + PC8 + PC9 + PC10	NA	Heart valve replaced	394-399.99	Both	1	1	8	circulatory system
LV_LVEDV_BSA	396	PRS_all	age,sex,genotyping.array,PC1,PC2,PC3,PC4,PC5,PC6,PC7,PC8,PC9,PC10	0.0330475716117259	0.0176370245559865	1.03359970807577	0.0609633517978181	logistic	411873	3336	408537	NA	NA	0	`396` ~ `PRS_all` + `age` + `sex` + `genotyping.array` + `PC1` + `PC2` + `PC3` + `PC4` + `PC5` + `PC6` + `PC7` + `PC8` + `PC9` + `PC10`	(Intercept) + PRS_all + age + sexM + genotyping.arrayUKBL + PC1 + PC2 + PC3 + PC4 + PC5 + PC6 + PC7 + PC8 + PC9 + PC10	NA	Abnormal heart sounds	394-399.99	Both	1	1	8	circulatory system
LV_LVEDV_BSA	401	PRS_all	age,sex,genotyping.array,PC1,PC2,PC3,PC4,PC5,PC6,PC7,PC8,PC9,PC10	-0.00102706150497869	0.00337829850677239	0.998973465742168	0.761114640212877	logistic	431422	155305	276117	NA	NA	0	`401` ~ `PRS_all` + `age` + `sex` + `genotyping.array` + `PC1` + `PC2` + `PC3` + `PC4` + `PC5` + `PC6` + `PC7` + `PC8` + `PC9` + `PC10`	(Intercept) + PRS_all + age + sexM + genotyping.arrayUKBL + PC1 + PC2 + PC3 + PC4 + PC5 + PC6 + PC7 + PC8 + PC9 + PC10	NA	Hypertension	401-405.99	NA	1	0	8	circulatory system
LV_LVEDV_BSA	401.1	PRS_all	age,sex,genotyping.array,PC1,PC2,PC3,PC4,PC5,PC6,PC7,PC8,PC9,PC10	-0.0010100266884458	0.0033804468341165	0.998990483216823	0.76510412354591	logistic	431086	154969	276117	NA	NA	0	`401.1` ~ `PRS_all` + `age` + `sex` + `genotyping.array` + `PC1` + `PC2` + `PC3` + `PC4` + `PC5` + `PC6` + `PC7` + `PC8` + `PC9` + `PC10`	(Intercept) + PRS_all + age + sexM + genotyping.arrayUKBL + PC1 + PC2 + PC3 + PC4 + PC5 + PC6 + PC7 + PC8 + PC9 + PC10	NA	Essential hypertension	401-405.99	Both	1	1	8	circulatory system
LV_LVEDV_BSA	401.2	PRS_all	age,sex,genotyping.array,PC1,PC2,PC3,PC4,PC5,PC6,PC7,PC8,PC9,PC10	-0.0141919350957357	0.0180303580535907	0.985908295698601	0.431215529161615	logistic	279347	3230	276117	NA	NA	0	`401.2` ~ `PRS_all` + `age` + `sex` + `genotyping.array` + `PC1` + `PC2` + `PC3` + `PC4` + `PC5` + `PC6` + `PC7` + `PC8` + `PC9` + `PC10`	(Intercept) + PRS_all + age + sexM + genotyping.arrayUKBL + PC1 + PC2 + PC3 + PC4 + PC5 + PC6 + PC7 + PC8 + PC9 + PC10	NA	Hypertensive heart and/or renal disease	401-405.99	Both	1	0	8	circulatory system
LV_LVEDV_BSA	401.21	PRS_all	age,sex,genotyping.array,PC1,PC2,PC3,PC4,PC5,PC6,PC7,PC8,PC9,PC10	0.0458076699426342	0.0320367275645239	1.04687304644026	0.152760477977656	logistic	277116	999	276117	NA	NA	0	`401.21` ~ `PRS_all` + `age` + `sex` + `genotyping.array` + `PC1` + `PC2` + `PC3` + `PC4` + `PC5` + `PC6` + `PC7` + `PC8` + `PC9` + `PC10`	(Intercept) + PRS_all + age + sexM + genotyping.arrayUKBL + PC1 + PC2 + PC3 + PC4 + PC5 + PC6 + PC7 + PC8 + PC9 + PC10	NA	Hypertensive heart disease	401-405.99	Both	1	1	8	circulatory system
LV_LVEDV_BSA	401.22	PRS_all	age,sex,genotyping.array,PC1,PC2,PC3,PC4,PC5,PC6,PC7,PC8,PC9,PC10	-0.0458464916299569	0.0220525391874115	0.955188580378925	0.037620423743653	logistic	278264	2147	276117	NA	NA	0	`401.22` ~ `PRS_all` + `age` + `sex` + `genotyping.array` + `PC1` + `PC2` + `PC3` + `PC4` + `PC5` + `PC6` + `PC7` + `PC8` + `PC9` + `PC10`	(Intercept) + PRS_all + age + sexM + genotyping.arrayUKBL + PC1 + PC2 + PC3 + PC4 + PC5 + PC6 + PC7 + PC8 + PC9 + PC10	NA	Hypertensive chronic kidney disease	401-405.99	Both	1	1	8	circulatory system
LV_LVEDV_BSA	401.3	PRS_all	age,sex,genotyping.array,PC1,PC2,PC3,PC4,PC5,PC6,PC7,PC8,PC9,PC10	-0.0732738571705172	0.0591154630723684	0.929346287028575	0.215158881867353	logistic	276410	293	276117	NA	NA	0	`401.3` ~ `PRS_all` + `age` + `sex` + `genotyping.array` + `PC1` + `PC2` + `PC3` + `PC4` + `PC5` + `PC6` + `PC7` + `PC8` + `PC9` + `PC10`	(Intercept) + PRS_all + age + sexM + genotyping.arrayUKBL + PC1 + PC2 + PC3 + PC4 + PC5 + PC6 + PC7 + PC8 + PC9 + PC10	NA	Other hypertensive complications	401-405.99	Both	1	1	8	circulatory system
LV_LVEDV_BSA	402	PRS_all	age,sex,genotyping.array,PC1,PC2,PC3,PC4,PC5,PC6,PC7,PC8,PC9,PC10	-0.00275427349230839	0.0174367174561543	0.997249516038993	0.874489691996232	logistic	431422	3390	428032	NA	NA	0	`402` ~ `PRS_all` + `age` + `sex` + `genotyping.array` + `PC1` + `PC2` + `PC3` + `PC4` + `PC5` + `PC6` + `PC7` + `PC8` + `PC9` + `PC10`	(Intercept) + PRS_all + age + sexM + genotyping.arrayUKBL + PC1 + PC2 + PC3 + PC4 + PC5 + PC6 + PC7 + PC8 + PC9 + PC10	NA	Elevated blood pressure reading without diagnosis of hypertension	401-405.99	Both	1	0	8	circulatory system
LV_LVEDV_BSA	411	PRS_all	age,sex,genotyping.array,PC1,PC2,PC3,PC4,PC5,PC6,PC7,PC8,PC9,PC10	-0.00784820729844519	0.00452933210630448	0.992182509470736	0.0831398349195809	logistic	428794	62348	366446	NA	NA	0	`411` ~ `PRS_all` + `age` + `sex` + `genotyping.array` + `PC1` + `PC2` + `PC3` + `PC4` + `PC5` + `PC6` + `PC7` + `PC8` + `PC9` + `PC10`	(Intercept) + PRS_all + age + sexM + genotyping.arrayUKBL + PC1 + PC2 + PC3 + PC4 + PC5 + PC6 + PC7 + PC8 + PC9 + PC10	NA	Ischemic Heart Disease	410-414.99	NA	1	0	8	circulatory system
LV_LVEDV_BSA	411.1	PRS_all	age,sex,genotyping.array,PC1,PC2,PC3,PC4,PC5,PC6,PC7,PC8,PC9,PC10	-0.0251673233209632	0.0113308807158469	0.975146733587044	0.0263423713549799	logistic	374685	8239	366446	NA	NA	0	`411.1` ~ `PRS_all` + `age` + `sex` + `genotyping.array` + `PC1` + `PC2` + `PC3` + `PC4` + `PC5` + `PC6` + `PC7` + `PC8` + `PC9` + `PC10`	(Intercept) + PRS_all + age + sexM + genotyping.arrayUKBL + PC1 + PC2 + PC3 + PC4 + PC5 + PC6 + PC7 + PC8 + PC9 + PC10	NA	Unstable angina (intermediate coronary syndrome)	410-414.99	Both	1	1	8	circulatory system
LV_LVEDV_BSA	411.2	PRS_all	age,sex,genotyping.array,PC1,PC2,PC3,PC4,PC5,PC6,PC7,PC8,PC9,PC10	-0.00452641877479524	0.00653100411588155	0.995483810019578	0.488267953210936	logistic	393198	26752	366446	NA	NA	0	`411.2` ~ `PRS_all` + `age` + `sex` + `genotyping.array` + `PC1` + `PC2` + `PC3` + `PC4` + `PC5` + `PC6` + `PC7` + `PC8` + `PC9` + `PC10`	(Intercept) + PRS_all + age + sexM + genotyping.arrayUKBL + PC1 + PC2 + PC3 + PC4 + PC5 + PC6 + PC7 + PC8 + PC9 + PC10	NA	Myocardial infarction	410-414.99	Both	1	1	8	circulatory system
LV_LVEDV_BSA	411.3	PRS_all	age,sex,genotyping.array,PC1,PC2,PC3,PC4,PC5,PC6,PC7,PC8,PC9,PC10	-0.0337589611012535	0.00621861065764045	0.966804514049582	5.67665502282732e-8	logistic	396250	29804	366446	NA	NA	0	`411.3` ~ `PRS_all` + `age` + `sex` + `genotyping.array` + `PC1` + `PC2` + `PC3` + `PC4` + `PC5` + `PC6` + `PC7` + `PC8` + `PC9` + `PC10`	(Intercept) + PRS_all + age + sexM + genotyping.arrayUKBL + PC1 + PC2 + PC3 + PC4 + PC5 + PC6 + PC7 + PC8 + PC9 + PC10	NA	Angina pectoris	410-414.99	Both	1	1	8	circulatory system
LV_LVEDV_BSA	411.4	PRS_all	age,sex,genotyping.array,PC1,PC2,PC3,PC4,PC5,PC6,PC7,PC8,PC9,PC10	-0.00530038196226218	0.00541633590692206	0.994713640276864	0.327781707270698	logistic	407621	41175	366446	NA	NA	0	`411.4` ~ `PRS_all` + `age` + `sex` + `genotyping.array` + `PC1` + `PC2` + `PC3` + `PC4` + `PC5` + `PC6` + `PC7` + `PC8` + `PC9` + `PC10`	(Intercept) + PRS_all + age + sexM + genotyping.arrayUKBL + PC1 + PC2 + PC3 + PC4 + PC5 + PC6 + PC7 + PC8 + PC9 + PC10	NA	Coronary atherosclerosis	410-414.99	Both	1	0	8	circulatory system
LV_LVEDV_BSA	411.41	PRS_all	age,sex,genotyping.array,PC1,PC2,PC3,PC4,PC5,PC6,PC7,PC8,PC9,PC10	0.152618718420638	0.0242827608845359	1.16488074668847	3.2771759876285e-10	logistic	368168	1722	366446	NA	NA	0	`411.41` ~ `PRS_all` + `age` + `sex` + `genotyping.array` + `PC1` + `PC2` + `PC3` + `PC4` + `PC5` + `PC6` + `PC7` + `PC8` + `PC9` + `PC10`	(Intercept) + PRS_all + age + sexM + genotyping.arrayUKBL + PC1 + PC2 + PC3 + PC4 + PC5 + PC6 + PC7 + PC8 + PC9 + PC10	NA	Aneurysm and dissection of heart	410-414.99	Both	1	1	8	circulatory system
LV_LVEDV_BSA	411.8	PRS_all	age,sex,genotyping.array,PC1,PC2,PC3,PC4,PC5,PC6,PC7,PC8,PC9,PC10	-0.0120571227244107	0.00593122658109845	0.98801527312579	0.0420705974989549	logistic	400369	33923	366446	NA	NA	0	`411.8` ~ `PRS_all` + `age` + `sex` + `genotyping.array` + `PC1` + `PC2` + `PC3` + `PC4` + `PC5` + `PC6` + `PC7` + `PC8` + `PC9` + `PC10`	(Intercept) + PRS_all + age + sexM + genotyping.arrayUKBL + PC1 + PC2 + PC3 + PC4 + PC5 + PC6 + PC7 + PC8 + PC9 + PC10	NA	Other chronic ischemic heart disease, unspecified	410-414.99	Both	1	1	8	circulatory system
LV_LVEDV_BSA	411.9	PRS_all	age,sex,genotyping.array,PC1,PC2,PC3,PC4,PC5,PC6,PC7,PC8,PC9,PC10	0.00772126421235407	0.016133642521804	1.00775115004215	0.632236321349207	logistic	370410	3964	366446	NA	NA	0	`411.9` ~ `PRS_all` + `age` + `sex` + `genotyping.array` + `PC1` + `PC2` + `PC3` + `PC4` + `PC5` + `PC6` + `PC7` + `PC8` + `PC9` + `PC10`	(Intercept) + PRS_all + age + sexM + genotyping.arrayUKBL + PC1 + PC2 + PC3 + PC4 + PC5 + PC6 + PC7 + PC8 + PC9 + PC10	NA	Other acute and subacute forms of ischemic heart disease	410-414.99	Both	1	1	8	circulatory system
LV_LVEDV_BSA	414	PRS_all	age,sex,genotyping.array,PC1,PC2,PC3,PC4,PC5,PC6,PC7,PC8,PC9,PC10	0.0900299174141641	0.0105733205954504	1.0942070190601	1.66849845759274e-17	logistic	375876	9430	366446	NA	NA	0	`414` ~ `PRS_all` + `age` + `sex` + `genotyping.array` + `PC1` + `PC2` + `PC3` + `PC4` + `PC5` + `PC6` + `PC7` + `PC8` + `PC9` + `PC10`	(Intercept) + PRS_all + age + sexM + genotyping.arrayUKBL + PC1 + PC2 + PC3 + PC4 + PC5 + PC6 + PC7 + PC8 + PC9 + PC10	NA	Other forms of chronic heart disease	410-414.99	Both	1	0	8	circulatory system
LV_LVEDV_BSA	414.2	PRS_all	age,sex,genotyping.array,PC1,PC2,PC3,PC4,PC5,PC6,PC7,PC8,PC9,PC10	NA	NA	NA	NA	NA	366446	NA	NA	NA	NA	0	NA	NA	[Note: Column(s) dropped due to lack of variability: 414.2 ] [Error: non-varying phenotype or genotype]	ASCVD	410-414.99	Both	1	1	8	circulatory system
LV_LVEDV_BSA	415	PRS_all	age,sex,genotyping.array,PC1,PC2,PC3,PC4,PC5,PC6,PC7,PC8,PC9,PC10	-0.023359850913725302	0.00962108176504192	0.976910878242122	0.015182933337866	logistic	421554	11354	410200	NA	NA	0	`415` ~ `PRS_all` + `age` + `sex` + `genotyping.array` + `PC1` + `PC2` + `PC3` + `PC4` + `PC5` + `PC6` + `PC7` + `PC8` + `PC9` + `PC10`	(Intercept) + PRS_all + age + sexM + genotyping.arrayUKBL + PC1 + PC2 + PC3 + PC4 + PC5 + PC6 + PC7 + PC8 + PC9 + PC10	NA	Pulmonary heart disease	415-417.99	NA	1	0	8	circulatory system
LV_LVEDV_BSA	415.1	PRS_all	age,sex,genotyping.array,PC1,PC2,PC3,PC4,PC5,PC6,PC7,PC8,PC9,PC10	-0.0666153993219051	0.0589792934433176	0.935554947220183	0.258699212309836	logistic	410493	293	410200	NA	NA	0	`415.1` ~ `PRS_all` + `age` + `sex` + `genotyping.array` + `PC1` + `PC2` + `PC3` + `PC4` + `PC5` + `PC6` + `PC7` + `PC8` + `PC9` + `PC10`	(Intercept) + PRS_all + age + sexM + genotyping.arrayUKBL + PC1 + PC2 + PC3 + PC4 + PC5 + PC6 + PC7 + PC8 + PC9 + PC10	NA	Acute pulmonary heart disease	415-417.99	Both	1	0	8	circulatory system
LV_LVEDV_BSA	415.11	PRS_all	age,sex,genotyping.array,PC1,PC2,PC3,PC4,PC5,PC6,PC7,PC8,PC9,PC10	-0.0666153993219051	0.0589792934433176	0.935554947220183	0.258699212309836	logistic	410493	293	410200	NA	NA	0	`415.11` ~ `PRS_all` + `age` + `sex` + `genotyping.array` + `PC1` + `PC2` + `PC3` + `PC4` + `PC5` + `PC6` + `PC7` + `PC8` + `PC9` + `PC10`	(Intercept) + PRS_all + age + sexM + genotyping.arrayUKBL + PC1 + PC2 + PC3 + PC4 + PC5 + PC6 + PC7 + PC8 + PC9 + PC10	NA	Pulmonary embolism and infarction, acute	415-417.99	Both	1	1	8	circulatory system
LV_LVEDV_BSA	415.2	PRS_all	age,sex,genotyping.array,PC1,PC2,PC3,PC4,PC5,PC6,PC7,PC8,PC9,PC10	-0.0295845080547555	0.0279990398607293	0.970848829628331	0.290682398278555	logistic	411517	1317	410200	NA	NA	0	`415.2` ~ `PRS_all` + `age` + `sex` + `genotyping.array` + `PC1` + `PC2` + `PC3` + `PC4` + `PC5` + `PC6` + `PC7` + `PC8` + `PC9` + `PC10`	(Intercept) + PRS_all + age + sexM + genotyping.arrayUKBL + PC1 + PC2 + PC3 + PC4 + PC5 + PC6 + PC7 + PC8 + PC9 + PC10	NA	Chronic pulmonary heart disease	415-417.99	Both	1	0	8	circulatory system
LV_LVEDV_BSA	415.21	PRS_all	age,sex,genotyping.array,PC1,PC2,PC3,PC4,PC5,PC6,PC7,PC8,PC9,PC10	0.0144349454530108	0.036633778434467	1.01453963238835	0.693556114631975	logistic	410972	772	410200	NA	NA	0	`415.21` ~ `PRS_all` + `age` + `sex` + `genotyping.array` + `PC1` + `PC2` + `PC3` + `PC4` + `PC5` + `PC6` + `PC7` + `PC8` + `PC9` + `PC10`	(Intercept) + PRS_all + age + sexM + genotyping.arrayUKBL + PC1 + PC2 + PC3 + PC4 + PC5 + PC6 + PC7 + PC8 + PC9 + PC10	NA	Primary pulmonary hypertension	415-417.99	Both	1	1	8	circulatory system
LV_LVEDV_BSA	416	PRS_all	age,sex,genotyping.array,PC1,PC2,PC3,PC4,PC5,PC6,PC7,PC8,PC9,PC10	0.0656703511912532	0.00980653233514411	1.06787463553604	2.1333538708464497e-11	logistic	421212	11012	410200	NA	NA	0	`416` ~ `PRS_all` + `age` + `sex` + `genotyping.array` + `PC1` + `PC2` + `PC3` + `PC4` + `PC5` + `PC6` + `PC7` + `PC8` + `PC9` + `PC10`	(Intercept) + PRS_all + age + sexM + genotyping.arrayUKBL + PC1 + PC2 + PC3 + PC4 + PC5 + PC6 + PC7 + PC8 + PC9 + PC10	NA	Cardiomegaly	415-417.99	Both	1	1	8	circulatory system
LV_LVEDV_BSA	418	PRS_all	age,sex,genotyping.array,PC1,PC2,PC3,PC4,PC5,PC6,PC7,PC8,PC9,PC10	-0.0146631454835298	0.00483376418626426	0.985443834906224	0.00241747668740604	logistic	426229	49805	376424	NA	NA	0	`418` ~ `PRS_all` + `age` + `sex` + `genotyping.array` + `PC1` + `PC2` + `PC3` + `PC4` + `PC5` + `PC6` + `PC7` + `PC8` + `PC9` + `PC10`	(Intercept) + PRS_all + age + sexM + genotyping.arrayUKBL + PC1 + PC2 + PC3 + PC4 + PC5 + PC6 + PC7 + PC8 + PC9 + PC10	NA	Nonspecific chest pain	418-418.99	Both	1	1	8	circulatory system
LV_LVEDV_BSA	418.1	PRS_all	age,sex,genotyping.array,PC1,PC2,PC3,PC4,PC5,PC6,PC7,PC8,PC9,PC10	-0.00615712297966085	0.0106882694849271	0.993861793258918	0.564572194929664	logistic	385584	9160	376424	NA	NA	0	`418.1` ~ `PRS_all` + `age` + `sex` + `genotyping.array` + `PC1` + `PC2` + `PC3` + `PC4` + `PC5` + `PC6` + `PC7` + `PC8` + `PC9` + `PC10`	(Intercept) + PRS_all + age + sexM + genotyping.arrayUKBL + PC1 + PC2 + PC3 + PC4 + PC5 + PC6 + PC7 + PC8 + PC9 + PC10	NA	Precordial pain	418-418.99	Both	0	1	8	circulatory system
LV_LVEDV_BSA	420	PRS_all	age,sex,genotyping.array,PC1,PC2,PC3,PC4,PC5,PC6,PC7,PC8,PC9,PC10	0.034895809155207	0.0130403750138665	1.03551181232829	0.00745106408806398	logistic	428318	6099	422219	NA	NA	0	`420` ~ `PRS_all` + `age` + `sex` + `genotyping.array` + `PC1` + `PC2` + `PC3` + `PC4` + `PC5` + `PC6` + `PC7` + `PC8` + `PC9` + `PC10`	(Intercept) + PRS_all + age + sexM + genotyping.arrayUKBL + PC1 + PC2 + PC3 + PC4 + PC5 + PC6 + PC7 + PC8 + PC9 + PC10	NA	Carditis	420-425.99	NA	1	0	8	circulatory system
LV_LVEDV_BSA	420.1	PRS_all	age,sex,genotyping.array,PC1,PC2,PC3,PC4,PC5,PC6,PC7,PC8,PC9,PC10	0.0867053339903207	0.056319781132529	1.09057527690226	0.12367781256645	logistic	422541	322	422219	NA	NA	0	`420.1` ~ `PRS_all` + `age` + `sex` + `genotyping.array` + `PC1` + `PC2` + `PC3` + `PC4` + `PC5` + `PC6` + `PC7` + `PC8` + `PC9` + `PC10`	(Intercept) + PRS_all + age + sexM + genotyping.arrayUKBL + PC1 + PC2 + PC3 + PC4 + PC5 + PC6 + PC7 + PC8 + PC9 + PC10	NA	Myocarditis	420-425.99	Both	1	1	8	circulatory system
LV_LVEDV_BSA	420.2	PRS_all	age,sex,genotyping.array,PC1,PC2,PC3,PC4,PC5,PC6,PC7,PC8,PC9,PC10	0.0226442022924954	0.0163111555743908	1.02290252841928	0.165056442302919	logistic	426095	3876	422219	NA	NA	0	`420.2` ~ `PRS_all` + `age` + `sex` + `genotyping.array` + `PC1` + `PC2` + `PC3` + `PC4` + `PC5` + `PC6` + `PC7` + `PC8` + `PC9` + `PC10`	(Intercept) + PRS_all + age + sexM + genotyping.arrayUKBL + PC1 + PC2 + PC3 + PC4 + PC5 + PC6 + PC7 + PC8 + PC9 + PC10	NA	Pericarditis	420-425.99	Both	1	0	8	circulatory system
LV_LVEDV_BSA	420.21	PRS_all	age,sex,genotyping.array,PC1,PC2,PC3,PC4,PC5,PC6,PC7,PC8,PC9,PC10	0.0250678803036241	0.0512984321212539	1.02538472158836	0.625077064997393	logistic	422603	384	422219	NA	NA	0	`420.21` ~ `PRS_all` + `age` + `sex` + `genotyping.array` + `PC1` + `PC2` + `PC3` + `PC4` + `PC5` + `PC6` + `PC7` + `PC8` + `PC9` + `PC10`	(Intercept) + PRS_all + age + sexM + genotyping.arrayUKBL + PC1 + PC2 + PC3 + PC4 + PC5 + PC6 + PC7 + PC8 + PC9 + PC10	NA	Acute pericarditis	420-425.99	Both	1	1	8	circulatory system
LV_LVEDV_BSA	420.22	PRS_all	age,sex,genotyping.array,PC1,PC2,PC3,PC4,PC5,PC6,PC7,PC8,PC9,PC10	0.0542911771187757	0.0503757940436986	1.05579197986895	0.281157167490464	logistic	422620	401	422219	NA	NA	0	`420.22` ~ `PRS_all` + `age` + `sex` + `genotyping.array` + `PC1` + `PC2` + `PC3` + `PC4` + `PC5` + `PC6` + `PC7` + `PC8` + `PC9` + `PC10`	(Intercept) + PRS_all + age + sexM + genotyping.arrayUKBL + PC1 + PC2 + PC3 + PC4 + PC5 + PC6 + PC7 + PC8 + PC9 + PC10	NA	Chronic pericarditis	420-425.99	Both	1	1	8	circulatory system
LV_LVEDV_BSA	420.3	PRS_all	age,sex,genotyping.array,PC1,PC2,PC3,PC4,PC5,PC6,PC7,PC8,PC9,PC10	0.0554090815499576	0.0218778802430889	1.05697291436462	0.0113202917342637	logistic	424358	2139	422219	NA	NA	0	`420.3` ~ `PRS_all` + `age` + `sex` + `genotyping.array` + `PC1` + `PC2` + `PC3` + `PC4` + `PC5` + `PC6` + `PC7` + `PC8` + `PC9` + `PC10`	(Intercept) + PRS_all + age + sexM + genotyping.arrayUKBL + PC1 + PC2 + PC3 + PC4 + PC5 + PC6 + PC7 + PC8 + PC9 + PC10	NA	Endocarditis	420-425.99	Both	1	1	8	circulatory system
LV_LVEDV_BSA	425	PRS_all	age,sex,genotyping.array,PC1,PC2,PC3,PC4,PC5,PC6,PC7,PC8,PC9,PC10	0.150098666974452	0.0171885119942512	1.16194888305334	2.49106049561619e-18	logistic	425686	3467	422219	NA	NA	0	`425` ~ `PRS_all` + `age` + `sex` + `genotyping.array` + `PC1` + `PC2` + `PC3` + `PC4` + `PC5` + `PC6` + `PC7` + `PC8` + `PC9` + `PC10`	(Intercept) + PRS_all + age + sexM + genotyping.arrayUKBL + PC1 + PC2 + PC3 + PC4 + PC5 + PC6 + PC7 + PC8 + PC9 + PC10	NA	Cardiomyopathy	420-425.99	NA	1	0	8	circulatory system
LV_LVEDV_BSA	425.1	PRS_all	age,sex,genotyping.array,PC1,PC2,PC3,PC4,PC5,PC6,PC7,PC8,PC9,PC10	0.147519234629831	0.0174013776652984	1.15895557669687	2.3019169537726102e-17	logistic	425601	3382	422219	NA	NA	0	`425.1` ~ `PRS_all` + `age` + `sex` + `genotyping.array` + `PC1` + `PC2` + `PC3` + `PC4` + `PC5` + `PC6` + `PC7` + `PC8` + `PC9` + `PC10`	(Intercept) + PRS_all + age + sexM + genotyping.arrayUKBL + PC1 + PC2 + PC3 + PC4 + PC5 + PC6 + PC7 + PC8 + PC9 + PC10	NA	Primary/intrinsic cardiomyopathies	420-425.99	Both	1	0	8	circulatory system
LV_LVEDV_BSA	425.11	PRS_all	age,sex,genotyping.array,PC1,PC2,PC3,PC4,PC5,PC6,PC7,PC8,PC9,PC10	-0.159981267400113	0.0534822349491929	0.85215975198437	0.0027779485419738	logistic	422579	360	422219	NA	NA	0	`425.11` ~ `PRS_all` + `age` + `sex` + `genotyping.array` + `PC1` + `PC2` + `PC3` + `PC4` + `PC5` + `PC6` + `PC7` + `PC8` + `PC9` + `PC10`	(Intercept) + PRS_all + age + sexM + genotyping.arrayUKBL + PC1 + PC2 + PC3 + PC4 + PC5 + PC6 + PC7 + PC8 + PC9 + PC10	NA	Hypertrophic obstructive cardiomyopathy	420-425.99	Both	1	1	8	circulatory system
LV_LVEDV_BSA	425.12	PRS_all	age,sex,genotyping.array,PC1,PC2,PC3,PC4,PC5,PC6,PC7,PC8,PC9,PC10	-0.149843942570146	0.0437164266249801	0.860842306781066	6.088640715082e-4	logistic	422759	540	422219	NA	NA	0	`425.12` ~ `PRS_all` + `age` + `sex` + `genotyping.array` + `PC1` + `PC2` + `PC3` + `PC4` + `PC5` + `PC6` + `PC7` + `PC8` + `PC9` + `PC10`	(Intercept) + PRS_all + age + sexM + genotyping.arrayUKBL + PC1 + PC2 + PC3 + PC4 + PC5 + PC6 + PC7 + PC8 + PC9 + PC10	NA	Other hypertrophic cardiomyopathy	420-425.99	Both	1	1	8	circulatory system
LV_LVEDV_BSA	425.2	PRS_all	age,sex,genotyping.array,PC1,PC2,PC3,PC4,PC5,PC6,PC7,PC8,PC9,PC10	NA	NA	NA	NA	logistic	422234	15	422219	NA	NA	0	`425.2` ~ `PRS_all` + `age` + `sex` + `genotyping.array` + `PC1` + `PC2` + `PC3` + `PC4` + `PC5` + `PC6` + `PC7` + `PC8` + `PC9` + `PC10`	NA	[Error: < 200 cases or controls]	Secondary/extrinsic cardiomyopathies	420-425.99	Both	1	1	8	circulatory system
LV_LVEDV_BSA	425.8	PRS_all	age,sex,genotyping.array,PC1,PC2,PC3,PC4,PC5,PC6,PC7,PC8,PC9,PC10	NA	NA	NA	NA	logistic	422336	117	422219	NA	NA	0	`425.8` ~ `PRS_all` + `age` + `sex` + `genotyping.array` + `PC1` + `PC2` + `PC3` + `PC4` + `PC5` + `PC6` + `PC7` + `PC8` + `PC9` + `PC10`	NA	[Error: < 200 cases or controls]	Other cardiomyopathy	420-425.99	Both	1	1	8	circulatory system
LV_LVEDV_BSA	426	PRS_all	age,sex,genotyping.array,PC1,PC2,PC3,PC4,PC5,PC6,PC7,PC8,PC9,PC10	0.0314611307736331	0.00696812840139071	1.03196126328014	6.33154348616515e-6	logistic	393835	23067	370768	NA	NA	0	`426` ~ `PRS_all` + `age` + `sex` + `genotyping.array` + `PC1` + `PC2` + `PC3` + `PC4` + `PC5` + `PC6` + `PC7` + `PC8` + `PC9` + `PC10`	(Intercept) + PRS_all + age + sexM + genotyping.arrayUKBL + PC1 + PC2 + PC3 + PC4 + PC5 + PC6 + PC7 + PC8 + PC9 + PC10	NA	Cardiac conduction disorders	426-427.99	NA	1	0	8	circulatory system
LV_LVEDV_BSA	426.2	PRS_all	age,sex,genotyping.array,PC1,PC2,PC3,PC4,PC5,PC6,PC7,PC8,PC9,PC10	0.00741006248735844	0.0112156696160364	1.00743758493942	0.508812183089132	logistic	379183	8415	370768	NA	NA	0	`426.2` ~ `PRS_all` + `age` + `sex` + `genotyping.array` + `PC1` + `PC2` + `PC3` + `PC4` + `PC5` + `PC6` + `PC7` + `PC8` + `PC9` + `PC10`	(Intercept) + PRS_all + age + sexM + genotyping.arrayUKBL + PC1 + PC2 + PC3 + PC4 + PC5 + PC6 + PC7 + PC8 + PC9 + PC10	NA	Atrioventricular [AV] block	426-427.99	Both	1	0	8	circulatory system
LV_LVEDV_BSA	426.21	PRS_all	age,sex,genotyping.array,PC1,PC2,PC3,PC4,PC5,PC6,PC7,PC8,PC9,PC10	0.02831677589784	0.0148505221415902	1.02872150699134	0.0565482335925672	logistic	375477	4709	370768	NA	NA	0	`426.21` ~ `PRS_all` + `age` + `sex` + `genotyping.array` + `PC1` + `PC2` + `PC3` + `PC4` + `PC5` + `PC6` + `PC7` + `PC8` + `PC9` + `PC10`	(Intercept) + PRS_all + age + sexM + genotyping.arrayUKBL + PC1 + PC2 + PC3 + PC4 + PC5 + PC6 + PC7 + PC8 + PC9 + PC10	NA	First degree AV block	426-427.99	Both	1	1	8	circulatory system
LV_LVEDV_BSA	426.22	PRS_all	age,sex,genotyping.array,PC1,PC2,PC3,PC4,PC5,PC6,PC7,PC8,PC9,PC10	NA	NA	NA	NA	NA	370768	NA	NA	NA	NA	0	NA	NA	[Note: Column(s) dropped due to lack of variability: 426.22 ] [Error: non-varying phenotype or genotype]	Mobitz II AV block	426-427.99	Both	1	1	8	circulatory system
LV_LVEDV_BSA	426.23	PRS_all	age,sex,genotyping.array,PC1,PC2,PC3,PC4,PC5,PC6,PC7,PC8,PC9,PC10	-0.0176646302114342	0.0249264895486398	0.982490474735483	0.478529911775637	logistic	372412	1644	370768	NA	NA	0	`426.23` ~ `PRS_all` + `age` + `sex` + `genotyping.array` + `PC1` + `PC2` + `PC3` + `PC4` + `PC5` + `PC6` + `PC7` + `PC8` + `PC9` + `PC10`	(Intercept) + PRS_all + age + sexM + genotyping.arrayUKBL + PC1 + PC2 + PC3 + PC4 + PC5 + PC6 + PC7 + PC8 + PC9 + PC10	NA	Second degree AV block	426-427.99	Both	1	1	8	circulatory system
LV_LVEDV_BSA	426.24	PRS_all	age,sex,genotyping.array,PC1,PC2,PC3,PC4,PC5,PC6,PC7,PC8,PC9,PC10	-0.0164960235725374	0.0215903943610256	0.983639290753185	0.444840682731788	logistic	372968	2200	370768	NA	NA	0	`426.24` ~ `PRS_all` + `age` + `sex` + `genotyping.array` + `PC1` + `PC2` + `PC3` + `PC4` + `PC5` + `PC6` + `PC7` + `PC8` + `PC9` + `PC10`	(Intercept) + PRS_all + age + sexM + genotyping.arrayUKBL + PC1 + PC2 + PC3 + PC4 + PC5 + PC6 + PC7 + PC8 + PC9 + PC10	NA	Atrioventricular block, complete	426-427.99	Both	1	1	8	circulatory system
LV_LVEDV_BSA	426.25	PRS_all	age,sex,genotyping.array,PC1,PC2,PC3,PC4,PC5,PC6,PC7,PC8,PC9,PC10	-0.0098135154002239	0.0530474933504588	0.99023448001248	0.853233040585229	logistic	371126	358	370768	NA	NA	0	`426.25` ~ `PRS_all` + `age` + `sex` + `genotyping.array` + `PC1` + `PC2` + `PC3` + `PC4` + `PC5` + `PC6` + `PC7` + `PC8` + `PC9` + `PC10`	(Intercept) + PRS_all + age + sexM + genotyping.arrayUKBL + PC1 + PC2 + PC3 + PC4 + PC5 + PC6 + PC7 + PC8 + PC9 + PC10	NA	Other heart block	426-427.99	Both	1	1	8	circulatory system
LV_LVEDV_BSA	426.3	PRS_all	age,sex,genotyping.array,PC1,PC2,PC3,PC4,PC5,PC6,PC7,PC8,PC9,PC10	0.0344422196922956	0.00932328599413215	1.03504222159025	2.2056742757602e-4	logistic	383081	12313	370768	NA	NA	0	`426.3` ~ `PRS_all` + `age` + `sex` + `genotyping.array` + `PC1` + `PC2` + `PC3` + `PC4` + `PC5` + `PC6` + `PC7` + `PC8` + `PC9` + `PC10`	(Intercept) + PRS_all + age + sexM + genotyping.arrayUKBL + PC1 + PC2 + PC3 + PC4 + PC5 + PC6 + PC7 + PC8 + PC9 + PC10	NA	Bundle branch block	426-427.99	Both	1	0	8	circulatory system
LV_LVEDV_BSA	426.31	PRS_all	age,sex,genotyping.array,PC1,PC2,PC3,PC4,PC5,PC6,PC7,PC8,PC9,PC10	-0.0108199213490196	0.0130128726846047	0.989238403453853	0.405703478058943	logistic	376919	6151	370768	NA	NA	0	`426.31` ~ `PRS_all` + `age` + `sex` + `genotyping.array` + `PC1` + `PC2` + `PC3` + `PC4` + `PC5` + `PC6` + `PC7` + `PC8` + `PC9` + `PC10`	(Intercept) + PRS_all + age + sexM + genotyping.arrayUKBL + PC1 + PC2 + PC3 + PC4 + PC5 + PC6 + PC7 + PC8 + PC9 + PC10	NA	Right bundle branch block	426-427.99	Both	1	1	8	circulatory system
LV_LVEDV_BSA	426.32	PRS_all	age,sex,genotyping.array,PC1,PC2,PC3,PC4,PC5,PC6,PC7,PC8,PC9,PC10	0.0914290027385281	0.013000878775269	1.09573897946405	2.0282920282405697e-12	logistic	376936	6168	370768	NA	NA	0	`426.32` ~ `PRS_all` + `age` + `sex` + `genotyping.array` + `PC1` + `PC2` + `PC3` + `PC4` + `PC5` + `PC6` + `PC7` + `PC8` + `PC9` + `PC10`	(Intercept) + PRS_all + age + sexM + genotyping.arrayUKBL + PC1 + PC2 + PC3 + PC4 + PC5 + PC6 + PC7 + PC8 + PC9 + PC10	NA	Left bundle branch block	426-427.99	Both	1	1	8	circulatory system
LV_LVEDV_BSA	426.4	PRS_all	age,sex,genotyping.array,PC1,PC2,PC3,PC4,PC5,PC6,PC7,PC8,PC9,PC10	-0.0288262636238187	0.0541882569587411	0.97158524950453	0.594750140713136	logistic	371112	344	370768	NA	NA	0	`426.4` ~ `PRS_all` + `age` + `sex` + `genotyping.array` + `PC1` + `PC2` + `PC3` + `PC4` + `PC5` + `PC6` + `PC7` + `PC8` + `PC9` + `PC10`	(Intercept) + PRS_all + age + sexM + genotyping.arrayUKBL + PC1 + PC2 + PC3 + PC4 + PC5 + PC6 + PC7 + PC8 + PC9 + PC10	NA	Anomalous atrioventricular excitation	426-427.99	Both	1	1	8	circulatory system
LV_LVEDV_BSA	426.7	PRS_all	age,sex,genotyping.array,PC1,PC2,PC3,PC4,PC5,PC6,PC7,PC8,PC9,PC10	NA	NA	NA	NA	NA	370768	NA	NA	NA	NA	0	NA	NA	[Note: Column(s) dropped due to lack of variability: 426.7 ] [Error: non-varying phenotype or genotype]	Abnormal electrocardiogram [ECG] [EKG]	426-427.99	Both	1	1	8	circulatory system
LV_LVEDV_BSA	426.8	PRS_all	age,sex,genotyping.array,PC1,PC2,PC3,PC4,PC5,PC6,PC7,PC8,PC9,PC10	NA	NA	NA	NA	logistic	370942	174	370768	NA	NA	0	`426.8` ~ `PRS_all` + `age` + `sex` + `genotyping.array` + `PC1` + `PC2` + `PC3` + `PC4` + `PC5` + `PC6` + `PC7` + `PC8` + `PC9` + `PC10`	NA	[Error: < 200 cases or controls]	Other cardiac conduction disorders	426-427.99	Both	1	1	8	circulatory system
LV_LVEDV_BSA	426.9	PRS_all	age,sex,genotyping.array,PC1,PC2,PC3,PC4,PC5,PC6,PC7,PC8,PC9,PC10	0.05470131022239	0.0114865210491003	1.05622508391951	1.91477252890729e-6	logistic	378754	7986	370768	NA	NA	0	`426.9` ~ `PRS_all` + `age` + `sex` + `genotyping.array` + `PC1` + `PC2` + `PC3` + `PC4` + `PC5` + `PC6` + `PC7` + `PC8` + `PC9` + `PC10`	(Intercept) + PRS_all + age + sexM + genotyping.arrayUKBL + PC1 + PC2 + PC3 + PC4 + PC5 + PC6 + PC7 + PC8 + PC9 + PC10	NA	Cardiac pacemaker/device in situ	426-427.99	Both	1	0	8	circulatory system
LV_LVEDV_BSA	426.91	PRS_all	age,sex,genotyping.array,PC1,PC2,PC3,PC4,PC5,PC6,PC7,PC8,PC9,PC10	0.0618156570439277	0.0117954444730779	1.0637662288411	1.60022178941156e-7	logistic	378328	7560	370768	NA	NA	0	`426.91` ~ `PRS_all` + `age` + `sex` + `genotyping.array` + `PC1` + `PC2` + `PC3` + `PC4` + `PC5` + `PC6` + `PC7` + `PC8` + `PC9` + `PC10`	(Intercept) + PRS_all + age + sexM + genotyping.arrayUKBL + PC1 + PC2 + PC3 + PC4 + PC5 + PC6 + PC7 + PC8 + PC9 + PC10	NA	Cardiac pacemaker in situ	426-427.99	Both	1	1	8	circulatory system
LV_LVEDV_BSA	426.92	PRS_all	age,sex,genotyping.array,PC1,PC2,PC3,PC4,PC5,PC6,PC7,PC8,PC9,PC10	NA	NA	NA	NA	NA	370768	NA	NA	NA	NA	0	NA	NA	[Note: Column(s) dropped due to lack of variability: 426.92 ] [Error: non-varying phenotype or genotype]	Cardiac defibrillator in situ	426-427.99	Both	1	1	8	circulatory system
LV_LVEDV_BSA	427	PRS_all	age,sex,genotyping.array,PC1,PC2,PC3,PC4,PC5,PC6,PC7,PC8,PC9,PC10	0.0299253907839284	0.00493467934255119	1.0303776554165	1.3252709850375201e-9	logistic	419546	48778	370768	NA	NA	0	`427` ~ `PRS_all` + `age` + `sex` + `genotyping.array` + `PC1` + `PC2` + `PC3` + `PC4` + `PC5` + `PC6` + `PC7` + `PC8` + `PC9` + `PC10`	(Intercept) + PRS_all + age + sexM + genotyping.arrayUKBL + PC1 + PC2 + PC3 + PC4 + PC5 + PC6 + PC7 + PC8 + PC9 + PC10	NA	Cardiac dysrhythmias	426-427.99	NA	1	0	8	circulatory system
LV_LVEDV_BSA	427.1	PRS_all	age,sex,genotyping.array,PC1,PC2,PC3,PC4,PC5,PC6,PC7,PC8,PC9,PC10	0.0263120006494701	0.0119133594894283	1.02666121747541	0.0272015703059792	logistic	378070	7302	370768	NA	NA	0	`427.1` ~ `PRS_all` + `age` + `sex` + `genotyping.array` + `PC1` + `PC2` + `PC3` + `PC4` + `PC5` + `PC6` + `PC7` + `PC8` + `PC9` + `PC10`	(Intercept) + PRS_all + age + sexM + genotyping.arrayUKBL + PC1 + PC2 + PC3 + PC4 + PC5 + PC6 + PC7 + PC8 + PC9 + PC10	NA	Paroxysmal tachycardia, unspecified	426-427.99	NA	1	0	8	circulatory system
LV_LVEDV_BSA	427.11	PRS_all	age,sex,genotyping.array,PC1,PC2,PC3,PC4,PC5,PC6,PC7,PC8,PC9,PC10	0.00675234760565249	0.0141075715222057	1.00677519610279	0.632199822101678	logistic	375949	5181	370768	NA	NA	0	`427.11` ~ `PRS_all` + `age` + `sex` + `genotyping.array` + `PC1` + `PC2` + `PC3` + `PC4` + `PC5` + `PC6` + `PC7` + `PC8` + `PC9` + `PC10`	(Intercept) + PRS_all + age + sexM + genotyping.arrayUKBL + PC1 + PC2 + PC3 + PC4 + PC5 + PC6 + PC7 + PC8 + PC9 + PC10	NA	Paroxysmal supraventricular tachycardia	426-427.99	Both	1	1	8	circulatory system
LV_LVEDV_BSA	427.12	PRS_all	age,sex,genotyping.array,PC1,PC2,PC3,PC4,PC5,PC6,PC7,PC8,PC9,PC10	0.079879814675811	0.0206263711090142	1.083156880291	1.0763484427314e-4	logistic	373153	2385	370768	NA	NA	0	`427.12` ~ `PRS_all` + `age` + `sex` + `genotyping.array` + `PC1` + `PC2` + `PC3` + `PC4` + `PC5` + `PC6` + `PC7` + `PC8` + `PC9` + `PC10`	(Intercept) + PRS_all + age + sexM + genotyping.arrayUKBL + PC1 + PC2 + PC3 + PC4 + PC5 + PC6 + PC7 + PC8 + PC9 + PC10	NA	Paroxysmal ventricular tachycardia	426-427.99	Both	1	1	8	circulatory system
LV_LVEDV_BSA	427.2	PRS_all	age,sex,genotyping.array,PC1,PC2,PC3,PC4,PC5,PC6,PC7,PC8,PC9,PC10	0.0334829151656502	0.00728540974169498	1.03404977700621	4.30913544056693e-6	logistic	391863	21095	370768	NA	NA	0	`427.2` ~ `PRS_all` + `age` + `sex` + `genotyping.array` + `PC1` + `PC2` + `PC3` + `PC4` + `PC5` + `PC6` + `PC7` + `PC8` + `PC9` + `PC10`	(Intercept) + PRS_all + age + sexM + genotyping.arrayUKBL + PC1 + PC2 + PC3 + PC4 + PC5 + PC6 + PC7 + PC8 + PC9 + PC10	NA	Atrial fibrillation and flutter	426-427.99	NA	1	0	8	circulatory system
LV_LVEDV_BSA	427.21	PRS_all	age,sex,genotyping.array,PC1,PC2,PC3,PC4,PC5,PC6,PC7,PC8,PC9,PC10	NA	NA	NA	NA	NA	370768	NA	NA	NA	NA	0	NA	NA	[Note: Column(s) dropped due to lack of variability: 427.21 ] [Error: non-varying phenotype or genotype]	Atrial fibrillation	426-427.99	Both	1	1	8	circulatory system
LV_LVEDV_BSA	427.22	PRS_all	age,sex,genotyping.array,PC1,PC2,PC3,PC4,PC5,PC6,PC7,PC8,PC9,PC10	NA	NA	NA	NA	NA	370768	NA	NA	NA	NA	0	NA	NA	[Note: Column(s) dropped due to lack of variability: 427.22 ] [Error: non-varying phenotype or genotype]	Atrial flutter	426-427.99	Both	1	1	8	circulatory system
LV_LVEDV_BSA	427.3	PRS_all	age,sex,genotyping.array,PC1,PC2,PC3,PC4,PC5,PC6,PC7,PC8,PC9,PC10	0.114429855298927	0.0103279995416601	1.12123398968247	1.57617288477425e-28	logistic	380612	9844	370768	NA	NA	0	`427.3` ~ `PRS_all` + `age` + `sex` + `genotyping.array` + `PC1` + `PC2` + `PC3` + `PC4` + `PC5` + `PC6` + `PC7` + `PC8` + `PC9` + `PC10`	(Intercept) + PRS_all + age + sexM + genotyping.arrayUKBL + PC1 + PC2 + PC3 + PC4 + PC5 + PC6 + PC7 + PC8 + PC9 + PC10	NA	Other specified cardiac dysrhythmias	426-427.99	Both	1	1	8	circulatory system
LV_LVEDV_BSA	427.4	PRS_all	age,sex,genotyping.array,PC1,PC2,PC3,PC4,PC5,PC6,PC7,PC8,PC9,PC10	0.0525080080576547	0.0168404482622954	1.05391100182481	0.00182101500399715	logistic	374393	3625	370768	NA	NA	0	`427.4` ~ `PRS_all` + `age` + `sex` + `genotyping.array` + `PC1` + `PC2` + `PC3` + `PC4` + `PC5` + `PC6` + `PC7` + `PC8` + `PC9` + `PC10`	(Intercept) + PRS_all + age + sexM + genotyping.arrayUKBL + PC1 + PC2 + PC3 + PC4 + PC5 + PC6 + PC7 + PC8 + PC9 + PC10	NA	Cardiac arrest and ventricular fibrillation	426-427.99	Both	1	0	8	circulatory system
LV_LVEDV_BSA	427.41	PRS_all	age,sex,genotyping.array,PC1,PC2,PC3,PC4,PC5,PC6,PC7,PC8,PC9,PC10	0.117619238469181	0.0324632858213683	1.12481574325518	2.9104093657983e-4	logistic	371721	953	370768	NA	NA	0	`427.41` ~ `PRS_all` + `age` + `sex` + `genotyping.array` + `PC1` + `PC2` + `PC3` + `PC4` + `PC5` + `PC6` + `PC7` + `PC8` + `PC9` + `PC10`	(Intercept) + PRS_all + age + sexM + genotyping.arrayUKBL + PC1 + PC2 + PC3 + PC4 + PC5 + PC6 + PC7 + PC8 + PC9 + PC10	NA	Ventricular fibrillation and flutter	426-427.99	Both	1	1	8	circulatory system
LV_LVEDV_BSA	427.42	PRS_all	age,sex,genotyping.array,PC1,PC2,PC3,PC4,PC5,PC6,PC7,PC8,PC9,PC10	0.0402385952675862	0.0178977967762596	1.0410591363454	0.0245607028781394	logistic	373975	3207	370768	NA	NA	0	`427.42` ~ `PRS_all` + `age` + `sex` + `genotyping.array` + `PC1` + `PC2` + `PC3` + `PC4` + `PC5` + `PC6` + `PC7` + `PC8` + `PC9` + `PC10`	(Intercept) + PRS_all + age + sexM + genotyping.arrayUKBL + PC1 + PC2 + PC3 + PC4 + PC5 + PC6 + PC7 + PC8 + PC9 + PC10	NA	Cardiac arrest	426-427.99	Both	1	1	8	circulatory system
LV_LVEDV_BSA	427.5	PRS_all	age,sex,genotyping.array,PC1,PC2,PC3,PC4,PC5,PC6,PC7,PC8,PC9,PC10	0.0654355419435672	0.0197277700554396	1.06762391813278	9.1013908652536e-4	logistic	373398	2630	370768	NA	NA	0	`427.5` ~ `PRS_all` + `age` + `sex` + `genotyping.array` + `PC1` + `PC2` + `PC3` + `PC4` + `PC5` + `PC6` + `PC7` + `PC8` + `PC9` + `PC10`	(Intercept) + PRS_all + age + sexM + genotyping.arrayUKBL + PC1 + PC2 + PC3 + PC4 + PC5 + PC6 + PC7 + PC8 + PC9 + PC10	NA	Arrhythmia (cardiac) NOS	426-427.99	Both	1	1	8	circulatory system
LV_LVEDV_BSA	427.6	PRS_all	age,sex,genotyping.array,PC1,PC2,PC3,PC4,PC5,PC6,PC7,PC8,PC9,PC10	0.0946671913570044	0.0187746359063547	1.099292940048	4.59989291283101e-7	logistic	373660	2892	370768	NA	NA	0	`427.6` ~ `PRS_all` + `age` + `sex` + `genotyping.array` + `PC1` + `PC2` + `PC3` + `PC4` + `PC5` + `PC6` + `PC7` + `PC8` + `PC9` + `PC10`	(Intercept) + PRS_all + age + sexM + genotyping.arrayUKBL + PC1 + PC2 + PC3 + PC4 + PC5 + PC6 + PC7 + PC8 + PC9 + PC10	NA	Premature beats	426-427.99	Both	1	0	8	circulatory system
LV_LVEDV_BSA	427.61	PRS_all	age,sex,genotyping.array,PC1,PC2,PC3,PC4,PC5,PC6,PC7,PC8,PC9,PC10	0.0367334952170304	0.0463983754911422	1.03741650753255	0.428536862468704	logistic	371239	471	370768	NA	NA	0	`427.61` ~ `PRS_all` + `age` + `sex` + `genotyping.array` + `PC1` + `PC2` + `PC3` + `PC4` + `PC5` + `PC6` + `PC7` + `PC8` + `PC9` + `PC10`	(Intercept) + PRS_all + age + sexM + genotyping.arrayUKBL + PC1 + PC2 + PC3 + PC4 + PC5 + PC6 + PC7 + PC8 + PC9 + PC10	NA	Supraventricular premature beats	426-427.99	Both	1	1	8	circulatory system
LV_LVEDV_BSA	427.7	PRS_all	age,sex,genotyping.array,PC1,PC2,PC3,PC4,PC5,PC6,PC7,PC8,PC9,PC10	-0.069784086432288	0.0123268333786364	0.93259515811716	1.50359528606929e-8	logistic	377628	6860	370768	NA	NA	0	`427.7` ~ `PRS_all` + `age` + `sex` + `genotyping.array` + `PC1` + `PC2` + `PC3` + `PC4` + `PC5` + `PC6` + `PC7` + `PC8` + `PC9` + `PC10`	(Intercept) + PRS_all + age + sexM + genotyping.arrayUKBL + PC1 + PC2 + PC3 + PC4 + PC5 + PC6 + PC7 + PC8 + PC9 + PC10	NA	Tachycardia NOS	426-427.99	Both	1	1	8	circulatory system
LV_LVEDV_BSA	427.8	PRS_all	age,sex,genotyping.array,PC1,PC2,PC3,PC4,PC5,PC6,PC7,PC8,PC9,PC10	0.117393957833627	0.0263609754712531	1.12456237259048	8.4551121502199e-6	logistic	372237	1469	370768	NA	NA	0	`427.8` ~ `PRS_all` + `age` + `sex` + `genotyping.array` + `PC1` + `PC2` + `PC3` + `PC4` + `PC5` + `PC6` + `PC7` + `PC8` + `PC9` + `PC10`	(Intercept) + PRS_all + age + sexM + genotyping.arrayUKBL + PC1 + PC2 + PC3 + PC4 + PC5 + PC6 + PC7 + PC8 + PC9 + PC10	NA	Sinoatrial node dysfunction (Bradycardia)	426-427.99	Both	1	1	8	circulatory system
[truncated: 36,214 more rows]
